# Supplementary material for: Identification of a novel minor-groove DNA binder that represses mitochondrial gene expression and induces apoptosis in highly aggressive leiomyosarcoma cells
Source: Cell Death Discov. 2025 Nov 10;11:524. doi: 10.1038/s41420-025-02803-3 (PMC12603272; doi:10.1038/s41420-025-02803-3)
Supplement: Supplementary file 3 — Table S1 [file 41420_2025_2803_MOESM3_ESM.xlsx]

## Sheet: Sheet1
Plate	MolID NSC	Lock	MEF2	Docking Energy	Structure
593	80735	DS1	MEF2A	-1046174	#VALUE!
592	80731	DS0	MEF2A	-1044582	#VALUE!
1099	202386	6C9L	MEF2B	-1014733	#VALUE!
309	37553	1C7U	MEF2A	-1007294	#VALUE!
528	67436	DS1	MEF2A	-990478	#VALUE!
666	91529	KS296	MEF2A	-979892	#VALUE!
871	128606	KS44	MEF2A	-903365	#VALUE!
618	84100	DS0	MEF2A	-901334	#VALUE!
864	127133	6C9L	MEF2B	-894303	#VALUE!
1276	308835	1N6J	MEF2B	-889382	#VALUE!
1060	177365	KS83	MEF2A	-877373	#VALUE!
990	158413	1N6J	MEF2B	-866002	#VALUE!
1308	320218	1TQE	MEF2B	-857910	#VALUE!
1359	335979	5F28	MEF2C	-855145	#VALUE!
1074	186200	5F28	MEF2C	-854113	#VALUE!
1375	341196	1EGW	MEF2A	-848083	#VALUE!
31	5856	1N6J	MEF2B	-841561	#VALUE!
1173	260594	1N6J	MEF2B	-905313	#VALUE!
