# Supplementary material for: Identification of a novel minor-groove DNA binder that represses mitochondrial gene expression and induces apoptosis in highly aggressive leiomyosarcoma cells
Source: Cell Death Discov. 2025 Nov 10;11:524. doi: 10.1038/s41420-025-02803-3 (PMC12603272; doi:10.1038/s41420-025-02803-3)
Supplement: Supplementary file 4 — Table S2 [file 41420_2025_2803_MOESM4_ESM.xlsx]

## Sheet: 6 hours_lfc
Upregulated_lfc	log2FoldChange	padj		Downregulated_lfc	log2FoldChange	padj
SV2B	4.88759	0.000570689		MUC5B	-3.32229	0.00014408
FGD2	4.37811	6.46294e-07		MT-TN	-3.17742	1.86239e-16
LINC00523	3.26145	1.92341e-06		MT-TG	-2.83834	4.15133e-16
EDN2	2.86406	0.000645135		MT-TT	-2.487	3.34944e-11
MIR34AHG	2.68065	0.00174825		MT-TA	-2.47113	2.42777e-09
SH3TC2-DT	2.48431	0.000684371		MT-TP	-2.39213	7.96757e-11
SERPINE1	2.38937	1.50676e-25		MTND6P4	-2.36163	1.92815e-34
MT-RNR1	2.33978	1.6177e-59		MT-TE	-2.22272	2.41248e-21
POU2F3	2.31996	0.000303439		TMEM74	-2.16224	0.000502571
ABCC3	2.17929	1.0371e-15		MT-ND6	-2.15165	6.20317e-113
ASB2	2.15008	4.42968e-06		MT-TS2	-2.03275	0.000355595
MT-TF	2.10872	3.03599e-09		SYT17	-1.99422	0.0016135
SPRY4	2.02804	1.66343e-29		MT-TW	-1.93735	5.69017e-07
LINC00311	1.93701	8.96811e-10		KCNA2	-1.93582	0.000287996
IVL	1.91946	0.00690314		DBP	-1.87532	2.09884e-09
BEST1	1.88811	5.94642e-08		LYPD6	-1.85418	0.000812502
FOSL1	1.87244	2.23533e-05		ZNF467	-1.7967	5.96809e-09
FGF1	1.84419	0.000594432		FIGNL2	-1.78883	0.00215714
CCL2	1.84113	0.00145473		MAP2K6	-1.76	4.38928e-07
CYTH4	1.80854	1.20183e-14		NRG4	-1.73155	0.00212669
CH25H	1.80733	0.00470934		GRID2IP	-1.68059	0.00198478
ACP7	1.78108	7.53192e-22		PRPH	-1.67429	0.00199119
CDKN1A	1.77043	2.12383e-15		RASSF2	-1.62429	1.28955e-07
SMAD7	1.76511	9.58676e-15		ANKRD18CP	-1.62333	0.00499386
IER3	1.73585	8.6409e-20		MT-TK	-1.6129	3.72421e-06
IGFBP3	1.71048	0.000800246		ZNF230-DT	-1.5951	0.00256422
MT-TV	1.70956	2.26266e-16		BMF	-1.58599	4.13511e-05
RAB7B	1.64259	1.22968e-08		KRT222	-1.55562	0.000625389
CLCF1	1.64142	9.53541e-25		HTR6	-1.54013	0.000112533
JUN	1.62219	4.3299e-07		KLF15	-1.53611	2.10677e-05
PDCD1LG2	1.6167	5.14157e-05		LINC01801	-1.51994	0.000456161
ADGRG1	1.59557	1.22841e-12		FAXDC2	-1.50273	1.58494e-05
ADCY10P1	1.58568	3.38158e-05		COPG2IT1	-1.50055	0.00377428
MMP9	1.58425	0.00844021		CMKLR2	-1.49745	0.0023578
ANGPTL4	1.57431	1.89681e-05		MTMR9LP	-1.48386	0.000141959
TRAF1	1.57396	5.41874e-10		NOXA1	-1.47928	0.00358733
MAFF	1.57214	1.44e-12		MAT1A	-1.47316	0.00920145
NIPAL1	1.56468	5.25854e-06		MXD3	-1.46908	2.95946e-17
PLAUR	1.52272	3.50125e-16		SIAH3	-1.46202	0.000334242
NTSR1	1.52145	0.00603299		FRMD5	-1.44027	6.72203e-05
SPOCD1	1.50699	9.66679e-07		CARMIL3	-1.43624	1.73763e-07
MYBPH	1.47331	4.84016e-08		CDKN1C	-1.42986	2.18233e-07
ETV5	1.45223	0.000263322		MTND2P28	-1.42033	2.72578e-79
KRT16	1.42781	0.0163359		GDPD1	-1.40576	6.65169e-05
ZNF365	1.41568	1.00142e-06		MT-ND2	-1.38636	9.92997e-101
ETV4	1.3984	5.26677e-06		CREB3L3	-1.38371	1.88089e-11
PHLDA2	1.37726	1.51332e-12		MISP3	-1.37567	4.00473e-08
BIRC2	1.3764	7.0578e-15		TP53INP1	-1.36504	7.28034e-14
BIRC3	1.35928	0.000694006		PDGFRA	-1.36251	0.000153297
TGM2	1.35582	0.000258024		LURAP1L	-1.36219	0.00266047
PRAG1	1.33893	2.81924e-13		IGLON5	-1.3513	0.000445489
SOX9	1.33545	5.64219e-10		MPZL2	-1.3462	0.000355595
KRTAP2-3	1.32803	2.51849e-05		LMOD1	-1.32528	0.000399288
RPL13AP7	1.3275	0.00270914		NOX5	-1.32377	0.0134113
APLN	1.30852	0.00190825		PLCH1	-1.31911	2.9829e-08
CORO2B	1.30191	0.00048782		KLHL24	-1.31151	4.32325e-16
ERRFI1	1.29702	1.54012e-06		ERBB3	-1.31069	2.33829e-05
CSF1	1.29262	3.53206e-31		MT-TH	-1.30753	0.000455716
ZNF697	1.29196	1.82414e-18		KCTD19	-1.30658	0.000728758
BHLHE40	1.28753	0.000408245		PAK3	-1.30542	2.4878e-13
ROBO4	1.27868	0.00714296		TTC39A	-1.2995	1.14598e-05
CCN1	1.27328	0.00498665		CDC42EP5	-1.29174	0.0039653
ARC	1.27312	3.06178e-07		GNAO1	-1.28561	0.00035702
LIF	1.27089	1.86239e-16		ALDH1L1	-1.26944	0.00219234
PCDH12	1.25016	0.00634267		WDR86	-1.26326	0.0142757
DLX2	1.2411	7.75972e-08		FOXP2	-1.25729	2.8579e-23
NDRG1	1.23666	3.58628e-09		SRGAP3	-1.2498	1.51445e-08
MDFI	1.23493	5.10812e-06		RNF112	-1.24764	0.00301739
GASAL1	1.23492	2.92556e-05		FOXO4	-1.2475	2.00784e-05
HRH1	1.21464	2.52245e-21		PRODH	-1.23875	0.0152726
RASSF10	1.21108	0.00503762		KIAA0513	-1.23243	1.04568e-05
RPEP4	1.20267	0.000340791		CCNG2	-1.23175	4.6323e-20
IRAK2	1.20264	1.27649e-09		PLCD4	-1.23056	0.000194877
EPHA2	1.19605	0.000964939		ZNF843	-1.21784	0.00113974
CDCP1	1.19103	6e-11		MT-CO3	-1.21585	2.97352e-24
CD274	1.18077	6.17453e-17		FOXP1	-1.20899	0.000569824
GPR3	1.17569	1.9985e-06		CARD6	-1.20769	0.00134893
TMEM158	1.17079	0.000778707		FRAT1	-1.20745	1.01732e-07
HAS2-AS1	1.16154	6.47661e-08		NIPSNAP3B	-1.20478	0.00857153
ENO1P1	1.15821	0.0157749		OSER1-DT	-1.19901	4.07565e-05
RBM24	1.14906	0.000291553		RNFT2	-1.19665	1.25922e-05
C16orf46	1.13114	0.00519602		YPEL1	-1.19564	0.00866659
SMURF2	1.10281	3.61503e-09		KCNJ4	-1.18947	0.00216683
DUSP6	1.07611	0.00332967		DTX1	-1.18919	0.000194954
ELFN2	1.07099	0.00833192		MYT1	-1.18531	1.50652e-06
P2RX5	1.06319	3.05993e-09		MIR99AHG	-1.17779	5.83851e-07
PLAU	1.05562	3.56697e-11		LINC01237	-1.17694	0.00246046
PDCD6-DT	1.04657	0.019286		MT-ND1	-1.17585	2.03533e-24
TNFRSF12A	1.04008	0.000657656		ZNF204P	-1.17502	0.00122673
PMEPA1	1.03922	1.60321e-10		KCNJ11	-1.17246	0.000414629
KRTAP2-4	1.02325	0.0160889		TMPRSS5	-1.16647	0.00180411
HIVEP2	1.0209	2.12383e-15		SAP30-DT	-1.16123	4.4401e-07
S100A2	1.01565	0.00353499		NFATC4	-1.15798	1.92062e-09
PDGFB	1.01063	0.0243651		TUBB8P7	-1.15176	0.00838054
CCND1	1.00726	1.10258e-08		CRB3	-1.14643	0.0228559
NR4A1	1.00645	2.75971e-06		ADAMTS10	-1.14564	2.3463e-05
				LMNTD2-AS1	-1.1436	3.66839e-05
				PCDHB11	-1.13039	5.89913e-05
				SLC52A1	-1.12775	0.000181822
				H1-0	-1.12341	6.6003e-20
				EFNA1	-1.11901	0.000117886
				LRRC37A9P	-1.11143	4.33498e-06
				BTBD8	-1.10863	0.000492248
				LMNTD2	-1.10819	0.000332599
				MYO15A	-1.10746	0.000516199
				GUCY1A1	-1.10336	0.000276391
				RGMA	-1.09725	1.55933e-09
				ATP6V0D1-DT	-1.09696	2.83487e-05
				LDHD	-1.09598	0.00405399
				EPHA7	-1.0921	4.92218e-08
				MT-TD	-1.09196	1.30659e-07
				OTX1	-1.09149	0.00120311
				TMEM102	-1.08634	0.000326402
				GABRQ	-1.08548	2.54295e-09
				DPYSL5	-1.08332	3.18824e-05
				HES7	-1.08269	0.000152294
				FRMD4B	-1.08259	0.000176254
				KCNAB2	-1.08094	1.51686e-05
				MITF	-1.08052	5.14157e-05
				PLA2G3	-1.08029	8.17757e-10
				DPF3	-1.07948	0.0136066
				PNRC1	-1.07912	2.22683e-14
				SH2D3C	-1.07649	0.00648754
				BMP5	-1.07603	3.33908e-09
				MGC16275	-1.07352	0.000102456
				CDKN2C	-1.07329	9.09244e-11
				TMEM221	-1.0715	0.00111824
				SLC4A10	-1.07128	0.00170242
				CIART	-1.06722	0.00306865
				YPEL3	-1.06578	0.00155758
				FOXN4	-1.0651	2.66801e-05
				KLC3	-1.06477	0.000334242
				RBM47	-1.06017	4.02965e-07
				ABCA6	-1.05968	0.0117177
				TJP3	-1.05809	0.0199938
				MT-CYB	-1.05784	1.00037e-43
				ANG	-1.05573	9.42715e-12
				RAB9B	-1.05488	1.07222e-05
				PAQR8	-1.05111	0.0042724
				LINC01659	-1.05097	0.0117079
				NOVA2	-1.05028	8.54172e-05
				SLC16A4	-1.05026	5.6543e-05
				RASA4	-1.04863	5.41754e-05
				IQCN	-1.0428	0.00026683
				YPEL2	-1.04071	3.32597e-05
				LRRC17	-1.03769	0.000684371
				LGR4	-1.03765	2.19991e-10
				FAM214A	-1.03463	3.17846e-09
				BBX	-1.03336	9.04225e-14
				SCN4B	-1.03073	0.00905152
				LINC00870	-1.03041	0.00362837
				EMCN	-1.0302	8.01949e-20
				MNX1-AS1	-1.0269	0.0217374
				RIMBP2	-1.02644	0.0031994
				CDKN2D	-1.02551	1.04774e-18
				ITGA2B	-1.0217	0.000601706
				ZDHHC8P1	-1.01909	3.98425e-07
				CD109-AS1	-1.01655	0.00025455
				RARB	-1.01649	2.81924e-13
				NOTCH3	-1.01602	6.91509e-05
				E2F8	-1.01493	1.88799e-17
				TLCD3B	-1.01398	0.00132708
				HFE	-1.01341	2.28337e-06
				GEM	-1.01103	3.07495e-08
				MT-CO2	-1.00847	3.75315e-131
				CFAP74	-1.00205	0.00507384
				HOXD8	-1.00131	0.0174845
				AK7	-1.00118	0.00636767

## Sheet: 18 hours_lfc
Upregulated_lfc	log2FoldChange	padj		Downregulated_ifc	log2FoldChange	padj
SV2B	12.1208	2.98228e-18		PIGCP1	-8.59686	9.52947e-07
KRT34	8.86732	7.16044e-06		PTPRQ	-8.35676	7.19728e-07
FCRLA	8.03135	7.81107e-05		DPP9-AS1	-8.05031	3.94724e-08
TH	7.69996	6.55515e-05		SUGT1P1	-6.91166	0.000191575
LINC02925	7.53661	5.04094e-05		DMD	-6.49178	6.51206e-05
LINC02891	7.36514	0.000143634		SCGB1B2P	-6.09651	0.000585064
C19orf85	7.3566	0.000865675		MYO16-AS1	-5.5626	0.00133328
GJB6	7.30828	3.73034e-05		PCDHGB2	-5.06077	3.59998e-06
LINC01943	7.25924	8.21762e-06		OR4N2	-4.49323	8.94977e-16
FGF21	7.21892	8.8935e-13		MT1P3	-4.48495	0.00398039
BHLHE40-AS1	7.21227	5.12107e-06		IFI44L	-4.47821	4.35408e-14
RNF223	7.13944	4.91849e-05		GIMAP2	-4.27358	3.86222e-06
HCG22	7.0134	5.92954e-05		IFI44	-4.04008	1.40174e-09
C7orf57	6.91274	1.89955e-05		CPA4	-3.85488	1.76286e-14
LINC01512	6.74036	0.00257574		KRT222	-3.76994	6.19206e-15
EVPLL	6.59221	0.00238038		EPHA7	-3.75572	2.35363e-84
HCRTR1	6.50521	0.00372904		RNF128	-3.68494	1.27909e-49
KRT18P34	6.35606	0.000772665		GBP4	-3.65575	4.97774e-08
ADGRG5	6.31792	0.00311937		EPGN	-3.58342	1.71341e-17
SPNS3	6.24543	2.3962e-06		DTNA	-3.52369	8.61777e-26
CCL20	6.17045	5.03399e-05		SAMD9L	-3.42335	9.70119e-09
LILRB5	6.07522	0.000247552		CD81-AS1	-3.37818	0.000643995
KRTAP4-8	6.05252	0.000781913		TCP10L	-3.28793	3.46653e-05
PID1	5.8532	1.6412e-42		PRUNE2	-3.28719	1.25612e-09
ALOX5AP	5.74046	0.000758109		BMP5	-3.24901	6.38097e-77
C6orf223	5.73761	1.62619e-05		LINC00703	-3.20529	0.000944702
RHD	5.62576	0.00100663		KRT18P19	-3.17368	6.24682e-07
FGD2	5.59531	1.87363e-11		ABCA6	-3.15757	5.17799e-10
IGHA1	5.40871	0.0125555		MT-ND6	-3.15218	4.95893e-242
DMBT1	5.33507	1.08709e-12		HAS2	-3.11256	8.76321e-103
RUBCNL	5.19456	0.00818087		SHISA3	-3.04874	7.86545e-12
ANKRD22	5.19361	0.00828253		CCL5	-3.04868	1.55266e-05
CAP2P1	5.11958	0.00263658		MUSK	-3.01935	2.30042e-09
TNF	5.07587	0.000955419		ABCA8	-2.97199	4.61403e-15
KLHDC7B-DT	4.86373	0.000140924		MT-TN	-2.88787	6.31508e-16
KRT16	4.85325	4.98915e-13		TAPT1-AS1	-2.85496	0.00498474
LINC01511	4.83193	1.24044e-08		MT-TG	-2.82936	9.61231e-18
TPSP2	4.79592	0.0164414		SEMA3A	-2.8168	1.75244e-39
GDF15	4.76091	2.11107e-66		H1-4	-2.80986	8.60646e-09
MMP28	4.66003	0.000465296		TNFSF10	-2.80122	0.00186297
LILRA6	4.5301	0.00114218		NIPSNAP3B	-2.79207	6.89335e-08
SERPINA3	4.42828	0.00844419		RSAD2	-2.74939	0.00079228
KLHDC7B	4.42196	7.38004e-45		GBP1	-2.73212	3.72239e-17
BEST1	4.40569	8.43349e-41		ANKRD18CP	-2.72523	1.51305e-05
IL2RB	4.39251	4.19293e-20		WDR11-DT	-2.71986	0.00397047
EXOC3L4	4.36195	1.57512e-06		MTND6P4	-2.71499	7.08893e-46
PRPF19-DT	4.35599	0.000120361		RAD21L1	-2.7093	0.00160885
ADGRG1	4.04967	7.4749e-81		EMCN	-2.69384	2.97482e-127
IVL	4.02811	1.82418e-07		SAMD9	-2.66842	3.78871e-07
SH3TC2-DT	4.02419	1.88038e-08		MIR99AHG	-2.62566	3.9524e-31
KISS1R	4.02082	0.000608188		COL3A1	-2.58418	2.03462e-69
GLB1L3	4.01427	0.00269627		LINC03018	-2.56932	1.34677e-07
HNF4A	3.9964	0.000177983		KLHL4	-2.56283	1.39666e-10
PTGIR	3.98173	2.24924e-29		GNGT1	-2.53586	7.15696e-05
CCDC197	3.97811	1.18527e-05		LINC01111	-2.52766	0.000600722
OTOP2	3.90817	0.00176198		MRO	-2.50667	4.57528e-08
IGFN1	3.85379	1.81712e-20		GASK1B	-2.49415	0.000818219
INHBE	3.83407	8.59654e-12		MT-CO3	-2.46977	1.56023e-101
CACNA1C	3.79	0.000667072		C2orf74	-2.4573	1.215e-23
SLC25A47	3.73341	0.0090502		ZFHX4	-2.45686	1.73156e-102
EDN2	3.7252	4.24505e-06		MIR181A2HG	-2.42869	9.13931e-07
LEMD1-DT	3.71928	0.00696546		PCDH15	-2.40243	6.42288e-62
PIRT	3.70384	0.00804114		CCDC148	-2.38675	1.08287e-05
TM6SF1	3.69517	1.19122e-30		DKK1	-2.38052	5.85484e-19
SBSN	3.67545	1.14728e-22		MTCO3P12	-2.3546	6.51531e-88
SPEF1	3.65374	2.74695e-47		PCDHGB8P	-2.32953	0.000313194
FGF19	3.64067	4.22267e-15		SNRK-AS1	-2.30146	3.35074e-11
LINC00523	3.59591	2.83473e-08		MAP2	-2.29597	1.14442e-53
SNAI1	3.59005	1.34936e-30		MT-TH	-2.29469	1.38934e-09
MT-RNR1	3.58709	5.05657e-141		LINC00211	-2.28474	0.0109831
SERPINE1	3.54582	2.30186e-58		TRIM34	-2.27959	7.86233e-11
NUPR1	3.54524	9.09621e-09		GCG	-2.2759	1.03803e-18
POU2F3	3.54367	9.32718e-09		CARD6	-2.24798	4.07419e-09
TSPEAR-AS2	3.51721	1.21415e-13		CDH18	-2.24649	0.00015204
ERICH2	3.51255	2.58184e-07		FAP	-2.21793	3.96206e-44
SERPINA1	3.45842	5.04106e-06		HERC6	-2.21716	0.000110102
L3MBTL2-AS1	3.42948	2.68795e-21		LINC01797	-2.21217	0.000891178
SCIRT	3.39818	9.15992e-08		LINC01873	-2.19926	6.81706e-11
TRPV6	3.37853	2.02107e-05		RNU6-343P	-2.19505	0.00144038
MISP	3.37487	9.30579e-10		MYPN	-2.19157	5.20826e-07
CTSE	3.37273	1.99111e-05		FOXP2	-2.18694	6.62583e-71
CD22	3.35399	1.34724e-06		IL24	-2.18215	0.000371466
STC2	3.34433	8.24755e-09		NAV3	-2.17862	3.13453e-170
POU3F1	3.33911	1.97379e-10		MT-CO2	-2.17191	0
LRRC32	3.33656	5.19878e-31		RTP4	-2.16263	0.00342217
ADAD2	3.31537	0.00443773		TFPI	-2.16157	8.37413e-45
NFILZ	3.28465	0.000773674		NEK2P2	-2.15306	0.00815628
KRT7	3.27987	8.80733e-10		NMU	-2.1501	4.0593e-36
ETV5	3.27629	6.17775e-17		E2F3P2	-2.14955	0.00146013
MAB21L4	3.26498	0.000595106		DLGAP1-AS3	-2.14097	7.18498e-09
SPOCD1	3.25424	1.71035e-30		NRG4	-2.12216	0.000142223
LST1	3.19977	0.00591569		BTN3A2	-2.10963	1.23993e-67
CD79B	3.18571	8.95114e-05		HFM1	-2.10487	0.00564332
ARHGAP30	3.16218	0.00263157		CDKN2C	-2.09957	3.17e-40
CSF1R	3.1252	0.0022241		NEK2P1	-2.09663	8.0496e-06
SHH	3.11734	0.00506856		LPAR1	-2.0899	2.52775e-126
CSF2	3.10496	0.0112786		COBLL1	-2.06054	0.000294844
RASGRP2	3.08966	4.40085e-21		FIGN	-2.05197	0.00701815
GPR132	3.06888	3.49563e-13		CCDC73	-2.04995	0.00080375
INHCAP	3.06382	1.69942e-07		DNM3OS	-2.04805	2.24546e-24
ADAMTS9	3.06086	0.000101535		DDX58	-2.04166	3.96959e-08
ANO1	3.0565	5.46214e-19		MT-TA	-2.03342	1.13665e-07
NDRG1	3.04469	6.83311e-53		LINC01515	-2.03313	3.68106e-05
CCDC200	3.04099	0.00552698		NCAM2	-2.03101	9.00293e-37
ACP7	3.0235	2.26429e-65		CCDC68	-2.02852	1.36292e-06
C1QTNF1	3.02307	3.10112e-08		MT-ATP6	-2.02566	2.05992e-102
FNDC1-AS1	3.01802	6.16631e-05		MX2	-2.02329	0.00214423
PSAT1P4	3.01491	0.0150519		MT-ND3	-2.02158	2.70407e-98
ASB2	2.99791	1.55732e-11		STARD13	-2.01695	6.69477e-52
AMZ1	2.97102	3.18653e-87		MTCO2P12	-2.00366	3.3755e-28
TMEM40	2.93487	3.09979e-08		ASAH2	-2.00247	1.11801e-14
LINC01962	2.9348	4.64421e-06		IFIT1	-1.9932	8.47622e-07
CEACAM19	2.91531	3.55661e-42		MT-TS2	-1.96955	0.000199377
ALOXE3	2.91398	8.202e-29		MT-CYB	-1.96647	1.9394e-152
TMEM88B	2.90618	0.00121747		MT-ATP8	-1.96321	8.38413e-82
CYTH4	2.9056	5.77175e-40		SLC39A10	-1.94707	2.0607e-168
RASD2	2.8887	1.63797e-22		MT-TY	-1.94533	2.45617e-30
RAB39B	2.85242	1.64972e-18		MT-ND5	-1.94493	6.32453e-118
SNCG	2.84248	1.22992e-10		KCTD8	-1.94354	1.16743e-08
CD68	2.84238	8.10707e-12		LRRC17	-1.94314	3.32629e-10
ADRA2B	2.84144	7.11649e-18		LRIG3	-1.94198	6.28193e-15
SLC7A7	2.84137	3.68109e-13		H1-2	-1.93609	4.29474e-56
ARHGAP9	2.84126	1.57576e-06		LINC00578	-1.93383	3.74754e-23
EFHD2-AS1	2.83848	1.11246e-10		MT-TT	-1.93111	4.46325e-08
PDGFB	2.83474	1.3619e-06		TP63	-1.92749	3.29858e-17
MYBPH	2.81029	6.90174e-28		C1QTNF2	-1.9126	3.26829e-28
ROBO4	2.799	4.59114e-08		MTCO2P22	-1.90789	6.39168e-05
POU2F2	2.79796	5.01592e-11		ARHGAP11B-DT	-1.89935	0.000127108
FBLN5	2.79326	5.08771e-13		DNAH12	-1.89204	3.02455e-08
ADGRF3	2.7918	1.71376e-23		LINC01474	-1.88524	3.83008e-07
SLC6A20	2.77583	0.000113795		FRZB	-1.88339	4.7973e-05
LAMP3	2.76729	1.39531e-31		TWIST1	-1.88338	1.04014e-34
NHLH1	2.76071	0.00016655		LGALS9	-1.87463	4.77737e-08
ARC	2.74855	8.21917e-32		CP	-1.87135	1.63417e-19
SRMS	2.73943	0.0004767		PCDHB4	-1.86109	0.00139534
MT-TF	2.73792	7.01309e-16		DACH1	-1.86028	3.50748e-122
CD33	2.72374	2.88015e-07		MT-TE	-1.85934	1.90855e-16
EPS8L1	2.72003	8.73192e-14		AKR1C3	-1.85649	1.53178e-09
LRRC2	2.71735	1.19619e-12		RGS4	-1.85176	5.74533e-08
S100A3	2.70158	4.00217e-31		LINC02453	-1.85093	0.00558678
ABCC3	2.68896	5.04336e-25		AMPH	-1.8483	0.000428209
S100P	2.67308	0.0121221		CTSS	-1.84451	1.42563e-07
TRPV2	2.65617	0.00127193		ATP10D	-1.84129	2.69373e-07
PRPH	2.65568	4.91303e-09		TM4SF1	-1.81465	2.17226e-49
GFI1	2.64939	4.52129e-12		ASAH2B	-1.81317	2.15895e-18
UNC5B	2.63562	7.19082e-20		PCDHGA12	-1.81293	1.9234e-05
VDR	2.62918	5.10837e-44		SMIM30	-1.80836	2.64094e-32
CHAC1	2.62576	0.000278704		NUDT12	-1.80525	1.4915e-25
LRATD2	2.61643	1.77391e-40		STARD4-AS1	-1.80427	0.000217675
TMEM184A	2.59327	5.69107e-09		DKK2	-1.80414	8.13441e-15
PCDH12	2.5916	7.50977e-08		MTATP8P1	-1.80325	2.87273e-16
MMP9	2.57089	6.00421e-05		CA8	-1.80313	0.0135544
ESRP1	2.5625	0.000156613		SLC4A5	-1.80096	0.00363833
COL16A1	2.55786	1.35268e-11		ARHGAP6	-1.79971	1.91165e-05
RGS16	2.55018	7.15141e-07		MT-ND4L	-1.79934	5.9491e-180
KIF21B	2.55007	3.01396e-41		NRG1	-1.79249	2.24787e-15
DACT1	2.54579	5.1725e-30		MTATP6P1	-1.7921	4.8663e-76
ZNF365	2.53572	2.1703e-20		MTND2P28	-1.78292	1.65886e-125
SIGLEC1	2.52705	0.0134296		DDX10P1	-1.77764	5.98434e-05
IL11	2.52223	1.43489e-12		HDAC9	-1.77478	1.00336e-76
SLC16A3	2.517	1.62262e-46		COL21A1	-1.77443	6.70445e-06
SYTL1	2.50202	1.41562e-21		AKR1E2	-1.77324	6.23286e-15
SHANK1	2.49752	5.22282e-27		MT-TW	-1.77155	9.97564e-07
ACHE	2.4899	9.55671e-44		RNF103-CHMP3	-1.76804	0.013273
CDHR2	2.47125	0.0121751		LINC02688	-1.76184	0.000814519
CAMK2N1	2.46913	3.32784e-30		ATP8B1	-1.75667	4.24727e-23
PLEKHA6	2.46759	2.96276e-23		MT-ND2	-1.75619	1.11957e-161
CD248	2.46652	0.0113656		NDNF	-1.75065	1.96006e-09
TUBA4A	2.46391	5.90545e-17		SPAG17	-1.75046	5.17555e-38
VLDLR-AS1	2.45756	6.84041e-07		RBMS3	-1.74848	1.74926e-55
CDKN1A	2.45701	1.91413e-30		ATP6AP1L	-1.74498	1.7878e-06
PLK5	2.45402	3.56311e-06		ANAPC1P2	-1.74442	0.0126931
CGB8	2.44813	3.73867e-05		FAT4	-1.73504	4.12013e-24
NHSL1-AS1	2.44514	1.06916e-26		HFE	-1.73346	3.59053e-17
TRIB3	2.44476	1.08286e-16		TICAM2	-1.73182	0.0125057
NPHS1	2.44228	2.49505e-06		DPH6-DT	-1.72945	9.86117e-06
EBI3	2.42942	2.06415e-10		EGF	-1.7293	1.93032e-06
LIF-AS1	2.4251	0.00101026		MTATP8P2	-1.72881	9.30542e-07
HKDC1	2.41897	2.96041e-05		MXRA5	-1.72492	1.62645e-19
SNX18P3	2.39478	0.000752084		DDIT4L	-1.72386	1.17407e-29
TBX21	2.39278	2.17894e-13		MIR31HG	-1.72011	1.76357e-16
FUT1	2.39238	1.47156e-27		LINC02710	-1.71565	0.00740988
CGB5	2.38366	0.00018551		PCDHB14	-1.71258	3.35152e-06
LINC01869	2.35964	0.000297107		PCDHB11	-1.71193	3.52728e-10
HTT-AS	2.35952	0.00697588		PAG1	-1.70904	8.38639e-08
DDIT3	2.35488	1.23168e-29		LRRC37A9P	-1.70849	1.98126e-13
RASSF10	2.35211	1.02271e-07		BCHE	-1.70364	1.21075e-17
SPX	2.34694	6.57837e-10		MT-TC	-1.68974	1.31448e-21
OR1F2P	2.3317	0.00264188		GJA1	-1.68935	9.64099e-40
INKA2-AS1	2.33015	6.63838e-06		TLCD4	-1.68821	6.01297e-54
TMEM151A	2.32883	9.79431e-40		ADGRG6	-1.65548	4.83731e-62
LCNL1	2.32722	1.23189e-13		CDKN2B	-1.65403	1.46682e-28
HID1	2.32509	8.18429e-11		PCDHB12	-1.65047	0.000521813
CRB2	2.32498	0.0151523		E2F8	-1.6485	3.64104e-46
SH3TC2	2.3163	3.37993e-18		PDE3A	-1.64724	0.00048551
ZC2HC1C	2.3126	3.28391e-19		SLC16A4	-1.64673	8.21008e-11
FOXJ1	2.31109	4.45466e-11		CCNB3	-1.63489	9.04005e-11
PDE2A	2.30792	1.7229e-21		ATL1	-1.63464	1.29088e-09
SPINT1	2.30788	5.70788e-112		LINC00189	-1.63452	0.00659643
LMO1	2.30661	0.000734779		MT-ND4	-1.63419	6.38423e-126
GNG8	2.29659	0.00317333		FAM13A-AS1	-1.62487	0.00142936
TSLP	2.28588	0.000650117		CADPS2	-1.62244	0.00552241
CCDC184	2.28106	7.29522e-41		COX20P2	-1.62185	0.0220544
CEBPA	2.27712	1.33694e-24		RBM47	-1.62185	7.69205e-16
NR4A1	2.27268	7.60345e-29		SLITRK5	-1.61627	1.02744e-11
MCAM	2.27066	4.64198e-71		FAM102B	-1.61379	1.85443e-31
PPL	2.26421	8.49972e-29		MT-CO1	-1.60824	4.22539e-80
CRB3	2.26142	3.00096e-05		COL1A2	-1.60463	7.12776e-33
P2RX5	2.2596	6.50042e-41		LINC01322	-1.60413	0.000315243
PHLDA2	2.25904	7.9669e-34		IFIH1	-1.5994	8.19005e-09
GFRA3	2.25773	1.47869e-05		SLC9A9	-1.5939	0.0192793
TSC22D3	2.25718	6.98054e-20		TRIM22	-1.58889	0.0114328
HPCAL4	2.25643	2.11613e-17		SNAP25-AS1	-1.58583	3.67076e-05
IZUMO1	2.25615	6.29858e-07		LINC03022	-1.58474	2.21987e-06
ARSI	2.25198	8.36559e-22		STARD4	-1.5806	6.68233e-18
ZHX2	2.24186	1.06898e-21		HCCS-DT	-1.57878	3.95926e-07
SLC13A5	2.23789	5.17301e-08		MEIS1-AS3	-1.5774	8.1509e-08
WNT8B	2.23747	0.00127339		LAMA2	-1.57608	1.35167e-80
MIR6835	2.2343	0.00147071		WHAMMP3	-1.57234	4.24308e-07
KRT86	2.22542	2.68106e-12		FGF5	-1.57223	2.63663e-20
WFDC3	2.21852	6.6809e-08		MTCO1P12	-1.57119	2.90887e-64
MYOZ3-AS1	2.21483	0.0138197		LINC01828	-1.55804	0.00016066
ASNS	2.21272	1.04041e-14		STING1	-1.55676	4.42362e-12
KCNK15	2.20833	1.41454e-13		CDHR1	-1.55586	5.66249e-14
AKNA	2.20363	1.87534e-57		CCNE2	-1.55408	1.83579e-18
LAT2	2.18254	1.02547e-09		LINC00707	-1.55273	0.000911
HAP1	2.1679	2.07816e-26		COL5A2	-1.55191	5.19132e-64
C11orf86	2.16322	0.00161051		NPAS4	-1.55012	4.36556e-06
IER3	2.15756	1.04407e-31		STK17B	-1.54961	1.93528e-118
PICART1	2.15735	4.55947e-05		ZNF585B	-1.54815	8.60935e-29
INSRR	2.15655	6.84596e-06		MT-TP	-1.5447	5.71762e-06
RASIP1	2.15123	2.82559e-08		ARSJ	-1.54467	2.9053e-14
FYN	2.15052	1.88595e-31		CXCL8	-1.52564	1.48632e-05
SOCS6P1	2.14894	0.00329753		ARHGAP28	-1.52496	7.99103e-07
GPR3	2.1451	5.75554e-20		CAPS2	-1.52208	3.72331e-11
IL21R	2.13205	1.6149e-06		LINC02454	-1.51924	1.64429e-07
NTRK1	2.13105	8.21294e-20		VEGFC	-1.51678	0.0036922
UNCX	2.12021	0.0017327		RUNX1T1	-1.50527	4.99215e-17
RFPL2	2.11756	7.78697e-16		MT-ND1	-1.50101	5.50056e-41
RBM25-AS1	2.1138	6.73882e-08		OAS1	-1.50069	0.000672271
INAVA	2.11371	2.0652e-28		C15orf48	-1.49892	0.00589829
KCNA7	2.11351	3.52206e-13		RAG1	-1.49405	0.0018921
PHETA2	2.10308	0.00925389		ABCC2	-1.49322	1.02829e-14
MAFF	2.09881	6.44364e-23		BMS1P1	-1.49045	1.56535e-13
MPL	2.09132	0.00222366		CXCL3	-1.48898	2.91949e-11
IER5L-AS1	2.08798	0.00242181		KRTCAP3	-1.48751	0.000799528
KLRG2	2.08782	8.48485e-14		PCDHGA11	-1.48722	0.00110247
HOXC-AS1	2.07893	0.000190709		LINC01238	-1.48638	1.01871e-08
PACRG	2.07083	0.0163255		LINC02475	-1.48536	1.49082e-07
ADCY10P1	2.06511	1.47187e-08		TM4SF18	-1.48531	5.16791e-20
RAB37	2.06246	5.54235e-10		CHST4	-1.48452	9.70456e-33
IRX4	2.05945	1.5004e-07		LINC02899	-1.47635	0.000194585
C4orf47	2.04269	6.04941e-05		HMX2	-1.47491	2.50269e-09
STOML1	2.03814	1.08724e-52		ZNF117	-1.47414	2.79085e-23
GRB7	2.03746	0.00213502		MAPK10	-1.47298	8.19298e-05
MT-TV	2.03423	3.27803e-24		LRP1B	-1.47126	0.00536001
TDGF1P7	2.01283	0.00626277		LINP1	-1.47026	4.4747e-09
USHBP1	2.00851	2.39334e-05		PTGER4	-1.46821	1.49694e-20
SH2D2A	2.00646	0.00578324		CDH1	-1.46726	0.000223104
FAM167A	2.00423	1.77316e-17		PPP2CA-DT	-1.46652	0.000288865
CGB3	2.0029	0.000288681		SPATA7	-1.46463	4.26667e-09
GPSM3	2.0002	3.47864e-06		TMEM35B	-1.46305	3.3339e-11
PRSS36	1.99979	1.95978e-09		KLF2	-1.46255	0.00060047
ALS2CL	1.98527	3.55651e-19		CPS1	-1.4604	0.000278704
GRIN2D	1.98401	4.98528e-83		MTND5P11	-1.45929	1.01857e-08
DEPP1	1.98317	1.10111e-10		FPGT	-1.45803	2.11299e-14
GASK1A	1.97907	5.40465e-05		C1GALT1C1L	-1.45757	4.22452e-05
MB	1.9782	5.66579e-06		WNT5A	-1.45377	1.17261e-06
HOXC9	1.97452	6.59246e-54		DHFR2	-1.44961	7.54521e-15
SMAD7	1.97393	1.73425e-19		MAML2	-1.44787	7.26357e-50
HAPLN3	1.97143	1.15951e-33		GCA	-1.43997	7.34896e-34
LIMD1-AS1	1.96892	3.09662e-17		UBA6-DT	-1.43626	1.59238e-37
CRABP2	1.96826	5.29173e-85		HCN1	-1.43586	9.4201e-13
ERBB3	1.96804	2.3412e-11		TBC1D32	-1.43444	3.56328e-14
GRM4	1.9656	5.78532e-05		STON1	-1.43301	1.88503e-09
RHOV	1.95831	2.18731e-20		FAM13A	-1.43083	2.45079e-59
MAFA	1.95777	2.01273e-11		PCDH10	-1.4291	6.41982e-06
C8G	1.95282	2.45917e-11		PCDHGA9	-1.42844	0.00957369
BNC1	1.94928	3.22482e-05		RARB	-1.42558	2.36405e-26
PTPRVP	1.94795	0.00056317		BCO2	-1.42456	2.04581e-06
KRT87P	1.94723	0.000181482		LYPD6	-1.42369	0.0039832
LILRB3	1.94672	0.0117348		PAK3	-1.42153	9.80327e-17
CGB7	1.94537	2.512e-05		PLCD4	-1.41718	8.75109e-06
SCARF1	1.94425	1.75488e-20		DNAJC12	-1.41564	2.30338e-05
LINC01976	1.93478	0.00208083		LRIG1	-1.41497	3.19616e-19
CNN1	1.92619	1.89988e-16		SLC1A1	-1.41493	0.0125956
PDZD7	1.92427	1.29943e-21		LINC02574	-1.40707	0.00104629
MIR34AHG	1.91981	0.00843429		MTND4P24	-1.40677	0.00496959
PRSS3	1.91855	0.000343236		ELF1	-1.40669	2.71758e-21
HRK	1.9158	4.23221e-05		MRPL37P1	-1.40565	0.00193218
CARNS1	1.91259	3.96613e-07		ANXA1	-1.40394	2.3238e-50
ATF3	1.91107	4.46325e-08		TRPC6P2	-1.39303	7.35099e-05
ROBO3	1.90865	1.11975e-35		MTND1P23	-1.38664	9.72479e-09
MDFI	1.90625	1.04183e-13		LGR4	-1.38549	1.08139e-18
RPS6KL1	1.90603	5.1073e-100		FAM218A	-1.38514	0.000459767
GJD3-AS1	1.90554	1.2231e-33		CMYA5	-1.38311	3.58378e-05
RAB33A	1.89428	2.72159e-07		MANCR	-1.38231	3.80599e-06
SLC7A5P2	1.88326	0.0173235		SANBR	-1.38146	3.93814e-25
CATSPERZ	1.88097	1.82787e-15		LRRN3	-1.37649	0.0198633
BCL11B	1.87855	1.01789e-14		CCDC149	-1.37557	3.72932e-11
TPH1	1.87694	8.0746e-07		GUCY1A1	-1.37556	3.10634e-06
CLCF1	1.87255	1.03929e-33		FRRS1	-1.37307	2.85612e-05
KRT83	1.87082	0.000383599		LMCD1	-1.37275	1.63801e-15
MSI1	1.86642	6.33673e-06		MTND4P12	-1.37156	2.11189e-26
KRT15	1.8617	2.63244e-13		IFIT3	-1.37138	0.000998507
RRAD	1.85631	2.64075e-07		RADX	-1.37128	7.93112e-35
BHLHA15	1.85274	9.71394e-05		LINC01109	-1.37053	0.0216359
ODF3B	1.84522	3.62007e-05		AGGF1P1	-1.36937	1.68031e-08
SLC30A2	1.84475	1.76e-09		JMJD1C-AS1	-1.36883	5.9878e-06
TMC8	1.84459	9.4454e-08		PDK4	-1.36852	1.30072e-13
DLX2	1.8438	3.21948e-17		LINC01358	-1.36746	0.000422444
LPL	1.84237	0.000970492		TM4SF1-AS1	-1.36399	0.00023474
MIR9-1HG	1.84229	1.70586e-12		LINC01252	-1.36362	0.00335764
WNT11	1.83889	1.0304e-09		LINC01237	-1.36131	0.000369147
AQP3	1.83054	3.46076e-10		DCLK3	-1.35971	0.000243714
ANGPTL4	1.82834	1.98465e-07		MCTP1	-1.35404	3.97597e-26
CD300C	1.82409	0.00756639		SIRLNT	-1.35289	0.00182898
NIPAL1	1.82218	2.3613e-08		ZNF658B	-1.35167	3.76153e-09
VGF	1.82071	6.9737e-11		AKR1C1	-1.35076	4.30541e-09
OTOF	1.82062	2.65744e-08		OTOA	-1.34991	3.53634e-08
CGB1	1.81507	0.00483795		ADGRL2	-1.34659	6.5154e-06
TNFRSF10B	1.81488	1.24774e-79		GLRB	-1.34651	5.35463e-72
ITGAX	1.81483	3.64607e-12		ALG10	-1.3402	8.57141e-36
SAMD10	1.81077	2.28288e-15		TAS1R3	-1.33686	0.00485263
C11orf96	1.80815	0.00202669		UNC5A	-1.33651	0.000302774
ASS1	1.80803	2.5325e-40		PLBD1	-1.33616	6.05116e-42
LYSMD1	1.80709	8.0803e-13		BNC2	-1.33554	1.28152e-42
PLAUR	1.80707	1.13095e-23		SRGAP3	-1.33341	2.58504e-10
FOS	1.80698	3.50679e-17		STAM-DT	-1.33131	0.000491766
SERPINB8	1.79913	1.51978e-09		FBXO36	-1.3298	0.000311044
S100A2	1.79414	4.90353e-07		LINC00702	-1.32593	0.000613769
VWCE	1.79158	3.39407e-22		GPR83	-1.32299	0.00253298
MACROD2	1.79146	0.00740371		PCDHGB7	-1.32029	2.29781e-16
MOCOS	1.78981	5.20859e-58		SLC44A1	-1.31866	4.24152e-32
SIX2	1.78912	1.52512e-16		DDX60	-1.31787	0.0109183
LGI4	1.78744	0.000515272		NR2F1	-1.31552	1.75709e-36
TTBK1	1.78265	7.10547e-40		H4C11	-1.31543	0.000844559
IL6R	1.77702	2.09931e-22		RNASEL	-1.31292	1.63868e-17
KRTAP3-2	1.77654	0.00381858		ZBED8	-1.30892	3.00166e-16
BBC3	1.77458	7.26548e-15		PITX2	-1.3083	4.12029e-24
RPS6KA2	1.77428	2.65061e-12		C2orf74-DT	-1.30467	2.60527e-14
USP2-AS1	1.76821	7.96334e-23		CEP126	-1.30249	7.13069e-09
MYLPF	1.76759	0.00059845		ARHGAP25	-1.30213	0.0118707
SPRY4	1.76279	1.30041e-23		DTWD2	-1.29673	9.34722e-34
THBD	1.751	2.61417e-05		METTL7A	-1.29617	0.00266878
GADD45G	1.74974	0.000263054		IGLJCOR18	-1.29441	0.00241704
MADCAM1	1.74966	4.19619e-17		TMEM249	-1.29223	1.04339e-09
CORO2B	1.74854	1.65459e-06		CLEC2B	-1.29026	4.40534e-15
ADM2	1.74659	0.00137042		SCDP1	-1.2898	0.00150332
RIMBP3B	1.74369	2.20108e-12		ARHGEF26	-1.28912	6.48837e-17
ACVR2B-AS1	1.74273	0.00907291		CAVIN2	-1.28641	7.75715e-08
SLC43A1	1.74202	1.60871e-15		PGAP1	-1.2836	4.27616e-37
LETM2	1.73929	7.21192e-11		FADS2	-1.2822	2.39403e-08
JPH4	1.73694	2.02998e-06		IFNE	-1.28215	0.000334897
MGAT3	1.73638	3.18147e-05		LSMEM1	-1.2821	0.00339532
SCN4A	1.7341	2.98887e-10		ANLN	-1.28128	3.72824e-28
TLE6	1.73124	8.6284e-05		IL1RAPL1	-1.28016	5.48959e-09
PAK6	1.72725	3.24217e-17		ZFHX4-AS1	-1.27851	1.64065e-06
WNK4	1.72277	6.29562e-10		BTG3-AS1	-1.27813	7.77313e-05
ATG9B	1.71981	6.7491e-10		TSC22D2	-1.2763	1.10392e-44
HSD11B2	1.71501	7.9148e-10		INSIG1	-1.27363	1.27807e-19
SSBL4P	1.71183	3.88005e-06		MYOM2	-1.27357	7.0078e-06
SQSTM1	1.71074	3.14618e-136		RPL5P18	-1.27356	0.0301549
PRAG1	1.70562	1.46168e-22		ZCCHC12	-1.26703	0.00132563
RASD1	1.70523	1.04183e-13		BACH2	-1.26652	0.000244195
ALOX12B	1.70412	2.82746e-12		PCDHGA10	-1.26605	0.000122622
CACNG2	1.70088	0.00063416		FAM169A	-1.26402	2.07925e-26
TMEM256-PLSCR3	1.6982	0.0123826		TRANK1	-1.26294	0.00147776
CISH	1.69696	8.65643e-23		CHD9	-1.26275	1.03888e-99
NDUFA4L2	1.69665	1.85242e-06		KIF20A	-1.25977	3.50832e-44
COPZ2	1.69303	0.00122079		NFIB-AS1	-1.25859	3.19431e-06
RAPGEF3	1.69198	8.70441e-13		THSD1	-1.25669	1.12451e-16
SHISA7	1.68858	5.05781e-12		GBP3	-1.25544	7.01548e-14
INPP5K	1.68636	6.4383e-97		MTCO1P40	-1.24896	0.00228074
ISM2	1.6862	3.44468e-12		SMIM10L2A	-1.24708	0.0227848
LRRC15	1.68525	1.19409e-07		GPRC5D-AS1	-1.24653	2.19593e-14
ELFN2	1.68394	6.81561e-05		BBS9	-1.24394	1.72866e-08
NLRP3	1.68269	0.0226882		NRP1	-1.24357	1.38164e-45
FOSL1	1.6806	5.05649e-05		LINC01235	-1.24316	1.71116e-07
NKILA	1.67865	1.84032e-06		FAM66A	-1.24279	0.00991889
KHK	1.67707	3.56557e-17		GNG11	-1.2404	3.71227e-06
KCNQ4	1.6747	2.86118e-10		MYBL1	-1.24013	1.38575e-43
CALML6	1.67371	1.33307e-06		LINC02577	-1.23905	0.016126
HOTAIR	1.67345	3.15783e-10		ALG10B	-1.23894	5.25212e-21
VASN	1.67248	8.63469e-38		FGD6	-1.2389	8.41331e-20
PADI1	1.66941	0.000282583		ERV3-1	-1.23553	1.8222e-21
NEURL3	1.66865	0.000705292		MIR4263	-1.23548	0.0199712
BAZ1A-AS1	1.66526	2.2787e-07		RMRP	-1.23292	0.00140877
SMOX	1.66497	1.7301e-23		LINC01139	-1.2305	2.83719e-05
MUC5B	1.66397	0.00105712		PCDHB10	-1.22928	1.60178e-14
KIAA1755	1.66326	1.08593e-08		TDRD7	-1.22664	0.000208403
BIK	1.66114	2.1193e-07		MMP16	-1.22655	0.000146897
BCL3	1.66018	1.83711e-44		CXCL2	-1.22506	2.77888e-08
PRKCD	1.65849	2.006e-22		SMTN	-1.22461	1.56868e-47
NGFR	1.65793	5.39792e-14		MAP2K6	-1.22441	0.000155461
PTH1R	1.65765	0.000334072		FLJ20021	-1.22114	1.0366e-09
LINC00311	1.6576	3.6887e-08		C4orf33	-1.22078	1.00292e-07
CEBPB-AS1	1.65734	1.16089e-07		CACNG4	-1.22052	1.11119e-15
APC2	1.65678	1.11058e-11		SAMD13	-1.22027	0.0076024
ANKRD18A	1.6564	6.64357e-06		ZNF608	-1.22004	2.43788e-59
VPREB3	1.65526	0.00075365		TCF4	-1.21987	6.07083e-17
TGM2	1.65168	4.20454e-06		MMP23B	-1.21958	0.00224737
CYGB	1.64896	3.02737e-10		MT-TK	-1.21947	0.000127313
WNT9A	1.64858	1.05612e-06		BBS10	-1.2163	4.30803e-53
FAM167B	1.64623	0.00103072		OAS2	-1.21538	0.00157117
ESAM	1.64539	2.28179e-09		NEK10	-1.21446	1.02469e-11
C1orf162	1.64494	7.02632e-07		SESTD1	-1.21436	2.36118e-12
CSRP1-AS1	1.64103	7.2791e-10		COL6A4P1	-1.21331	0.00300701
FOXA3	1.64074	1.1021e-35		PLPP1	-1.21235	2.2036e-19
COL13A1	1.63448	3.92925e-22		DPYD	-1.21092	3.30307e-39
SMTNL2	1.63036	0.00240633		DNM3	-1.21011	3.92518e-08
MT-RNR2	1.62794	4.03683e-67		HGFAC	-1.20781	0.0166475
MYORG	1.62295	1.03379e-30		TGFBR3	-1.20628	2.16362e-14
KRT81	1.62264	4.96282e-07		DNAJB4	-1.20444	4.31648e-67
VAX1	1.62175	2.89364e-10		FBLN7	-1.20257	2.16996e-06
CAMK2B	1.6216	3.63618e-10		ANKRD50	-1.20144	8.89028e-54
PRRT4	1.6187	4.35587e-06		TECTA	-1.20119	0.018526
ROM1	1.61869	1.57662e-45		ETAA1	-1.20118	1.61842e-29
SYNGR3	1.61842	1.73432e-30		PCDHB2	-1.20114	3.2607e-19
NXPH4	1.61571	8.619e-15		ASB4	-1.19724	3.92129e-10
CABP1	1.61298	2.41146e-08		BMT2	-1.19183	5.81867e-10
KDM7A	1.61252	2.18599e-21		RN7SL130P	-1.18465	0.00340917
ETV4	1.61207	3.78752e-08		PDGFC	-1.18352	4.29448e-58
TP53RK-DT	1.61179	0.00148495		LNPK	-1.183	2.688e-36
KDM7A-DT	1.61069	8.21958e-15		PGBD5	-1.18254	0.0005844
FCRLB	1.61013	1.98244e-06		PTOV1-AS1	-1.18241	9.64336e-08
ABCA10	1.60829	8.39981e-07		SLCO5A1	-1.18134	2.69487e-10
LINC00896	1.60693	0.000383655		FRMD6	-1.18078	5.92317e-14
NIBAN1	1.60672	3.69375e-57		CTSO	-1.17955	1.89837e-05
ARHGEF16	1.60579	1.35837e-25		PDE10A	-1.17713	0.0162027
TRIP6	1.60493	8.51644e-12		ARAP2	-1.1763	0.00340392
FAM201A	1.60483	0.00581742		IFTAP	-1.17502	4.59012e-10
IQANK1	1.60081	2.70237e-06		DHRS7	-1.17487	2.71651e-30
FAM193B-DT	1.59942	2.87407e-05		ZNF217	-1.17306	6.86419e-35
PSAPL1	1.5984	0.00253748		UFL1	-1.17264	8.10275e-56
RIMBP3	1.59609	5.8497e-08		ZIC1	-1.17064	1.33682e-05
PLEKHG5	1.59433	1.03474e-27		MAP9	-1.16971	2.18704e-11
FBLL1	1.59368	0.00865949		PTPRN2	-1.16883	1.4302e-10
SESN2	1.59341	7.92647e-05		GMPSP1	-1.16794	0.0216033
TUBE1	1.59029	3.53486e-18		PPARG	-1.16788	0.0104297
KLF4	1.59	2.34516e-13		FAM66C	-1.16597	1.50314e-05
MIA-RAB4B	1.58925	3.50445e-07		HAVCR1	-1.16487	1.07205e-05
PSAT1	1.58632	1.78427e-20		LINC01600	-1.16189	0.00393495
FSTL3	1.58631	8.52889e-59		TLR3	-1.15841	1.65575e-05
PGPEP1	1.5854	6.20631e-23		PPP1R9A	-1.15591	3.50341e-30
FGF11	1.58512	0.0025633		BTN3A1	-1.1559	2.41959e-10
CFAP58-DT	1.5822	0.00187831		LDLR	-1.15509	4.47902e-28
ULBP1	1.57883	1.46434e-05		HELZ2	-1.15463	8.41149e-11
NXT1-AS1	1.57677	0.000872829		BRICD5	-1.15339	6.87681e-07
KCNK15-AS1	1.57629	0.00936555		ZNF658	-1.15038	3.57469e-13
NTF4	1.57147	0.000390786		GAPDHP14	-1.15022	0.0267492
ERRFI1	1.56835	1.18143e-09		GPX8	-1.14703	1.23453e-23
PARD6A	1.56451	6.54922e-11		LARP1P1	-1.14665	0.0344586
TOGARAM2	1.56117	5.11991e-10		PRRG4	-1.14565	8.03724e-05
PTGDS	1.5598	0.00578143		LINC01776	-1.14438	0.00317978
PCK2	1.55324	2.15364e-22		MT-TS1	-1.14108	1.82787e-15
ZFP36	1.55097	5.64007e-26		GALNT4	-1.13831	9.55007e-10
NATD1	1.5475	1.33997e-28		FIG4	-1.1379	1.30246e-13
LIF	1.54715	2.41414e-25		DMRTA1	-1.13338	0.000243891
CFAP46	1.54627	7.37383e-16		ALDH1A1	-1.13209	2.42407e-61
ULBP2	1.54383	5.39669e-12		SESN3	-1.12833	9.93964e-14
CBS	1.53838	5.94411e-21		RDM1	-1.1278	4.89232e-08
ENO3	1.53717	2.36215e-27		PDGFRA	-1.1276	0.000786659
NTSR1	1.53328	0.0042593		KRT23	-1.12643	0.000942982
PCBP4	1.53274	8.55638e-53		RBM44	-1.12451	0.00367519
LINC01270	1.52901	1.74308e-07		ZNF708	-1.12337	3.07758e-32
LINC01366	1.52208	0.00274541		IFFO1	-1.12334	0.0225754
TNFRSF25	1.52194	2.72723e-33		LINC02641	-1.12283	0.0224317
PTK6	1.52092	3.54562e-11		MEIS1	-1.12223	1.76164e-16
ALDH1L2	1.51847	2.80244e-07		HLA-DMB	-1.12166	0.000742604
ODAD4	1.51763	3.57576e-09		RASA1	-1.12154	8.69948e-73
ZNF853	1.51713	3.02005e-19		PTBP2	-1.12148	1.86653e-44
MORN3	1.51627	2.79433e-05		ZNF585A	-1.11894	4.79816e-16
NR1D1	1.51029	6.98703e-22		MED12L	-1.1188	5.84597e-14
MICALL1	1.50705	3.54842e-47		PCDHB9	-1.1187	0.00189628
ITGB3	1.50619	1.91237e-08		TNFRSF19	-1.1182	4.59895e-32
CRYBG2	1.50479	0.010929		DDX60L	-1.11666	0.000609584
RCOR2	1.50352	1.32728e-26		SNX5P1	-1.11502	0.0355284
CYB561D2	1.49028	4.29498e-05		BORA	-1.11412	9.42013e-20
SLC25A41	1.48993	0.0034817		ADD3	-1.11012	1.34577e-17
MYH16	1.48661	0.000558374		H2BC5	-1.10708	4.32406e-20
COL12A1	1.48578	3.08844e-06		PRKN	-1.10637	0.000141278
EIF4EBP1	1.48499	1.44202e-41		SUPT20H	-1.10398	2.61717e-33
ERICD	1.4842	3.33177e-10		GPR35	-1.10384	9.60763e-08
BHLHE40	1.48367	2.55228e-05		MT-TL1	-1.10225	5.4975e-13
FAM90A2P	1.48178	3.01372e-05		FBXL5	-1.10121	2.4324e-30
ARNTL	1.4807	7.61184e-19		PECR	-1.10111	1.66784e-08
MTATP6P11	1.48021	0.00772382		SLC10A4	-1.09882	4.20429e-16
MMP25	1.47696	1.6577e-08		SNORA50A	-1.09804	0.0371097
ADAMTS10	1.47672	1.38075e-09		CENPE	-1.0973	1.48496e-65
EN2	1.47467	1.23854e-14		KDM4D	-1.09664	6.87176e-06
PKP3	1.47099	1.17451e-15		ARRDC3-AS1	-1.09662	0.00140916
CCDC9B	1.4708	0.00023304		KLF17	-1.09534	0.0140604
SPRED3	1.46731	2.63399e-19		STAT1	-1.09498	7.05686e-05
ESPN	1.46382	4.38024e-06		ZNF100	-1.09472	2.90205e-39
ZNF362	1.46194	3.87952e-26		CLDN12	-1.09438	5.8953e-29
TRPM8	1.46063	2.05686e-12		ZCCHC2	-1.09263	2.372e-16
NCCRP1	1.46021	6.21587e-08		PMFBP1	-1.09062	0.000601973
SLCO2A1	1.45397	0.018931		H2BC6	-1.08452	0.000226229
SLC38A3	1.45392	4.63373e-06		DLGAP1-AS4	-1.08371	0.000265302
NMUR1	1.45206	1.68765e-07		CEP162	-1.08335	3.75835e-15
MYEOV	1.44843	0.00203222		ZNF559-ZNF177	-1.08257	4.69048e-06
PAX1	1.44832	2.64829e-05		PIGAP1	-1.08153	2.26214e-05
CCRL2	1.44702	1.32524e-10		METTL14	-1.08106	5.47927e-36
LY6G5C	1.44684	2.97962e-22		TLE4	-1.08069	6.67268e-12
P2RX5-TAX1BP3	1.44353	0.0117268		CBLB	-1.08067	1.20124e-07
CYP1A1	1.44252	2.94656e-07		KCNQ1OT1	-1.0806	2.42661e-17
ATP1B2	1.44108	3.56204e-06		ZNF248	-1.08004	1.54179e-13
IGDCC4	1.44067	2.73716e-08		PRKG1	-1.07922	0.00440706
UNC13D	1.4397	1.43723e-05		E2F7	-1.07747	7.84438e-34
SYNE3	1.43777	1.87564e-08		CASP10	-1.07589	2.06801e-05
SMIM5	1.43755	0.00230892		CIP2A	-1.07569	5.31302e-50
ADGRD1	1.43716	0.010492		LINC03021	-1.07491	2.64609e-11
PRCD	1.43711	0.00713104		SLC25A40	-1.07375	7.53945e-31
NYAP1	1.43481	0.000337099		WDR72	-1.07215	7.89036e-32
PTPRH	1.43345	1.18784e-17		PCDHGB6	-1.07011	0.0256835
NPTX1	1.43264	2.19917e-09		KIAA0895	-1.06993	1.04913e-32
MKNK2	1.43176	2.25777e-40		NMI	-1.06893	9.55904e-26
KCND1	1.4313	7.68033e-23		XRCC4	-1.06808	8.86231e-14
PDGFRB	1.42941	5.45861e-10		DLGAP5	-1.06769	1.34615e-74
RIMBP3C	1.42747	1.03866e-06		ZNF254	-1.06722	6.56348e-50
ERFL	1.42632	1.31083e-05		FASN	-1.06612	1.77045e-35
ACOT4	1.4252	1.16201e-14		PLA2G3	-1.06557	2.39339e-10
ICAM4-AS1	1.42459	1.27875e-11		FAM66B	-1.0645	0.000205775
LINC02280	1.42421	0.00627347		SACS	-1.06296	7.15083e-43
LINC01348	1.42316	1.07595e-08		BMS1P2	-1.06234	0.00130993
PPM1J	1.41929	0.00110482		MTND6P5	-1.06028	0.0380057
NEIL1	1.41905	1.47374e-11		METTL18	-1.0594	2.9752e-11
SLC8B1	1.41725	1.39436e-21		DNAH7	-1.05799	0.000833167
ADCYAP1R1	1.41698	0.00439862		ZNF681	-1.05632	6.49454e-12
PLEKHG6	1.41671	0.00132204		MCOLN3	-1.05576	0.0087546
PNPLA7	1.41555	4.27599e-15		FAM66D	-1.05554	3.16153e-05
DRAXIN	1.40779	2.12152e-06		GLCCI1	-1.05491	4.69585e-06
VEGFA	1.40653	1.13608e-18		SS18	-1.05448	6.26524e-32
DUSP4	1.4065	0.00606064		PRDM5	-1.05279	1.67656e-09
KRT18P17	1.40485	0.0159624		CCDC167	-1.05267	6.93389e-06
MATN3	1.40477	0.000114253		ACTG1P3	-1.05042	0.00712296
KLC4	1.40395	4.37845e-12		ZNF680	-1.04761	1.47207e-26
CCDC59	1.40348	3.06838e-43		TRIM21	-1.04601	7.36779e-14
PDCD4	1.40338	3.62514e-13		CHMP1B2P	-1.04525	0.0057767
CLDN9	1.40333	0.0110379		OR11H13P	-1.04408	0.0324844
FAM131C	1.40101	3.02081e-10		LANCL1	-1.04396	3.56817e-36
MRPL20-DT	1.40036	3.14344e-12		CDON	-1.04331	9.58395e-08
MEI1	1.39744	0.00133288		ALDH8A1	-1.04149	1.19517e-06
DDIT4	1.39694	2.36905e-05		C2orf50	-1.04116	0.00879913
GIPR	1.39675	1.83123e-16		MLLT3	-1.03881	0.0042831
C10orf55	1.39647	2.32811e-07		RPL29P30	-1.03878	0.014487
CRLF1	1.39467	0.008423		ZSCAN23	-1.03807	0.000145672
LGR6	1.39361	0.00106017		TRIQK	-1.03788	4.66772e-16
MFSD2A	1.39299	3.71061e-15		ERLEC1	-1.03736	1.14581e-34
IL32	1.39145	0.00674971		VANGL1	-1.03598	9.20549e-27
CLGN	1.39089	1.20089e-24		MIR155HG	-1.03419	8.43495e-05
HOXD4	1.38881	0.00720854		MXD3	-1.03287	8.03332e-10
ZNF425	1.38867	2.49427e-17		CDKL5	-1.03152	2.91052e-05
CACNG8	1.38783	5.4433e-22		APOL6	-1.03116	8.87796e-08
GJB3	1.38767	1.32501e-07		CENPA	-1.03105	3.39789e-25
CASC11	1.38705	0.0100987		FBXO5	-1.02973	5.20833e-40
MXRA8	1.38665	3.08409e-05		PBX1	-1.02692	1.28945e-12
TLCD1	1.38576	2.11339e-30		ARID2	-1.02613	2.59163e-48
MEF2D	1.38076	8.99645e-28		SPC25	-1.02502	1.74841e-36
C3	1.38002	3.96976e-17		PARP9	-1.02486	0.003637
SUSD3	1.37981	0.00148225		TMEM45A	-1.0229	0.00393882
CA3	1.37753	0.00232641		NXPE3	-1.02189	3.06636e-20
ETV1	1.37525	5.14228e-05		MOCS2-DT	-1.02001	0.000594682
TTC39A	1.37129	2.27816e-07		LMNB1	-1.0198	1.0622e-65
DLX3	1.37111	3.17442e-18		SNORA73B	-1.0193	0.00397141
B3GNT7	1.36992	0.000410021		DTX3L	-1.01919	0.000136662
OSR1	1.36628	0.000456238		CRYZ	-1.01862	9.96914e-100
PTGER1	1.36554	6.30599e-06		FUBP1	-1.01651	3.90051e-35
TFCP2L1	1.36471	4.53382e-12		KCNB1	-1.01499	0.000148148
AGFG2	1.36307	1.45112e-53		LINC02643	-1.01497	0.0275319
FLNC	1.36252	3.4396e-15		COPS8-DT	-1.01342	0.00644505
HVCN1	1.35922	9.72299e-18		ATP7B	-1.01115	2.38337e-07
SLFN5	1.35907	4.45794e-14		LMO7	-1.01012	2.20446e-14
LINC00659	1.3553	4.23175e-05		LMNTD2	-1.00987	0.000560878
LINC02908	1.35496	0.00299005		PLEKHG4B	-1.00936	5.52636e-12
HOXB9	1.35432	1.63127e-26		SHLD3	-1.0093	7.62007e-08
TNFAIP8L3	1.35259	0.00797212		MIR137HG	-1.00922	0.0158715
SMIM45	1.35187	3.68676e-07		H1-0	-1.00872	3.64308e-17
ADAMTSL4	1.35152	1.61229e-06		TIAM2	-1.0087	1.01857e-08
ATP2B2	1.35033	3.46138e-05		KCNC1	-1.00712	6.40164e-07
NLRP1	1.34751	2.50292e-17		PLCXD2	-1.00662	1.17692e-07
FAM241A	1.34672	4.60291e-07		ZNF431	-1.00588	2.73783e-22
WDR45	1.34627	1.47012e-41		HSDL2-AS1	-1.00551	0.000473355
EPS8L2	1.34609	8.78784e-65		PEG10	-1.00536	4.69668e-31
AMPD3	1.34577	9.37893e-08		HSPE1-MOB4	-1.00476	0.000731441
BAAT	1.3436	0.0059869		DIPK1A	-1.00411	2.61411e-20
RASGEF1A	1.34292	1.57513e-05		COG6	-1.00382	1.25676e-21
CLDN6	1.3415	0.00808874		RBM43	-1.00253	6.66657e-08
SEC14L5	1.34134	0.000359124		CARD8	-1.00223	9.74153e-12
ARTN	1.33956	2.3635e-11		GEM	-1.00198	9.1755e-09
CDC42EP1	1.33763	1.22972e-23
DBNDD1	1.33702	8.21907e-14
ZNF747	1.33689	5.17531e-16
SLC29A3	1.33395	1.17781e-13
LMO2	1.33301	5.61773e-09
HMOX1	1.3306	3.10463e-16
ZNNT1	1.3291	9.89344e-07
ARHGEF2	1.32882	1.2766e-21
SLC45A3	1.32516	3.88028e-22
TAMALIN	1.32338	1.21388e-08
KRT18	1.3204	1.33645e-12
ARID5A	1.31983	3.22464e-13
ARID3A	1.31945	5.23702e-47
ST3GAL1-DT	1.31925	1.47017e-05
CARS1	1.31719	5.13173e-16
CA11	1.31321	1.46608e-07
TMEM74B	1.31159	0.00143021
LINC01132	1.31131	2.47398e-12
SHBG	1.31107	0.00490105
GMFG	1.31088	0.0024347
IRAK2	1.30512	5.11472e-12
NQO2-AS1	1.30361	0.000333955
SAMD14	1.3028	7.35495e-12
ODF3L2	1.30108	0.0118334
CRISPLD2	1.29981	1.93198e-13
BCAT1	1.29828	3.98283e-28
KCNN4	1.29673	1.98842e-15
GRIN1	1.29527	2.65725e-06
OAF	1.29507	1.35776e-47
SPINT2	1.29387	2.28559e-07
GARS1	1.29343	1.08471e-20
CDC42BPG	1.2934	1.16596e-10
DNAAF3-AS1	1.29195	1.46462e-05
HES6	1.28997	2.62538e-09
PINX1-DT	1.28979	0.0166515
NECAB2	1.28943	3.47373e-08
MXD1	1.28772	5.35481e-26
TMEM158	1.28402	0.000140603
REM2	1.28381	2.28759e-05
UPP1	1.28338	1.32358e-18
PTP4A3	1.28325	4.47268e-15
GPT2	1.28226	5.60288e-13
SOWAHD	1.28118	0.0015842
SLC25A20	1.27856	8.04226e-17
RPL32P27	1.27815	0.005262
KATNB1	1.27787	1.43581e-37
PHLDA3	1.27687	8.24043e-18
SLC22A15	1.27647	0.00320418
FOXC2	1.27468	0.000445085
ANKRD24	1.27437	3.66031e-30
NIPAL3	1.27321	1.01265e-17
PLEKHG1	1.27293	0.0178176
STAP2	1.27288	1.14408e-06
LFNG	1.27283	8.73837e-09
TFAP2C	1.27232	2.53807e-12
NGF	1.27039	0.00020384
MIR616	1.26986	0.00262117
CDCP1	1.26798	3.50945e-13
RASSF5	1.26554	4.07193e-21
TIMP4	1.26554	0.000183165
TMEM150A	1.2652	3.71861e-16
SPRY4-AS1	1.26399	0.00203988
MMRN2	1.26359	0.010748
RAMP2-AS1	1.26312	0.000217512
ANPEP	1.26139	1.70103e-29
EPHA2-AS1	1.26129	0.00137744
DMTN	1.25975	1.19797e-06
CPEB1	1.25953	7.42049e-08
HBEGF	1.25752	0.000143479
LINC01703	1.2568	1.33014e-05
STRC	1.25514	0.000304856
SLC7A5	1.25349	1.71373e-07
ZNF331	1.2527	1.80089e-69
CARMIL2	1.25265	3.09423e-10
RDH5	1.25139	5.82135e-06
LNCATV	1.25086	0.00012124
HOXC11	1.25085	6.07032e-13
ACOX2	1.25053	0.00189543
NBR2	1.24935	9.32041e-07
RRS1-DT	1.24793	0.0038973
TRIM46	1.24757	7.71538e-10
ZDHHC22	1.24741	0.000420759
CEND1	1.24395	1.8687e-21
ZG16B	1.24192	0.01372
OSBPL7	1.24091	3.18394e-34
IL3RA	1.24027	0.0207171
LINC02724	1.23786	0.000906185
ELFN2	1.23512	2.00801e-12
UAP1L1	1.23276	4.92576e-27
DUSP6	1.22866	0.000697627
PGF	1.2283	2.20054e-27
DUSP5	1.22737	4.41176e-06
PNPLA5	1.22582	3.97e-05
ALDH1A3-AS1	1.22575	0.000483433
MATN1	1.22228	1.16849e-13
ANO7L1	1.22187	9.18142e-06
SERPINE2	1.22182	3.9737e-07
PTPN6	1.22128	0.00125608
LINC02014	1.22042	0.0114838
TNNI3	1.22008	9.29377e-15
JUNB	1.21963	2.46143e-28
F2RL1	1.21943	0.00253055
LAMB2P1	1.21934	0.00711524
RPS10P7	1.21621	9.52723e-07
MNX1	1.21495	2.78309e-08
SAXO2	1.21491	0.00166782
KBTBD8	1.2141	1.87363e-11
UPK3BL3P	1.21319	0.00102133
MAFK	1.21278	3.6603e-14
PHYHIP	1.21113	0.000193618
BLACAT1	1.20876	1.81599e-06
GRB10	1.20718	4.84484e-17
MYO15A	1.207	3.33991e-05
CEBPG	1.2067	3.81091e-16
ACAP1	1.20597	0.0021056
HMGA1	1.20587	3.27072e-20
CRMA	1.20525	0.0171512
GASAL1	1.20512	1.86934e-05
MFNG	1.20494	0.00107629
SLC25A45	1.20117	3.14482e-11
S100A5	1.2011	0.0124739
FOXD4L5	1.20061	0.0197004
PIP5KL1	1.20016	1.50716e-09
CTSL	1.19964	2.5392e-28
SLC1A4	1.19829	0.00033308
PMEPA1	1.19734	1.13413e-14
CORO1A	1.19605	1.55673e-18
ZC3H12A-DT	1.19508	4.53163e-05
ZNF528	1.19502	0.000295621
FAM90A1	1.19385	0.0159741
TRNP1	1.19382	0.000193059
TMEM268	1.19332	1.80605e-36
LINC00528	1.19049	7.49063e-06
DDN	1.19011	1.54772e-20
DHDH	1.18915	0.000111862
KRT80	1.18848	0.00169562
ZNF41	1.18805	5.98721e-28
ZNF793-AS1	1.18757	0.000246705
ITGB2	1.18756	0.000117881
XNDC1N	1.1846	3.46247e-09
LINC01772	1.18456	0.000328948
C2CD2L	1.18416	6.84274e-23
MSANTD2-AS1	1.18407	6.78712e-12
PMAIP1	1.18402	3.45027e-05
AFAP1L2	1.18392	0.000353795
HOTTIP	1.18333	0.032243
SLC6A12	1.18256	0.00115864
MYO5B	1.18163	0.00338884
MMP19	1.18021	0.000313194
ZNF213	1.18012	1.02731e-31
TNFAIP2	1.17998	1.78159e-06
LINC01778	1.17965	0.00186311
PPP1R15A	1.17955	2.33159e-17
TUBA8	1.17836	4.21314e-05
MAPK13	1.17677	0.000223391
MEF2B	1.17669	5.5829e-05
TNFSF13	1.17653	8.41258e-05
CCDC62	1.17475	3.65801e-05
DNASE2	1.17434	1.78899e-18
COL9A3	1.17412	2.05569e-05
INKA2	1.17369	4.55087e-08
STC1	1.1722	0.00103391
CCND1	1.17138	3.73471e-12
SARS1	1.17101	8.98016e-32
MADCAM1-AS1	1.17069	0.00034736
BATF3	1.16755	1.09156e-15
COL27A1	1.16624	2.11641e-10
ESPNL	1.16577	1.72272e-15
VLDLR	1.16568	0.00149359
SYT5	1.16377	4.68639e-06
LINC02693	1.16222	7.66635e-31
SLC37A1	1.1612	1.85479e-06
TGIF2	1.16081	5.25937e-24
RBM24	1.1585	0.000143316
SELENOV	1.15757	0.00974371
KCTD15	1.157	3.4698e-40
TDRKH-AS1	1.15655	2.31812e-07
HOXC8	1.15631	9.42933e-16
NRARP	1.15419	1.42556e-12
PLIN5	1.15193	0.00552241
TRAF1	1.15115	1.83236e-06
GATA3	1.15058	0.0146981
PEAR1	1.1501	5.74966e-19
RN7SL368P	1.1488	0.0256835
FAM43A	1.1481	3.28387e-08
ADAP1	1.14702	1.48728e-06
HOXD3	1.14701	0.0284593
FAM214B	1.14634	1.54797e-10
LINC01126	1.14545	0.00108714
NCR3LG1	1.14382	1.92626e-10
RASAL1	1.14338	0.000272279
DUSP5P1	1.14226	0.000168046
RGL2	1.14144	1.52081e-30
WBP1LP2	1.13976	0.0278838
BRSK1	1.13953	2.16442e-32
MPV17L	1.13933	1.68897e-14
ZNF697	1.13683	2.13994e-15
ALDH1A2	1.13666	0.0290382
SLC1A5	1.13526	8.56299e-26
ANKRD34A	1.13458	1.50975e-10
SYT12	1.13437	1.32145e-06
PNMA3	1.13427	0.000437904
SLC37A2	1.13345	0.00044592
LINC02004	1.1328	0.00057612
MTHFD2	1.13047	2.37398e-21
B4GALNT3	1.12743	5.24657e-10
MIR9-3HG	1.12706	0.00223539
RPL26L1-AS1	1.12584	7.42178e-06
HTR1D	1.12526	0.00342171
TNFRSF14-AS1	1.12478	0.0273984
FOXC1	1.12396	0.00429015
ZNF385C	1.12357	0.0146124
DKFZP434A062	1.12206	0.00138665
MR1	1.12071	3.52206e-19
SFN	1.11991	9.95608e-47
NSA2P2	1.11873	0.0230018
OXCT2	1.11761	3.08105e-09
PLEKHA7	1.11591	0.000672495
HMGB2P1	1.11428	0.0317265
TFEB	1.11122	4.54287e-12
CHRNB4	1.11104	0.0016588
PDIA2	1.109	0.0271718
LINC00933	1.10747	0.01955
FLJ30679	1.10669	0.00013013
PRDM16-DT	1.10621	9.63902e-06
ZNF778-DT	1.10566	2.31341e-07
TNFRSF4	1.10493	0.0289716
CLDN7	1.10385	0.00310385
YPEL3	1.1019	0.000463549
EFNA3	1.10176	2.21937e-17
DENND3	1.10167	4.60003e-10
ENSAP2	1.0996	0.02981
MAPK15	1.09928	6.60042e-12
DAB2	1.09685	0.00449255
ADTRP	1.09646	0.0351406
ZNF763	1.09514	0.0137325
LARP6	1.09409	1.48799e-27
OR1F1	1.09408	0.00895421
MGLL	1.09343	0.000312497
SLC17A7	1.09338	9.12357e-09
CRABP1	1.09291	0.00211781
ASGR1	1.09263	7.4396e-06
LINC02990	1.09236	0.00534169
CCDC88B	1.09027	3.80322e-08
CDIPT	1.08684	7.39343e-94
MAFG	1.08631	7.79589e-14
LINC03014	1.08604	0.0163447
ABLIM3	1.08572	8.73092e-05
SLC3A2	1.08556	1.51789e-16
ISCU	1.08507	8.18934e-65
PWWP2B	1.08391	9.69006e-21
SNAP23	1.08379	2.20473e-29
DRC3	1.08348	3.95257e-06
CATSPERG	1.0831	0.00279215
TBC1D2	1.08267	0.000322776
KIF1A	1.08218	5.21274e-20
BMP8A	1.08128	1.47461e-05
PLK3	1.08109	2.87522e-07
OCIAD2	1.0806	1.27577e-28
HOXA11	1.07935	2.09426e-09
SLC30A3	1.07867	2.85564e-07
LINC02381	1.07851	6.18115e-15
CEACAM16-AS1	1.07814	0.00739211
STRA6	1.07758	3.92112e-08
GCNT1	1.07535	2.38051e-06
LINC00629	1.0739	0.00195603
PRR35	1.07365	0.0267023
TPMT	1.07324	8.21651e-37
CCDC174	1.07099	3.83484e-26
TMEM267	1.07094	2.62326e-17
CLCNKA	1.0705	0.000491766
MYRF	1.0698	1.39268e-13
BTG1-DT	1.06905	0.00291438
CYP46A1	1.06884	0.00720854
CYLD	1.06861	1.0277e-83
MAP3K5	1.06851	7.22191e-06
SLC4A3	1.06837	9.59403e-09
ZNF77	1.06537	1.44874e-18
MYOZ3	1.06521	1.9862e-05
ZNF783	1.06406	1.91644e-14
SRRM5	1.06287	6.07345e-06
CH25H	1.06281	0.0338744
NDUFAF1	1.0626	5.25046e-25
BATF2	1.06218	4.36829e-06
IRX6	1.06188	0.0271449
KIF6	1.06159	0.0376151
DUSP8	1.06158	1.91758e-14
TMIE	1.05934	0.0140609
OSBPL6	1.05904	1.61152e-07
NGEF	1.05592	1.65208e-24
GALNT6	1.05571	2.7549e-12
RPL12P14	1.05506	0.0339096
OVGP1	1.0545	4.8742e-06
POLD4	1.05444	1.63241e-17
RNF41	1.05356	8.17994e-38
HOXC5	1.05263	4.0501e-09
MIR23AHG	1.05248	1.19506e-11
CYP2S1	1.0513	1.20098e-14
HAPLN2	1.05038	0.0393029
OPLAH	1.05012	1.56856e-19
TBKBP1	1.04815	8.93327e-39
HSPB8	1.04802	0.000641121
ALDH3B1	1.04787	0.00156429
LTBP3	1.04783	9.43733e-12
FAM83H	1.0459	1.11766e-20
ZNF469	1.04409	8.28439e-09
IRX4-AS1	1.04408	0.0274838
SLC5A4	1.04371	0.0390959
GARS1-DT	1.04345	1.12348e-16
SSTR2	1.0434	0.000495669
HES2	1.04075	0.00765394
NEU1	1.04073	6.96742e-40
PSPH	1.03968	7.93359e-09
MOAP1	1.0393	5.08644e-10
PDCD4-AS1	1.03753	0.000226139
MAP1LC3B	1.03632	1.74029e-24
LMNTD2-AS1	1.03615	2.09371e-05
PRSS23	1.03526	2.64284e-08
FGF1	1.03397	0.0210596
TRMT1	1.03389	2.18968e-22
PRECSIT	1.03314	1.35914e-05
ABCB6	1.03284	7.43649e-15
MIR3677HG	1.03232	0.00224132
EML6	1.03202	0.000115338
ALDH2	1.03116	1.00118e-05
ANO7	1.03082	1.84455e-11
IZUMO4	1.03011	2.77717e-10
CEBPB	1.02956	6.5207e-06
GAL3ST4	1.02882	5.29112e-06
TPPP3	1.02875	0.0202727
RGS11	1.02871	0.00772616
DENND1C	1.02696	5.76241e-06
NEK8	1.02645	9.56039e-15
DUSP1	1.02618	1.9595e-06
KCNG1	1.02597	7.01029e-20
WARS1	1.02549	1.28273e-23
ANK1	1.0251	2.39854e-07
CLBA1	1.02495	4.00267e-21
FMNL1-DT	1.02417	0.000241033
PITPNC1	1.02416	5.46976e-11
SQOR	1.0231	1.81836e-06
DPH1	1.02229	6.34997e-32
HTD2	1.01937	0.000442452
NKX6-1	1.01858	0.00732817
FGFRL1	1.01728	2.96745e-20
PLAU	1.01626	4.03279e-11
CSRNP1	1.01533	6.96285e-07
RIN3	1.01343	1.28273e-23
LINC01145	1.01317	0.0213979
FAM222A	1.01294	1.90936e-12
PNN-AS1	1.01128	0.0401557
CASTOR1	1.01117	2.31671e-07
EPAS1	1.00874	1.87211e-07
LINGO1	1.00679	2.24843e-09
PARM1	1.00558	0.0421863
GPRC5A	1.00439	5.17235e-12
JDP2-AS1	1.0042	0.00742018
SRCIN1	1.00368	3.08604e-23
AIF1L	1.00335	8.08091e-22
RTN4RL2	1.00324	1.2256e-06
HES7	1.00311	0.000204083
