# Supplementary material for: Identification of a novel minor-groove DNA binder that represses mitochondrial gene expression and induces apoptosis in highly aggressive leiomyosarcoma cells
Source: Cell Death Discov. 2025 Nov 10;11:524. doi: 10.1038/s41420-025-02803-3 (PMC12603272; doi:10.1038/s41420-025-02803-3)
Supplement: Supplementary file 5 — Table S3 [file 41420_2025_2803_MOESM5_ESM.xlsx]

## Sheet: h
ID	Description	GeneRatio	BgRatio	pvalue	p.adjust	qvalue	geneID	Count
HALLMARK_TNFA_SIGNALING_VIA_NFKB	HALLMARK_TNFA_SIGNALING_VIA_NFKB	21/96	200/40755	6.22379e-29	6.86235e-25	4.45427e-25	JUN/CCN1/CSF1/PLAU/PHLDA2/CCND1/CLCF1/FOSL1/BIRC3/BIRC2/NR4A1/CCL2/PLAUR/PMEPA1/LIF/MAFF/BHLHE40/IER3/CDKN1A/SERPINE1/TRAF1	21
HALLMARK_HYPOXIA	HALLMARK_HYPOXIA	15/96	200/40755	1.24933e-18	1.72188e-15	1.11765e-15	ERRFI1/EDN2/JUN/CCN1/ANGPTL4/PLAUR/TGM2/MAFF/PDGFB/BHLHE40/IER3/CDKN1A/IGFBP3/SERPINE1/NDRG1	15
HALLMARK_KRAS_SIGNALING_UP	HALLMARK_KRAS_SIGNALING_UP	14/96	200/40755	4.98304e-17	4.99482e-14	3.24208e-14	PLAU/BIRC3/DUSP6/ETV4/SOX9/ANGPTL4/PLAUR/MMP9/LIF/TMEM158/ETV5/IGFBP3/PDCD1LG2/TRAF1	14
HALLMARK_IL2_STAT5_SIGNALING	HALLMARK_IL2_STAT5_SIGNALING	10/96	199/40755	4.80793e-11	9.14279e-09	5.93447e-09	CSF1/ETV4/TGM2/LIF/MAFF/BHLHE40/CDCP1/SPRY4/NDRG1/TRAF1	10
HALLMARK_INFLAMMATORY_RESPONSE	HALLMARK_INFLAMMATORY_RESPONSE	9/96	200/40755	1.23571e-09	1.3903e-07	9.02425e-08	CSF1/BEST1/CCL2/PLAUR/LIF/HRH1/IRAK2/CDKN1A/SERPINE1	9
HALLMARK_EPITHELIAL_MESENCHYMAL_TRANSITION	HALLMARK_EPITHELIAL_MESENCHYMAL_TRANSITION	8/96	200/40755	2.67839e-08	1.95576e-06	1.26946e-06	JUN/CCN1/TNFRSF12A/PLAUR/TGM2/PMEPA1/IGFBP3/SERPINE1	8
HALLMARK_APOPTOSIS	HALLMARK_APOPTOSIS	7/96	161/40755	1.16872e-07	7.23948e-06	4.69906e-06	JUN/CCND1/BIRC3/TNFRSF12A/SMAD7/IER3/CDKN1A	7
HALLMARK_P53_PATHWAY	HALLMARK_P53_PATHWAY	7/96	200/40755	5.08292e-07	2.4157e-05	1.568e-05	EPHA2/JUN/ZNF365/LIF/IER3/CDKN1A/NDRG1	7
HALLMARK_COAGULATION	HALLMARK_COAGULATION	6/96	138/40755	9.75237e-07	4.40695e-05	2.8605e-05	PLAU/DUSP6/MMP9/MAFF/PDGFB/SERPINE1	6
HALLMARK_TGF_BETA_SIGNALING	HALLMARK_TGF_BETA_SIGNALING	4/96	54/40755	8.35174e-06	0.000234711	0.000152348	SMURF2/SMAD7/PMEPA1/SERPINE1	4
HALLMARK_COMPLEMENT	HALLMARK_COMPLEMENT	5/96	200/40755	0.000115202	0.00172116	0.00111718	DUSP6/PLAUR/MAFF/PDGFB/SERPINE1	5
HALLMARK_UV_RESPONSE_DN	HALLMARK_UV_RESPONSE_DN	4/96	144/40755	0.000385889	0.00461977	0.00299864	CCN1/SMAD7/BHLHE40/SERPINE1	4
HALLMARK_CHOLESTEROL_HOMEOSTASIS	HALLMARK_CHOLESTEROL_HOMEOSTASIS	3/96	74/40755	0.000727284	0.00751274	0.00487643	ERRFI1/TNFRSF12A/PLAUR	3
HALLMARK_IL6_JAK_STAT3_SIGNALING	HALLMARK_IL6_JAK_STAT3_SIGNALING	3/96	87/40755	0.0011632	0.00992656	0.00644321	JUN/CSF1/TNFRSF12A	3
HALLMARK_ALLOGRAFT_REJECTION	HALLMARK_ALLOGRAFT_REJECTION	4/96	200/40755	0.00131442	0.00992656	0.00644321	CSF1/CCL2/MMP9/LIF	4
HALLMARK_GLYCOLYSIS	HALLMARK_GLYCOLYSIS	4/96	200/40755	0.00131442	0.00992656	0.00644321	SOX9/ANGPTL4/IER3/IGFBP3	4
HALLMARK_MYOGENESIS	HALLMARK_MYOGENESIS	4/96	200/40755	0.00131442	0.00992656	0.00644321	MYBPH/BHLHE40/CDKN1A/IGFBP3	4
HALLMARK_ANDROGEN_RESPONSE	HALLMARK_ANDROGEN_RESPONSE	3/96	100/40755	0.00173577	0.0123475	0.00801459	CCND1/PMEPA1/NDRG1	3
HALLMARK_APICAL_JUNCTION	HALLMARK_APICAL_JUNCTION	3/96	200/40755	0.0119086	0.0469782	0.030493	MMP9/CD274/TRAF1	3
HALLMARK_ESTROGEN_RESPONSE_EARLY	HALLMARK_ESTROGEN_RESPONSE_EARLY	3/96	200/40755	0.0119086	0.0469782	0.030493	CCND1/TGM2/BHLHE40	3
HALLMARK_INTERFERON_GAMMA_RESPONSE	HALLMARK_INTERFERON_GAMMA_RESPONSE	3/96	200/40755	0.0119086	0.0469782	0.030493	CCL2/CDKN1A/CD274	3
HALLMARK_XENOBIOTIC_METABOLISM	HALLMARK_XENOBIOTIC_METABOLISM	3/96	200/40755	0.0119086	0.0469782	0.030493	EPHA2/ABCC3/SERPINE1	3

## Sheet: cpg
ID	Description	GeneRatio	BgRatio	pvalue	p.adjust	qvalue	geneID	Count
KIM_WT1_TARGETS_UP	KIM_WT1_TARGETS_UP	18/96	216/40755	5.0335e-23	2.77497e-19	1.8012e-19	EPHA2/CCN1/CSF1/ZNF365/PHLDA2/FOSL1/NR4A1/TNFRSF12A/CCL2/SOX9/PLAUR/LIF/MAFF/BHLHE40/FGF1/IER3/SERPINE1/ARC	18
BLANCO_MELO_RESPIRATORY_SYNCYTIAL_VIRUS_INFECTION_A594_CELLS_UP	BLANCO_MELO_RESPIRATORY_SYNCYTIAL_VIRUS_INFECTION_A594_CELLS_UP	19/96	286/40755	2.26106e-22	8.31016e-19	5.39403e-19	SPOCD1/CSF1/ZNF697/PLAU/CH25H/BIRC3/CORO2B/CCL2/PLAUR/TGM2/MMP9/MAFF/HRH1/IRAK2/TMEM158/CDCP1/NIPAL1/CD274/TRAF1	19
NAGASHIMA_NRG1_SIGNALING_UP	NAGASHIMA_NRG1_SIGNALING_UP	16/96	173/40755	2.69885e-21	7.43938e-18	4.82881e-18	EPHA2/JUN/CCN1/ZNF365/PHLDA2/CLCF1/FOSL1/NR4A1/TNFRSF12A/PLAUR/DLX2/LIF/MAFF/BHLHE40/IER3/ARC	16
NAGASHIMA_EGF_SIGNALING_UP	NAGASHIMA_EGF_SIGNALING_UP	12/96	57/40755	9.26566e-21	2.04326e-17	1.32626e-17	EPHA2/JUN/CCN1/FOSL1/NR4A1/TNFRSF12A/DLX2/LIF/MAFF/BHLHE40/IER3/ARC	12
KOBAYASHI_EGFR_SIGNALING_6HR_DN	KOBAYASHI_EGFR_SIGNALING_6HR_DN	9/96	18/40755	7.25441e-20	1.33312e-16	8.65311e-17	EPHA2/JUN/CCN1/PHLDA2/CCND1/FOSL1/DUSP6/MAFF/IER3	9
PLASARI_TGFB1_TARGETS_10HR_UP	PLASARI_TGFB1_TARGETS_10HR_UP	15/96	195/40755	8.50469e-19	1.33961e-15	8.69525e-16	FOSL1/DUSP6/TNFRSF12A/PLAUR/MMP9/PMEPA1/LIF/MAFF/PDGFB/BHLHE40/NIPAL1/IER3/SERPINE1/PRAG1/ARC	15
WINTER_HYPOXIA_METAGENE	WINTER_HYPOXIA_METAGENE	15/96	243/40755	2.35822e-17	2.88908e-14	1.87526e-14	ERRFI1/EDN2/JUN/PLAU/BIRC2/NR4A1/ANGPTL4/PLAUR/TGM2/PDGFB/BHLHE40/CDKN1A/IGFBP3/SERPINE1/NDRG1	15
BILD_HRAS_ONCOGENIC_SIGNATURE	BILD_HRAS_ONCOGENIC_SIGNATURE	15/96	250/40755	3.60884e-17	3.9791e-14	2.58279e-14	EPHA2/PHLDA2/CLCF1/FOSL1/DUSP6/TNFRSF12A/ANGPTL4/PLAUR/LIF/CDCP1/NIPAL1/SPRY4/IER3/NDRG1/CD274	15
PHONG_TNF_RESPONSE_NOT_VIA_P38	PHONG_TNF_RESPONSE_NOT_VIA_P38	16/96	341/40755	1.46712e-16	1.34804e-13	8.74994e-14	EPHA2/JUN/CSF1/PLAU/PHLDA2/BIRC3/SOX9/PLAUR/MMP9/BHLHE40/TMEM158/CDCP1/MDFI/HIVEP2/SERPINE1/TRAF1	16
BLANCO_MELO_BETA_INTERFERON_TREATED_BRONCHIAL_EPITHELIAL_CELLS_UP	BLANCO_MELO_BETA_INTERFERON_TREATED_BRONCHIAL_EPITHELIAL_CELLS_UP	16/96	378/40755	7.37519e-16	5.80849e-13	3.77022e-13	SPOCD1/CSF1/BIRC3/BIRC2/CORO2B/SMURF2/ANGPTL4/PLAUR/TGM2/MAFF/TMEM158/CDCP1/NIPAL1/IGFBP3/CD274/PDCD1LG2	16
BLANCO_MELO_COVID19_SARS_COV_2_INFECTION_CALU3_CELLS_UP	BLANCO_MELO_COVID19_SARS_COV_2_INFECTION_CALU3_CELLS_UP	15/96	339/40755	3.2991e-15	2.27349e-12	1.4757e-12	EDN2/JUN/CSF1/CH25H/BEST1/BIRC3/CCL2/KRTAP2-3/CYTH4/IRAK2/HIVEP2/SERPINE1/CD274/PDCD1LG2/TRAF1	15
ELVIDGE_HYPOXIA_UP	ELVIDGE_HYPOXIA_UP	12/96	172/40755	9.94366e-15	6.44934e-12	4.18619e-12	JUN/CCN1/S100A2/SOX9/ANGPTL4/PLAUR/MAFF/PDGFB/BHLHE40/IGFBP3/SERPINE1/NDRG1	12
FOROUTAN_PRODRANK_TGFB_EMT_UP	FOROUTAN_PRODRANK_TGFB_EMT_UP	12/96	185/40755	2.39183e-14	1.38802e-11	9.00945e-12	JUN/ZNF365/SMURF2/SMAD7/ANGPTL4/PLAUR/TGM2/MMP9/PMEPA1/BHLHE40/HRH1/SERPINE1	12
FOROUTAN_TGFB_EMT_UP	FOROUTAN_TGFB_EMT_UP	12/96	192/40755	3.7357e-14	2.05925e-11	1.33663e-11	JUN/ZNF365/SMURF2/SMAD7/ANGPTL4/PLAUR/TGM2/MMP9/PMEPA1/BHLHE40/HRH1/SERPINE1	12
PEDERSEN_METASTASIS_BY_ERBB2_ISOFORM_1	PEDERSEN_METASTASIS_BY_ERBB2_ISOFORM_1	8/96	46/40755	1.70505e-13	7.32362e-11	4.75367e-11	ERRFI1/EPHA2/FOSL1/DUSP6/LIF/MAFF/BHLHE40/SPRY4	8
DELYS_THYROID_CANCER_UP	DELYS_THYROID_CANCER_UP	15/96	445/40755	1.72696e-13	7.32362e-11	4.75367e-11	EPHA2/S100A2/PLAU/PHLDA2/CCND1/DUSP6/ABCC3/TGM2/LIF/BHLHE40/ETV5/FGF1/IER3/CDKN1A/IGFBP3	15
KIM_WT1_TARGETS_8HR_UP	KIM_WT1_TARGETS_8HR_UP	11/96	167/40755	2.55851e-13	1.0075e-10	6.53958e-11	JUN/CSF1/PHLDA2/FOSL1/SOX9/PLAUR/DLX2/MAFF/FGF1/SERPINE1/ARC	11
HARRIS_HYPOXIA	HARRIS_HYPOXIA	9/96	81/40755	3.44832e-13	1.31058e-10	8.5068e-11	EDN2/JUN/CCL2/PLAUR/TGM2/PDGFB/BHLHE40/CDKN1A/IGFBP3	9
ZWANG_CLASS_3_TRANSIENTLY_INDUCED_BY_EGF	ZWANG_CLASS_3_TRANSIENTLY_INDUCED_BY_EGF	12/96	232/40755	3.56588e-13	1.31058e-10	8.5068e-11	EPHA2/BIRC3/NR4A1/SMAD7/PLAUR/MAFF/BHLHE40/HRH1/IER3/HIVEP2/SERPINE1/NDRG1	12
BLANCO_MELO_COVID19_SARS_COV_2_INFECTION_A594_ACE2_EXPRESSING_CELLS_RUXOLITINIB_UP	BLANCO_MELO_COVID19_SARS_COV_2_INFECTION_A594_ACE2_EXPRESSING_CELLS_RUXOLITINIB_UP	15/96	483/40755	5.60169e-13	1.93013e-10	1.25282e-10	GPR3/JUN/FOSL1/BIRC3/BIRC2/CCL2/SOX9/LIF/MAFF/PDGFB/IRAK2/IER3/HIVEP2/ARC/TRAF1	15
SENESE_HDAC1_AND_HDAC2_TARGETS_UP	SENESE_HDAC1_AND_HDAC2_TARGETS_UP	12/96	243/40755	6.1694e-13	2.06133e-10	1.33798e-10	GPR3/PLAU/FOSL1/BIRC3/ROBO4/TNFRSF12A/PLAUR/TGM2/MMP9/MAFF/IRAK2/TMEM158	12
ELVIDGE_HYPOXIA_BY_DMOG_UP	ELVIDGE_HYPOXIA_BY_DMOG_UP	10/96	133/40755	8.63547e-13	2.80043e-10	1.81773e-10	JUN/S100A2/SOX9/ANGPTL4/PLAUR/MAFF/BHLHE40/IGFBP3/SERPINE1/NDRG1	10
PHONG_TNF_TARGETS_UP	PHONG_TNF_TARGETS_UP	8/96	63/40755	2.44939e-12	6.58707e-10	4.27559e-10	EPHA2/JUN/PLAU/BIRC3/BIRC2/LIF/BHLHE40/IER3	8
AMIT_EGF_RESPONSE_120_HELA	AMIT_EGF_RESPONSE_120_HELA	8/96	68/40755	4.63034e-12	1.18731e-09	7.70666e-10	EPHA2/CLCF1/FOSL1/BIRC2/DUSP6/PLAUR/MAFF/CDKN1A	8
ZHANG_RESPONSE_TO_IKK_INHIBITOR_AND_TNF_UP	ZHANG_RESPONSE_TO_IKK_INHIBITOR_AND_TNF_UP	11/96	223/40755	6.02727e-12	1.51038e-09	9.80369e-10	ZNF697/PLAU/RASSF10/BIRC3/BIRC2/PLAUR/LIF/MAFF/IRAK2/CDKN1A/TRAF1	11
AMIT_EGF_RESPONSE_120_MCF10A	AMIT_EGF_RESPONSE_120_MCF10A	7/96	41/40755	6.77994e-12	1.66124e-09	1.07829e-09	EPHA2/FOSL1/DUSP6/PLAUR/LIF/MAFF/SPRY4	7
PHONG_TNF_RESPONSE_VIA_P38_PARTIAL	PHONG_TNF_RESPONSE_VIA_P38_PARTIAL	10/96	164/40755	7.06908e-12	1.69443e-09	1.09983e-09	JUN/PLAU/BIRC2/PLAUR/LIF/MAFF/IER3/CDKN1A/HIVEP2/SERPINE1	10
SEKI_INFLAMMATORY_RESPONSE_LPS_UP	SEKI_INFLAMMATORY_RESPONSE_LPS_UP	8/96	78/40755	1.44076e-11	3.30955e-09	2.14819e-09	CSF1/FOSL1/BIRC3/BIRC2/CCL2/LIF/MAFF/IER3	8
XU_HGF_SIGNALING_NOT_VIA_AKT1_6HR	XU_HGF_SIGNALING_NOT_VIA_AKT1_6HR	6/96	25/40755	2.4894e-11	5.27848e-09	3.4262e-09	JUN/PLAU/PHLDA2/SMURF2/ANGPTL4/PLAUR	6
JOHNSTONE_PARVB_TARGETS_3_UP	JOHNSTONE_PARVB_TARGETS_3_UP	13/96	433/40755	3.33812e-11	6.94455e-09	4.50762e-09	ERRFI1/CSF1/S100A2/PLAU/CCND1/ADGRG1/ABCC3/TGM2/LIF/BHLHE40/IRAK2/CDCP1/PRAG1	13
SENESE_HDAC1_TARGETS_UP	SENESE_HDAC1_TARGETS_UP	13/96	451/40755	5.51765e-11	1.01396e-08	6.5815e-09	ERRFI1/GPR3/PLAU/FOSL1/BIRC3/ROBO4/TNFRSF12A/CCL2/TGM2/MMP9/MAFF/IRAK2/TMEM158	13
MANALO_HYPOXIA_UP	MANALO_HYPOXIA_UP	10/96	205/40755	6.44055e-11	1.16416e-08	7.5564e-09	DUSP6/ANGPTL4/MAFF/PDGFB/BHLHE40/IER3/HIVEP2/IGFBP3/SERPINE1/NDRG1	10
BLANCO_MELO_COVID19_BRONCHIAL_EPITHELIAL_CELLS_SARS_COV_2_INFECTION_UP	BLANCO_MELO_COVID19_BRONCHIAL_EPITHELIAL_CELLS_SARS_COV_2_INFECTION_UP	9/96	144/40755	6.65634e-11	1.18376e-08	7.68361e-09	BIRC3/PLAUR/TGM2/LIF/MAFF/PDGFB/IRAK2/SPRY4/IER3	9
ONDER_CDH1_TARGETS_2_DN	ONDER_CDH1_TARGETS_2_DN	13/96	473/40755	9.90874e-11	1.70709e-08	1.10805e-08	IVL/S100A2/PLAU/BIRC3/DUSP6/ADGRG1/P2RX5/KRT16/SOX9/MMP9/CDCP1/IER3/NDRG1	13
PLASARI_TGFB1_TARGETS_1HR_UP	PLASARI_TGFB1_TARGETS_1HR_UP	6/96	33/40755	1.53343e-10	2.48642e-08	1.6139e-08	NR4A1/SMAD7/LIF/BHLHE40/IER3/SERPINE1	6
ELVIDGE_HIF1A_AND_HIF2A_TARGETS_DN	ELVIDGE_HIF1A_AND_HIF2A_TARGETS_DN	8/96	105/40755	1.62668e-10	2.59938e-08	1.68723e-08	SOX9/ANGPTL4/PLAUR/PDGFB/BHLHE40/IGFBP3/SERPINE1/NDRG1	8
AMIT_EGF_RESPONSE_480_HELA	AMIT_EGF_RESPONSE_480_HELA	9/96	164/40755	2.13111e-10	3.3568e-08	2.17886e-08	PLAU/PHLDA2/CCND1/TNFRSF12A/PLAUR/TGM2/PMEPA1/TMEM158/SERPINE1	9
MIYAGAWA_TARGETS_OF_EWSR1_ETS_FUSIONS_DN	MIYAGAWA_TARGETS_OF_EWSR1_ETS_FUSIONS_DN	10/96	235/40755	2.45212e-10	3.75515e-08	2.43743e-08	SPOCD1/ZNF365/PLAU/CLCF1/CCL2/SMAD7/LIF/MAFF/TMEM158/IGFBP3	10
PASINI_SUZ12_TARGETS_DN	PASINI_SUZ12_TARGETS_DN	11/96	316/40755	2.51324e-10	3.79602e-08	2.46395e-08	ERRFI1/JUN/CCN1/CSF1/DUSP6/TNFRSF12A/PDGFB/BHLHE40/IER3/CDKN1A/IGFBP3	11
DORN_ADENOVIRUS_INFECTION_32HR_DN	DORN_ADENOVIRUS_INFECTION_32HR_DN	6/96	38/40755	3.78616e-10	5.49414e-08	3.56618e-08	EPHA2/CCN1/CCND1/NR4A1/TNFRSF12A/IER3	6
DORN_ADENOVIRUS_INFECTION_48HR_DN	DORN_ADENOVIRUS_INFECTION_48HR_DN	6/96	39/40755	4.46608e-10	6.3952e-08	4.15105e-08	EPHA2/CCN1/CCND1/NR4A1/TNFRSF12A/IER3	6
DANG_REGULATED_BY_MYC_DN	DANG_REGULATED_BY_MYC_DN	10/96	251/40755	4.65244e-10	6.57664e-08	4.26881e-08	ERRFI1/CCND1/DUSP6/PLAUR/PDGFB/IER3/CDKN1A/HIVEP2/SERPINE1/NDRG1	10
KOBAYASHI_EGFR_SIGNALING_24HR_DN	KOBAYASHI_EGFR_SIGNALING_24HR_DN	10/96	253/40755	5.02469e-10	6.94109e-08	4.50538e-08	PHLDA2/CCND1/FOSL1/DUSP6/TNFRSF12A/SOX9/MAFF/TMEM158/ETV5/IER3	10
WANG_ESOPHAGUS_CANCER_VS_NORMAL_UP	WANG_ESOPHAGUS_CANCER_VS_NORMAL_UP	8/96	121/40755	5.0904e-10	6.94109e-08	4.50538e-08	JUN/NR4A1/DUSP6/TNFRSF12A/MMP9/PMEPA1/IGFBP3/SERPINE1	8
DORN_ADENOVIRUS_INFECTION_24HR_DN	DORN_ADENOVIRUS_INFECTION_24HR_DN	6/96	42/40755	7.14008e-10	9.48512e-08	6.15668e-08	EPHA2/CCN1/CCND1/NR4A1/TNFRSF12A/IER3	6
KOKKINAKIS_METHIONINE_DEPRIVATION_48HR_UP	KOKKINAKIS_METHIONINE_DEPRIVATION_48HR_UP	8/96	130/40755	9.0314e-10	1.15258e-07	7.48123e-08	JUN/PLAU/BIRC3/TNFRSF12A/SMAD7/PLAUR/CDKN1A/IGFBP3	8
MCBRYAN_PUBERTAL_BREAST_4_5WK_UP	MCBRYAN_PUBERTAL_BREAST_4_5WK_UP	10/96	269/40755	9.09433e-10	1.15258e-07	7.48123e-08	ERRFI1/JUN/RAB7B/DUSP6/TNFRSF12A/ABCC3/SOX9/TGM2/TMEM158/CDCP1	10
SWEET_KRAS_TARGETS_UP	SWEET_KRAS_TARGETS_UP	7/96	83/40755	1.15549e-09	1.3903e-07	9.02425e-08	JUN/ADGRG1/CCL2/PMEPA1/BHLHE40/IGFBP3/SERPINE1	7
MEBARKI_HCC_PROGENITOR_WNT_UP	MEBARKI_HCC_PROGENITOR_WNT_UP	9/96	200/40755	1.23571e-09	1.3903e-07	9.02425e-08	SPOCD1/CCN1/PLAUR/TMEM158/CDCP1/RBM24/MDFI/SERPINE1/PRAG1	9
GESERICK_TERT_TARGETS_DN	GESERICK_TERT_TARGETS_DN	5/96	21/40755	1.28884e-09	1.43543e-07	9.31719e-08	ERRFI1/NR4A1/DUSP6/BHLHE40/IER3	5
PRAMOONJAGO_SOX4_TARGETS_UP	PRAMOONJAGO_SOX4_TARGETS_UP	6/96	52/40755	2.71904e-09	2.93923e-07	1.90782e-07	JUN/MAFF/BHLHE40/IER3/SERPINE1/NDRG1	6
KRIEG_HYPOXIA_VIA_KDM3A	KRIEG_HYPOXIA_VIA_KDM3A	6/96	53/40755	3.06035e-09	3.27606e-07	2.12645e-07	EDN2/PHLDA2/BIRC3/PLAUR/TGM2/SERPINE1	6
HENDRICKS_SMARCA4_TARGETS_UP	HENDRICKS_SMARCA4_TARGETS_UP	6/96	54/40755	3.43638e-09	3.60853e-07	2.34225e-07	SPOCD1/JUN/S100A2/ADGRG1/CCL2/CDKN1A	6
SMIRNOV_CIRCULATING_ENDOTHELIOCYTES_IN_CANCER_UP	SMIRNOV_CIRCULATING_ENDOTHELIOCYTES_IN_CANCER_UP	8/96	159/40755	4.45528e-09	4.54851e-07	2.95238e-07	PLAU/SMURF2/SMAD7/MAFF/BHLHE40/IER3/CDKN1A/IGFBP3	8
PETROVA_ENDOTHELIUM_LYMPHATIC_VS_BLOOD_DN	PETROVA_ENDOTHELIUM_LYMPHATIC_VS_BLOOD_DN	8/96	162/40755	5.16152e-09	5.22118e-07	3.389e-07	JUN/PLAU/CCL2/SMURF2/TGM2/IER3/CDKN1A/SERPINE1	8
COULOUARN_TEMPORAL_TGFB1_SIGNATURE_UP	COULOUARN_TEMPORAL_TGFB1_SIGNATURE_UP	7/96	109/40755	7.89046e-09	7.83785e-07	5.08745e-07	SMURF2/SOX9/SMAD7/PMEPA1/BHLHE40/IER3/SERPINE1	7
AMIT_SERUM_RESPONSE_120_MCF10A	AMIT_SERUM_RESPONSE_120_MCF10A	6/96	65/40755	1.07635e-08	1.03199e-06	6.69852e-07	CLCF1/SOX9/PLAUR/DLX2/LIF/MAFF	6
ZHOU_INFLAMMATORY_RESPONSE_LIVE_UP	ZHOU_INFLAMMATORY_RESPONSE_LIVE_UP	11/96	454/40755	1.09553e-08	1.03855e-06	6.74108e-07	CLCF1/FOSL1/PLAUR/LIF/MAFF/PDGFB/IRAK2/IER3/SERPINE1/NDRG1/TRAF1	11
MARZEC_IL2_SIGNALING_UP	MARZEC_IL2_SIGNALING_UP	7/96	115/40755	1.147e-08	1.07177e-06	6.9567e-07	PHLDA2/CCND1/BIRC3/DUSP6/TNFRSF12A/LIF/IER3	7
SCHUETZ_BREAST_CANCER_DUCTAL_INVASIVE_UP	SCHUETZ_BREAST_CANCER_DUCTAL_INVASIVE_UP	10/96	353/40755	1.22029e-08	1.13067e-06	7.33904e-07	CCN1/PLAU/CH25H/SMAD7/PLAUR/TGM2/PMEPA1/TMEM158/ETV5/IGFBP3	10
WU_CELL_MIGRATION	WU_CELL_MIGRATION	8/96	183/40755	1.3416e-08	1.2327e-06	8.00132e-07	CCN1/S100A2/FOSL1/SMURF2/SOX9/TGM2/IGFBP3/SERPINE1	8
FOROUTAN_INTEGRATED_TGFB_EMT_UP	FOROUTAN_INTEGRATED_TGFB_EMT_UP	7/96	118/40755	1.37233e-08	1.25052e-06	8.11696e-07	JUN/ZNF365/SMAD7/ANGPTL4/TGM2/PMEPA1/SERPINE1	7
DUTTA_APOPTOSIS_VIA_NFKB	DUTTA_APOPTOSIS_VIA_NFKB	5/96	33/40755	1.47e-08	1.32855e-06	8.62343e-07	BIRC3/BIRC2/IER3/CD274/TRAF1	5
SCHOEN_NFKB_SIGNALING	SCHOEN_NFKB_SIGNALING	5/96	34/40755	1.72025e-08	1.52433e-06	9.89421e-07	CCN1/BIRC3/CCL2/MMP9/IGFBP3	5
WANG_METHYLATED_IN_BREAST_CANCER	WANG_METHYLATED_IN_BREAST_CANCER	5/96	35/40755	2.00323e-08	1.68518e-06	1.09383e-06	EPHA2/FOSL1/SMURF2/MAFF/ETV5	5
SWEET_LUNG_CANCER_KRAS_UP	SWEET_LUNG_CANCER_KRAS_UP	11/96	482/40755	2.01959e-08	1.68518e-06	1.09383e-06	ERRFI1/CH25H/PHLDA2/CCND1/DUSP6/ADGRG1/BHLHE40/CDKN1A/MDFI/IGFBP3/SERPINE1	11
MEBARKI_HCC_PROGENITOR_WNT_UP_BLOCKED_BY_FZD8CRD	MEBARKI_HCC_PROGENITOR_WNT_UP_BLOCKED_BY_FZD8CRD	7/96	125/40755	2.04802e-08	1.68518e-06	1.09383e-06	SPOCD1/TMEM158/CDCP1/RBM24/MDFI/SERPINE1/PRAG1	7
SENESE_HDAC3_TARGETS_UP	SENESE_HDAC3_TARGETS_UP	11/96	495/40755	2.64774e-08	1.95576e-06	1.26946e-06	ERRFI1/ZNF697/PLAU/BIRC3/ROBO4/C16orf46/CCL2/MMP9/TMEM158/HIVEP2/TRAF1	11
WIERENGA_STAT5A_TARGETS_UP	WIERENGA_STAT5A_TARGETS_UP	8/96	201/40755	2.78406e-08	2.01954e-06	1.31086e-06	PLAU/CH25H/CCL2/TGM2/NTSR1/BHLHE40/NDRG1/TRAF1	8
LINDGREN_BLADDER_CANCER_CLUSTER_2B	LINDGREN_BLADDER_CANCER_CLUSTER_2B	10/96	389/40755	3.04326e-08	2.19313e-06	1.42354e-06	JUN/CCN1/CH25H/BIRC3/NR4A1/CCL2/PLAUR/CYTH4/TMEM158/TRAF1	10
BLANCO_MELO_HUMAN_PARAINFLUENZA_VIRUS_3_INFECTION_A594_CELLS_UP	BLANCO_MELO_HUMAN_PARAINFLUENZA_VIRUS_3_INFECTION_A594_CELLS_UP	8/96	204/40755	3.12293e-08	2.23593e-06	1.45132e-06	CH25H/BIRC3/CORO2B/PLAUR/TGM2/CDCP1/CD274/TRAF1	8
GALINDO_IMMUNE_RESPONSE_TO_ENTEROTOXIN	GALINDO_IMMUNE_RESPONSE_TO_ENTEROTOXIN	6/96	79/40755	3.52745e-08	2.4773e-06	1.60799e-06	ERRFI1/FOSL1/PLAUR/BHLHE40/IER3/TRAF1	6
HINATA_NFKB_TARGETS_KERATINOCYTE_UP	HINATA_NFKB_TARGETS_KERATINOCYTE_UP	6/96	84/40755	5.10982e-08	3.52131e-06	2.28564e-06	PLAU/BIRC2/MMP9/CDKN1A/SERPINE1/TRAF1	6
JACKSON_DNMT1_TARGETS_UP	JACKSON_DNMT1_TARGETS_UP	6/96	84/40755	5.10982e-08	3.52131e-06	2.28564e-06	EPHA2/CCN1/CSF1/CCL2/ETV4/CDKN1A	6
FOSTER_TOLERANT_MACROPHAGE_DN	FOSTER_TOLERANT_MACROPHAGE_DN	10/96	414/40755	5.44542e-08	3.72927e-06	2.42062e-06	ERRFI1/CSF1/CH25H/TNFRSF12A/PLAUR/PMEPA1/CDKN1A/HIVEP2/SERPINE1/TRAF1	10
FISCHER_DIRECT_P53_TARGETS_META_ANALYSIS	FISCHER_DIRECT_P53_TARGETS_META_ANALYSIS	9/96	311/40755	5.66613e-08	3.85647e-06	2.50319e-06	EPHA2/EDN2/CSF1/S100A2/LIF/BHLHE40/IER3/CDKN1A/SERPINE1	9
CHEN_HOXA5_TARGETS_9HR_UP	CHEN_HOXA5_TARGETS_9HR_UP	8/96	223/40755	6.21318e-08	4.20286e-06	2.72802e-06	JUN/BIRC3/BIRC2/DUSP6/DLX2/LIF/MAFF/HRH1	8
LI_INDUCED_T_TO_NATURAL_KILLER_UP	LI_INDUCED_T_TO_NATURAL_KILLER_UP	9/96	315/40755	6.3175e-08	4.22162e-06	2.7402e-06	ERRFI1/DUSP6/ASB2/BHLHE40/IRAK2/TMEM158/IER3/CDKN1A/TRAF1	9
SATO_SILENCED_BY_METHYLATION_IN_PANCREATIC_CANCER_1	SATO_SILENCED_BY_METHYLATION_IN_PANCREATIC_CANCER_1	10/96	421/40755	6.36494e-08	4.2277e-06	2.74415e-06	CSF1/S100A2/BIRC3/DUSP6/ABCC3/PLAUR/IER3/CDKN1A/IGFBP3/SERPINE1	10
TSAI_RESPONSE_TO_IONIZING_RADIATION	TSAI_RESPONSE_TO_IONIZING_RADIATION	7/96	150/40755	7.20143e-08	4.6984e-06	3.04967e-06	PLAU/BIRC3/DUSP6/DLX2/CDKN1A/MDFI/TRAF1	7
LEI_MYB_TARGETS	LEI_MYB_TARGETS	9/96	323/40755	7.81876e-08	5.07116e-06	3.29163e-06	CCND1/ADGRG1/CCL2/KRT16/TGM2/BHLHE40/TMEM158/CDKN1A/SERPINE1	9
BURTON_ADIPOGENESIS_PEAK_AT_2HR	BURTON_ADIPOGENESIS_PEAK_AT_2HR	5/96	46/40755	8.28724e-08	5.2818e-06	3.42835e-06	ERRFI1/CCN1/NR4A1/IER3/SERPINE1	5
AMIT_EGF_RESPONSE_60_HELA	AMIT_EGF_RESPONSE_60_HELA	5/96	47/40755	9.25658e-08	5.79904e-06	3.76408e-06	CCN1/CCND1/LIF/BHLHE40/SERPINE1	5
VART_KSHV_INFECTION_ANGIOGENIC_MARKERS_UP	VART_KSHV_INFECTION_ANGIOGENIC_MARKERS_UP	7/96	164/40755	1.3256e-07	8.07515e-06	5.24148e-06	CCN1/PLAU/ROBO4/PLAUR/MMP9/PDGFB/FGF1	7
WINZEN_DEGRADED_VIA_KHSRP	WINZEN_DEGRADED_VIA_KHSRP	6/96	100/40755	1.45383e-07	8.80766e-06	5.71695e-06	ERRFI1/EDN2/CCN1/DUSP6/PLAUR/SPRY4	6
CHARAFE_BREAST_CANCER_LUMINAL_VS_MESENCHYMAL_DN	CHARAFE_BREAST_CANCER_LUMINAL_VS_MESENCHYMAL_DN	10/96	466/40755	1.62839e-07	9.75797e-06	6.33378e-06	EPHA2/S100A2/PLAU/FOSL1/CORO2B/HRH1/IRAK2/TMEM158/ETV5/SERPINE1	10
SMIRNOV_RESPONSE_TO_IR_2HR_UP	SMIRNOV_RESPONSE_TO_IR_2HR_UP	5/96	53/40755	1.7125e-07	1.02065e-05	6.62491e-06	JUN/FOSL1/SOX9/IER3/CDKN1A	5
VERNELL_RETINOBLASTOMA_PATHWAY_DN	VERNELL_RETINOBLASTOMA_PATHWAY_DN	4/96	23/40755	2.47301e-07	1.43174e-05	9.29324e-06	CCND1/PMEPA1/SERPINE1/PRAG1	4
WIEDERSCHAIN_TARGETS_OF_BMI1_AND_PCGF2	WIEDERSCHAIN_TARGETS_OF_BMI1_AND_PCGF2	5/96	57/40755	2.48016e-07	1.43174e-05	9.29324e-06	JUN/S100A2/CCND1/FOSL1/PLAUR	5
MONNIER_POSTRADIATION_TUMOR_ESCAPE_DN	MONNIER_POSTRADIATION_TUMOR_ESCAPE_DN	9/96	382/40755	3.21493e-07	1.80056e-05	1.16872e-05	ERRFI1/JUN/CCN1/DUSP6/SMAD7/TGM2/BHLHE40/IRAK2/APLN	9
HAN_SATB1_TARGETS_DN	HAN_SATB1_TARGETS_DN	9/96	388/40755	3.66196e-07	1.989e-05	1.29104e-05	S100A2/PLAU/ADGRG1/CCL2/PMEPA1/LIF/BHLHE40/TMEM158/SERPINE1	9
JINESH_BLEBBISHIELD_TO_IMMUNE_CELL_FUSION_PBSHMS_UP	JINESH_BLEBBISHIELD_TO_IMMUNE_CELL_FUSION_PBSHMS_UP	9/96	395/40755	4.25085e-07	2.27222e-05	1.47487e-05	ERRFI1/EPHA2/JUN/CCN1/TNFRSF12A/KRT16/ANGPTL4/PMEPA1/PRAG1	9
MISSIAGLIA_REGULATED_BY_METHYLATION_UP	MISSIAGLIA_REGULATED_BY_METHYLATION_UP	6/96	125/40755	5.45654e-07	2.58214e-05	1.67603e-05	BIRC3/DUSP6/PLAUR/CDKN1A/IGFBP3/SERPINE1	6
VANHARANTA_UTERINE_FIBROID_DN	VANHARANTA_UTERINE_FIBROID_DN	5/96	67/40755	5.61516e-07	2.64584e-05	1.71739e-05	BIRC3/SMAD7/MAFF/HIVEP2/NDRG1	5
ZHOU_INFLAMMATORY_RESPONSE_LPS_UP	ZHOU_INFLAMMATORY_RESPONSE_LPS_UP	9/96	409/40755	5.67916e-07	2.66461e-05	1.72957e-05	CH25H/FOSL1/KRTAP2-4/PLAUR/MAFF/IRAK2/IER3/IGFBP3/SERPINE1	9
RUTELLA_RESPONSE_TO_HGF_UP	RUTELLA_RESPONSE_TO_HGF_UP	9/96	422/40755	7.36062e-07	3.4244e-05	2.22273e-05	CCND1/BIRC3/CCL2/ABCC3/TGM2/MMP9/SERPINE1/NDRG1/TRAF1	9
BERENJENO_TRANSFORMED_BY_RHOA_REVERSIBLY_DN	BERENJENO_TRANSFORMED_BY_RHOA_REVERSIBLY_DN	4/96	30/40755	7.55749e-07	3.48657e-05	2.26309e-05	ERRFI1/CCN1/DUSP6/SERPINE1	4
SARTIPY_NORMAL_AT_INSULIN_RESISTANCE_UP	SARTIPY_NORMAL_AT_INSULIN_RESISTANCE_UP	4/96	30/40755	7.55749e-07	3.48657e-05	2.26309e-05	FOSL1/DUSP6/CCL2/BHLHE40	4
QI_HYPOXIA	QI_HYPOXIA	6/96	133/40755	7.85644e-07	3.60938e-05	2.3428e-05	SOX9/BHLHE40/IER3/CDKN1A/IGFBP3/NDRG1	6
BURTON_ADIPOGENESIS_1	BURTON_ADIPOGENESIS_1	4/96	31/40755	8.66147e-07	3.94634e-05	2.56152e-05	ERRFI1/DLX2/MAFF/IER3	4
FARDIN_HYPOXIA_11	FARDIN_HYPOXIA_11	4/96	32/40755	9.88097e-07	4.44684e-05	2.88639e-05	ANGPTL4/BHLHE40/IGFBP3/NDRG1	4
FRIDMAN_SENESCENCE_UP	FRIDMAN_SENESCENCE_UP	5/96	77/40755	1.12761e-06	4.99317e-05	3.24101e-05	CCND1/SMURF2/CDKN1A/IGFBP3/SERPINE1	5
GARGALOVIC_RESPONSE_TO_OXIDIZED_PHOSPHOLIPIDS_BLACK_UP	GARGALOVIC_RESPONSE_TO_OXIDIZED_PHOSPHOLIPIDS_BLACK_UP	4/96	35/40755	1.43096e-06	6.26103e-05	4.06396e-05	ERRFI1/ETV5/SPRY4/CDKN1A	4
XU_HGF_TARGETS_REPRESSED_BY_AKT1_UP	XU_HGF_TARGETS_REPRESSED_BY_AKT1_UP	3/96	10/40755	1.50171e-06	6.51885e-05	4.23131e-05	CCL2/SMURF2/ANGPTL4	3
RUTELLA_RESPONSE_TO_CSF2RB_AND_IL4_UP	RUTELLA_RESPONSE_TO_CSF2RB_AND_IL4_UP	8/96	341/40755	1.54794e-06	6.61533e-05	4.29393e-05	CCND1/BIRC3/TGM2/MMP9/CDKN1A/SERPINE1/NDRG1/TRAF1	8
ONDER_CDH1_SIGNALING_VIA_CTNNB1	ONDER_CDH1_SIGNALING_VIA_CTNNB1	5/96	84/40755	1.73914e-06	7.31901e-05	4.75068e-05	BIRC3/SOX9/IGFBP3/SERPINE1/NDRG1	5
ZHENG_GLIOBLASTOMA_PLASTICITY_UP	ZHENG_GLIOBLASTOMA_PLASTICITY_UP	7/96	248/40755	2.1344e-06	8.88073e-05	5.76437e-05	CCN1/CCND1/DUSP6/ETV4/ETV5/SPRY4/IER3	7
AMIT_EGF_RESPONSE_60_MCF10A	AMIT_EGF_RESPONSE_60_MCF10A	4/96	39/40755	2.2317e-06	9.11359e-05	5.91552e-05	JUN/CCN1/BHLHE40/IER3	4
GEISS_RESPONSE_TO_DSRNA_UP	GEISS_RESPONSE_TO_DSRNA_UP	4/96	39/40755	2.2317e-06	9.11359e-05	5.91552e-05	BIRC2/CCL2/PLAUR/TRAF1	4
SWEET_KRAS_ONCOGENIC_SIGNATURE	SWEET_KRAS_ONCOGENIC_SIGNATURE	5/96	89/40755	2.31667e-06	9.39104e-05	6.09561e-05	PHLDA2/CCND1/DUSP6/CDKN1A/MDFI	5
ELVIDGE_HIF1A_TARGETS_DN	ELVIDGE_HIF1A_TARGETS_DN	5/96	92/40755	2.72948e-06	0.000108256	7.02678e-05	ANGPTL4/MAFF/PDGFB/IGFBP3/NDRG1	5
KIM_WT1_TARGETS_12HR_UP	KIM_WT1_TARGETS_12HR_UP	6/96	167/40755	2.95623e-06	0.000115998	7.52927e-05	CSF1/PLAU/ADGRG1/SOX9/FGF1/SERPINE1	6
MCBRYAN_PUBERTAL_TGFB1_TARGETS_UP	MCBRYAN_PUBERTAL_TGFB1_TARGETS_UP	6/96	168/40755	3.05993e-06	0.000118799	7.71108e-05	CCN1/SOX9/TGM2/BHLHE40/IER3/CDKN1A	6
ONDER_CDH1_TARGETS_1_DN	ONDER_CDH1_TARGETS_1_DN	6/96	170/40755	3.27624e-06	0.000124996	8.11333e-05	IVL/ZNF365/FOSL1/DUSP6/SOX9/IGFBP3	6
MCLACHLAN_DENTAL_CARIES_UP	MCLACHLAN_DENTAL_CARIES_UP	7/96	265/40755	3.30482e-06	0.000125652	8.15589e-05	PLAU/BIRC3/CCL2/PLAUR/MMP9/MAFF/IER3	7
BLANCO_MELO_COVID19_SARS_COV_2_LOW_MOI_INFECTION_A594_ACE2_EXPRESSING_CELLS_UP	BLANCO_MELO_COVID19_SARS_COV_2_LOW_MOI_INFECTION_A594_ACE2_EXPRESSING_CELLS_UP	6/96	174/40755	3.74625e-06	0.00013723	8.90741e-05	NR4A1/CCL2/DLX2/MAFF/IER3/ARC	6
KERLEY_RESPONSE_TO_CISPLATIN_UP	KERLEY_RESPONSE_TO_CISPLATIN_UP	4/96	45/40755	3.99912e-06	0.00014363	9.32283e-05	FOSL1/IER3/CDKN1A/SERPINE1	4
TAKEDA_TARGETS_OF_NUP98_HOXA9_FUSION_6HR_DN	TAKEDA_TARGETS_OF_NUP98_HOXA9_FUSION_6HR_DN	4/96	45/40755	3.99912e-06	0.00014363	9.32283e-05	CCL2/IRAK2/SERPINE1/TRAF1	4
BEGUM_TARGETS_OF_PAX3_FOXO1_FUSION_DN	BEGUM_TARGETS_OF_PAX3_FOXO1_FUSION_DN	4/96	46/40755	4.3721e-06	0.000155506	0.000100937	EPHA2/TNFRSF12A/SOX9/SERPINE1	4
MCDOWELL_ACUTE_LUNG_INJURY_UP	MCDOWELL_ACUTE_LUNG_INJURY_UP	4/96	47/40755	4.7702e-06	0.000167504	0.000108725	CCN1/NR4A1/ANGPTL4/CDKN1A	4
FOURNIER_ACINAR_DEVELOPMENT_LATE_2	FOURNIER_ACINAR_DEVELOPMENT_LATE_2	7/96	281/40755	4.85407e-06	0.000169908	0.000110285	EPHA2/FOSL1/DUSP6/TNFRSF12A/ETV4/PLAUR/CDCP1	7
WOO_LIVER_CANCER_RECURRENCE_UP	WOO_LIVER_CANCER_RECURRENCE_UP	5/96	105/40755	5.23159e-06	0.000180261	0.000117005	PLAU/CCL2/SOX9/PLAUR/IGFBP3	5
REN_ALVEOLAR_RHABDOMYOSARCOMA_DN	REN_ALVEOLAR_RHABDOMYOSARCOMA_DN	8/96	407/40755	5.69289e-06	0.000193138	0.000125363	CCN1/PLAU/CCND1/TNFRSF12A/SMURF2/SMAD7/PLAUR/IGFBP3	8
XIE_ST_HSC_S1PR3_OE_UP	XIE_ST_HSC_S1PR3_OE_UP	6/96	188/40755	5.84268e-06	0.000197612	0.000128267	EPHA2/ABCC3/IRAK2/CDCP1/SPRY4/SERPINE1	6
LIU_SMARCA4_TARGETS	LIU_SMARCA4_TARGETS	4/96	50/40755	6.12592e-06	0.000205928	0.000133665	CSF1/CCL2/ANGPTL4/SPRY4	4
RUTELLA_RESPONSE_TO_HGF_VS_CSF2RB_AND_IL4_UP	RUTELLA_RESPONSE_TO_HGF_VS_CSF2RB_AND_IL4_UP	8/96	412/40755	6.22238e-06	0.000208535	0.000135357	CCND1/DUSP6/CCL2/ABCC3/TGM2/MMP9/SERPINE1/NDRG1	8
INGA_TP53_TARGETS	INGA_TP53_TARGETS	3/96	16/40755	6.9364e-06	0.000229672	0.000149077	IER3/CDKN1A/IGFBP3	3
RICKMAN_TUMOR_DIFFERENTIATED_WELL_VS_MODERATELY_DN	RICKMAN_TUMOR_DIFFERENTIATED_WELL_VS_MODERATELY_DN	5/96	113/40755	7.49275e-06	0.000234711	0.000152348	S100A2/KRT16/CDCP1/CDKN1A/APLN	5
HUPER_BREAST_BASAL_VS_LUMINAL_UP	HUPER_BREAST_BASAL_VS_LUMINAL_UP	4/96	53/40755	7.74705e-06	0.000234711	0.000152348	IVL/S100A2/KRT16/NDRG1	4
WIERENGA_STAT5A_TARGETS_GROUP2	WIERENGA_STAT5A_TARGETS_GROUP2	4/96	54/40755	8.35174e-06	0.000234711	0.000152348	PLAU/CCL2/BHLHE40/TRAF1	4
ZWANG_CLASS_2_TRANSIENTLY_INDUCED_BY_EGF	ZWANG_CLASS_2_TRANSIENTLY_INDUCED_BY_EGF	4/96	54/40755	8.35174e-06	0.000234711	0.000152348	ERRFI1/SPOCD1/CLCF1/KRTAP2-4	4
BOYAULT_LIVER_CANCER_SUBCLASS_G56_DN	BOYAULT_LIVER_CANCER_SUBCLASS_G56_DN	3/96	17/40755	8.40837e-06	0.000234711	0.000152348	MAFF/BHLHE40/IER3	3
KOKKINAKIS_METHIONINE_DEPRIVATION_96HR_UP	KOKKINAKIS_METHIONINE_DEPRIVATION_96HR_UP	5/96	118/40755	9.2534e-06	0.000252545	0.000163924	JUN/SMAD7/PLAUR/CDKN1A/IGFBP3	5
BAELDE_DIABETIC_NEPHROPATHY_DN	BAELDE_DIABETIC_NEPHROPATHY_DN	8/96	437/40755	9.53917e-06	0.000259277	0.000168294	CCN1/BIRC3/BIRC2/CORO2B/MAFF/FGF1/SERPINE1/NDRG1	8
CROONQUIST_STROMAL_STIMULATION_UP	CROONQUIST_STROMAL_STIMULATION_UP	4/96	56/40755	9.6647e-06	0.000259277	0.000168294	TGM2/IER3/IGFBP3/SERPINE1	4
PETROVA_PROX1_TARGETS_DN	PETROVA_PROX1_TARGETS_DN	4/96	56/40755	9.6647e-06	0.000259277	0.000168294	PLAU/CCL2/SMURF2/SERPINE1	4
AMIT_DELAYED_EARLY_GENES	AMIT_DELAYED_EARLY_GENES	3/96	18/40755	1.00728e-05	0.000268267	0.000174129	FOSL1/MAFF/BHLHE40	3
SUH_COEXPRESSED_WITH_ID1_AND_ID2_UP	SUH_COEXPRESSED_WITH_ID1_AND_ID2_UP	3/96	18/40755	1.00728e-05	0.000268267	0.000174129	PLAU/BHLHE40/NDRG1	3
LEE_NEURAL_CREST_STEM_CELL_DN	LEE_NEURAL_CREST_STEM_CELL_DN	5/96	122/40755	1.08819e-05	0.000284997	0.000184988	EPHA2/DUSP6/MAFF/ETV5/IGFBP3	5
CROMER_TUMORIGENESIS_UP	CROMER_TUMORIGENESIS_UP	4/96	58/40755	1.11239e-05	0.000289957	0.000188208	PLAU/KRT16/MMP9/SERPINE1	4
MCBRYAN_PUBERTAL_BREAST_3_4WK_UP	MCBRYAN_PUBERTAL_BREAST_3_4WK_UP	6/96	212/40755	1.15878e-05	0.000299923	0.000194676	CCN1/TNFRSF12A/P2RX5/ABCC3/SOX9/CDCP1	6
RASHI_NFKB1_TARGETS	RASHI_NFKB1_TARGETS	3/96	19/40755	1.1941e-05	0.000308341	0.00020014	CSF1/BIRC3/DUSP6	3
RASHI_RESPONSE_TO_IONIZING_RADIATION_2	RASHI_RESPONSE_TO_IONIZING_RADIATION_2	5/96	125/40755	1.22438e-05	0.000313953	0.000203783	CSF1/BIRC3/DUSP6/CDKN1A/HIVEP2	5
ALTEMEIER_RESPONSE_TO_LPS_WITH_MECHANICAL_VENTILATION	ALTEMEIER_RESPONSE_TO_LPS_WITH_MECHANICAL_VENTILATION	5/96	126/40755	1.27261e-05	0.000324395	0.000210561	CH25H/CCL2/PLAUR/MAFF/SERPINE1	5
VERHAAK_GLIOBLASTOMA_MESENCHYMAL	VERHAAK_GLIOBLASTOMA_MESENCHYMAL	6/96	216/40755	1.28828e-05	0.000327294	0.000212442	PLAU/CLCF1/PLAUR/CYTH4/CDCP1/SERPINE1	6
CHARAFE_BREAST_CANCER_LUMINAL_VS_BASAL_DN	CHARAFE_BREAST_CANCER_LUMINAL_VS_BASAL_DN	8/96	456/40755	1.29635e-05	0.000328588	0.000213283	EPHA2/S100A2/PLAU/FOSL1/BIRC3/KRT16/HRH1/CDCP1	8
KIM_WT1_TARGETS_12HR_DN	KIM_WT1_TARGETS_12HR_DN	6/96	217/40755	1.32241e-05	0.000334425	0.000217071	CCN1/CCND1/CORO2B/SMURF2/SMAD7/PMEPA1	6
DASU_IL6_SIGNALING_UP	DASU_IL6_SIGNALING_UP	4/96	61/40755	1.36087e-05	0.000341798	0.000221857	CCL2/MAFF/TMEM158/IER3	4
HERNANDEZ_MITOTIC_ARREST_BY_DOCETAXEL_2_UP	HERNANDEZ_MITOTIC_ARREST_BY_DOCETAXEL_2_UP	4/96	61/40755	1.36087e-05	0.000341798	0.000221857	CSF1/S100A2/PLAU/ETV4	4
DAVICIONI_PAX_FOXO1_SIGNATURE_IN_ARMS_DN	DAVICIONI_PAX_FOXO1_SIGNATURE_IN_ARMS_DN	3/96	20/40755	1.40242e-05	0.000349844	0.00022708	CCL2/SPRY4/IGFBP3	3
ZHU_SKIL_TARGETS_UP	ZHU_SKIL_TARGETS_UP	3/96	20/40755	1.40242e-05	0.000349844	0.00022708	PLAU/CDKN1A/SERPINE1	3
GERHOLD_ADIPOGENESIS_DN	GERHOLD_ADIPOGENESIS_DN	4/96	62/40755	1.4521e-05	0.000359795	0.000233538	CCN1/CCND1/CCL2/IER3	4
OSWALD_HEMATOPOIETIC_STEM_CELL_IN_COLLAGEN_GEL_UP	OSWALD_HEMATOPOIETIC_STEM_CELL_IN_COLLAGEN_GEL_UP	6/96	222/40755	1.50424e-05	0.000371046	0.000240841	JUN/BIRC3/CCL2/MAFF/IER3/CDKN1A	6
TONKS_TARGETS_OF_RUNX1_RUNX1T1_FUSION_SUSTAINED_IN_MONOCYTE_UP	TONKS_TARGETS_OF_RUNX1_RUNX1T1_FUSION_SUSTAINED_IN_MONOCYTE_UP	3/96	21/40755	1.63336e-05	0.000399323	0.000259196	CSF1/CH25H/DUSP6	3
DELPUECH_FOXO3_TARGETS_UP	DELPUECH_FOXO3_TARGETS_UP	4/96	65/40755	1.75287e-05	0.000424773	0.000275715	CCN1/PHLDA2/DUSP6/PLAUR	4
SESTO_RESPONSE_TO_UV_C3	SESTO_RESPONSE_TO_UV_C3	3/96	22/40755	1.88803e-05	0.000449621	0.000291843	PHLDA2/SOX9/IER3	3
TIAN_TNF_SIGNALING_NOT_VIA_NFKB	TIAN_TNF_SIGNALING_NOT_VIA_NFKB	3/96	22/40755	1.88803e-05	0.000449621	0.000291843	JUN/NR4A1/IER3	3
PROVENZANI_METASTASIS_DN	PROVENZANI_METASTASIS_DN	5/96	142/40755	2.26657e-05	0.000523925	0.000340073	S100A2/CCND1/TGM2/IGFBP3/SERPINE1	5
ALFANO_MYC_TARGETS	ALFANO_MYC_TARGETS	6/96	239/40755	2.27919e-05	0.000524642	0.000340539	CCN1/PLAU/CCL2/SOX9/PLAUR/TGM2	6
MARTORIATI_MDM4_TARGETS_FETAL_LIVER_UP	MARTORIATI_MDM4_TARGETS_FETAL_LIVER_UP	6/96	239/40755	2.27919e-05	0.000524642	0.000340539	ZNF365/ETV4/BHLHE40/IER3/CDKN1A/NDRG1	6
GROSS_HYPOXIA_VIA_ELK3_AND_HIF1A_UP	GROSS_HYPOXIA_VIA_ELK3_AND_HIF1A_UP	5/96	143/40755	2.34434e-05	0.00053705	0.000348593	ERRFI1/CCN1/ANGPTL4/SPRY4/NDRG1	5
GOTZMANN_EPITHELIAL_TO_MESENCHYMAL_TRANSITION_UP	GOTZMANN_EPITHELIAL_TO_MESENCHYMAL_TRANSITION_UP	4/96	70/40755	2.35258e-05	0.00053705	0.000348593	JUN/CSF1/CCL2/SERPINE1	4
YAO_TEMPORAL_RESPONSE_TO_PROGESTERONE_CLUSTER_1	YAO_TEMPORAL_RESPONSE_TO_PROGESTERONE_CLUSTER_1	4/96	70/40755	2.35258e-05	0.00053705	0.000348593	NR4A1/BHLHE40/IGFBP3/NDRG1	4
GRUETZMANN_PANCREATIC_CANCER_UP	GRUETZMANN_PANCREATIC_CANCER_UP	7/96	359/40755	2.36259e-05	0.000538221	0.000349353	PLAU/BIRC3/DUSP6/PLAUR/MMP9/SERPINE1/NDRG1	7
JEON_SMAD6_TARGETS_UP	JEON_SMAD6_TARGETS_UP	3/96	24/40755	2.47294e-05	0.000556463	0.000361193	JUN/CSF1/SERPINE1	3
MEBARKI_HCC_PROGENITOR_WNT_UP_CTNNB1_INDEPENDENT	MEBARKI_HCC_PROGENITOR_WNT_UP_CTNNB1_INDEPENDENT	3/96	24/40755	2.47294e-05	0.000556463	0.000361193	SPOCD1/PLAUR/MDFI	3
MISHRA_CARCINOMA_ASSOCIATED_FIBROBLAST_UP	MISHRA_CARCINOMA_ASSOCIATED_FIBROBLAST_UP	3/96	24/40755	2.47294e-05	0.000556463	0.000361193	PLAU/CCL2/MMP9	3
WANG_TNF_TARGETS	WANG_TNF_TARGETS	3/96	24/40755	2.47294e-05	0.000556463	0.000361193	JUN/ADGRG1/TRAF1	3
FURUKAWA_DUSP6_TARGETS_PCI35_DN	FURUKAWA_DUSP6_TARGETS_PCI35_DN	4/96	73/40755	2.77766e-05	0.000614989	0.000399182	EPHA2/PHLDA2/PMEPA1/MAFF	4
LANDIS_ERBB2_BREAST_TUMORS_324_UP	LANDIS_ERBB2_BREAST_TUMORS_324_UP	5/96	151/40755	3.04388e-05	0.000669897	0.000434822	ERRFI1/CCND1/NR4A1/DUSP6/IER3	5
SHETH_LIVER_CANCER_VS_TXNIP_LOSS_PAM3	SHETH_LIVER_CANCER_VS_TXNIP_LOSS_PAM3	4/96	75/40755	3.09066e-05	0.000674804	0.000438007	JUN/TNFRSF12A/MAFF/SERPINE1	4
ABRAHAM_ALPC_VS_MULTIPLE_MYELOMA_UP	ABRAHAM_ALPC_VS_MULTIPLE_MYELOMA_UP	3/96	26/40755	3.16586e-05	0.000688497	0.000446895	JUN/CCND1/IGFBP3	3
RODRIGUES_THYROID_CARCINOMA_DN	RODRIGUES_THYROID_CARCINOMA_DN	4/96	77/40755	3.42875e-05	0.000739832	0.000480216	S100A2/PMEPA1/LIF/HIVEP2	4
GROSS_ELK3_TARGETS_UP	GROSS_ELK3_TARGETS_UP	3/96	27/40755	3.55551e-05	0.000762706	0.000495063	CCN1/CCND1/APLN	3
RICKMAN_TUMOR_DIFFERENTIATED_WELL_VS_POORLY_DN	RICKMAN_TUMOR_DIFFERENTIATED_WELL_VS_POORLY_DN	7/96	383/40755	3.56344e-05	0.000762923	0.000495204	IVL/S100A2/KRT16/PLAUR/HRH1/CDCP1/CDKN1A	7
GROSS_HYPOXIA_VIA_ELK3_DN	GROSS_HYPOXIA_VIA_ELK3_DN	5/96	157/40755	3.66719e-05	0.000780588	0.00050667	ERRFI1/CCN1/CCL2/BHLHE40/NDRG1	5
WANG_SMARCE1_TARGETS_DN	WANG_SMARCE1_TARGETS_DN	7/96	385/40755	3.68276e-05	0.000782392	0.000507841	EPHA2/S100A2/DUSP6/SMURF2/TGM2/LIF/CDCP1	7
DORN_ADENOVIRUS_INFECTION_12HR_UP	DORN_ADENOVIRUS_INFECTION_12HR_UP	3/96	28/40755	3.97537e-05	0.000829159	0.000538197	EPHA2/CCN1/NR4A1	3
KOYAMA_SEMA3B_TARGETS_UP	KOYAMA_SEMA3B_TARGETS_UP	6/96	266/40755	4.14364e-05	0.000858792	0.000557432	PLAU/P2RX5/PLAUR/CDCP1/FGF1/SERPINE1	6
HINATA_NFKB_TARGETS_FIBROBLAST_UP	HINATA_NFKB_TARGETS_FIBROBLAST_UP	4/96	81/40755	4.18512e-05	0.000864142	0.000560904	BIRC2/FGF1/IER3/SERPINE1	4
LIEN_BREAST_CARCINOMA_METAPLASTIC_VS_DUCTAL_UP	LIEN_BREAST_CARCINOMA_METAPLASTIC_VS_DUCTAL_UP	4/96	83/40755	4.60591e-05	0.00093183	0.00060484	TNFRSF12A/ANGPTL4/HRH1/TMEM158	4
SANA_TNF_SIGNALING_UP	SANA_TNF_SIGNALING_UP	4/96	83/40755	4.60591e-05	0.00093183	0.00060484	CSF1/BIRC3/CCL2/SERPINE1	4
ZHU_CMV_24_HR_DN	ZHU_CMV_24_HR_DN	4/96	84/40755	4.82751e-05	0.000971316	0.000630469	CCND1/HIVEP2/IGFBP3/SERPINE1	4
BERENJENO_TRANSFORMED_BY_RHOA_FOREVER_DN	BERENJENO_TRANSFORMED_BY_RHOA_FOREVER_DN	3/96	30/40755	4.90994e-05	0.000978968	0.000635437	EPHA2/PLAUR/IER3	3
DORSEY_GAB2_TARGETS	DORSEY_GAB2_TARGETS	3/96	30/40755	4.90994e-05	0.000978968	0.000635437	PHLDA2/SMAD7/SERPINE1	3
SHETH_LIVER_CANCER_VS_TXNIP_LOSS_PAM2	SHETH_LIVER_CANCER_VS_TXNIP_LOSS_PAM2	5/96	168/40755	5.06263e-05	0.00100037	0.000649327	CCND1/CLCF1/DUSP6/ADGRG1/IER3	5
SERVITJA_ISLET_HNF1A_TARGETS_UP	SERVITJA_ISLET_HNF1A_TARGETS_UP	5/96	169/40755	5.20733e-05	0.00102164	0.000663132	CSF1/SV2B/CCL2/ABCC3/TGM2	5
DANG_MYC_TARGETS_DN	DANG_MYC_TARGETS_DN	3/96	31/40755	5.42672e-05	0.00105158	0.000682569	PDGFB/SERPINE1/NDRG1	3
HUMMERICH_SKIN_CANCER_PROGRESSION_UP	HUMMERICH_SKIN_CANCER_PROGRESSION_UP	4/96	87/40755	5.53909e-05	0.0010696	0.000694262	TNFRSF12A/KRT16/MMP9/CDKN1A	4
MEBARKI_HCC_PROGENITOR_WNT_UP_CTNNB1_DEPENDENT	MEBARKI_HCC_PROGENITOR_WNT_UP_CTNNB1_DEPENDENT	4/96	88/40755	5.79242e-05	0.00111461	0.000723481	CCN1/RBM24/SERPINE1/PRAG1	4
HELLER_SILENCED_BY_METHYLATION_UP	HELLER_SILENCED_BY_METHYLATION_UP	6/96	283/40755	5.83967e-05	0.00112175	0.000728112	PHLDA2/BIRC3/MMP9/IER3/CDKN1A/IGFBP3	6
SAFFORD_T_LYMPHOCYTE_ANERGY	SAFFORD_T_LYMPHOCYTE_ANERGY	4/96	89/40755	6.0541e-05	0.00115689	0.000750923	CSF1/DUSP6/IER3/NDRG1	4
DORN_ADENOVIRUS_INFECTION_12HR_DN	DORN_ADENOVIRUS_INFECTION_12HR_DN	3/96	33/40755	6.56445e-05	0.00123515	0.000801719	CCND1/TNFRSF12A/IER3	3
FRIDMAN_IMMORTALIZATION_DN	FRIDMAN_IMMORTALIZATION_DN	3/96	33/40755	6.56445e-05	0.00123515	0.000801719	CDKN1A/IGFBP3/SERPINE1	3
HAN_SATB1_TARGETS_UP	HAN_SATB1_TARGETS_UP	7/96	425/40755	6.85239e-05	0.00126982	0.000824227	CCL2/LIF/MAFF/BHLHE40/HRH1/TMEM158/NDRG1	7
BASAKI_YBX1_TARGETS_UP	BASAKI_YBX1_TARGETS_UP	6/96	293/40755	7.07114e-05	0.00130816	0.000849111	EPHA2/CCN1/S100A2/TNFRSF12A/SMAD7/PMEPA1	6
SEAVEY_EPITHELIOID_HEMANGIOENDOTHELIOMA	SEAVEY_EPITHELIOID_HEMANGIOENDOTHELIOMA	4/96	93/40755	7.18769e-05	0.00132528	0.00086022	CCN1/TNFRSF12A/MAFF/SERPINE1	4
LI_AMPLIFIED_IN_LUNG_CANCER	LI_AMPLIFIED_IN_LUNG_CANCER	5/96	183/40755	7.58889e-05	0.00138995	0.000902201	PLAU/PHLDA2/ADGRG1/ABCC3/IGFBP3	5
SEMENZA_HIF1_TARGETS	SEMENZA_HIF1_TARGETS	3/96	36/40755	8.54667e-05	0.00152485	0.00098976	CDKN1A/IGFBP3/SERPINE1	3
SUBTIL_PROGESTIN_TARGETS	SUBTIL_PROGESTIN_TARGETS	3/96	36/40755	8.54667e-05	0.00152485	0.00098976	JUN/CCN1/CCND1	3
UZONYI_RESPONSE_TO_LEUKOTRIENE_AND_THROMBIN	UZONYI_RESPONSE_TO_LEUKOTRIENE_AND_THROMBIN	3/96	36/40755	8.54667e-05	0.00152485	0.00098976	CCN1/NR4A1/NDRG1	3
IVANOVA_HEMATOPOIESIS_STEM_CELL	IVANOVA_HEMATOPOIESIS_STEM_CELL	5/96	190/40755	9.05633e-05	0.00160024	0.0010387	JUN/ROBO4/NR4A1/SMAD7/MAFF	5
SNIJDERS_AMPLIFIED_IN_HEAD_AND_NECK_TUMORS	SNIJDERS_AMPLIFIED_IN_HEAD_AND_NECK_TUMORS	3/96	37/40755	9.28492e-05	0.00162739	0.00105632	CCND1/BIRC3/BIRC2	3
MENSE_HYPOXIA_UP	MENSE_HYPOXIA_UP	4/96	100/40755	9.53236e-05	0.00165518	0.00107436	ANGPTL4/MAFF/BHLHE40/NDRG1	4
TONKS_TARGETS_OF_RUNX1_RUNX1T1_FUSION_HSC_DN	TONKS_TARGETS_OF_RUNX1_RUNX1T1_FUSION_HSC_DN	5/96	193/40755	9.74811e-05	0.00168998	0.00109694	CSF1/CCND1/BIRC3/P2RX5/CCL2	5
HUANG_FOXA2_TARGETS_DN	HUANG_FOXA2_TARGETS_DN	3/96	38/40755	0.000100636	0.00172116	0.00111718	PLAUR/TGM2/CDKN1A	3
WEINMANN_ADAPTATION_TO_HYPOXIA_DN	WEINMANN_ADAPTATION_TO_HYPOXIA_DN	3/96	38/40755	0.000100636	0.00172116	0.00111718	PLAUR/IER3/IGFBP3	3
SCHAEFFER_PROSTATE_DEVELOPMENT_48HR_UP	SCHAEFFER_PROSTATE_DEVELOPMENT_48HR_UP	7/96	453/40755	0.000101859	0.00172116	0.00111718	ERRFI1/DUSP6/ADGRG1/SOX9/NIPAL1/MDFI/ARC	7
CHEN_LVAD_SUPPORT_OF_FAILING_HEART_UP	CHEN_LVAD_SUPPORT_OF_FAILING_HEART_UP	4/96	102/40755	0.000102935	0.00172116	0.00111718	JUN/CCN1/CDKN1A/SERPINE1	4
MARTENS_BOUND_BY_PML_RARA_FUSION	MARTENS_BOUND_BY_PML_RARA_FUSION	7/96	456/40755	0.000106101	0.00172116	0.00111718	ASB2/LINC00311/MMP9/CYTH4/BHLHE40/HIVEP2/NDRG1	7
HELLER_HDAC_TARGETS_SILENCED_BY_METHYLATION_UP	HELLER_HDAC_TARGETS_SILENCED_BY_METHYLATION_UP	7/96	461/40755	0.000113491	0.00172116	0.00111718	PHLDA2/BIRC3/NR4A1/DLX2/IER3/CDKN1A/IGFBP3	7
LE_EGR2_TARGETS_DN	LE_EGR2_TARGETS_DN	4/96	105/40755	0.000115166	0.00172116	0.00111718	ERRFI1/FGF1/CDKN1A/NDRG1	4
JIANG_HYPOXIA_NORMAL	JIANG_HYPOXIA_NORMAL	5/96	200/40755	0.000115202	0.00172116	0.00111718	ANGPTL4/TGM2/IGFBP3/SERPINE1/NDRG1	5
SHEN_SMARCA2_TARGETS_DN	SHEN_SMARCA2_TARGETS_DN	6/96	322/40755	0.000118503	0.0017657	0.00114609	GPR3/IVL/CLCF1/CYTH4/PDGFB/FGF1	6
HAMAI_APOPTOSIS_VIA_TRAIL_DN	HAMAI_APOPTOSIS_VIA_TRAIL_DN	5/96	203/40755	0.000123511	0.00183041	0.0011881	JUN/PHLDA2/ASB2/ANGPTL4/PLAUR	5
BLANCO_MELO_INFLUENZA_A_INFECTION_A594_CELLS_UP	BLANCO_MELO_INFLUENZA_A_INFECTION_A594_CELLS_UP	3/96	41/40755	0.000126517	0.00186494	0.00121051	DUSP6/CCL2/PLAUR	3
LEONARD_HYPOXIA	LEONARD_HYPOXIA	3/96	41/40755	0.000126517	0.00186494	0.00121051	PDGFB/BHLHE40/SERPINE1	3
PEDERSEN_METASTASIS_BY_ERBB2_ISOFORM_4	PEDERSEN_METASTASIS_BY_ERBB2_ISOFORM_4	4/96	108/40755	0.000128418	0.00189043	0.00122706	ZNF365/PHLDA2/ABCC3/ETV5	4
AMIT_EGF_RESPONSE_40_HELA	AMIT_EGF_RESPONSE_40_HELA	3/96	42/40755	0.000136017	0.00198638	0.00128934	JUN/NR4A1/IER3	3
BRUECKNER_TARGETS_OF_MIRLET7A3_UP	BRUECKNER_TARGETS_OF_MIRLET7A3_UP	4/96	110/40755	0.000137844	0.00201041	0.00130493	ERRFI1/ETV4/RBM24/NDRG1	4
SCHAEFFER_PROSTATE_DEVELOPMENT_12HR_UP	SCHAEFFER_PROSTATE_DEVELOPMENT_12HR_UP	4/96	112/40755	0.000147761	0.00214041	0.00138931	ERRFI1/SOX9/MAFF/ARC	4
CHIBA_RESPONSE_TO_TSA	CHIBA_RESPONSE_TO_TSA	3/96	45/40755	0.000167267	0.00237972	0.00154465	CCN1/TGM2/CDKN1A	3
HALMOS_CEBPA_TARGETS_DN	HALMOS_CEBPA_TARGETS_DN	3/96	45/40755	0.000167267	0.00237972	0.00154465	CCN1/PLAU/SMAD7	3
SAGIV_CD24_TARGETS_DN	SAGIV_CD24_TARGETS_DN	3/96	45/40755	0.000167267	0.00237972	0.00154465	PLAU/PDGFB/CDKN1A	3
JIANG_TIP30_TARGETS_UP	JIANG_TIP30_TARGETS_UP	3/96	46/40755	0.000178631	0.00250584	0.00162651	CCN1/IER3/IGFBP3	3
KHETCHOUMIAN_TRIM24_TARGETS_UP	KHETCHOUMIAN_TRIM24_TARGETS_UP	3/96	46/40755	0.000178631	0.00250584	0.00162651	TGM2/CDKN1A/SERPINE1	3
ZHU_CMV_ALL_DN	ZHU_CMV_ALL_DN	4/96	119/40755	0.000186558	0.00260598	0.00169151	CCND1/HIVEP2/IGFBP3/SERPINE1	4
RODWELL_AGING_KIDNEY_UP	RODWELL_AGING_KIDNEY_UP	7/96	500/40755	0.000186716	0.00260598	0.00169151	MIR34AHG/BIRC3/ADGRG1/CCL2/IRAK2/ADCY10P1/PRAG1	7
DELACROIX_RAR_TARGETS_UP	DELACROIX_RAR_TARGETS_UP	3/96	47/40755	0.000190485	0.0026452	0.00171697	DUSP6/TNFRSF12A/BHLHE40	3
MEBARKI_HCC_PROGENITOR_WNT_UP_CTNNB1_DEPENDENT_BLOCKED_BY_FZD8CRD	MEBARKI_HCC_PROGENITOR_WNT_UP_CTNNB1_DEPENDENT_BLOCKED_BY_FZD8CRD	3/96	47/40755	0.000190485	0.0026452	0.00171697	RBM24/SERPINE1/PRAG1	3
RODWELL_AGING_KIDNEY_NO_BLOOD_UP	RODWELL_AGING_KIDNEY_NO_BLOOD_UP	5/96	223/40755	0.000191264	0.00265267	0.00172182	MIR34AHG/ADGRG1/CCL2/ABCC3/ADCY10P1	5
DAZARD_RESPONSE_TO_UV_NHEK_UP	DAZARD_RESPONSE_TO_UV_NHEK_UP	5/96	224/40755	0.000195269	0.00269804	0.00175127	JUN/CCN1/PHLDA2/DLX2/IER3	5
BROWNE_HCMV_INFECTION_2HR_DN	BROWNE_HCMV_INFECTION_2HR_DN	3/96	48/40755	0.000202838	0.00276452	0.00179441	DUSP6/PLAUR/SERPINE1	3
DAUER_STAT3_TARGETS_UP	DAUER_STAT3_TARGETS_UP	3/96	48/40755	0.000202838	0.00276452	0.00179441	JUN/FOSL1/CCL2	3
KAN_RESPONSE_TO_ARSENIC_TRIOXIDE	KAN_RESPONSE_TO_ARSENIC_TRIOXIDE	4/96	123/40755	0.000211764	0.00287782	0.00186796	JUN/TMEM158/SERPINE1/NDRG1	4
ZHANG_PROLIFERATING_VS_QUIESCENT	ZHANG_PROLIFERATING_VS_QUIESCENT	3/96	49/40755	0.000215699	0.00291815	0.00189414	JUN/CCND1/PLAUR	3
BENPORATH_MYC_TARGETS_WITH_EBOX	BENPORATH_MYC_TARGETS_WITH_EBOX	5/96	230/40755	0.000220663	0.00297437	0.00193062	JUN/CCND1/FOSL1/SMAD7/SERPINE1	5
FRASOR_TAMOXIFEN_RESPONSE_UP	FRASOR_TAMOXIFEN_RESPONSE_UP	3/96	51/40755	0.000242978	0.00321903	0.00208943	ADGRG1/BHLHE40/IER3	3
VILIMAS_NOTCH1_TARGETS_UP	VILIMAS_NOTCH1_TARGETS_UP	3/96	51/40755	0.000242978	0.00321903	0.00208943	BIRC3/BIRC2/TRAF1	3
MIKKELSEN_PARTIALLY_REPROGRAMMED_TO_PLURIPOTENCY	MIKKELSEN_PARTIALLY_REPROGRAMMED_TO_PLURIPOTENCY	2/96	10/40755	0.000244069	0.00321903	0.00208943	CCND1/CDKN1A	2
GRAESSMANN_APOPTOSIS_BY_SERUM_DEPRIVATION_DN	GRAESSMANN_APOPTOSIS_BY_SERUM_DEPRIVATION_DN	5/96	236/40755	0.000248497	0.00326961	0.00212226	EDN2/JUN/TGM2/SERPINE1/NDRG1	5
LUI_THYROID_CANCER_CLUSTER_1	LUI_THYROID_CANCER_CLUSTER_1	3/96	52/40755	0.000257415	0.00336685	0.00218538	CCND1/NR4A1/DUSP6	3
CONCANNON_APOPTOSIS_BY_EPOXOMICIN_UP	CONCANNON_APOPTOSIS_BY_EPOXOMICIN_UP	5/96	238/40755	0.000258344	0.003375	0.00219067	JUN/PHLDA2/MAFF/CDKN1A/SERPINE1	5
LENAOUR_DENDRITIC_CELL_MATURATION_DN	LENAOUR_DENDRITIC_CELL_MATURATION_DN	4/96	130/40755	0.000261644	0.00341406	0.00221603	DUSP6/PLAUR/MMP9/IER3	4
JINESH_BLEBBISHIELD_TRANSFORMED_STEM_CELL_SPHERES_DN	JINESH_BLEBBISHIELD_TRANSFORMED_STEM_CELL_SPHERES_DN	6/96	375/40755	0.000269384	0.00351091	0.00227889	CCN1/BIRC3/SOX9/MAFF/BHLHE40/CDKN1A	6
WU_APOPTOSIS_BY_CDKN1A_VIA_TP53	WU_APOPTOSIS_BY_CDKN1A_VIA_TP53	3/96	53/40755	0.000272395	0.00354178	0.00229892	CCN1/BIRC2/CDKN1A	3
HIRSCH_CELLULAR_TRANSFORMATION_SIGNATURE_UP	HIRSCH_CELLULAR_TRANSFORMATION_SIGNATURE_UP	5/96	242/40755	0.000278925	0.0036139	0.00234574	EPHA2/PLAU/FOSL1/PLAUR/CDCP1	5
VART_KSHV_INFECTION_ANGIOGENIC_MARKERS_DN	VART_KSHV_INFECTION_ANGIOGENIC_MARKERS_DN	4/96	134/40755	0.000293662	0.00378704	0.00245812	EPHA2/TNFRSF12A/CCL2/ANGPTL4	4
AGARWAL_AKT_PATHWAY_TARGETS	AGARWAL_AKT_PATHWAY_TARGETS	2/96	11/40755	0.000297849	0.00380984	0.00247292	PLAU/MMP9	2
YIH_RESPONSE_TO_ARSENITE_C5	YIH_RESPONSE_TO_ARSENITE_C5	2/96	11/40755	0.000297849	0.00380984	0.00247292	PLAU/CCL2	2
SERVITJA_LIVER_HNF1A_TARGETS_UP	SERVITJA_LIVER_HNF1A_TARGETS_UP	4/96	135/40755	0.000302086	0.00385956	0.0025052	TNFRSF12A/CCL2/ABCC3/SERPINE1	4
KIM_RESPONSE_TO_TSA_AND_DECITABINE_UP	KIM_RESPONSE_TO_TSA_AND_DECITABINE_UP	4/96	136/40755	0.000310683	0.00396021	0.00257053	S100A2/TGM2/CDCP1/CDKN1A	4
BLANCO_MELO_BRONCHIAL_EPITHELIAL_CELLS_INFLUENZA_A_INFECTION_UP	BLANCO_MELO_BRONCHIAL_EPITHELIAL_CELLS_INFLUENZA_A_INFECTION_UP	4/96	137/40755	0.000319453	0.00405793	0.00263396	CSF1/BIRC3/NIPAL1/TRAF1	4
COULOUARN_TEMPORAL_TGFB1_SIGNATURE_DN	COULOUARN_TEMPORAL_TGFB1_SIGNATURE_DN	4/96	138/40755	0.000328399	0.00414768	0.00269221	ERRFI1/DUSP6/ABCC3/IGFBP3	4
LIU_SOX4_TARGETS_UP	LIU_SOX4_TARGETS_UP	4/96	139/40755	0.000337523	0.00422918	0.00274511	CSF1/SOX9/LIF/TMEM158	4
AMIT_SERUM_RESPONSE_240_MCF10A	AMIT_SERUM_RESPONSE_240_MCF10A	3/96	57/40755	0.00033792	0.00422918	0.00274511	PHLDA2/ANGPTL4/SERPINE1	3
HOELZEL_NF1_TARGETS_UP	HOELZEL_NF1_TARGETS_UP	4/96	140/40755	0.000346828	0.0043113	0.00279841	S100A2/PHLDA2/RBM24/SERPINE1	4
QI_PLASMACYTOMA_UP	QI_PLASMACYTOMA_UP	5/96	254/40755	0.000348187	0.00431846	0.00280306	PHLDA2/TGM2/PDGFB/BHLHE40/TRAF1	5
KYNG_ENVIRONMENTAL_STRESS_RESPONSE_NOT_BY_4NQO_IN_OLD	KYNG_ENVIRONMENTAL_STRESS_RESPONSE_NOT_BY_4NQO_IN_OLD	2/96	12/40755	0.00035687	0.0043672	0.00283469	SOX9/NDRG1	2
MARKS_ACETYLATED_NON_HISTONE_PROTEINS	MARKS_ACETYLATED_NON_HISTONE_PROTEINS	2/96	12/40755	0.00035687	0.0043672	0.00283469	JUN/SMAD7	2
TARTE_PLASMA_CELL_VS_PLASMABLAST_UP	TARTE_PLASMA_CELL_VS_PLASMABLAST_UP	6/96	398/40755	0.000369593	0.00449298	0.00291634	CSF1/BIRC3/NR4A1/MMP9/HRH1/TRAF1	6
DAVICIONI_TARGETS_OF_PAX_FOXO1_FUSIONS_UP	DAVICIONI_TARGETS_OF_PAX_FOXO1_FUSIONS_UP	5/96	258/40755	0.000373942	0.00450828	0.00292627	JUN/CCN1/PLAU/MAFF/NDRG1	5
BARIS_THYROID_CANCER_DN	BARIS_THYROID_CANCER_DN	3/96	59/40755	0.000374165	0.00450828	0.00292627	CCND1/DUSP6/ABCC3	3
ONDER_CDH1_TARGETS_3_DN	ONDER_CDH1_TARGETS_3_DN	3/96	59/40755	0.000374165	0.00450828	0.00292627	IVL/DUSP6/SOX9	3
PEDERSEN_METASTASIS_BY_ERBB2_ISOFORM_7	PEDERSEN_METASTASIS_BY_ERBB2_ISOFORM_7	6/96	399/40755	0.000374531	0.00450828	0.00292627	SPOCD1/S100A2/ANGPTL4/PLAUR/PMEPA1/CDKN1A	6
RUIZ_TNC_TARGETS_DN	RUIZ_TNC_TARGETS_DN	4/96	143/40755	0.000375843	0.00451421	0.00293012	PLAU/FOSL1/TNFRSF12A/TMEM158	4
JAEGER_METASTASIS_DN	JAEGER_METASTASIS_DN	5/96	259/40755	0.0003806	0.00456637	0.00296397	IVL/S100A2/POU2F3/KRT16/ABCC3	5
RICKMAN_METASTASIS_DN	RICKMAN_METASTASIS_DN	5/96	262/40755	0.000401112	0.00477609	0.0031001	S100A2/RAB7B/CDCP1/CDKN1A/NDRG1	5
BROCKE_APOPTOSIS_REVERSED_BY_IL6	BROCKE_APOPTOSIS_REVERSED_BY_IL6	4/96	146/40755	0.000406554	0.00481489	0.00312529	JUN/CCL2/MAFF/BHLHE40	4
CAIRO_PML_TARGETS_BOUND_BY_MYC_DN	CAIRO_PML_TARGETS_BOUND_BY_MYC_DN	2/96	13/40755	0.000421108	0.00492901	0.00319936	CCND1/CDKN1A	2
WACKER_HYPOXIA_TARGETS_OF_VHL	WACKER_HYPOXIA_TARGETS_OF_VHL	2/96	13/40755	0.000421108	0.00492901	0.00319936	CCND1/IGFBP3	2
XU_HGF_TARGETS_INDUCED_BY_AKT1_48HR_UP	XU_HGF_TARGETS_INDUCED_BY_AKT1_48HR_UP	2/96	13/40755	0.000421108	0.00492901	0.00319936	PLAUR/TGM2	2
DIRMEIER_LMP1_RESPONSE_EARLY	DIRMEIER_LMP1_RESPONSE_EARLY	3/96	62/40755	0.000433073	0.00504764	0.00327636	JUN/BIRC3/TRAF1	3
HAHTOLA_MYCOSIS_FUNGOIDES_CD4_UP	HAHTOLA_MYCOSIS_FUNGOIDES_CD4_UP	3/96	63/40755	0.000453953	0.00523566	0.0033984	PLAUR/IER3/CDKN1A	3
WILCOX_RESPONSE_TO_PROGESTERONE_DN	WILCOX_RESPONSE_TO_PROGESTERONE_DN	3/96	63/40755	0.000453953	0.00523566	0.0033984	PLAU/CCND1/IGFBP3	3
ACEVEDO_LIVER_TUMOR_VS_NORMAL_ADJACENT_TISSUE_DN	ACEVEDO_LIVER_TUMOR_VS_NORMAL_ADJACENT_TISSUE_DN	5/96	274/40755	0.00049162	0.00559402	0.00363101	EPHA2/CCND1/BHLHE40/IER3/IGFBP3	5
DAVICIONI_TARGETS_OF_PAX_FOXO1_FUSIONS_DN	DAVICIONI_TARGETS_OF_PAX_FOXO1_FUSIONS_DN	3/96	66/40755	0.000520436	0.00584351	0.00379295	CCL2/SPRY4/IGFBP3	3
BOQUEST_STEM_CELL_CULTURED_VS_FRESH_UP	BOQUEST_STEM_CELL_CULTURED_VS_FRESH_UP	6/96	428/40755	0.000541721	0.00606398	0.00393605	JUN/CCL2/ANGPTL4/TGM2/BHLHE40/SERPINE1	6
SHAFFER_IRF4_TARGETS_IN_PLASMA_CELL_VS_MATURE_B_LYMPHOCYTE	SHAFFER_IRF4_TARGETS_IN_PLASMA_CELL_VS_MATURE_B_LYMPHOCYTE	3/96	67/40755	0.000543905	0.00606993	0.00393992	NR4A1/TNFRSF12A/NDRG1	3
HELLER_HDAC_TARGETS_SILENCED_BY_METHYLATION_DN	HELLER_HDAC_TARGETS_SILENCED_BY_METHYLATION_DN	5/96	282/40755	0.000559975	0.00620637	0.00402848	CCND1/DUSP6/P2RX5/MAFF/BHLHE40	5
TONKS_TARGETS_OF_RUNX1_RUNX1T1_FUSION_ERYTHROCYTE_UP	TONKS_TARGETS_OF_RUNX1_RUNX1T1_FUSION_ERYTHROCYTE_UP	4/96	159/40755	0.000560606	0.00620637	0.00402848	JUN/CH25H/DUSP6/NDRG1	4
BAKER_HEMATOPOIESIS_STAT3_TARGETS	BAKER_HEMATOPOIESIS_STAT3_TARGETS	2/96	15/40755	0.000565137	0.00620637	0.00402848	CCND1/MMP9	2
LEE_SP4_THYMOCYTE	LEE_SP4_THYMOCYTE	2/96	15/40755	0.000565137	0.00620637	0.00402848	IRAK2/IER3	2
SANCHEZ_MDM2_TARGETS	SANCHEZ_MDM2_TARGETS	2/96	15/40755	0.000565137	0.00620637	0.00402848	CCND1/CDKN1A	2
SCHAVOLT_TARGETS_OF_TP53_AND_TP63	SCHAVOLT_TARGETS_OF_TP53_AND_TP63	2/96	15/40755	0.000565137	0.00620637	0.00402848	EPHA2/CDKN1A	2
TSUNODA_CISPLATIN_RESISTANCE_UP	TSUNODA_CISPLATIN_RESISTANCE_UP	2/96	15/40755	0.000565137	0.00620637	0.00402848	CCN1/PLAU	2
RODRIGUES_NTN1_TARGETS_DN	RODRIGUES_NTN1_TARGETS_DN	4/96	160/40755	0.000573952	0.00629065	0.00408318	NR4A1/DUSP6/SOX9/IER3	4
ODONNELL_TFRC_TARGETS_UP	ODONNELL_TFRC_TARGETS_UP	6/96	434/40755	0.000582602	0.00637912	0.00414061	MIR34AHG/SPOCD1/JUN/ABCC3/DLX2/CDKN1A	6
HOFFMANN_LARGE_TO_SMALL_PRE_BII_LYMPHOCYTE_DN	HOFFMANN_LARGE_TO_SMALL_PRE_BII_LYMPHOCYTE_DN	3/96	69/40755	0.00059285	0.00644016	0.00418023	JUN/BIRC3/IER3	3
LEE_CALORIE_RESTRICTION_NEOCORTEX_UP	LEE_CALORIE_RESTRICTION_NEOCORTEX_UP	3/96	69/40755	0.00059285	0.00644016	0.00418023	EDN2/MAFF/SERPINE1	3
MIKKELSEN_MCV6_HCP_WITH_H3K27ME3	MIKKELSEN_MCV6_HCP_WITH_H3K27ME3	6/96	437/40755	0.000603922	0.00655398	0.00425411	POU2F3/CORO2B/MMP9/NTSR1/ELFN2/APLN	6
GENTILE_UV_HIGH_DOSE_DN	GENTILE_UV_HIGH_DOSE_DN	5/96	289/40755	0.000625437	0.00676524	0.00439124	CCN1/SMURF2/SMAD7/DLX2/BHLHE40	5
LIN_NPAS4_TARGETS_DN	LIN_NPAS4_TARGETS_DN	3/96	71/40755	0.000644524	0.00685964	0.00445251	ERRFI1/SV2B/ARC	3
AMUNDSON_DNA_DAMAGE_RESPONSE_TP53	AMUNDSON_DNA_DAMAGE_RESPONSE_TP53	2/96	16/40755	0.00064488	0.00685964	0.00445251	LIF/CDKN1A	2
DASU_IL6_SIGNALING_SCAR_DN	DASU_IL6_SIGNALING_SCAR_DN	2/96	16/40755	0.00064488	0.00685964	0.00445251	CCN1/SERPINE1	2
LEE_LIVER_CANCER_HEPATOBLAST	LEE_LIVER_CANCER_HEPATOBLAST	2/96	16/40755	0.00064488	0.00685964	0.00445251	NR4A1/PLAUR	2
MAINA_VHL_TARGETS_DN	MAINA_VHL_TARGETS_DN	2/96	16/40755	0.00064488	0.00685964	0.00445251	CCND1/BHLHE40	2
VETTER_TARGETS_OF_PRKCA_AND_ETS1_DN	VETTER_TARGETS_OF_PRKCA_AND_ETS1_DN	2/96	16/40755	0.00064488	0.00685964	0.00445251	PHLDA2/MMP9	2
POOLA_INVASIVE_BREAST_CANCER_UP	POOLA_INVASIVE_BREAST_CANCER_UP	5/96	292/40755	0.000655183	0.00695288	0.00451303	CH25H/PLAUR/MMP9/SERPINE1/TRAF1	5
SARRIO_EPITHELIAL_MESENCHYMAL_TRANSITION_UP	SARRIO_EPITHELIAL_MESENCHYMAL_TRANSITION_UP	4/96	166/40755	0.000658806	0.00696452	0.00452059	CCND1/FOSL1/TNFRSF12A/PLAUR	4
MITSIADES_RESPONSE_TO_APLIDIN_UP	MITSIADES_RESPONSE_TO_APLIDIN_UP	6/96	445/40755	0.000663747	0.00701003	0.00455012	CCN1/FOSL1/DUSP6/MAFF/PDGFB/ARC	6
KOKKINAKIS_METHIONINE_DEPRIVATION_96HR_DN	KOKKINAKIS_METHIONINE_DEPRIVATION_96HR_DN	3/96	72/40755	0.000671404	0.00708411	0.00459821	PLAU/BIRC3/TNFRSF12A	3
SMIRNOV_RESPONSE_TO_IR_6HR_UP	SMIRNOV_RESPONSE_TO_IR_6HR_UP	4/96	168/40755	0.000688964	0.00725551	0.00470946	CSF1/FOSL1/IER3/CDKN1A	4
MCCLUNG_COCAIN_REWARD_4WK	MCCLUNG_COCAIN_REWARD_4WK	3/96	73/40755	0.000698988	0.00733305	0.00475979	NR4A1/DUSP6/CORO2B	3
ADDYA_ERYTHROID_DIFFERENTIATION_BY_HEMIN	ADDYA_ERYTHROID_DIFFERENTIATION_BY_HEMIN	3/96	74/40755	0.000727284	0.00751274	0.00487643	JUN/ETV5/IER3	3
AMIT_SERUM_RESPONSE_20_MCF10A	AMIT_SERUM_RESPONSE_20_MCF10A	2/96	17/40755	0.000729743	0.00751274	0.00487643	JUN/DUSP6	2
HE_PTEN_TARGETS_UP	HE_PTEN_TARGETS_UP	2/96	17/40755	0.000729743	0.00751274	0.00487643	FGF1/CDKN1A	2
KIM_HYPOXIA	KIM_HYPOXIA	2/96	17/40755	0.000729743	0.00751274	0.00487643	JUN/ANGPTL4	2
ODONNELL_METASTASIS_UP	ODONNELL_METASTASIS_UP	3/96	75/40755	0.000756299	0.00772841	0.00501642	NR4A1/CORO2B/FGF1	3
PEDERSEN_TARGETS_OF_611CTF_ISOFORM_OF_ERBB2	PEDERSEN_TARGETS_OF_611CTF_ISOFORM_OF_ERBB2	3/96	75/40755	0.000756299	0.00772841	0.00501642	S100A2/ANGPTL4/PLAUR	3
RHEIN_ALL_GLUCOCORTICOID_THERAPY_UP	RHEIN_ALL_GLUCOCORTICOID_THERAPY_UP	3/96	76/40755	0.000786042	0.00795128	0.00516108	CH25H/BIRC3/P2RX5	3
THEILGAARD_NEUTROPHIL_AT_SKIN_WOUND_UP	THEILGAARD_NEUTROPHIL_AT_SKIN_WOUND_UP	3/96	76/40755	0.000786042	0.00795128	0.00516108	PLAU/CCL2/IER3	3
HELLEBREKERS_SILENCED_DURING_TUMOR_ANGIOGENESIS	HELLEBREKERS_SILENCED_DURING_TUMOR_ANGIOGENESIS	3/96	77/40755	0.000816519	0.00816843	0.00530203	IER3/CDKN1A/IGFBP3	3
MUNSHI_MULTIPLE_MYELOMA_UP	MUNSHI_MULTIPLE_MYELOMA_UP	3/96	77/40755	0.000816519	0.00816843	0.00530203	JUN/CSF1/ABCC3	3
AMIT_EGF_RESPONSE_40_MCF10A	AMIT_EGF_RESPONSE_40_MCF10A	2/96	18/40755	0.000819702	0.00816843	0.00530203	JUN/CCN1	2
HUMMERICH_MALIGNANT_SKIN_TUMOR_UP	HUMMERICH_MALIGNANT_SKIN_TUMOR_UP	2/96	18/40755	0.000819702	0.00816843	0.00530203	CCND1/KRT16	2
KIM_PTEN_TARGETS_UP	KIM_PTEN_TARGETS_UP	2/96	18/40755	0.000819702	0.00816843	0.00530203	PLAU/CDKN1A	2
DACOSTA_UV_RESPONSE_VIA_ERCC3_COMMON_DN	DACOSTA_UV_RESPONSE_VIA_ERCC3_COMMON_DN	6/96	466/40755	0.000842779	0.00838671	0.00544371	JUN/CCN1/SMURF2/BHLHE40/HIVEP2/SERPINE1	6
MARTORIATI_MDM4_TARGETS_NEUROEPITHELIUM_UP	MARTORIATI_MDM4_TARGETS_NEUROEPITHELIUM_UP	4/96	178/40755	0.000854572	0.00848875	0.00550995	ZNF365/CCND1/BHLHE40/CDKN1A	4
CORRE_MULTIPLE_MYELOMA_UP	CORRE_MULTIPLE_MYELOMA_UP	3/96	79/40755	0.000879702	0.00866035	0.00562133	ANGPTL4/MAFF/SERPINE1	3
GARGALOVIC_RESPONSE_TO_OXIDIZED_PHOSPHOLIPIDS_GREY_DN	GARGALOVIC_RESPONSE_TO_OXIDIZED_PHOSPHOLIPIDS_GREY_DN	3/96	80/40755	0.000912423	0.00886277	0.00575272	RASSF10/SMAD7/PDGFB	3
KYNG_WERNER_SYNDROM_DN	KYNG_WERNER_SYNDROM_DN	2/96	19/40755	0.000914732	0.00886277	0.00575272	PMEPA1/BHLHE40	2
MYLLYKANGAS_AMPLIFICATION_HOT_SPOT_23	MYLLYKANGAS_AMPLIFICATION_HOT_SPOT_23	2/96	19/40755	0.000914732	0.00886277	0.00575272	CCND1/BIRC3	2
VERRECCHIA_RESPONSE_TO_TGFB1_C1	VERRECCHIA_RESPONSE_TO_TGFB1_C1	2/96	19/40755	0.000914732	0.00886277	0.00575272	IGFBP3/SERPINE1	2
XU_HGF_TARGETS_INDUCED_BY_AKT1_6HR	XU_HGF_TARGETS_INDUCED_BY_AKT1_6HR	2/96	19/40755	0.000914732	0.00886277	0.00575272	CCN1/PLAUR	2
SHAFFER_IRF4_TARGETS_IN_ACTIVATED_B_LYMPHOCYTE	SHAFFER_IRF4_TARGETS_IN_ACTIVATED_B_LYMPHOCYTE	3/96	81/40755	0.000945907	0.00910433	0.00590951	TNFRSF12A/HIVEP2/NDRG1	3
RADMACHER_AML_PROGNOSIS	RADMACHER_AML_PROGNOSIS	3/96	82/40755	0.00098016	0.00937315	0.006084	TGM2/PMEPA1/TMEM158	3
VANDESLUIS_COMMD1_TARGETS_GROUP_3_UP	VANDESLUIS_COMMD1_TARGETS_GROUP_3_UP	3/96	82/40755	0.00098016	0.00937315	0.006084	PHLDA2/ETV5/IER3	3
LIM_MAMMARY_STEM_CELL_UP	LIM_MAMMARY_STEM_CELL_UP	6/96	480/40755	0.000981422	0.00937708	0.00608655	GPR3/DUSP6/KRT16/CDKN1A/IGFBP3/ARC	6
ZHONG_RESPONSE_TO_AZACITIDINE_AND_TSA_UP	ZHONG_RESPONSE_TO_AZACITIDINE_AND_TSA_UP	4/96	186/40755	0.00100587	0.00956707	0.00620987	JUN/PMEPA1/TMEM158/CDKN1A	4
DAZARD_UV_RESPONSE_CLUSTER_G28	DAZARD_UV_RESPONSE_CLUSTER_G28	2/96	20/40755	0.00101481	0.00956707	0.00620987	PHLDA2/IER3	2
MCCABE_HOXC6_TARGETS_CANCER_DN	MCCABE_HOXC6_TARGETS_CANCER_DN	2/96	20/40755	0.00101481	0.00956707	0.00620987	ERRFI1/IGFBP3	2
PEDERSEN_METASTASIS_BY_ERBB2_ISOFORM_3	PEDERSEN_METASTASIS_BY_ERBB2_ISOFORM_3	2/96	20/40755	0.00101481	0.00956707	0.00620987	ZNF697/CLCF1	2
ZIRN_TRETINOIN_RESPONSE_UP	ZIRN_TRETINOIN_RESPONSE_UP	2/96	20/40755	0.00101481	0.00956707	0.00620987	CCL2/PLAUR	2
BOYLAN_MULTIPLE_MYELOMA_PCA3_UP	BOYLAN_MULTIPLE_MYELOMA_PCA3_UP	3/96	83/40755	0.00101519	0.00956707	0.00620987	JUN/CCND1/BHLHE40	3
BURTON_ADIPOGENESIS_9	BURTON_ADIPOGENESIS_9	3/96	85/40755	0.0010876	0.00992656	0.00644321	CCN1/CSF1/CCL2	3
KIM_GLIS2_TARGETS_UP	KIM_GLIS2_TARGETS_UP	3/96	85/40755	0.0010876	0.00992656	0.00644321	CCL2/ANGPTL4/SERPINE1	3
AMIT_EGF_RESPONSE_240_MCF10A	AMIT_EGF_RESPONSE_240_MCF10A	2/96	21/40755	0.00111991	0.00992656	0.00644321	PLAU/TNFRSF12A	2
DELLA_RESPONSE_TO_TSA_AND_BUTYRATE	DELLA_RESPONSE_TO_TSA_AND_BUTYRATE	2/96	21/40755	0.00111991	0.00992656	0.00644321	NR4A1/CDKN1A	2
KANG_CISPLATIN_RESISTANCE_UP	KANG_CISPLATIN_RESISTANCE_UP	2/96	21/40755	0.00111991	0.00992656	0.00644321	MAFF/CDKN1A	2
OUYANG_PROSTATE_CANCER_PROGRESSION_UP	OUYANG_PROSTATE_CANCER_PROGRESSION_UP	2/96	21/40755	0.00111991	0.00992656	0.00644321	JUN/RAB7B	2
WOTTON_RUNX_TARGETS_UP	WOTTON_RUNX_TARGETS_UP	2/96	21/40755	0.00111991	0.00992656	0.00644321	CCL2/ANGPTL4	2
GAUSSMANN_MLL_AF4_FUSION_TARGETS_A_UP	GAUSSMANN_MLL_AF4_FUSION_TARGETS_A_UP	4/96	194/40755	0.00117509	0.00992656	0.00644321	CCN1/CCL2/TGM2/NIPAL1	4
YANG_BCL3_TARGETS_UP	YANG_BCL3_TARGETS_UP	5/96	333/40755	0.00117685	0.00992656	0.00644321	CH25H/NR4A1/CCL2/ANGPTL4/SERPINE1	5
SCHLESINGER_METHYLATED_DE_NOVO_IN_CANCER	SCHLESINGER_METHYLATED_DE_NOVO_IN_CANCER	3/96	88/40755	0.00120221	0.00992656	0.00644321	JUN/DUSP6/NDRG1	3
KIM_LIVER_CANCER_POOR_SURVIVAL_UP	KIM_LIVER_CANCER_POOR_SURVIVAL_UP	2/96	22/40755	0.00123002	0.00992656	0.00644321	ETV5/IGFBP3	2
EBAUER_TARGETS_OF_PAX3_FOXO1_FUSION_UP	EBAUER_TARGETS_OF_PAX3_FOXO1_FUSION_UP	4/96	200/40755	0.00131442	0.00992656	0.00644321	MYBPH/TGM2/LIF/HRH1	4
CLIMENT_BREAST_CANCER_COPY_NUMBER_UP	CLIMENT_BREAST_CANCER_COPY_NUMBER_UP	2/96	23/40755	0.0013451	0.0100345	0.00651329	CCND1/SOX9	2
HOFMANN_MYELODYSPLASTIC_SYNDROM_RISK_UP	HOFMANN_MYELODYSPLASTIC_SYNDROM_RISK_UP	2/96	23/40755	0.0013451	0.0100345	0.00651329	CCND1/IER3	2
ONO_FOXP3_TARGETS_UP	ONO_FOXP3_TARGETS_UP	2/96	23/40755	0.0013451	0.0100345	0.00651329	JUN/PDCD1LG2	2
PARK_TRETINOIN_RESPONSE_AND_RARA_PLZF_FUSION	PARK_TRETINOIN_RESPONSE_AND_RARA_PLZF_FUSION	2/96	23/40755	0.0013451	0.0100345	0.00651329	IER3/NDRG1	2
ZIRN_TRETINOIN_RESPONSE_WT1_UP	ZIRN_TRETINOIN_RESPONSE_WT1_UP	2/96	23/40755	0.0013451	0.0100345	0.00651329	PLAUR/IGFBP3	2
BONCI_TARGETS_OF_MIR15A_AND_MIR16_1	BONCI_TARGETS_OF_MIR15A_AND_MIR16_1	3/96	92/40755	0.00136647	0.0101802	0.00660785	CCND1/FOSL1/SMAD7	3
TONKS_TARGETS_OF_RUNX1_RUNX1T1_FUSION_MONOCYTE_UP	TONKS_TARGETS_OF_RUNX1_RUNX1T1_FUSION_MONOCYTE_UP	4/96	203/40755	0.00138824	0.0103284	0.00670406	CSF1/CH25H/DUSP6/TMEM158	4
SHEPARD_CRASH_AND_BURN_MUTANT_UP	SHEPARD_CRASH_AND_BURN_MUTANT_UP	4/96	205/40755	0.00143903	0.0106847	0.00693531	JUN/CCN1/PHLDA2/MMP9	4
GRAHAM_CML_DIVIDING_VS_NORMAL_QUIESCENT_DN	GRAHAM_CML_DIVIDING_VS_NORMAL_QUIESCENT_DN	3/96	94/40755	0.00145362	0.0107339	0.00696725	CH25H/BIRC3/DUSP6	3
ONO_AML1_TARGETS_UP	ONO_AML1_TARGETS_UP	2/96	24/40755	0.00146513	0.0107339	0.00696725	JUN/PDCD1LG2	2
GOTZMANN_EPITHELIAL_TO_MESENCHYMAL_TRANSITION_DN	GOTZMANN_EPITHELIAL_TO_MESENCHYMAL_TRANSITION_DN	4/96	207/40755	0.00149111	0.010917	0.00708608	EDN2/IVL/FOSL1/CDKN1A	4
WINTER_HYPOXIA_UP	WINTER_HYPOXIA_UP	3/96	95/40755	0.00149848	0.0109564	0.00711166	PLAU/ANGPTL4/NDRG1	3
BILD_MYC_ONCOGENIC_SIGNATURE	BILD_MYC_ONCOGENIC_SIGNATURE	4/96	209/40755	0.00154448	0.0112406	0.00729613	PLAU/KRTAP2-3/ABCC3/TGM2	4
GROSS_HYPOXIA_VIA_ELK3_UP	GROSS_HYPOXIA_VIA_ELK3_UP	4/96	209/40755	0.00154448	0.0112406	0.00729613	CSF1/CCND1/ROBO4/APLN	4
RIZKI_TUMOR_INVASIVENESS_3D_UP	RIZKI_TUMOR_INVASIVENESS_3D_UP	4/96	209/40755	0.00154448	0.0112406	0.00729613	JUN/CSF1/ADGRG1/ETV4	4
PICCALUGA_ANGIOIMMUNOBLASTIC_LYMPHOMA_UP	PICCALUGA_ANGIOIMMUNOBLASTIC_LYMPHOMA_UP	4/96	210/40755	0.00157167	0.0114158	0.00740985	MIR34AHG/CCL2/ABCC3/MMP9	4
MATZUK_SPERMATOGONIA	MATZUK_SPERMATOGONIA	2/96	25/40755	0.00159009	0.0114715	0.00744599	CSF1/ETV5	2
CROONQUIST_NRAS_VS_STROMAL_STIMULATION_DN	CROONQUIST_NRAS_VS_STROMAL_STIMULATION_DN	3/96	97/40755	0.00159077	0.0114715	0.00744599	JUN/IER3/IGFBP3	3
BHAT_ESR1_TARGETS_NOT_VIA_AKT1_UP	BHAT_ESR1_TARGETS_NOT_VIA_AKT1_UP	4/96	211/40755	0.00159918	0.011517	0.00747554	PHLDA2/CCND1/TGM2/BHLHE40	4
KOYAMA_SEMA3B_TARGETS_DN	KOYAMA_SEMA3B_TARGETS_DN	5/96	364/40755	0.00173926	0.0123644	0.00802555	BIRC3/PMEPA1/TMEM158/HIVEP2/TRAF1	5
KANG_IMMORTALIZED_BY_TERT_DN	KANG_IMMORTALIZED_BY_TERT_DN	3/96	101/40755	0.00178587	0.0126386	0.00820359	NR4A1/CCL2/MMP9	3
BOQUEST_STEM_CELL_DN	BOQUEST_STEM_CELL_DN	4/96	218/40755	0.00180122	0.0127242	0.0082591	DUSP6/ADGRG1/TGM2/PCDH12	4
DELACROIX_RARG_BOUND_MEF	DELACROIX_RARG_BOUND_MEF	5/96	367/40755	0.00180257	0.0127242	0.0082591	CCND1/CLCF1/DUSP6/TNFRSF12A/BHLHE40	5
WANG_CISPLATIN_RESPONSE_AND_XPC_DN	WANG_CISPLATIN_RESPONSE_AND_XPC_DN	4/96	219/40755	0.00183146	0.012895	0.00837001	JUN/CSF1/SMAD7/CDKN1A	4
GARGALOVIC_RESPONSE_TO_OXIDIZED_PHOSPHOLIPIDS_GREEN_UP	GARGALOVIC_RESPONSE_TO_OXIDIZED_PHOSPHOLIPIDS_GREEN_UP	2/96	27/40755	0.00185472	0.012976	0.00842253	DUSP6/ETV5	2
VANTVEER_BREAST_CANCER_ESR1_DN	VANTVEER_BREAST_CANCER_ESR1_DN	4/96	224/40755	0.00198795	0.0137845	0.00894736	EPHA2/BIRC2/KRT16/NDRG1	4
CHUANG_OXIDATIVE_STRESS_RESPONSE_UP	CHUANG_OXIDATIVE_STRESS_RESPONSE_UP	2/96	28/40755	0.00199433	0.0137845	0.00894736	JUN/LIF	2
RORIE_TARGETS_OF_EWSR1_FLI1_FUSION_UP	RORIE_TARGETS_OF_EWSR1_FLI1_FUSION_UP	2/96	28/40755	0.00199433	0.0137845	0.00894736	PHLDA2/DLX2	2
GHANDHI_DIRECT_IRRADIATION_UP	GHANDHI_DIRECT_IRRADIATION_UP	3/96	105/40755	0.00199529	0.0137845	0.00894736	BIRC3/LIF/CDKN1A	3
ABE_VEGFA_TARGETS_30MIN	ABE_VEGFA_TARGETS_30MIN	2/96	29/40755	0.00213878	0.0146291	0.00949559	CCN1/NR4A1	2
HOFMANN_MYELODYSPLASTIC_SYNDROM_LOW_RISK_DN	HOFMANN_MYELODYSPLASTIC_SYNDROM_LOW_RISK_DN	2/96	29/40755	0.00213878	0.0146291	0.00949559	CCND1/IER3	2
PAL_PRMT5_TARGETS_DN	PAL_PRMT5_TARGETS_DN	2/96	29/40755	0.00213878	0.0146291	0.00949559	CCN1/SERPINE1	2
PEDERSEN_METASTASIS_BY_ERBB2_ISOFORM_6	PEDERSEN_METASTASIS_BY_ERBB2_ISOFORM_6	2/96	29/40755	0.00213878	0.0146291	0.00949559	RBM24/PRAG1	2
XIE_LT_HSC_S1PR3_OE_UP	XIE_LT_HSC_S1PR3_OE_UP	2/96	29/40755	0.00213878	0.0146291	0.00949559	ETV4/TGM2	2
KONDO_EZH2_TARGETS	KONDO_EZH2_TARGETS	4/96	229/40755	0.00215347	0.0147113	0.00954896	DLX2/SPRY4/IGFBP3/SERPINE1	4
BOUDOUKHA_BOUND_BY_IGF2BP2	BOUDOUKHA_BOUND_BY_IGF2BP2	3/96	108/40755	0.00216197	0.0147603	0.00958075	CSF1/CCND1/NDRG1	3
MARKEY_RB1_ACUTE_LOF_DN	MARKEY_RB1_ACUTE_LOF_DN	4/96	230/40755	0.00218767	0.0149081	0.00967666	CH25H/BHLHE40/IGFBP3/NDRG1	4
GROSS_HYPOXIA_VIA_HIF1A_DN	GROSS_HYPOXIA_VIA_HIF1A_DN	3/96	110/40755	0.00227776	0.0154488	0.0100276	ERRFI1/CCN1/BHLHE40	3
DAZARD_UV_RESPONSE_CLUSTER_G2	DAZARD_UV_RESPONSE_CLUSTER_G2	2/96	30/40755	0.00228804	0.0154488	0.0100276	PHLDA2/IER3	2
PARK_TRETINOIN_RESPONSE_AND_PML_RARA_FUSION	PARK_TRETINOIN_RESPONSE_AND_PML_RARA_FUSION	2/96	30/40755	0.00228804	0.0154488	0.0100276	IER3/NDRG1	2
SCIAN_INVERSED_TARGETS_OF_TP53_AND_TP73_DN	SCIAN_INVERSED_TARGETS_OF_TP53_AND_TP73_DN	2/96	30/40755	0.00228804	0.0154488	0.0100276	BHLHE40/TRAF1	2
STEIN_ESRRA_TARGETS_RESPONSIVE_TO_ESTROGEN_UP	STEIN_ESRRA_TARGETS_RESPONSIVE_TO_ESTROGEN_UP	2/96	30/40755	0.00228804	0.0154488	0.0100276	P2RX5/IER3	2
TING_SILENCED_BY_DICER	TING_SILENCED_BY_DICER	2/96	30/40755	0.00228804	0.0154488	0.0100276	CCN1/KRTAP2-4	2
KYNG_ENVIRONMENTAL_STRESS_RESPONSE_NOT_BY_GAMMA_IN_WS	KYNG_ENVIRONMENTAL_STRESS_RESPONSE_NOT_BY_GAMMA_IN_WS	2/96	31/40755	0.00244209	0.0162404	0.0105414	SOX9/NDRG1	2
SIMBULAN_PARP1_TARGETS_UP	SIMBULAN_PARP1_TARGETS_UP	2/96	31/40755	0.00244209	0.0162404	0.0105414	CCND1/CDKN1A	2
DITTMER_PTHLH_TARGETS_UP	DITTMER_PTHLH_TARGETS_UP	3/96	113/40755	0.00245853	0.0163103	0.0105868	PLAU/BHLHE40/CDCP1	3
BASAKI_YBX1_TARGETS_DN	BASAKI_YBX1_TARGETS_DN	5/96	395/40755	0.00247776	0.0164181	0.0106568	DUSP6/MAFF/BHLHE40/ETV5/NDRG1	5
NOJIMA_SFRP2_TARGETS_UP	NOJIMA_SFRP2_TARGETS_UP	2/96	32/40755	0.00260091	0.0170498	0.0110668	JUN/CSF1	2
TSAI_RESPONSE_TO_RADIATION_THERAPY	TSAI_RESPONSE_TO_RADIATION_THERAPY	2/96	32/40755	0.00260091	0.0170498	0.0110668	CCN1/SERPINE1	2
DESERT_STEM_CELL_HEPATOCELLULAR_CARCINOMA_SUBCLASS_UP	DESERT_STEM_CELL_HEPATOCELLULAR_CARCINOMA_SUBCLASS_UP	4/96	242/40755	0.0026279	0.017196	0.0111617	PHLDA2/SOX9/MMP9/ETV5	4
KAYO_AGING_MUSCLE_UP	KAYO_AGING_MUSCLE_UP	4/96	242/40755	0.0026279	0.017196	0.0111617	CSF1/CCL2/CDKN1A/SERPINE1	4
LENAOUR_DENDRITIC_CELL_MATURATION_UP	LENAOUR_DENDRITIC_CELL_MATURATION_UP	3/96	116/40755	0.00264795	0.0172964	0.0112269	CSF1/BIRC3/TGM2	3
SENESE_HDAC2_TARGETS_UP	SENESE_HDAC2_TARGETS_UP	3/96	116/40755	0.00264795	0.0172964	0.0112269	PLAU/TGM2/MMP9	3
DOANE_RESPONSE_TO_ANDROGEN_DN	DOANE_RESPONSE_TO_ANDROGEN_DN	4/96	243/40755	0.00266712	0.0173907	0.0112881	PHLDA2/DUSP6/CDKN1A/IGFBP3	4
JINESH_BLEBBISHIELD_TO_IMMUNE_CELL_FUSION_PBSHMS_DN	JINESH_BLEBBISHIELD_TO_IMMUNE_CELL_FUSION_PBSHMS_DN	5/96	402/40755	0.00267188	0.0174114	0.0113016	ZNF365/BHLHE40/ETV5/IER3/NDRG1	5
BLUM_RESPONSE_TO_SALIRASIB_UP	BLUM_RESPONSE_TO_SALIRASIB_UP	4/96	245/40755	0.00274677	0.0178257	0.0115705	FOSL1/BIRC2/MAFF/CDKN1A	4
AMIT_SERUM_RESPONSE_40_MCF10A	AMIT_SERUM_RESPONSE_40_MCF10A	2/96	33/40755	0.00276448	0.0178357	0.0115769	JUN/NR4A1	2
DOANE_BREAST_CANCER_CLASSES_DN	DOANE_BREAST_CANCER_CLASSES_DN	2/96	33/40755	0.00276448	0.0178357	0.0115769	KRT16/PLAUR	2
GROSS_ELK3_TARGETS_DN	GROSS_ELK3_TARGETS_DN	2/96	33/40755	0.00276448	0.0178357	0.0115769	MAFF/BHLHE40	2
JEPSEN_SMRT_TARGETS	JEPSEN_SMRT_TARGETS	2/96	33/40755	0.00276448	0.0178357	0.0115769	TNFRSF12A/SPRY4	2
KASLER_HDAC7_TARGETS_2_DN	KASLER_HDAC7_TARGETS_2_DN	2/96	33/40755	0.00276448	0.0178357	0.0115769	BHLHE40/CDKN1A	2
HOOI_ST7_TARGETS_DN	HOOI_ST7_TARGETS_DN	3/96	120/40755	0.00291418	0.0186704	0.0121187	ANGPTL4/SPRY4/NDRG1	3
ABE_VEGFA_TARGETS_2HR	ABE_VEGFA_TARGETS_2HR	2/96	35/40755	0.00310576	0.0196016	0.0127232	NR4A1/CDKN1A	2
NAKAMURA_ADIPOGENESIS_EARLY_DN	NAKAMURA_ADIPOGENESIS_EARLY_DN	2/96	35/40755	0.00310576	0.0196016	0.0127232	CCN1/SERPINE1	2
NAKAMURA_ADIPOGENESIS_LATE_DN	NAKAMURA_ADIPOGENESIS_LATE_DN	2/96	35/40755	0.00310576	0.0196016	0.0127232	CCN1/SERPINE1	2
XU_HGF_SIGNALING_NOT_VIA_AKT1_48HR_UP	XU_HGF_SIGNALING_NOT_VIA_AKT1_48HR_UP	2/96	35/40755	0.00310576	0.0196016	0.0127232	PLAU/CDCP1	2
CHIARADONNA_NEOPLASTIC_TRANSFORMATION_CDC25_UP	CHIARADONNA_NEOPLASTIC_TRANSFORMATION_CDC25_UP	3/96	123/40755	0.00312428	0.0196696	0.0127673	ERRFI1/CSF1/CCL2	3
KARLSSON_TGFB1_TARGETS_UP	KARLSSON_TGFB1_TARGETS_UP	3/96	123/40755	0.00312428	0.0196696	0.0127673	TNFRSF12A/PMEPA1/BHLHE40	3
MARKEY_RB1_CHRONIC_LOF_DN	MARKEY_RB1_CHRONIC_LOF_DN	3/96	123/40755	0.00312428	0.0196696	0.0127673	IVL/CCL2/IGFBP3	3
BROWNE_HCMV_INFECTION_4HR_DN	BROWNE_HCMV_INFECTION_4HR_DN	4/96	254/40755	0.00312544	0.0196696	0.0127673	JUN/CCN1/SMAD7/NTSR1	4
KAAB_HEART_ATRIUM_VS_VENTRICLE_UP	KAAB_HEART_ATRIUM_VS_VENTRICLE_UP	4/96	256/40755	0.00321418	0.0201476	0.0130775	ZNF365/SMAD7/ETV5/NDRG1	4
HAN_JNK_SINGALING_UP	HAN_JNK_SINGALING_UP	2/96	36/40755	0.00328342	0.0204075	0.0132463	JUN/CCN1	2
SHETH_LIVER_CANCER_VS_TXNIP_LOSS_PAM1	SHETH_LIVER_CANCER_VS_TXNIP_LOSS_PAM1	4/96	259/40755	0.00335049	0.0207426	0.0134638	PLAU/TGM2/ETV5/APLN	4
GENTILE_UV_RESPONSE_CLUSTER_D8	GENTILE_UV_RESPONSE_CLUSTER_D8	2/96	37/40755	0.00346574	0.0212887	0.0138182	JUN/HIVEP2	2
KYNG_ENVIRONMENTAL_STRESS_RESPONSE_NOT_BY_4NQO_IN_WS	KYNG_ENVIRONMENTAL_STRESS_RESPONSE_NOT_BY_4NQO_IN_WS	2/96	37/40755	0.00346574	0.0212887	0.0138182	SOX9/NDRG1	2
BOQUEST_STEM_CELL_UP	BOQUEST_STEM_CELL_UP	4/96	262/40755	0.00349069	0.0214188	0.0139027	PHLDA2/SOX9/LIF/IGFBP3	4
IZADPANAH_STEM_CELL_ADIPOSE_VS_BONE_UP	IZADPANAH_STEM_CELL_ADIPOSE_VS_BONE_UP	3/96	128/40755	0.00349469	0.0214188	0.0139027	PHLDA2/FOSL1/DUSP6	3
MIYAGAWA_TARGETS_OF_EWSR1_ETS_FUSIONS_UP	MIYAGAWA_TARGETS_OF_EWSR1_ETS_FUSIONS_UP	4/96	265/40755	0.00363484	0.022141	0.0143715	EPHA2/DUSP6/TGM2/MDFI	4
RAY_TUMORIGENESIS_BY_ERBB2_CDC25A_DN	RAY_TUMORIGENESIS_BY_ERBB2_CDC25A_DN	4/96	265/40755	0.00363484	0.022141	0.0143715	ERRFI1/EPHA2/IRAK2/TRAF1	4
RIGGI_EWING_SARCOMA_PROGENITOR_UP	RIGGI_EWING_SARCOMA_PROGENITOR_UP	5/96	434/40755	0.00370215	0.0224162	0.0145501	DUSP6/SV2B/MMP9/RBM24/CD274	5
CAIRO_HEPATOBLASTOMA_DN	CAIRO_HEPATOBLASTOMA_DN	4/96	267/40755	0.00373315	0.022542	0.0146317	EPHA2/ANGPTL4/IGFBP3/SERPINE1	4
ROZANOV_MMP14_TARGETS_UP	ROZANOV_MMP14_TARGETS_UP	4/96	267/40755	0.00373315	0.022542	0.0146317	ERRFI1/S100A2/CDCP1/PRAG1	4
CHIARADONNA_NEOPLASTIC_TRANSFORMATION_KRAS_UP	CHIARADONNA_NEOPLASTIC_TRANSFORMATION_KRAS_UP	3/96	132/40755	0.00380955	0.0229405	0.0148904	CCND1/CCL2/ETV4	3
NEWMAN_ERCC6_TARGETS_DN	NEWMAN_ERCC6_TARGETS_DN	2/96	39/40755	0.00384425	0.0230488	0.0149607	CDKN1A/SERPINE1	2
ONGUSAHA_TP53_TARGETS	ONGUSAHA_TP53_TARGETS	2/96	39/40755	0.00384425	0.0230488	0.0149607	IVL/CDKN1A	2
RASHI_RESPONSE_TO_IONIZING_RADIATION_1	RASHI_RESPONSE_TO_IONIZING_RADIATION_1	2/96	39/40755	0.00384425	0.0230488	0.0149607	JUN/IER3	2
SPIRA_SMOKERS_LUNG_CANCER_UP	SPIRA_SMOKERS_LUNG_CANCER_UP	2/96	39/40755	0.00384425	0.0230488	0.0149607	DUSP6/SOX9	2
CROONQUIST_NRAS_SIGNALING_UP	CROONQUIST_NRAS_SIGNALING_UP	2/96	40/40755	0.00404039	0.0239384	0.0155381	DUSP6/SV2B	2
CROONQUIST_NRAS_VS_STROMAL_STIMULATION_UP	CROONQUIST_NRAS_VS_STROMAL_STIMULATION_UP	2/96	41/40755	0.00424111	0.0248736	0.0161452	DUSP6/SV2B	2
LI_LUNG_CANCER	LI_LUNG_CANCER	2/96	41/40755	0.00424111	0.0248736	0.0161452	S100A2/IGFBP3	2
MCBRYAN_PUBERTAL_BREAST_3_4WK_DN	MCBRYAN_PUBERTAL_BREAST_3_4WK_DN	2/96	41/40755	0.00424111	0.0248736	0.0161452	CDKN1A/IGFBP3	2
PIONTEK_PKD1_TARGETS_UP	PIONTEK_PKD1_TARGETS_UP	2/96	41/40755	0.00424111	0.0248736	0.0161452	ERRFI1/NDRG1	2
RIEGE_DELTANP63_DIRECT_TARGETS_UP	RIEGE_DELTANP63_DIRECT_TARGETS_UP	3/96	138/40755	0.00431338	0.0252171	0.0163681	S100A2/FOSL1/DUSP6	3
CHEN_LVAD_SUPPORT_OF_FAILING_HEART_DN	CHEN_LVAD_SUPPORT_OF_FAILING_HEART_DN	2/96	42/40755	0.00444636	0.0258029	0.0167484	PLAU/CCL2	2
BHAT_ESR1_TARGETS_VIA_AKT1_UP	BHAT_ESR1_TARGETS_VIA_AKT1_UP	4/96	281/40755	0.00447232	0.0259399	0.0168373	CCND1/TGM2/BHLHE40/IER3	4
WAMUNYOKOLI_OVARIAN_CANCER_GRADES_1_2_UP	WAMUNYOKOLI_OVARIAN_CANCER_GRADES_1_2_UP	3/96	140/40755	0.00448987	0.025987	0.0168679	PHLDA2/ABCC3/IRAK2	3
AMIT_EGF_RESPONSE_480_MCF10A	AMIT_EGF_RESPONSE_480_MCF10A	2/96	43/40755	0.00465614	0.0267947	0.0173921	PHLDA2/SOX9	2
MEISSNER_NPC_HCP_WITH_H3K4ME3_AND_H3K27ME3	MEISSNER_NPC_HCP_WITH_H3K4ME3_AND_H3K27ME3	3/96	143/40755	0.0047627	0.0273508	0.0177531	EPHA2/CDKN1A/NDRG1	3
MARTIN_NFKB_TARGETS_UP	MARTIN_NFKB_TARGETS_UP	2/96	44/40755	0.00487041	0.0277239	0.0179952	DUSP6/CCL2	2
STREICHER_LSM1_TARGETS_UP	STREICHER_LSM1_TARGETS_UP	2/96	44/40755	0.00487041	0.0277239	0.0179952	POU2F3/PDGFB	2
TONKS_TARGETS_OF_RUNX1_RUNX1T1_FUSION_SUSTAINDED_IN_ERYTHROCYTE_UP	TONKS_TARGETS_OF_RUNX1_RUNX1T1_FUSION_SUSTAINDED_IN_ERYTHROCYTE_UP	2/96	44/40755	0.00487041	0.0277239	0.0179952	CH25H/DUSP6	2
BROWNE_HCMV_INFECTION_24HR_DN	BROWNE_HCMV_INFECTION_24HR_DN	3/96	145/40755	0.00495004	0.0280757	0.0182236	FGF1/CDKN1A/IGFBP3	3
SARRIO_EPITHELIAL_MESENCHYMAL_TRANSITION_DN	SARRIO_EPITHELIAL_MESENCHYMAL_TRANSITION_DN	3/96	145/40755	0.00495004	0.0280757	0.0182236	ERRFI1/BIRC3/KRT16	3
GRADE_COLON_AND_RECTAL_CANCER_UP	GRADE_COLON_AND_RECTAL_CANCER_UP	4/96	290/40755	0.00499624	0.0283086	0.0183748	PLAU/ADGRG1/ETV4/SOX9	4
DELACROIX_RAR_BOUND_ES	DELACROIX_RAR_BOUND_ES	5/96	467/40755	0.00503569	0.0285175	0.0185104	CCND1/POU2F3/BHLHE40/FGF1/PRAG1	5
BROWNE_HCMV_INFECTION_14HR_DN	BROWNE_HCMV_INFECTION_14HR_DN	4/96	291/40755	0.00505688	0.0285788	0.0185501	PLAU/CCL2/PLAUR/SERPINE1	4
CHENG_RESPONSE_TO_NICKEL_ACETATE	CHENG_RESPONSE_TO_NICKEL_ACETATE	2/96	45/40755	0.00508916	0.0286145	0.0185733	JUN/ABCC3	2
ZHANG_ANTIVIRAL_RESPONSE_TO_RIBAVIRIN_DN	ZHANG_ANTIVIRAL_RESPONSE_TO_RIBAVIRIN_DN	2/96	45/40755	0.00508916	0.0286145	0.0185733	JUN/SERPINE1	2
HELLER_HDAC_TARGETS_DN	HELLER_HDAC_TARGETS_DN	4/96	293/40755	0.00517965	0.0290788	0.0188747	CCND1/DUSP6/P2RX5/MAFF	4
PODAR_RESPONSE_TO_ADAPHOSTIN_UP	PODAR_RESPONSE_TO_ADAPHOSTIN_UP	3/96	148/40755	0.00523931	0.0293689	0.019063	JUN/MAFF/IGFBP3	3
RYAN_MANTLE_CELL_LYMPHOMA_NOTCH_DIRECT_UP	RYAN_MANTLE_CELL_LYMPHOMA_NOTCH_DIRECT_UP	3/96	148/40755	0.00523931	0.0293689	0.019063	NR4A1/P2RX5/FGD2	3
LUI_THYROID_CANCER_PAX8_PPARG_UP	LUI_THYROID_CANCER_PAX8_PPARG_UP	2/96	46/40755	0.00531237	0.0296428	0.0192408	CCND1/DUSP6	2
NAKAJIMA_MAST_CELL	NAKAJIMA_MAST_CELL	2/96	46/40755	0.00531237	0.0296428	0.0192408	PHLDA2/CCL2	2
SATO_SILENCED_EPIGENETICALLY_IN_PANCREATIC_CANCER	SATO_SILENCED_EPIGENETICALLY_IN_PANCREATIC_CANCER	2/96	46/40755	0.00531237	0.0296428	0.0192408	S100A2/ARC	2
ENK_UV_RESPONSE_EPIDERMIS_UP	ENK_UV_RESPONSE_EPIDERMIS_UP	4/96	296/40755	0.00536752	0.0298298	0.0193621	CSF1/KRT16/ANGPTL4/MDFI	4
BOSCO_ALLERGEN_INDUCED_TH2_ASSOCIATED_MODULE	BOSCO_ALLERGEN_INDUCED_TH2_ASSOCIATED_MODULE	3/96	150/40755	0.00543769	0.0300984	0.0195365	CSF1/LIF/BHLHE40	3
DARWICHE_SQUAMOUS_CELL_CARCINOMA_UP	DARWICHE_SQUAMOUS_CELL_CARCINOMA_UP	3/96	150/40755	0.00543769	0.0300984	0.0195365	BEST1/PMEPA1/LIF	3
JINESH_BLEBBISHIELD_VS_LIVE_CONTROL_UP	JINESH_BLEBBISHIELD_VS_LIVE_CONTROL_UP	5/96	476/40755	0.00545176	0.0301611	0.0195772	CCN1/BIRC3/SOX9/MAFF/CDKN1A	5
KUNINGER_IGF1_VS_PDGFB_TARGETS_DN	KUNINGER_IGF1_VS_PDGFB_TARGETS_DN	2/96	47/40755	0.00554001	0.0303448	0.0196964	ERRFI1/DUSP6	2
MCDOWELL_ACUTE_LUNG_INJURY_DN	MCDOWELL_ACUTE_LUNG_INJURY_DN	2/96	47/40755	0.00554001	0.0303448	0.0196964	FGF1/APLN	2
SATO_SILENCED_BY_METHYLATION_IN_PANCREATIC_CANCER_2	SATO_SILENCED_BY_METHYLATION_IN_PANCREATIC_CANCER_2	2/96	47/40755	0.00554001	0.0303448	0.0196964	CSF1/CDKN1A	2
ENGELMANN_CANCER_PROGENITORS_UP	ENGELMANN_CANCER_PROGENITORS_UP	2/96	48/40755	0.00577206	0.031382	0.0203697	DLX2/IGFBP3	2
SMID_BREAST_CANCER_NORMAL_LIKE_UP	SMID_BREAST_CANCER_NORMAL_LIKE_UP	5/96	484/40755	0.00584154	0.0317285	0.0205946	CH25H/BIRC3/P2RX5/CCL2/HIVEP2	5
MATSUDA_NATURAL_KILLER_DIFFERENTIATION	MATSUDA_NATURAL_KILLER_DIFFERENTIATION	5/96	485/40755	0.0058916	0.0319689	0.0207506	JUN/PLAUR/PMEPA1/BHLHE40/HRH1	5
BOYLAN_MULTIPLE_MYELOMA_C_UP	BOYLAN_MULTIPLE_MYELOMA_C_UP	2/96	49/40755	0.0060085	0.0323643	0.0210073	ASB2/ANGPTL4	2
LINDGREN_BLADDER_CANCER_HIGH_RECURRENCE	LINDGREN_BLADDER_CANCER_HIGH_RECURRENCE	2/96	49/40755	0.0060085	0.0323643	0.0210073	BIRC3/NR4A1	2
LINDSTEDT_DENDRITIC_CELL_MATURATION_B	LINDSTEDT_DENDRITIC_CELL_MATURATION_B	2/96	49/40755	0.0060085	0.0323643	0.0210073	BIRC3/TRAF1	2
HORIUCHI_WTAP_TARGETS_UP	HORIUCHI_WTAP_TARGETS_UP	4/96	309/40755	0.00623436	0.0331912	0.021544	CSF1/BIRC3/CCL2/HIVEP2	4
NOUSHMEHR_GBM_SILENCED_BY_METHYLATION	NOUSHMEHR_GBM_SILENCED_BY_METHYLATION	2/96	50/40755	0.00624931	0.0331912	0.021544	BIRC3/MMP9	2
ROY_WOUND_BLOOD_VESSEL_UP	ROY_WOUND_BLOOD_VESSEL_UP	2/96	50/40755	0.00624931	0.0331912	0.021544	CCN1/PLAU	2
ZHOU_TNF_SIGNALING_4HR	ZHOU_TNF_SIGNALING_4HR	2/96	50/40755	0.00624931	0.0331912	0.021544	CCN1/CCL2	2
MORI_IMMATURE_B_LYMPHOCYTE_UP	MORI_IMMATURE_B_LYMPHOCYTE_UP	2/96	51/40755	0.00649446	0.0341944	0.0221952	BIRC3/DUSP6	2
BANDRES_RESPONSE_TO_CARMUSTIN_MGMT_48HR_DN	BANDRES_RESPONSE_TO_CARMUSTIN_MGMT_48HR_DN	3/96	160/40755	0.00649713	0.0341944	0.0221952	MYBPH/IER3/TRAF1	3
CHANDRAN_METASTASIS_DN	CHANDRAN_METASTASIS_DN	4/96	313/40755	0.00651871	0.0342753	0.0222477	NR4A1/ASB2/PMEPA1/RBM24	4
LIU_CMYB_TARGETS_UP	LIU_CMYB_TARGETS_UP	3/96	164/40755	0.00695288	0.0361615	0.023472	KRT16/ABCC3/SOX9	3
KYNG_ENVIRONMENTAL_STRESS_RESPONSE_UP	KYNG_ENVIRONMENTAL_STRESS_RESPONSE_UP	2/96	53/40755	0.00699773	0.0363092	0.0235678	IGFBP3/NDRG1	2
SCHEIDEREIT_IKK_INTERACTING_PROTEINS	SCHEIDEREIT_IKK_INTERACTING_PROTEINS	2/96	53/40755	0.00699773	0.0363092	0.0235678	CCND1/TRAF1	2
IBRAHIM_NRF1_DOWN	IBRAHIM_NRF1_DOWN	3/96	166/40755	0.0071877	0.0371654	0.0241236	CCN1/CCND1/BHLHE40	3
BECKER_TAMOXIFEN_RESISTANCE_DN	BECKER_TAMOXIFEN_RESISTANCE_DN	2/96	54/40755	0.0072558	0.0373146	0.0242204	CCND1/DUSP6	2
BORLAK_LIVER_CANCER_EGF_UP	BORLAK_LIVER_CANCER_EGF_UP	2/96	54/40755	0.0072558	0.0373146	0.0242204	CCND1/SERPINE1	2
GENTILE_UV_RESPONSE_CLUSTER_D4	GENTILE_UV_RESPONSE_CLUSTER_D4	2/96	54/40755	0.0072558	0.0373146	0.0242204	SMURF2/BHLHE40	2
VERRECCHIA_EARLY_RESPONSE_TO_TGFB1	VERRECCHIA_EARLY_RESPONSE_TO_TGFB1	2/96	54/40755	0.0072558	0.0373146	0.0242204	IGFBP3/SERPINE1	2
GRESHOCK_CANCER_COPY_NUMBER_UP	GRESHOCK_CANCER_COPY_NUMBER_UP	4/96	323/40755	0.00726697	0.0373546	0.0242464	CCND1/BIRC3/ETV4/PDGFB	4
DURAND_STROMA_NS_UP	DURAND_STROMA_NS_UP	3/96	167/40755	0.00730686	0.0375072	0.0243455	DUSP6/SPRY4/HIVEP2	3
SMID_BREAST_CANCER_RELAPSE_IN_BONE_DN	SMID_BREAST_CANCER_RELAPSE_IN_BONE_DN	4/96	324/40755	0.00734478	0.0376667	0.024449	S100A2/KRT16/SOX9/TMEM158	4
LAU_APOPTOSIS_CDKN2A_UP	LAU_APOPTOSIS_CDKN2A_UP	2/96	55/40755	0.00751813	0.0383595	0.0248987	TNFRSF12A/CDKN1A	2
FARMER_BREAST_CANCER_APOCRINE_VS_BASAL	FARMER_BREAST_CANCER_APOCRINE_VS_BASAL	4/96	329/40755	0.00774207	0.0393564	0.0255458	S100A2/CCL2/KRT16/TMEM158	4
UEDA_PERIFERAL_CLOCK	UEDA_PERIFERAL_CLOCK	3/96	171/40755	0.00779519	0.0394627	0.0256148	BHLHE40/FGF1/NDRG1	3
KATSANOU_ELAVL1_TARGETS_UP	KATSANOU_ELAVL1_TARGETS_UP	3/96	174/40755	0.00817381	0.0410403	0.0266387	DUSP6/TGM2/PDGFB	3
ANDERSEN_CHOLANGIOCARCINOMA_CLASS2	ANDERSEN_CHOLANGIOCARCINOMA_CLASS2	3/96	175/40755	0.00830239	0.0414494	0.0269043	SPOCD1/PLAUR/CDCP1	3
KINSEY_TARGETS_OF_EWSR1_FLII_FUSION_DN	KINSEY_TARGETS_OF_EWSR1_FLII_FUSION_DN	4/96	336/40755	0.00832169	0.0414494	0.0269043	CCN1/PLAU/DLX2/IER3	4
AMIT_SERUM_RESPONSE_60_MCF10A	AMIT_SERUM_RESPONSE_60_MCF10A	2/96	58/40755	0.00833049	0.0414494	0.0269043	CCN1/BHLHE40	2
HUPER_BREAST_BASAL_VS_LUMINAL_DN	HUPER_BREAST_BASAL_VS_LUMINAL_DN	2/96	58/40755	0.00833049	0.0414494	0.0269043	CCN1/IGFBP3	2
JIANG_HYPOXIA_CANCER	JIANG_HYPOXIA_CANCER	2/96	58/40755	0.00833049	0.0414494	0.0269043	EDN2/TGM2	2
KANNAN_TP53_TARGETS_UP	KANNAN_TP53_TARGETS_UP	2/96	58/40755	0.00833049	0.0414494	0.0269043	SMAD7/CDKN1A	2
PLASARI_TGFB1_SIGNALING_VIA_NFIC_10HR_UP	PLASARI_TGFB1_SIGNALING_VIA_NFIC_10HR_UP	2/96	58/40755	0.00833049	0.0414494	0.0269043	CSF1/ARC	2
JINESH_BLEBBISHIELD_TRANSFORMED_STEM_CELL_SPHERES_UP	JINESH_BLEBBISHIELD_TRANSFORMED_STEM_CELL_SPHERES_UP	3/96	176/40755	0.00843215	0.0418608	0.0271713	SPOCD1/IGFBP3/SERPINE1	3
CHIARADONNA_NEOPLASTIC_TRANSFORMATION_KRAS_CDC25_UP	CHIARADONNA_NEOPLASTIC_TRANSFORMATION_KRAS_CDC25_UP	2/96	59/40755	0.00860966	0.0423984	0.0275203	CCND1/CDKN1A	2
GRAHAM_CML_QUIESCENT_VS_NORMAL_DIVIDING_UP	GRAHAM_CML_QUIESCENT_VS_NORMAL_DIVIDING_UP	2/96	59/40755	0.00860966	0.0423984	0.0275203	JUN/MAFF	2
SAMOLS_TARGETS_OF_KHSV_MIRNAS_DN	SAMOLS_TARGETS_OF_KHSV_MIRNAS_DN	2/96	59/40755	0.00860966	0.0423984	0.0275203	S100A2/PMEPA1	2
CHIANG_LIVER_CANCER_SUBCLASS_PROLIFERATION_UP	CHIANG_LIVER_CANCER_SUBCLASS_PROLIFERATION_UP	3/96	179/40755	0.00882859	0.043264	0.0280821	ETV4/SOX9/MMP9	3
LEE_LIVER_CANCER_CIPROFIBRATE_UP	LEE_LIVER_CANCER_CIPROFIBRATE_UP	2/96	60/40755	0.00889298	0.0434252	0.0281867	TGM2/CDKN1A	2
LEE_LIVER_CANCER_DENA_UP	LEE_LIVER_CANCER_DENA_UP	2/96	60/40755	0.00889298	0.0434252	0.0281867	SOX9/NDRG1	2
ISSAEVA_MLL2_TARGETS	ISSAEVA_MLL2_TARGETS	2/96	61/40755	0.00918045	0.0446312	0.0289696	PLAU/ADGRG1	2
LEE_LIVER_CANCER_MYC_TGFA_UP	LEE_LIVER_CANCER_MYC_TGFA_UP	2/96	61/40755	0.00918045	0.0446312	0.0289696	CCND1/NDRG1	2
KYNG_DNA_DAMAGE_DN	KYNG_DNA_DAMAGE_DN	3/96	182/40755	0.00923581	0.0448608	0.0291186	CCND1/IGFBP3/NDRG1	3
GEORGES_CELL_CYCLE_MIR192_TARGETS	GEORGES_CELL_CYCLE_MIR192_TARGETS	2/96	62/40755	0.00947203	0.0457472	0.0296939	PLAU/HRH1	2
JECHLINGER_EPITHELIAL_TO_MESENCHYMAL_TRANSITION_DN	JECHLINGER_EPITHELIAL_TO_MESENCHYMAL_TRANSITION_DN	2/96	62/40755	0.00947203	0.0457472	0.0296939	NR4A1/TGM2	2
LASTOWSKA_NEUROBLASTOMA_COPY_NUMBER_UP	LASTOWSKA_NEUROBLASTOMA_COPY_NUMBER_UP	3/96	185/40755	0.00965386	0.0464413	0.0301445	ETV4/ABCC3/SMURF2	3
SANSOM_WNT_PATHWAY_REQUIRE_MYC	SANSOM_WNT_PATHWAY_REQUIRE_MYC	2/96	63/40755	0.0097677	0.0467848	0.0303675	TNFRSF12A/SOX9	2
ANASTASSIOU_MULTICANCER_INVASIVENESS_SIGNATURE	ANASTASSIOU_MULTICANCER_INVASIVENESS_SIGNATURE	2/96	64/40755	0.0100674	0.0469782	0.030493	PLAU/TMEM158	2
BREDEMEYER_RAG_SIGNALING_NOT_VIA_ATM_UP	BREDEMEYER_RAG_SIGNALING_NOT_VIA_ATM_UP	2/96	64/40755	0.0100674	0.0469782	0.030493	CCND1/MAFF	2
GOLDRATH_IMMUNE_MEMORY	GOLDRATH_IMMUNE_MEMORY	2/96	64/40755	0.0100674	0.0469782	0.030493	ANGPTL4/TRAF1	2
PEREZ_TP63_TARGETS	PEREZ_TP63_TARGETS	4/96	359/40755	0.0104245	0.0469782	0.030493	SMAD7/DLX2/IGFBP3/NDRG1	4
KASLER_HDAC7_TARGETS_1_UP	KASLER_HDAC7_TARGETS_1_UP	3/96	192/40755	0.0106718	0.0469782	0.030493	NR4A1/ASB2/FGD2	3
FONTAINE_PAPILLARY_THYROID_CARCINOMA_UP	FONTAINE_PAPILLARY_THYROID_CARCINOMA_UP	2/96	66/40755	0.0106791	0.0469782	0.030493	ETV4/ABCC3	2
SWEET_KRAS_TARGETS_DN	SWEET_KRAS_TARGETS_DN	2/96	66/40755	0.0106791	0.0469782	0.030493	FOSL1/ETV5	2
WESTON_VEGFA_TARGETS_3HR	WESTON_VEGFA_TARGETS_3HR	2/96	66/40755	0.0106791	0.0469782	0.030493	NR4A1/CCL2	2
BEIER_GLIOMA_STEM_CELL_DN	BEIER_GLIOMA_STEM_CELL_DN	2/96	67/40755	0.0109909	0.0469782	0.030493	CCND1/IGFBP3	2
RIGGINS_TAMOXIFEN_RESISTANCE_UP	RIGGINS_TAMOXIFEN_RESISTANCE_UP	2/96	67/40755	0.0109909	0.0469782	0.030493	SPRY4/IGFBP3	2
TURASHVILI_BREAST_NORMAL_DUCTAL_VS_LOBULAR_UP	TURASHVILI_BREAST_NORMAL_DUCTAL_VS_LOBULAR_UP	2/96	67/40755	0.0109909	0.0469782	0.030493	PMEPA1/MAFF	2
RHEIN_ALL_GLUCOCORTICOID_THERAPY_DN	RHEIN_ALL_GLUCOCORTICOID_THERAPY_DN	4/96	368/40755	0.0113328	0.0469782	0.030493	JUN/DUSP6/BHLHE40/SERPINE1	4
RAMALHO_STEMNESS_UP	RAMALHO_STEMNESS_UP	3/96	197/40755	0.0114355	0.0469782	0.030493	CCND1/CDKN1A/MDFI	3
AKL_HTLV1_INFECTION_DN	AKL_HTLV1_INFECTION_DN	2/96	69/40755	0.0116266	0.0469782	0.030493	JUN/DUSP6	2
WANG_RESPONSE_TO_GSK3_INHIBITOR_SB216763_DN	WANG_RESPONSE_TO_GSK3_INHIBITOR_SB216763_DN	4/96	371/40755	0.0116466	0.0469782	0.030493	DUSP6/ETV4/ETV5/NDRG1	4
AFFAR_YY1_TARGETS_UP	AFFAR_YY1_TARGETS_UP	3/96	199/40755	0.0117497	0.0469782	0.030493	EPHA2/TGM2/CDKN1A	3
NATSUME_RESPONSE_TO_INTERFERON_BETA_UP	NATSUME_RESPONSE_TO_INTERFERON_BETA_UP	2/96	70/40755	0.0119504	0.0470421	0.0305344	ETV4/IGFBP3	2
BOYLAN_MULTIPLE_MYELOMA_PCA3_DN	BOYLAN_MULTIPLE_MYELOMA_PCA3_DN	2/96	71/40755	0.0122781	0.0481088	0.0312268	ASB2/CYTH4	2
LIN_APC_TARGETS	LIN_APC_TARGETS	2/96	71/40755	0.0122781	0.0481088	0.0312268	CCND1/TGM2	2
MOREAUX_MULTIPLE_MYELOMA_BY_TACI_UP	MOREAUX_MULTIPLE_MYELOMA_BY_TACI_UP	4/96	378/40755	0.0124003	0.0485359	0.031504	ROBO4/NR4A1/PLAUR/PDGFB	4

## Sheet: go
ID	Description	GeneRatio	BgRatio	pvalue	p.adjust	qvalue	geneID	Count
GOBP_ERK1_AND_ERK2_CASCADE	GOBP_ERK1_AND_ERK2_CASCADE	11/96	341/40755	5.60785e-10	7.54051e-08	4.89445e-08	ERRFI1/EPHA2/JUN/CCN1/DUSP6/CCL2/SOX9/LIF/PDGFB/FGF1/SPRY4	11
GOBP_PLACENTA_DEVELOPMENT	GOBP_PLACENTA_DEVELOPMENT	8/96	148/40755	2.52983e-09	2.76177e-07	1.79263e-07	CCN1/PHLDA2/FOSL1/BIRC2/LIF/PDGFB/PCDH12/MDFI	8
GOBP_CELL_CHEMOTAXIS	GOBP_CELL_CHEMOTAXIS	10/96	315/40755	4.13779e-09	4.30408e-07	2.79373e-07	EPHA2/EDN2/CSF1/CH25H/NR4A1/CCL2/PDGFB/HRH1/FGF1/SERPINE1	10
GOBP_REGULATION_OF_EPITHELIAL_CELL_DIFFERENTIATION	GOBP_REGULATION_OF_EPITHELIAL_CELL_DIFFERENTIATION	8/96	158/40755	4.23925e-09	4.3684e-07	2.83548e-07	ERRFI1/CCND1/ETV4/SOX9/MMP9/LIF/MAFF/SERPINE1	8
GOBP_REPRODUCTIVE_SYSTEM_DEVELOPMENT	GOBP_REPRODUCTIVE_SYSTEM_DEVELOPMENT	11/96	437/40755	7.40301e-09	7.42051e-07	4.81656e-07	CCN1/PHLDA2/CCND1/FOSL1/BIRC2/ADGRG1/SOX9/LIF/PDGFB/PCDH12/MDFI	11
GOBP_POSITIVE_REGULATION_OF_CELL_ADHESION	GOBP_POSITIVE_REGULATION_OF_CELL_ADHESION	11/96	446/40755	9.12868e-09	8.8292e-07	5.73092e-07	CCN1/CSF1/ADGRG1/CCL2/SMAD7/PLAUR/TGM2/LIF/PDGFB/CD274/PDCD1LG2	11
GOBP_TISSUE_MIGRATION	GOBP_TISSUE_MIGRATION	10/96	368/40755	1.80699e-08	1.56881e-06	1.0183e-06	EPHA2/EDN2/JUN/S100A2/NR4A1/KRT16/SOX9/MMP9/PDGFB/FGF1	10
GOBP_AMEBOIDAL_TYPE_CELL_MIGRATION	GOBP_AMEBOIDAL_TYPE_CELL_MIGRATION	11/96	482/40755	2.01959e-08	1.68518e-06	1.09383e-06	EPHA2/EDN2/JUN/S100A2/NR4A1/KRT16/SMURF2/SOX9/MMP9/PDGFB/FGF1	11
GOBP_GLIOGENESIS	GOBP_GLIOGENESIS	9/96	291/40755	3.21125e-08	2.2697e-06	1.47323e-06	CSF1/ZNF365/CLCF1/ADGRG1/CCL2/SOX9/DLX2/LIF/NDRG1	9
GOBP_EMBRYONIC_PLACENTA_DEVELOPMENT	GOBP_EMBRYONIC_PLACENTA_DEVELOPMENT	6/96	88/40755	6.76117e-08	4.43742e-06	2.88028e-06	CCN1/PHLDA2/LIF/PDGFB/PCDH12/MDFI	6
GOBP_EMBRYONIC_ORGAN_DEVELOPMENT	GOBP_EMBRYONIC_ORGAN_DEVELOPMENT	10/96	451/40755	1.20446e-07	7.37799e-06	4.78896e-06	EPHA2/CCN1/PHLDA2/ASB2/SOX9/DLX2/LIF/PDGFB/PCDH12/MDFI	10
GOBP_EPITHELIAL_CELL_PROLIFERATION	GOBP_EPITHELIAL_CELL_PROLIFERATION	10/96	451/40755	1.20446e-07	7.37799e-06	4.78896e-06	ERRFI1/EPHA2/JUN/CCND1/NR4A1/CCL2/SOX9/PDGFB/FGF1/APLN	10
GOBP_REGULATION_OF_MIRNA_TRANSCRIPTION	GOBP_REGULATION_OF_MIRNA_TRANSCRIPTION	5/96	60/40755	3.21703e-07	1.80056e-05	1.16872e-05	JUN/FOSL1/SOX9/PDGFB/APLN	5
GOBP_LEUKOCYTE_MIGRATION	GOBP_LEUKOCYTE_MIGRATION	9/96	385/40755	3.43213e-07	1.90435e-05	1.23609e-05	EDN2/CSF1/CH25H/ASB2/CCL2/MMP9/PDGFB/HRH1/SERPINE1	9
GOBP_POSITIVE_REGULATION_OF_EPITHELIAL_CELL_PROLIFERATION	GOBP_POSITIVE_REGULATION_OF_EPITHELIAL_CELL_PROLIFERATION	7/96	209/40755	6.8308e-07	3.19137e-05	2.07148e-05	JUN/CCND1/NR4A1/SOX9/PDGFB/FGF1/APLN	7
GOBP_REGULATION_OF_CELL_SUBSTRATE_ADHESION	GOBP_REGULATION_OF_CELL_SUBSTRATE_ADHESION	7/96	217/40755	8.78365e-07	3.98554e-05	2.58696e-05	CCN1/CSF1/PLAU/CORO2B/PDGFB/SPRY4/SERPINE1	7
GOBP_NEGATIVE_REGULATION_OF_PHOSPHORUS_METABOLIC_PROCESS	GOBP_NEGATIVE_REGULATION_OF_PHOSPHORUS_METABOLIC_PROCESS	9/96	442/40755	1.07866e-06	4.81178e-05	3.12327e-05	ERRFI1/JUN/DUSP6/SMAD7/PMEPA1/PDGFB/SPRY4/CDKN1A/IGFBP3	9
GOBP_EPIDERMIS_DEVELOPMENT	GOBP_EPIDERMIS_DEVELOPMENT	8/96	335/40755	1.35653e-06	5.98284e-05	3.88339e-05	ERRFI1/EPHA2/IVL/POU2F3/KRT16/ETV4/SOX9/MAFF	8
GOBP_LEUKOCYTE_CHEMOTAXIS	GOBP_LEUKOCYTE_CHEMOTAXIS	7/96	236/40755	1.53653e-06	6.61533e-05	4.29393e-05	EDN2/CSF1/CH25H/CCL2/PDGFB/HRH1/SERPINE1	7
GOMF_DNA_BINDING_TRANSCRIPTION_ACTIVATOR_ACTIVITY	GOMF_DNA_BINDING_TRANSCRIPTION_ACTIVATOR_ACTIVITY	9/96	464/40755	1.60715e-06	6.81556e-05	4.4239e-05	JUN/FOSL1/POU2F3/NR4A1/ETV4/SOX9/DLX2/MAFF/ETV5	9
GOBP_NEGATIVE_REGULATION_OF_CYSTEINE_TYPE_ENDOPEPTIDASE_ACTIVITY	GOBP_NEGATIVE_REGULATION_OF_CYSTEINE_TYPE_ENDOPEPTIDASE_ACTIVITY	5/96	85/40755	1.84441e-06	7.7325e-05	5.01907e-05	BIRC3/BIRC2/NR4A1/PLAUR/MMP9	5
GOBP_VASCULAR_ASSOCIATED_SMOOTH_MUSCLE_CELL_PROLIFERATION	GOBP_VASCULAR_ASSOCIATED_SMOOTH_MUSCLE_CELL_PROLIFERATION	5/96	87/40755	2.06996e-06	8.64524e-05	5.61152e-05	JUN/MMP9/PDGFB/CDKN1A/APLN	5
GOBP_CYTOKINE_MEDIATED_SIGNALING_PATHWAY	GOBP_CYTOKINE_MEDIATED_SIGNALING_PATHWAY	9/96	485/40755	2.30672e-06	9.38521e-05	6.09183e-05	EDN2/CSF1/CLCF1/BIRC3/BIRC2/CCL2/PDGFB/IRAK2/TRAF1	9
GOBP_REGULATION_OF_BINDING	GOBP_REGULATION_OF_BINDING	8/96	367/40755	2.66649e-06	0.000106524	6.91435e-05	JUN/PHLDA2/PLAUR/MMP9/LIF/PDGFB/CDKN1A/MDFI	8
GOBP_REGULATION_OF_CELL_DEVELOPMENT	GOBP_REGULATION_OF_CELL_DEVELOPMENT	9/96	500/40755	2.95455e-06	0.000115998	7.52927e-05	ZNF365/RASSF10/CLCF1/SMAD7/DLX2/TGM2/LIF/BHLHE40/SPRY4	9
GOBP_REGULATION_OF_SIGNALING_RECEPTOR_ACTIVITY	GOBP_REGULATION_OF_SIGNALING_RECEPTOR_ACTIVITY	6/96	173/40755	3.6239e-06	0.000134536	8.73256e-05	ERRFI1/PLAU/PHLDA2/CCL2/SERPINE1/ARC	6
GOBP_SMOOTH_MUSCLE_CELL_PROLIFERATION	GOBP_SMOOTH_MUSCLE_CELL_PROLIFERATION	6/96	173/40755	3.6239e-06	0.000134536	8.73256e-05	JUN/MMP9/PDGFB/CDKN1A/IGFBP3/APLN	6
GOBP_NEGATIVE_REGULATION_OF_PHOSPHORYLATION	GOBP_NEGATIVE_REGULATION_OF_PHOSPHORYLATION	8/96	383/40755	3.64981e-06	0.000135043	8.76547e-05	ERRFI1/JUN/DUSP6/SMAD7/PMEPA1/SPRY4/CDKN1A/IGFBP3	8
GOBP_REGULATION_OF_BODY_FLUID_LEVELS	GOBP_REGULATION_OF_BODY_FLUID_LEVELS	8/96	385/40755	3.79198e-06	0.000138445	8.98629e-05	PLAU/CCND1/CORO2B/KRT16/PLAUR/PDGFB/SERPINE1/APLN	8
GOBP_POSITIVE_REGULATION_OF_MIRNA_TRANSCRIPTION	GOBP_POSITIVE_REGULATION_OF_MIRNA_TRANSCRIPTION	4/96	45/40755	3.99912e-06	0.00014363	9.32283e-05	JUN/FOSL1/PDGFB/APLN	4
GOBP_IN_UTERO_EMBRYONIC_DEVELOPMENT	GOBP_IN_UTERO_EMBRYONIC_DEVELOPMENT	8/96	389/40755	4.09047e-06	0.000146433	9.50481e-05	CCN1/PHLDA2/FOSL1/LIF/MAFF/PDGFB/PCDH12/MDFI	8
GOBP_REGULATION_OF_CELL_ADHESION_MEDIATED_BY_INTEGRIN	GOBP_REGULATION_OF_CELL_ADHESION_MEDIATED_BY_INTEGRIN	4/96	48/40755	5.19448e-06	0.000179543	0.000116539	EPHA2/PLAU/LIF/SERPINE1	4
GOBP_REGULATION_OF_SMALL_GTPASE_MEDIATED_SIGNAL_TRANSDUCTION	GOBP_REGULATION_OF_SMALL_GTPASE_MEDIATED_SIGNAL_TRANSDUCTION	7/96	300/40755	7.43634e-06	0.000234711	0.000152348	CSF1/ADGRG1/TGM2/CYTH4/SPRY4/FGD2/PRAG1	7
GOBP_MONONUCLEAR_CELL_MIGRATION	GOBP_MONONUCLEAR_CELL_MIGRATION	6/96	199/40755	8.08568e-06	0.000234711	0.000152348	CSF1/CH25H/ASB2/CCL2/PDGFB/SERPINE1	6
GOBP_MORPHOGENESIS_OF_A_BRANCHING_STRUCTURE	GOBP_MORPHOGENESIS_OF_A_BRANCHING_STRUCTURE	6/96	199/40755	8.08568e-06	0.000234711	0.000152348	EPHA2/CSF1/SOX9/DLX2/TGM2/FGF1	6
GOBP_ENDOTHELIAL_CELL_PROLIFERATION	GOBP_ENDOTHELIAL_CELL_PROLIFERATION	6/96	201/40755	8.55987e-06	0.000238336	0.000154701	EPHA2/JUN/NR4A1/CCL2/PDGFB/APLN	6
GOBP_WOUND_HEALING	GOBP_WOUND_HEALING	8/96	431/40755	8.63145e-06	0.000239724	0.000155602	CCN1/PLAU/TNFRSF12A/PLAUR/PDGFB/FGF1/CDKN1A/SERPINE1	8
GOBP_GLAND_DEVELOPMENT	GOBP_GLAND_DEVELOPMENT	8/96	432/40755	8.77746e-06	0.000242717	0.000157545	EPHA2/JUN/CSF1/CCND1/SOX9/TGM2/FGF1/APLN	8
GOBP_RESPONSE_TO_LIGHT_STIMULUS	GOBP_RESPONSE_TO_LIGHT_STIMULUS	7/96	310/40755	9.19931e-06	0.000252545	0.000163924	IVL/BEST1/CCND1/MMP9/BHLHE40/HRH1/CDKN1A	7
GOBP_EPIDERMAL_CELL_DIFFERENTIATION	GOBP_EPIDERMAL_CELL_DIFFERENTIATION	6/96	205/40755	9.57588e-06	0.000259277	0.000168294	ERRFI1/EPHA2/IVL/KRT16/ETV4/MAFF	6
GOBP_RESPONSE_TO_FIBROBLAST_GROWTH_FACTOR	GOBP_RESPONSE_TO_FIBROBLAST_GROWTH_FACTOR	5/96	119/40755	9.64135e-06	0.000259277	0.000168294	NR4A1/CCL2/FGF1/SPRY4/APLN	5
GOBP_REGULATION_OF_CELLULAR_RESPONSE_TO_GROWTH_FACTOR_STIMULUS	GOBP_REGULATION_OF_CELLULAR_RESPONSE_TO_GROWTH_FACTOR_STIMULUS	7/96	315/40755	1.02031e-05	0.00027043	0.000175533	CCN1/SMURF2/SMAD7/PMEPA1/FGF1/SPRY4/APLN	7
GOBP_REGULATION_OF_DNA_BINDING	GOBP_REGULATION_OF_DNA_BINDING	5/96	121/40755	1.04553e-05	0.000274477	0.00017816	JUN/PLAUR/MMP9/LIF/MDFI	5
GOBP_GLAND_MORPHOGENESIS	GOBP_GLAND_MORPHOGENESIS	5/96	123/40755	1.1322e-05	0.000293732	0.000190658	EPHA2/CSF1/SOX9/TGM2/FGF1	5
GOBP_REGULATION_OF_DNA_BINDING_TRANSCRIPTION_FACTOR_ACTIVITY	GOBP_REGULATION_OF_DNA_BINDING_TRANSCRIPTION_FACTOR_ACTIVITY	8/96	451/40755	1.19752e-05	0.000308501	0.000200244	RAB7B/FOSL1/SMAD7/NTSR1/BHLHE40/IRAK2/MDFI/TRAF1	8
GOBP_GLIAL_CELL_DIFFERENTIATION	GOBP_GLIAL_CELL_DIFFERENTIATION	6/96	218/40755	1.35728e-05	0.000341798	0.000221857	ZNF365/CLCF1/SOX9/DLX2/LIF/NDRG1	6
GOBP_REGULATION_OF_CHEMOTAXIS	GOBP_REGULATION_OF_CHEMOTAXIS	6/96	225/40755	1.62268e-05	0.000397594	0.000258073	EDN2/CSF1/CCL2/PDGFB/FGF1/SERPINE1	6
GOBP_POSITIVE_REGULATION_OF_EPITHELIAL_CELL_DIFFERENTIATION	GOBP_POSITIVE_REGULATION_OF_EPITHELIAL_CELL_DIFFERENTIATION	4/96	65/40755	1.75287e-05	0.000424773	0.000275715	ETV4/SOX9/LIF/SERPINE1	4
GOBP_SKELETAL_MUSCLE_CELL_DIFFERENTIATION	GOBP_SKELETAL_MUSCLE_CELL_DIFFERENTIATION	4/96	65/40755	1.75287e-05	0.000424773	0.000275715	NR4A1/ASB2/MAFF/RBM24	4
GOBP_MAMMARY_GLAND_DEVELOPMENT	GOBP_MAMMARY_GLAND_DEVELOPMENT	5/96	135/40755	1.77669e-05	0.000429601	0.000278849	EPHA2/CSF1/CCND1/SOX9/APLN	5
GOBP_POSITIVE_REGULATION_OF_KINASE_ACTIVITY	GOBP_POSITIVE_REGULATION_OF_KINASE_ACTIVITY	8/96	477/40755	1.78998e-05	0.000431866	0.000280319	EPHA2/CCN1/CSF1/CCND1/PDGFB/FGF1/CDKN1A/FGD2	8
GOBP_MYELOID_LEUKOCYTE_MIGRATION	GOBP_MYELOID_LEUKOCYTE_MIGRATION	6/96	230/40755	1.83675e-05	0.000442183	0.000287015	EDN2/CSF1/CCL2/PDGFB/HRH1/SERPINE1	6
GOBP_REGULATION_OF_CYSTEINE_TYPE_ENDOPEPTIDASE_ACTIVITY	GOBP_REGULATION_OF_CYSTEINE_TYPE_ENDOPEPTIDASE_ACTIVITY	6/96	232/40755	1.9285e-05	0.000458268	0.000297456	CCN1/BIRC3/BIRC2/NR4A1/PLAUR/MMP9	6
GOBP_RAS_PROTEIN_SIGNAL_TRANSDUCTION	GOBP_RAS_PROTEIN_SIGNAL_TRANSDUCTION	7/96	348/40755	1.93675e-05	0.000459238	0.000298086	JUN/CSF1/ADGRG1/CYTH4/SPRY4/CDKN1A/PRAG1	7
GOBP_MUSCLE_CELL_PROLIFERATION	GOBP_MUSCLE_CELL_PROLIFERATION	6/96	233/40755	1.97574e-05	0.00046748	0.000303435	JUN/MMP9/PDGFB/CDKN1A/IGFBP3/APLN	6
GOMF_COLLAGEN_BINDING	GOMF_COLLAGEN_BINDING	4/96	68/40755	2.0971e-05	0.000490926	0.000318654	ADGRG1/SMAD7/MMP9/PDGFB	4
GOBP_KERATINOCYTE_DIFFERENTIATION	GOBP_KERATINOCYTE_DIFFERENTIATION	5/96	142/40755	2.26657e-05	0.000523925	0.000340073	ERRFI1/EPHA2/IVL/KRT16/ETV4	5
GOBP_POSITIVE_REGULATION_OF_SMALL_GTPASE_MEDIATED_SIGNAL_TRANSDUCTION	GOBP_POSITIVE_REGULATION_OF_SMALL_GTPASE_MEDIATED_SIGNAL_TRANSDUCTION	4/96	70/40755	2.35258e-05	0.00053705	0.000348593	CSF1/ADGRG1/TGM2/PRAG1	4
GOBP_REGULATION_OF_NEUROGENESIS	GOBP_REGULATION_OF_NEUROGENESIS	7/96	361/40755	2.44774e-05	0.000555324	0.000360454	ZNF365/RASSF10/CLCF1/DLX2/TGM2/LIF/BHLHE40	7
GOBP_CELL_SUBSTRATE_ADHESION	GOBP_CELL_SUBSTRATE_ADHESION	7/96	365/40755	2.62563e-05	0.000585868	0.00038028	CCN1/CSF1/PLAU/CORO2B/PDGFB/SPRY4/SERPINE1	7
GOBP_NEGATIVE_REGULATION_OF_HYDROLASE_ACTIVITY	GOBP_NEGATIVE_REGULATION_OF_HYDROLASE_ACTIVITY	7/96	369/40755	2.81406e-05	0.000621799	0.000403602	BIRC3/BIRC2/NR4A1/ANGPTL4/PLAUR/MMP9/SERPINE1	7
GOBP_REGULATION_OF_GLIAL_CELL_DIFFERENTIATION	GOBP_REGULATION_OF_GLIAL_CELL_DIFFERENTIATION	4/96	75/40755	3.09066e-05	0.000674804	0.000438007	ZNF365/CLCF1/DLX2/LIF	4
GOBP_NEGATIVE_REGULATION_OF_ERK1_AND_ERK2_CASCADE	GOBP_NEGATIVE_REGULATION_OF_ERK1_AND_ERK2_CASCADE	4/96	77/40755	3.42875e-05	0.000739832	0.000480216	ERRFI1/DUSP6/LIF/SPRY4	4
GOBP_POSITIVE_REGULATION_OF_ALCOHOL_BIOSYNTHETIC_PROCESS	GOBP_POSITIVE_REGULATION_OF_ALCOHOL_BIOSYNTHETIC_PROCESS	3/96	27/40755	3.55551e-05	0.000762706	0.000495063	NTSR1/HRH1/FGF1	3
GOMF_SMAD_BINDING	GOMF_SMAD_BINDING	4/96	78/40755	3.60759e-05	0.000770878	0.000500367	JUN/SMURF2/SMAD7/PMEPA1	4
GOBP_NEGATIVE_REGULATION_OF_PEPTIDASE_ACTIVITY	GOBP_NEGATIVE_REGULATION_OF_PEPTIDASE_ACTIVITY	6/96	260/40755	3.64981e-05	0.000778392	0.000505245	BIRC3/BIRC2/NR4A1/PLAUR/MMP9/SERPINE1	6
GOBP_CONNECTIVE_TISSUE_DEVELOPMENT	GOBP_CONNECTIVE_TISSUE_DEVELOPMENT	6/96	261/40755	3.72866e-05	0.000790619	0.000513181	CCN1/CSF1/SOX9/SMAD7/DLX2/PDGFB	6
GOBP_POSITIVE_REGULATION_OF_LEUKOCYTE_PROLIFERATION	GOBP_POSITIVE_REGULATION_OF_LEUKOCYTE_PROLIFERATION	5/96	158/40755	3.78002e-05	0.000798439	0.000518257	CSF1/CLCF1/CDKN1A/CD274/PDCD1LG2	5
GOMF_ENZYME_INHIBITOR_ACTIVITY	GOMF_ENZYME_INHIBITOR_ACTIVITY	7/96	389/40755	3.93127e-05	0.000827218	0.000536937	BIRC3/BIRC2/ANGPTL4/ELFN2/SPRY4/CDKN1A/SERPINE1	7
GOMF_GROWTH_FACTOR_ACTIVITY	GOMF_GROWTH_FACTOR_ACTIVITY	5/96	162/40755	4.2585e-05	0.000876012	0.000568609	CSF1/CLCF1/LIF/PDGFB/FGF1	5
GOBP_POSITIVE_REGULATION_OF_PROTEIN_KINASE_ACTIVITY	GOBP_POSITIVE_REGULATION_OF_PROTEIN_KINASE_ACTIVITY	7/96	397/40755	4.46971e-05	0.000910962	0.000591294	CCN1/CSF1/CCND1/PDGFB/FGF1/CDKN1A/FGD2	7
GOMF_CYTOKINE_RECEPTOR_BINDING	GOMF_CYTOKINE_RECEPTOR_BINDING	6/96	270/40755	4.50161e-05	0.000915771	0.000594416	CSF1/CLCF1/CCL2/SMAD7/LIF/TRAF1	6
GOBP_SKIN_DEVELOPMENT	GOBP_SKIN_DEVELOPMENT	6/96	274/40755	4.88396e-05	0.000978968	0.000635437	ERRFI1/EPHA2/IVL/KRT16/ETV4/SOX9	6
GOBP_CELL_ADHESION_MEDIATED_BY_INTEGRIN	GOBP_CELL_ADHESION_MEDIATED_BY_INTEGRIN	4/96	86/40755	5.29393e-05	0.00103495	0.00067177	EPHA2/PLAU/LIF/SERPINE1	4
GOBP_POSITIVE_REGULATION_OF_CARTILAGE_DEVELOPMENT	GOBP_POSITIVE_REGULATION_OF_CARTILAGE_DEVELOPMENT	3/96	31/40755	5.42672e-05	0.00105158	0.000682569	CCN1/SOX9/SMAD7	3
GOBP_ENDOTHELIAL_CELL_MIGRATION	GOBP_ENDOTHELIAL_CELL_MIGRATION	6/96	281/40755	5.61537e-05	0.00108243	0.000702593	EPHA2/EDN2/S100A2/NR4A1/PDGFB/FGF1	6
GOBP_POSITIVE_REGULATION_OF_EPITHELIAL_CELL_MIGRATION	GOBP_POSITIVE_REGULATION_OF_EPITHELIAL_CELL_MIGRATION	5/96	175/40755	6.14388e-05	0.00117201	0.00076074	JUN/SOX9/MMP9/PDGFB/FGF1	5
GOBP_SMOOTH_MUSCLE_CELL_MIGRATION	GOBP_SMOOTH_MUSCLE_CELL_MIGRATION	4/96	91/40755	6.60319e-05	0.00123611	0.000802342	PLAU/PDGFB/IGFBP3/SERPINE1	4
GOBP_REGULATION_OF_REPRODUCTIVE_PROCESS	GOBP_REGULATION_OF_REPRODUCTIVE_PROCESS	5/96	178/40755	6.65833e-05	0.00124432	0.000807671	GPR3/PHLDA2/SMURF2/SOX9/LIF	5
GOBP_REGULATION_OF_EPITHELIAL_CELL_MIGRATION	GOBP_REGULATION_OF_EPITHELIAL_CELL_MIGRATION	6/96	291/40755	6.80962e-05	0.0012691	0.000823758	EPHA2/JUN/SOX9/MMP9/PDGFB/FGF1	6
GOBP_POSITIVE_REGULATION_OF_ANIMAL_ORGAN_MORPHOGENESIS	GOBP_POSITIVE_REGULATION_OF_ANIMAL_ORGAN_MORPHOGENESIS	3/96	34/40755	7.18743e-05	0.00132528	0.00086022	CSF1/SOX9/FGF1	3
GOCC_CELL_SUBSTRATE_JUNCTION	GOCC_CELL_SUBSTRATE_JUNCTION	7/96	431/40755	7.47828e-05	0.00137426	0.000892014	EPHA2/PLAU/CORO2B/PLAUR/TGM2/SPRY4/PRAG1	7
GOBP_REGULATION_OF_BLOOD_PRESSURE	GOBP_REGULATION_OF_BLOOD_PRESSURE	5/96	183/40755	7.58889e-05	0.00138995	0.000902201	EDN2/CORO2B/NTSR1/PDGFB/APLN	5
GOBP_POSITIVE_REGULATION_OF_CELL_DEVELOPMENT	GOBP_POSITIVE_REGULATION_OF_CELL_DEVELOPMENT	6/96	297/40755	7.61822e-05	0.00139301	0.000904186	ZNF365/RASSF10/CLCF1/SMAD7/TGM2/LIF	6
GOBP_REGULATION_OF_SYSTEMIC_ARTERIAL_BLOOD_PRESSURE	GOBP_REGULATION_OF_SYSTEMIC_ARTERIAL_BLOOD_PRESSURE	4/96	95/40755	7.80899e-05	0.00142317	0.000923763	EDN2/CORO2B/NTSR1/PDGFB	4
GOBP_POSITIVE_REGULATION_OF_CYCLIN_DEPENDENT_PROTEIN_KINASE_ACTIVITY	GOBP_POSITIVE_REGULATION_OF_CYCLIN_DEPENDENT_PROTEIN_KINASE_ACTIVITY	3/96	35/40755	7.84784e-05	0.00142554	0.0009253	CCND1/PDGFB/CDKN1A	3
GOBP_RESPONSE_TO_RADIATION	GOBP_RESPONSE_TO_RADIATION	7/96	438/40755	8.26673e-05	0.0014918	0.000968309	IVL/BEST1/CCND1/MMP9/BHLHE40/HRH1/CDKN1A	7
GOBP_REGULATION_OF_NERVOUS_SYSTEM_DEVELOPMENT	GOBP_REGULATION_OF_NERVOUS_SYSTEM_DEVELOPMENT	7/96	439/40755	8.38471e-05	0.00151062	0.000980524	ZNF365/RASSF10/CLCF1/DLX2/TGM2/LIF/BHLHE40	7
GOBP_REGULATION_OF_RAS_PROTEIN_SIGNAL_TRANSDUCTION	GOBP_REGULATION_OF_RAS_PROTEIN_SIGNAL_TRANSDUCTION	5/96	188/40755	8.61656e-05	0.00153236	0.000994635	CSF1/ADGRG1/CYTH4/SPRY4/PRAG1	5
GOBP_NEGATIVE_REGULATION_OF_CELL_ADHESION	GOBP_NEGATIVE_REGULATION_OF_CELL_ADHESION	6/96	305/40755	8.81359e-05	0.00156236	0.00101411	CORO2B/SMAD7/SPRY4/SERPINE1/CD274/PDCD1LG2	6
GOBP_REGULATION_OF_GLIOGENESIS	GOBP_REGULATION_OF_GLIOGENESIS	4/96	100/40755	9.53236e-05	0.00165518	0.00107436	ZNF365/CLCF1/DLX2/LIF	4
GOBP_MACROPHAGE_CHEMOTAXIS	GOBP_MACROPHAGE_CHEMOTAXIS	3/96	38/40755	0.000100636	0.00172116	0.00111718	EDN2/CSF1/CCL2	3
GOBP_REGULATION_OF_PEPTIDASE_ACTIVITY	GOBP_REGULATION_OF_PEPTIDASE_ACTIVITY	7/96	457/40755	0.000107547	0.00172116	0.00111718	CCN1/BIRC3/BIRC2/NR4A1/PLAUR/MMP9/SERPINE1	7
GOBP_MUSCLE_CELL_MIGRATION	GOBP_MUSCLE_CELL_MIGRATION	4/96	104/40755	0.000110978	0.00172116	0.00111718	PLAU/PDGFB/IGFBP3/SERPINE1	4
GOBP_PATTERN_SPECIFICATION_PROCESS	GOBP_PATTERN_SPECIFICATION_PROCESS	7/96	460/40755	0.00011198	0.00172116	0.00111718	ASB2/ADGRG1/DLX2/BHLHE40/FGF1/MDFI/ARC	7
GOBP_METANEPHRIC_NEPHRON_DEVELOPMENT	GOBP_METANEPHRIC_NEPHRON_DEVELOPMENT	3/96	40/40755	0.00011746	0.00175252	0.00113754	SOX9/LIF/PDGFB	3
GOBP_RESPIRATORY_SYSTEM_DEVELOPMENT	GOBP_RESPIRATORY_SYSTEM_DEVELOPMENT	5/96	203/40755	0.000123511	0.00183041	0.0011881	ERRFI1/EDN2/SOX9/LIF/FGF1	5
GOCC_MEMBRANE_MICRODOMAIN	GOCC_MEMBRANE_MICRODOMAIN	6/96	329/40755	0.000133193	0.00195812	0.00127099	BIRC3/BIRC2/ADGRG1/SMURF2/NTSR1/ARC	6
GOBP_POSITIVE_REGULATION_OF_GLIAL_CELL_DIFFERENTIATION	GOBP_POSITIVE_REGULATION_OF_GLIAL_CELL_DIFFERENTIATION	3/96	42/40755	0.000136017	0.00198638	0.00128934	ZNF365/CLCF1/LIF	3
GOBP_REGULATION_OF_PROTEIN_AUTOPHOSPHORYLATION	GOBP_REGULATION_OF_PROTEIN_AUTOPHOSPHORYLATION	3/96	42/40755	0.000136017	0.00198638	0.00128934	ERRFI1/JUN/PDGFB	3
GOBP_MUSCLE_ORGAN_DEVELOPMENT	GOBP_MUSCLE_ORGAN_DEVELOPMENT	6/96	333/40755	0.000142215	0.00207141	0.00134453	NR4A1/ASB2/SMAD7/LIF/MAFF/RBM24	6
GOBP_POSITIVE_REGULATION_OF_ENDOTHELIAL_CELL_PROLIFERATION	GOBP_POSITIVE_REGULATION_OF_ENDOTHELIAL_CELL_PROLIFERATION	4/96	111/40755	0.000142741	0.00207633	0.00134772	JUN/NR4A1/PDGFB/APLN	4
GOBP_MYELOID_LEUKOCYTE_DIFFERENTIATION	GOBP_MYELOID_LEUKOCYTE_DIFFERENTIATION	5/96	211/40755	0.000147922	0.00214041	0.00138931	EPHA2/JUN/CSF1/MMP9/LIF	5
GOCC_TRANSCRIPTION_REGULATOR_COMPLEX	GOCC_TRANSCRIPTION_REGULATOR_COMPLEX	7/96	483/40755	0.000151153	0.00218233	0.00141652	JUN/CCND1/FOSL1/NR4A1/SOX9/SMAD7/MAFF	7
GOBP_MULTI_MULTICELLULAR_ORGANISM_PROCESS	GOBP_MULTI_MULTICELLULAR_ORGANISM_PROCESS	5/96	213/40755	0.000154564	0.00222774	0.001446	FOSL1/SMURF2/MMP9/LIF/MAFF	5
GOBP_LUNG_ALVEOLUS_DEVELOPMENT	GOBP_LUNG_ALVEOLUS_DEVELOPMENT	3/96	44/40755	0.000156382	0.00224514	0.00145729	ERRFI1/EDN2/LIF	3
GOBP_NEGATIVE_REGULATION_OF_CELLULAR_RESPONSE_TO_GROWTH_FACTOR_STIMULUS	GOBP_NEGATIVE_REGULATION_OF_CELLULAR_RESPONSE_TO_GROWTH_FACTOR_STIMULUS	4/96	115/40755	0.000163591	0.0023395	0.00151854	SMURF2/SMAD7/SPRY4/APLN	4
GOBP_POSITIVE_REGULATION_OF_MAPK_CASCADE	GOBP_POSITIVE_REGULATION_OF_MAPK_CASCADE	7/96	492/40755	0.000169221	0.00240443	0.00156068	JUN/CCL2/LIF/PDGFB/FGF1/FGD2/TRAF1	7
GOBP_REGULATION_OF_OSSIFICATION	GOBP_REGULATION_OF_OSSIFICATION	4/96	117/40755	0.000174802	0.00247416	0.00160595	CCN1/CSF1/SOX9/SMAD7	4
GOBP_POSITIVE_REGULATION_OF_VASCULAR_ASSOCIATED_SMOOTH_MUSCLE_CELL_PROLIFERATION	GOBP_POSITIVE_REGULATION_OF_VASCULAR_ASSOCIATED_SMOOTH_MUSCLE_CELL_PROLIFERATION	3/96	46/40755	0.000178631	0.00250584	0.00162651	JUN/MMP9/PDGFB	3
GOBP_NEGATIVE_REGULATION_OF_PROTEOLYSIS	GOBP_NEGATIVE_REGULATION_OF_PROTEOLYSIS	6/96	348/40755	0.000180447	0.00252809	0.00164095	BIRC3/BIRC2/NR4A1/PLAUR/MMP9/SERPINE1	6
GOBP_POSITIVE_REGULATION_OF_CALCIUM_ION_TRANSPORT	GOBP_POSITIVE_REGULATION_OF_CALCIUM_ION_TRANSPORT	4/96	119/40755	0.000186558	0.00260598	0.00169151	P2RX5/CCL2/NTSR1/PDGFB	4
GOBP_POSITIVE_REGULATION_OF_NEUROGENESIS	GOBP_POSITIVE_REGULATION_OF_NEUROGENESIS	5/96	222/40755	0.000187321	0.00261113	0.00169485	ZNF365/RASSF10/CLCF1/TGM2/LIF	5
GOBP_REGIONALIZATION	GOBP_REGIONALIZATION	6/96	351/40755	0.000188985	0.002631	0.00170775	ADGRG1/DLX2/BHLHE40/FGF1/MDFI/ARC	6
GOBP_UROGENITAL_SYSTEM_DEVELOPMENT	GOBP_UROGENITAL_SYSTEM_DEVELOPMENT	6/96	353/40755	0.000194852	0.00269566	0.00174972	SOX9/SMAD7/MMP9/LIF/PDGFB/FGF1	6
GOBP_RESPONSE_TO_MOLECULE_OF_BACTERIAL_ORIGIN	GOBP_RESPONSE_TO_MOLECULE_OF_BACTERIAL_ORIGIN	6/96	354/40755	0.000197839	0.00273013	0.0017721	NR4A1/CCL2/IRAK2/SERPINE1/CD274/PDCD1LG2	6
GOBP_EPITHELIAL_CELL_DIFFERENTIATION_INVOLVED_IN_KIDNEY_DEVELOPMENT	GOBP_EPITHELIAL_CELL_DIFFERENTIATION_INVOLVED_IN_KIDNEY_DEVELOPMENT	3/96	48/40755	0.000202838	0.00276452	0.00179441	MMP9/LIF/PDGFB	3
GOBP_POSITIVE_REGULATION_OF_FIBROBLAST_PROLIFERATION	GOBP_POSITIVE_REGULATION_OF_FIBROBLAST_PROLIFERATION	3/96	48/40755	0.000202838	0.00276452	0.00179441	JUN/PDGFB/CDKN1A	3
GOBP_ERBB_SIGNALING_PATHWAY	GOBP_ERBB_SIGNALING_PATHWAY	4/96	122/40755	0.000205246	0.00279387	0.00181347	ERRFI1/SOX9/PLAUR/MMP9	4
GOBP_MACROPHAGE_DIFFERENTIATION	GOBP_MACROPHAGE_DIFFERENTIATION	3/96	49/40755	0.000215699	0.00291815	0.00189414	CSF1/MMP9/LIF	3
GOBP_CELLULAR_RESPONSE_TO_MOLECULE_OF_BACTERIAL_ORIGIN	GOBP_CELLULAR_RESPONSE_TO_MOLECULE_OF_BACTERIAL_ORIGIN	5/96	229/40755	0.000216265	0.00292223	0.00189679	CCL2/IRAK2/SERPINE1/CD274/PDCD1LG2	5
GOBP_REGULATION_OF_LEUKOCYTE_CHEMOTAXIS	GOBP_REGULATION_OF_LEUKOCYTE_CHEMOTAXIS	4/96	124/40755	0.00021843	0.00294787	0.00191343	EDN2/CSF1/CCL2/SERPINE1	4
GOBP_NEGATIVE_REGULATION_OF_EPITHELIAL_CELL_DIFFERENTIATION	GOBP_NEGATIVE_REGULATION_OF_EPITHELIAL_CELL_DIFFERENTIATION	3/96	50/40755	0.000229075	0.00306527	0.00198963	CCND1/SOX9/MMP9	3
GOBP_TOLL_LIKE_RECEPTOR_SIGNALING_PATHWAY	GOBP_TOLL_LIKE_RECEPTOR_SIGNALING_PATHWAY	4/96	126/40755	0.000232214	0.00309975	0.00201201	RAB7B/BIRC3/BIRC2/IRAK2	4
GOBP_GRANULOCYTE_CHEMOTAXIS	GOBP_GRANULOCYTE_CHEMOTAXIS	4/96	127/40755	0.000239336	0.00319095	0.00207121	EDN2/CSF1/CCL2/HRH1	4
GOBP_GLIAL_CELL_MIGRATION	GOBP_GLIAL_CELL_MIGRATION	3/96	51/40755	0.000242978	0.00321903	0.00208943	CSF1/ADGRG1/CCL2	3
GOBP_REGULATION_OF_APOPTOTIC_CELL_CLEARANCE	GOBP_REGULATION_OF_APOPTOTIC_CELL_CLEARANCE	2/96	10/40755	0.000244069	0.00321903	0.00208943	CCL2/TGM2	2
GOBP_REGULATION_OF_GLOMERULAR_FILTRATION	GOBP_REGULATION_OF_GLOMERULAR_FILTRATION	2/96	10/40755	0.000244069	0.00321903	0.00208943	CORO2B/PDGFB	2
GOBP_REGULATION_OF_ANIMAL_ORGAN_MORPHOGENESIS	GOBP_REGULATION_OF_ANIMAL_ORGAN_MORPHOGENESIS	4/96	129/40755	0.000254049	0.00333867	0.00216709	CSF1/SMURF2/SOX9/FGF1	4
GOBP_NEGATIVE_REGULATION_OF_COAGULATION	GOBP_NEGATIVE_REGULATION_OF_COAGULATION	3/96	52/40755	0.000257415	0.00336685	0.00218538	PLAU/PDGFB/SERPINE1	3
GOBP_REGULATION_OF_ALCOHOL_BIOSYNTHETIC_PROCESS	GOBP_REGULATION_OF_ALCOHOL_BIOSYNTHETIC_PROCESS	3/96	53/40755	0.000272395	0.00354178	0.00229892	NTSR1/HRH1/FGF1	3
GOBP_REGULATION_OF_PROTEIN_SERINE_THREONINE_KINASE_ACTIVITY	GOBP_REGULATION_OF_PROTEIN_SERINE_THREONINE_KINASE_ACTIVITY	6/96	376/40755	0.000273238	0.00354856	0.00230333	CCND1/PDGFB/FGF1/SPRY4/CDKN1A/FGD2	6
GOBP_REGULATION_OF_WOUND_HEALING	GOBP_REGULATION_OF_WOUND_HEALING	4/96	133/40755	0.000285408	0.00369355	0.00239744	PLAU/TNFRSF12A/PDGFB/SERPINE1	4
GOBP_REGULATION_OF_MYOBLAST_DIFFERENTIATION	GOBP_REGULATION_OF_MYOBLAST_DIFFERENTIATION	3/96	54/40755	0.000287927	0.00371743	0.00241294	SOX9/RBM24/IGFBP3	3
GOCC_PEPTIDASE_INHIBITOR_COMPLEX	GOCC_PEPTIDASE_INHIBITOR_COMPLEX	2/96	11/40755	0.000297849	0.00380984	0.00247292	PLAU/SERPINE1	2
GOCC_SERINE_TYPE_PEPTIDASE_COMPLEX	GOCC_SERINE_TYPE_PEPTIDASE_COMPLEX	2/96	11/40755	0.000297849	0.00380984	0.00247292	PLAU/PLAUR	2
GOBP_MACROPHAGE_MIGRATION	GOBP_MACROPHAGE_MIGRATION	3/96	55/40755	0.000304019	0.00387977	0.00251831	EDN2/CSF1/CCL2	3
GOBP_HEPATICOBILIARY_SYSTEM_DEVELOPMENT	GOBP_HEPATICOBILIARY_SYSTEM_DEVELOPMENT	4/96	137/40755	0.000319453	0.00405793	0.00263396	JUN/CCND1/SOX9/FGF1	4
GOBP_REGULATION_OF_MUSCLE_SYSTEM_PROCESS	GOBP_REGULATION_OF_MUSCLE_SYSTEM_PROCESS	5/96	250/40755	0.000323799	0.00409427	0.00265754	ERRFI1/EDN2/MYBPH/NR4A1/SMAD7	5
GOBP_REGULATION_OF_CALCIUM_ION_TRANSPORT	GOBP_REGULATION_OF_CALCIUM_ION_TRANSPORT	5/96	251/40755	0.000329771	0.00416024	0.00270036	BEST1/P2RX5/CCL2/NTSR1/PDGFB	5
GOBP_EMBRYO_IMPLANTATION	GOBP_EMBRYO_IMPLANTATION	3/96	57/40755	0.00033792	0.00422918	0.00274511	SMURF2/MMP9/LIF	3
GOBP_MYELOID_CELL_DIFFERENTIATION	GOBP_MYELOID_CELL_DIFFERENTIATION	6/96	393/40755	0.000345661	0.0043113	0.00279841	EPHA2/JUN/CSF1/RAB7B/MMP9/LIF	6
GOBP_KIDNEY_EPITHELIUM_DEVELOPMENT	GOBP_KIDNEY_EPITHELIUM_DEVELOPMENT	4/96	140/40755	0.000346828	0.0043113	0.00279841	SOX9/SMAD7/LIF/FGF1	4
GOBP_POSITIVE_REGULATION_OF_CHEMOTAXIS	GOBP_POSITIVE_REGULATION_OF_CHEMOTAXIS	4/96	140/40755	0.000346828	0.0043113	0.00279841	EDN2/CSF1/PDGFB/SERPINE1	4
GOMF_GROWTH_FACTOR_BINDING	GOMF_GROWTH_FACTOR_BINDING	4/96	140/40755	0.000346828	0.0043113	0.00279841	EPHA2/CCN1/PDGFB/IGFBP3	4
GOBP_REGULATION_OF_LEUKOCYTE_PROLIFERATION	GOBP_REGULATION_OF_LEUKOCYTE_PROLIFERATION	5/96	254/40755	0.000348187	0.00431846	0.00280306	CSF1/CLCF1/CDKN1A/CD274/PDCD1LG2	5
GOBP_HEART_MORPHOGENESIS	GOBP_HEART_MORPHOGENESIS	5/96	255/40755	0.000354496	0.0043672	0.00283469	JUN/CCN1/ASB2/SOX9/SMAD7	5
GOBP_CELL_DIFFERENTIATION_INVOLVED_IN_KIDNEY_DEVELOPMENT	GOBP_CELL_DIFFERENTIATION_INVOLVED_IN_KIDNEY_DEVELOPMENT	3/96	58/40755	0.000355745	0.0043672	0.00283469	MMP9/LIF/PDGFB	3
GOBP_NEGATIVE_REGULATION_OF_PATHWAY_RESTRICTED_SMAD_PROTEIN_PHOSPHORYLATION	GOBP_NEGATIVE_REGULATION_OF_PATHWAY_RESTRICTED_SMAD_PROTEIN_PHOSPHORYLATION	2/96	12/40755	0.00035687	0.0043672	0.00283469	SMAD7/PMEPA1	2
GOBP_NEGATIVE_REGULATION_OF_PROTEIN_AUTOPHOSPHORYLATION	GOBP_NEGATIVE_REGULATION_OF_PROTEIN_AUTOPHOSPHORYLATION	2/96	12/40755	0.00035687	0.0043672	0.00283469	ERRFI1/JUN	2
GOBP_REGULATION_OF_TYPE_B_PANCREATIC_CELL_PROLIFERATION	GOBP_REGULATION_OF_TYPE_B_PANCREATIC_CELL_PROLIFERATION	2/96	12/40755	0.00035687	0.0043672	0.00283469	ERRFI1/NR4A1	2
GOMF_PRE_MRNA_INTRONIC_BINDING	GOMF_PRE_MRNA_INTRONIC_BINDING	2/96	12/40755	0.00035687	0.0043672	0.00283469	SOX9/RBM24	2
GOBP_NEGATIVE_REGULATION_OF_LOCOMOTION	GOBP_NEGATIVE_REGULATION_OF_LOCOMOTION	6/96	396/40755	0.000359869	0.00439689	0.00285397	ADGRG1/CCL2/KRT16/SMAD7/IGFBP3/SERPINE1	6
GOBP_CELLULAR_RESPONSE_TO_BIOTIC_STIMULUS	GOBP_CELLULAR_RESPONSE_TO_BIOTIC_STIMULUS	5/96	256/40755	0.000360891	0.00439689	0.00285397	CCL2/IRAK2/SERPINE1/CD274/PDCD1LG2	5
GOBP_LEARNING	GOBP_LEARNING	4/96	145/40755	0.000396125	0.00472692	0.00306819	FOSL1/NTSR1/HRH1/ARC	4
GOBP_RESPONSE_TO_TRANSFORMING_GROWTH_FACTOR_BETA	GOBP_RESPONSE_TO_TRANSFORMING_GROWTH_FACTOR_BETA	5/96	262/40755	0.000401112	0.00477609	0.0031001	JUN/SMURF2/SOX9/SMAD7/PMEPA1	5
GOBP_MUSCLE_TISSUE_DEVELOPMENT	GOBP_MUSCLE_TISSUE_DEVELOPMENT	6/96	405/40755	0.000405256	0.00481489	0.00312529	NR4A1/ASB2/SOX9/SMAD7/MAFF/RBM24	6
GOBP_NEPHRON_DEVELOPMENT	GOBP_NEPHRON_DEVELOPMENT	4/96	146/40755	0.000406554	0.00481489	0.00312529	SOX9/LIF/PDGFB/FGF1	4
GOBP_POSITIVE_REGULATION_OF_DNA_BINDING_TRANSCRIPTION_FACTOR_ACTIVITY	GOBP_POSITIVE_REGULATION_OF_DNA_BINDING_TRANSCRIPTION_FACTOR_ACTIVITY	5/96	264/40755	0.000415243	0.00490726	0.00318524	RAB7B/FOSL1/NTSR1/IRAK2/TRAF1	5
GOBP_RESPONSE_TO_UV	GOBP_RESPONSE_TO_UV	4/96	147/40755	0.000417177	0.00491957	0.00319323	IVL/CCND1/MMP9/CDKN1A	4
GOBP_POSITIVE_REGULATION_OF_ASTROCYTE_DIFFERENTIATION	GOBP_POSITIVE_REGULATION_OF_ASTROCYTE_DIFFERENTIATION	2/96	13/40755	0.000421108	0.00492901	0.00319936	CLCF1/LIF	2
GOBP_REGULATION_OF_NUCLEOTIDE_BINDING_OLIGOMERIZATION_DOMAIN_CONTAINING_SIGNALING_PATHWAY	GOBP_REGULATION_OF_NUCLEOTIDE_BINDING_OLIGOMERIZATION_DOMAIN_CONTAINING_SIGNALING_PATHWAY	2/96	13/40755	0.000421108	0.00492901	0.00319936	BIRC3/BIRC2	2
GOBP_POSITIVE_REGULATION_OF_NERVOUS_SYSTEM_DEVELOPMENT	GOBP_POSITIVE_REGULATION_OF_NERVOUS_SYSTEM_DEVELOPMENT	5/96	269/40755	0.000452217	0.00523566	0.0033984	ZNF365/RASSF10/CLCF1/TGM2/LIF	5
GOBP_POSITIVE_REGULATION_OF_GLIOGENESIS	GOBP_POSITIVE_REGULATION_OF_GLIOGENESIS	3/96	64/40755	0.000475468	0.00546095	0.00354464	ZNF365/CLCF1/LIF	3
GOBP_POSITIVE_REGULATION_OF_ION_TRANSPORT	GOBP_POSITIVE_REGULATION_OF_ION_TRANSPORT	5/96	273/40755	0.00048354	0.00554297	0.00359788	P2RX5/CCL2/NTSR1/PDGFB/ARC	5
GOBP_OSSIFICATION	GOBP_OSSIFICATION	6/96	419/40755	0.000484626	0.00554297	0.00359788	EPHA2/CCN1/CSF1/SOX9/SMAD7/MMP9	6
GOBP_BRANCHING_MORPHOGENESIS_OF_AN_EPITHELIAL_TUBE	GOBP_BRANCHING_MORPHOGENESIS_OF_AN_EPITHELIAL_TUBE	4/96	153/40755	0.000485123	0.00554297	0.00359788	EPHA2/CSF1/SOX9/FGF1	4
GOBP_NEGATIVE_REGULATION_BY_HOST_OF_VIRAL_TRANSCRIPTION	GOBP_NEGATIVE_REGULATION_BY_HOST_OF_VIRAL_TRANSCRIPTION	2/96	14/40755	0.000490538	0.00558747	0.00362676	JUN/POU2F3	2
GOBP_RESPONSE_TO_UV_A	GOBP_RESPONSE_TO_UV_A	2/96	14/40755	0.000490538	0.00558747	0.00362676	CCND1/MMP9	2
GOBP_GRANULOCYTE_MIGRATION	GOBP_GRANULOCYTE_MIGRATION	4/96	154/40755	0.000497168	0.005616	0.00364528	EDN2/CSF1/CCL2/HRH1	4
GOBP_POSITIVE_REGULATION_OF_NF_KAPPAB_TRANSCRIPTION_FACTOR_ACTIVITY	GOBP_POSITIVE_REGULATION_OF_NF_KAPPAB_TRANSCRIPTION_FACTOR_ACTIVITY	4/96	154/40755	0.000497168	0.005616	0.00364528	RAB7B/NTSR1/IRAK2/TRAF1	4
GOBP_REGULATION_OF_EPIDERMIS_DEVELOPMENT	GOBP_REGULATION_OF_EPIDERMIS_DEVELOPMENT	3/96	65/40755	0.000497627	0.005616	0.00364528	ERRFI1/ETV4/MAFF	3
GOBP_REGULATION_OF_MORPHOGENESIS_OF_AN_EPITHELIUM	GOBP_REGULATION_OF_MORPHOGENESIS_OF_AN_EPITHELIUM	3/96	65/40755	0.000497627	0.005616	0.00364528	SOX9/LIF/FGF1	3
GOBP_NEGATIVE_REGULATION_OF_CELL_SUBSTRATE_ADHESION	GOBP_NEGATIVE_REGULATION_OF_CELL_SUBSTRATE_ADHESION	3/96	66/40755	0.000520436	0.00584351	0.00379295	CORO2B/SPRY4/SERPINE1	3
GOCC_COLLAGEN_CONTAINING_EXTRACELLULAR_MATRIX	GOCC_COLLAGEN_CONTAINING_EXTRACELLULAR_MATRIX	6/96	427/40755	0.000535131	0.00599629	0.00389212	CCN1/ANGPTL4/TGM2/MMP9/PDGFB/SERPINE1	6
GOBP_ENDOTHELIAL_CELL_APOPTOTIC_PROCESS	GOBP_ENDOTHELIAL_CELL_APOPTOTIC_PROCESS	3/96	67/40755	0.000543905	0.00606993	0.00393992	CCL2/ANGPTL4/SERPINE1	3
GOBP_NEGATIVE_REGULATION_OF_ACTIVATED_T_CELL_PROLIFERATION	GOBP_NEGATIVE_REGULATION_OF_ACTIVATED_T_CELL_PROLIFERATION	2/96	15/40755	0.000565137	0.00620637	0.00402848	CD274/PDCD1LG2	2
GOBP_RENAL_SYSTEM_PROCESS_INVOLVED_IN_REGULATION_OF_BLOOD_VOLUME	GOBP_RENAL_SYSTEM_PROCESS_INVOLVED_IN_REGULATION_OF_BLOOD_VOLUME	2/96	15/40755	0.000565137	0.00620637	0.00402848	CORO2B/PDGFB	2
GOBP_TROPHOBLAST_GIANT_CELL_DIFFERENTIATION	GOBP_TROPHOBLAST_GIANT_CELL_DIFFERENTIATION	2/96	15/40755	0.000565137	0.00620637	0.00402848	LIF/MDFI	2
GOBP_MAMMARY_GLAND_EPITHELIUM_DEVELOPMENT	GOBP_MAMMARY_GLAND_EPITHELIUM_DEVELOPMENT	3/96	68/40755	0.00056804	0.00623205	0.00404515	EPHA2/CSF1/CCND1	3
GOBP_REGULATION_OF_CARTILAGE_DEVELOPMENT	GOBP_REGULATION_OF_CARTILAGE_DEVELOPMENT	3/96	69/40755	0.00059285	0.00644016	0.00418023	CCN1/SOX9/SMAD7	3
GOBP_MONOCYTE_CHEMOTAXIS	GOBP_MONOCYTE_CHEMOTAXIS	3/96	70/40755	0.000618342	0.00669729	0.00434713	CCL2/PDGFB/SERPINE1	3
GOBP_POSITIVE_REGULATION_OF_CATION_CHANNEL_ACTIVITY	GOBP_POSITIVE_REGULATION_OF_CATION_CHANNEL_ACTIVITY	3/96	71/40755	0.000644524	0.00685964	0.00445251	CCL2/NTSR1/ARC	3
GOBP_REGULATION_OF_COAGULATION	GOBP_REGULATION_OF_COAGULATION	3/96	71/40755	0.000644524	0.00685964	0.00445251	PLAU/PDGFB/SERPINE1	3
GOBP_POSITIVE_REGULATION_OF_MACROPHAGE_DIFFERENTIATION	GOBP_POSITIVE_REGULATION_OF_MACROPHAGE_DIFFERENTIATION	2/96	16/40755	0.00064488	0.00685964	0.00445251	CSF1/LIF	2
GOBP_REGULATION_OF_EPITHELIAL_CELL_DIFFERENTIATION_INVOLVED_IN_KIDNEY_DEVELOPMENT	GOBP_REGULATION_OF_EPITHELIAL_CELL_DIFFERENTIATION_INVOLVED_IN_KIDNEY_DEVELOPMENT	2/96	16/40755	0.00064488	0.00685964	0.00445251	MMP9/LIF	2
GOBP_REGULATION_OF_INOSITOL_PHOSPHATE_BIOSYNTHETIC_PROCESS	GOBP_REGULATION_OF_INOSITOL_PHOSPHATE_BIOSYNTHETIC_PROCESS	2/96	16/40755	0.00064488	0.00685964	0.00445251	NTSR1/HRH1	2
GOBP_RESPONSE_TO_UV_B	GOBP_RESPONSE_TO_UV_B	2/96	16/40755	0.00064488	0.00685964	0.00445251	IVL/CDKN1A	2
GOBP_POSITIVE_REGULATION_OF_CELL_CELL_ADHESION	GOBP_POSITIVE_REGULATION_OF_CELL_CELL_ADHESION	5/96	291/40755	0.000645152	0.00685964	0.00445251	CCL2/SMAD7/PLAUR/CD274/PDCD1LG2	5
GOBP_NEGATIVE_REGULATION_OF_BINDING	GOBP_NEGATIVE_REGULATION_OF_BINDING	4/96	166/40755	0.000658806	0.00696452	0.00452059	JUN/PDGFB/CDKN1A/MDFI	4
GOBP_REGULATION_OF_RESPONSE_TO_WOUNDING	GOBP_REGULATION_OF_RESPONSE_TO_WOUNDING	4/96	166/40755	0.000658806	0.00696452	0.00452059	PLAU/TNFRSF12A/PDGFB/SERPINE1	4
GOBP_SKELETAL_MUSCLE_ORGAN_DEVELOPMENT	GOBP_SKELETAL_MUSCLE_ORGAN_DEVELOPMENT	4/96	166/40755	0.000658806	0.00696452	0.00452059	NR4A1/ASB2/MAFF/RBM24	4
GOBP_EMBRYONIC_ORGAN_MORPHOGENESIS	GOBP_EMBRYONIC_ORGAN_MORPHOGENESIS	5/96	294/40755	0.000675594	0.00712151	0.00462248	EPHA2/ASB2/SOX9/DLX2/MDFI	5
GOBP_NEGATIVE_REGULATION_OF_SMOOTH_MUSCLE_CELL_PROLIFERATION	GOBP_NEGATIVE_REGULATION_OF_SMOOTH_MUSCLE_CELL_PROLIFERATION	3/96	73/40755	0.000698988	0.00733305	0.00475979	CDKN1A/IGFBP3/APLN	3
GOBP_REGULATION_OF_MUSCLE_CONTRACTION	GOBP_REGULATION_OF_MUSCLE_CONTRACTION	4/96	170/40755	0.000720087	0.00751274	0.00487643	EDN2/MYBPH/NR4A1/SMAD7	4
GOBP_REGULATION_OF_CYSTEINE_TYPE_ENDOPEPTIDASE_ACTIVITY_INVOLVED_IN_APOPTOTIC_SIGNALING_PATHWAY	GOBP_REGULATION_OF_CYSTEINE_TYPE_ENDOPEPTIDASE_ACTIVITY_INVOLVED_IN_APOPTOTIC_SIGNALING_PATHWAY	2/96	17/40755	0.000729743	0.00751274	0.00487643	PLAUR/MMP9	2
GOBP_REPLICATIVE_SENESCENCE	GOBP_REPLICATIVE_SENESCENCE	2/96	17/40755	0.000729743	0.00751274	0.00487643	CDKN1A/SERPINE1	2
GOBP_RESPONSE_TO_CORTICOSTERONE	GOBP_RESPONSE_TO_CORTICOSTERONE	2/96	17/40755	0.000729743	0.00751274	0.00487643	CCND1/FOSL1	2
GOBP_SECOND_MESSENGER_MEDIATED_SIGNALING	GOBP_SECOND_MESSENGER_MEDIATED_SIGNALING	5/96	302/40755	0.000762036	0.00777983	0.00504979	GPR3/EDN2/P2RX5/SOX9/HRH1	5
GOBP_RESPONSE_TO_BMP	GOBP_RESPONSE_TO_BMP	4/96	173/40755	0.000768619	0.00782529	0.0050793	CCN1/SMURF2/SOX9/SMAD7	4
GOCC_EARLY_ENDOSOME_MEMBRANE	GOCC_EARLY_ENDOSOME_MEMBRANE	4/96	173/40755	0.000768619	0.00782529	0.0050793	PMEPA1/FGD2/ARC/CD274	4
GOBP_NEGATIVE_REGULATION_OF_WOUND_HEALING	GOBP_NEGATIVE_REGULATION_OF_WOUND_HEALING	3/96	76/40755	0.000786042	0.00795128	0.00516108	PLAU/PDGFB/SERPINE1	3
GOBP_REGULATION_OF_CELL_MORPHOGENESIS	GOBP_REGULATION_OF_CELL_MORPHOGENESIS	5/96	305/40755	0.000796494	0.00804962	0.00522491	CCL2/SPRY4/FGD2/PRAG1/ARC	5
GOBP_NEPHRON_MORPHOGENESIS	GOBP_NEPHRON_MORPHOGENESIS	3/96	77/40755	0.000816519	0.00816843	0.00530203	SOX9/LIF/FGF1	3
GOBP_POSITIVE_REGULATION_OF_CARBOHYDRATE_METABOLIC_PROCESS	GOBP_POSITIVE_REGULATION_OF_CARBOHYDRATE_METABOLIC_PROCESS	3/96	77/40755	0.000816519	0.00816843	0.00530203	NTSR1/PDGFB/HRH1	3
GOBP_REGULATION_OF_TOLL_LIKE_RECEPTOR_SIGNALING_PATHWAY	GOBP_REGULATION_OF_TOLL_LIKE_RECEPTOR_SIGNALING_PATHWAY	3/96	77/40755	0.000816519	0.00816843	0.00530203	RAB7B/BIRC3/BIRC2	3
GOBP_BRANCH_ELONGATION_OF_AN_EPITHELIUM	GOBP_BRANCH_ELONGATION_OF_AN_EPITHELIUM	2/96	18/40755	0.000819702	0.00816843	0.00530203	SOX9/FGF1	2
GOBP_EOSINOPHIL_CHEMOTAXIS	GOBP_EOSINOPHIL_CHEMOTAXIS	2/96	18/40755	0.000819702	0.00816843	0.00530203	CCL2/HRH1	2
GOBP_NOTOCHORD_DEVELOPMENT	GOBP_NOTOCHORD_DEVELOPMENT	2/96	18/40755	0.000819702	0.00816843	0.00530203	EPHA2/SOX9	2
GOCC_ENDOPLASMIC_RETICULUM_LUMEN	GOCC_ENDOPLASMIC_RETICULUM_LUMEN	5/96	310/40755	0.000856491	0.00849251	0.00551239	CCN1/CSF1/PLAUR/PDGFB/IGFBP3	5
GOBP_NEGATIVE_REGULATION_OF_MAPK_CASCADE	GOBP_NEGATIVE_REGULATION_OF_MAPK_CASCADE	4/96	179/40755	0.000872543	0.00862066	0.00559557	ERRFI1/DUSP6/LIF/SPRY4	4
GOBP_ASTROCYTE_DIFFERENTIATION	GOBP_ASTROCYTE_DIFFERENTIATION	3/96	79/40755	0.000879702	0.00866035	0.00562133	CLCF1/SOX9/LIF	3
GOBP_REGULATION_OF_ERBB_SIGNALING_PATHWAY	GOBP_REGULATION_OF_ERBB_SIGNALING_PATHWAY	3/96	79/40755	0.000879702	0.00866035	0.00562133	ERRFI1/PLAUR/MMP9	3
GOBP_PATTERN_RECOGNITION_RECEPTOR_SIGNALING_PATHWAY	GOBP_PATTERN_RECOGNITION_RECEPTOR_SIGNALING_PATHWAY	4/96	180/40755	0.000890778	0.00874597	0.0056769	RAB7B/BIRC3/BIRC2/IRAK2	4
GOBP_REGULATION_OF_CATION_CHANNEL_ACTIVITY	GOBP_REGULATION_OF_CATION_CHANNEL_ACTIVITY	4/96	180/40755	0.000890778	0.00874597	0.0056769	CCL2/MMP9/NTSR1/ARC	4
GOBP_KERATINOCYTE_MIGRATION	GOBP_KERATINOCYTE_MIGRATION	2/96	19/40755	0.000914732	0.00886277	0.00575272	KRT16/MMP9	2
GOBP_NEGATIVE_REGULATION_OF_MIRNA_TRANSCRIPTION	GOBP_NEGATIVE_REGULATION_OF_MIRNA_TRANSCRIPTION	2/96	19/40755	0.000914732	0.00886277	0.00575272	SOX9/PDGFB	2
GOBP_POSITIVE_REGULATION_OF_CHONDROCYTE_DIFFERENTIATION	GOBP_POSITIVE_REGULATION_OF_CHONDROCYTE_DIFFERENTIATION	2/96	19/40755	0.000914732	0.00886277	0.00575272	SOX9/SMAD7	2
GOBP_RENAL_VESICLE_DEVELOPMENT	GOBP_RENAL_VESICLE_DEVELOPMENT	2/96	19/40755	0.000914732	0.00886277	0.00575272	SOX9/LIF	2
GOBP_FIBROBLAST_PROLIFERATION	GOBP_FIBROBLAST_PROLIFERATION	3/96	81/40755	0.000945907	0.00910433	0.00590951	JUN/PDGFB/CDKN1A	3
GOBP_NEGATIVE_REGULATION_OF_TRANSFORMING_GROWTH_FACTOR_BETA_RECEPTOR_SIGNALING_PATHWAY	GOBP_NEGATIVE_REGULATION_OF_TRANSFORMING_GROWTH_FACTOR_BETA_RECEPTOR_SIGNALING_PATHWAY	3/96	81/40755	0.000945907	0.00910433	0.00590951	SMURF2/SMAD7/PMEPA1	3
GOBP_REGULATION_OF_CARBOHYDRATE_METABOLIC_PROCESS	GOBP_REGULATION_OF_CARBOHYDRATE_METABOLIC_PROCESS	4/96	183/40755	0.000947094	0.00910433	0.00590951	PHLDA2/NTSR1/PDGFB/HRH1	4
GOBP_METANEPHRIC_TUBULE_DEVELOPMENT	GOBP_METANEPHRIC_TUBULE_DEVELOPMENT	2/96	20/40755	0.00101481	0.00956707	0.00620987	SOX9/LIF	2
GOBP_NEGATIVE_REGULATION_OF_PROGRAMMED_NECROTIC_CELL_DEATH	GOBP_NEGATIVE_REGULATION_OF_PROGRAMMED_NECROTIC_CELL_DEATH	2/96	20/40755	0.00101481	0.00956707	0.00620987	BIRC3/BIRC2	2
GOBP_POSITIVE_REGULATION_OF_STEM_CELL_DIFFERENTIATION	GOBP_POSITIVE_REGULATION_OF_STEM_CELL_DIFFERENTIATION	2/96	20/40755	0.00101481	0.00956707	0.00620987	SOX9/RBM24	2
GOBP_REGULATION_OF_RIG_I_SIGNALING_PATHWAY	GOBP_REGULATION_OF_RIG_I_SIGNALING_PATHWAY	2/96	20/40755	0.00101481	0.00956707	0.00620987	BIRC3/BIRC2	2
GOBP_REGULATION_OF_MAP_KINASE_ACTIVITY	GOBP_REGULATION_OF_MAP_KINASE_ACTIVITY	4/96	187/40755	0.00102602	0.00963621	0.00625475	PDGFB/FGF1/SPRY4/FGD2	4
GOBP_FIBROBLAST_GROWTH_FACTOR_RECEPTOR_SIGNALING_PATHWAY	GOBP_FIBROBLAST_GROWTH_FACTOR_RECEPTOR_SIGNALING_PATHWAY	3/96	85/40755	0.0010876	0.00992656	0.00644321	FGF1/SPRY4/APLN	3
GOBP_NEGATIVE_REGULATION_OF_DNA_BINDING_TRANSCRIPTION_FACTOR_ACTIVITY	GOBP_NEGATIVE_REGULATION_OF_DNA_BINDING_TRANSCRIPTION_FACTOR_ACTIVITY	4/96	190/40755	0.00108817	0.00992656	0.00644321	SMAD7/BHLHE40/IRAK2/MDFI	4
GOBP_EPITHELIAL_TUBE_MORPHOGENESIS	GOBP_EPITHELIAL_TUBE_MORPHOGENESIS	5/96	328/40755	0.00110069	0.00992656	0.00644321	EPHA2/CSF1/ASB2/SOX9/FGF1	5
GOBP_POSITIVE_REGULATION_OF_CALCIUM_ION_IMPORT	GOBP_POSITIVE_REGULATION_OF_CALCIUM_ION_IMPORT	2/96	21/40755	0.00111991	0.00992656	0.00644321	CCL2/PDGFB	2
GOBP_TYPE_B_PANCREATIC_CELL_PROLIFERATION	GOBP_TYPE_B_PANCREATIC_CELL_PROLIFERATION	2/96	21/40755	0.00111991	0.00992656	0.00644321	ERRFI1/NR4A1	2
GOMF_TRANSCRIPTION_REGULATOR_INHIBITOR_ACTIVITY	GOMF_TRANSCRIPTION_REGULATOR_INHIBITOR_ACTIVITY	2/96	21/40755	0.00111991	0.00992656	0.00644321	SMAD7/MDFI	2
GOBP_MYOBLAST_DIFFERENTIATION	GOBP_MYOBLAST_DIFFERENTIATION	3/96	86/40755	0.001125	0.00992656	0.00644321	SOX9/RBM24/IGFBP3	3
GOBP_LEUKOCYTE_PROLIFERATION	GOBP_LEUKOCYTE_PROLIFERATION	5/96	331/40755	0.00114593	0.00992656	0.00644321	CSF1/CLCF1/CDKN1A/CD274/PDCD1LG2	5
GOCC_CYTOPLASMIC_SIDE_OF_MEMBRANE	GOCC_CYTOPLASMIC_SIDE_OF_MEMBRANE	4/96	193/40755	0.00115292	0.00992656	0.00644321	ERRFI1/BIRC2/NTSR1/TRAF1	4
GOBP_CARTILAGE_DEVELOPMENT	GOBP_CARTILAGE_DEVELOPMENT	4/96	194/40755	0.00117509	0.00992656	0.00644321	CCN1/SOX9/SMAD7/DLX2	4
GOBP_EOSINOPHIL_MIGRATION	GOBP_EOSINOPHIL_MIGRATION	2/96	22/40755	0.00123002	0.00992656	0.00644321	CCL2/HRH1	2
GOMF_CYSTEINE_TYPE_ENDOPEPTIDASE_INHIBITOR_ACTIVITY_INVOLVED_IN_APOPTOTIC_PROCESS	GOMF_CYSTEINE_TYPE_ENDOPEPTIDASE_INHIBITOR_ACTIVITY_INVOLVED_IN_APOPTOTIC_PROCESS	2/96	22/40755	0.00123002	0.00992656	0.00644321	BIRC3/BIRC2	2
GOBP_METANEPHROS_DEVELOPMENT	GOBP_METANEPHROS_DEVELOPMENT	3/96	89/40755	0.00124203	0.00992656	0.00644321	SOX9/LIF/PDGFB	3
GOBP_REGULATION_OF_PROTEIN_BINDING	GOBP_REGULATION_OF_PROTEIN_BINDING	4/96	197/40755	0.00124339	0.00992656	0.00644321	PHLDA2/MMP9/PDGFB/CDKN1A	4
GOBP_ODONTOGENESIS_OF_DENTIN_CONTAINING_TOOTH	GOBP_ODONTOGENESIS_OF_DENTIN_CONTAINING_TOOTH	3/96	90/40755	0.00128268	0.00992656	0.00644321	CSF1/DLX2/SERPINE1	3
GOBP_REGULATION_OF_SMALL_MOLECULE_METABOLIC_PROCESS	GOBP_REGULATION_OF_SMALL_MOLECULE_METABOLIC_PROCESS	5/96	342/40755	0.00132368	0.00997962	0.00647765	PHLDA2/SOX9/NTSR1/HRH1/FGF1	5
GOBP_BRANCHING_INVOLVED_IN_MAMMARY_GLAND_DUCT_MORPHOGENESIS	GOBP_BRANCHING_INVOLVED_IN_MAMMARY_GLAND_DUCT_MORPHOGENESIS	2/96	23/40755	0.0013451	0.0100345	0.00651329	EPHA2/CSF1	2
GOBP_CHONDROCYTE_PROLIFERATION	GOBP_CHONDROCYTE_PROLIFERATION	2/96	23/40755	0.0013451	0.0100345	0.00651329	SOX9/SMAD7	2
GOBP_NEGATIVE_REGULATION_OF_INTERLEUKIN_10_PRODUCTION	GOBP_NEGATIVE_REGULATION_OF_INTERLEUKIN_10_PRODUCTION	2/96	23/40755	0.0013451	0.0100345	0.00651329	CD274/PDCD1LG2	2
GOBP_POSITIVE_REGULATION_OF_MYOBLAST_DIFFERENTIATION	GOBP_POSITIVE_REGULATION_OF_MYOBLAST_DIFFERENTIATION	2/96	23/40755	0.0013451	0.0100345	0.00651329	RBM24/IGFBP3	2
GOBP_REGULATION_OF_RECEPTOR_BINDING	GOBP_REGULATION_OF_RECEPTOR_BINDING	2/96	23/40755	0.0013451	0.0100345	0.00651329	PHLDA2/MMP9	2
GOBP_NEGATIVE_REGULATION_OF_RESPONSE_TO_WOUNDING	GOBP_NEGATIVE_REGULATION_OF_RESPONSE_TO_WOUNDING	3/96	92/40755	0.00136647	0.0101802	0.00660785	PLAU/PDGFB/SERPINE1	3
GOBP_TRANSFORMING_GROWTH_FACTOR_BETA_RECEPTOR_SIGNALING_PATHWAY	GOBP_TRANSFORMING_GROWTH_FACTOR_BETA_RECEPTOR_SIGNALING_PATHWAY	4/96	204/40755	0.00141348	0.010502	0.00681673	JUN/SMURF2/SMAD7/PMEPA1	4
GOBP_KIDNEY_MORPHOGENESIS	GOBP_KIDNEY_MORPHOGENESIS	3/96	94/40755	0.00145362	0.0107339	0.00696725	SOX9/LIF/FGF1	3
GOBP_OLIGODENDROCYTE_DIFFERENTIATION	GOBP_OLIGODENDROCYTE_DIFFERENTIATION	3/96	94/40755	0.00145362	0.0107339	0.00696725	ZNF365/SOX9/DLX2	3
GOBP_POSITIVE_REGULATION_OF_LEUKOCYTE_CHEMOTAXIS	GOBP_POSITIVE_REGULATION_OF_LEUKOCYTE_CHEMOTAXIS	3/96	94/40755	0.00145362	0.0107339	0.00696725	EDN2/CSF1/SERPINE1	3
GOBP_RENAL_TUBULE_DEVELOPMENT	GOBP_RENAL_TUBULE_DEVELOPMENT	3/96	94/40755	0.00145362	0.0107339	0.00696725	SOX9/LIF/FGF1	3
GOBP_CELL_DIFFERENTIATION_INVOLVED_IN_METANEPHROS_DEVELOPMENT	GOBP_CELL_DIFFERENTIATION_INVOLVED_IN_METANEPHROS_DEVELOPMENT	2/96	24/40755	0.00146513	0.0107339	0.00696725	LIF/PDGFB	2
GOBP_FIBRINOLYSIS	GOBP_FIBRINOLYSIS	2/96	24/40755	0.00146513	0.0107339	0.00696725	PLAU/SERPINE1	2
GOBP_METANEPHRIC_EPITHELIUM_DEVELOPMENT	GOBP_METANEPHRIC_EPITHELIUM_DEVELOPMENT	2/96	24/40755	0.00146513	0.0107339	0.00696725	SOX9/LIF	2
GOBP_NEGATIVE_REGULATION_OF_FIBROBLAST_GROWTH_FACTOR_RECEPTOR_SIGNALING_PATHWAY	GOBP_NEGATIVE_REGULATION_OF_FIBROBLAST_GROWTH_FACTOR_RECEPTOR_SIGNALING_PATHWAY	2/96	24/40755	0.00146513	0.0107339	0.00696725	SPRY4/APLN	2
GOBP_NEGATIVE_REGULATION_OF_NECROTIC_CELL_DEATH	GOBP_NEGATIVE_REGULATION_OF_NECROTIC_CELL_DEATH	2/96	24/40755	0.00146513	0.0107339	0.00696725	BIRC3/BIRC2	2
GOBP_REGULATION_OF_MACROPHAGE_DIFFERENTIATION	GOBP_REGULATION_OF_MACROPHAGE_DIFFERENTIATION	2/96	24/40755	0.00146513	0.0107339	0.00696725	CSF1/LIF	2
GOBP_REGULATION_OF_VIRAL_INDUCED_CYTOPLASMIC_PATTERN_RECOGNITION_RECEPTOR_SIGNALING_PATHWAY	GOBP_REGULATION_OF_VIRAL_INDUCED_CYTOPLASMIC_PATTERN_RECOGNITION_RECEPTOR_SIGNALING_PATHWAY	2/96	24/40755	0.00146513	0.0107339	0.00696725	BIRC3/BIRC2	2
GOMF_R_SMAD_BINDING	GOMF_R_SMAD_BINDING	2/96	24/40755	0.00146513	0.0107339	0.00696725	JUN/PMEPA1	2
GOBP_POSITIVE_REGULATION_OF_SMOOTH_MUSCLE_CELL_PROLIFERATION	GOBP_POSITIVE_REGULATION_OF_SMOOTH_MUSCLE_CELL_PROLIFERATION	3/96	95/40755	0.00149848	0.0109564	0.00711166	JUN/MMP9/PDGFB	3
GOBP_EPITHELIAL_CELL_DEVELOPMENT	GOBP_EPITHELIAL_CELL_DEVELOPMENT	4/96	208/40755	0.00151763	0.0110891	0.00719779	EPHA2/ROBO4/SOX9/PDGFB	4
GOBP_REGULATION_OF_STRIATED_MUSCLE_CONTRACTION	GOBP_REGULATION_OF_STRIATED_MUSCLE_CONTRACTION	3/96	96/40755	0.00154419	0.0112406	0.00729613	MYBPH/NR4A1/SMAD7	3
GOBP_NEGATIVE_REGULATION_OF_NEURON_DEATH	GOBP_NEGATIVE_REGULATION_OF_NEURON_DEATH	4/96	209/40755	0.00154448	0.0112406	0.00729613	JUN/CSF1/CLCF1/CCL2	4
GOBP_POSITIVE_REGULATION_OF_PROTEIN_SERINE_THREONINE_KINASE_ACTIVITY	GOBP_POSITIVE_REGULATION_OF_PROTEIN_SERINE_THREONINE_KINASE_ACTIVITY	4/96	210/40755	0.00157167	0.0114158	0.00740985	CCND1/PDGFB/FGF1/FGD2	4
GOBP_METANEPHRIC_NEPHRON_MORPHOGENESIS	GOBP_METANEPHRIC_NEPHRON_MORPHOGENESIS	2/96	25/40755	0.00159009	0.0114715	0.00744599	SOX9/LIF	2
GOBP_PLASMINOGEN_ACTIVATION	GOBP_PLASMINOGEN_ACTIVATION	2/96	25/40755	0.00159009	0.0114715	0.00744599	PLAU/SERPINE1	2
GOBP_RENAL_SYSTEM_PROCESS_INVOLVED_IN_REGULATION_OF_SYSTEMIC_ARTERIAL_BLOOD_PRESSURE	GOBP_RENAL_SYSTEM_PROCESS_INVOLVED_IN_REGULATION_OF_SYSTEMIC_ARTERIAL_BLOOD_PRESSURE	2/96	25/40755	0.00159009	0.0114715	0.00744599	CORO2B/PDGFB	2
GOBP_RESPONSE_TO_PLATELET_DERIVED_GROWTH_FACTOR	GOBP_RESPONSE_TO_PLATELET_DERIVED_GROWTH_FACTOR	2/96	25/40755	0.00159009	0.0114715	0.00744599	ERRFI1/PDGFB	2
GOBP_NEGATIVE_REGULATION_OF_CELL_CYCLE_G1_S_PHASE_TRANSITION	GOBP_NEGATIVE_REGULATION_OF_CELL_CYCLE_G1_S_PHASE_TRANSITION	3/96	97/40755	0.00159077	0.0114715	0.00744599	CCND1/CCL2/CDKN1A	3
GOBP_REGULATION_OF_EPITHELIAL_CELL_APOPTOTIC_PROCESS	GOBP_REGULATION_OF_EPITHELIAL_CELL_APOPTOTIC_PROCESS	3/96	98/40755	0.00163823	0.0117598	0.00763315	CCL2/ANGPTL4/SERPINE1	3
GOCC_RUFFLE_MEMBRANE	GOCC_RUFFLE_MEMBRANE	3/96	98/40755	0.00163823	0.0117598	0.00763315	EPHA2/SPRY4/FGD2	3
GOBP_MESONEPHROS_DEVELOPMENT	GOBP_MESONEPHROS_DEVELOPMENT	3/96	99/40755	0.00168655	0.0120831	0.00784302	SOX9/SMAD7/FGF1	3
GOBP_CELL_DIFFERENTIATION_INVOLVED_IN_EMBRYONIC_PLACENTA_DEVELOPMENT	GOBP_CELL_DIFFERENTIATION_INVOLVED_IN_EMBRYONIC_PLACENTA_DEVELOPMENT	2/96	26/40755	0.00171996	0.0122588	0.00795702	LIF/MDFI	2
GOBP_MAMMARY_GLAND_EPITHELIAL_CELL_PROLIFERATION	GOBP_MAMMARY_GLAND_EPITHELIAL_CELL_PROLIFERATION	2/96	26/40755	0.00171996	0.0122588	0.00795702	EPHA2/CCND1	2
GOBP_NUCLEOTIDE_BINDING_DOMAIN_LEUCINE_RICH_REPEAT_CONTAINING_RECEPTOR_SIGNALING_PATHWAY	GOBP_NUCLEOTIDE_BINDING_DOMAIN_LEUCINE_RICH_REPEAT_CONTAINING_RECEPTOR_SIGNALING_PATHWAY	2/96	26/40755	0.00171996	0.0122588	0.00795702	BIRC3/BIRC2	2
GOBP_POSITIVE_REGULATION_OF_RELEASE_OF_CYTOCHROME_C_FROM_MITOCHONDRIA	GOBP_POSITIVE_REGULATION_OF_RELEASE_OF_CYTOCHROME_C_FROM_MITOCHONDRIA	2/96	26/40755	0.00171996	0.0122588	0.00795702	PLAUR/MMP9	2
GOBP_POSITIVE_REGULATION_OF_MYELOID_CELL_DIFFERENTIATION	GOBP_POSITIVE_REGULATION_OF_MYELOID_CELL_DIFFERENTIATION	3/96	100/40755	0.00173577	0.0123475	0.00801459	CSF1/RAB7B/LIF	3
GOBP_NEGATIVE_REGULATION_OF_CELL_ACTIVATION	GOBP_NEGATIVE_REGULATION_OF_CELL_ACTIVATION	4/96	216/40755	0.00174178	0.0123743	0.00803199	SMAD7/PDGFB/CD274/PDCD1LG2	4
GOBP_NEGATIVE_REGULATION_OF_CYTOKINE_PRODUCTION	GOBP_NEGATIVE_REGULATION_OF_CYTOKINE_PRODUCTION	5/96	365/40755	0.00176018	0.0124889	0.00810639	ERRFI1/EPHA2/SMAD7/CD274/PDCD1LG2	5
GOBP_REGULATION_OF_CYCLIN_DEPENDENT_PROTEIN_KINASE_ACTIVITY	GOBP_REGULATION_OF_CYCLIN_DEPENDENT_PROTEIN_KINASE_ACTIVITY	3/96	101/40755	0.00178587	0.0126386	0.00820359	CCND1/PDGFB/CDKN1A	3
GOBP_REGULATION_OF_APOPTOTIC_SIGNALING_PATHWAY	GOBP_REGULATION_OF_APOPTOTIC_SIGNALING_PATHWAY	5/96	367/40755	0.00180257	0.0127242	0.0082591	TNFRSF12A/PLAUR/MMP9/SERPINE1/TRAF1	5
GOBP_REGULATION_OF_LEUKOCYTE_MIGRATION	GOBP_REGULATION_OF_LEUKOCYTE_MIGRATION	4/96	219/40755	0.00183146	0.012895	0.00837001	EDN2/CSF1/CCL2/SERPINE1	4
GOBP_REGULATION_OF_CARBOHYDRATE_BIOSYNTHETIC_PROCESS	GOBP_REGULATION_OF_CARBOHYDRATE_BIOSYNTHETIC_PROCESS	3/96	102/40755	0.00183687	0.0129249	0.0083894	NTSR1/PDGFB/HRH1	3
GOBP_AXIS_ELONGATION	GOBP_AXIS_ELONGATION	2/96	27/40755	0.00185472	0.012976	0.00842253	SOX9/FGF1	2
GOBP_RENAL_FILTRATION	GOBP_RENAL_FILTRATION	2/96	27/40755	0.00185472	0.012976	0.00842253	CORO2B/PDGFB	2
GOBP_TRANSMEMBRANE_RECEPTOR_PROTEIN_SERINE_THREONINE_KINASE_SIGNALING_PATHWAY	GOBP_TRANSMEMBRANE_RECEPTOR_PROTEIN_SERINE_THREONINE_KINASE_SIGNALING_PATHWAY	5/96	373/40755	0.00193424	0.0135066	0.00876696	JUN/CCN1/SMURF2/SMAD7/PMEPA1	5
GOBP_POSITIVE_REGULATION_OF_ERK1_AND_ERK2_CASCADE	GOBP_POSITIVE_REGULATION_OF_ERK1_AND_ERK2_CASCADE	4/96	223/40755	0.00195594	0.0136408	0.0088541	JUN/CCL2/PDGFB/FGF1	4
GOBP_HOMEOSTASIS_OF_NUMBER_OF_CELLS_WITHIN_A_TISSUE	GOBP_HOMEOSTASIS_OF_NUMBER_OF_CELLS_WITHIN_A_TISSUE	2/96	28/40755	0.00199433	0.0137845	0.00894736	CSF1/SOX9	2
GOBP_INOSITOL_PHOSPHATE_BIOSYNTHETIC_PROCESS	GOBP_INOSITOL_PHOSPHATE_BIOSYNTHETIC_PROCESS	2/96	28/40755	0.00199433	0.0137845	0.00894736	NTSR1/HRH1	2
GOBP_RIG_I_SIGNALING_PATHWAY	GOBP_RIG_I_SIGNALING_PATHWAY	2/96	28/40755	0.00199433	0.0137845	0.00894736	BIRC3/BIRC2	2
GOBP_REGULATION_OF_BMP_SIGNALING_PATHWAY	GOBP_REGULATION_OF_BMP_SIGNALING_PATHWAY	3/96	105/40755	0.00199529	0.0137845	0.00894736	CCN1/SMURF2/SMAD7	3
GOBP_PEPTIDYL_TYROSINE_MODIFICATION	GOBP_PEPTIDYL_TYROSINE_MODIFICATION	5/96	377/40755	0.00202584	0.0139781	0.00907299	ERRFI1/EPHA2/CLCF1/LIF/PDGFB	5
GOBP_REGULATION_OF_PATTERN_RECOGNITION_RECEPTOR_SIGNALING_PATHWAY	GOBP_REGULATION_OF_PATTERN_RECOGNITION_RECEPTOR_SIGNALING_PATHWAY	3/96	107/40755	0.00210549	0.0145004	0.00941201	RAB7B/BIRC3/BIRC2	3
GOBP_TUMOR_NECROSIS_FACTOR_MEDIATED_SIGNALING_PATHWAY	GOBP_TUMOR_NECROSIS_FACTOR_MEDIATED_SIGNALING_PATHWAY	3/96	107/40755	0.00210549	0.0145004	0.00941201	BIRC3/BIRC2/TRAF1	3
GOBP_HEMOSTASIS	GOBP_HEMOSTASIS	4/96	228/40755	0.00211963	0.0145861	0.00946766	PLAU/PLAUR/PDGFB/SERPINE1	4
GOMF_INSULIN_LIKE_GROWTH_FACTOR_BINDING	GOMF_INSULIN_LIKE_GROWTH_FACTOR_BINDING	2/96	29/40755	0.00213878	0.0146291	0.00949559	CCN1/IGFBP3	2
GOCC_RNA_POLYMERASE_II_TRANSCRIPTION_REGULATOR_COMPLEX	GOCC_RNA_POLYMERASE_II_TRANSCRIPTION_REGULATOR_COMPLEX	4/96	230/40755	0.00218767	0.0149081	0.00967666	JUN/FOSL1/SMAD7/MAFF	4
GOBP_POLYSACCHARIDE_METABOLIC_PROCESS	GOBP_POLYSACCHARIDE_METABOLIC_PROCESS	3/96	109/40755	0.0022194	0.0151149	0.00981091	PHLDA2/PDGFB/PCDH12	3
GOBP_REACTIVE_OXYGEN_SPECIES_METABOLIC_PROCESS	GOBP_REACTIVE_OXYGEN_SPECIES_METABOLIC_PROCESS	4/96	231/40755	0.00222226	0.0151251	0.00981749	CCN1/BIRC2/PDGFB/CDKN1A	4
GOBP_NEGATIVE_REGULATION_OF_CELL_CYCLE	GOBP_NEGATIVE_REGULATION_OF_CELL_CYCLE	5/96	387/40755	0.0022687	0.0154221	0.0100103	CCND1/NR4A1/CCL2/LIF/CDKN1A	5
GOBP_CELLULAR_RESPONSE_TO_INTERLEUKIN_1	GOBP_CELLULAR_RESPONSE_TO_INTERLEUKIN_1	3/96	110/40755	0.00227776	0.0154488	0.0100276	CCL2/SOX9/IRAK2	3
GOBP_MAMMARY_GLAND_DUCT_MORPHOGENESIS	GOBP_MAMMARY_GLAND_DUCT_MORPHOGENESIS	2/96	30/40755	0.00228804	0.0154488	0.0100276	EPHA2/CSF1	2
GOBP_MITOTIC_G1_S_TRANSITION_CHECKPOINT_SIGNALING	GOBP_MITOTIC_G1_S_TRANSITION_CHECKPOINT_SIGNALING	2/96	30/40755	0.00228804	0.0154488	0.0100276	CCND1/CDKN1A	2
GOBP_DEVELOPMENTAL_GROWTH_INVOLVED_IN_MORPHOGENESIS	GOBP_DEVELOPMENTAL_GROWTH_INVOLVED_IN_MORPHOGENESIS	4/96	234/40755	0.00232826	0.0156916	0.0101852	EDN2/CSF1/SOX9/FGF1	4
GOBP_MYELOID_LEUKOCYTE_ACTIVATION	GOBP_MYELOID_LEUKOCYTE_ACTIVATION	4/96	234/40755	0.00232826	0.0156916	0.0101852	EDN2/JUN/CSF1/NDRG1	4
GOMF_CYTOKINE_ACTIVITY	GOMF_CYTOKINE_ACTIVITY	4/96	234/40755	0.00232826	0.0156916	0.0101852	CSF1/CLCF1/CCL2/LIF	4
GOBP_NEPHRON_EPITHELIUM_DEVELOPMENT	GOBP_NEPHRON_EPITHELIUM_DEVELOPMENT	3/96	111/40755	0.00233706	0.0157317	0.0102112	SOX9/LIF/FGF1	3
GOBP_CELL_MATRIX_ADHESION	GOBP_CELL_MATRIX_ADHESION	4/96	236/40755	0.00240084	0.0161118	0.010458	CSF1/PLAU/CORO2B/SERPINE1	4
GOBP_ACTIVATION_OF_PROTEIN_KINASE_B_ACTIVITY	GOBP_ACTIVATION_OF_PROTEIN_KINASE_B_ACTIVITY	2/96	31/40755	0.00244209	0.0162404	0.0105414	PDGFB/FGF1	2
GOBP_CHONDROCYTE_DEVELOPMENT	GOBP_CHONDROCYTE_DEVELOPMENT	2/96	31/40755	0.00244209	0.0162404	0.0105414	SOX9/SMAD7	2
GOBP_ENDOTHELIAL_CELL_CHEMOTAXIS	GOBP_ENDOTHELIAL_CELL_CHEMOTAXIS	2/96	31/40755	0.00244209	0.0162404	0.0105414	NR4A1/FGF1	2
GOBP_NEGATIVE_REGULATION_OF_CD4_POSITIVE_ALPHA_BETA_T_CELL_ACTIVATION	GOBP_NEGATIVE_REGULATION_OF_CD4_POSITIVE_ALPHA_BETA_T_CELL_ACTIVATION	2/96	31/40755	0.00244209	0.0162404	0.0105414	SMAD7/CD274	2
GOBP_REGULATION_OF_ASTROCYTE_DIFFERENTIATION	GOBP_REGULATION_OF_ASTROCYTE_DIFFERENTIATION	2/96	31/40755	0.00244209	0.0162404	0.0105414	CLCF1/LIF	2
GOBP_REGULATION_OF_PROGRAMMED_NECROTIC_CELL_DEATH	GOBP_REGULATION_OF_PROGRAMMED_NECROTIC_CELL_DEATH	2/96	31/40755	0.00244209	0.0162404	0.0105414	BIRC3/BIRC2	2
GOMF_BHLH_TRANSCRIPTION_FACTOR_BINDING	GOMF_BHLH_TRANSCRIPTION_FACTOR_BINDING	2/96	31/40755	0.00244209	0.0162404	0.0105414	SOX9/BHLHE40	2
GOBP_REGULATION_OF_RECEPTOR_MEDIATED_ENDOCYTOSIS	GOBP_REGULATION_OF_RECEPTOR_MEDIATED_ENDOCYTOSIS	3/96	114/40755	0.0025207	0.0166726	0.010822	SERPINE1/ARC/APLN	3
GOBP_METANEPHROS_MORPHOGENESIS	GOBP_METANEPHROS_MORPHOGENESIS	2/96	32/40755	0.00260091	0.0170498	0.0110668	SOX9/LIF	2
GOBP_PLACENTA_BLOOD_VESSEL_DEVELOPMENT	GOBP_PLACENTA_BLOOD_VESSEL_DEVELOPMENT	2/96	32/40755	0.00260091	0.0170498	0.0110668	CCN1/FOSL1	2
GOBP_PROTEIN_KINASE_C_SIGNALING	GOBP_PROTEIN_KINASE_C_SIGNALING	2/96	32/40755	0.00260091	0.0170498	0.0110668	ADGRG1/PDGFB	2
GOBP_REGULATION_OF_MEIOTIC_NUCLEAR_DIVISION	GOBP_REGULATION_OF_MEIOTIC_NUCLEAR_DIVISION	2/96	32/40755	0.00260091	0.0170498	0.0110668	GPR3/LIF	2
GOBP_RESPONSE_TO_MINERALOCORTICOID	GOBP_RESPONSE_TO_MINERALOCORTICOID	2/96	32/40755	0.00260091	0.0170498	0.0110668	CCND1/FOSL1	2
GOBP_REGULATION_OF_MONONUCLEAR_CELL_MIGRATION	GOBP_REGULATION_OF_MONONUCLEAR_CELL_MIGRATION	3/96	116/40755	0.00264795	0.0172964	0.0112269	CSF1/CCL2/SERPINE1	3
GOBP_ORGANIC_HYDROXY_COMPOUND_BIOSYNTHETIC_PROCESS	GOBP_ORGANIC_HYDROXY_COMPOUND_BIOSYNTHETIC_PROCESS	4/96	243/40755	0.00266712	0.0173907	0.0112881	CH25H/NTSR1/HRH1/FGF1	4
GOBP_REGULATION_OF_METAL_ION_TRANSPORT	GOBP_REGULATION_OF_METAL_ION_TRANSPORT	5/96	403/40755	0.00270049	0.0175875	0.0114158	BEST1/P2RX5/CCL2/NTSR1/PDGFB	5
GOBP_POSITIVE_REGULATION_OF_TRANSPORTER_ACTIVITY	GOBP_POSITIVE_REGULATION_OF_TRANSPORTER_ACTIVITY	3/96	117/40755	0.00271303	0.0176171	0.0114351	CCL2/NTSR1/ARC	3
GOBP_REGULATION_OF_RENAL_SYSTEM_PROCESS	GOBP_REGULATION_OF_RENAL_SYSTEM_PROCESS	2/96	33/40755	0.00276448	0.0178357	0.0115769	CORO2B/PDGFB	2
GOBP_POSITIVE_REGULATION_OF_MAP_KINASE_ACTIVITY	GOBP_POSITIVE_REGULATION_OF_MAP_KINASE_ACTIVITY	3/96	118/40755	0.00277909	0.017909	0.0116245	PDGFB/FGF1/FGD2	3
GOBP_RESPONSE_TO_TUMOR_NECROSIS_FACTOR	GOBP_RESPONSE_TO_TUMOR_NECROSIS_FACTOR	4/96	248/40755	0.00286928	0.0184363	0.0119668	BIRC3/BIRC2/CCL2/TRAF1	4
GOBP_DEVELOPMENTAL_INDUCTION	GOBP_DEVELOPMENTAL_INDUCTION	2/96	34/40755	0.00293277	0.0187459	0.0121677	SOX9/FGF1	2
GOBP_POSITIVE_REGULATION_OF_RHO_PROTEIN_SIGNAL_TRANSDUCTION	GOBP_POSITIVE_REGULATION_OF_RHO_PROTEIN_SIGNAL_TRANSDUCTION	2/96	34/40755	0.00293277	0.0187459	0.0121677	ADGRG1/PRAG1	2
GOBP_EPITHELIAL_CELL_APOPTOTIC_PROCESS	GOBP_EPITHELIAL_CELL_APOPTOTIC_PROCESS	3/96	121/40755	0.00298321	0.0190132	0.0123413	CCL2/ANGPTL4/SERPINE1	3
GOBP_POSITIVE_REGULATION_OF_CELL_SUBSTRATE_ADHESION	GOBP_POSITIVE_REGULATION_OF_CELL_SUBSTRATE_ADHESION	3/96	122/40755	0.00305324	0.0193923	0.0125873	CCN1/CSF1/PDGFB	3
GOBP_VIRAL_PROCESS	GOBP_VIRAL_PROCESS	5/96	415/40755	0.00306134	0.0194325	0.0126134	EPHA2/JUN/CH25H/POU2F3/CCL2	5
GOBP_CYTOPLASMIC_PATTERN_RECOGNITION_RECEPTOR_SIGNALING_PATHWAY_IN_RESPONSE_TO_VIRUS	GOBP_CYTOPLASMIC_PATTERN_RECOGNITION_RECEPTOR_SIGNALING_PATHWAY_IN_RESPONSE_TO_VIRUS	2/96	35/40755	0.00310576	0.0196016	0.0127232	BIRC3/BIRC2	2
GOBP_REGULATION_OF_CELL_MATRIX_ADHESION	GOBP_REGULATION_OF_CELL_MATRIX_ADHESION	3/96	123/40755	0.00312428	0.0196696	0.0127673	CSF1/PLAU/SERPINE1	3
GOBP_LUNG_EPITHELIUM_DEVELOPMENT	GOBP_LUNG_EPITHELIUM_DEVELOPMENT	2/96	36/40755	0.00328342	0.0204075	0.0132463	ERRFI1/SOX9	2
GOBP_MONOCYTE_DIFFERENTIATION	GOBP_MONOCYTE_DIFFERENTIATION	2/96	36/40755	0.00328342	0.0204075	0.0132463	JUN/CSF1	2
GOBP_NEGATIVE_REGULATION_OF_ENDOTHELIAL_CELL_APOPTOTIC_PROCESS	GOBP_NEGATIVE_REGULATION_OF_ENDOTHELIAL_CELL_APOPTOTIC_PROCESS	2/96	36/40755	0.00328342	0.0204075	0.0132463	ANGPTL4/SERPINE1	2
GOBP_NEGATIVE_REGULATION_OF_OSSIFICATION	GOBP_NEGATIVE_REGULATION_OF_OSSIFICATION	2/96	36/40755	0.00328342	0.0204075	0.0132463	SOX9/SMAD7	2
GOBP_PEPTIDE_CROSS_LINKING	GOBP_PEPTIDE_CROSS_LINKING	2/96	36/40755	0.00328342	0.0204075	0.0132463	IVL/TGM2	2
GOBP_POSITIVE_REGULATION_OF_MORPHOGENESIS_OF_AN_EPITHELIUM	GOBP_POSITIVE_REGULATION_OF_MORPHOGENESIS_OF_AN_EPITHELIUM	2/96	36/40755	0.00328342	0.0204075	0.0132463	SOX9/LIF	2
GOMF_NEUROPEPTIDE_RECEPTOR_BINDING	GOMF_NEUROPEPTIDE_RECEPTOR_BINDING	2/96	36/40755	0.00328342	0.0204075	0.0132463	EDN2/APLN	2
GOBP_CALCIUM_ION_TRANSPORT	GOBP_CALCIUM_ION_TRANSPORT	5/96	424/40755	0.00335395	0.0207523	0.0134701	BEST1/P2RX5/CCL2/NTSR1/PDGFB	5
GOBP_NEGATIVE_REGULATION_OF_IMMUNE_SYSTEM_PROCESS	GOBP_NEGATIVE_REGULATION_OF_IMMUNE_SYSTEM_PROCESS	5/96	425/40755	0.00338766	0.0209492	0.0135978	CCL2/SOX9/SMAD7/CD274/PDCD1LG2	5
GOBP_REGULATION_OF_BLOOD_CIRCULATION	GOBP_REGULATION_OF_BLOOD_CIRCULATION	4/96	261/40755	0.00344353	0.0212351	0.0137834	EDN2/SMAD7/HRH1/APLN	4
GOBP_REGULATION_OF_PEPTIDYL_TYROSINE_PHOSPHORYLATION	GOBP_REGULATION_OF_PEPTIDYL_TYROSINE_PHOSPHORYLATION	4/96	261/40755	0.00344353	0.0212351	0.0137834	ERRFI1/CLCF1/LIF/PDGFB	4
GOBP_CELLULAR_RESPONSE_TO_CADMIUM_ION	GOBP_CELLULAR_RESPONSE_TO_CADMIUM_ION	2/96	37/40755	0.00346574	0.0212887	0.0138182	JUN/MMP9	2
GOBP_POSITIVE_REGULATION_OF_CELL_ACTIVATION	GOBP_POSITIVE_REGULATION_OF_CELL_ACTIVATION	5/96	429/40755	0.00352496	0.0215923	0.0140153	CLCF1/CCL2/CDKN1A/CD274/PDCD1LG2	5
GOBP_INTRACELLULAR_RECEPTOR_SIGNALING_PATHWAY	GOBP_INTRACELLULAR_RECEPTOR_SIGNALING_PATHWAY	4/96	265/40755	0.00363484	0.022141	0.0143715	BIRC3/BIRC2/NR4A1/PMEPA1	4
GOBP_ODONTOGENESIS	GOBP_ODONTOGENESIS	3/96	130/40755	0.00365004	0.022141	0.0143715	CSF1/DLX2/SERPINE1	3
GOBP_POSITIVE_REGULATION_OF_ERBB_SIGNALING_PATHWAY	GOBP_POSITIVE_REGULATION_OF_ERBB_SIGNALING_PATHWAY	2/96	38/40755	0.00365269	0.022141	0.0143715	PLAUR/MMP9	2
GOBP_REGULATION_OF_FIBROBLAST_GROWTH_FACTOR_RECEPTOR_SIGNALING_PATHWAY	GOBP_REGULATION_OF_FIBROBLAST_GROWTH_FACTOR_RECEPTOR_SIGNALING_PATHWAY	2/96	38/40755	0.00365269	0.022141	0.0143715	SPRY4/APLN	2
GOBP_REGULATION_OF_KERATINOCYTE_DIFFERENTIATION	GOBP_REGULATION_OF_KERATINOCYTE_DIFFERENTIATION	2/96	38/40755	0.00365269	0.022141	0.0143715	ERRFI1/ETV4	2
GOBP_REGULATION_OF_TRANSMEMBRANE_RECEPTOR_PROTEIN_SERINE_THREONINE_KINASE_SIGNALING_PATHWAY	GOBP_REGULATION_OF_TRANSMEMBRANE_RECEPTOR_PROTEIN_SERINE_THREONINE_KINASE_SIGNALING_PATHWAY	4/96	269/40755	0.00383325	0.0230488	0.0149607	CCN1/SMURF2/SMAD7/PMEPA1	4
GOBP_NEGATIVE_REGULATION_OF_SMOOTH_MUSCLE_CELL_MIGRATION	GOBP_NEGATIVE_REGULATION_OF_SMOOTH_MUSCLE_CELL_MIGRATION	2/96	39/40755	0.00384425	0.0230488	0.0149607	IGFBP3/SERPINE1	2
GOBP_REGULATION_OF_CELLULAR_RESPONSE_TO_TRANSFORMING_GROWTH_FACTOR_BETA_STIMULUS	GOBP_REGULATION_OF_CELLULAR_RESPONSE_TO_TRANSFORMING_GROWTH_FACTOR_BETA_STIMULUS	3/96	134/40755	0.00397326	0.0236678	0.0153625	SMURF2/SMAD7/PMEPA1	3
GOBP_RESPONSE_TO_PURINE_CONTAINING_COMPOUND	GOBP_RESPONSE_TO_PURINE_CONTAINING_COMPOUND	3/96	134/40755	0.00397326	0.0236678	0.0153625	FOSL1/BIRC2/P2RX5	3
GOBP_NEGATIVE_REGULATION_OF_TRANSFERASE_ACTIVITY	GOBP_NEGATIVE_REGULATION_OF_TRANSFERASE_ACTIVITY	4/96	272/40755	0.00398679	0.0237228	0.0153982	ERRFI1/SMAD7/SPRY4/CDKN1A	4
GOBP_POSITIVE_REGULATION_OF_BLOOD_CIRCULATION	GOBP_POSITIVE_REGULATION_OF_BLOOD_CIRCULATION	2/96	40/40755	0.00404039	0.0239384	0.0155381	EDN2/APLN	2
GOBP_REGULATION_OF_OLIGODENDROCYTE_DIFFERENTIATION	GOBP_REGULATION_OF_OLIGODENDROCYTE_DIFFERENTIATION	2/96	40/40755	0.00404039	0.0239384	0.0155381	ZNF365/DLX2	2
GOMF_CYSTEINE_TYPE_ENDOPEPTIDASE_REGULATOR_ACTIVITY_INVOLVED_IN_APOPTOTIC_PROCESS	GOMF_CYSTEINE_TYPE_ENDOPEPTIDASE_REGULATOR_ACTIVITY_INVOLVED_IN_APOPTOTIC_PROCESS	2/96	40/40755	0.00404039	0.0239384	0.0155381	BIRC3/BIRC2	2
GOBP_NEGATIVE_REGULATION_OF_TRANSMEMBRANE_RECEPTOR_PROTEIN_SERINE_THREONINE_KINASE_SIGNALING_PATHWAY	GOBP_NEGATIVE_REGULATION_OF_TRANSMEMBRANE_RECEPTOR_PROTEIN_SERINE_THREONINE_KINASE_SIGNALING_PATHWAY	3/96	135/40755	0.0040567	0.0239706	0.015559	SMURF2/SMAD7/PMEPA1	3
GOBP_MUSCLE_SYSTEM_PROCESS	GOBP_MUSCLE_SYSTEM_PROCESS	5/96	449/40755	0.00427209	0.0250287	0.0162458	ERRFI1/EDN2/MYBPH/NR4A1/SMAD7	5
GOBP_POSITIVE_REGULATION_OF_PROTEIN_MODIFICATION_BY_SMALL_PROTEIN_CONJUGATION_OR_REMOVAL	GOBP_POSITIVE_REGULATION_OF_PROTEIN_MODIFICATION_BY_SMALL_PROTEIN_CONJUGATION_OR_REMOVAL	3/96	139/40755	0.00440109	0.0256753	0.0166655	BIRC3/BIRC2/SMAD7	3
GOBP_REGULATION_OF_NUCLEAR_DIVISION	GOBP_REGULATION_OF_NUCLEAR_DIVISION	3/96	139/40755	0.00440109	0.0256753	0.0166655	GPR3/LIF/PDGFB	3
GOBP_NEGATIVE_REGULATION_OF_ALPHA_BETA_T_CELL_ACTIVATION	GOBP_NEGATIVE_REGULATION_OF_ALPHA_BETA_T_CELL_ACTIVATION	2/96	42/40755	0.00444636	0.0258029	0.0167484	SMAD7/CD274	2
GOBP_NEGATIVE_REGULATION_OF_INTERFERON_GAMMA_PRODUCTION	GOBP_NEGATIVE_REGULATION_OF_INTERFERON_GAMMA_PRODUCTION	2/96	42/40755	0.00444636	0.0258029	0.0167484	CD274/PDCD1LG2	2
GOBP_NEGATIVE_REGULATION_OF_VASCULAR_ASSOCIATED_SMOOTH_MUSCLE_CELL_PROLIFERATION	GOBP_NEGATIVE_REGULATION_OF_VASCULAR_ASSOCIATED_SMOOTH_MUSCLE_CELL_PROLIFERATION	2/96	42/40755	0.00444636	0.0258029	0.0167484	CDKN1A/APLN	2
GOBP_POSITIVE_REGULATION_OF_B_CELL_PROLIFERATION	GOBP_POSITIVE_REGULATION_OF_B_CELL_PROLIFERATION	2/96	42/40755	0.00444636	0.0258029	0.0167484	CLCF1/CDKN1A	2
GOBP_RESPONSE_TO_INTERLEUKIN_1	GOBP_RESPONSE_TO_INTERLEUKIN_1	3/96	140/40755	0.00448987	0.025987	0.0168679	CCL2/SOX9/IRAK2	3
GOBP_POSITIVE_REGULATION_OF_LEUKOCYTE_MIGRATION	GOBP_POSITIVE_REGULATION_OF_LEUKOCYTE_MIGRATION	3/96	141/40755	0.00457973	0.0264793	0.0171874	EDN2/CSF1/SERPINE1	3
GOBP_REGULATION_OF_CELL_CELL_ADHESION	GOBP_REGULATION_OF_CELL_CELL_ADHESION	5/96	458/40755	0.00464271	0.0267947	0.0173921	CCL2/SMAD7/PLAUR/CD274/PDCD1LG2	5
GOBP_MAMMARY_GLAND_MORPHOGENESIS	GOBP_MAMMARY_GLAND_MORPHOGENESIS	2/96	43/40755	0.00465614	0.0267947	0.0173921	EPHA2/CSF1	2
GOCC_PROTEIN_COMPLEX_INVOLVED_IN_CELL_ADHESION	GOCC_PROTEIN_COMPLEX_INVOLVED_IN_CELL_ADHESION	2/96	43/40755	0.00465614	0.0267947	0.0173921	PLAU/PLAUR	2
GOBP_ALCOHOL_BIOSYNTHETIC_PROCESS	GOBP_ALCOHOL_BIOSYNTHETIC_PROCESS	3/96	143/40755	0.0047627	0.0273508	0.0177531	NTSR1/HRH1/FGF1	3
GOBP_BIOLOGICAL_PROCESS_INVOLVED_IN_SYMBIOTIC_INTERACTION	GOBP_BIOLOGICAL_PROCESS_INVOLVED_IN_SYMBIOTIC_INTERACTION	4/96	287/40755	0.00481725	0.0276353	0.0179377	EPHA2/JUN/CH25H/POU2F3	4
GOBP_NEGATIVE_REGULATION_OF_LEUKOCYTE_CELL_CELL_ADHESION	GOBP_NEGATIVE_REGULATION_OF_LEUKOCYTE_CELL_CELL_ADHESION	3/96	144/40755	0.00485583	0.0277239	0.0179952	SMAD7/CD274/PDCD1LG2	3
GOBP_LACTATION	GOBP_LACTATION	2/96	44/40755	0.00487041	0.0277239	0.0179952	CCND1/APLN	2
GOBP_CELLULAR_CARBOHYDRATE_METABOLIC_PROCESS	GOBP_CELLULAR_CARBOHYDRATE_METABOLIC_PROCESS	4/96	288/40755	0.00487643	0.0277295	0.0179989	PHLDA2/NTSR1/HRH1/PCDH12	4
GOBP_I_KAPPAB_KINASE_NF_KAPPAB_SIGNALING	GOBP_I_KAPPAB_KINASE_NF_KAPPAB_SIGNALING	4/96	288/40755	0.00487643	0.0277295	0.0179989	BIRC3/BIRC2/IRAK2/TRAF1	4
GOBP_NEGATIVE_REGULATION_OF_NEURON_APOPTOTIC_PROCESS	GOBP_NEGATIVE_REGULATION_OF_NEURON_APOPTOTIC_PROCESS	3/96	145/40755	0.00495004	0.0280757	0.0182236	JUN/CLCF1/CCL2	3
GOBP_NEGATIVE_REGULATION_OF_PROTEIN_CONTAINING_COMPLEX_ASSEMBLY	GOBP_NEGATIVE_REGULATION_OF_PROTEIN_CONTAINING_COMPLEX_ASSEMBLY	3/96	145/40755	0.00495004	0.0280757	0.0182236	BIRC2/SOX9/PMEPA1	3
GOBP_POSITIVE_REGULATION_OF_SMALL_MOLECULE_METABOLIC_PROCESS	GOBP_POSITIVE_REGULATION_OF_SMALL_MOLECULE_METABOLIC_PROCESS	3/96	145/40755	0.00495004	0.0280757	0.0182236	NTSR1/HRH1/FGF1	3
GOBP_POSITIVE_REGULATION_OF_SIGNALING_RECEPTOR_ACTIVITY	GOBP_POSITIVE_REGULATION_OF_SIGNALING_RECEPTOR_ACTIVITY	2/96	45/40755	0.00508916	0.0286145	0.0185733	CCL2/ARC	2
GOBP_REGULATION_OF_POLYSACCHARIDE_METABOLIC_PROCESS	GOBP_REGULATION_OF_POLYSACCHARIDE_METABOLIC_PROCESS	2/96	45/40755	0.00508916	0.0286145	0.0185733	PHLDA2/PDGFB	2
GOBP_REGULATION_OF_REACTIVE_OXYGEN_SPECIES_METABOLIC_PROCESS	GOBP_REGULATION_OF_REACTIVE_OXYGEN_SPECIES_METABOLIC_PROCESS	3/96	147/40755	0.00514178	0.0288809	0.0187463	BIRC2/PDGFB/CDKN1A	3
GOBP_INTRINSIC_APOPTOTIC_SIGNALING_PATHWAY	GOBP_INTRINSIC_APOPTOTIC_SIGNALING_PATHWAY	4/96	295/40755	0.00530439	0.0296428	0.0192408	EPHA2/PLAUR/MMP9/CDKN1A	4
GOBP_REGULATION_OF_RELEASE_OF_CYTOCHROME_C_FROM_MITOCHONDRIA	GOBP_REGULATION_OF_RELEASE_OF_CYTOCHROME_C_FROM_MITOCHONDRIA	2/96	46/40755	0.00531237	0.0296428	0.0192408	PLAUR/MMP9	2
GOBP_REGULATION_OF_CELLULAR_CARBOHYDRATE_METABOLIC_PROCESS	GOBP_REGULATION_OF_CELLULAR_CARBOHYDRATE_METABOLIC_PROCESS	3/96	150/40755	0.00543769	0.0300984	0.0195365	PHLDA2/NTSR1/HRH1	3
GOBP_REGULATION_OF_CELL_SHAPE	GOBP_REGULATION_OF_CELL_SHAPE	3/96	151/40755	0.00553856	0.0303448	0.0196964	CCL2/FGD2/PRAG1	3
GOBP_LABYRINTHINE_LAYER_DEVELOPMENT	GOBP_LABYRINTHINE_LAYER_DEVELOPMENT	2/96	47/40755	0.00554001	0.0303448	0.0196964	CCN1/PCDH12	2
GOBP_LYMPHOCYTE_COSTIMULATION	GOBP_LYMPHOCYTE_COSTIMULATION	2/96	47/40755	0.00554001	0.0303448	0.0196964	CD274/PDCD1LG2	2
GOBP_NEGATIVE_REGULATION_OF_BLOOD_PRESSURE	GOBP_NEGATIVE_REGULATION_OF_BLOOD_PRESSURE	2/96	47/40755	0.00554001	0.0303448	0.0196964	NTSR1/APLN	2
GOBP_POSITIVE_REGULATION_OF_DNA_TEMPLATED_TRANSCRIPTION_INITIATION	GOBP_POSITIVE_REGULATION_OF_DNA_TEMPLATED_TRANSCRIPTION_INITIATION	2/96	47/40755	0.00554001	0.0303448	0.0196964	JUN/FOSL1	2
GOBP_REGULATION_OF_CALCIUM_ION_IMPORT	GOBP_REGULATION_OF_CALCIUM_ION_IMPORT	2/96	47/40755	0.00554001	0.0303448	0.0196964	CCL2/PDGFB	2
GOBP_REGULATION_OF_MEMBRANE_DEPOLARIZATION	GOBP_REGULATION_OF_MEMBRANE_DEPOLARIZATION	2/96	47/40755	0.00554001	0.0303448	0.0196964	SMAD7/NTSR1	2
GOBP_REGULATION_OF_NECROTIC_CELL_DEATH	GOBP_REGULATION_OF_NECROTIC_CELL_DEATH	2/96	47/40755	0.00554001	0.0303448	0.0196964	BIRC3/BIRC2	2
GOBP_RESPONSE_TO_EPIDERMAL_GROWTH_FACTOR	GOBP_RESPONSE_TO_EPIDERMAL_GROWTH_FACTOR	2/96	47/40755	0.00554001	0.0303448	0.0196964	ERRFI1/SOX9	2
GOBP_NEGATIVE_REGULATION_OF_CELL_CYCLE_PROCESS	GOBP_NEGATIVE_REGULATION_OF_CELL_CYCLE_PROCESS	4/96	301/40755	0.00569068	0.0310621	0.020162	CCND1/CCL2/LIF/CDKN1A	4
GOBP_POSITIVE_REGULATION_OF_LIPID_METABOLIC_PROCESS	GOBP_POSITIVE_REGULATION_OF_LIPID_METABOLIC_PROCESS	3/96	153/40755	0.00574365	0.0313048	0.0203195	CCN1/PDGFB/FGF1	3
GOBP_REGULATION_OF_EXTRINSIC_APOPTOTIC_SIGNALING_PATHWAY	GOBP_REGULATION_OF_EXTRINSIC_APOPTOTIC_SIGNALING_PATHWAY	3/96	153/40755	0.00574365	0.0313048	0.0203195	TNFRSF12A/SERPINE1/TRAF1	3
GOBP_EXOCRINE_SYSTEM_DEVELOPMENT	GOBP_EXOCRINE_SYSTEM_DEVELOPMENT	2/96	48/40755	0.00577206	0.031382	0.0203697	SOX9/TGM2	2
GOBP_REGULATION_OF_TRANSPORTER_ACTIVITY	GOBP_REGULATION_OF_TRANSPORTER_ACTIVITY	4/96	305/40755	0.00595838	0.0322836	0.0209549	CCL2/MMP9/NTSR1/ARC	4
GOBP_ENDOCARDIAL_CUSHION_DEVELOPMENT	GOBP_ENDOCARDIAL_CUSHION_DEVELOPMENT	2/96	49/40755	0.0060085	0.0323643	0.0210073	SOX9/RBM24	2
GOBP_NEURON_RECOGNITION	GOBP_NEURON_RECOGNITION	2/96	49/40755	0.0060085	0.0323643	0.0210073	ROBO4/PCDH12	2
GOBP_PROGRAMMED_NECROTIC_CELL_DEATH	GOBP_PROGRAMMED_NECROTIC_CELL_DEATH	2/96	49/40755	0.0060085	0.0323643	0.0210073	BIRC3/BIRC2	2
GOBP_VASCULAR_ENDOTHELIAL_CELL_PROLIFERATION	GOBP_VASCULAR_ENDOTHELIAL_CELL_PROLIFERATION	2/96	49/40755	0.0060085	0.0323643	0.0210073	CCL2/APLN	2
GOCC_CYCLIN_DEPENDENT_PROTEIN_KINASE_HOLOENZYME_COMPLEX	GOCC_CYCLIN_DEPENDENT_PROTEIN_KINASE_HOLOENZYME_COMPLEX	2/96	49/40755	0.0060085	0.0323643	0.0210073	CCND1/CDKN1A	2
GOBP_COGNITION	GOBP_COGNITION	4/96	306/40755	0.0060266	0.0324143	0.0210397	FOSL1/NTSR1/HRH1/ARC	4
GOBP_RESPONSE_TO_CORTICOSTEROID	GOBP_RESPONSE_TO_CORTICOSTEROID	3/96	157/40755	0.00616738	0.0330265	0.0214371	ERRFI1/CCND1/FOSL1	3
GOBP_ACTIVATED_T_CELL_PROLIFERATION	GOBP_ACTIVATED_T_CELL_PROLIFERATION	2/96	50/40755	0.00624931	0.0331912	0.021544	CD274/PDCD1LG2	2
GOBP_CAMP_MEDIATED_SIGNALING	GOBP_CAMP_MEDIATED_SIGNALING	2/96	50/40755	0.00624931	0.0331912	0.021544	GPR3/SOX9	2
GOBP_LUNG_MORPHOGENESIS	GOBP_LUNG_MORPHOGENESIS	2/96	50/40755	0.00624931	0.0331912	0.021544	SOX9/LIF	2
GOBP_REGULATION_OF_CHONDROCYTE_DIFFERENTIATION	GOBP_REGULATION_OF_CHONDROCYTE_DIFFERENTIATION	2/96	50/40755	0.00624931	0.0331912	0.021544	SOX9/SMAD7	2
GOMF_CYCLIN_DEPENDENT_PROTEIN_SERINE_THREONINE_KINASE_REGULATOR_ACTIVITY	GOMF_CYCLIN_DEPENDENT_PROTEIN_SERINE_THREONINE_KINASE_REGULATOR_ACTIVITY	2/96	50/40755	0.00624931	0.0331912	0.021544	CCND1/CDKN1A	2
GOBP_POSITIVE_REGULATION_OF_NEURAL_PRECURSOR_CELL_PROLIFERATION	GOBP_POSITIVE_REGULATION_OF_NEURAL_PRECURSOR_CELL_PROLIFERATION	2/96	51/40755	0.00649446	0.0341944	0.0221952	RASSF10/ADGRG1	2
GOBP_REGULATION_OF_MEIOTIC_CELL_CYCLE	GOBP_REGULATION_OF_MEIOTIC_CELL_CYCLE	2/96	51/40755	0.00649446	0.0341944	0.0221952	GPR3/LIF	2
GOBP_VIRAL_TRANSCRIPTION	GOBP_VIRAL_TRANSCRIPTION	2/96	51/40755	0.00649446	0.0341944	0.0221952	JUN/POU2F3	2
GOCC_CELL_CELL_JUNCTION	GOCC_CELL_CELL_JUNCTION	5/96	497/40755	0.00651628	0.0342753	0.0222477	EPHA2/CCND1/SMAD7/PCDH12/NDRG1	5
GOBP_NEGATIVE_REGULATION_OF_LYMPHOCYTE_ACTIVATION	GOBP_NEGATIVE_REGULATION_OF_LYMPHOCYTE_ACTIVATION	3/96	161/40755	0.00660934	0.0347353	0.0225462	SMAD7/CD274/PDCD1LG2	3
GOBP_APOPTOTIC_CELL_CLEARANCE	GOBP_APOPTOTIC_CELL_CLEARANCE	2/96	52/40755	0.00674395	0.0352745	0.0228963	CCL2/TGM2	2
GOBP_EPHRIN_RECEPTOR_SIGNALING_PATHWAY	GOBP_EPHRIN_RECEPTOR_SIGNALING_PATHWAY	2/96	52/40755	0.00674395	0.0352745	0.0228963	EPHA2/MMP9	2
GOBP_NEGATIVE_REGULATION_OF_DNA_BINDING	GOBP_NEGATIVE_REGULATION_OF_DNA_BINDING	2/96	52/40755	0.00674395	0.0352745	0.0228963	JUN/MDFI	2
GOMF_UBIQUITIN_LIKE_PROTEIN_LIGASE_BINDING	GOMF_UBIQUITIN_LIKE_PROTEIN_LIGASE_BINDING	4/96	317/40755	0.00681156	0.0355944	0.0231039	JUN/SMAD7/CDKN1A/TRAF1	4
GOBP_POSITIVE_REGULATION_OF_ION_TRANSMEMBRANE_TRANSPORT	GOBP_POSITIVE_REGULATION_OF_ION_TRANSMEMBRANE_TRANSPORT	3/96	163/40755	0.00683721	0.035644	0.0231361	CCL2/NTSR1/ARC	3
GOBP_MALE_SEX_DIFFERENTIATION	GOBP_MALE_SEX_DIFFERENTIATION	3/96	164/40755	0.00695288	0.0361615	0.023472	CCND1/ADGRG1/SOX9	3
GOBP_RESPONSE_TO_OXYGEN_LEVELS	GOBP_RESPONSE_TO_OXYGEN_LEVELS	4/96	320/40755	0.00703682	0.0364948	0.0236884	PLAU/BIRC2/ANGPTL4/NDRG1	4
GOBP_ICOSANOID_TRANSPORT	GOBP_ICOSANOID_TRANSPORT	2/96	54/40755	0.0072558	0.0373146	0.0242204	ABCC3/NTSR1	2
GOBP_NEGATIVE_REGULATION_OF_EPITHELIAL_CELL_APOPTOTIC_PROCESS	GOBP_NEGATIVE_REGULATION_OF_EPITHELIAL_CELL_APOPTOTIC_PROCESS	2/96	54/40755	0.0072558	0.0373146	0.0242204	ANGPTL4/SERPINE1	2
GOBP_POSITIVE_REGULATION_OF_CALCIUM_ION_TRANSPORT_INTO_CYTOSOL	GOBP_POSITIVE_REGULATION_OF_CALCIUM_ION_TRANSPORT_INTO_CYTOSOL	2/96	54/40755	0.0072558	0.0373146	0.0242204	P2RX5/NTSR1	2
GOBP_POSITIVE_REGULATION_OF_RECEPTOR_MEDIATED_ENDOCYTOSIS	GOBP_POSITIVE_REGULATION_OF_RECEPTOR_MEDIATED_ENDOCYTOSIS	2/96	54/40755	0.0072558	0.0373146	0.0242204	SERPINE1/APLN	2
GOMF_UBIQUITIN_LIKE_PROTEIN_LIGASE_ACTIVITY	GOMF_UBIQUITIN_LIKE_PROTEIN_LIGASE_ACTIVITY	4/96	324/40755	0.00734478	0.0376667	0.024449	BIRC3/BIRC2/ASB2/SMURF2	4
GOBP_CELLULAR_RESPONSE_TO_ABIOTIC_STIMULUS	GOBP_CELLULAR_RESPONSE_TO_ABIOTIC_STIMULUS	4/96	325/40755	0.00742313	0.0380186	0.0246774	ERRFI1/SOX9/MMP9/CDKN1A	4
GOMF_HEPARIN_BINDING	GOMF_HEPARIN_BINDING	3/96	168/40755	0.00742718	0.0380186	0.0246774	CCN1/ADGRG1/FGF1	3
GOBP_HEART_VALVE_MORPHOGENESIS	GOBP_HEART_VALVE_MORPHOGENESIS	2/96	55/40755	0.00751813	0.0383595	0.0248987	CCN1/SOX9	2
GOBP_INOSITOL_PHOSPHATE_METABOLIC_PROCESS	GOBP_INOSITOL_PHOSPHATE_METABOLIC_PROCESS	2/96	55/40755	0.00751813	0.0383595	0.0248987	NTSR1/HRH1	2
GOBP_POSITIVE_REGULATION_OF_MYELOID_LEUKOCYTE_DIFFERENTIATION	GOBP_POSITIVE_REGULATION_OF_MYELOID_LEUKOCYTE_DIFFERENTIATION	2/96	55/40755	0.00751813	0.0383595	0.0248987	CSF1/LIF	2
GOMF_EXTRACELLULAR_MATRIX_BINDING	GOMF_EXTRACELLULAR_MATRIX_BINDING	2/96	55/40755	0.00751813	0.0383595	0.0248987	CCN1/ADGRG1	2
GOBP_CAMERA_TYPE_EYE_DEVELOPMENT	GOBP_CAMERA_TYPE_EYE_DEVELOPMENT	4/96	329/40755	0.00774207	0.0393564	0.0255458	EPHA2/JUN/SOX9/DLX2	4
GOBP_REGULATION_OF_DEVELOPMENTAL_GROWTH	GOBP_REGULATION_OF_DEVELOPMENTAL_GROWTH	4/96	329/40755	0.00774207	0.0393564	0.0255458	CSF1/DUSP6/SMAD7/CDKN1A	4
GOBP_INOSITOL_PHOSPHATE_MEDIATED_SIGNALING	GOBP_INOSITOL_PHOSPHATE_MEDIATED_SIGNALING	2/96	56/40755	0.0077847	0.0394277	0.0255921	EDN2/HRH1	2
GOBP_POSITIVE_REGULATION_OF_CELLULAR_CARBOHYDRATE_METABOLIC_PROCESS	GOBP_POSITIVE_REGULATION_OF_CELLULAR_CARBOHYDRATE_METABOLIC_PROCESS	2/96	56/40755	0.0077847	0.0394277	0.0255921	NTSR1/HRH1	2
GOBP_RELEASE_OF_CYTOCHROME_C_FROM_MITOCHONDRIA	GOBP_RELEASE_OF_CYTOCHROME_C_FROM_MITOCHONDRIA	2/96	56/40755	0.0077847	0.0394277	0.0255921	PLAUR/MMP9	2
GOMF_CYSTEINE_TYPE_ENDOPEPTIDASE_INHIBITOR_ACTIVITY	GOMF_CYSTEINE_TYPE_ENDOPEPTIDASE_INHIBITOR_ACTIVITY	2/96	56/40755	0.0077847	0.0394277	0.0255921	BIRC3/BIRC2	2
GOMF_PRE_MRNA_BINDING	GOMF_PRE_MRNA_BINDING	2/96	56/40755	0.0077847	0.0394277	0.0255921	SOX9/RBM24	2
GOBP_RESPONSE_TO_STEROID_HORMONE	GOBP_RESPONSE_TO_STEROID_HORMONE	4/96	330/40755	0.00782319	0.0395863	0.025695	ERRFI1/CCND1/FOSL1/PMEPA1	4
GOMF_PROTEIN_HETERODIMERIZATION_ACTIVITY	GOMF_PROTEIN_HETERODIMERIZATION_ACTIVITY	4/96	331/40755	0.00790487	0.0399629	0.0259394	NR4A1/PDGFB/BHLHE40/IRAK2	4
GOBP_POSITIVE_REGULATION_OF_DNA_BINDING	GOBP_POSITIVE_REGULATION_OF_DNA_BINDING	2/96	57/40755	0.0080555	0.040557	0.0263251	PLAUR/MMP9	2
GOBP_REGULATION_OF_DNA_TEMPLATED_TRANSCRIPTION_INITIATION	GOBP_REGULATION_OF_DNA_TEMPLATED_TRANSCRIPTION_INITIATION	2/96	57/40755	0.0080555	0.040557	0.0263251	JUN/FOSL1	2
GOBP_CELLULAR_RESPONSE_TO_CHEMICAL_STRESS	GOBP_CELLULAR_RESPONSE_TO_CHEMICAL_STRESS	4/96	334/40755	0.00815327	0.0410118	0.0266203	ERRFI1/JUN/MMP9/ETV5	4
GOBP_SIGNAL_TRANSDUCTION_IN_RESPONSE_TO_DNA_DAMAGE	GOBP_SIGNAL_TRANSDUCTION_IN_RESPONSE_TO_DNA_DAMAGE	3/96	174/40755	0.00817381	0.0410403	0.0266387	CCND1/CDKN1A/NDRG1	3
GOBP_REGULATION_OF_LIPID_BIOSYNTHETIC_PROCESS	GOBP_REGULATION_OF_LIPID_BIOSYNTHETIC_PROCESS	3/96	175/40755	0.00830239	0.0414494	0.0269043	CCN1/PDGFB/FGF1	3
GOBP_DENDRITIC_SPINE_MORPHOGENESIS	GOBP_DENDRITIC_SPINE_MORPHOGENESIS	2/96	58/40755	0.00833049	0.0414494	0.0269043	ZNF365/ARC	2
GOBP_NEGATIVE_REGULATION_OF_BMP_SIGNALING_PATHWAY	GOBP_NEGATIVE_REGULATION_OF_BMP_SIGNALING_PATHWAY	2/96	58/40755	0.00833049	0.0414494	0.0269043	SMURF2/SMAD7	2
GOBP_PROTEIN_K63_LINKED_UBIQUITINATION	GOBP_PROTEIN_K63_LINKED_UBIQUITINATION	2/96	58/40755	0.00833049	0.0414494	0.0269043	BIRC2/TRAF1	2
GOBP_BLOOD_VESSEL_ENDOTHELIAL_CELL_MIGRATION	GOBP_BLOOD_VESSEL_ENDOTHELIAL_CELL_MIGRATION	3/96	176/40755	0.00843215	0.0418608	0.0271713	EPHA2/NR4A1/PDGFB	3
GOCC_LEADING_EDGE_MEMBRANE	GOCC_LEADING_EDGE_MEMBRANE	3/96	176/40755	0.00843215	0.0418608	0.0271713	EPHA2/SPRY4/FGD2	3
GOBP_TEMPERATURE_HOMEOSTASIS	GOBP_TEMPERATURE_HOMEOSTASIS	3/96	177/40755	0.0085631	0.0423984	0.0275203	GPR3/EDN2/NTSR1	3
GOBP_REGULATION_OF_LIPID_METABOLIC_PROCESS	GOBP_REGULATION_OF_LIPID_METABOLIC_PROCESS	4/96	339/40755	0.00857857	0.0423984	0.0275203	CCN1/SOX9/PDGFB/FGF1	4
GOBP_KERATINIZATION	GOBP_KERATINIZATION	2/96	59/40755	0.00860966	0.0423984	0.0275203	IVL/KRT16	2
GOBP_REGULATION_OF_RECEPTOR_INTERNALIZATION	GOBP_REGULATION_OF_RECEPTOR_INTERNALIZATION	2/96	59/40755	0.00860966	0.0423984	0.0275203	ARC/APLN	2
GOBP_RESPONSE_TO_CADMIUM_ION	GOBP_RESPONSE_TO_CADMIUM_ION	2/96	59/40755	0.00860966	0.0423984	0.0275203	JUN/MMP9	2
GOBP_STRIATED_MUSCLE_CONTRACTION	GOBP_STRIATED_MUSCLE_CONTRACTION	3/96	178/40755	0.00869525	0.0426675	0.0276949	MYBPH/NR4A1/SMAD7	3
GOCC_RUFFLE	GOCC_RUFFLE	3/96	178/40755	0.00869525	0.0426675	0.0276949	EPHA2/SPRY4/FGD2	3
GOBP_REGULATION_OF_T_CELL_ACTIVATION	GOBP_REGULATION_OF_T_CELL_ACTIVATION	4/96	342/40755	0.0088406	0.0432844	0.0280954	CCL2/SMAD7/CD274/PDCD1LG2	4
GOMF_MOLECULAR_FUNCTION_INHIBITOR_ACTIVITY	GOMF_MOLECULAR_FUNCTION_INHIBITOR_ACTIVITY	2/96	60/40755	0.00889298	0.0434252	0.0281867	SMAD7/MDFI	2
GOBP_CYTOPLASMIC_PATTERN_RECOGNITION_RECEPTOR_SIGNALING_PATHWAY	GOBP_CYTOPLASMIC_PATTERN_RECOGNITION_RECEPTOR_SIGNALING_PATHWAY	2/96	61/40755	0.00918045	0.0446312	0.0289696	BIRC3/BIRC2	2
GOBP_REGULATION_OF_NEUROTRANSMITTER_RECEPTOR_ACTIVITY	GOBP_REGULATION_OF_NEUROTRANSMITTER_RECEPTOR_ACTIVITY	2/96	61/40755	0.00918045	0.0446312	0.0289696	CCL2/ARC	2
GOBP_NOTCH_SIGNALING_PATHWAY	GOBP_NOTCH_SIGNALING_PATHWAY	3/96	182/40755	0.00923581	0.0448608	0.0291186	SOX9/DLX2/PRAG1	3
GOBP_NEGATIVE_REGULATION_OF_MITOTIC_CELL_CYCLE_PHASE_TRANSITION	GOBP_NEGATIVE_REGULATION_OF_MITOTIC_CELL_CYCLE_PHASE_TRANSITION	3/96	183/40755	0.00937395	0.0453918	0.0294633	CCND1/CCL2/CDKN1A	3
GOBP_POSITIVE_REGULATION_OF_VASCULATURE_DEVELOPMENT	GOBP_POSITIVE_REGULATION_OF_VASCULATURE_DEVELOPMENT	3/96	183/40755	0.00937395	0.0453918	0.0294633	ANGPTL4/FGF1/SERPINE1	3
GOBP_LIPOPOLYSACCHARIDE_MEDIATED_SIGNALING_PATHWAY	GOBP_LIPOPOLYSACCHARIDE_MEDIATED_SIGNALING_PATHWAY	2/96	62/40755	0.00947203	0.0457472	0.0296939	CCL2/IRAK2	2
GOBP_PHOTORECEPTOR_CELL_DIFFERENTIATION	GOBP_PHOTORECEPTOR_CELL_DIFFERENTIATION	2/96	62/40755	0.00947203	0.0457472	0.0296939	SOX9/DLX2	2
GOBP_MUSCLE_CONTRACTION	GOBP_MUSCLE_CONTRACTION	4/96	349/40755	0.00947223	0.0457472	0.0296939	EDN2/MYBPH/NR4A1/SMAD7	4
GOBP_RESPONSE_TO_METAL_ION	GOBP_RESPONSE_TO_METAL_ION	4/96	350/40755	0.0095648	0.0461336	0.0299448	JUN/CCND1/MMP9/NDRG1	4
GOBP_RECEPTOR_SIGNALING_PATHWAY_VIA_STAT	GOBP_RECEPTOR_SIGNALING_PATHWAY_VIA_STAT	3/96	185/40755	0.00965386	0.0464413	0.0301445	CLCF1/CCL2/LIF	3
GOBP_NEURON_DEATH	GOBP_NEURON_DEATH	4/96	352/40755	0.0097517	0.0467848	0.0303675	JUN/CSF1/CLCF1/CCL2	4
GOBP_REGULATION_OF_CYTOSOLIC_CALCIUM_ION_CONCENTRATION	GOBP_REGULATION_OF_CYTOSOLIC_CALCIUM_ION_CONCENTRATION	4/96	352/40755	0.0097517	0.0467848	0.0303675	GPR3/EDN2/P2RX5/NTSR1	4
GOBP_INTERLEUKIN_10_PRODUCTION	GOBP_INTERLEUKIN_10_PRODUCTION	2/96	63/40755	0.0097677	0.0467848	0.0303675	CD274/PDCD1LG2	2
GOBP_LYMPHOCYTE_CHEMOTAXIS	GOBP_LYMPHOCYTE_CHEMOTAXIS	2/96	63/40755	0.0097677	0.0467848	0.0303675	CH25H/CCL2	2
GOBP_POLYOL_BIOSYNTHETIC_PROCESS	GOBP_POLYOL_BIOSYNTHETIC_PROCESS	2/96	63/40755	0.0097677	0.0467848	0.0303675	NTSR1/HRH1	2
GOBP_REGULATION_OF_STEM_CELL_DIFFERENTIATION	GOBP_REGULATION_OF_STEM_CELL_DIFFERENTIATION	2/96	63/40755	0.0097677	0.0467848	0.0303675	SOX9/RBM24	2
GOBP_REGULATION_OF_CATION_TRANSMEMBRANE_TRANSPORT	GOBP_REGULATION_OF_CATION_TRANSMEMBRANE_TRANSPORT	4/96	353/40755	0.00984603	0.0469782	0.030493	CCL2/MMP9/NTSR1/ARC	4
GOBP_REGULATION_OF_VASCULATURE_DEVELOPMENT	GOBP_REGULATION_OF_VASCULATURE_DEVELOPMENT	4/96	353/40755	0.00984603	0.0469782	0.030493	EPHA2/ANGPTL4/FGF1/SERPINE1	4
GOBP_MESONEPHRIC_TUBULE_MORPHOGENESIS	GOBP_MESONEPHRIC_TUBULE_MORPHOGENESIS	2/96	64/40755	0.0100674	0.0469782	0.030493	SOX9/FGF1	2
GOBP_REGULATION_OF_B_CELL_PROLIFERATION	GOBP_REGULATION_OF_B_CELL_PROLIFERATION	2/96	64/40755	0.0100674	0.0469782	0.030493	CLCF1/CDKN1A	2
GOBP_REGULATION_OF_VASOCONSTRICTION	GOBP_REGULATION_OF_VASOCONSTRICTION	2/96	64/40755	0.0100674	0.0469782	0.030493	EDN2/HRH1	2
GOBP_REGENERATION	GOBP_REGENERATION	3/96	188/40755	0.0100828	0.0469782	0.030493	JUN/CCND1/CDKN1A	3
GOBP_REGULATION_OF_ADAPTIVE_IMMUNE_RESPONSE	GOBP_REGULATION_OF_ADAPTIVE_IMMUNE_RESPONSE	3/96	188/40755	0.0100828	0.0469782	0.030493	CLCF1/SMAD7/CD274	3
GOBP_REGULATION_OF_CELL_CYCLE_G1_S_PHASE_TRANSITION	GOBP_REGULATION_OF_CELL_CYCLE_G1_S_PHASE_TRANSITION	3/96	188/40755	0.0100828	0.0469782	0.030493	CCND1/CCL2/CDKN1A	3
GOBP_SPROUTING_ANGIOGENESIS	GOBP_SPROUTING_ANGIOGENESIS	3/96	189/40755	0.0102282	0.0469782	0.030493	EPHA2/NR4A1/FGF1	3
GOBP_HEART_VALVE_DEVELOPMENT	GOBP_HEART_VALVE_DEVELOPMENT	2/96	65/40755	0.0103713	0.0469782	0.030493	CCN1/SOX9	2
GOBP_ZYMOGEN_ACTIVATION	GOBP_ZYMOGEN_ACTIVATION	2/96	65/40755	0.0103713	0.0469782	0.030493	PLAU/SERPINE1	2
GOBP_GASTRULATION	GOBP_GASTRULATION	3/96	190/40755	0.0103749	0.0469782	0.030493	EPHA2/MMP9/APLN	3
GOBP_POSITIVE_REGULATION_OF_PEPTIDYL_TYROSINE_PHOSPHORYLATION	GOBP_POSITIVE_REGULATION_OF_PEPTIDYL_TYROSINE_PHOSPHORYLATION	3/96	190/40755	0.0103749	0.0469782	0.030493	CLCF1/LIF/PDGFB	3
GOBP_RESPONSE_TO_KETONE	GOBP_RESPONSE_TO_KETONE	3/96	190/40755	0.0103749	0.0469782	0.030493	ERRFI1/CCND1/FOSL1	3
GOBP_ALCOHOL_METABOLIC_PROCESS	GOBP_ALCOHOL_METABOLIC_PROCESS	4/96	361/40755	0.0106221	0.0469782	0.030493	CH25H/NTSR1/HRH1/FGF1	4
GOMF_ENDOPEPTIDASE_REGULATOR_ACTIVITY	GOMF_ENDOPEPTIDASE_REGULATOR_ACTIVITY	3/96	192/40755	0.0106718	0.0469782	0.030493	BIRC3/BIRC2/SERPINE1	3
GOBP_PATHWAY_RESTRICTED_SMAD_PROTEIN_PHOSPHORYLATION	GOBP_PATHWAY_RESTRICTED_SMAD_PROTEIN_PHOSPHORYLATION	2/96	66/40755	0.0106791	0.0469782	0.030493	SMAD7/PMEPA1	2
GOBP_REGULATION_OF_CD4_POSITIVE_ALPHA_BETA_T_CELL_ACTIVATION	GOBP_REGULATION_OF_CD4_POSITIVE_ALPHA_BETA_T_CELL_ACTIVATION	2/96	66/40755	0.0106791	0.0469782	0.030493	SMAD7/CD274	2
GOBP_STEROL_BIOSYNTHETIC_PROCESS	GOBP_STEROL_BIOSYNTHETIC_PROCESS	2/96	66/40755	0.0106791	0.0469782	0.030493	CH25H/FGF1	2
GOBP_REGULATION_OF_GTPASE_ACTIVITY	GOBP_REGULATION_OF_GTPASE_ACTIVITY	4/96	363/40755	0.0108222	0.0469782	0.030493	EPHA2/CCL2/TGM2/FGD2	4
GOBP_G_PROTEIN_COUPLED_RECEPTOR_SIGNALING_PATHWAY_COUPLED_TO_CYCLIC_NUCLEOTIDE_SECOND_MESSENGER	GOBP_G_PROTEIN_COUPLED_RECEPTOR_SIGNALING_PATHWAY_COUPLED_TO_CYCLIC_NUCLEOTIDE_SECOND_MESSENGER	2/96	67/40755	0.0109909	0.0469782	0.030493	CCL2/HRH1	2
GOBP_MODULATION_BY_HOST_OF_SYMBIONT_PROCESS	GOBP_MODULATION_BY_HOST_OF_SYMBIONT_PROCESS	2/96	67/40755	0.0109909	0.0469782	0.030493	JUN/POU2F3	2
GOBP_NECROTIC_CELL_DEATH	GOBP_NECROTIC_CELL_DEATH	2/96	67/40755	0.0109909	0.0469782	0.030493	BIRC3/BIRC2	2
GOCC_PLATELET_ALPHA_GRANULE_LUMEN	GOCC_PLATELET_ALPHA_GRANULE_LUMEN	2/96	67/40755	0.0109909	0.0469782	0.030493	PDGFB/SERPINE1	2
GOBP_NEGATIVE_REGULATION_OF_T_CELL_PROLIFERATION	GOBP_NEGATIVE_REGULATION_OF_T_CELL_PROLIFERATION	2/96	68/40755	0.0113068	0.0469782	0.030493	CD274/PDCD1LG2	2
GOBP_POSITIVE_REGULATION_OF_TYROSINE_PHOSPHORYLATION_OF_STAT_PROTEIN	GOBP_POSITIVE_REGULATION_OF_TYROSINE_PHOSPHORYLATION_OF_STAT_PROTEIN	2/96	68/40755	0.0113068	0.0469782	0.030493	CLCF1/LIF	2
GOBP_NEGATIVE_REGULATION_OF_CELL_CELL_ADHESION	GOBP_NEGATIVE_REGULATION_OF_CELL_CELL_ADHESION	3/96	199/40755	0.0117497	0.0469782	0.030493	SMAD7/CD274/PDCD1LG2	3
GOBP_NEURAL_RETINA_DEVELOPMENT	GOBP_NEURAL_RETINA_DEVELOPMENT	2/96	70/40755	0.0119504	0.0470421	0.0305344	SOX9/DLX2	2
GOBP_REGULATION_OF_HEMOPOIESIS	GOBP_REGULATION_OF_HEMOPOIESIS	4/96	374/40755	0.0119659	0.0470695	0.0305522	CSF1/RAB7B/SMAD7/LIF	4
GOBP_RESPONSE_TO_MECHANICAL_STIMULUS	GOBP_RESPONSE_TO_MECHANICAL_STIMULUS	3/96	201/40755	0.0120687	0.0474571	0.0308039	JUN/FOSL1/SOX9	3
GOBP_CARDIAC_SEPTUM_MORPHOGENESIS	GOBP_CARDIAC_SEPTUM_MORPHOGENESIS	2/96	71/40755	0.0122781	0.0481088	0.0312268	CCN1/SMAD7	2
GOBP_POSITIVE_REGULATION_OF_REACTIVE_OXYGEN_SPECIES_METABOLIC_PROCESS	GOBP_POSITIVE_REGULATION_OF_REACTIVE_OXYGEN_SPECIES_METABOLIC_PROCESS	2/96	71/40755	0.0122781	0.0481088	0.0312268	PDGFB/CDKN1A	2
GOBP_RESPONSE_TO_REACTIVE_OXYGEN_SPECIES	GOBP_RESPONSE_TO_REACTIVE_OXYGEN_SPECIES	3/96	204/40755	0.0125566	0.0490955	0.0318673	JUN/FOSL1/MMP9	3
GOBP_DNA_DAMAGE_RESPONSE_SIGNAL_TRANSDUCTION_BY_P53_CLASS_MEDIATOR	GOBP_DNA_DAMAGE_RESPONSE_SIGNAL_TRANSDUCTION_BY_P53_CLASS_MEDIATOR	2/96	72/40755	0.0126097	0.0492158	0.0319454	CDKN1A/NDRG1	2
GOBP_NEGATIVE_REGULATION_OF_NEURON_DIFFERENTIATION	GOBP_NEGATIVE_REGULATION_OF_NEURON_DIFFERENTIATION	2/96	72/40755	0.0126097	0.0492158	0.0319454	SOX9/DLX2	2
GOBP_POSITIVE_REGULATION_OF_MITOCHONDRION_ORGANIZATION	GOBP_POSITIVE_REGULATION_OF_MITOCHONDRION_ORGANIZATION	2/96	72/40755	0.0126097	0.0492158	0.0319454	PLAUR/MMP9	2
GOBP_LEUKOCYTE_CELL_CELL_ADHESION	GOBP_LEUKOCYTE_CELL_CELL_ADHESION	4/96	381/40755	0.0127326	0.049678	0.0322454	CCL2/SMAD7/CD274/PDCD1LG2	4

## Sheet: go_bp
ID	Description	GeneRatio	BgRatio	pvalue	p.adjust	qvalue	geneID	Count
GOBP_ERK1_AND_ERK2_CASCADE	GOBP_ERK1_AND_ERK2_CASCADE	11/96	341/40755	5.60785e-10	7.54051e-08	4.89445e-08	ERRFI1/EPHA2/JUN/CCN1/DUSP6/CCL2/SOX9/LIF/PDGFB/FGF1/SPRY4	11
GOBP_PLACENTA_DEVELOPMENT	GOBP_PLACENTA_DEVELOPMENT	8/96	148/40755	2.52983e-09	2.76177e-07	1.79263e-07	CCN1/PHLDA2/FOSL1/BIRC2/LIF/PDGFB/PCDH12/MDFI	8
GOBP_CELL_CHEMOTAXIS	GOBP_CELL_CHEMOTAXIS	10/96	315/40755	4.13779e-09	4.30408e-07	2.79373e-07	EPHA2/EDN2/CSF1/CH25H/NR4A1/CCL2/PDGFB/HRH1/FGF1/SERPINE1	10
GOBP_REGULATION_OF_EPITHELIAL_CELL_DIFFERENTIATION	GOBP_REGULATION_OF_EPITHELIAL_CELL_DIFFERENTIATION	8/96	158/40755	4.23925e-09	4.3684e-07	2.83548e-07	ERRFI1/CCND1/ETV4/SOX9/MMP9/LIF/MAFF/SERPINE1	8
GOBP_REPRODUCTIVE_SYSTEM_DEVELOPMENT	GOBP_REPRODUCTIVE_SYSTEM_DEVELOPMENT	11/96	437/40755	7.40301e-09	7.42051e-07	4.81656e-07	CCN1/PHLDA2/CCND1/FOSL1/BIRC2/ADGRG1/SOX9/LIF/PDGFB/PCDH12/MDFI	11
GOBP_POSITIVE_REGULATION_OF_CELL_ADHESION	GOBP_POSITIVE_REGULATION_OF_CELL_ADHESION	11/96	446/40755	9.12868e-09	8.8292e-07	5.73092e-07	CCN1/CSF1/ADGRG1/CCL2/SMAD7/PLAUR/TGM2/LIF/PDGFB/CD274/PDCD1LG2	11
GOBP_TISSUE_MIGRATION	GOBP_TISSUE_MIGRATION	10/96	368/40755	1.80699e-08	1.56881e-06	1.0183e-06	EPHA2/EDN2/JUN/S100A2/NR4A1/KRT16/SOX9/MMP9/PDGFB/FGF1	10
GOBP_AMEBOIDAL_TYPE_CELL_MIGRATION	GOBP_AMEBOIDAL_TYPE_CELL_MIGRATION	11/96	482/40755	2.01959e-08	1.68518e-06	1.09383e-06	EPHA2/EDN2/JUN/S100A2/NR4A1/KRT16/SMURF2/SOX9/MMP9/PDGFB/FGF1	11
GOBP_GLIOGENESIS	GOBP_GLIOGENESIS	9/96	291/40755	3.21125e-08	2.2697e-06	1.47323e-06	CSF1/ZNF365/CLCF1/ADGRG1/CCL2/SOX9/DLX2/LIF/NDRG1	9
GOBP_EMBRYONIC_PLACENTA_DEVELOPMENT	GOBP_EMBRYONIC_PLACENTA_DEVELOPMENT	6/96	88/40755	6.76117e-08	4.43742e-06	2.88028e-06	CCN1/PHLDA2/LIF/PDGFB/PCDH12/MDFI	6
GOBP_EMBRYONIC_ORGAN_DEVELOPMENT	GOBP_EMBRYONIC_ORGAN_DEVELOPMENT	10/96	451/40755	1.20446e-07	7.37799e-06	4.78896e-06	EPHA2/CCN1/PHLDA2/ASB2/SOX9/DLX2/LIF/PDGFB/PCDH12/MDFI	10
GOBP_EPITHELIAL_CELL_PROLIFERATION	GOBP_EPITHELIAL_CELL_PROLIFERATION	10/96	451/40755	1.20446e-07	7.37799e-06	4.78896e-06	ERRFI1/EPHA2/JUN/CCND1/NR4A1/CCL2/SOX9/PDGFB/FGF1/APLN	10
GOBP_REGULATION_OF_MIRNA_TRANSCRIPTION	GOBP_REGULATION_OF_MIRNA_TRANSCRIPTION	5/96	60/40755	3.21703e-07	1.80056e-05	1.16872e-05	JUN/FOSL1/SOX9/PDGFB/APLN	5
GOBP_LEUKOCYTE_MIGRATION	GOBP_LEUKOCYTE_MIGRATION	9/96	385/40755	3.43213e-07	1.90435e-05	1.23609e-05	EDN2/CSF1/CH25H/ASB2/CCL2/MMP9/PDGFB/HRH1/SERPINE1	9
GOBP_POSITIVE_REGULATION_OF_EPITHELIAL_CELL_PROLIFERATION	GOBP_POSITIVE_REGULATION_OF_EPITHELIAL_CELL_PROLIFERATION	7/96	209/40755	6.8308e-07	3.19137e-05	2.07148e-05	JUN/CCND1/NR4A1/SOX9/PDGFB/FGF1/APLN	7
GOBP_REGULATION_OF_CELL_SUBSTRATE_ADHESION	GOBP_REGULATION_OF_CELL_SUBSTRATE_ADHESION	7/96	217/40755	8.78365e-07	3.98554e-05	2.58696e-05	CCN1/CSF1/PLAU/CORO2B/PDGFB/SPRY4/SERPINE1	7
GOBP_NEGATIVE_REGULATION_OF_PHOSPHORUS_METABOLIC_PROCESS	GOBP_NEGATIVE_REGULATION_OF_PHOSPHORUS_METABOLIC_PROCESS	9/96	442/40755	1.07866e-06	4.81178e-05	3.12327e-05	ERRFI1/JUN/DUSP6/SMAD7/PMEPA1/PDGFB/SPRY4/CDKN1A/IGFBP3	9
GOBP_EPIDERMIS_DEVELOPMENT	GOBP_EPIDERMIS_DEVELOPMENT	8/96	335/40755	1.35653e-06	5.98284e-05	3.88339e-05	ERRFI1/EPHA2/IVL/POU2F3/KRT16/ETV4/SOX9/MAFF	8
GOBP_LEUKOCYTE_CHEMOTAXIS	GOBP_LEUKOCYTE_CHEMOTAXIS	7/96	236/40755	1.53653e-06	6.61533e-05	4.29393e-05	EDN2/CSF1/CH25H/CCL2/PDGFB/HRH1/SERPINE1	7
GOBP_NEGATIVE_REGULATION_OF_CYSTEINE_TYPE_ENDOPEPTIDASE_ACTIVITY	GOBP_NEGATIVE_REGULATION_OF_CYSTEINE_TYPE_ENDOPEPTIDASE_ACTIVITY	5/96	85/40755	1.84441e-06	7.7325e-05	5.01907e-05	BIRC3/BIRC2/NR4A1/PLAUR/MMP9	5
GOBP_VASCULAR_ASSOCIATED_SMOOTH_MUSCLE_CELL_PROLIFERATION	GOBP_VASCULAR_ASSOCIATED_SMOOTH_MUSCLE_CELL_PROLIFERATION	5/96	87/40755	2.06996e-06	8.64524e-05	5.61152e-05	JUN/MMP9/PDGFB/CDKN1A/APLN	5
GOBP_CYTOKINE_MEDIATED_SIGNALING_PATHWAY	GOBP_CYTOKINE_MEDIATED_SIGNALING_PATHWAY	9/96	485/40755	2.30672e-06	9.38521e-05	6.09183e-05	EDN2/CSF1/CLCF1/BIRC3/BIRC2/CCL2/PDGFB/IRAK2/TRAF1	9
GOBP_REGULATION_OF_BINDING	GOBP_REGULATION_OF_BINDING	8/96	367/40755	2.66649e-06	0.000106524	6.91435e-05	JUN/PHLDA2/PLAUR/MMP9/LIF/PDGFB/CDKN1A/MDFI	8
GOBP_REGULATION_OF_CELL_DEVELOPMENT	GOBP_REGULATION_OF_CELL_DEVELOPMENT	9/96	500/40755	2.95455e-06	0.000115998	7.52927e-05	ZNF365/RASSF10/CLCF1/SMAD7/DLX2/TGM2/LIF/BHLHE40/SPRY4	9
GOBP_REGULATION_OF_SIGNALING_RECEPTOR_ACTIVITY	GOBP_REGULATION_OF_SIGNALING_RECEPTOR_ACTIVITY	6/96	173/40755	3.6239e-06	0.000134536	8.73256e-05	ERRFI1/PLAU/PHLDA2/CCL2/SERPINE1/ARC	6
GOBP_SMOOTH_MUSCLE_CELL_PROLIFERATION	GOBP_SMOOTH_MUSCLE_CELL_PROLIFERATION	6/96	173/40755	3.6239e-06	0.000134536	8.73256e-05	JUN/MMP9/PDGFB/CDKN1A/IGFBP3/APLN	6
GOBP_NEGATIVE_REGULATION_OF_PHOSPHORYLATION	GOBP_NEGATIVE_REGULATION_OF_PHOSPHORYLATION	8/96	383/40755	3.64981e-06	0.000135043	8.76547e-05	ERRFI1/JUN/DUSP6/SMAD7/PMEPA1/SPRY4/CDKN1A/IGFBP3	8
GOBP_REGULATION_OF_BODY_FLUID_LEVELS	GOBP_REGULATION_OF_BODY_FLUID_LEVELS	8/96	385/40755	3.79198e-06	0.000138445	8.98629e-05	PLAU/CCND1/CORO2B/KRT16/PLAUR/PDGFB/SERPINE1/APLN	8
GOBP_POSITIVE_REGULATION_OF_MIRNA_TRANSCRIPTION	GOBP_POSITIVE_REGULATION_OF_MIRNA_TRANSCRIPTION	4/96	45/40755	3.99912e-06	0.00014363	9.32283e-05	JUN/FOSL1/PDGFB/APLN	4
GOBP_IN_UTERO_EMBRYONIC_DEVELOPMENT	GOBP_IN_UTERO_EMBRYONIC_DEVELOPMENT	8/96	389/40755	4.09047e-06	0.000146433	9.50481e-05	CCN1/PHLDA2/FOSL1/LIF/MAFF/PDGFB/PCDH12/MDFI	8
GOBP_REGULATION_OF_CELL_ADHESION_MEDIATED_BY_INTEGRIN	GOBP_REGULATION_OF_CELL_ADHESION_MEDIATED_BY_INTEGRIN	4/96	48/40755	5.19448e-06	0.000179543	0.000116539	EPHA2/PLAU/LIF/SERPINE1	4
GOBP_REGULATION_OF_SMALL_GTPASE_MEDIATED_SIGNAL_TRANSDUCTION	GOBP_REGULATION_OF_SMALL_GTPASE_MEDIATED_SIGNAL_TRANSDUCTION	7/96	300/40755	7.43634e-06	0.000234711	0.000152348	CSF1/ADGRG1/TGM2/CYTH4/SPRY4/FGD2/PRAG1	7
GOBP_MONONUCLEAR_CELL_MIGRATION	GOBP_MONONUCLEAR_CELL_MIGRATION	6/96	199/40755	8.08568e-06	0.000234711	0.000152348	CSF1/CH25H/ASB2/CCL2/PDGFB/SERPINE1	6
GOBP_MORPHOGENESIS_OF_A_BRANCHING_STRUCTURE	GOBP_MORPHOGENESIS_OF_A_BRANCHING_STRUCTURE	6/96	199/40755	8.08568e-06	0.000234711	0.000152348	EPHA2/CSF1/SOX9/DLX2/TGM2/FGF1	6
GOBP_ENDOTHELIAL_CELL_PROLIFERATION	GOBP_ENDOTHELIAL_CELL_PROLIFERATION	6/96	201/40755	8.55987e-06	0.000238336	0.000154701	EPHA2/JUN/NR4A1/CCL2/PDGFB/APLN	6
GOBP_WOUND_HEALING	GOBP_WOUND_HEALING	8/96	431/40755	8.63145e-06	0.000239724	0.000155602	CCN1/PLAU/TNFRSF12A/PLAUR/PDGFB/FGF1/CDKN1A/SERPINE1	8
GOBP_GLAND_DEVELOPMENT	GOBP_GLAND_DEVELOPMENT	8/96	432/40755	8.77746e-06	0.000242717	0.000157545	EPHA2/JUN/CSF1/CCND1/SOX9/TGM2/FGF1/APLN	8
GOBP_RESPONSE_TO_LIGHT_STIMULUS	GOBP_RESPONSE_TO_LIGHT_STIMULUS	7/96	310/40755	9.19931e-06	0.000252545	0.000163924	IVL/BEST1/CCND1/MMP9/BHLHE40/HRH1/CDKN1A	7
GOBP_EPIDERMAL_CELL_DIFFERENTIATION	GOBP_EPIDERMAL_CELL_DIFFERENTIATION	6/96	205/40755	9.57588e-06	0.000259277	0.000168294	ERRFI1/EPHA2/IVL/KRT16/ETV4/MAFF	6
GOBP_RESPONSE_TO_FIBROBLAST_GROWTH_FACTOR	GOBP_RESPONSE_TO_FIBROBLAST_GROWTH_FACTOR	5/96	119/40755	9.64135e-06	0.000259277	0.000168294	NR4A1/CCL2/FGF1/SPRY4/APLN	5
GOBP_REGULATION_OF_CELLULAR_RESPONSE_TO_GROWTH_FACTOR_STIMULUS	GOBP_REGULATION_OF_CELLULAR_RESPONSE_TO_GROWTH_FACTOR_STIMULUS	7/96	315/40755	1.02031e-05	0.00027043	0.000175533	CCN1/SMURF2/SMAD7/PMEPA1/FGF1/SPRY4/APLN	7
GOBP_REGULATION_OF_DNA_BINDING	GOBP_REGULATION_OF_DNA_BINDING	5/96	121/40755	1.04553e-05	0.000274477	0.00017816	JUN/PLAUR/MMP9/LIF/MDFI	5
GOBP_GLAND_MORPHOGENESIS	GOBP_GLAND_MORPHOGENESIS	5/96	123/40755	1.1322e-05	0.000293732	0.000190658	EPHA2/CSF1/SOX9/TGM2/FGF1	5
GOBP_REGULATION_OF_DNA_BINDING_TRANSCRIPTION_FACTOR_ACTIVITY	GOBP_REGULATION_OF_DNA_BINDING_TRANSCRIPTION_FACTOR_ACTIVITY	8/96	451/40755	1.19752e-05	0.000308501	0.000200244	RAB7B/FOSL1/SMAD7/NTSR1/BHLHE40/IRAK2/MDFI/TRAF1	8
GOBP_GLIAL_CELL_DIFFERENTIATION	GOBP_GLIAL_CELL_DIFFERENTIATION	6/96	218/40755	1.35728e-05	0.000341798	0.000221857	ZNF365/CLCF1/SOX9/DLX2/LIF/NDRG1	6
GOBP_REGULATION_OF_CHEMOTAXIS	GOBP_REGULATION_OF_CHEMOTAXIS	6/96	225/40755	1.62268e-05	0.000397594	0.000258073	EDN2/CSF1/CCL2/PDGFB/FGF1/SERPINE1	6
GOBP_POSITIVE_REGULATION_OF_EPITHELIAL_CELL_DIFFERENTIATION	GOBP_POSITIVE_REGULATION_OF_EPITHELIAL_CELL_DIFFERENTIATION	4/96	65/40755	1.75287e-05	0.000424773	0.000275715	ETV4/SOX9/LIF/SERPINE1	4
GOBP_SKELETAL_MUSCLE_CELL_DIFFERENTIATION	GOBP_SKELETAL_MUSCLE_CELL_DIFFERENTIATION	4/96	65/40755	1.75287e-05	0.000424773	0.000275715	NR4A1/ASB2/MAFF/RBM24	4
GOBP_MAMMARY_GLAND_DEVELOPMENT	GOBP_MAMMARY_GLAND_DEVELOPMENT	5/96	135/40755	1.77669e-05	0.000429601	0.000278849	EPHA2/CSF1/CCND1/SOX9/APLN	5
GOBP_POSITIVE_REGULATION_OF_KINASE_ACTIVITY	GOBP_POSITIVE_REGULATION_OF_KINASE_ACTIVITY	8/96	477/40755	1.78998e-05	0.000431866	0.000280319	EPHA2/CCN1/CSF1/CCND1/PDGFB/FGF1/CDKN1A/FGD2	8
GOBP_MYELOID_LEUKOCYTE_MIGRATION	GOBP_MYELOID_LEUKOCYTE_MIGRATION	6/96	230/40755	1.83675e-05	0.000442183	0.000287015	EDN2/CSF1/CCL2/PDGFB/HRH1/SERPINE1	6
GOBP_REGULATION_OF_CYSTEINE_TYPE_ENDOPEPTIDASE_ACTIVITY	GOBP_REGULATION_OF_CYSTEINE_TYPE_ENDOPEPTIDASE_ACTIVITY	6/96	232/40755	1.9285e-05	0.000458268	0.000297456	CCN1/BIRC3/BIRC2/NR4A1/PLAUR/MMP9	6
GOBP_RAS_PROTEIN_SIGNAL_TRANSDUCTION	GOBP_RAS_PROTEIN_SIGNAL_TRANSDUCTION	7/96	348/40755	1.93675e-05	0.000459238	0.000298086	JUN/CSF1/ADGRG1/CYTH4/SPRY4/CDKN1A/PRAG1	7
GOBP_MUSCLE_CELL_PROLIFERATION	GOBP_MUSCLE_CELL_PROLIFERATION	6/96	233/40755	1.97574e-05	0.00046748	0.000303435	JUN/MMP9/PDGFB/CDKN1A/IGFBP3/APLN	6
GOBP_KERATINOCYTE_DIFFERENTIATION	GOBP_KERATINOCYTE_DIFFERENTIATION	5/96	142/40755	2.26657e-05	0.000523925	0.000340073	ERRFI1/EPHA2/IVL/KRT16/ETV4	5
GOBP_POSITIVE_REGULATION_OF_SMALL_GTPASE_MEDIATED_SIGNAL_TRANSDUCTION	GOBP_POSITIVE_REGULATION_OF_SMALL_GTPASE_MEDIATED_SIGNAL_TRANSDUCTION	4/96	70/40755	2.35258e-05	0.00053705	0.000348593	CSF1/ADGRG1/TGM2/PRAG1	4
GOBP_REGULATION_OF_NEUROGENESIS	GOBP_REGULATION_OF_NEUROGENESIS	7/96	361/40755	2.44774e-05	0.000555324	0.000360454	ZNF365/RASSF10/CLCF1/DLX2/TGM2/LIF/BHLHE40	7
GOBP_CELL_SUBSTRATE_ADHESION	GOBP_CELL_SUBSTRATE_ADHESION	7/96	365/40755	2.62563e-05	0.000585868	0.00038028	CCN1/CSF1/PLAU/CORO2B/PDGFB/SPRY4/SERPINE1	7
GOBP_NEGATIVE_REGULATION_OF_HYDROLASE_ACTIVITY	GOBP_NEGATIVE_REGULATION_OF_HYDROLASE_ACTIVITY	7/96	369/40755	2.81406e-05	0.000621799	0.000403602	BIRC3/BIRC2/NR4A1/ANGPTL4/PLAUR/MMP9/SERPINE1	7
GOBP_REGULATION_OF_GLIAL_CELL_DIFFERENTIATION	GOBP_REGULATION_OF_GLIAL_CELL_DIFFERENTIATION	4/96	75/40755	3.09066e-05	0.000674804	0.000438007	ZNF365/CLCF1/DLX2/LIF	4
GOBP_NEGATIVE_REGULATION_OF_ERK1_AND_ERK2_CASCADE	GOBP_NEGATIVE_REGULATION_OF_ERK1_AND_ERK2_CASCADE	4/96	77/40755	3.42875e-05	0.000739832	0.000480216	ERRFI1/DUSP6/LIF/SPRY4	4
GOBP_POSITIVE_REGULATION_OF_ALCOHOL_BIOSYNTHETIC_PROCESS	GOBP_POSITIVE_REGULATION_OF_ALCOHOL_BIOSYNTHETIC_PROCESS	3/96	27/40755	3.55551e-05	0.000762706	0.000495063	NTSR1/HRH1/FGF1	3
GOBP_NEGATIVE_REGULATION_OF_PEPTIDASE_ACTIVITY	GOBP_NEGATIVE_REGULATION_OF_PEPTIDASE_ACTIVITY	6/96	260/40755	3.64981e-05	0.000778392	0.000505245	BIRC3/BIRC2/NR4A1/PLAUR/MMP9/SERPINE1	6
GOBP_CONNECTIVE_TISSUE_DEVELOPMENT	GOBP_CONNECTIVE_TISSUE_DEVELOPMENT	6/96	261/40755	3.72866e-05	0.000790619	0.000513181	CCN1/CSF1/SOX9/SMAD7/DLX2/PDGFB	6
GOBP_POSITIVE_REGULATION_OF_LEUKOCYTE_PROLIFERATION	GOBP_POSITIVE_REGULATION_OF_LEUKOCYTE_PROLIFERATION	5/96	158/40755	3.78002e-05	0.000798439	0.000518257	CSF1/CLCF1/CDKN1A/CD274/PDCD1LG2	5
GOBP_POSITIVE_REGULATION_OF_PROTEIN_KINASE_ACTIVITY	GOBP_POSITIVE_REGULATION_OF_PROTEIN_KINASE_ACTIVITY	7/96	397/40755	4.46971e-05	0.000910962	0.000591294	CCN1/CSF1/CCND1/PDGFB/FGF1/CDKN1A/FGD2	7
GOBP_SKIN_DEVELOPMENT	GOBP_SKIN_DEVELOPMENT	6/96	274/40755	4.88396e-05	0.000978968	0.000635437	ERRFI1/EPHA2/IVL/KRT16/ETV4/SOX9	6
GOBP_CELL_ADHESION_MEDIATED_BY_INTEGRIN	GOBP_CELL_ADHESION_MEDIATED_BY_INTEGRIN	4/96	86/40755	5.29393e-05	0.00103495	0.00067177	EPHA2/PLAU/LIF/SERPINE1	4
GOBP_POSITIVE_REGULATION_OF_CARTILAGE_DEVELOPMENT	GOBP_POSITIVE_REGULATION_OF_CARTILAGE_DEVELOPMENT	3/96	31/40755	5.42672e-05	0.00105158	0.000682569	CCN1/SOX9/SMAD7	3
GOBP_ENDOTHELIAL_CELL_MIGRATION	GOBP_ENDOTHELIAL_CELL_MIGRATION	6/96	281/40755	5.61537e-05	0.00108243	0.000702593	EPHA2/EDN2/S100A2/NR4A1/PDGFB/FGF1	6
GOBP_POSITIVE_REGULATION_OF_EPITHELIAL_CELL_MIGRATION	GOBP_POSITIVE_REGULATION_OF_EPITHELIAL_CELL_MIGRATION	5/96	175/40755	6.14388e-05	0.00117201	0.00076074	JUN/SOX9/MMP9/PDGFB/FGF1	5
GOBP_SMOOTH_MUSCLE_CELL_MIGRATION	GOBP_SMOOTH_MUSCLE_CELL_MIGRATION	4/96	91/40755	6.60319e-05	0.00123611	0.000802342	PLAU/PDGFB/IGFBP3/SERPINE1	4
GOBP_REGULATION_OF_REPRODUCTIVE_PROCESS	GOBP_REGULATION_OF_REPRODUCTIVE_PROCESS	5/96	178/40755	6.65833e-05	0.00124432	0.000807671	GPR3/PHLDA2/SMURF2/SOX9/LIF	5
GOBP_REGULATION_OF_EPITHELIAL_CELL_MIGRATION	GOBP_REGULATION_OF_EPITHELIAL_CELL_MIGRATION	6/96	291/40755	6.80962e-05	0.0012691	0.000823758	EPHA2/JUN/SOX9/MMP9/PDGFB/FGF1	6
GOBP_POSITIVE_REGULATION_OF_ANIMAL_ORGAN_MORPHOGENESIS	GOBP_POSITIVE_REGULATION_OF_ANIMAL_ORGAN_MORPHOGENESIS	3/96	34/40755	7.18743e-05	0.00132528	0.00086022	CSF1/SOX9/FGF1	3
GOBP_REGULATION_OF_BLOOD_PRESSURE	GOBP_REGULATION_OF_BLOOD_PRESSURE	5/96	183/40755	7.58889e-05	0.00138995	0.000902201	EDN2/CORO2B/NTSR1/PDGFB/APLN	5
GOBP_POSITIVE_REGULATION_OF_CELL_DEVELOPMENT	GOBP_POSITIVE_REGULATION_OF_CELL_DEVELOPMENT	6/96	297/40755	7.61822e-05	0.00139301	0.000904186	ZNF365/RASSF10/CLCF1/SMAD7/TGM2/LIF	6
GOBP_REGULATION_OF_SYSTEMIC_ARTERIAL_BLOOD_PRESSURE	GOBP_REGULATION_OF_SYSTEMIC_ARTERIAL_BLOOD_PRESSURE	4/96	95/40755	7.80899e-05	0.00142317	0.000923763	EDN2/CORO2B/NTSR1/PDGFB	4
GOBP_POSITIVE_REGULATION_OF_CYCLIN_DEPENDENT_PROTEIN_KINASE_ACTIVITY	GOBP_POSITIVE_REGULATION_OF_CYCLIN_DEPENDENT_PROTEIN_KINASE_ACTIVITY	3/96	35/40755	7.84784e-05	0.00142554	0.0009253	CCND1/PDGFB/CDKN1A	3
GOBP_RESPONSE_TO_RADIATION	GOBP_RESPONSE_TO_RADIATION	7/96	438/40755	8.26673e-05	0.0014918	0.000968309	IVL/BEST1/CCND1/MMP9/BHLHE40/HRH1/CDKN1A	7
GOBP_REGULATION_OF_NERVOUS_SYSTEM_DEVELOPMENT	GOBP_REGULATION_OF_NERVOUS_SYSTEM_DEVELOPMENT	7/96	439/40755	8.38471e-05	0.00151062	0.000980524	ZNF365/RASSF10/CLCF1/DLX2/TGM2/LIF/BHLHE40	7
GOBP_REGULATION_OF_RAS_PROTEIN_SIGNAL_TRANSDUCTION	GOBP_REGULATION_OF_RAS_PROTEIN_SIGNAL_TRANSDUCTION	5/96	188/40755	8.61656e-05	0.00153236	0.000994635	CSF1/ADGRG1/CYTH4/SPRY4/PRAG1	5
GOBP_NEGATIVE_REGULATION_OF_CELL_ADHESION	GOBP_NEGATIVE_REGULATION_OF_CELL_ADHESION	6/96	305/40755	8.81359e-05	0.00156236	0.00101411	CORO2B/SMAD7/SPRY4/SERPINE1/CD274/PDCD1LG2	6
GOBP_REGULATION_OF_GLIOGENESIS	GOBP_REGULATION_OF_GLIOGENESIS	4/96	100/40755	9.53236e-05	0.00165518	0.00107436	ZNF365/CLCF1/DLX2/LIF	4
GOBP_MACROPHAGE_CHEMOTAXIS	GOBP_MACROPHAGE_CHEMOTAXIS	3/96	38/40755	0.000100636	0.00172116	0.00111718	EDN2/CSF1/CCL2	3
GOBP_REGULATION_OF_PEPTIDASE_ACTIVITY	GOBP_REGULATION_OF_PEPTIDASE_ACTIVITY	7/96	457/40755	0.000107547	0.00172116	0.00111718	CCN1/BIRC3/BIRC2/NR4A1/PLAUR/MMP9/SERPINE1	7
GOBP_MUSCLE_CELL_MIGRATION	GOBP_MUSCLE_CELL_MIGRATION	4/96	104/40755	0.000110978	0.00172116	0.00111718	PLAU/PDGFB/IGFBP3/SERPINE1	4
GOBP_PATTERN_SPECIFICATION_PROCESS	GOBP_PATTERN_SPECIFICATION_PROCESS	7/96	460/40755	0.00011198	0.00172116	0.00111718	ASB2/ADGRG1/DLX2/BHLHE40/FGF1/MDFI/ARC	7
GOBP_METANEPHRIC_NEPHRON_DEVELOPMENT	GOBP_METANEPHRIC_NEPHRON_DEVELOPMENT	3/96	40/40755	0.00011746	0.00175252	0.00113754	SOX9/LIF/PDGFB	3
GOBP_RESPIRATORY_SYSTEM_DEVELOPMENT	GOBP_RESPIRATORY_SYSTEM_DEVELOPMENT	5/96	203/40755	0.000123511	0.00183041	0.0011881	ERRFI1/EDN2/SOX9/LIF/FGF1	5
GOBP_POSITIVE_REGULATION_OF_GLIAL_CELL_DIFFERENTIATION	GOBP_POSITIVE_REGULATION_OF_GLIAL_CELL_DIFFERENTIATION	3/96	42/40755	0.000136017	0.00198638	0.00128934	ZNF365/CLCF1/LIF	3
GOBP_REGULATION_OF_PROTEIN_AUTOPHOSPHORYLATION	GOBP_REGULATION_OF_PROTEIN_AUTOPHOSPHORYLATION	3/96	42/40755	0.000136017	0.00198638	0.00128934	ERRFI1/JUN/PDGFB	3
GOBP_MUSCLE_ORGAN_DEVELOPMENT	GOBP_MUSCLE_ORGAN_DEVELOPMENT	6/96	333/40755	0.000142215	0.00207141	0.00134453	NR4A1/ASB2/SMAD7/LIF/MAFF/RBM24	6
GOBP_POSITIVE_REGULATION_OF_ENDOTHELIAL_CELL_PROLIFERATION	GOBP_POSITIVE_REGULATION_OF_ENDOTHELIAL_CELL_PROLIFERATION	4/96	111/40755	0.000142741	0.00207633	0.00134772	JUN/NR4A1/PDGFB/APLN	4
GOBP_MYELOID_LEUKOCYTE_DIFFERENTIATION	GOBP_MYELOID_LEUKOCYTE_DIFFERENTIATION	5/96	211/40755	0.000147922	0.00214041	0.00138931	EPHA2/JUN/CSF1/MMP9/LIF	5
GOBP_MULTI_MULTICELLULAR_ORGANISM_PROCESS	GOBP_MULTI_MULTICELLULAR_ORGANISM_PROCESS	5/96	213/40755	0.000154564	0.00222774	0.001446	FOSL1/SMURF2/MMP9/LIF/MAFF	5
GOBP_LUNG_ALVEOLUS_DEVELOPMENT	GOBP_LUNG_ALVEOLUS_DEVELOPMENT	3/96	44/40755	0.000156382	0.00224514	0.00145729	ERRFI1/EDN2/LIF	3
GOBP_NEGATIVE_REGULATION_OF_CELLULAR_RESPONSE_TO_GROWTH_FACTOR_STIMULUS	GOBP_NEGATIVE_REGULATION_OF_CELLULAR_RESPONSE_TO_GROWTH_FACTOR_STIMULUS	4/96	115/40755	0.000163591	0.0023395	0.00151854	SMURF2/SMAD7/SPRY4/APLN	4
GOBP_POSITIVE_REGULATION_OF_MAPK_CASCADE	GOBP_POSITIVE_REGULATION_OF_MAPK_CASCADE	7/96	492/40755	0.000169221	0.00240443	0.00156068	JUN/CCL2/LIF/PDGFB/FGF1/FGD2/TRAF1	7
GOBP_REGULATION_OF_OSSIFICATION	GOBP_REGULATION_OF_OSSIFICATION	4/96	117/40755	0.000174802	0.00247416	0.00160595	CCN1/CSF1/SOX9/SMAD7	4
GOBP_POSITIVE_REGULATION_OF_VASCULAR_ASSOCIATED_SMOOTH_MUSCLE_CELL_PROLIFERATION	GOBP_POSITIVE_REGULATION_OF_VASCULAR_ASSOCIATED_SMOOTH_MUSCLE_CELL_PROLIFERATION	3/96	46/40755	0.000178631	0.00250584	0.00162651	JUN/MMP9/PDGFB	3
GOBP_NEGATIVE_REGULATION_OF_PROTEOLYSIS	GOBP_NEGATIVE_REGULATION_OF_PROTEOLYSIS	6/96	348/40755	0.000180447	0.00252809	0.00164095	BIRC3/BIRC2/NR4A1/PLAUR/MMP9/SERPINE1	6
GOBP_POSITIVE_REGULATION_OF_CALCIUM_ION_TRANSPORT	GOBP_POSITIVE_REGULATION_OF_CALCIUM_ION_TRANSPORT	4/96	119/40755	0.000186558	0.00260598	0.00169151	P2RX5/CCL2/NTSR1/PDGFB	4
GOBP_POSITIVE_REGULATION_OF_NEUROGENESIS	GOBP_POSITIVE_REGULATION_OF_NEUROGENESIS	5/96	222/40755	0.000187321	0.00261113	0.00169485	ZNF365/RASSF10/CLCF1/TGM2/LIF	5
GOBP_REGIONALIZATION	GOBP_REGIONALIZATION	6/96	351/40755	0.000188985	0.002631	0.00170775	ADGRG1/DLX2/BHLHE40/FGF1/MDFI/ARC	6
GOBP_UROGENITAL_SYSTEM_DEVELOPMENT	GOBP_UROGENITAL_SYSTEM_DEVELOPMENT	6/96	353/40755	0.000194852	0.00269566	0.00174972	SOX9/SMAD7/MMP9/LIF/PDGFB/FGF1	6
GOBP_RESPONSE_TO_MOLECULE_OF_BACTERIAL_ORIGIN	GOBP_RESPONSE_TO_MOLECULE_OF_BACTERIAL_ORIGIN	6/96	354/40755	0.000197839	0.00273013	0.0017721	NR4A1/CCL2/IRAK2/SERPINE1/CD274/PDCD1LG2	6
GOBP_EPITHELIAL_CELL_DIFFERENTIATION_INVOLVED_IN_KIDNEY_DEVELOPMENT	GOBP_EPITHELIAL_CELL_DIFFERENTIATION_INVOLVED_IN_KIDNEY_DEVELOPMENT	3/96	48/40755	0.000202838	0.00276452	0.00179441	MMP9/LIF/PDGFB	3
GOBP_POSITIVE_REGULATION_OF_FIBROBLAST_PROLIFERATION	GOBP_POSITIVE_REGULATION_OF_FIBROBLAST_PROLIFERATION	3/96	48/40755	0.000202838	0.00276452	0.00179441	JUN/PDGFB/CDKN1A	3
GOBP_ERBB_SIGNALING_PATHWAY	GOBP_ERBB_SIGNALING_PATHWAY	4/96	122/40755	0.000205246	0.00279387	0.00181347	ERRFI1/SOX9/PLAUR/MMP9	4
GOBP_MACROPHAGE_DIFFERENTIATION	GOBP_MACROPHAGE_DIFFERENTIATION	3/96	49/40755	0.000215699	0.00291815	0.00189414	CSF1/MMP9/LIF	3
GOBP_CELLULAR_RESPONSE_TO_MOLECULE_OF_BACTERIAL_ORIGIN	GOBP_CELLULAR_RESPONSE_TO_MOLECULE_OF_BACTERIAL_ORIGIN	5/96	229/40755	0.000216265	0.00292223	0.00189679	CCL2/IRAK2/SERPINE1/CD274/PDCD1LG2	5
GOBP_REGULATION_OF_LEUKOCYTE_CHEMOTAXIS	GOBP_REGULATION_OF_LEUKOCYTE_CHEMOTAXIS	4/96	124/40755	0.00021843	0.00294787	0.00191343	EDN2/CSF1/CCL2/SERPINE1	4
GOBP_NEGATIVE_REGULATION_OF_EPITHELIAL_CELL_DIFFERENTIATION	GOBP_NEGATIVE_REGULATION_OF_EPITHELIAL_CELL_DIFFERENTIATION	3/96	50/40755	0.000229075	0.00306527	0.00198963	CCND1/SOX9/MMP9	3
GOBP_TOLL_LIKE_RECEPTOR_SIGNALING_PATHWAY	GOBP_TOLL_LIKE_RECEPTOR_SIGNALING_PATHWAY	4/96	126/40755	0.000232214	0.00309975	0.00201201	RAB7B/BIRC3/BIRC2/IRAK2	4
GOBP_GRANULOCYTE_CHEMOTAXIS	GOBP_GRANULOCYTE_CHEMOTAXIS	4/96	127/40755	0.000239336	0.00319095	0.00207121	EDN2/CSF1/CCL2/HRH1	4
GOBP_GLIAL_CELL_MIGRATION	GOBP_GLIAL_CELL_MIGRATION	3/96	51/40755	0.000242978	0.00321903	0.00208943	CSF1/ADGRG1/CCL2	3
GOBP_REGULATION_OF_APOPTOTIC_CELL_CLEARANCE	GOBP_REGULATION_OF_APOPTOTIC_CELL_CLEARANCE	2/96	10/40755	0.000244069	0.00321903	0.00208943	CCL2/TGM2	2
GOBP_REGULATION_OF_GLOMERULAR_FILTRATION	GOBP_REGULATION_OF_GLOMERULAR_FILTRATION	2/96	10/40755	0.000244069	0.00321903	0.00208943	CORO2B/PDGFB	2
GOBP_REGULATION_OF_ANIMAL_ORGAN_MORPHOGENESIS	GOBP_REGULATION_OF_ANIMAL_ORGAN_MORPHOGENESIS	4/96	129/40755	0.000254049	0.00333867	0.00216709	CSF1/SMURF2/SOX9/FGF1	4
GOBP_NEGATIVE_REGULATION_OF_COAGULATION	GOBP_NEGATIVE_REGULATION_OF_COAGULATION	3/96	52/40755	0.000257415	0.00336685	0.00218538	PLAU/PDGFB/SERPINE1	3
GOBP_REGULATION_OF_ALCOHOL_BIOSYNTHETIC_PROCESS	GOBP_REGULATION_OF_ALCOHOL_BIOSYNTHETIC_PROCESS	3/96	53/40755	0.000272395	0.00354178	0.00229892	NTSR1/HRH1/FGF1	3
GOBP_REGULATION_OF_PROTEIN_SERINE_THREONINE_KINASE_ACTIVITY	GOBP_REGULATION_OF_PROTEIN_SERINE_THREONINE_KINASE_ACTIVITY	6/96	376/40755	0.000273238	0.00354856	0.00230333	CCND1/PDGFB/FGF1/SPRY4/CDKN1A/FGD2	6
GOBP_REGULATION_OF_WOUND_HEALING	GOBP_REGULATION_OF_WOUND_HEALING	4/96	133/40755	0.000285408	0.00369355	0.00239744	PLAU/TNFRSF12A/PDGFB/SERPINE1	4
GOBP_REGULATION_OF_MYOBLAST_DIFFERENTIATION	GOBP_REGULATION_OF_MYOBLAST_DIFFERENTIATION	3/96	54/40755	0.000287927	0.00371743	0.00241294	SOX9/RBM24/IGFBP3	3
GOBP_MACROPHAGE_MIGRATION	GOBP_MACROPHAGE_MIGRATION	3/96	55/40755	0.000304019	0.00387977	0.00251831	EDN2/CSF1/CCL2	3
GOBP_HEPATICOBILIARY_SYSTEM_DEVELOPMENT	GOBP_HEPATICOBILIARY_SYSTEM_DEVELOPMENT	4/96	137/40755	0.000319453	0.00405793	0.00263396	JUN/CCND1/SOX9/FGF1	4
GOBP_REGULATION_OF_MUSCLE_SYSTEM_PROCESS	GOBP_REGULATION_OF_MUSCLE_SYSTEM_PROCESS	5/96	250/40755	0.000323799	0.00409427	0.00265754	ERRFI1/EDN2/MYBPH/NR4A1/SMAD7	5
GOBP_REGULATION_OF_CALCIUM_ION_TRANSPORT	GOBP_REGULATION_OF_CALCIUM_ION_TRANSPORT	5/96	251/40755	0.000329771	0.00416024	0.00270036	BEST1/P2RX5/CCL2/NTSR1/PDGFB	5
GOBP_EMBRYO_IMPLANTATION	GOBP_EMBRYO_IMPLANTATION	3/96	57/40755	0.00033792	0.00422918	0.00274511	SMURF2/MMP9/LIF	3
GOBP_MYELOID_CELL_DIFFERENTIATION	GOBP_MYELOID_CELL_DIFFERENTIATION	6/96	393/40755	0.000345661	0.0043113	0.00279841	EPHA2/JUN/CSF1/RAB7B/MMP9/LIF	6
GOBP_KIDNEY_EPITHELIUM_DEVELOPMENT	GOBP_KIDNEY_EPITHELIUM_DEVELOPMENT	4/96	140/40755	0.000346828	0.0043113	0.00279841	SOX9/SMAD7/LIF/FGF1	4
GOBP_POSITIVE_REGULATION_OF_CHEMOTAXIS	GOBP_POSITIVE_REGULATION_OF_CHEMOTAXIS	4/96	140/40755	0.000346828	0.0043113	0.00279841	EDN2/CSF1/PDGFB/SERPINE1	4
GOBP_REGULATION_OF_LEUKOCYTE_PROLIFERATION	GOBP_REGULATION_OF_LEUKOCYTE_PROLIFERATION	5/96	254/40755	0.000348187	0.00431846	0.00280306	CSF1/CLCF1/CDKN1A/CD274/PDCD1LG2	5
GOBP_HEART_MORPHOGENESIS	GOBP_HEART_MORPHOGENESIS	5/96	255/40755	0.000354496	0.0043672	0.00283469	JUN/CCN1/ASB2/SOX9/SMAD7	5
GOBP_CELL_DIFFERENTIATION_INVOLVED_IN_KIDNEY_DEVELOPMENT	GOBP_CELL_DIFFERENTIATION_INVOLVED_IN_KIDNEY_DEVELOPMENT	3/96	58/40755	0.000355745	0.0043672	0.00283469	MMP9/LIF/PDGFB	3
GOBP_NEGATIVE_REGULATION_OF_PATHWAY_RESTRICTED_SMAD_PROTEIN_PHOSPHORYLATION	GOBP_NEGATIVE_REGULATION_OF_PATHWAY_RESTRICTED_SMAD_PROTEIN_PHOSPHORYLATION	2/96	12/40755	0.00035687	0.0043672	0.00283469	SMAD7/PMEPA1	2
GOBP_NEGATIVE_REGULATION_OF_PROTEIN_AUTOPHOSPHORYLATION	GOBP_NEGATIVE_REGULATION_OF_PROTEIN_AUTOPHOSPHORYLATION	2/96	12/40755	0.00035687	0.0043672	0.00283469	ERRFI1/JUN	2
GOBP_REGULATION_OF_TYPE_B_PANCREATIC_CELL_PROLIFERATION	GOBP_REGULATION_OF_TYPE_B_PANCREATIC_CELL_PROLIFERATION	2/96	12/40755	0.00035687	0.0043672	0.00283469	ERRFI1/NR4A1	2
GOBP_NEGATIVE_REGULATION_OF_LOCOMOTION	GOBP_NEGATIVE_REGULATION_OF_LOCOMOTION	6/96	396/40755	0.000359869	0.00439689	0.00285397	ADGRG1/CCL2/KRT16/SMAD7/IGFBP3/SERPINE1	6
GOBP_CELLULAR_RESPONSE_TO_BIOTIC_STIMULUS	GOBP_CELLULAR_RESPONSE_TO_BIOTIC_STIMULUS	5/96	256/40755	0.000360891	0.00439689	0.00285397	CCL2/IRAK2/SERPINE1/CD274/PDCD1LG2	5
GOBP_LEARNING	GOBP_LEARNING	4/96	145/40755	0.000396125	0.00472692	0.00306819	FOSL1/NTSR1/HRH1/ARC	4
GOBP_RESPONSE_TO_TRANSFORMING_GROWTH_FACTOR_BETA	GOBP_RESPONSE_TO_TRANSFORMING_GROWTH_FACTOR_BETA	5/96	262/40755	0.000401112	0.00477609	0.0031001	JUN/SMURF2/SOX9/SMAD7/PMEPA1	5
GOBP_MUSCLE_TISSUE_DEVELOPMENT	GOBP_MUSCLE_TISSUE_DEVELOPMENT	6/96	405/40755	0.000405256	0.00481489	0.00312529	NR4A1/ASB2/SOX9/SMAD7/MAFF/RBM24	6
GOBP_NEPHRON_DEVELOPMENT	GOBP_NEPHRON_DEVELOPMENT	4/96	146/40755	0.000406554	0.00481489	0.00312529	SOX9/LIF/PDGFB/FGF1	4
GOBP_POSITIVE_REGULATION_OF_DNA_BINDING_TRANSCRIPTION_FACTOR_ACTIVITY	GOBP_POSITIVE_REGULATION_OF_DNA_BINDING_TRANSCRIPTION_FACTOR_ACTIVITY	5/96	264/40755	0.000415243	0.00490726	0.00318524	RAB7B/FOSL1/NTSR1/IRAK2/TRAF1	5
GOBP_RESPONSE_TO_UV	GOBP_RESPONSE_TO_UV	4/96	147/40755	0.000417177	0.00491957	0.00319323	IVL/CCND1/MMP9/CDKN1A	4
GOBP_POSITIVE_REGULATION_OF_ASTROCYTE_DIFFERENTIATION	GOBP_POSITIVE_REGULATION_OF_ASTROCYTE_DIFFERENTIATION	2/96	13/40755	0.000421108	0.00492901	0.00319936	CLCF1/LIF	2
GOBP_REGULATION_OF_NUCLEOTIDE_BINDING_OLIGOMERIZATION_DOMAIN_CONTAINING_SIGNALING_PATHWAY	GOBP_REGULATION_OF_NUCLEOTIDE_BINDING_OLIGOMERIZATION_DOMAIN_CONTAINING_SIGNALING_PATHWAY	2/96	13/40755	0.000421108	0.00492901	0.00319936	BIRC3/BIRC2	2
GOBP_POSITIVE_REGULATION_OF_NERVOUS_SYSTEM_DEVELOPMENT	GOBP_POSITIVE_REGULATION_OF_NERVOUS_SYSTEM_DEVELOPMENT	5/96	269/40755	0.000452217	0.00523566	0.0033984	ZNF365/RASSF10/CLCF1/TGM2/LIF	5
GOBP_POSITIVE_REGULATION_OF_GLIOGENESIS	GOBP_POSITIVE_REGULATION_OF_GLIOGENESIS	3/96	64/40755	0.000475468	0.00546095	0.00354464	ZNF365/CLCF1/LIF	3
GOBP_POSITIVE_REGULATION_OF_ION_TRANSPORT	GOBP_POSITIVE_REGULATION_OF_ION_TRANSPORT	5/96	273/40755	0.00048354	0.00554297	0.00359788	P2RX5/CCL2/NTSR1/PDGFB/ARC	5
GOBP_OSSIFICATION	GOBP_OSSIFICATION	6/96	419/40755	0.000484626	0.00554297	0.00359788	EPHA2/CCN1/CSF1/SOX9/SMAD7/MMP9	6
GOBP_BRANCHING_MORPHOGENESIS_OF_AN_EPITHELIAL_TUBE	GOBP_BRANCHING_MORPHOGENESIS_OF_AN_EPITHELIAL_TUBE	4/96	153/40755	0.000485123	0.00554297	0.00359788	EPHA2/CSF1/SOX9/FGF1	4
GOBP_NEGATIVE_REGULATION_BY_HOST_OF_VIRAL_TRANSCRIPTION	GOBP_NEGATIVE_REGULATION_BY_HOST_OF_VIRAL_TRANSCRIPTION	2/96	14/40755	0.000490538	0.00558747	0.00362676	JUN/POU2F3	2
GOBP_RESPONSE_TO_UV_A	GOBP_RESPONSE_TO_UV_A	2/96	14/40755	0.000490538	0.00558747	0.00362676	CCND1/MMP9	2
GOBP_GRANULOCYTE_MIGRATION	GOBP_GRANULOCYTE_MIGRATION	4/96	154/40755	0.000497168	0.005616	0.00364528	EDN2/CSF1/CCL2/HRH1	4
GOBP_POSITIVE_REGULATION_OF_NF_KAPPAB_TRANSCRIPTION_FACTOR_ACTIVITY	GOBP_POSITIVE_REGULATION_OF_NF_KAPPAB_TRANSCRIPTION_FACTOR_ACTIVITY	4/96	154/40755	0.000497168	0.005616	0.00364528	RAB7B/NTSR1/IRAK2/TRAF1	4
GOBP_REGULATION_OF_EPIDERMIS_DEVELOPMENT	GOBP_REGULATION_OF_EPIDERMIS_DEVELOPMENT	3/96	65/40755	0.000497627	0.005616	0.00364528	ERRFI1/ETV4/MAFF	3
GOBP_REGULATION_OF_MORPHOGENESIS_OF_AN_EPITHELIUM	GOBP_REGULATION_OF_MORPHOGENESIS_OF_AN_EPITHELIUM	3/96	65/40755	0.000497627	0.005616	0.00364528	SOX9/LIF/FGF1	3
GOBP_NEGATIVE_REGULATION_OF_CELL_SUBSTRATE_ADHESION	GOBP_NEGATIVE_REGULATION_OF_CELL_SUBSTRATE_ADHESION	3/96	66/40755	0.000520436	0.00584351	0.00379295	CORO2B/SPRY4/SERPINE1	3
GOBP_ENDOTHELIAL_CELL_APOPTOTIC_PROCESS	GOBP_ENDOTHELIAL_CELL_APOPTOTIC_PROCESS	3/96	67/40755	0.000543905	0.00606993	0.00393992	CCL2/ANGPTL4/SERPINE1	3
GOBP_NEGATIVE_REGULATION_OF_ACTIVATED_T_CELL_PROLIFERATION	GOBP_NEGATIVE_REGULATION_OF_ACTIVATED_T_CELL_PROLIFERATION	2/96	15/40755	0.000565137	0.00620637	0.00402848	CD274/PDCD1LG2	2
GOBP_RENAL_SYSTEM_PROCESS_INVOLVED_IN_REGULATION_OF_BLOOD_VOLUME	GOBP_RENAL_SYSTEM_PROCESS_INVOLVED_IN_REGULATION_OF_BLOOD_VOLUME	2/96	15/40755	0.000565137	0.00620637	0.00402848	CORO2B/PDGFB	2
GOBP_TROPHOBLAST_GIANT_CELL_DIFFERENTIATION	GOBP_TROPHOBLAST_GIANT_CELL_DIFFERENTIATION	2/96	15/40755	0.000565137	0.00620637	0.00402848	LIF/MDFI	2
GOBP_MAMMARY_GLAND_EPITHELIUM_DEVELOPMENT	GOBP_MAMMARY_GLAND_EPITHELIUM_DEVELOPMENT	3/96	68/40755	0.00056804	0.00623205	0.00404515	EPHA2/CSF1/CCND1	3
GOBP_REGULATION_OF_CARTILAGE_DEVELOPMENT	GOBP_REGULATION_OF_CARTILAGE_DEVELOPMENT	3/96	69/40755	0.00059285	0.00644016	0.00418023	CCN1/SOX9/SMAD7	3
GOBP_MONOCYTE_CHEMOTAXIS	GOBP_MONOCYTE_CHEMOTAXIS	3/96	70/40755	0.000618342	0.00669729	0.00434713	CCL2/PDGFB/SERPINE1	3
GOBP_POSITIVE_REGULATION_OF_CATION_CHANNEL_ACTIVITY	GOBP_POSITIVE_REGULATION_OF_CATION_CHANNEL_ACTIVITY	3/96	71/40755	0.000644524	0.00685964	0.00445251	CCL2/NTSR1/ARC	3
GOBP_REGULATION_OF_COAGULATION	GOBP_REGULATION_OF_COAGULATION	3/96	71/40755	0.000644524	0.00685964	0.00445251	PLAU/PDGFB/SERPINE1	3
GOBP_POSITIVE_REGULATION_OF_MACROPHAGE_DIFFERENTIATION	GOBP_POSITIVE_REGULATION_OF_MACROPHAGE_DIFFERENTIATION	2/96	16/40755	0.00064488	0.00685964	0.00445251	CSF1/LIF	2
GOBP_REGULATION_OF_EPITHELIAL_CELL_DIFFERENTIATION_INVOLVED_IN_KIDNEY_DEVELOPMENT	GOBP_REGULATION_OF_EPITHELIAL_CELL_DIFFERENTIATION_INVOLVED_IN_KIDNEY_DEVELOPMENT	2/96	16/40755	0.00064488	0.00685964	0.00445251	MMP9/LIF	2
GOBP_REGULATION_OF_INOSITOL_PHOSPHATE_BIOSYNTHETIC_PROCESS	GOBP_REGULATION_OF_INOSITOL_PHOSPHATE_BIOSYNTHETIC_PROCESS	2/96	16/40755	0.00064488	0.00685964	0.00445251	NTSR1/HRH1	2
GOBP_RESPONSE_TO_UV_B	GOBP_RESPONSE_TO_UV_B	2/96	16/40755	0.00064488	0.00685964	0.00445251	IVL/CDKN1A	2
GOBP_POSITIVE_REGULATION_OF_CELL_CELL_ADHESION	GOBP_POSITIVE_REGULATION_OF_CELL_CELL_ADHESION	5/96	291/40755	0.000645152	0.00685964	0.00445251	CCL2/SMAD7/PLAUR/CD274/PDCD1LG2	5
GOBP_NEGATIVE_REGULATION_OF_BINDING	GOBP_NEGATIVE_REGULATION_OF_BINDING	4/96	166/40755	0.000658806	0.00696452	0.00452059	JUN/PDGFB/CDKN1A/MDFI	4
GOBP_REGULATION_OF_RESPONSE_TO_WOUNDING	GOBP_REGULATION_OF_RESPONSE_TO_WOUNDING	4/96	166/40755	0.000658806	0.00696452	0.00452059	PLAU/TNFRSF12A/PDGFB/SERPINE1	4
GOBP_SKELETAL_MUSCLE_ORGAN_DEVELOPMENT	GOBP_SKELETAL_MUSCLE_ORGAN_DEVELOPMENT	4/96	166/40755	0.000658806	0.00696452	0.00452059	NR4A1/ASB2/MAFF/RBM24	4
GOBP_EMBRYONIC_ORGAN_MORPHOGENESIS	GOBP_EMBRYONIC_ORGAN_MORPHOGENESIS	5/96	294/40755	0.000675594	0.00712151	0.00462248	EPHA2/ASB2/SOX9/DLX2/MDFI	5
GOBP_NEGATIVE_REGULATION_OF_SMOOTH_MUSCLE_CELL_PROLIFERATION	GOBP_NEGATIVE_REGULATION_OF_SMOOTH_MUSCLE_CELL_PROLIFERATION	3/96	73/40755	0.000698988	0.00733305	0.00475979	CDKN1A/IGFBP3/APLN	3
GOBP_REGULATION_OF_MUSCLE_CONTRACTION	GOBP_REGULATION_OF_MUSCLE_CONTRACTION	4/96	170/40755	0.000720087	0.00751274	0.00487643	EDN2/MYBPH/NR4A1/SMAD7	4
GOBP_REGULATION_OF_CYSTEINE_TYPE_ENDOPEPTIDASE_ACTIVITY_INVOLVED_IN_APOPTOTIC_SIGNALING_PATHWAY	GOBP_REGULATION_OF_CYSTEINE_TYPE_ENDOPEPTIDASE_ACTIVITY_INVOLVED_IN_APOPTOTIC_SIGNALING_PATHWAY	2/96	17/40755	0.000729743	0.00751274	0.00487643	PLAUR/MMP9	2
GOBP_REPLICATIVE_SENESCENCE	GOBP_REPLICATIVE_SENESCENCE	2/96	17/40755	0.000729743	0.00751274	0.00487643	CDKN1A/SERPINE1	2
GOBP_RESPONSE_TO_CORTICOSTERONE	GOBP_RESPONSE_TO_CORTICOSTERONE	2/96	17/40755	0.000729743	0.00751274	0.00487643	CCND1/FOSL1	2
GOBP_SECOND_MESSENGER_MEDIATED_SIGNALING	GOBP_SECOND_MESSENGER_MEDIATED_SIGNALING	5/96	302/40755	0.000762036	0.00777983	0.00504979	GPR3/EDN2/P2RX5/SOX9/HRH1	5
GOBP_RESPONSE_TO_BMP	GOBP_RESPONSE_TO_BMP	4/96	173/40755	0.000768619	0.00782529	0.0050793	CCN1/SMURF2/SOX9/SMAD7	4
GOBP_NEGATIVE_REGULATION_OF_WOUND_HEALING	GOBP_NEGATIVE_REGULATION_OF_WOUND_HEALING	3/96	76/40755	0.000786042	0.00795128	0.00516108	PLAU/PDGFB/SERPINE1	3
GOBP_REGULATION_OF_CELL_MORPHOGENESIS	GOBP_REGULATION_OF_CELL_MORPHOGENESIS	5/96	305/40755	0.000796494	0.00804962	0.00522491	CCL2/SPRY4/FGD2/PRAG1/ARC	5
GOBP_NEPHRON_MORPHOGENESIS	GOBP_NEPHRON_MORPHOGENESIS	3/96	77/40755	0.000816519	0.00816843	0.00530203	SOX9/LIF/FGF1	3
GOBP_POSITIVE_REGULATION_OF_CARBOHYDRATE_METABOLIC_PROCESS	GOBP_POSITIVE_REGULATION_OF_CARBOHYDRATE_METABOLIC_PROCESS	3/96	77/40755	0.000816519	0.00816843	0.00530203	NTSR1/PDGFB/HRH1	3
GOBP_REGULATION_OF_TOLL_LIKE_RECEPTOR_SIGNALING_PATHWAY	GOBP_REGULATION_OF_TOLL_LIKE_RECEPTOR_SIGNALING_PATHWAY	3/96	77/40755	0.000816519	0.00816843	0.00530203	RAB7B/BIRC3/BIRC2	3
GOBP_BRANCH_ELONGATION_OF_AN_EPITHELIUM	GOBP_BRANCH_ELONGATION_OF_AN_EPITHELIUM	2/96	18/40755	0.000819702	0.00816843	0.00530203	SOX9/FGF1	2
GOBP_EOSINOPHIL_CHEMOTAXIS	GOBP_EOSINOPHIL_CHEMOTAXIS	2/96	18/40755	0.000819702	0.00816843	0.00530203	CCL2/HRH1	2
GOBP_NOTOCHORD_DEVELOPMENT	GOBP_NOTOCHORD_DEVELOPMENT	2/96	18/40755	0.000819702	0.00816843	0.00530203	EPHA2/SOX9	2
GOBP_NEGATIVE_REGULATION_OF_MAPK_CASCADE	GOBP_NEGATIVE_REGULATION_OF_MAPK_CASCADE	4/96	179/40755	0.000872543	0.00862066	0.00559557	ERRFI1/DUSP6/LIF/SPRY4	4
GOBP_ASTROCYTE_DIFFERENTIATION	GOBP_ASTROCYTE_DIFFERENTIATION	3/96	79/40755	0.000879702	0.00866035	0.00562133	CLCF1/SOX9/LIF	3
GOBP_REGULATION_OF_ERBB_SIGNALING_PATHWAY	GOBP_REGULATION_OF_ERBB_SIGNALING_PATHWAY	3/96	79/40755	0.000879702	0.00866035	0.00562133	ERRFI1/PLAUR/MMP9	3
GOBP_PATTERN_RECOGNITION_RECEPTOR_SIGNALING_PATHWAY	GOBP_PATTERN_RECOGNITION_RECEPTOR_SIGNALING_PATHWAY	4/96	180/40755	0.000890778	0.00874597	0.0056769	RAB7B/BIRC3/BIRC2/IRAK2	4
GOBP_REGULATION_OF_CATION_CHANNEL_ACTIVITY	GOBP_REGULATION_OF_CATION_CHANNEL_ACTIVITY	4/96	180/40755	0.000890778	0.00874597	0.0056769	CCL2/MMP9/NTSR1/ARC	4
GOBP_KERATINOCYTE_MIGRATION	GOBP_KERATINOCYTE_MIGRATION	2/96	19/40755	0.000914732	0.00886277	0.00575272	KRT16/MMP9	2
GOBP_NEGATIVE_REGULATION_OF_MIRNA_TRANSCRIPTION	GOBP_NEGATIVE_REGULATION_OF_MIRNA_TRANSCRIPTION	2/96	19/40755	0.000914732	0.00886277	0.00575272	SOX9/PDGFB	2
GOBP_POSITIVE_REGULATION_OF_CHONDROCYTE_DIFFERENTIATION	GOBP_POSITIVE_REGULATION_OF_CHONDROCYTE_DIFFERENTIATION	2/96	19/40755	0.000914732	0.00886277	0.00575272	SOX9/SMAD7	2
GOBP_RENAL_VESICLE_DEVELOPMENT	GOBP_RENAL_VESICLE_DEVELOPMENT	2/96	19/40755	0.000914732	0.00886277	0.00575272	SOX9/LIF	2
GOBP_FIBROBLAST_PROLIFERATION	GOBP_FIBROBLAST_PROLIFERATION	3/96	81/40755	0.000945907	0.00910433	0.00590951	JUN/PDGFB/CDKN1A	3
GOBP_NEGATIVE_REGULATION_OF_TRANSFORMING_GROWTH_FACTOR_BETA_RECEPTOR_SIGNALING_PATHWAY	GOBP_NEGATIVE_REGULATION_OF_TRANSFORMING_GROWTH_FACTOR_BETA_RECEPTOR_SIGNALING_PATHWAY	3/96	81/40755	0.000945907	0.00910433	0.00590951	SMURF2/SMAD7/PMEPA1	3
GOBP_REGULATION_OF_CARBOHYDRATE_METABOLIC_PROCESS	GOBP_REGULATION_OF_CARBOHYDRATE_METABOLIC_PROCESS	4/96	183/40755	0.000947094	0.00910433	0.00590951	PHLDA2/NTSR1/PDGFB/HRH1	4
GOBP_METANEPHRIC_TUBULE_DEVELOPMENT	GOBP_METANEPHRIC_TUBULE_DEVELOPMENT	2/96	20/40755	0.00101481	0.00956707	0.00620987	SOX9/LIF	2
GOBP_NEGATIVE_REGULATION_OF_PROGRAMMED_NECROTIC_CELL_DEATH	GOBP_NEGATIVE_REGULATION_OF_PROGRAMMED_NECROTIC_CELL_DEATH	2/96	20/40755	0.00101481	0.00956707	0.00620987	BIRC3/BIRC2	2
GOBP_POSITIVE_REGULATION_OF_STEM_CELL_DIFFERENTIATION	GOBP_POSITIVE_REGULATION_OF_STEM_CELL_DIFFERENTIATION	2/96	20/40755	0.00101481	0.00956707	0.00620987	SOX9/RBM24	2
GOBP_REGULATION_OF_RIG_I_SIGNALING_PATHWAY	GOBP_REGULATION_OF_RIG_I_SIGNALING_PATHWAY	2/96	20/40755	0.00101481	0.00956707	0.00620987	BIRC3/BIRC2	2
GOBP_REGULATION_OF_MAP_KINASE_ACTIVITY	GOBP_REGULATION_OF_MAP_KINASE_ACTIVITY	4/96	187/40755	0.00102602	0.00963621	0.00625475	PDGFB/FGF1/SPRY4/FGD2	4
GOBP_FIBROBLAST_GROWTH_FACTOR_RECEPTOR_SIGNALING_PATHWAY	GOBP_FIBROBLAST_GROWTH_FACTOR_RECEPTOR_SIGNALING_PATHWAY	3/96	85/40755	0.0010876	0.00992656	0.00644321	FGF1/SPRY4/APLN	3
GOBP_NEGATIVE_REGULATION_OF_DNA_BINDING_TRANSCRIPTION_FACTOR_ACTIVITY	GOBP_NEGATIVE_REGULATION_OF_DNA_BINDING_TRANSCRIPTION_FACTOR_ACTIVITY	4/96	190/40755	0.00108817	0.00992656	0.00644321	SMAD7/BHLHE40/IRAK2/MDFI	4
GOBP_EPITHELIAL_TUBE_MORPHOGENESIS	GOBP_EPITHELIAL_TUBE_MORPHOGENESIS	5/96	328/40755	0.00110069	0.00992656	0.00644321	EPHA2/CSF1/ASB2/SOX9/FGF1	5
GOBP_POSITIVE_REGULATION_OF_CALCIUM_ION_IMPORT	GOBP_POSITIVE_REGULATION_OF_CALCIUM_ION_IMPORT	2/96	21/40755	0.00111991	0.00992656	0.00644321	CCL2/PDGFB	2
GOBP_TYPE_B_PANCREATIC_CELL_PROLIFERATION	GOBP_TYPE_B_PANCREATIC_CELL_PROLIFERATION	2/96	21/40755	0.00111991	0.00992656	0.00644321	ERRFI1/NR4A1	2
GOBP_MYOBLAST_DIFFERENTIATION	GOBP_MYOBLAST_DIFFERENTIATION	3/96	86/40755	0.001125	0.00992656	0.00644321	SOX9/RBM24/IGFBP3	3
GOBP_LEUKOCYTE_PROLIFERATION	GOBP_LEUKOCYTE_PROLIFERATION	5/96	331/40755	0.00114593	0.00992656	0.00644321	CSF1/CLCF1/CDKN1A/CD274/PDCD1LG2	5
GOBP_CARTILAGE_DEVELOPMENT	GOBP_CARTILAGE_DEVELOPMENT	4/96	194/40755	0.00117509	0.00992656	0.00644321	CCN1/SOX9/SMAD7/DLX2	4
GOBP_EOSINOPHIL_MIGRATION	GOBP_EOSINOPHIL_MIGRATION	2/96	22/40755	0.00123002	0.00992656	0.00644321	CCL2/HRH1	2
GOBP_METANEPHROS_DEVELOPMENT	GOBP_METANEPHROS_DEVELOPMENT	3/96	89/40755	0.00124203	0.00992656	0.00644321	SOX9/LIF/PDGFB	3
GOBP_REGULATION_OF_PROTEIN_BINDING	GOBP_REGULATION_OF_PROTEIN_BINDING	4/96	197/40755	0.00124339	0.00992656	0.00644321	PHLDA2/MMP9/PDGFB/CDKN1A	4
GOBP_ODONTOGENESIS_OF_DENTIN_CONTAINING_TOOTH	GOBP_ODONTOGENESIS_OF_DENTIN_CONTAINING_TOOTH	3/96	90/40755	0.00128268	0.00992656	0.00644321	CSF1/DLX2/SERPINE1	3
GOBP_REGULATION_OF_SMALL_MOLECULE_METABOLIC_PROCESS	GOBP_REGULATION_OF_SMALL_MOLECULE_METABOLIC_PROCESS	5/96	342/40755	0.00132368	0.00997962	0.00647765	PHLDA2/SOX9/NTSR1/HRH1/FGF1	5
GOBP_BRANCHING_INVOLVED_IN_MAMMARY_GLAND_DUCT_MORPHOGENESIS	GOBP_BRANCHING_INVOLVED_IN_MAMMARY_GLAND_DUCT_MORPHOGENESIS	2/96	23/40755	0.0013451	0.0100345	0.00651329	EPHA2/CSF1	2
GOBP_CHONDROCYTE_PROLIFERATION	GOBP_CHONDROCYTE_PROLIFERATION	2/96	23/40755	0.0013451	0.0100345	0.00651329	SOX9/SMAD7	2
GOBP_NEGATIVE_REGULATION_OF_INTERLEUKIN_10_PRODUCTION	GOBP_NEGATIVE_REGULATION_OF_INTERLEUKIN_10_PRODUCTION	2/96	23/40755	0.0013451	0.0100345	0.00651329	CD274/PDCD1LG2	2
GOBP_POSITIVE_REGULATION_OF_MYOBLAST_DIFFERENTIATION	GOBP_POSITIVE_REGULATION_OF_MYOBLAST_DIFFERENTIATION	2/96	23/40755	0.0013451	0.0100345	0.00651329	RBM24/IGFBP3	2
GOBP_REGULATION_OF_RECEPTOR_BINDING	GOBP_REGULATION_OF_RECEPTOR_BINDING	2/96	23/40755	0.0013451	0.0100345	0.00651329	PHLDA2/MMP9	2
GOBP_NEGATIVE_REGULATION_OF_RESPONSE_TO_WOUNDING	GOBP_NEGATIVE_REGULATION_OF_RESPONSE_TO_WOUNDING	3/96	92/40755	0.00136647	0.0101802	0.00660785	PLAU/PDGFB/SERPINE1	3
GOBP_TRANSFORMING_GROWTH_FACTOR_BETA_RECEPTOR_SIGNALING_PATHWAY	GOBP_TRANSFORMING_GROWTH_FACTOR_BETA_RECEPTOR_SIGNALING_PATHWAY	4/96	204/40755	0.00141348	0.010502	0.00681673	JUN/SMURF2/SMAD7/PMEPA1	4
GOBP_KIDNEY_MORPHOGENESIS	GOBP_KIDNEY_MORPHOGENESIS	3/96	94/40755	0.00145362	0.0107339	0.00696725	SOX9/LIF/FGF1	3
GOBP_OLIGODENDROCYTE_DIFFERENTIATION	GOBP_OLIGODENDROCYTE_DIFFERENTIATION	3/96	94/40755	0.00145362	0.0107339	0.00696725	ZNF365/SOX9/DLX2	3
GOBP_POSITIVE_REGULATION_OF_LEUKOCYTE_CHEMOTAXIS	GOBP_POSITIVE_REGULATION_OF_LEUKOCYTE_CHEMOTAXIS	3/96	94/40755	0.00145362	0.0107339	0.00696725	EDN2/CSF1/SERPINE1	3
GOBP_RENAL_TUBULE_DEVELOPMENT	GOBP_RENAL_TUBULE_DEVELOPMENT	3/96	94/40755	0.00145362	0.0107339	0.00696725	SOX9/LIF/FGF1	3
GOBP_CELL_DIFFERENTIATION_INVOLVED_IN_METANEPHROS_DEVELOPMENT	GOBP_CELL_DIFFERENTIATION_INVOLVED_IN_METANEPHROS_DEVELOPMENT	2/96	24/40755	0.00146513	0.0107339	0.00696725	LIF/PDGFB	2
GOBP_FIBRINOLYSIS	GOBP_FIBRINOLYSIS	2/96	24/40755	0.00146513	0.0107339	0.00696725	PLAU/SERPINE1	2
GOBP_METANEPHRIC_EPITHELIUM_DEVELOPMENT	GOBP_METANEPHRIC_EPITHELIUM_DEVELOPMENT	2/96	24/40755	0.00146513	0.0107339	0.00696725	SOX9/LIF	2
GOBP_NEGATIVE_REGULATION_OF_FIBROBLAST_GROWTH_FACTOR_RECEPTOR_SIGNALING_PATHWAY	GOBP_NEGATIVE_REGULATION_OF_FIBROBLAST_GROWTH_FACTOR_RECEPTOR_SIGNALING_PATHWAY	2/96	24/40755	0.00146513	0.0107339	0.00696725	SPRY4/APLN	2
GOBP_NEGATIVE_REGULATION_OF_NECROTIC_CELL_DEATH	GOBP_NEGATIVE_REGULATION_OF_NECROTIC_CELL_DEATH	2/96	24/40755	0.00146513	0.0107339	0.00696725	BIRC3/BIRC2	2
GOBP_REGULATION_OF_MACROPHAGE_DIFFERENTIATION	GOBP_REGULATION_OF_MACROPHAGE_DIFFERENTIATION	2/96	24/40755	0.00146513	0.0107339	0.00696725	CSF1/LIF	2
GOBP_REGULATION_OF_VIRAL_INDUCED_CYTOPLASMIC_PATTERN_RECOGNITION_RECEPTOR_SIGNALING_PATHWAY	GOBP_REGULATION_OF_VIRAL_INDUCED_CYTOPLASMIC_PATTERN_RECOGNITION_RECEPTOR_SIGNALING_PATHWAY	2/96	24/40755	0.00146513	0.0107339	0.00696725	BIRC3/BIRC2	2
GOBP_POSITIVE_REGULATION_OF_SMOOTH_MUSCLE_CELL_PROLIFERATION	GOBP_POSITIVE_REGULATION_OF_SMOOTH_MUSCLE_CELL_PROLIFERATION	3/96	95/40755	0.00149848	0.0109564	0.00711166	JUN/MMP9/PDGFB	3
GOBP_EPITHELIAL_CELL_DEVELOPMENT	GOBP_EPITHELIAL_CELL_DEVELOPMENT	4/96	208/40755	0.00151763	0.0110891	0.00719779	EPHA2/ROBO4/SOX9/PDGFB	4
GOBP_REGULATION_OF_STRIATED_MUSCLE_CONTRACTION	GOBP_REGULATION_OF_STRIATED_MUSCLE_CONTRACTION	3/96	96/40755	0.00154419	0.0112406	0.00729613	MYBPH/NR4A1/SMAD7	3
GOBP_NEGATIVE_REGULATION_OF_NEURON_DEATH	GOBP_NEGATIVE_REGULATION_OF_NEURON_DEATH	4/96	209/40755	0.00154448	0.0112406	0.00729613	JUN/CSF1/CLCF1/CCL2	4
GOBP_POSITIVE_REGULATION_OF_PROTEIN_SERINE_THREONINE_KINASE_ACTIVITY	GOBP_POSITIVE_REGULATION_OF_PROTEIN_SERINE_THREONINE_KINASE_ACTIVITY	4/96	210/40755	0.00157167	0.0114158	0.00740985	CCND1/PDGFB/FGF1/FGD2	4
GOBP_METANEPHRIC_NEPHRON_MORPHOGENESIS	GOBP_METANEPHRIC_NEPHRON_MORPHOGENESIS	2/96	25/40755	0.00159009	0.0114715	0.00744599	SOX9/LIF	2
GOBP_PLASMINOGEN_ACTIVATION	GOBP_PLASMINOGEN_ACTIVATION	2/96	25/40755	0.00159009	0.0114715	0.00744599	PLAU/SERPINE1	2
GOBP_RENAL_SYSTEM_PROCESS_INVOLVED_IN_REGULATION_OF_SYSTEMIC_ARTERIAL_BLOOD_PRESSURE	GOBP_RENAL_SYSTEM_PROCESS_INVOLVED_IN_REGULATION_OF_SYSTEMIC_ARTERIAL_BLOOD_PRESSURE	2/96	25/40755	0.00159009	0.0114715	0.00744599	CORO2B/PDGFB	2
GOBP_RESPONSE_TO_PLATELET_DERIVED_GROWTH_FACTOR	GOBP_RESPONSE_TO_PLATELET_DERIVED_GROWTH_FACTOR	2/96	25/40755	0.00159009	0.0114715	0.00744599	ERRFI1/PDGFB	2
GOBP_NEGATIVE_REGULATION_OF_CELL_CYCLE_G1_S_PHASE_TRANSITION	GOBP_NEGATIVE_REGULATION_OF_CELL_CYCLE_G1_S_PHASE_TRANSITION	3/96	97/40755	0.00159077	0.0114715	0.00744599	CCND1/CCL2/CDKN1A	3
GOBP_REGULATION_OF_EPITHELIAL_CELL_APOPTOTIC_PROCESS	GOBP_REGULATION_OF_EPITHELIAL_CELL_APOPTOTIC_PROCESS	3/96	98/40755	0.00163823	0.0117598	0.00763315	CCL2/ANGPTL4/SERPINE1	3
GOBP_MESONEPHROS_DEVELOPMENT	GOBP_MESONEPHROS_DEVELOPMENT	3/96	99/40755	0.00168655	0.0120831	0.00784302	SOX9/SMAD7/FGF1	3
GOBP_CELL_DIFFERENTIATION_INVOLVED_IN_EMBRYONIC_PLACENTA_DEVELOPMENT	GOBP_CELL_DIFFERENTIATION_INVOLVED_IN_EMBRYONIC_PLACENTA_DEVELOPMENT	2/96	26/40755	0.00171996	0.0122588	0.00795702	LIF/MDFI	2
GOBP_MAMMARY_GLAND_EPITHELIAL_CELL_PROLIFERATION	GOBP_MAMMARY_GLAND_EPITHELIAL_CELL_PROLIFERATION	2/96	26/40755	0.00171996	0.0122588	0.00795702	EPHA2/CCND1	2
GOBP_NUCLEOTIDE_BINDING_DOMAIN_LEUCINE_RICH_REPEAT_CONTAINING_RECEPTOR_SIGNALING_PATHWAY	GOBP_NUCLEOTIDE_BINDING_DOMAIN_LEUCINE_RICH_REPEAT_CONTAINING_RECEPTOR_SIGNALING_PATHWAY	2/96	26/40755	0.00171996	0.0122588	0.00795702	BIRC3/BIRC2	2
GOBP_POSITIVE_REGULATION_OF_RELEASE_OF_CYTOCHROME_C_FROM_MITOCHONDRIA	GOBP_POSITIVE_REGULATION_OF_RELEASE_OF_CYTOCHROME_C_FROM_MITOCHONDRIA	2/96	26/40755	0.00171996	0.0122588	0.00795702	PLAUR/MMP9	2
GOBP_POSITIVE_REGULATION_OF_MYELOID_CELL_DIFFERENTIATION	GOBP_POSITIVE_REGULATION_OF_MYELOID_CELL_DIFFERENTIATION	3/96	100/40755	0.00173577	0.0123475	0.00801459	CSF1/RAB7B/LIF	3
GOBP_NEGATIVE_REGULATION_OF_CELL_ACTIVATION	GOBP_NEGATIVE_REGULATION_OF_CELL_ACTIVATION	4/96	216/40755	0.00174178	0.0123743	0.00803199	SMAD7/PDGFB/CD274/PDCD1LG2	4
GOBP_NEGATIVE_REGULATION_OF_CYTOKINE_PRODUCTION	GOBP_NEGATIVE_REGULATION_OF_CYTOKINE_PRODUCTION	5/96	365/40755	0.00176018	0.0124889	0.00810639	ERRFI1/EPHA2/SMAD7/CD274/PDCD1LG2	5
GOBP_REGULATION_OF_CYCLIN_DEPENDENT_PROTEIN_KINASE_ACTIVITY	GOBP_REGULATION_OF_CYCLIN_DEPENDENT_PROTEIN_KINASE_ACTIVITY	3/96	101/40755	0.00178587	0.0126386	0.00820359	CCND1/PDGFB/CDKN1A	3
GOBP_REGULATION_OF_APOPTOTIC_SIGNALING_PATHWAY	GOBP_REGULATION_OF_APOPTOTIC_SIGNALING_PATHWAY	5/96	367/40755	0.00180257	0.0127242	0.0082591	TNFRSF12A/PLAUR/MMP9/SERPINE1/TRAF1	5
GOBP_REGULATION_OF_LEUKOCYTE_MIGRATION	GOBP_REGULATION_OF_LEUKOCYTE_MIGRATION	4/96	219/40755	0.00183146	0.012895	0.00837001	EDN2/CSF1/CCL2/SERPINE1	4
GOBP_REGULATION_OF_CARBOHYDRATE_BIOSYNTHETIC_PROCESS	GOBP_REGULATION_OF_CARBOHYDRATE_BIOSYNTHETIC_PROCESS	3/96	102/40755	0.00183687	0.0129249	0.0083894	NTSR1/PDGFB/HRH1	3
GOBP_AXIS_ELONGATION	GOBP_AXIS_ELONGATION	2/96	27/40755	0.00185472	0.012976	0.00842253	SOX9/FGF1	2
GOBP_RENAL_FILTRATION	GOBP_RENAL_FILTRATION	2/96	27/40755	0.00185472	0.012976	0.00842253	CORO2B/PDGFB	2
GOBP_TRANSMEMBRANE_RECEPTOR_PROTEIN_SERINE_THREONINE_KINASE_SIGNALING_PATHWAY	GOBP_TRANSMEMBRANE_RECEPTOR_PROTEIN_SERINE_THREONINE_KINASE_SIGNALING_PATHWAY	5/96	373/40755	0.00193424	0.0135066	0.00876696	JUN/CCN1/SMURF2/SMAD7/PMEPA1	5
GOBP_POSITIVE_REGULATION_OF_ERK1_AND_ERK2_CASCADE	GOBP_POSITIVE_REGULATION_OF_ERK1_AND_ERK2_CASCADE	4/96	223/40755	0.00195594	0.0136408	0.0088541	JUN/CCL2/PDGFB/FGF1	4
GOBP_HOMEOSTASIS_OF_NUMBER_OF_CELLS_WITHIN_A_TISSUE	GOBP_HOMEOSTASIS_OF_NUMBER_OF_CELLS_WITHIN_A_TISSUE	2/96	28/40755	0.00199433	0.0137845	0.00894736	CSF1/SOX9	2
GOBP_INOSITOL_PHOSPHATE_BIOSYNTHETIC_PROCESS	GOBP_INOSITOL_PHOSPHATE_BIOSYNTHETIC_PROCESS	2/96	28/40755	0.00199433	0.0137845	0.00894736	NTSR1/HRH1	2
GOBP_RIG_I_SIGNALING_PATHWAY	GOBP_RIG_I_SIGNALING_PATHWAY	2/96	28/40755	0.00199433	0.0137845	0.00894736	BIRC3/BIRC2	2
GOBP_REGULATION_OF_BMP_SIGNALING_PATHWAY	GOBP_REGULATION_OF_BMP_SIGNALING_PATHWAY	3/96	105/40755	0.00199529	0.0137845	0.00894736	CCN1/SMURF2/SMAD7	3
GOBP_PEPTIDYL_TYROSINE_MODIFICATION	GOBP_PEPTIDYL_TYROSINE_MODIFICATION	5/96	377/40755	0.00202584	0.0139781	0.00907299	ERRFI1/EPHA2/CLCF1/LIF/PDGFB	5
GOBP_REGULATION_OF_PATTERN_RECOGNITION_RECEPTOR_SIGNALING_PATHWAY	GOBP_REGULATION_OF_PATTERN_RECOGNITION_RECEPTOR_SIGNALING_PATHWAY	3/96	107/40755	0.00210549	0.0145004	0.00941201	RAB7B/BIRC3/BIRC2	3
GOBP_TUMOR_NECROSIS_FACTOR_MEDIATED_SIGNALING_PATHWAY	GOBP_TUMOR_NECROSIS_FACTOR_MEDIATED_SIGNALING_PATHWAY	3/96	107/40755	0.00210549	0.0145004	0.00941201	BIRC3/BIRC2/TRAF1	3
GOBP_HEMOSTASIS	GOBP_HEMOSTASIS	4/96	228/40755	0.00211963	0.0145861	0.00946766	PLAU/PLAUR/PDGFB/SERPINE1	4
GOBP_POLYSACCHARIDE_METABOLIC_PROCESS	GOBP_POLYSACCHARIDE_METABOLIC_PROCESS	3/96	109/40755	0.0022194	0.0151149	0.00981091	PHLDA2/PDGFB/PCDH12	3
GOBP_REACTIVE_OXYGEN_SPECIES_METABOLIC_PROCESS	GOBP_REACTIVE_OXYGEN_SPECIES_METABOLIC_PROCESS	4/96	231/40755	0.00222226	0.0151251	0.00981749	CCN1/BIRC2/PDGFB/CDKN1A	4
GOBP_NEGATIVE_REGULATION_OF_CELL_CYCLE	GOBP_NEGATIVE_REGULATION_OF_CELL_CYCLE	5/96	387/40755	0.0022687	0.0154221	0.0100103	CCND1/NR4A1/CCL2/LIF/CDKN1A	5
GOBP_CELLULAR_RESPONSE_TO_INTERLEUKIN_1	GOBP_CELLULAR_RESPONSE_TO_INTERLEUKIN_1	3/96	110/40755	0.00227776	0.0154488	0.0100276	CCL2/SOX9/IRAK2	3
GOBP_MAMMARY_GLAND_DUCT_MORPHOGENESIS	GOBP_MAMMARY_GLAND_DUCT_MORPHOGENESIS	2/96	30/40755	0.00228804	0.0154488	0.0100276	EPHA2/CSF1	2
GOBP_MITOTIC_G1_S_TRANSITION_CHECKPOINT_SIGNALING	GOBP_MITOTIC_G1_S_TRANSITION_CHECKPOINT_SIGNALING	2/96	30/40755	0.00228804	0.0154488	0.0100276	CCND1/CDKN1A	2
GOBP_DEVELOPMENTAL_GROWTH_INVOLVED_IN_MORPHOGENESIS	GOBP_DEVELOPMENTAL_GROWTH_INVOLVED_IN_MORPHOGENESIS	4/96	234/40755	0.00232826	0.0156916	0.0101852	EDN2/CSF1/SOX9/FGF1	4
GOBP_MYELOID_LEUKOCYTE_ACTIVATION	GOBP_MYELOID_LEUKOCYTE_ACTIVATION	4/96	234/40755	0.00232826	0.0156916	0.0101852	EDN2/JUN/CSF1/NDRG1	4
GOBP_NEPHRON_EPITHELIUM_DEVELOPMENT	GOBP_NEPHRON_EPITHELIUM_DEVELOPMENT	3/96	111/40755	0.00233706	0.0157317	0.0102112	SOX9/LIF/FGF1	3
GOBP_CELL_MATRIX_ADHESION	GOBP_CELL_MATRIX_ADHESION	4/96	236/40755	0.00240084	0.0161118	0.010458	CSF1/PLAU/CORO2B/SERPINE1	4
GOBP_ACTIVATION_OF_PROTEIN_KINASE_B_ACTIVITY	GOBP_ACTIVATION_OF_PROTEIN_KINASE_B_ACTIVITY	2/96	31/40755	0.00244209	0.0162404	0.0105414	PDGFB/FGF1	2
GOBP_CHONDROCYTE_DEVELOPMENT	GOBP_CHONDROCYTE_DEVELOPMENT	2/96	31/40755	0.00244209	0.0162404	0.0105414	SOX9/SMAD7	2
GOBP_ENDOTHELIAL_CELL_CHEMOTAXIS	GOBP_ENDOTHELIAL_CELL_CHEMOTAXIS	2/96	31/40755	0.00244209	0.0162404	0.0105414	NR4A1/FGF1	2
GOBP_NEGATIVE_REGULATION_OF_CD4_POSITIVE_ALPHA_BETA_T_CELL_ACTIVATION	GOBP_NEGATIVE_REGULATION_OF_CD4_POSITIVE_ALPHA_BETA_T_CELL_ACTIVATION	2/96	31/40755	0.00244209	0.0162404	0.0105414	SMAD7/CD274	2
GOBP_REGULATION_OF_ASTROCYTE_DIFFERENTIATION	GOBP_REGULATION_OF_ASTROCYTE_DIFFERENTIATION	2/96	31/40755	0.00244209	0.0162404	0.0105414	CLCF1/LIF	2
GOBP_REGULATION_OF_PROGRAMMED_NECROTIC_CELL_DEATH	GOBP_REGULATION_OF_PROGRAMMED_NECROTIC_CELL_DEATH	2/96	31/40755	0.00244209	0.0162404	0.0105414	BIRC3/BIRC2	2
GOBP_REGULATION_OF_RECEPTOR_MEDIATED_ENDOCYTOSIS	GOBP_REGULATION_OF_RECEPTOR_MEDIATED_ENDOCYTOSIS	3/96	114/40755	0.0025207	0.0166726	0.010822	SERPINE1/ARC/APLN	3
GOBP_METANEPHROS_MORPHOGENESIS	GOBP_METANEPHROS_MORPHOGENESIS	2/96	32/40755	0.00260091	0.0170498	0.0110668	SOX9/LIF	2
GOBP_PLACENTA_BLOOD_VESSEL_DEVELOPMENT	GOBP_PLACENTA_BLOOD_VESSEL_DEVELOPMENT	2/96	32/40755	0.00260091	0.0170498	0.0110668	CCN1/FOSL1	2
GOBP_PROTEIN_KINASE_C_SIGNALING	GOBP_PROTEIN_KINASE_C_SIGNALING	2/96	32/40755	0.00260091	0.0170498	0.0110668	ADGRG1/PDGFB	2
GOBP_REGULATION_OF_MEIOTIC_NUCLEAR_DIVISION	GOBP_REGULATION_OF_MEIOTIC_NUCLEAR_DIVISION	2/96	32/40755	0.00260091	0.0170498	0.0110668	GPR3/LIF	2
GOBP_RESPONSE_TO_MINERALOCORTICOID	GOBP_RESPONSE_TO_MINERALOCORTICOID	2/96	32/40755	0.00260091	0.0170498	0.0110668	CCND1/FOSL1	2
GOBP_REGULATION_OF_MONONUCLEAR_CELL_MIGRATION	GOBP_REGULATION_OF_MONONUCLEAR_CELL_MIGRATION	3/96	116/40755	0.00264795	0.0172964	0.0112269	CSF1/CCL2/SERPINE1	3
GOBP_ORGANIC_HYDROXY_COMPOUND_BIOSYNTHETIC_PROCESS	GOBP_ORGANIC_HYDROXY_COMPOUND_BIOSYNTHETIC_PROCESS	4/96	243/40755	0.00266712	0.0173907	0.0112881	CH25H/NTSR1/HRH1/FGF1	4
GOBP_REGULATION_OF_METAL_ION_TRANSPORT	GOBP_REGULATION_OF_METAL_ION_TRANSPORT	5/96	403/40755	0.00270049	0.0175875	0.0114158	BEST1/P2RX5/CCL2/NTSR1/PDGFB	5
GOBP_POSITIVE_REGULATION_OF_TRANSPORTER_ACTIVITY	GOBP_POSITIVE_REGULATION_OF_TRANSPORTER_ACTIVITY	3/96	117/40755	0.00271303	0.0176171	0.0114351	CCL2/NTSR1/ARC	3
GOBP_REGULATION_OF_RENAL_SYSTEM_PROCESS	GOBP_REGULATION_OF_RENAL_SYSTEM_PROCESS	2/96	33/40755	0.00276448	0.0178357	0.0115769	CORO2B/PDGFB	2
GOBP_POSITIVE_REGULATION_OF_MAP_KINASE_ACTIVITY	GOBP_POSITIVE_REGULATION_OF_MAP_KINASE_ACTIVITY	3/96	118/40755	0.00277909	0.017909	0.0116245	PDGFB/FGF1/FGD2	3
GOBP_RESPONSE_TO_TUMOR_NECROSIS_FACTOR	GOBP_RESPONSE_TO_TUMOR_NECROSIS_FACTOR	4/96	248/40755	0.00286928	0.0184363	0.0119668	BIRC3/BIRC2/CCL2/TRAF1	4
GOBP_DEVELOPMENTAL_INDUCTION	GOBP_DEVELOPMENTAL_INDUCTION	2/96	34/40755	0.00293277	0.0187459	0.0121677	SOX9/FGF1	2
GOBP_POSITIVE_REGULATION_OF_RHO_PROTEIN_SIGNAL_TRANSDUCTION	GOBP_POSITIVE_REGULATION_OF_RHO_PROTEIN_SIGNAL_TRANSDUCTION	2/96	34/40755	0.00293277	0.0187459	0.0121677	ADGRG1/PRAG1	2
GOBP_EPITHELIAL_CELL_APOPTOTIC_PROCESS	GOBP_EPITHELIAL_CELL_APOPTOTIC_PROCESS	3/96	121/40755	0.00298321	0.0190132	0.0123413	CCL2/ANGPTL4/SERPINE1	3
GOBP_POSITIVE_REGULATION_OF_CELL_SUBSTRATE_ADHESION	GOBP_POSITIVE_REGULATION_OF_CELL_SUBSTRATE_ADHESION	3/96	122/40755	0.00305324	0.0193923	0.0125873	CCN1/CSF1/PDGFB	3
GOBP_VIRAL_PROCESS	GOBP_VIRAL_PROCESS	5/96	415/40755	0.00306134	0.0194325	0.0126134	EPHA2/JUN/CH25H/POU2F3/CCL2	5
GOBP_CYTOPLASMIC_PATTERN_RECOGNITION_RECEPTOR_SIGNALING_PATHWAY_IN_RESPONSE_TO_VIRUS	GOBP_CYTOPLASMIC_PATTERN_RECOGNITION_RECEPTOR_SIGNALING_PATHWAY_IN_RESPONSE_TO_VIRUS	2/96	35/40755	0.00310576	0.0196016	0.0127232	BIRC3/BIRC2	2
GOBP_REGULATION_OF_CELL_MATRIX_ADHESION	GOBP_REGULATION_OF_CELL_MATRIX_ADHESION	3/96	123/40755	0.00312428	0.0196696	0.0127673	CSF1/PLAU/SERPINE1	3
GOBP_LUNG_EPITHELIUM_DEVELOPMENT	GOBP_LUNG_EPITHELIUM_DEVELOPMENT	2/96	36/40755	0.00328342	0.0204075	0.0132463	ERRFI1/SOX9	2
GOBP_MONOCYTE_DIFFERENTIATION	GOBP_MONOCYTE_DIFFERENTIATION	2/96	36/40755	0.00328342	0.0204075	0.0132463	JUN/CSF1	2
GOBP_NEGATIVE_REGULATION_OF_ENDOTHELIAL_CELL_APOPTOTIC_PROCESS	GOBP_NEGATIVE_REGULATION_OF_ENDOTHELIAL_CELL_APOPTOTIC_PROCESS	2/96	36/40755	0.00328342	0.0204075	0.0132463	ANGPTL4/SERPINE1	2
GOBP_NEGATIVE_REGULATION_OF_OSSIFICATION	GOBP_NEGATIVE_REGULATION_OF_OSSIFICATION	2/96	36/40755	0.00328342	0.0204075	0.0132463	SOX9/SMAD7	2
GOBP_PEPTIDE_CROSS_LINKING	GOBP_PEPTIDE_CROSS_LINKING	2/96	36/40755	0.00328342	0.0204075	0.0132463	IVL/TGM2	2
GOBP_POSITIVE_REGULATION_OF_MORPHOGENESIS_OF_AN_EPITHELIUM	GOBP_POSITIVE_REGULATION_OF_MORPHOGENESIS_OF_AN_EPITHELIUM	2/96	36/40755	0.00328342	0.0204075	0.0132463	SOX9/LIF	2
GOBP_CALCIUM_ION_TRANSPORT	GOBP_CALCIUM_ION_TRANSPORT	5/96	424/40755	0.00335395	0.0207523	0.0134701	BEST1/P2RX5/CCL2/NTSR1/PDGFB	5
GOBP_NEGATIVE_REGULATION_OF_IMMUNE_SYSTEM_PROCESS	GOBP_NEGATIVE_REGULATION_OF_IMMUNE_SYSTEM_PROCESS	5/96	425/40755	0.00338766	0.0209492	0.0135978	CCL2/SOX9/SMAD7/CD274/PDCD1LG2	5
GOBP_REGULATION_OF_BLOOD_CIRCULATION	GOBP_REGULATION_OF_BLOOD_CIRCULATION	4/96	261/40755	0.00344353	0.0212351	0.0137834	EDN2/SMAD7/HRH1/APLN	4
GOBP_REGULATION_OF_PEPTIDYL_TYROSINE_PHOSPHORYLATION	GOBP_REGULATION_OF_PEPTIDYL_TYROSINE_PHOSPHORYLATION	4/96	261/40755	0.00344353	0.0212351	0.0137834	ERRFI1/CLCF1/LIF/PDGFB	4
GOBP_CELLULAR_RESPONSE_TO_CADMIUM_ION	GOBP_CELLULAR_RESPONSE_TO_CADMIUM_ION	2/96	37/40755	0.00346574	0.0212887	0.0138182	JUN/MMP9	2
GOBP_POSITIVE_REGULATION_OF_CELL_ACTIVATION	GOBP_POSITIVE_REGULATION_OF_CELL_ACTIVATION	5/96	429/40755	0.00352496	0.0215923	0.0140153	CLCF1/CCL2/CDKN1A/CD274/PDCD1LG2	5
GOBP_INTRACELLULAR_RECEPTOR_SIGNALING_PATHWAY	GOBP_INTRACELLULAR_RECEPTOR_SIGNALING_PATHWAY	4/96	265/40755	0.00363484	0.022141	0.0143715	BIRC3/BIRC2/NR4A1/PMEPA1	4
GOBP_ODONTOGENESIS	GOBP_ODONTOGENESIS	3/96	130/40755	0.00365004	0.022141	0.0143715	CSF1/DLX2/SERPINE1	3
GOBP_POSITIVE_REGULATION_OF_ERBB_SIGNALING_PATHWAY	GOBP_POSITIVE_REGULATION_OF_ERBB_SIGNALING_PATHWAY	2/96	38/40755	0.00365269	0.022141	0.0143715	PLAUR/MMP9	2
GOBP_REGULATION_OF_FIBROBLAST_GROWTH_FACTOR_RECEPTOR_SIGNALING_PATHWAY	GOBP_REGULATION_OF_FIBROBLAST_GROWTH_FACTOR_RECEPTOR_SIGNALING_PATHWAY	2/96	38/40755	0.00365269	0.022141	0.0143715	SPRY4/APLN	2
GOBP_REGULATION_OF_KERATINOCYTE_DIFFERENTIATION	GOBP_REGULATION_OF_KERATINOCYTE_DIFFERENTIATION	2/96	38/40755	0.00365269	0.022141	0.0143715	ERRFI1/ETV4	2
GOBP_REGULATION_OF_TRANSMEMBRANE_RECEPTOR_PROTEIN_SERINE_THREONINE_KINASE_SIGNALING_PATHWAY	GOBP_REGULATION_OF_TRANSMEMBRANE_RECEPTOR_PROTEIN_SERINE_THREONINE_KINASE_SIGNALING_PATHWAY	4/96	269/40755	0.00383325	0.0230488	0.0149607	CCN1/SMURF2/SMAD7/PMEPA1	4
GOBP_NEGATIVE_REGULATION_OF_SMOOTH_MUSCLE_CELL_MIGRATION	GOBP_NEGATIVE_REGULATION_OF_SMOOTH_MUSCLE_CELL_MIGRATION	2/96	39/40755	0.00384425	0.0230488	0.0149607	IGFBP3/SERPINE1	2
GOBP_REGULATION_OF_CELLULAR_RESPONSE_TO_TRANSFORMING_GROWTH_FACTOR_BETA_STIMULUS	GOBP_REGULATION_OF_CELLULAR_RESPONSE_TO_TRANSFORMING_GROWTH_FACTOR_BETA_STIMULUS	3/96	134/40755	0.00397326	0.0236678	0.0153625	SMURF2/SMAD7/PMEPA1	3
GOBP_RESPONSE_TO_PURINE_CONTAINING_COMPOUND	GOBP_RESPONSE_TO_PURINE_CONTAINING_COMPOUND	3/96	134/40755	0.00397326	0.0236678	0.0153625	FOSL1/BIRC2/P2RX5	3
GOBP_NEGATIVE_REGULATION_OF_TRANSFERASE_ACTIVITY	GOBP_NEGATIVE_REGULATION_OF_TRANSFERASE_ACTIVITY	4/96	272/40755	0.00398679	0.0237228	0.0153982	ERRFI1/SMAD7/SPRY4/CDKN1A	4
GOBP_POSITIVE_REGULATION_OF_BLOOD_CIRCULATION	GOBP_POSITIVE_REGULATION_OF_BLOOD_CIRCULATION	2/96	40/40755	0.00404039	0.0239384	0.0155381	EDN2/APLN	2
GOBP_REGULATION_OF_OLIGODENDROCYTE_DIFFERENTIATION	GOBP_REGULATION_OF_OLIGODENDROCYTE_DIFFERENTIATION	2/96	40/40755	0.00404039	0.0239384	0.0155381	ZNF365/DLX2	2
GOBP_NEGATIVE_REGULATION_OF_TRANSMEMBRANE_RECEPTOR_PROTEIN_SERINE_THREONINE_KINASE_SIGNALING_PATHWAY	GOBP_NEGATIVE_REGULATION_OF_TRANSMEMBRANE_RECEPTOR_PROTEIN_SERINE_THREONINE_KINASE_SIGNALING_PATHWAY	3/96	135/40755	0.0040567	0.0239706	0.015559	SMURF2/SMAD7/PMEPA1	3
GOBP_MUSCLE_SYSTEM_PROCESS	GOBP_MUSCLE_SYSTEM_PROCESS	5/96	449/40755	0.00427209	0.0250287	0.0162458	ERRFI1/EDN2/MYBPH/NR4A1/SMAD7	5
GOBP_POSITIVE_REGULATION_OF_PROTEIN_MODIFICATION_BY_SMALL_PROTEIN_CONJUGATION_OR_REMOVAL	GOBP_POSITIVE_REGULATION_OF_PROTEIN_MODIFICATION_BY_SMALL_PROTEIN_CONJUGATION_OR_REMOVAL	3/96	139/40755	0.00440109	0.0256753	0.0166655	BIRC3/BIRC2/SMAD7	3
GOBP_REGULATION_OF_NUCLEAR_DIVISION	GOBP_REGULATION_OF_NUCLEAR_DIVISION	3/96	139/40755	0.00440109	0.0256753	0.0166655	GPR3/LIF/PDGFB	3
GOBP_NEGATIVE_REGULATION_OF_ALPHA_BETA_T_CELL_ACTIVATION	GOBP_NEGATIVE_REGULATION_OF_ALPHA_BETA_T_CELL_ACTIVATION	2/96	42/40755	0.00444636	0.0258029	0.0167484	SMAD7/CD274	2
GOBP_NEGATIVE_REGULATION_OF_INTERFERON_GAMMA_PRODUCTION	GOBP_NEGATIVE_REGULATION_OF_INTERFERON_GAMMA_PRODUCTION	2/96	42/40755	0.00444636	0.0258029	0.0167484	CD274/PDCD1LG2	2
GOBP_NEGATIVE_REGULATION_OF_VASCULAR_ASSOCIATED_SMOOTH_MUSCLE_CELL_PROLIFERATION	GOBP_NEGATIVE_REGULATION_OF_VASCULAR_ASSOCIATED_SMOOTH_MUSCLE_CELL_PROLIFERATION	2/96	42/40755	0.00444636	0.0258029	0.0167484	CDKN1A/APLN	2
GOBP_POSITIVE_REGULATION_OF_B_CELL_PROLIFERATION	GOBP_POSITIVE_REGULATION_OF_B_CELL_PROLIFERATION	2/96	42/40755	0.00444636	0.0258029	0.0167484	CLCF1/CDKN1A	2
GOBP_RESPONSE_TO_INTERLEUKIN_1	GOBP_RESPONSE_TO_INTERLEUKIN_1	3/96	140/40755	0.00448987	0.025987	0.0168679	CCL2/SOX9/IRAK2	3
GOBP_POSITIVE_REGULATION_OF_LEUKOCYTE_MIGRATION	GOBP_POSITIVE_REGULATION_OF_LEUKOCYTE_MIGRATION	3/96	141/40755	0.00457973	0.0264793	0.0171874	EDN2/CSF1/SERPINE1	3
GOBP_REGULATION_OF_CELL_CELL_ADHESION	GOBP_REGULATION_OF_CELL_CELL_ADHESION	5/96	458/40755	0.00464271	0.0267947	0.0173921	CCL2/SMAD7/PLAUR/CD274/PDCD1LG2	5
GOBP_MAMMARY_GLAND_MORPHOGENESIS	GOBP_MAMMARY_GLAND_MORPHOGENESIS	2/96	43/40755	0.00465614	0.0267947	0.0173921	EPHA2/CSF1	2
GOBP_ALCOHOL_BIOSYNTHETIC_PROCESS	GOBP_ALCOHOL_BIOSYNTHETIC_PROCESS	3/96	143/40755	0.0047627	0.0273508	0.0177531	NTSR1/HRH1/FGF1	3
GOBP_BIOLOGICAL_PROCESS_INVOLVED_IN_SYMBIOTIC_INTERACTION	GOBP_BIOLOGICAL_PROCESS_INVOLVED_IN_SYMBIOTIC_INTERACTION	4/96	287/40755	0.00481725	0.0276353	0.0179377	EPHA2/JUN/CH25H/POU2F3	4
GOBP_NEGATIVE_REGULATION_OF_LEUKOCYTE_CELL_CELL_ADHESION	GOBP_NEGATIVE_REGULATION_OF_LEUKOCYTE_CELL_CELL_ADHESION	3/96	144/40755	0.00485583	0.0277239	0.0179952	SMAD7/CD274/PDCD1LG2	3
GOBP_LACTATION	GOBP_LACTATION	2/96	44/40755	0.00487041	0.0277239	0.0179952	CCND1/APLN	2
GOBP_CELLULAR_CARBOHYDRATE_METABOLIC_PROCESS	GOBP_CELLULAR_CARBOHYDRATE_METABOLIC_PROCESS	4/96	288/40755	0.00487643	0.0277295	0.0179989	PHLDA2/NTSR1/HRH1/PCDH12	4
GOBP_I_KAPPAB_KINASE_NF_KAPPAB_SIGNALING	GOBP_I_KAPPAB_KINASE_NF_KAPPAB_SIGNALING	4/96	288/40755	0.00487643	0.0277295	0.0179989	BIRC3/BIRC2/IRAK2/TRAF1	4
GOBP_NEGATIVE_REGULATION_OF_NEURON_APOPTOTIC_PROCESS	GOBP_NEGATIVE_REGULATION_OF_NEURON_APOPTOTIC_PROCESS	3/96	145/40755	0.00495004	0.0280757	0.0182236	JUN/CLCF1/CCL2	3
GOBP_NEGATIVE_REGULATION_OF_PROTEIN_CONTAINING_COMPLEX_ASSEMBLY	GOBP_NEGATIVE_REGULATION_OF_PROTEIN_CONTAINING_COMPLEX_ASSEMBLY	3/96	145/40755	0.00495004	0.0280757	0.0182236	BIRC2/SOX9/PMEPA1	3
GOBP_POSITIVE_REGULATION_OF_SMALL_MOLECULE_METABOLIC_PROCESS	GOBP_POSITIVE_REGULATION_OF_SMALL_MOLECULE_METABOLIC_PROCESS	3/96	145/40755	0.00495004	0.0280757	0.0182236	NTSR1/HRH1/FGF1	3
GOBP_POSITIVE_REGULATION_OF_SIGNALING_RECEPTOR_ACTIVITY	GOBP_POSITIVE_REGULATION_OF_SIGNALING_RECEPTOR_ACTIVITY	2/96	45/40755	0.00508916	0.0286145	0.0185733	CCL2/ARC	2
GOBP_REGULATION_OF_POLYSACCHARIDE_METABOLIC_PROCESS	GOBP_REGULATION_OF_POLYSACCHARIDE_METABOLIC_PROCESS	2/96	45/40755	0.00508916	0.0286145	0.0185733	PHLDA2/PDGFB	2
GOBP_REGULATION_OF_REACTIVE_OXYGEN_SPECIES_METABOLIC_PROCESS	GOBP_REGULATION_OF_REACTIVE_OXYGEN_SPECIES_METABOLIC_PROCESS	3/96	147/40755	0.00514178	0.0288809	0.0187463	BIRC2/PDGFB/CDKN1A	3
GOBP_INTRINSIC_APOPTOTIC_SIGNALING_PATHWAY	GOBP_INTRINSIC_APOPTOTIC_SIGNALING_PATHWAY	4/96	295/40755	0.00530439	0.0296428	0.0192408	EPHA2/PLAUR/MMP9/CDKN1A	4
GOBP_REGULATION_OF_RELEASE_OF_CYTOCHROME_C_FROM_MITOCHONDRIA	GOBP_REGULATION_OF_RELEASE_OF_CYTOCHROME_C_FROM_MITOCHONDRIA	2/96	46/40755	0.00531237	0.0296428	0.0192408	PLAUR/MMP9	2
GOBP_REGULATION_OF_CELLULAR_CARBOHYDRATE_METABOLIC_PROCESS	GOBP_REGULATION_OF_CELLULAR_CARBOHYDRATE_METABOLIC_PROCESS	3/96	150/40755	0.00543769	0.0300984	0.0195365	PHLDA2/NTSR1/HRH1	3
GOBP_REGULATION_OF_CELL_SHAPE	GOBP_REGULATION_OF_CELL_SHAPE	3/96	151/40755	0.00553856	0.0303448	0.0196964	CCL2/FGD2/PRAG1	3
GOBP_LABYRINTHINE_LAYER_DEVELOPMENT	GOBP_LABYRINTHINE_LAYER_DEVELOPMENT	2/96	47/40755	0.00554001	0.0303448	0.0196964	CCN1/PCDH12	2
GOBP_LYMPHOCYTE_COSTIMULATION	GOBP_LYMPHOCYTE_COSTIMULATION	2/96	47/40755	0.00554001	0.0303448	0.0196964	CD274/PDCD1LG2	2
GOBP_NEGATIVE_REGULATION_OF_BLOOD_PRESSURE	GOBP_NEGATIVE_REGULATION_OF_BLOOD_PRESSURE	2/96	47/40755	0.00554001	0.0303448	0.0196964	NTSR1/APLN	2
GOBP_POSITIVE_REGULATION_OF_DNA_TEMPLATED_TRANSCRIPTION_INITIATION	GOBP_POSITIVE_REGULATION_OF_DNA_TEMPLATED_TRANSCRIPTION_INITIATION	2/96	47/40755	0.00554001	0.0303448	0.0196964	JUN/FOSL1	2
GOBP_REGULATION_OF_CALCIUM_ION_IMPORT	GOBP_REGULATION_OF_CALCIUM_ION_IMPORT	2/96	47/40755	0.00554001	0.0303448	0.0196964	CCL2/PDGFB	2
GOBP_REGULATION_OF_MEMBRANE_DEPOLARIZATION	GOBP_REGULATION_OF_MEMBRANE_DEPOLARIZATION	2/96	47/40755	0.00554001	0.0303448	0.0196964	SMAD7/NTSR1	2
GOBP_REGULATION_OF_NECROTIC_CELL_DEATH	GOBP_REGULATION_OF_NECROTIC_CELL_DEATH	2/96	47/40755	0.00554001	0.0303448	0.0196964	BIRC3/BIRC2	2
GOBP_RESPONSE_TO_EPIDERMAL_GROWTH_FACTOR	GOBP_RESPONSE_TO_EPIDERMAL_GROWTH_FACTOR	2/96	47/40755	0.00554001	0.0303448	0.0196964	ERRFI1/SOX9	2
GOBP_NEGATIVE_REGULATION_OF_CELL_CYCLE_PROCESS	GOBP_NEGATIVE_REGULATION_OF_CELL_CYCLE_PROCESS	4/96	301/40755	0.00569068	0.0310621	0.020162	CCND1/CCL2/LIF/CDKN1A	4
GOBP_POSITIVE_REGULATION_OF_LIPID_METABOLIC_PROCESS	GOBP_POSITIVE_REGULATION_OF_LIPID_METABOLIC_PROCESS	3/96	153/40755	0.00574365	0.0313048	0.0203195	CCN1/PDGFB/FGF1	3
GOBP_REGULATION_OF_EXTRINSIC_APOPTOTIC_SIGNALING_PATHWAY	GOBP_REGULATION_OF_EXTRINSIC_APOPTOTIC_SIGNALING_PATHWAY	3/96	153/40755	0.00574365	0.0313048	0.0203195	TNFRSF12A/SERPINE1/TRAF1	3
GOBP_EXOCRINE_SYSTEM_DEVELOPMENT	GOBP_EXOCRINE_SYSTEM_DEVELOPMENT	2/96	48/40755	0.00577206	0.031382	0.0203697	SOX9/TGM2	2
GOBP_REGULATION_OF_TRANSPORTER_ACTIVITY	GOBP_REGULATION_OF_TRANSPORTER_ACTIVITY	4/96	305/40755	0.00595838	0.0322836	0.0209549	CCL2/MMP9/NTSR1/ARC	4
GOBP_ENDOCARDIAL_CUSHION_DEVELOPMENT	GOBP_ENDOCARDIAL_CUSHION_DEVELOPMENT	2/96	49/40755	0.0060085	0.0323643	0.0210073	SOX9/RBM24	2
GOBP_NEURON_RECOGNITION	GOBP_NEURON_RECOGNITION	2/96	49/40755	0.0060085	0.0323643	0.0210073	ROBO4/PCDH12	2
GOBP_PROGRAMMED_NECROTIC_CELL_DEATH	GOBP_PROGRAMMED_NECROTIC_CELL_DEATH	2/96	49/40755	0.0060085	0.0323643	0.0210073	BIRC3/BIRC2	2
GOBP_VASCULAR_ENDOTHELIAL_CELL_PROLIFERATION	GOBP_VASCULAR_ENDOTHELIAL_CELL_PROLIFERATION	2/96	49/40755	0.0060085	0.0323643	0.0210073	CCL2/APLN	2
GOBP_COGNITION	GOBP_COGNITION	4/96	306/40755	0.0060266	0.0324143	0.0210397	FOSL1/NTSR1/HRH1/ARC	4
GOBP_RESPONSE_TO_CORTICOSTEROID	GOBP_RESPONSE_TO_CORTICOSTEROID	3/96	157/40755	0.00616738	0.0330265	0.0214371	ERRFI1/CCND1/FOSL1	3
GOBP_ACTIVATED_T_CELL_PROLIFERATION	GOBP_ACTIVATED_T_CELL_PROLIFERATION	2/96	50/40755	0.00624931	0.0331912	0.021544	CD274/PDCD1LG2	2
GOBP_CAMP_MEDIATED_SIGNALING	GOBP_CAMP_MEDIATED_SIGNALING	2/96	50/40755	0.00624931	0.0331912	0.021544	GPR3/SOX9	2
GOBP_LUNG_MORPHOGENESIS	GOBP_LUNG_MORPHOGENESIS	2/96	50/40755	0.00624931	0.0331912	0.021544	SOX9/LIF	2
GOBP_REGULATION_OF_CHONDROCYTE_DIFFERENTIATION	GOBP_REGULATION_OF_CHONDROCYTE_DIFFERENTIATION	2/96	50/40755	0.00624931	0.0331912	0.021544	SOX9/SMAD7	2
GOBP_POSITIVE_REGULATION_OF_NEURAL_PRECURSOR_CELL_PROLIFERATION	GOBP_POSITIVE_REGULATION_OF_NEURAL_PRECURSOR_CELL_PROLIFERATION	2/96	51/40755	0.00649446	0.0341944	0.0221952	RASSF10/ADGRG1	2
GOBP_REGULATION_OF_MEIOTIC_CELL_CYCLE	GOBP_REGULATION_OF_MEIOTIC_CELL_CYCLE	2/96	51/40755	0.00649446	0.0341944	0.0221952	GPR3/LIF	2
GOBP_VIRAL_TRANSCRIPTION	GOBP_VIRAL_TRANSCRIPTION	2/96	51/40755	0.00649446	0.0341944	0.0221952	JUN/POU2F3	2
GOBP_NEGATIVE_REGULATION_OF_LYMPHOCYTE_ACTIVATION	GOBP_NEGATIVE_REGULATION_OF_LYMPHOCYTE_ACTIVATION	3/96	161/40755	0.00660934	0.0347353	0.0225462	SMAD7/CD274/PDCD1LG2	3
GOBP_APOPTOTIC_CELL_CLEARANCE	GOBP_APOPTOTIC_CELL_CLEARANCE	2/96	52/40755	0.00674395	0.0352745	0.0228963	CCL2/TGM2	2
GOBP_EPHRIN_RECEPTOR_SIGNALING_PATHWAY	GOBP_EPHRIN_RECEPTOR_SIGNALING_PATHWAY	2/96	52/40755	0.00674395	0.0352745	0.0228963	EPHA2/MMP9	2
GOBP_NEGATIVE_REGULATION_OF_DNA_BINDING	GOBP_NEGATIVE_REGULATION_OF_DNA_BINDING	2/96	52/40755	0.00674395	0.0352745	0.0228963	JUN/MDFI	2
GOBP_POSITIVE_REGULATION_OF_ION_TRANSMEMBRANE_TRANSPORT	GOBP_POSITIVE_REGULATION_OF_ION_TRANSMEMBRANE_TRANSPORT	3/96	163/40755	0.00683721	0.035644	0.0231361	CCL2/NTSR1/ARC	3
GOBP_MALE_SEX_DIFFERENTIATION	GOBP_MALE_SEX_DIFFERENTIATION	3/96	164/40755	0.00695288	0.0361615	0.023472	CCND1/ADGRG1/SOX9	3
GOBP_RESPONSE_TO_OXYGEN_LEVELS	GOBP_RESPONSE_TO_OXYGEN_LEVELS	4/96	320/40755	0.00703682	0.0364948	0.0236884	PLAU/BIRC2/ANGPTL4/NDRG1	4
GOBP_ICOSANOID_TRANSPORT	GOBP_ICOSANOID_TRANSPORT	2/96	54/40755	0.0072558	0.0373146	0.0242204	ABCC3/NTSR1	2
GOBP_NEGATIVE_REGULATION_OF_EPITHELIAL_CELL_APOPTOTIC_PROCESS	GOBP_NEGATIVE_REGULATION_OF_EPITHELIAL_CELL_APOPTOTIC_PROCESS	2/96	54/40755	0.0072558	0.0373146	0.0242204	ANGPTL4/SERPINE1	2
GOBP_POSITIVE_REGULATION_OF_CALCIUM_ION_TRANSPORT_INTO_CYTOSOL	GOBP_POSITIVE_REGULATION_OF_CALCIUM_ION_TRANSPORT_INTO_CYTOSOL	2/96	54/40755	0.0072558	0.0373146	0.0242204	P2RX5/NTSR1	2
GOBP_POSITIVE_REGULATION_OF_RECEPTOR_MEDIATED_ENDOCYTOSIS	GOBP_POSITIVE_REGULATION_OF_RECEPTOR_MEDIATED_ENDOCYTOSIS	2/96	54/40755	0.0072558	0.0373146	0.0242204	SERPINE1/APLN	2
GOBP_CELLULAR_RESPONSE_TO_ABIOTIC_STIMULUS	GOBP_CELLULAR_RESPONSE_TO_ABIOTIC_STIMULUS	4/96	325/40755	0.00742313	0.0380186	0.0246774	ERRFI1/SOX9/MMP9/CDKN1A	4
GOBP_HEART_VALVE_MORPHOGENESIS	GOBP_HEART_VALVE_MORPHOGENESIS	2/96	55/40755	0.00751813	0.0383595	0.0248987	CCN1/SOX9	2
GOBP_INOSITOL_PHOSPHATE_METABOLIC_PROCESS	GOBP_INOSITOL_PHOSPHATE_METABOLIC_PROCESS	2/96	55/40755	0.00751813	0.0383595	0.0248987	NTSR1/HRH1	2
GOBP_POSITIVE_REGULATION_OF_MYELOID_LEUKOCYTE_DIFFERENTIATION	GOBP_POSITIVE_REGULATION_OF_MYELOID_LEUKOCYTE_DIFFERENTIATION	2/96	55/40755	0.00751813	0.0383595	0.0248987	CSF1/LIF	2
GOBP_CAMERA_TYPE_EYE_DEVELOPMENT	GOBP_CAMERA_TYPE_EYE_DEVELOPMENT	4/96	329/40755	0.00774207	0.0393564	0.0255458	EPHA2/JUN/SOX9/DLX2	4
GOBP_REGULATION_OF_DEVELOPMENTAL_GROWTH	GOBP_REGULATION_OF_DEVELOPMENTAL_GROWTH	4/96	329/40755	0.00774207	0.0393564	0.0255458	CSF1/DUSP6/SMAD7/CDKN1A	4
GOBP_INOSITOL_PHOSPHATE_MEDIATED_SIGNALING	GOBP_INOSITOL_PHOSPHATE_MEDIATED_SIGNALING	2/96	56/40755	0.0077847	0.0394277	0.0255921	EDN2/HRH1	2
GOBP_POSITIVE_REGULATION_OF_CELLULAR_CARBOHYDRATE_METABOLIC_PROCESS	GOBP_POSITIVE_REGULATION_OF_CELLULAR_CARBOHYDRATE_METABOLIC_PROCESS	2/96	56/40755	0.0077847	0.0394277	0.0255921	NTSR1/HRH1	2
GOBP_RELEASE_OF_CYTOCHROME_C_FROM_MITOCHONDRIA	GOBP_RELEASE_OF_CYTOCHROME_C_FROM_MITOCHONDRIA	2/96	56/40755	0.0077847	0.0394277	0.0255921	PLAUR/MMP9	2
GOBP_RESPONSE_TO_STEROID_HORMONE	GOBP_RESPONSE_TO_STEROID_HORMONE	4/96	330/40755	0.00782319	0.0395863	0.025695	ERRFI1/CCND1/FOSL1/PMEPA1	4
GOBP_POSITIVE_REGULATION_OF_DNA_BINDING	GOBP_POSITIVE_REGULATION_OF_DNA_BINDING	2/96	57/40755	0.0080555	0.040557	0.0263251	PLAUR/MMP9	2
GOBP_REGULATION_OF_DNA_TEMPLATED_TRANSCRIPTION_INITIATION	GOBP_REGULATION_OF_DNA_TEMPLATED_TRANSCRIPTION_INITIATION	2/96	57/40755	0.0080555	0.040557	0.0263251	JUN/FOSL1	2
GOBP_CELLULAR_RESPONSE_TO_CHEMICAL_STRESS	GOBP_CELLULAR_RESPONSE_TO_CHEMICAL_STRESS	4/96	334/40755	0.00815327	0.0410118	0.0266203	ERRFI1/JUN/MMP9/ETV5	4
GOBP_SIGNAL_TRANSDUCTION_IN_RESPONSE_TO_DNA_DAMAGE	GOBP_SIGNAL_TRANSDUCTION_IN_RESPONSE_TO_DNA_DAMAGE	3/96	174/40755	0.00817381	0.0410403	0.0266387	CCND1/CDKN1A/NDRG1	3
GOBP_REGULATION_OF_LIPID_BIOSYNTHETIC_PROCESS	GOBP_REGULATION_OF_LIPID_BIOSYNTHETIC_PROCESS	3/96	175/40755	0.00830239	0.0414494	0.0269043	CCN1/PDGFB/FGF1	3
GOBP_DENDRITIC_SPINE_MORPHOGENESIS	GOBP_DENDRITIC_SPINE_MORPHOGENESIS	2/96	58/40755	0.00833049	0.0414494	0.0269043	ZNF365/ARC	2
GOBP_NEGATIVE_REGULATION_OF_BMP_SIGNALING_PATHWAY	GOBP_NEGATIVE_REGULATION_OF_BMP_SIGNALING_PATHWAY	2/96	58/40755	0.00833049	0.0414494	0.0269043	SMURF2/SMAD7	2
GOBP_PROTEIN_K63_LINKED_UBIQUITINATION	GOBP_PROTEIN_K63_LINKED_UBIQUITINATION	2/96	58/40755	0.00833049	0.0414494	0.0269043	BIRC2/TRAF1	2
GOBP_BLOOD_VESSEL_ENDOTHELIAL_CELL_MIGRATION	GOBP_BLOOD_VESSEL_ENDOTHELIAL_CELL_MIGRATION	3/96	176/40755	0.00843215	0.0418608	0.0271713	EPHA2/NR4A1/PDGFB	3
GOBP_TEMPERATURE_HOMEOSTASIS	GOBP_TEMPERATURE_HOMEOSTASIS	3/96	177/40755	0.0085631	0.0423984	0.0275203	GPR3/EDN2/NTSR1	3
GOBP_REGULATION_OF_LIPID_METABOLIC_PROCESS	GOBP_REGULATION_OF_LIPID_METABOLIC_PROCESS	4/96	339/40755	0.00857857	0.0423984	0.0275203	CCN1/SOX9/PDGFB/FGF1	4
GOBP_KERATINIZATION	GOBP_KERATINIZATION	2/96	59/40755	0.00860966	0.0423984	0.0275203	IVL/KRT16	2
GOBP_REGULATION_OF_RECEPTOR_INTERNALIZATION	GOBP_REGULATION_OF_RECEPTOR_INTERNALIZATION	2/96	59/40755	0.00860966	0.0423984	0.0275203	ARC/APLN	2
GOBP_RESPONSE_TO_CADMIUM_ION	GOBP_RESPONSE_TO_CADMIUM_ION	2/96	59/40755	0.00860966	0.0423984	0.0275203	JUN/MMP9	2
GOBP_STRIATED_MUSCLE_CONTRACTION	GOBP_STRIATED_MUSCLE_CONTRACTION	3/96	178/40755	0.00869525	0.0426675	0.0276949	MYBPH/NR4A1/SMAD7	3
GOBP_REGULATION_OF_T_CELL_ACTIVATION	GOBP_REGULATION_OF_T_CELL_ACTIVATION	4/96	342/40755	0.0088406	0.0432844	0.0280954	CCL2/SMAD7/CD274/PDCD1LG2	4
GOBP_CYTOPLASMIC_PATTERN_RECOGNITION_RECEPTOR_SIGNALING_PATHWAY	GOBP_CYTOPLASMIC_PATTERN_RECOGNITION_RECEPTOR_SIGNALING_PATHWAY	2/96	61/40755	0.00918045	0.0446312	0.0289696	BIRC3/BIRC2	2
GOBP_REGULATION_OF_NEUROTRANSMITTER_RECEPTOR_ACTIVITY	GOBP_REGULATION_OF_NEUROTRANSMITTER_RECEPTOR_ACTIVITY	2/96	61/40755	0.00918045	0.0446312	0.0289696	CCL2/ARC	2
GOBP_NOTCH_SIGNALING_PATHWAY	GOBP_NOTCH_SIGNALING_PATHWAY	3/96	182/40755	0.00923581	0.0448608	0.0291186	SOX9/DLX2/PRAG1	3
GOBP_NEGATIVE_REGULATION_OF_MITOTIC_CELL_CYCLE_PHASE_TRANSITION	GOBP_NEGATIVE_REGULATION_OF_MITOTIC_CELL_CYCLE_PHASE_TRANSITION	3/96	183/40755	0.00937395	0.0453918	0.0294633	CCND1/CCL2/CDKN1A	3
GOBP_POSITIVE_REGULATION_OF_VASCULATURE_DEVELOPMENT	GOBP_POSITIVE_REGULATION_OF_VASCULATURE_DEVELOPMENT	3/96	183/40755	0.00937395	0.0453918	0.0294633	ANGPTL4/FGF1/SERPINE1	3
GOBP_LIPOPOLYSACCHARIDE_MEDIATED_SIGNALING_PATHWAY	GOBP_LIPOPOLYSACCHARIDE_MEDIATED_SIGNALING_PATHWAY	2/96	62/40755	0.00947203	0.0457472	0.0296939	CCL2/IRAK2	2
GOBP_PHOTORECEPTOR_CELL_DIFFERENTIATION	GOBP_PHOTORECEPTOR_CELL_DIFFERENTIATION	2/96	62/40755	0.00947203	0.0457472	0.0296939	SOX9/DLX2	2
GOBP_MUSCLE_CONTRACTION	GOBP_MUSCLE_CONTRACTION	4/96	349/40755	0.00947223	0.0457472	0.0296939	EDN2/MYBPH/NR4A1/SMAD7	4
GOBP_RESPONSE_TO_METAL_ION	GOBP_RESPONSE_TO_METAL_ION	4/96	350/40755	0.0095648	0.0461336	0.0299448	JUN/CCND1/MMP9/NDRG1	4
GOBP_RECEPTOR_SIGNALING_PATHWAY_VIA_STAT	GOBP_RECEPTOR_SIGNALING_PATHWAY_VIA_STAT	3/96	185/40755	0.00965386	0.0464413	0.0301445	CLCF1/CCL2/LIF	3
GOBP_NEURON_DEATH	GOBP_NEURON_DEATH	4/96	352/40755	0.0097517	0.0467848	0.0303675	JUN/CSF1/CLCF1/CCL2	4
GOBP_REGULATION_OF_CYTOSOLIC_CALCIUM_ION_CONCENTRATION	GOBP_REGULATION_OF_CYTOSOLIC_CALCIUM_ION_CONCENTRATION	4/96	352/40755	0.0097517	0.0467848	0.0303675	GPR3/EDN2/P2RX5/NTSR1	4
GOBP_INTERLEUKIN_10_PRODUCTION	GOBP_INTERLEUKIN_10_PRODUCTION	2/96	63/40755	0.0097677	0.0467848	0.0303675	CD274/PDCD1LG2	2
GOBP_LYMPHOCYTE_CHEMOTAXIS	GOBP_LYMPHOCYTE_CHEMOTAXIS	2/96	63/40755	0.0097677	0.0467848	0.0303675	CH25H/CCL2	2
GOBP_POLYOL_BIOSYNTHETIC_PROCESS	GOBP_POLYOL_BIOSYNTHETIC_PROCESS	2/96	63/40755	0.0097677	0.0467848	0.0303675	NTSR1/HRH1	2
GOBP_REGULATION_OF_STEM_CELL_DIFFERENTIATION	GOBP_REGULATION_OF_STEM_CELL_DIFFERENTIATION	2/96	63/40755	0.0097677	0.0467848	0.0303675	SOX9/RBM24	2
GOBP_REGULATION_OF_CATION_TRANSMEMBRANE_TRANSPORT	GOBP_REGULATION_OF_CATION_TRANSMEMBRANE_TRANSPORT	4/96	353/40755	0.00984603	0.0469782	0.030493	CCL2/MMP9/NTSR1/ARC	4
GOBP_REGULATION_OF_VASCULATURE_DEVELOPMENT	GOBP_REGULATION_OF_VASCULATURE_DEVELOPMENT	4/96	353/40755	0.00984603	0.0469782	0.030493	EPHA2/ANGPTL4/FGF1/SERPINE1	4
GOBP_MESONEPHRIC_TUBULE_MORPHOGENESIS	GOBP_MESONEPHRIC_TUBULE_MORPHOGENESIS	2/96	64/40755	0.0100674	0.0469782	0.030493	SOX9/FGF1	2
GOBP_REGULATION_OF_B_CELL_PROLIFERATION	GOBP_REGULATION_OF_B_CELL_PROLIFERATION	2/96	64/40755	0.0100674	0.0469782	0.030493	CLCF1/CDKN1A	2
GOBP_REGULATION_OF_VASOCONSTRICTION	GOBP_REGULATION_OF_VASOCONSTRICTION	2/96	64/40755	0.0100674	0.0469782	0.030493	EDN2/HRH1	2
GOBP_REGENERATION	GOBP_REGENERATION	3/96	188/40755	0.0100828	0.0469782	0.030493	JUN/CCND1/CDKN1A	3
GOBP_REGULATION_OF_ADAPTIVE_IMMUNE_RESPONSE	GOBP_REGULATION_OF_ADAPTIVE_IMMUNE_RESPONSE	3/96	188/40755	0.0100828	0.0469782	0.030493	CLCF1/SMAD7/CD274	3
GOBP_REGULATION_OF_CELL_CYCLE_G1_S_PHASE_TRANSITION	GOBP_REGULATION_OF_CELL_CYCLE_G1_S_PHASE_TRANSITION	3/96	188/40755	0.0100828	0.0469782	0.030493	CCND1/CCL2/CDKN1A	3
GOBP_SPROUTING_ANGIOGENESIS	GOBP_SPROUTING_ANGIOGENESIS	3/96	189/40755	0.0102282	0.0469782	0.030493	EPHA2/NR4A1/FGF1	3
GOBP_HEART_VALVE_DEVELOPMENT	GOBP_HEART_VALVE_DEVELOPMENT	2/96	65/40755	0.0103713	0.0469782	0.030493	CCN1/SOX9	2
GOBP_ZYMOGEN_ACTIVATION	GOBP_ZYMOGEN_ACTIVATION	2/96	65/40755	0.0103713	0.0469782	0.030493	PLAU/SERPINE1	2
GOBP_GASTRULATION	GOBP_GASTRULATION	3/96	190/40755	0.0103749	0.0469782	0.030493	EPHA2/MMP9/APLN	3
GOBP_POSITIVE_REGULATION_OF_PEPTIDYL_TYROSINE_PHOSPHORYLATION	GOBP_POSITIVE_REGULATION_OF_PEPTIDYL_TYROSINE_PHOSPHORYLATION	3/96	190/40755	0.0103749	0.0469782	0.030493	CLCF1/LIF/PDGFB	3
GOBP_RESPONSE_TO_KETONE	GOBP_RESPONSE_TO_KETONE	3/96	190/40755	0.0103749	0.0469782	0.030493	ERRFI1/CCND1/FOSL1	3
GOBP_ALCOHOL_METABOLIC_PROCESS	GOBP_ALCOHOL_METABOLIC_PROCESS	4/96	361/40755	0.0106221	0.0469782	0.030493	CH25H/NTSR1/HRH1/FGF1	4
GOBP_PATHWAY_RESTRICTED_SMAD_PROTEIN_PHOSPHORYLATION	GOBP_PATHWAY_RESTRICTED_SMAD_PROTEIN_PHOSPHORYLATION	2/96	66/40755	0.0106791	0.0469782	0.030493	SMAD7/PMEPA1	2
GOBP_REGULATION_OF_CD4_POSITIVE_ALPHA_BETA_T_CELL_ACTIVATION	GOBP_REGULATION_OF_CD4_POSITIVE_ALPHA_BETA_T_CELL_ACTIVATION	2/96	66/40755	0.0106791	0.0469782	0.030493	SMAD7/CD274	2
GOBP_STEROL_BIOSYNTHETIC_PROCESS	GOBP_STEROL_BIOSYNTHETIC_PROCESS	2/96	66/40755	0.0106791	0.0469782	0.030493	CH25H/FGF1	2
GOBP_REGULATION_OF_GTPASE_ACTIVITY	GOBP_REGULATION_OF_GTPASE_ACTIVITY	4/96	363/40755	0.0108222	0.0469782	0.030493	EPHA2/CCL2/TGM2/FGD2	4
GOBP_G_PROTEIN_COUPLED_RECEPTOR_SIGNALING_PATHWAY_COUPLED_TO_CYCLIC_NUCLEOTIDE_SECOND_MESSENGER	GOBP_G_PROTEIN_COUPLED_RECEPTOR_SIGNALING_PATHWAY_COUPLED_TO_CYCLIC_NUCLEOTIDE_SECOND_MESSENGER	2/96	67/40755	0.0109909	0.0469782	0.030493	CCL2/HRH1	2
GOBP_MODULATION_BY_HOST_OF_SYMBIONT_PROCESS	GOBP_MODULATION_BY_HOST_OF_SYMBIONT_PROCESS	2/96	67/40755	0.0109909	0.0469782	0.030493	JUN/POU2F3	2
GOBP_NECROTIC_CELL_DEATH	GOBP_NECROTIC_CELL_DEATH	2/96	67/40755	0.0109909	0.0469782	0.030493	BIRC3/BIRC2	2
GOBP_NEGATIVE_REGULATION_OF_T_CELL_PROLIFERATION	GOBP_NEGATIVE_REGULATION_OF_T_CELL_PROLIFERATION	2/96	68/40755	0.0113068	0.0469782	0.030493	CD274/PDCD1LG2	2
GOBP_POSITIVE_REGULATION_OF_TYROSINE_PHOSPHORYLATION_OF_STAT_PROTEIN	GOBP_POSITIVE_REGULATION_OF_TYROSINE_PHOSPHORYLATION_OF_STAT_PROTEIN	2/96	68/40755	0.0113068	0.0469782	0.030493	CLCF1/LIF	2
GOBP_NEGATIVE_REGULATION_OF_CELL_CELL_ADHESION	GOBP_NEGATIVE_REGULATION_OF_CELL_CELL_ADHESION	3/96	199/40755	0.0117497	0.0469782	0.030493	SMAD7/CD274/PDCD1LG2	3
GOBP_NEURAL_RETINA_DEVELOPMENT	GOBP_NEURAL_RETINA_DEVELOPMENT	2/96	70/40755	0.0119504	0.0470421	0.0305344	SOX9/DLX2	2
GOBP_REGULATION_OF_HEMOPOIESIS	GOBP_REGULATION_OF_HEMOPOIESIS	4/96	374/40755	0.0119659	0.0470695	0.0305522	CSF1/RAB7B/SMAD7/LIF	4
GOBP_RESPONSE_TO_MECHANICAL_STIMULUS	GOBP_RESPONSE_TO_MECHANICAL_STIMULUS	3/96	201/40755	0.0120687	0.0474571	0.0308039	JUN/FOSL1/SOX9	3
GOBP_CARDIAC_SEPTUM_MORPHOGENESIS	GOBP_CARDIAC_SEPTUM_MORPHOGENESIS	2/96	71/40755	0.0122781	0.0481088	0.0312268	CCN1/SMAD7	2
GOBP_POSITIVE_REGULATION_OF_REACTIVE_OXYGEN_SPECIES_METABOLIC_PROCESS	GOBP_POSITIVE_REGULATION_OF_REACTIVE_OXYGEN_SPECIES_METABOLIC_PROCESS	2/96	71/40755	0.0122781	0.0481088	0.0312268	PDGFB/CDKN1A	2
GOBP_RESPONSE_TO_REACTIVE_OXYGEN_SPECIES	GOBP_RESPONSE_TO_REACTIVE_OXYGEN_SPECIES	3/96	204/40755	0.0125566	0.0490955	0.0318673	JUN/FOSL1/MMP9	3
GOBP_DNA_DAMAGE_RESPONSE_SIGNAL_TRANSDUCTION_BY_P53_CLASS_MEDIATOR	GOBP_DNA_DAMAGE_RESPONSE_SIGNAL_TRANSDUCTION_BY_P53_CLASS_MEDIATOR	2/96	72/40755	0.0126097	0.0492158	0.0319454	CDKN1A/NDRG1	2
GOBP_NEGATIVE_REGULATION_OF_NEURON_DIFFERENTIATION	GOBP_NEGATIVE_REGULATION_OF_NEURON_DIFFERENTIATION	2/96	72/40755	0.0126097	0.0492158	0.0319454	SOX9/DLX2	2
GOBP_POSITIVE_REGULATION_OF_MITOCHONDRION_ORGANIZATION	GOBP_POSITIVE_REGULATION_OF_MITOCHONDRION_ORGANIZATION	2/96	72/40755	0.0126097	0.0492158	0.0319454	PLAUR/MMP9	2
GOBP_LEUKOCYTE_CELL_CELL_ADHESION	GOBP_LEUKOCYTE_CELL_CELL_ADHESION	4/96	381/40755	0.0127326	0.049678	0.0322454	CCL2/SMAD7/CD274/PDCD1LG2	4

## Sheet: go_mf
ID	Description	GeneRatio	BgRatio	pvalue	p.adjust	qvalue	geneID	Count
GOMF_DNA_BINDING_TRANSCRIPTION_ACTIVATOR_ACTIVITY	GOMF_DNA_BINDING_TRANSCRIPTION_ACTIVATOR_ACTIVITY	9/96	464/40755	1.60715e-06	6.81556e-05	4.4239e-05	JUN/FOSL1/POU2F3/NR4A1/ETV4/SOX9/DLX2/MAFF/ETV5	9
GOMF_COLLAGEN_BINDING	GOMF_COLLAGEN_BINDING	4/96	68/40755	2.0971e-05	0.000490926	0.000318654	ADGRG1/SMAD7/MMP9/PDGFB	4
GOMF_SMAD_BINDING	GOMF_SMAD_BINDING	4/96	78/40755	3.60759e-05	0.000770878	0.000500367	JUN/SMURF2/SMAD7/PMEPA1	4
GOMF_ENZYME_INHIBITOR_ACTIVITY	GOMF_ENZYME_INHIBITOR_ACTIVITY	7/96	389/40755	3.93127e-05	0.000827218	0.000536937	BIRC3/BIRC2/ANGPTL4/ELFN2/SPRY4/CDKN1A/SERPINE1	7
GOMF_GROWTH_FACTOR_ACTIVITY	GOMF_GROWTH_FACTOR_ACTIVITY	5/96	162/40755	4.2585e-05	0.000876012	0.000568609	CSF1/CLCF1/LIF/PDGFB/FGF1	5
GOMF_CYTOKINE_RECEPTOR_BINDING	GOMF_CYTOKINE_RECEPTOR_BINDING	6/96	270/40755	4.50161e-05	0.000915771	0.000594416	CSF1/CLCF1/CCL2/SMAD7/LIF/TRAF1	6
GOMF_GROWTH_FACTOR_BINDING	GOMF_GROWTH_FACTOR_BINDING	4/96	140/40755	0.000346828	0.0043113	0.00279841	EPHA2/CCN1/PDGFB/IGFBP3	4
GOMF_PRE_MRNA_INTRONIC_BINDING	GOMF_PRE_MRNA_INTRONIC_BINDING	2/96	12/40755	0.00035687	0.0043672	0.00283469	SOX9/RBM24	2
GOMF_TRANSCRIPTION_REGULATOR_INHIBITOR_ACTIVITY	GOMF_TRANSCRIPTION_REGULATOR_INHIBITOR_ACTIVITY	2/96	21/40755	0.00111991	0.00992656	0.00644321	SMAD7/MDFI	2
GOMF_CYSTEINE_TYPE_ENDOPEPTIDASE_INHIBITOR_ACTIVITY_INVOLVED_IN_APOPTOTIC_PROCESS	GOMF_CYSTEINE_TYPE_ENDOPEPTIDASE_INHIBITOR_ACTIVITY_INVOLVED_IN_APOPTOTIC_PROCESS	2/96	22/40755	0.00123002	0.00992656	0.00644321	BIRC3/BIRC2	2
GOMF_R_SMAD_BINDING	GOMF_R_SMAD_BINDING	2/96	24/40755	0.00146513	0.0107339	0.00696725	JUN/PMEPA1	2
GOMF_INSULIN_LIKE_GROWTH_FACTOR_BINDING	GOMF_INSULIN_LIKE_GROWTH_FACTOR_BINDING	2/96	29/40755	0.00213878	0.0146291	0.00949559	CCN1/IGFBP3	2
GOMF_CYTOKINE_ACTIVITY	GOMF_CYTOKINE_ACTIVITY	4/96	234/40755	0.00232826	0.0156916	0.0101852	CSF1/CLCF1/CCL2/LIF	4
GOMF_BHLH_TRANSCRIPTION_FACTOR_BINDING	GOMF_BHLH_TRANSCRIPTION_FACTOR_BINDING	2/96	31/40755	0.00244209	0.0162404	0.0105414	SOX9/BHLHE40	2
GOMF_NEUROPEPTIDE_RECEPTOR_BINDING	GOMF_NEUROPEPTIDE_RECEPTOR_BINDING	2/96	36/40755	0.00328342	0.0204075	0.0132463	EDN2/APLN	2
GOMF_CYSTEINE_TYPE_ENDOPEPTIDASE_REGULATOR_ACTIVITY_INVOLVED_IN_APOPTOTIC_PROCESS	GOMF_CYSTEINE_TYPE_ENDOPEPTIDASE_REGULATOR_ACTIVITY_INVOLVED_IN_APOPTOTIC_PROCESS	2/96	40/40755	0.00404039	0.0239384	0.0155381	BIRC3/BIRC2	2
GOMF_CYCLIN_DEPENDENT_PROTEIN_SERINE_THREONINE_KINASE_REGULATOR_ACTIVITY	GOMF_CYCLIN_DEPENDENT_PROTEIN_SERINE_THREONINE_KINASE_REGULATOR_ACTIVITY	2/96	50/40755	0.00624931	0.0331912	0.021544	CCND1/CDKN1A	2
GOMF_UBIQUITIN_LIKE_PROTEIN_LIGASE_BINDING	GOMF_UBIQUITIN_LIKE_PROTEIN_LIGASE_BINDING	4/96	317/40755	0.00681156	0.0355944	0.0231039	JUN/SMAD7/CDKN1A/TRAF1	4
GOMF_UBIQUITIN_LIKE_PROTEIN_LIGASE_ACTIVITY	GOMF_UBIQUITIN_LIKE_PROTEIN_LIGASE_ACTIVITY	4/96	324/40755	0.00734478	0.0376667	0.024449	BIRC3/BIRC2/ASB2/SMURF2	4
GOMF_HEPARIN_BINDING	GOMF_HEPARIN_BINDING	3/96	168/40755	0.00742718	0.0380186	0.0246774	CCN1/ADGRG1/FGF1	3
GOMF_EXTRACELLULAR_MATRIX_BINDING	GOMF_EXTRACELLULAR_MATRIX_BINDING	2/96	55/40755	0.00751813	0.0383595	0.0248987	CCN1/ADGRG1	2
GOMF_CYSTEINE_TYPE_ENDOPEPTIDASE_INHIBITOR_ACTIVITY	GOMF_CYSTEINE_TYPE_ENDOPEPTIDASE_INHIBITOR_ACTIVITY	2/96	56/40755	0.0077847	0.0394277	0.0255921	BIRC3/BIRC2	2
GOMF_PRE_MRNA_BINDING	GOMF_PRE_MRNA_BINDING	2/96	56/40755	0.0077847	0.0394277	0.0255921	SOX9/RBM24	2
GOMF_PROTEIN_HETERODIMERIZATION_ACTIVITY	GOMF_PROTEIN_HETERODIMERIZATION_ACTIVITY	4/96	331/40755	0.00790487	0.0399629	0.0259394	NR4A1/PDGFB/BHLHE40/IRAK2	4
GOMF_MOLECULAR_FUNCTION_INHIBITOR_ACTIVITY	GOMF_MOLECULAR_FUNCTION_INHIBITOR_ACTIVITY	2/96	60/40755	0.00889298	0.0434252	0.0281867	SMAD7/MDFI	2
GOMF_ENDOPEPTIDASE_REGULATOR_ACTIVITY	GOMF_ENDOPEPTIDASE_REGULATOR_ACTIVITY	3/96	192/40755	0.0106718	0.0469782	0.030493	BIRC3/BIRC2/SERPINE1	3

## Sheet: cp
ID	Description	GeneRatio	BgRatio	pvalue	p.adjust	qvalue	geneID	Count
PID_FRA_PATHWAY	PID_FRA_PATHWAY	9/96	37/40755	1.78956e-16	1.51783e-13	9.85202e-14	JUN/IVL/PLAU/CCND1/FOSL1/CCL2/PLAUR/MMP9/LIF	9
WP_TNFRELATED_WEAK_INDUCER_OF_APOPTOSIS_TWEAK_SIGNALING_PATHWAY	WP_TNFRELATED_WEAK_INDUCER_OF_APOPTOSIS_TWEAK_SIGNALING_PATHWAY	7/96	42/40755	8.12038e-12	1.90501e-09	1.23652e-09	JUN/BIRC3/BIRC2/TNFRSF12A/CCL2/MMP9/TRAF1	7
WP_NUCLEAR_RECEPTORS_METAPATHWAY	WP_NUCLEAR_RECEPTORS_METAPATHWAY	12/96	321/40755	1.60616e-11	3.61419e-09	2.34593e-09	EPHA2/EDN2/JUN/CCND1/BIRC3/BIRC2/CCL2/ABCC3/ANGPTL4/MAFF/PDGFB/BHLHE40	12
PID_P53_DOWNSTREAM_PATHWAY	PID_P53_DOWNSTREAM_PATHWAY	9/96	137/40755	4.25134e-11	8.52278e-09	5.53203e-09	EPHA2/EDN2/JUN/S100A2/LIF/CDKN1A/IGFBP3/SERPINE1/NDRG1	9
WP_MALIGNANT_PLEURAL_MESOTHELIOMA	WP_MALIGNANT_PLEURAL_MESOTHELIOMA	13/96	446/40755	4.80938e-11	9.14279e-09	5.93447e-09	EPHA2/JUN/CSF1/PLAU/CCND1/FOSL1/CCL2/MMP9/PDGFB/FGF1/CDKN1A/NDRG1/CD274	13
PID_AP1_PATHWAY	PID_AP1_PATHWAY	7/96	70/40755	3.42016e-10	5.09605e-08	3.30778e-08	JUN/CCN1/PLAU/CCND1/FOSL1/CCL2/MMP9	7
WP_GLUCOCORTICOID_RECEPTOR_PATHWAY	WP_GLUCOCORTICOID_RECEPTOR_PATHWAY	7/96	71/40755	3.787e-10	5.49414e-08	3.56618e-08	EDN2/JUN/BIRC3/BIRC2/CCL2/ANGPTL4/BHLHE40	7
WP_LUNG_FIBROSIS	WP_LUNG_FIBROSIS	6/96	63/40755	8.88763e-09	8.67213e-07	5.62897e-07	PLAU/CCL2/SMAD7/MMP9/PDGFB/FGF1	6
KEGG_PATHWAYS_IN_CANCER	KEGG_PATHWAYS_IN_CANCER	9/96	325/40755	8.23943e-08	5.2818e-06	3.42835e-06	JUN/CCND1/BIRC3/BIRC2/MMP9/PDGFB/FGF1/CDKN1A/TRAF1	9
WP_VEGFAVEGFR2_SIGNALING_PATHWAY	WP_VEGFAVEGFR2_SIGNALING_PATHWAY	10/96	438/40755	9.19034e-08	5.79044e-06	3.7585e-06	EPHA2/JUN/CCN1/PLAU/CCND1/NR4A1/CCL2/PLAUR/IGFBP3/NDRG1	10
REACTOME_SIGNALING_BY_INTERLEUKINS	REACTOME_SIGNALING_BY_INTERLEUKINS	10/96	463/40755	1.53442e-07	9.24506e-06	6.00086e-06	JUN/CSF1/CCND1/CLCF1/DUSP6/CCL2/MMP9/LIF/IRAK2/CDKN1A	10
PID_FGF_PATHWAY	PID_FGF_PATHWAY	5/96	55/40755	2.06826e-07	1.20659e-05	7.83186e-06	JUN/PLAU/PLAUR/MMP9/FGF1	5
WP_GASTRIN_SIGNALING_PATHWAY	WP_GASTRIN_SIGNALING_PATHWAY	6/96	114/40755	3.1676e-07	1.79107e-05	1.16256e-05	JUN/CCND1/BIRC3/BIRC2/CDKN1A/SERPINE1	6
WP_IL18_SIGNALING_PATHWAY	WP_IL18_SIGNALING_PATHWAY	8/96	279/40755	3.43702e-07	1.90435e-05	1.23609e-05	JUN/BIRC3/NR4A1/CCL2/TGM2/MMP9/IER3/TRAF1	8
PID_CD40_PATHWAY	PID_CD40_PATHWAY	4/96	31/40755	8.66147e-07	3.94634e-05	2.56152e-05	JUN/BIRC3/BIRC2/TRAF1	4
WP_PHOTODYNAMIC_THERAPYINDUCED_NFKB_SURVIVAL_SIGNALING	WP_PHOTODYNAMIC_THERAPYINDUCED_NFKB_SURVIVAL_SIGNALING	4/96	35/40755	1.43096e-06	6.26103e-05	4.06396e-05	CCND1/BIRC3/BIRC2/MMP9	4
NABA_SECRETED_FACTORS	NABA_SECRETED_FACTORS	8/96	343/40755	1.61665e-06	6.82956e-05	4.43298e-05	CSF1/S100A2/CLCF1/CCL2/ANGPTL4/LIF/PDGFB/FGF1	8
PID_UPA_UPAR_PATHWAY	PID_UPA_UPAR_PATHWAY	4/96	42/40755	3.02058e-06	0.000118102	7.66588e-05	PLAU/PLAUR/MMP9/SERPINE1	4
WP_TNFALPHA_SIGNALING_PATHWAY	WP_TNFALPHA_SIGNALING_PATHWAY	5/96	94/40755	3.03532e-06	0.00011826	7.67609e-05	JUN/BIRC3/BIRC2/CCL2/TRAF1	5
PID_INTEGRIN3_PATHWAY	PID_INTEGRIN3_PATHWAY	4/96	43/40755	3.32438e-06	0.000125961	8.17596e-05	CCN1/PLAU/PLAUR/PDGFB	4
REACTOME_MYD88_INDEPENDENT_TLR4_CASCADE	REACTOME_MYD88_INDEPENDENT_TLR4_CASCADE	5/96	97/40755	3.54389e-06	0.000132908	8.62689e-05	JUN/BIRC3/BIRC2/DUSP6/IRAK2	5
REACTOME_DISSOLUTION_OF_FIBRIN_CLOT	REACTOME_DISSOLUTION_OF_FIBRIN_CLOT	3/96	13/40755	3.56075e-06	0.000133088	8.63855e-05	PLAU/PLAUR/SERPINE1	3
WP_SMALL_CELL_LUNG_CANCER	WP_SMALL_CELL_LUNG_CANCER	5/96	98/40755	3.72749e-06	0.00013723	8.90741e-05	CCND1/BIRC3/BIRC2/CDKN1A/TRAF1	5
WP_LNCRNA_IN_CANONICAL_WNT_SIGNALING_AND_COLORECTAL_CANCER	WP_LNCRNA_IN_CANONICAL_WNT_SIGNALING_AND_COLORECTAL_CANCER	5/96	103/40755	4.76056e-06	0.000167504	0.000108725	MIR34AHG/JUN/PLAU/CCND1/FOSL1	5
WP_HEPATITIS_C_AND_HEPATOCELLULAR_CARCINOMA	WP_HEPATITIS_C_AND_HEPATOCELLULAR_CARCINOMA	4/96	50/40755	6.12592e-06	0.000205928	0.000133665	JUN/CCND1/BIRC3/CDKN1A	4
REACTOME_INTERLEUKIN_4_AND_INTERLEUKIN_13_SIGNALING	REACTOME_INTERLEUKIN_4_AND_INTERLEUKIN_13_SIGNALING	5/96	111/40755	6.86696e-06	0.000228058	0.000148029	CCND1/CCL2/MMP9/LIF/CDKN1A	5
WP_DNA_DAMAGE_RESPONSE_ONLY_ATM_DEPENDENT	WP_DNA_DAMAGE_RESPONSE_ONLY_ATM_DEPENDENT	5/96	114/40755	7.82193e-06	0.000234711	0.000152348	JUN/PLAU/CCND1/FOSL1/CDKN1A	5
WP_APOPTOSISRELATED_NETWORK_DUE_TO_ALTERED_NOTCH3_IN_OVARIAN_CANCER	WP_APOPTOSISRELATED_NETWORK_DUE_TO_ALTERED_NOTCH3_IN_OVARIAN_CANCER	4/96	54/40755	8.35174e-06	0.000234711	0.000152348	SMAD7/IER3/CDKN1A/TRAF1	4
PID_INTEGRIN5_PATHWAY	PID_INTEGRIN5_PATHWAY	3/96	17/40755	8.40837e-06	0.000234711	0.000152348	CCN1/PLAU/PLAUR	3
REACTOME_TNF_RECEPTOR_SUPERFAMILY_TNFSF_MEMBERS_MEDIATING_NON_CANONICAL_NF_KB_PATHWAY	REACTOME_TNF_RECEPTOR_SUPERFAMILY_TNFSF_MEMBERS_MEDIATING_NON_CANONICAL_NF_KB_PATHWAY	3/96	17/40755	8.40837e-06	0.000234711	0.000152348	BIRC3/BIRC2/TNFRSF12A	3
WP_EMBRYONIC_STEM_CELL_PLURIPOTENCY_PATHWAYS	WP_EMBRYONIC_STEM_CELL_PLURIPOTENCY_PATHWAYS	5/96	118/40755	9.2534e-06	0.000252545	0.000163924	JUN/SMAD7/LIF/PDGFB/FGF1	5
WP_SPINAL_CORD_INJURY	WP_SPINAL_CORD_INJURY	5/96	119/40755	9.64135e-06	0.000259277	0.000168294	CCND1/NR4A1/CCL2/SOX9/MMP9	5
WP_TGFBETA_RECEPTOR_SIGNALING	WP_TGFBETA_RECEPTOR_SIGNALING	4/96	58/40755	1.11239e-05	0.000289957	0.000188208	JUN/SMAD7/LIF/SERPINE1	4
WP_TGFBETA_RECEPTOR_SIGNALING_IN_SKELETAL_DYSPLASIAS	WP_TGFBETA_RECEPTOR_SIGNALING_IN_SKELETAL_DYSPLASIAS	4/96	62/40755	1.4521e-05	0.000359795	0.000233538	JUN/SMAD7/LIF/SERPINE1	4
WP_TGFBETA_SIGNALING_PATHWAY	WP_TGFBETA_SIGNALING_PATHWAY	5/96	133/40755	1.65317e-05	0.000403271	0.000261759	JUN/CCND1/SMURF2/SMAD7/CDKN1A	5
PID_HIF1_TFPATHWAY	PID_HIF1_TFPATHWAY	4/96	66/40755	1.8626e-05	0.000446458	0.00028979	JUN/BHLHE40/SERPINE1/NDRG1	4
KEGG_P53_SIGNALING_PATHWAY	KEGG_P53_SIGNALING_PATHWAY	4/96	68/40755	2.0971e-05	0.000490926	0.000318654	CCND1/CDKN1A/IGFBP3/SERPINE1	4
WP_CANCER_IMMUNOTHERAPY_BY_PD1_BLOCKADE	WP_CANCER_IMMUNOTHERAPY_BY_PD1_BLOCKADE	3/96	23/40755	2.16753e-05	0.000505268	0.000327963	JUN/CD274/PDCD1LG2	3
KEGG_MELANOMA	KEGG_MELANOMA	4/96	71/40755	2.48854e-05	0.000558833	0.000362732	CCND1/PDGFB/FGF1/CDKN1A	4
WP_P53_TRANSCRIPTIONAL_GENE_NETWORK	WP_P53_TRANSCRIPTIONAL_GENE_NETWORK	4/96	72/40755	2.63019e-05	0.000585868	0.00038028	CCL2/LIF/CDKN1A/SERPINE1	4
REACTOME_SIGNALING_BY_TGF_BETA_RECEPTOR_COMPLEX	REACTOME_SIGNALING_BY_TGF_BETA_RECEPTOR_COMPLEX	4/96	75/40755	3.09066e-05	0.000674804	0.000438007	SMURF2/SMAD7/PMEPA1/SERPINE1	4
REACTOME_DOWNREGULATION_OF_TGF_BETA_RECEPTOR_SIGNALING	REACTOME_DOWNREGULATION_OF_TGF_BETA_RECEPTOR_SIGNALING	3/96	26/40755	3.16586e-05	0.000688497	0.000446895	SMURF2/SMAD7/PMEPA1	3
WP_OREXIN_RECEPTOR_PATHWAY	WP_OREXIN_RECEPTOR_PATHWAY	5/96	154/40755	3.34429e-05	0.000725869	0.000471152	NR4A1/MAFF/BHLHE40/CDKN1A/ARC	5
REACTOME_TOLL_LIKE_RECEPTOR_CASCADES	REACTOME_TOLL_LIKE_RECEPTOR_CASCADES	5/96	155/40755	3.44937e-05	0.000742826	0.00048216	JUN/BIRC3/BIRC2/DUSP6/IRAK2	5
REACTOME_DOWNREGULATION_OF_SMAD2_3_SMAD4_TRANSCRIPTIONAL_ACTIVITY	REACTOME_DOWNREGULATION_OF_SMAD2_3_SMAD4_TRANSCRIPTIONAL_ACTIVITY	3/96	28/40755	3.97537e-05	0.000829159	0.000538197	SMURF2/SMAD7/SERPINE1	3
PID_BETA_CATENIN_NUC_PATHWAY	PID_BETA_CATENIN_NUC_PATHWAY	4/96	80/40755	3.98562e-05	0.000829159	0.000538197	JUN/CCN1/CCND1/MMP9	4
KEGG_CYTOKINE_CYTOKINE_RECEPTOR_INTERACTION	KEGG_CYTOKINE_CYTOKINE_RECEPTOR_INTERACTION	6/96	265/40755	4.05781e-05	0.000842589	0.000546914	CSF1/CLCF1/TNFRSF12A/CCL2/LIF/PDGFB	6
PID_SMAD2_3NUCLEAR_PATHWAY	PID_SMAD2_3NUCLEAR_PATHWAY	4/96	82/40755	4.39183e-05	0.000900081	0.000584232	JUN/SMAD7/CDKN1A/SERPINE1	4
PID_INTEGRIN2_PATHWAY	PID_INTEGRIN2_PATHWAY	3/96	29/40755	4.4265e-05	0.000903826	0.000586662	CCN1/PLAU/PLAUR	3
KEGG_SMALL_CELL_LUNG_CANCER	KEGG_SMALL_CELL_LUNG_CANCER	4/96	84/40755	4.82751e-05	0.000971316	0.000630469	CCND1/BIRC3/BIRC2/TRAF1	4
REACTOME_TNFR1_INDUCED_NFKAPPAB_SIGNALING_PATHWAY	REACTOME_TNFR1_INDUCED_NFKAPPAB_SIGNALING_PATHWAY	3/96	30/40755	4.90994e-05	0.000978968	0.000635437	BIRC3/BIRC2/TRAF1	3
WP_APOPTOSIS	WP_APOPTOSIS	4/96	86/40755	5.29393e-05	0.00103495	0.00067177	JUN/BIRC3/BIRC2/TRAF1	4
PID_AVB3_OPN_PATHWAY	PID_AVB3_OPN_PATHWAY	3/96	31/40755	5.42672e-05	0.00105158	0.000682569	JUN/PLAU/MMP9	3
WP_OLIGODENDROCYTE_SPECIFICATION_AND_DIFFERENTIATION_LEADING_TO_MYELIN_COMPONENTS_FOR_CNS	WP_OLIGODENDROCYTE_SPECIFICATION_AND_DIFFERENTIATION_LEADING_TO_MYELIN_COMPONENTS_FOR_CNS	3/96	31/40755	5.42672e-05	0.00105158	0.000682569	SOX9/LIF/PDGFB	3
REACTOME_TGF_BETA_RECEPTOR_SIGNALING_ACTIVATES_SMADS	REACTOME_TGF_BETA_RECEPTOR_SIGNALING_ACTIVATES_SMADS	3/96	32/40755	5.97788e-05	0.0011446	0.000742945	SMURF2/SMAD7/PMEPA1	3
WP_NCRNAS_INVOLVED_IN_WNT_SIGNALING_IN_HEPATOCELLULAR_CARCINOMA	WP_NCRNAS_INVOLVED_IN_WNT_SIGNALING_IN_HEPATOCELLULAR_CARCINOMA	4/96	90/40755	6.3243e-05	0.00120435	0.000781728	JUN/PLAU/CCND1/FOSL1	4
WP_PROSTAGLANDIN_SIGNALING	WP_PROSTAGLANDIN_SIGNALING	3/96	33/40755	6.56445e-05	0.00123515	0.000801719	CSF1/CCL2/MMP9	3
WP_ANDROGEN_RECEPTOR_SIGNALING_PATHWAY	WP_ANDROGEN_RECEPTOR_SIGNALING_PATHWAY	4/96	91/40755	6.60319e-05	0.00123611	0.000802342	JUN/CCND1/ETV5/CDKN1A	4
REACTOME_REGULATION_OF_TNFR1_SIGNALING	REACTOME_REGULATION_OF_TNFR1_SIGNALING	3/96	35/40755	7.84784e-05	0.00142554	0.0009253	BIRC3/BIRC2/TRAF1	3
WP_VITAMIN_D_RECEPTOR_PATHWAY	WP_VITAMIN_D_RECEPTOR_PATHWAY	5/96	186/40755	8.19341e-05	0.00148099	0.000961294	S100A2/CCND1/KRT16/CDKN1A/IGFBP3	5
REACTOME_NOD1_2_SIGNALING_PATHWAY	REACTOME_NOD1_2_SIGNALING_PATHWAY	3/96	36/40755	8.54667e-05	0.00152485	0.00098976	BIRC3/BIRC2/IRAK2	3
REACTOME_INTRACELLULAR_SIGNALING_BY_SECOND_MESSENGERS	REACTOME_INTRACELLULAR_SIGNALING_BY_SECOND_MESSENGERS	6/96	307/40755	9.1346e-05	0.00161149	0.001046	JUN/NR4A1/PDGFB/FGF1/IER3/CDKN1A	6
REACTOME_SIGNALING_BY_TGFB_FAMILY_MEMBERS	REACTOME_SIGNALING_BY_TGFB_FAMILY_MEMBERS	4/96	104/40755	0.000110978	0.00172116	0.00111718	SMURF2/SMAD7/PMEPA1/SERPINE1	4
KEGG_FOCAL_ADHESION	KEGG_FOCAL_ADHESION	5/96	199/40755	0.00011253	0.00172116	0.00111718	JUN/CCND1/BIRC3/BIRC2/PDGFB	5
REACTOME_PI3K_AKT_SIGNALING_IN_CANCER	REACTOME_PI3K_AKT_SIGNALING_IN_CANCER	4/96	105/40755	0.000115166	0.00172116	0.00111718	NR4A1/PDGFB/FGF1/CDKN1A	4
WP_WNT_SIGNALING_PATHWAY_AND_PLURIPOTENCY	WP_WNT_SIGNALING_PATHWAY_AND_PLURIPOTENCY	4/96	106/40755	0.000119467	0.00177766	0.00115386	JUN/PLAU/CCND1/FOSL1	4
WP_FOCAL_ADHESION	WP_FOCAL_ADHESION	5/96	202/40755	0.000120692	0.00179346	0.00116411	JUN/CCND1/BIRC3/BIRC2/PDGFB	5
PID_AMB2_NEUTROPHILS_PATHWAY	PID_AMB2_NEUTROPHILS_PATHWAY	3/96	41/40755	0.000126517	0.00186494	0.00121051	PLAU/PLAUR/MMP9	3
WP_BLADDER_CANCER	WP_BLADDER_CANCER	3/96	41/40755	0.000126517	0.00186494	0.00121051	CCND1/MMP9/CDKN1A	3
KEGG_BLADDER_CANCER	KEGG_BLADDER_CANCER	3/96	42/40755	0.000136017	0.00198638	0.00128934	CCND1/MMP9/CDKN1A	3
REACTOME_TNF_SIGNALING	REACTOME_TNF_SIGNALING	3/96	44/40755	0.000156382	0.00224514	0.00145729	BIRC3/BIRC2/TRAF1	3
WP_PI3KAKT_SIGNALING_PATHWAY	WP_PI3KAKT_SIGNALING_PATHWAY	6/96	345/40755	0.000172217	0.00244384	0.00158626	EPHA2/CSF1/CCND1/PDGFB/FGF1/CDKN1A	6
WP_WNT_SIGNALING	WP_WNT_SIGNALING	4/96	117/40755	0.000174802	0.00247416	0.00160595	JUN/PLAU/CCND1/FOSL1	4
PID_TNF_PATHWAY	PID_TNF_PATHWAY	3/96	46/40755	0.000178631	0.00250584	0.00162651	BIRC3/BIRC2/TRAF1	3
REACTOME_INTERLEUKIN_10_SIGNALING	REACTOME_INTERLEUKIN_10_SIGNALING	3/96	46/40755	0.000178631	0.00250584	0.00162651	CSF1/CCL2/LIF	3
REACTOME_TRANSCRIPTIONAL_ACTIVITY_OF_SMAD2_SMAD3_SMAD4_HETEROTRIMER	REACTOME_TRANSCRIPTIONAL_ACTIVITY_OF_SMAD2_SMAD3_SMAD4_HETEROTRIMER	3/96	46/40755	0.000178631	0.00250584	0.00162651	SMURF2/SMAD7/SERPINE1	3
WP_PLURIPOTENT_STEM_CELL_DIFFERENTIATION_PATHWAY	WP_PLURIPOTENT_STEM_CELL_DIFFERENTIATION_PATHWAY	3/96	48/40755	0.000202838	0.00276452	0.00179441	CSF1/PDGFB/FGF1	3
WP_PHOTODYNAMIC_THERAPYINDUCED_AP1_SURVIVAL_SIGNALING	WP_PHOTODYNAMIC_THERAPYINDUCED_AP1_SURVIVAL_SIGNALING	3/96	51/40755	0.000242978	0.00321903	0.00208943	JUN/CCND1/CDKN1A	3
WP_OVERVIEW_OF_PROINFLAMMATORY_AND_PROFIBROTIC_MEDIATORS	WP_OVERVIEW_OF_PROINFLAMMATORY_AND_PROFIBROTIC_MEDIATORS	4/96	128/40755	0.000246613	0.0032487	0.00210869	CSF1/CCL2/MMP9/LIF	4
WP_NETRINUNC5B_SIGNALING_PATHWAY	WP_NETRINUNC5B_SIGNALING_PATHWAY	3/96	52/40755	0.000257415	0.00336685	0.00218538	JUN/ROBO4/CCL2	3
PID_TAP63_PATHWAY	PID_TAP63_PATHWAY	3/96	54/40755	0.000287927	0.00371743	0.00241294	S100A2/CDKN1A/IGFBP3	3
BIOCARTA_BTG2_PATHWAY	BIOCARTA_BTG2_PATHWAY	2/96	11/40755	0.000297849	0.00380984	0.00247292	CCND1/FGF1	2
WP_MAPK_SIGNALING_PATHWAY	WP_MAPK_SIGNALING_PATHWAY	5/96	249/40755	0.000317909	0.00404765	0.00262728	JUN/NR4A1/DUSP6/PDGFB/FGF1	5
BIOCARTA_HIVNEF_PATHWAY	BIOCARTA_HIVNEF_PATHWAY	3/96	56/40755	0.000320681	0.00406417	0.002638	BIRC3/BIRC2/TRAF1	3
REACTOME_NUCLEOTIDE_BINDING_DOMAIN_LEUCINE_RICH_REPEAT_CONTAINING_RECEPTOR_NLR_SIGNALING_PATHWAYS	REACTOME_NUCLEOTIDE_BINDING_DOMAIN_LEUCINE_RICH_REPEAT_CONTAINING_RECEPTOR_NLR_SIGNALING_PATHWAYS	3/96	56/40755	0.000320681	0.00406417	0.002638	BIRC3/BIRC2/IRAK2	3
WP_IL1_SIGNALING_PATHWAY	WP_IL1_SIGNALING_PATHWAY	3/96	57/40755	0.00033792	0.00422918	0.00274511	JUN/CCL2/IRAK2	3
REACTOME_DEATH_RECEPTOR_SIGNALLING	REACTOME_DEATH_RECEPTOR_SIGNALLING	4/96	141/40755	0.000356315	0.0043672	0.00283469	BIRC3/BIRC2/FGD2/TRAF1	4
BIOCARTA_FIBRINOLYSIS_PATHWAY	BIOCARTA_FIBRINOLYSIS_PATHWAY	2/96	12/40755	0.00035687	0.0043672	0.00283469	PLAU/SERPINE1	2
PID_ATF2_PATHWAY	PID_ATF2_PATHWAY	3/96	59/40755	0.000374165	0.00450828	0.00292627	JUN/PLAU/CCND1	3
WP_COMPLEMENT_AND_COAGULATION_CASCADES	WP_COMPLEMENT_AND_COAGULATION_CASCADES	3/96	59/40755	0.000374165	0.00450828	0.00292627	PLAU/PLAUR/SERPINE1	3
WP_NRF2_PATHWAY	WP_NRF2_PATHWAY	4/96	145/40755	0.000396125	0.00472692	0.00306819	EPHA2/ABCC3/MAFF/PDGFB	4
REACTOME_NUCLEAR_EVENTS_KINASE_AND_TRANSCRIPTION_FACTOR_ACTIVATION	REACTOME_NUCLEAR_EVENTS_KINASE_AND_TRANSCRIPTION_FACTOR_ACTIVATION	3/96	61/40755	0.000412821	0.00488387	0.00317006	FOSL1/DUSP6/ARC	3
WP_MAMMARY_GLAND_DEVELOPMENT_PATHWAY_PUBERTY_STAGE_2_OF_4	WP_MAMMARY_GLAND_DEVELOPMENT_PATHWAY_PUBERTY_STAGE_2_OF_4	2/96	13/40755	0.000421108	0.00492901	0.00319936	CCND1/FOSL1	2
WP_OSTEOPONTIN_SIGNALING	WP_OSTEOPONTIN_SIGNALING	2/96	13/40755	0.000421108	0.00492901	0.00319936	PLAU/MMP9	2
KEGG_NOD_LIKE_RECEPTOR_SIGNALING_PATHWAY	KEGG_NOD_LIKE_RECEPTOR_SIGNALING_PATHWAY	3/96	62/40755	0.000433073	0.00504764	0.00327636	BIRC3/BIRC2/CCL2	3
KEGG_MAPK_SIGNALING_PATHWAY	KEGG_MAPK_SIGNALING_PATHWAY	5/96	267/40755	0.000437141	0.00508967	0.00330365	JUN/NR4A1/DUSP6/PDGFB/FGF1	5
PID_MYC_REPRESS_PATHWAY	PID_MYC_REPRESS_PATHWAY	3/96	63/40755	0.000453953	0.00523566	0.0033984	CCND1/CDKN1A/NDRG1	3
WP_ENDOMETRIAL_CANCER	WP_ENDOMETRIAL_CANCER	3/96	63/40755	0.000453953	0.00523566	0.0033984	CCND1/FGF1/CDKN1A	3
BIOCARTA_PLATELETAPP_PATHWAY	BIOCARTA_PLATELETAPP_PATHWAY	2/96	14/40755	0.000490538	0.00558747	0.00362676	PLAU/SERPINE1	2
KEGG_GLIOMA	KEGG_GLIOMA	3/96	65/40755	0.000497627	0.005616	0.00364528	CCND1/PDGFB/CDKN1A	3
PID_RB_1PATHWAY	PID_RB_1PATHWAY	3/96	65/40755	0.000497627	0.005616	0.00364528	JUN/CCND1/CDKN1A	3
WP_ENDOCHONDRAL_OSSIFICATION	WP_ENDOCHONDRAL_OSSIFICATION	3/96	65/40755	0.000497627	0.005616	0.00364528	PLAU/SOX9/MMP9	3
WP_ENDOCHONDRAL_OSSIFICATION_WITH_SKELETAL_DYSPLASIAS	WP_ENDOCHONDRAL_OSSIFICATION_WITH_SKELETAL_DYSPLASIAS	3/96	65/40755	0.000497627	0.005616	0.00364528	PLAU/SOX9/MMP9	3
KEGG_JAK_STAT_SIGNALING_PATHWAY	KEGG_JAK_STAT_SIGNALING_PATHWAY	4/96	155/40755	0.000509424	0.00574326	0.00372788	CCND1/CLCF1/LIF/SPRY4	4
PID_INTEGRIN1_PATHWAY	PID_INTEGRIN1_PATHWAY	3/96	66/40755	0.000520436	0.00584351	0.00379295	PLAU/PLAUR/TGM2	3
WP_ONCOSTATIN_M_SIGNALING_PATHWAY	WP_ONCOSTATIN_M_SIGNALING_PATHWAY	3/96	66/40755	0.000520436	0.00584351	0.00379295	CCN1/CCL2/SERPINE1	3
WP_BREAST_CANCER_PATHWAY	WP_BREAST_CANCER_PATHWAY	4/96	156/40755	0.000521894	0.00585392	0.00379971	JUN/CCND1/FGF1/CDKN1A	4
SA_G1_AND_S_PHASES	SA_G1_AND_S_PHASES	2/96	15/40755	0.000565137	0.00620637	0.00402848	CCND1/CDKN1A	2
KEGG_COMPLEMENT_AND_COAGULATION_CASCADES	KEGG_COMPLEMENT_AND_COAGULATION_CASCADES	3/96	69/40755	0.00059285	0.00644016	0.00418023	PLAU/PLAUR/SERPINE1	3
REACTOME_INTERLEUKIN_17_SIGNALING	REACTOME_INTERLEUKIN_17_SIGNALING	3/96	71/40755	0.000644524	0.00685964	0.00445251	JUN/DUSP6/IRAK2	3
BIOCARTA_P53_PATHWAY	BIOCARTA_P53_PATHWAY	2/96	16/40755	0.00064488	0.00685964	0.00445251	CCND1/CDKN1A	2
PID_E2F_PATHWAY	PID_E2F_PATHWAY	3/96	73/40755	0.000698988	0.00733305	0.00475979	PLAU/CDKN1A/SERPINE1	3
WP_FOLATE_METABOLISM	WP_FOLATE_METABOLISM	3/96	73/40755	0.000698988	0.00733305	0.00475979	CSF1/CCL2/SERPINE1	3
WP_CHROMOSOMAL_AND_MICROSATELLITE_INSTABILITY_IN_COLORECTAL_CANCER	WP_CHROMOSOMAL_AND_MICROSATELLITE_INSTABILITY_IN_COLORECTAL_CANCER	3/96	74/40755	0.000727284	0.00751274	0.00487643	JUN/CCND1/CDKN1A	3
BIOCARTA_CCR5_PATHWAY	BIOCARTA_CCR5_PATHWAY	2/96	17/40755	0.000729743	0.00751274	0.00487643	JUN/CCL2	2
BIOCARTA_ETS_PATHWAY	BIOCARTA_ETS_PATHWAY	2/96	17/40755	0.000729743	0.00751274	0.00487643	JUN/CSF1	2
REACTOME_ABERRANT_REGULATION_OF_MITOTIC_G1_S_TRANSITION_IN_CANCER_DUE_TO_RB1_DEFECTS	REACTOME_ABERRANT_REGULATION_OF_MITOTIC_G1_S_TRANSITION_IN_CANCER_DUE_TO_RB1_DEFECTS	2/96	17/40755	0.000729743	0.00751274	0.00487643	CCND1/CDKN1A	2
REACTOME_IL_6_TYPE_CYTOKINE_RECEPTOR_LIGAND_INTERACTIONS	REACTOME_IL_6_TYPE_CYTOKINE_RECEPTOR_LIGAND_INTERACTIONS	2/96	17/40755	0.000729743	0.00751274	0.00487643	CLCF1/LIF	2
WP_HEAD_AND_NECK_SQUAMOUS_CELL_CARCINOMA	WP_HEAD_AND_NECK_SQUAMOUS_CELL_CARCINOMA	3/96	76/40755	0.000786042	0.00795128	0.00516108	CCND1/BIRC2/CDKN1A	3
WP_FOCAL_ADHESION_PI3KAKTMTORSIGNALING_PATHWAY	WP_FOCAL_ADHESION_PI3KAKTMTORSIGNALING_PATHWAY	5/96	309/40755	0.000844231	0.00839359	0.00544818	EPHA2/CSF1/PDGFB/FGF1/CDKN1A	5
PID_P73PATHWAY	PID_P73PATHWAY	3/96	79/40755	0.000879702	0.00866035	0.00562133	S100A2/CDKN1A/SERPINE1	3
BIOCARTA_IL12_PATHWAY	BIOCARTA_IL12_PATHWAY	2/96	19/40755	0.000914732	0.00886277	0.00575272	JUN/ETV5	2
BIOCARTA_MITOCHONDRIA_PATHWAY	BIOCARTA_MITOCHONDRIA_PATHWAY	2/96	19/40755	0.000914732	0.00886277	0.00575272	BIRC3/BIRC2	2
REACTOME_TICAM1_RIP1_MEDIATED_IKK_COMPLEX_RECRUITMENT	REACTOME_TICAM1_RIP1_MEDIATED_IKK_COMPLEX_RECRUITMENT	2/96	19/40755	0.000914732	0.00886277	0.00575272	BIRC3/BIRC2	2
SA_CASPASE_CASCADE	SA_CASPASE_CASCADE	2/96	19/40755	0.000914732	0.00886277	0.00575272	BIRC3/BIRC2	2
PID_REG_GR_PATHWAY	PID_REG_GR_PATHWAY	3/96	82/40755	0.00098016	0.00937315	0.006084	JUN/NR4A1/CDKN1A	3
BIOCARTA_ARENRF2_PATHWAY	BIOCARTA_ARENRF2_PATHWAY	2/96	20/40755	0.00101481	0.00956707	0.00620987	JUN/MAFF	2
BIOCARTA_ATM_PATHWAY	BIOCARTA_ATM_PATHWAY	2/96	20/40755	0.00101481	0.00956707	0.00620987	JUN/CDKN1A	2
WP_GLIOBLASTOMA_SIGNALING_PATHWAYS	WP_GLIOBLASTOMA_SIGNALING_PATHWAYS	3/96	83/40755	0.00101519	0.00956707	0.00620987	ERRFI1/CCND1/CDKN1A	3
PID_CMYB_PATHWAY	PID_CMYB_PATHWAY	3/96	84/40755	0.001051	0.00983729	0.00638526	CCND1/BIRC3/CDKN1A	3
REACTOME_MAPK_FAMILY_SIGNALING_CASCADES	REACTOME_MAPK_FAMILY_SIGNALING_CASCADES	5/96	327/40755	0.00108591	0.00992656	0.00644321	JUN/DUSP6/ETV4/PDGFB/FGF1	5
BIOCARTA_P53HYPOXIA_PATHWAY	BIOCARTA_P53HYPOXIA_PATHWAY	2/96	21/40755	0.00111991	0.00992656	0.00644321	CDKN1A/IGFBP3	2
REACTOME_CLASS_A_1_RHODOPSIN_LIKE_RECEPTORS	REACTOME_CLASS_A_1_RHODOPSIN_LIKE_RECEPTORS	5/96	331/40755	0.00114593	0.00992656	0.00644321	EDN2/CCL2/NTSR1/HRH1/APLN	5
KEGG_APOPTOSIS	KEGG_APOPTOSIS	3/96	87/40755	0.0011632	0.00992656	0.00644321	BIRC3/BIRC2/IRAK2	3
WP_TCELL_ACTIVATION_SARSCOV2	WP_TCELL_ACTIVATION_SARSCOV2	3/96	87/40755	0.0011632	0.00992656	0.00644321	JUN/CCND1/CDKN1A	3
BIOCARTA_CASPASE_PATHWAY	BIOCARTA_CASPASE_PATHWAY	2/96	22/40755	0.00123002	0.00992656	0.00644321	BIRC3/BIRC2	2
WP_FGF23_SIGNALING_IN_HYPOPHOSPHATEMIC_RICKETS_AND_RELATED_DISORDERS	WP_FGF23_SIGNALING_IN_HYPOPHOSPHATEMIC_RICKETS_AND_RELATED_DISORDERS	2/96	22/40755	0.00123002	0.00992656	0.00644321	CCND1/CDKN1A	2
KEGG_PROSTATE_CANCER	KEGG_PROSTATE_CANCER	3/96	89/40755	0.00124203	0.00992656	0.00644321	CCND1/PDGFB/CDKN1A	3
WNT_SIGNALING	WNT_SIGNALING	3/96	89/40755	0.00124203	0.00992656	0.00644321	JUN/CCND1/FOSL1	3
WP_HAIR_FOLLICLE_DEVELOPMENT_CYTODIFFERENTIATION_PART_3_OF_3	WP_HAIR_FOLLICLE_DEVELOPMENT_CYTODIFFERENTIATION_PART_3_OF_3	3/96	89/40755	0.00124203	0.00992656	0.00644321	JUN/KRTAP2-4/SOX9	3
WP_PANCREATIC_ADENOCARCINOMA_PATHWAY	WP_PANCREATIC_ADENOCARCINOMA_PATHWAY	3/96	89/40755	0.00124203	0.00992656	0.00644321	CCND1/DUSP6/CDKN1A	3
REACTOME_PEPTIDE_LIGAND_BINDING_RECEPTORS	REACTOME_PEPTIDE_LIGAND_BINDING_RECEPTORS	4/96	198/40755	0.00126676	0.00992656	0.00644321	EDN2/CCL2/NTSR1/APLN	4
WP_APOPTOSIS_MODULATION_AND_SIGNALING	WP_APOPTOSIS_MODULATION_AND_SIGNALING	3/96	91/40755	0.00132416	0.00997962	0.00647765	JUN/BIRC3/BIRC2	3
WP_ERBB_SIGNALING_PATHWAY	WP_ERBB_SIGNALING_PATHWAY	3/96	91/40755	0.00132416	0.00997962	0.00647765	JUN/CCND1/CDKN1A	3
BIOCARTA_CELLCYCLE_PATHWAY	BIOCARTA_CELLCYCLE_PATHWAY	2/96	23/40755	0.0013451	0.0100345	0.00651329	CCND1/CDKN1A	2
REACTOME_IKK_COMPLEX_RECRUITMENT_MEDIATED_BY_RIP1	REACTOME_IKK_COMPLEX_RECRUITMENT_MEDIATED_BY_RIP1	2/96	23/40755	0.0013451	0.0100345	0.00651329	BIRC3/BIRC2	2
WP_BLOOD_CLOTTING_CASCADE	WP_BLOOD_CLOTTING_CASCADE	2/96	23/40755	0.0013451	0.0100345	0.00651329	PLAU/SERPINE1	2
WP_PHOTODYNAMIC_THERAPYINDUCED_NFE2L2_NRF2_SURVIVAL_SIGNALING	WP_PHOTODYNAMIC_THERAPYINDUCED_NFE2L2_NRF2_SURVIVAL_SIGNALING	2/96	23/40755	0.0013451	0.0100345	0.00651329	JUN/ABCC3	2
WP_CORTICOTROPINRELEASING_HORMONE_SIGNALING_PATHWAY	WP_CORTICOTROPINRELEASING_HORMONE_SIGNALING_PATHWAY	3/96	93/40755	0.00140962	0.0104805	0.00680274	IVL/FOSL1/NR4A1	3
REACTOME_TOLL_LIKE_RECEPTOR_9_TLR9_CASCADE	REACTOME_TOLL_LIKE_RECEPTOR_9_TLR9_CASCADE	3/96	94/40755	0.00145362	0.0107339	0.00696725	JUN/DUSP6/IRAK2	3
REACTOME_INTERLEUKIN_6_FAMILY_SIGNALING	REACTOME_INTERLEUKIN_6_FAMILY_SIGNALING	2/96	24/40755	0.00146513	0.0107339	0.00696725	CLCF1/LIF	2
WP_ANGIOGENESIS	WP_ANGIOGENESIS	2/96	24/40755	0.00146513	0.0107339	0.00696725	MMP9/PDGFB	2
REACTOME_TRANSCRIPTIONAL_REGULATION_BY_RUNX3	REACTOME_TRANSCRIPTIONAL_REGULATION_BY_RUNX3	3/96	96/40755	0.00154419	0.0112406	0.00729613	CCND1/SMURF2/CDKN1A	3
WP_IL1_AND_MEGAKARYOCYTES_IN_OBESITY	WP_IL1_AND_MEGAKARYOCYTES_IN_OBESITY	2/96	25/40755	0.00159009	0.0114715	0.00744599	CCL2/MMP9	2
BIOCARTA_RACCYCD_PATHWAY	BIOCARTA_RACCYCD_PATHWAY	2/96	26/40755	0.00171996	0.0122588	0.00795702	CCND1/CDKN1A	2
REACTOME_CONSTITUTIVE_SIGNALING_BY_AKT1_E17K_IN_CANCER	REACTOME_CONSTITUTIVE_SIGNALING_BY_AKT1_E17K_IN_CANCER	2/96	26/40755	0.00171996	0.0122588	0.00795702	NR4A1/CDKN1A	2
REACTOME_KERATINIZATION	REACTOME_KERATINIZATION	4/96	217/40755	0.00177133	0.0125599	0.00815248	IVL/KRTAP2-3/KRTAP2-4/KRT16	4
REACTOME_TNFR2_NON_CANONICAL_NF_KB_PATHWAY	REACTOME_TNFR2_NON_CANONICAL_NF_KB_PATHWAY	3/96	101/40755	0.00178587	0.0126386	0.00820359	BIRC3/BIRC2/TNFRSF12A	3
REACTOME_UB_SPECIFIC_PROCESSING_PROTEASES	REACTOME_UB_SPECIFIC_PROCESSING_PROTEASES	4/96	219/40755	0.00183146	0.012895	0.00837001	BIRC3/BIRC2/SMURF2/SMAD7	4
REACTOME_BMAL1_CLOCK_NPAS2_ACTIVATES_CIRCADIAN_GENE_EXPRESSION	REACTOME_BMAL1_CLOCK_NPAS2_ACTIVATES_CIRCADIAN_GENE_EXPRESSION	2/96	27/40755	0.00185472	0.012976	0.00842253	BHLHE40/SERPINE1	2
WP_FGFR3_SIGNALING_IN_CHONDROCYTE_PROLIFERATION_AND_TERMINAL_DIFFERENTIATION	WP_FGFR3_SIGNALING_IN_CHONDROCYTE_PROLIFERATION_AND_TERMINAL_DIFFERENTIATION	2/96	27/40755	0.00185472	0.012976	0.00842253	SOX9/CDKN1A	2
REACTOME_TOLL_LIKE_RECEPTOR_TLR1_TLR2_CASCADE	REACTOME_TOLL_LIKE_RECEPTOR_TLR1_TLR2_CASCADE	3/96	103/40755	0.00188877	0.0132058	0.00857173	JUN/DUSP6/IRAK2	3
WP_NETWORK_MAP_OF_SARSCOV2_SIGNALING_PATHWAY	WP_NETWORK_MAP_OF_SARSCOV2_SIGNALING_PATHWAY	4/96	221/40755	0.00189299	0.0132269	0.00858543	JUN/CCL2/IGFBP3/SERPINE1	4
BIOCARTA_G1_PATHWAY	BIOCARTA_G1_PATHWAY	2/96	28/40755	0.00199433	0.0137845	0.00894736	CCND1/CDKN1A	2
PID_TCR_CALCIUM_PATHWAY	PID_TCR_CALCIUM_PATHWAY	2/96	28/40755	0.00199433	0.0137845	0.00894736	JUN/FOSL1	2
REACTOME_PD_1_SIGNALING	REACTOME_PD_1_SIGNALING	2/96	28/40755	0.00199433	0.0137845	0.00894736	CD274/PDCD1LG2	2
REACTOME_SIGNALING_BY_BMP	REACTOME_SIGNALING_BY_BMP	2/96	28/40755	0.00199433	0.0137845	0.00894736	SMURF2/SMAD7	2
BIOCARTA_DEATH_PATHWAY	BIOCARTA_DEATH_PATHWAY	2/96	29/40755	0.00213878	0.0146291	0.00949559	BIRC3/BIRC2	2
REACTOME_RIPK1_MEDIATED_REGULATED_NECROSIS	REACTOME_RIPK1_MEDIATED_REGULATED_NECROSIS	2/96	29/40755	0.00213878	0.0146291	0.00949559	BIRC3/BIRC2	2
BIOCARTA_IL1R_PATHWAY	BIOCARTA_IL1R_PATHWAY	2/96	31/40755	0.00244209	0.0162404	0.0105414	JUN/IRAK2	2
REACTOME_MAPK_TARGETS_NUCLEAR_EVENTS_MEDIATED_BY_MAP_KINASES	REACTOME_MAPK_TARGETS_NUCLEAR_EVENTS_MEDIATED_BY_MAP_KINASES	2/96	31/40755	0.00244209	0.0162404	0.0105414	JUN/DUSP6	2
WP_CELL_MIGRATION_AND_INVASION_THROUGH_P75NTR	WP_CELL_MIGRATION_AND_INVASION_THROUGH_P75NTR	2/96	31/40755	0.00244209	0.0162404	0.0105414	JUN/MMP9	2
REACTOME_NEGATIVE_REGULATION_OF_THE_PI3K_AKT_NETWORK	REACTOME_NEGATIVE_REGULATION_OF_THE_PI3K_AKT_NETWORK	3/96	113/40755	0.00245853	0.0163103	0.0105868	PDGFB/FGF1/IER3	3
NABA_ECM_REGULATORS	NABA_ECM_REGULATORS	4/96	238/40755	0.00247496	0.0164095	0.0106512	PLAU/TGM2/MMP9/SERPINE1	4
PID_IL12_STAT4_PATHWAY	PID_IL12_STAT4_PATHWAY	2/96	32/40755	0.00260091	0.0170498	0.0110668	JUN/ETV5	2
REACTOME_SMAD2_SMAD3_SMAD4_HETEROTRIMER_REGULATES_TRANSCRIPTION	REACTOME_SMAD2_SMAD3_SMAD4_HETEROTRIMER_REGULATES_TRANSCRIPTION	2/96	32/40755	0.00260091	0.0170498	0.0110668	SMAD7/SERPINE1	2
WP_HAIR_FOLLICLE_DEVELOPMENT_ORGANOGENESIS_PART_2_OF_3	WP_HAIR_FOLLICLE_DEVELOPMENT_ORGANOGENESIS_PART_2_OF_3	2/96	33/40755	0.00276448	0.0178357	0.0115769	CCND1/FGF1	2
REACTOME_TRANSCRIPTIONAL_REGULATION_BY_RUNX2	REACTOME_TRANSCRIPTIONAL_REGULATION_BY_RUNX2	3/96	120/40755	0.00291418	0.0186704	0.0121187	CCND1/SOX9/CDKN1A	3
PID_HIF2PATHWAY	PID_HIF2PATHWAY	2/96	34/40755	0.00293277	0.0187459	0.0121677	BHLHE40/SERPINE1	2
PID_HIV_NEF_PATHWAY	PID_HIV_NEF_PATHWAY	2/96	35/40755	0.00310576	0.0196016	0.0127232	BIRC3/TRAF1	2
WP_SIGNAL_TRANSDUCTION_THROUGH_IL1R	WP_SIGNAL_TRANSDUCTION_THROUGH_IL1R	2/96	35/40755	0.00310576	0.0196016	0.0127232	JUN/IRAK2	2
REACTOME_REGULATION_OF_INSULIN_LIKE_GROWTH_FACTOR_IGF_TRANSPORT_AND_UPTAKE_BY_INSULIN_LIKE_GROWTH_FACTOR_BINDING_PROTEINS_IGFBPS	REACTOME_REGULATION_OF_INSULIN_LIKE_GROWTH_FACTOR_IGF_TRANSPORT_AND_UPTAKE_BY_INSULIN_LIKE_GROWTH_FACTOR_BINDING_PROTEINS_IGFBPS	3/96	124/40755	0.00319633	0.0200699	0.0130271	CCN1/CSF1/IGFBP3	3
WP_TYPE_2_PAPILLARY_RENAL_CELL_CARCINOMA	WP_TYPE_2_PAPILLARY_RENAL_CELL_CARCINOMA	2/96	36/40755	0.00328342	0.0204075	0.0132463	PDGFB/CDKN1A	2
WP_NEOVASCULARISATION_PROCESSES	WP_NEOVASCULARISATION_PROCESSES	2/96	37/40755	0.00346574	0.0212887	0.0138182	MMP9/PDGFB	2
WP_PHOTODYNAMIC_THERAPYINDUCED_HIF1_SURVIVAL_SIGNALING	WP_PHOTODYNAMIC_THERAPYINDUCED_HIF1_SURVIVAL_SIGNALING	2/96	37/40755	0.00346574	0.0212887	0.0138182	IGFBP3/SERPINE1	2
REACTOME_DISEASES_OF_SIGNAL_TRANSDUCTION_BY_GROWTH_FACTOR_RECEPTORS_AND_SECOND_MESSENGERS	REACTOME_DISEASES_OF_SIGNAL_TRANSDUCTION_BY_GROWTH_FACTOR_RECEPTORS_AND_SECOND_MESSENGERS	5/96	432/40755	0.00363052	0.022141	0.0143715	NR4A1/DUSP6/PDGFB/FGF1/CDKN1A	5
PID_FAS_PATHWAY	PID_FAS_PATHWAY	2/96	38/40755	0.00365269	0.022141	0.0143715	BIRC3/BIRC2	2
REACTOME_DISEASES_OF_MITOTIC_CELL_CYCLE	REACTOME_DISEASES_OF_MITOTIC_CELL_CYCLE	2/96	38/40755	0.00365269	0.022141	0.0143715	CCND1/CDKN1A	2
WP_ADIPOGENESIS	WP_ADIPOGENESIS	3/96	131/40755	0.00372928	0.022542	0.0146317	LIF/CDKN1A/SERPINE1	3
REACTOME_NGF_STIMULATED_TRANSCRIPTION	REACTOME_NGF_STIMULATED_TRANSCRIPTION	2/96	39/40755	0.00384425	0.0230488	0.0149607	FOSL1/ARC	2
REACTOME_SIGNALING_BY_NTRKS	REACTOME_SIGNALING_BY_NTRKS	3/96	134/40755	0.00397326	0.0236678	0.0153625	FOSL1/DUSP6/ARC	3
PID_FOXM1_PATHWAY	PID_FOXM1_PATHWAY	2/96	40/40755	0.00404039	0.0239384	0.0155381	CCND1/ETV5	2
WP_ATM_SIGNALING_PATHWAY	WP_ATM_SIGNALING_PATHWAY	2/96	40/40755	0.00404039	0.0239384	0.0155381	JUN/CDKN1A	2
WP_INTERACTIONS_BETWEEN_IMMUNE_CELLS_AND_MICRORNAS_IN_TUMOR_MICROENVIRONMENT	WP_INTERACTIONS_BETWEEN_IMMUNE_CELLS_AND_MICRORNAS_IN_TUMOR_MICROENVIRONMENT	2/96	40/40755	0.00404039	0.0239384	0.0155381	CCL2/CD274	2
WP_PDGF_PATHWAY	WP_PDGF_PATHWAY	2/96	40/40755	0.00404039	0.0239384	0.0155381	JUN/PDGFB	2
KEGG_UBIQUITIN_MEDIATED_PROTEOLYSIS	KEGG_UBIQUITIN_MEDIATED_PROTEOLYSIS	3/96	135/40755	0.0040567	0.0239706	0.015559	BIRC3/BIRC2/SMURF2	3
WP_NEURAL_CREST_CELL_MIGRATION_DURING_DEVELOPMENT	WP_NEURAL_CREST_CELL_MIGRATION_DURING_DEVELOPMENT	2/96	41/40755	0.00424111	0.0248736	0.0161452	JUN/MMP9	2
WP_OXIDATIVE_DAMAGE_RESPONSE	WP_OXIDATIVE_DAMAGE_RESPONSE	2/96	41/40755	0.00424111	0.0248736	0.0161452	CDKN1A/TRAF1	2
PID_BMP_PATHWAY	PID_BMP_PATHWAY	2/96	42/40755	0.00444636	0.0258029	0.0167484	SMURF2/SMAD7	2
PID_TCPTP_PATHWAY	PID_TCPTP_PATHWAY	2/96	42/40755	0.00444636	0.0258029	0.0167484	CSF1/PDGFB	2
REACTOME_RND2_GTPASE_CYCLE	REACTOME_RND2_GTPASE_CYCLE	2/96	43/40755	0.00465614	0.0267947	0.0173921	EPHA2/PRAG1	2
WP_NEUROINFLAMMATION_AND_GLUTAMATERGIC_SIGNALING	WP_NEUROINFLAMMATION_AND_GLUTAMATERGIC_SIGNALING	3/96	144/40755	0.00485583	0.0277239	0.0179952	SMAD7/LIF/ARC	3
REACTOME_GPCR_LIGAND_BINDING	REACTOME_GPCR_LIGAND_BINDING	5/96	463/40755	0.00485823	0.0277239	0.0179952	EDN2/CCL2/NTSR1/HRH1/APLN	5
REACTOME_TP53_REGULATES_TRANSCRIPTION_OF_CELL_DEATH_GENES	REACTOME_TP53_REGULATES_TRANSCRIPTION_OF_CELL_DEATH_GENES	2/96	44/40755	0.00487041	0.0277239	0.0179952	IGFBP3/NDRG1	2
WP_FIBRIN_COMPLEMENT_RECEPTOR_3_SIGNALING_PATHWAY	WP_FIBRIN_COMPLEMENT_RECEPTOR_3_SIGNALING_PATHWAY	2/96	44/40755	0.00487041	0.0277239	0.0179952	CCL2/IRAK2	2
WP_GENES_CONTROLLING_NEPHROGENESIS	WP_GENES_CONTROLLING_NEPHROGENESIS	2/96	44/40755	0.00487041	0.0277239	0.0179952	ETV4/PDGFB	2
WP_HEDGEHOG_SIGNALING_PATHWAY_WP4249	WP_HEDGEHOG_SIGNALING_PATHWAY_WP4249	2/96	44/40755	0.00487041	0.0277239	0.0179952	CCND1/SMURF2	2
WP_NEURAL_CREST_CELL_MIGRATION_IN_CANCER	WP_NEURAL_CREST_CELL_MIGRATION_IN_CANCER	2/96	44/40755	0.00487041	0.0277239	0.0179952	JUN/MMP9	2
PID_ILK_PATHWAY	PID_ILK_PATHWAY	2/96	45/40755	0.00508916	0.0286145	0.0185733	JUN/CCND1	2
PID_NFAT_TFPATHWAY	PID_NFAT_TFPATHWAY	2/96	45/40755	0.00508916	0.0286145	0.0185733	JUN/FOSL1	2
PID_RHOA_PATHWAY	PID_RHOA_PATHWAY	2/96	45/40755	0.00508916	0.0286145	0.0185733	JUN/CCN1	2
REACTOME_BILE_ACID_AND_BILE_SALT_METABOLISM	REACTOME_BILE_ACID_AND_BILE_SALT_METABOLISM	2/96	45/40755	0.00508916	0.0286145	0.0185733	CH25H/ABCC3	2
PID_PS1_PATHWAY	PID_PS1_PATHWAY	2/96	46/40755	0.00531237	0.0296428	0.0192408	JUN/CCND1	2
REACTOME_DEUBIQUITINATION	REACTOME_DEUBIQUITINATION	4/96	297/40755	0.00543114	0.0300984	0.0195365	BIRC3/BIRC2/SMURF2/SMAD7	4
KEGG_WNT_SIGNALING_PATHWAY	KEGG_WNT_SIGNALING_PATHWAY	3/96	151/40755	0.00553856	0.0303448	0.0196964	JUN/CCND1/FOSL1	3
REACTOME_CYCLIN_D_ASSOCIATED_EVENTS_IN_G1	REACTOME_CYCLIN_D_ASSOCIATED_EVENTS_IN_G1	2/96	47/40755	0.00554001	0.0303448	0.0196964	CCND1/CDKN1A	2
WP_HEPATITIS_B_INFECTION	WP_HEPATITIS_B_INFECTION	3/96	154/40755	0.00584789	0.0317473	0.0206068	JUN/MMP9/CDKN1A	3
WP_MIRNAS_INVOLVED_IN_DNA_DAMAGE_RESPONSE	WP_MIRNAS_INVOLVED_IN_DNA_DAMAGE_RESPONSE	2/96	50/40755	0.00624931	0.0331912	0.021544	CCND1/CDKN1A	2
WP_MYOMETRIAL_RELAXATION_AND_CONTRACTION_PATHWAYS	WP_MYOMETRIAL_RELAXATION_AND_CONTRACTION_PATHWAYS	3/96	158/40755	0.00627616	0.0333177	0.0216261	JUN/MAFF/IGFBP3	3
PID_CASPASE_PATHWAY	PID_CASPASE_PATHWAY	2/96	51/40755	0.00649446	0.0341944	0.0221952	BIRC3/BIRC2	2
REACTOME_EPH_EPHRIN_MEDIATED_REPULSION_OF_CELLS	REACTOME_EPH_EPHRIN_MEDIATED_REPULSION_OF_CELLS	2/96	51/40755	0.00649446	0.0341944	0.0221952	EPHA2/MMP9	2
WP_NONALCOHOLIC_FATTY_LIVER_DISEASE	WP_NONALCOHOLIC_FATTY_LIVER_DISEASE	3/96	160/40755	0.00649713	0.0341944	0.0221952	JUN/CCL2/SMAD7	3
WP_SUDDEN_INFANT_DEATH_SYNDROME_SIDS_SUSCEPTIBILITY_PATHWAYS	WP_SUDDEN_INFANT_DEATH_SYNDROME_SIDS_SUSCEPTIBILITY_PATHWAYS	3/96	162/40755	0.0067227	0.035247	0.0228784	JUN/DLX2/BHLHE40	3
PID_PTP1B_PATHWAY	PID_PTP1B_PATHWAY	2/96	52/40755	0.00674395	0.0352745	0.0228963	CSF1/PDGFB	2
WP_VITAMIN_B12_METABOLISM	WP_VITAMIN_B12_METABOLISM	2/96	53/40755	0.00699773	0.0363092	0.0235678	CCL2/SERPINE1	2
PID_TGFBR_PATHWAY	PID_TGFBR_PATHWAY	2/96	54/40755	0.0072558	0.0373146	0.0242204	SMURF2/SMAD7	2
WP_COPPER_HOMEOSTASIS	WP_COPPER_HOMEOSTASIS	2/96	54/40755	0.0072558	0.0373146	0.0242204	JUN/CCND1	2
WP_RANKLRANK_SIGNALING_PATHWAY	WP_RANKLRANK_SIGNALING_PATHWAY	2/96	55/40755	0.00751813	0.0383595	0.0248987	JUN/TRAF1	2
REACTOME_REGULATED_NECROSIS	REACTOME_REGULATED_NECROSIS	2/96	56/40755	0.0077847	0.0394277	0.0255921	BIRC3/BIRC2	2
PID_FAK_PATHWAY	PID_FAK_PATHWAY	2/96	59/40755	0.00860966	0.0423984	0.0275203	JUN/CCND1	2
PID_NOTCH_PATHWAY	PID_NOTCH_PATHWAY	2/96	59/40755	0.00860966	0.0423984	0.0275203	CCND1/CDKN1A	2
WP_MET_IN_TYPE_1_PAPILLARY_RENAL_CELL_CARCINOMA	WP_MET_IN_TYPE_1_PAPILLARY_RENAL_CELL_CARCINOMA	2/96	59/40755	0.00860966	0.0423984	0.0275203	JUN/CDKN1A	2
WP_MIRNA_REGULATION_OF_PROSTATE_CANCER_SIGNALING_PATHWAYS	WP_MIRNA_REGULATION_OF_PROSTATE_CANCER_SIGNALING_PATHWAYS	2/96	59/40755	0.00860966	0.0423984	0.0275203	CCND1/CDKN1A	2
KEGG_CALCIUM_SIGNALING_PATHWAY	KEGG_CALCIUM_SIGNALING_PATHWAY	3/96	178/40755	0.00869525	0.0426675	0.0276949	P2RX5/NTSR1/HRH1	3
REACTOME_SCF_SKP2_MEDIATED_DEGRADATION_OF_P27_P21	REACTOME_SCF_SKP2_MEDIATED_DEGRADATION_OF_P27_P21	2/96	60/40755	0.00889298	0.0434252	0.0281867	CCND1/CDKN1A	2
WP_DEVELOPMENT_OF_URETERIC_COLLECTION_SYSTEM	WP_DEVELOPMENT_OF_URETERIC_COLLECTION_SYSTEM	2/96	60/40755	0.00889298	0.0434252	0.0281867	CCND1/ETV4	2
KEGG_COLORECTAL_CANCER	KEGG_COLORECTAL_CANCER	2/96	62/40755	0.00947203	0.0457472	0.0296939	JUN/CCND1	2
PID_ENDOTHELIN_PATHWAY	PID_ENDOTHELIN_PATHWAY	2/96	63/40755	0.0097677	0.0467848	0.0303675	EDN2/JUN	2
WP_NOTCH_SIGNALING_PATHWAY	WP_NOTCH_SIGNALING_PATHWAY	2/96	63/40755	0.0097677	0.0467848	0.0303675	CCND1/CDKN1A	2
PID_ERA_GENOMIC_PATHWAY	PID_ERA_GENOMIC_PATHWAY	2/96	64/40755	0.0100674	0.0469782	0.030493	JUN/CCND1	2
WP_G1_TO_S_CELL_CYCLE_CONTROL	WP_G1_TO_S_CELL_CYCLE_CONTROL	2/96	64/40755	0.0100674	0.0469782	0.030493	CCND1/CDKN1A	2
PID_CD8_TCR_DOWNSTREAM_PATHWAY	PID_CD8_TCR_DOWNSTREAM_PATHWAY	2/96	65/40755	0.0103713	0.0469782	0.030493	JUN/FOSL1	2
PID_LYSOPHOSPHOLIPID_PATHWAY	PID_LYSOPHOSPHOLIPID_PATHWAY	2/96	65/40755	0.0103713	0.0469782	0.030493	JUN/MMP9	2
WP_AGERAGE_PATHWAY	WP_AGERAGE_PATHWAY	2/96	66/40755	0.0106791	0.0469782	0.030493	JUN/MMP9	2
PID_TELOMERASE_PATHWAY	PID_TELOMERASE_PATHWAY	2/96	67/40755	0.0109909	0.0469782	0.030493	JUN/CCND1	2
REACTOME_TRANSCRIPTIONAL_REGULATION_BY_TP53	REACTOME_TRANSCRIPTIONAL_REGULATION_BY_TP53	4/96	366/40755	0.0111267	0.0469782	0.030493	JUN/CDKN1A/IGFBP3/NDRG1	4
PID_P75_NTR_PATHWAY	PID_P75_NTR_PATHWAY	2/96	68/40755	0.0113068	0.0469782	0.030493	BIRC3/BIRC2	2
WP_MELANOMA	WP_MELANOMA	2/96	68/40755	0.0113068	0.0469782	0.030493	CCND1/CDKN1A	2
WP_PHYSICOCHEMICAL_FEATURES_AND_TOXICITYASSOCIATED_PATHWAYS	WP_PHYSICOCHEMICAL_FEATURES_AND_TOXICITYASSOCIATED_PATHWAYS	2/96	68/40755	0.0113068	0.0469782	0.030493	JUN/CDKN1A	2
WP_DNA_DAMAGE_RESPONSE	WP_DNA_DAMAGE_RESPONSE	2/96	69/40755	0.0116266	0.0469782	0.030493	CCND1/CDKN1A	2
KEGG_RENAL_CELL_CARCINOMA	KEGG_RENAL_CELL_CARCINOMA	2/96	70/40755	0.0119504	0.0470421	0.0305344	JUN/PDGFB	2
REACTOME_CIRCADIAN_CLOCK	REACTOME_CIRCADIAN_CLOCK	2/96	70/40755	0.0119504	0.0470421	0.0305344	BHLHE40/SERPINE1	2
WP_NONGENOMIC_ACTIONS_OF_125_DIHYDROXYVITAMIN_D3	WP_NONGENOMIC_ACTIONS_OF_125_DIHYDROXYVITAMIN_D3	2/96	71/40755	0.0122781	0.0481088	0.0312268	JUN/CCL2	2
WP_NONSMALL_CELL_LUNG_CANCER	WP_NONSMALL_CELL_LUNG_CANCER	2/96	72/40755	0.0126097	0.0492158	0.0319454	CCND1/CDKN1A	2
