# Supplementary material for: Identification of a novel minor-groove DNA binder that represses mitochondrial gene expression and induces apoptosis in highly aggressive leiomyosarcoma cells
Source: Cell Death Discov. 2025 Nov 10;11:524. doi: 10.1038/s41420-025-02803-3 (PMC12603272; doi:10.1038/s41420-025-02803-3)
Supplement: Supplementary file 6 — Table S4 [file 41420_2025_2803_MOESM6_ESM.xlsx]

## Sheet: h
ID	Description	GeneRatio	BgRatio	pvalue	p.adjust	qvalue	geneID	Count
HALLMARK_TNFA_SIGNALING_VIA_NFKB	HALLMARK_TNFA_SIGNALING_VIA_NFKB	37/930	200/40755	7.52083e-23	1.20085e-19	7.69338e-20	ATF3/PLAU/DUSP5/PHLDA2/CCND1/CLCF1/FOSL1/NR4A1/FOS/TNFAIP2/SERPINB8/JUNB/ZFP36/PLAUR/BCL3/PPP1R15A/MXD1/CCL20/CEBPB/PMEPA1/LIF/MAFF/BHLHE40/CCRL2/F2RL1/CSF2/HBEGF/DUSP1/SQSTM1/IER3/TNF/CDKN1A/VEGFA/SERPINE1/DUSP4/KLF4/TRAF1	37
HALLMARK_HYPOXIA	HALLMARK_HYPOXIA	29/930	200/40755	2.85113e-15	8.53558e-13	5.46843e-13	ERRFI1/EDN2/EFNA3/ATF3/DDIT4/AMPD3/DDIT3/PGF/FOS/ENO3/HOXB9/ANGPTL4/ZFP36/PLAUR/PPP1R15A/TGM2/HMOX1/MAFF/PDGFB/BHLHE40/STC2/DUSP1/IER3/CDKN1A/VEGFA/SERPINE1/STC1/NDRG1/VLDLR	29
HALLMARK_P53_PATHWAY	HALLMARK_P53_PATHWAY	29/930	200/40755	2.85113e-15	8.53558e-13	5.46843e-13	SFN/PLK3/RGS16/PHLDA3/ATF3/ZNF365/DDIT4/EPS8L2/SLC3A2/VDR/DDIT3/ISCU/FOS/NUPR1/RRAD/PITPNC1/MKNK2/CEBPA/PPP1R15A/MXD1/TRIB3/LIF/HMOX1/HBEGF/IER3/CDKN1A/UPP1/NDRG1/KLF4	29
HALLMARK_KRAS_SIGNALING_UP	HALLMARK_KRAS_SIGNALING_UP	28/930	200/40755	2.1263e-14	5.72906e-12	3.67039e-12	NGF/RGS16/HKDC1/PLAU/TPH1/ANO1/DUSP6/SERPINA3/ALDH1A2/ETV4/ANGPTL4/PLAUR/KCNN4/PPP1R15A/CCL20/MMP9/ITGB2/LIF/TMEM158/ETV5/F2RL1/CSF2/HBEGF/ETV1/LAT2/GADD45G/KLF4/TRAF1	28
HALLMARK_ESTROGEN_RESPONSE_EARLY	HALLMARK_ESTROGEN_RESPONSE_EARLY	27/930	200/40755	1.52121e-13	3.21467e-11	2.05951e-11	SFN/TTC39A/CCND1/SYT12/ALDH3B1/PRSS23/KRT18/HSPB8/FOS/BCL11B/SLC7A5/CLDN7/KRT15/PMAIP1/SLC1A4/TGM2/TGIF2/KCNK15/TFAP2C/SLC37A1/BHLHE40/CISH/STC2/FOXC1/RPS6KA2/AQP3/KLF4	27
HALLMARK_ESTROGEN_RESPONSE_LATE	HALLMARK_ESTROGEN_RESPONSE_LATE	24/930	200/40755	4.28811e-11	4.69189e-09	3.00592e-09	SFN/GJB3/PDCD4/TH/PKP3/CCND1/ALDH3B1/PRSS23/PTPN6/HSPB8/FOS/SERPINA1/SERPINA3/SLC7A5/ZFP36/SLC1A4/TFAP2C/CISH/ACOX2/FOXC1/MAPK13/RPS6KA2/KLF4/ASS1	24
HALLMARK_MTORC1_SIGNALING	HALLMARK_MTORC1_SIGNALING	23/930	200/40755	2.56508e-10	2.37298e-08	1.52028e-08	NIBAN1/DDIT4/BCAT1/DDIT3/WARS1/NUPR1/CORO1A/SLC7A5/SLC1A5/PPP1R15A/SLC1A4/MTHFD2/TUBA4A/TRIB3/ITGB2/BHLHE40/SQSTM1/CDKN1A/PSPH/ASNS/STC1/VLDLR/PSAT1	23
HALLMARK_COAGULATION	HALLMARK_COAGULATION	18/930	138/40755	2.97179e-09	2.00806e-07	1.28649e-07	CTSE/PLAU/PRSS23/RAPGEF3/DUSP6/ISCU/SERPINA1/ITGB3/C3/THBD/HNF4A/MMP9/MAFF/PDGFB/ACOX2/FYN/SERPINE1/C8G	18
HALLMARK_IL2_STAT5_SIGNALING	HALLMARK_IL2_STAT5_SIGNALING	21/930	199/40755	7.24462e-09	4.38646e-07	2.81024e-07	TNFRSF4/RGS16/BATF3/ENO3/ETV4/CD79B/SLC1A5/MXD1/TGM2/LIF/IL2RB/MAFF/BHLHE40/CDCP1/PTH1R/CISH/CSF2/SPRY4/NDRG1/TRAF1/IL3RA	21
HALLMARK_INFLAMMATORY_RESPONSE	HALLMARK_INFLAMMATORY_RESPONSE	20/930	200/40755	4.07643e-08	1.83823e-06	1.17769e-06	RGS16/NLRP3/BEST1/GPR132/SCARF1/ITGB3/EBI3/PLAUR/PTGIR/MXD1/CCL20/NMUR1/LIF/IL2RB/IRAK2/CCRL2/LAMP3/HBEGF/CDKN1A/SERPINE1	20
HALLMARK_EPITHELIAL_MESENCHYMAL_TRANSITION	HALLMARK_EPITHELIAL_MESENCHYMAL_TRANSITION	19/930	200/40755	1.98686e-07	7.06712e-06	4.52764e-06	COL16A1/FBLN5/ANPEP/IL32/FOXC2/ITGB3/FSTL3/CRLF1/PLAUR/MATN3/SERPINE2/TGM2/PMEPA1/LRRC15/DAB2/PDGFRB/VEGFA/COL12A1/SERPINE1	19
HALLMARK_COMPLEMENT	HALLMARK_COMPLEMENT	18/930	200/40755	9.15335e-07	2.46626e-05	1.58004e-05	HPCAL4/GATA3/DUSP5/DUSP6/SERPINA1/PRSS36/C3/PLAUR/ADRA2B/HNF4A/CEBPB/MAFF/PDGFB/PRKCD/FYN/SERPINE1/PRSS3/CTSL	18
HALLMARK_KRAS_SIGNALING_DN	HALLMARK_KRAS_SIGNALING_DN	18/930	200/40755	9.15335e-07	2.46626e-05	1.58004e-05	HTR1D/GPR3/EDN2/SLC29A3/ZC2HC1C/RGS11/HSD11B2/ALOX12B/MYO15A/KRT15/COPZ2/NPHS1/TNNI3/SLC30A3/TFCP2L1/SLC38A3/LFNG/KCND1	18
HALLMARK_APOPTOSIS	HALLMARK_APOPTOSIS	16/930	161/40755	9.85632e-07	2.63589e-05	1.68872e-05	ATF3/PDCD4/CCND1/KRT18/ERBB3/DDIT3/CYLD/SMAD7/PMAIP1/HMOX1/BIK/PDGFRB/SQSTM1/IER3/TNF/CDKN1A	16
HALLMARK_UNFOLDED_PROTEIN_RESPONSE	HALLMARK_UNFOLDED_PROTEIN_RESPONSE	13/930	113/40755	1.96593e-06	4.80994e-05	3.08155e-05	ATF3/DDIT4/CHAC1/SLC7A5/CEBPG/SLC1A4/MTHFD2/CEBPB/STC2/VEGFA/ASNS/EIF4EBP1/PSAT1	13
HALLMARK_XENOBIOTIC_METABOLISM	HALLMARK_XENOBIOTIC_METABOLISM	16/930	200/40755	1.6241e-05	0.000255342	0.000163588	SLC6A12/BCAT1/ALDH2/CYP1A1/ABCC3/CYP2S1/SPINT2/SLC1A5/HES6/SMOX/HNF4A/HMOX1/ACOX2/UPP1/SERPINE1/PTGDS	16
HALLMARK_UV_RESPONSE_UP	HALLMARK_UV_RESPONSE_UP	14/930	158/40755	1.73607e-05	0.000270774	0.000173475	ATF3/SLC6A12/NR4A1/FOS/CYP1A1/RRAD/JUNB/CEBPG/TUBA4A/HMOX1/PRKCD/SQSTM1/ASNS/AQP3	14
HALLMARK_UV_RESPONSE_DN	HALLMARK_UV_RESPONSE_DN	12/930	144/40755	0.000122896	0.00134673	0.000862801	FBLN5/ITGB3/SMAD7/BHLHE40/MGLL/DAB2/PDGFRB/DUSP1/FYN/SERPINE1/VLDLR/GCNT1	12
HALLMARK_HEDGEHOG_SIGNALING	HALLMARK_HEDGEHOG_SIGNALING	6/930	36/40755	0.000150763	0.00160321	0.00102711	ADGRG1/NKX6-1/VEGFA/ACHE/SHH/VLDLR	6
HALLMARK_MYOGENESIS	HALLMARK_MYOGENESIS	14/930	200/40755	0.000222577	0.00207511	0.00132944	MEF2D/MYBPH/ERBB3/HSPB8/MYLPF/ENO3/MB/BHLHE40/HBEGF/STC2/CDKN1A/CAMK2B/ACHE/PTP4A3	14
HALLMARK_ALLOGRAFT_REJECTION	HALLMARK_ALLOGRAFT_REJECTION	13/930	200/40755	0.000741607	0.00534627	0.00342515	NLRP3/PTPN6/BCAT1/WARS1/BCL3/IL11/MMP9/ITGB2/LIF/IL2RB/TNF/ACHE/GCNT1	13
HALLMARK_APICAL_JUNCTION	HALLMARK_APICAL_JUNCTION	13/930	200/40755	0.000741607	0.00534627	0.00342515	COL16A1/CLDN6/CLDN9/CLDN7/GRB7/WNK4/CRB3/MADCAM1/SLC30A3/MMP9/MAPK13/FLNC/TRAF1	13
HALLMARK_GLYCOLYSIS	HALLMARK_GLYCOLYSIS	13/930	200/40755	0.000741607	0.00534627	0.00342515	ARTN/EFNA3/DDIT4/CLDN9/SLC16A3/ANGPTL4/ABCB6/BIK/STC2/IER3/VEGFA/STC1/VLDLR	13
HALLMARK_ANGIOGENESIS	HALLMARK_ANGIOGENESIS	5/930	36/40755	0.00128324	0.00847694	0.00543086	THBD/SLCO2A1/VEGFA/LPL/STC1	5
HALLMARK_CHOLESTEROL_HOMEOSTASIS	HALLMARK_CHOLESTEROL_HOMEOSTASIS	7/930	74/40755	0.00150484	0.00966822	0.00619407	ERRFI1/NIBAN1/ATF3/PLAUR/TRIB3/CBS/LPL	7
HALLMARK_HEME_METABOLISM	HALLMARK_HEME_METABOLISM	12/930	200/40755	0.0022913	0.0127885	0.00819313	RHD/CTSE/LMO2/MOCOS/C3/ABCB6/SMOX/ASNS/KDM7A/DMTN/ANK1/AQP3	12
HALLMARK_IL6_JAK_STAT3_SIGNALING	HALLMARK_IL6_JAK_STAT3_SIGNALING	7/930	87/40755	0.00379165	0.0192123	0.0123086	INHBE/ITGB3/EBI3/HMOX1/CSF2/TNF/IL3RA	7
HALLMARK_TGF_BETA_SIGNALING	HALLMARK_TGF_BETA_SIGNALING	5/930	54/40755	0.00769372	0.0322079	0.0206344	SMAD7/JUNB/PPP1R15A/PMEPA1/SERPINE1	5
HALLMARK_PI3K_AKT_MTOR_SIGNALING	HALLMARK_PI3K_AKT_MTOR_SIGNALING	7/930	105/40755	0.010419	0.0411999	0.0263952	SFN/NGF/DDIT3/MKNK2/TRIB3/SQSTM1/CDKN1A	7

## Sheet: cpg
ID	Description	GeneRatio	BgRatio	pvalue	p.adjust	qvalue	geneID	Count
BLANCO_MELO_RESPIRATORY_SYNCYTIAL_VIRUS_INFECTION_A594_CELLS_UP	BLANCO_MELO_RESPIRATORY_SYNCYTIAL_VIRUS_INFECTION_A594_CELLS_UP	58/930	286/40755	1.99085e-37	4.29127e-33	2.74925e-33	SPOCD1/ZNF697/NIBAN1/IGFN1/ATF3/COL13A1/PLAU/CH25H/AMPD3/LMO2/BATF2/SLC6A12/VDR/HSPB8/PGF/WARS1/CORO2B/ANPEP/IL21R/CRISPLD2/CD68/ALOXE3/SLFN5/ITGB3/PITPNC1/PMAIP1/SERPINB8/C3/SBSN/POU2F2/PLAUR/GIPR/PPP1R15A/PTPRH/MXD1/SERPINE2/TGM2/MMP9/RFPL2/MAFF/BIK/ADM2/IRAK2/TMEM158/CDCP1/LAMP3/FAM43A/NIPAL1/HBEGF/STC2/TNF/ULBP2/MYH16/ACHE/KDM7A/STC1/KLF4/TRAF1	58
PLASARI_TGFB1_TARGETS_10HR_UP	PLASARI_TGFB1_TARGETS_10HR_UP	49/930	195/40755	1.61808e-36	1.74389e-32	1.11724e-32	SFN/GJB3/MFSD2A/PLK3/NGF/RGS16/WNT9A/UNC5B/DUSP5/LMO1/ARNTL/WNT11/FOSL1/MCAM/DUSP6/ALDH1A2/FOXC2/CRISPLD2/ITGB3/PMAIP1/FSTL3/CNN1/JUNB/PLAUR/NTF4/FGF21/PPP1R15A/IL11/CCL20/MMP9/SNAI1/PMEPA1/LIF/MAFF/PDGFB/BHLHE40/CSRNP1/ALS2CL/MGLL/NIPAL1/F2RL1/HBEGF/IER3/VEGFA/SERPINE1/PRAG1/ARC/ASS1/NRARP	49
ONDER_CDH1_TARGETS_2_DN	ONDER_CDH1_TARGETS_2_DN	66/930	473/40755	4.27875e-32	3.07428e-28	1.96958e-28	TNFRSF25/CAMK2N1/SFN/GJB3/ARTN/IVL/S100A2/INAVA/DEPP1/PLAU/PKP3/EPS8L2/AMPD3/SLC3A2/ANO1/GPRC5A/VDR/GALNT6/KRT81/KRT18/ERBB3/DUSP6/FOS/SERPINA1/SERPINA3/PAK6/SPINT1/CYP1A1/PPL/CORO1A/ADGRG1/SLC7A5/P2RX5/CLDN7/KRT15/KRT16/PITPNC1/C3/STAP2/MISP/SPINT2/KCNN4/EPS8L1/EPAS1/TFCP2L1/CCL20/THBD/MMP9/KCNG1/BIK/TMEM40/CDCP1/ALS2CL/S100P/IRX4/CSF2/HBEGF/ADTRP/IER3/MAPK13/CAMK2B/UPP1/ESRP1/ZHX2/NDRG1/AQP3	66
SATO_SILENCED_BY_METHYLATION_IN_PANCREATIC_CANCER_1	SATO_SILENCED_BY_METHYLATION_IN_PANCREATIC_CANCER_1	60/930	421/40755	8.86355e-30	4.77634e-26	3.06002e-26	SFN/MATN1/S100A3/S100A2/CRABP2/MR1/KIF21B/DEPP1/DUSP5/TH/PDE2A/LRRC32/MCAM/ROBO3/GALNT6/KRT7/MMP19/DUSP6/CABP1/SLC7A7/PGF/SERPINA1/SPINT1/CHAC1/IL32/TRPV2/NR1D1/COPZ2/NGFR/ABCC3/NPTX1/PMAIP1/C3/GDF15/CD22/GMFG/PLAUR/PTGIR/CA11/EPS8L1/HNF4A/SNAI1/TFAP2C/MICALL1/MGAT3/CSF2/HBEGF/IER3/TNF/NEU1/CDKN1A/ULBP2/UPP1/ASNS/SERPINE1/STC1/ZHX2/AQP3/PSAT1/C8G	60
DELYS_THYROID_CANCER_UP	DELYS_THYROID_CANCER_UP	61/930	445/40755	2.63132e-29	1.13436e-25	7.26743e-26	MXRA8/SFN/GJB3/PLK3/S100A5/S100A2/CRABP2/COL13A1/PLAU/DUSP5/PHLDA2/ARNTL/CCND1/ALDH3B1/PRSS23/BCAT1/RDH5/ERBB3/DUSP6/ALOX5AP/SERPINA1/WARS1/SPINT1/CLDN9/PPL/SLC7A5/CLDN7/TNFSF13/GRB7/KRT15/NR1D1/ABCC3/PMAIP1/C3/FSTL3/GDF15/CRLF1/KCNN4/SLC1A5/CA11/TGM2/LIF/HMOX1/BHLHE40/ETV5/FGF1/CSF1R/IER3/LST1/MAPK13/CDKN1A/FYN/MAP3K5/RPS6KA2/ETV1/UPP1/LPL/TNFRSF10B/DUSP4/PTP4A3/PRSS3	61
CONCANNON_APOPTOSIS_BY_EPOXOMICIN_UP	CONCANNON_APOPTOSIS_BY_EPOXOMICIN_UP	44/930	238/40755	6.52664e-27	2.00974e-23	1.28756e-23	COL16A1/TTC39A/ARHGEF2/IL6R/ATF3/PHLDA2/LMO2/SLC3A2/DDIT3/PGF/FOS/WARS1/ALDH1A2/RRAD/MAP1LC3B/SLC7A5/SLC16A3/SERPINB8/CEBPG/GDF15/ZFP36/BBC3/PPP1R15A/IL11/MXD1/TUBA4A/SMOX/CEBPB/HMOX1/MAFF/LAMP3/F2RL1/ABLIM3/DUSP1/SQSTM1/CDKN1A/UPP1/ACHE/SERPINE1/FLNC/TNFRSF10B/DUSP4/AQP3/GADD45G	44
BLANCO_MELO_COVID19_SARS_COV_2_INFECTION_CALU3_CELLS_UP	BLANCO_MELO_COVID19_SARS_COV_2_INFECTION_CALU3_CELLS_UP	51/930	339/40755	1.33465e-26	3.19649e-23	2.04787e-23	EDN2/KIF21B/ATF3/NLRP3/DEPP1/CH25H/DUSP8/LMO2/C11orf96/BEST1/FGF19/BATF2/BCAT1/INHBE/NDUFA4L2/ALDH1L2/PCK2/TNFAIP2/CHAC1/CYP1A1/NUPR1/NLRP1/SLFN5/NR1D1/NGFR/C1QTNF1/PMAIP1/ZFP36/BBC3/FUT1/PPP1R15A/NEURL3/CCL20/CYTH4/KLHDC7B/IRAK2/CSRNP1/LAMP3/CSF2/HBEGF/STC2/DUSP1/TNF/LST1/KIF6/ULBP1/ASNS/SERPINE1/KDM7A/KLF4/TRAF1	51
MARTENS_BOUND_BY_PML_RARA_FUSION	MARTENS_BOUND_BY_PML_RARA_FUSION	58/930	456/40755	3.32713e-26	7.17162e-23	4.59459e-23	TNFRSF4/TRNP1/INKA2/ARHGEF2/MEF2D/ARHGAP30/INAVA/WNT9A/NLRP3/DDIT4/DUSP5/LMO2/CCDC88B/RASGRP2/LTBP3/MCAM/CACNA1C/PTPN6/GALNT6/ALDH2/MORN3/ALOX5AP/ASB2/TNFAIP2/GPR132/ADGRG5/TPPP3/LINC00311/SLC7A5/RAB37/TMC8/IZUMO4/ADAMTS10/PGPEP1/BCL3/B3GNT7/NMUR1/MMP9/ITGB2/HMOX1/CYTH4/BHLHE40/CCDC174/CISH/PRKCD/MGLL/SQSTM1/HMGA1/RPS6KA2/LFNG/UPP1/TNFRSF10B/NDRG1/DENND3/FAM214B/SUSD3/AKNA/LINC02908	58
KRIGE_AMINO_ACID_DEPRIVATION	KRIGE_AMINO_ACID_DEPRIVATION	19/930	29/40755	8.66175e-25	1.69731e-21	1.0874e-21	SESN2/SARS1/ATF3/DDIT4/CARS1/DDIT3/WARS1/CHAC1/PPP1R15A/TRIB3/CEBPB/CBS/STC2/CDKN1A/VEGFA/FYN/ASNS/PSAT1/ASS1	19
NAGASHIMA_NRG1_SIGNALING_UP	NAGASHIMA_NRG1_SIGNALING_UP	36/930	173/40755	4.1582e-24	7.46917e-21	4.78522e-21	SFN/IL6R/ATF3/ZNF365/DUSP5/DUSP8/PHLDA2/CLCF1/FOSL1/NR4A1/DDIT3/FOS/ALOXE3/PMAIP1/SERPINB8/JUNB/GDF15/ZFP36/PLAUR/ZNF331/PPP1R15A/DLX2/CEBPB/LIF/MAFF/BHLHE40/LRRC15/F2RL1/HBEGF/DUSP1/IER3/VEGFA/TNFRSF10B/DUSP4/ARC/AQP3	36
PEREZ_TP63_TARGETS	PEREZ_TP63_TARGETS	48/930	359/40755	7.79952e-23	1.20085e-19	7.69338e-20	TNFRSF25/S100A3/EFNA3/NIBAN1/RASSF5/UNC5B/LMNTD2-AS1/LMO2/RCOR2/RASGRP2/VDR/RUBCNL/PGF/PAK6/LINGO1/CLDN6/PPL/VASN/GPT2/HSD11B2/CRISPLD2/MAP1LC3B/NLRP1/ACAP1/NGFR/CYGB/NPTX1/SMAD7/KISS1R/APC2/ADAMTS10/MXD1/DLX2/COL9A3/BIK/CSRNP1/LAMP3/FAM43A/ULBP2/ULBP1/C7orf57/KDM7A/NDRG1/AQP3/COL27A1/ASS1/NRARP/TSC22D3	48
MEISSNER_BRAIN_HCP_WITH_H3K27ME3	MEISSNER_BRAIN_HCP_WITH_H3K27ME3	42/930	271/40755	1.21927e-22	1.75208e-19	1.12249e-19	HES2/ESPN/DRAXIN/SLC30A2/GFI1/INSRR/LGR6/GATA3/COL13A1/POU2F3/PLEKHG6/KRT7/HOXC11/KRT18/HOXC8/HOXC5/TNFAIP2/SPINT1/BNC1/IRX6/FOXC2/CLDN7/TBX21/HOXB9/DLX3/CRB3/CRLF1/BCL3/NTF4/SIX2/PAX1/KCNK15/TFAP2C/CDCP1/NKX6-1/IRX4/GFRA3/UNCX/HOXA11/GRB10/MNX1/MAFA	42
ZHAN_MULTIPLE_MYELOMA_CD1_VS_CD2_UP	ZHAN_MULTIPLE_MYELOMA_CD1_VS_CD2_UP	24/930	69/40755	2.5898e-22	3.48895e-19	2.23524e-19	SESN2/NIBAN1/KIF21B/INHBE/ALDH1L2/PCK2/ASB2/WARS1/TM6SF1/GPT2/CORO1A/SLC7A5/TMC8/CEBPG/MTHFD2/TRIB3/CEBPB/STC2/ASNS/EIF4EBP1/VLDLR/KLF4/ASS1/RAB33A	24
BILD_HRAS_ONCOGENIC_SIGNATURE	BILD_HRAS_ONCOGENIC_SIGNATURE	40/930	250/40755	3.76832e-22	4.77801e-19	3.06109e-19	SFN/SESN2/GJB3/MFSD2A/DUSP5/PHLDA2/CLCF1/FOSL1/DUSP6/FOS/SYNE3/MAP1LC3B/SLC16A3/ANGPTL4/JUNB/GDF15/ZFP36/PLAUR/KCNN4/PPP1R15A/IL11/MXD1/CCL20/TUBA4A/LIF/CDCP1/NIPAL1/HBEGF/SPRY4/DUSP1/IER3/VEGFA/COL12A1/ULBP2/UPP1/KDM7A/TNFRSF10B/DUSP4/NDRG1/COL27A1	40
BLANCO_MELO_COVID19_SARS_COV_2_INFECTION_A594_CELLS_UP	BLANCO_MELO_COVID19_SARS_COV_2_INFECTION_A594_CELLS_UP	25/930	86/40755	5.43996e-21	6.51435e-18	4.1735e-18	ATF3/AMPD3/RASGRP2/SPX/BCAT1/INHBE/NDUFA4L2/DDIT3/ALDH1L2/CHAC1/TM6SF1/SLFN5/SCN4A/FUT1/MTHFD2/ADM2/CDCP1/CSF2/STC2/FYN/ULBP1/RPS6KA2/IL3RA/TSC22D3/RAB39B	25
MEISSNER_NPC_HCP_WITH_H3K4ME2	MEISSNER_NPC_HCP_WITH_H3K4ME2	53/930	493/40755	1.20363e-20	1.36549e-17	8.74817e-18	ESPN/COL16A1/KCNQ4/MFSD2A/TTC39A/ADAMTSL4/PEAR1/LGR6/BATF3/GATA3/CH25H/CD248/SLC37A2/VDR/CCDC184/RASAL1/PGF/CYP46A1/TNFAIP8L3/TM6SF1/SYNGR3/IRX6/RRAD/HSD11B2/NECAB2/WNK4/ITGB3/COPZ2/RAB37/MYO5B/KCTD15/CRLF1/SPINT2/NTF4/GRIN2D/SHISA7/SLC4A3/KIAA1755/SNAI1/CEBPB/COL9A3/SAMD10/SLC37A1/CBS/LIF/ABLIM3/HMGA1/COL12A1/ACHE/FLNC/ANK1/ARC/TSC22D3	53
MIKKELSEN_MCV6_HCP_WITH_H3K27ME3	MIKKELSEN_MCV6_HCP_WITH_H3K27ME3	49/930	437/40755	5.92519e-20	5.32156e-17	3.40932e-17	DRAXIN/HTR1D/TRNP1/HCRTR1/KCNQ4/INSRR/BATF3/COL13A1/LMO1/POU2F3/OAF/CCDC184/KRT7/HOXC9/GJB6/PGF/CYP46A1/CORO2B/RRAD/HSD11B2/NECAB2/FOXC2/DBNDD1/CLDN7/ALOX12B/TBX21/CRLF1/SHISA7/SIX2/HOXD4/KCNK15/MMP9/NTSR1/ELFN2/BIK/ATP2B2/SLC38A3/NKX6-1/CLGN/IRX4/GFRA3/ABLIM3/FBLL1/UNCX/CAMK2B/GRB10/ACHE/SHH/ANK1	49
MIKKELSEN_NPC_HCP_WITH_H3K27ME3	MIKKELSEN_NPC_HCP_WITH_H3K27ME3	43/930	345/40755	2.08553e-19	1.79814e-16	1.152e-16	HES2/HCRTR1/HPCAL4/GFI1/COL13A1/VAX1/PHLDA2/SYT12/TMEM151A/POU2F3/VDR/PRPH/HOXC9/HOXC8/SYNE3/SPINT1/ALDH1A2/BNC1/CLDN7/SRCIN1/TBX21/HOXB9/DLX3/RAB37/CRB3/PLK5/CYP2S1/KCNA7/IL11/SLC30A3/B3GNT7/PAX1/TFAP2C/PDGFB/ATP2B2/PTH1R/SLC6A20/NKX6-1/FBLL1/UNCX/HOXA11/FAM167A/GRIN1	43
BLANCO_MELO_COVID19_BRONCHIAL_EPITHELIAL_CELLS_SARS_COV_2_INFECTION_UP	BLANCO_MELO_COVID19_BRONCHIAL_EPITHELIAL_CELLS_SARS_COV_2_INFECTION_UP	29/930	144/40755	2.85493e-19	2.36685e-16	1.51635e-16	MYEOV/TNFAIP2/RHOV/IL32/CORO1A/TLCD1/ITGB3/C1QTNF1/C3/POU2F2/PLAUR/BCL3/CCL20/TGM2/LIF/MAFF/PDGFB/IRAK2/S100P/CSF2/HBEGF/SPRY4/IER3/TNF/C6orf223/FAM167A/STC1/DUSP4/PRSS3	29
SCHAEFFER_PROSTATE_DEVELOPMENT_48HR_UP	SCHAEFFER_PROSTATE_DEVELOPMENT_48HR_UP	48/930	453/40755	1.4722e-18	1.05778e-15	6.77677e-16	ARHGEF16/ERRFI1/MFSD2A/PHLDA3/BATF3/GATA3/HKDC1/PKP3/ANO1/KRT7/DUSP6/ISCU/SPINT1/ALDH1A2/ADGRG1/CRISPLD2/RASD1/KRT15/TLE6/KCNN4/SLC1A5/MTHFD2/TFCP2L1/PID1/SMOX/TFAP2C/COL9A3/MICALL1/TMEM40/SLCO2A1/PSAPL1/NIPAL1/MAPK13/MDFI/MAP3K5/TMEM184A/BHLHA15/TRPV6/SHH/LRATD2/ARC/VLDLR/FAM83H/AQP3/GADD45G/SUSD3/AIF1L/TSC22D3	48
HELLER_SILENCED_BY_METHYLATION_DN	HELLER_SILENCED_BY_METHYLATION_DN	25/930	107/40755	1.86911e-18	1.25902e-15	8.06606e-16	RGS16/NIBAN1/ATF3/DDIT4/SLC3A2/INHBE/DDIT3/WARS1/CHAC1/P2RX5/GDF15/PPP1R15A/SLC1A4/TRIB3/CEBPB/CBS/HMOX1/RFPL2/MAFF/CLGN/F2RL1/RPS6KA2/ASNS/EIF4EBP1/PSAT1	25
TIEN_INTESTINE_PROBIOTICS_24HR_DN	TIEN_INTESTINE_PROBIOTICS_24HR_DN	33/930	215/40755	6.0035e-18	3.92138e-15	2.51228e-15	SARS1/ARHGEF2/ATF3/HKDC1/UNC5B/DDIT4/PDCD4/SLC43A1/SLC3A2/ALDH3B1/INHBE/PCK2/WARS1/LARP6/CEBPG/GDF15/SLC1A5/PPP1R15A/SLC1A4/MTHFD2/TRIB3/CEBPB/LAMP3/S100P/SQSTM1/VEGFA/GARS1/GRB10/ASNS/ESRP1/NDRG1/PRSS3/WDR45	33
WIERENGA_STAT5A_TARGETS_UP	WIERENGA_STAT5A_TARGETS_UP	32/930	201/40755	6.30227e-18	3.99546e-15	2.55974e-15	TNFRSF4/TRIM46/BATF3/RASGEF1A/DDIT4/PLAU/CH25H/DUSP5/SYNE3/TNFAIP8L3/VASN/ADGRG5/FGF11/KISS1R/HES6/TRIB3/TGM2/NTSR1/CBS/BHLHE40/CISH/LAMP3/FAM241A/DAB2/F2RL1/CSF2/SQSTM1/MAPK13/NDRG1/PSAT1/TRAF1/IL3RA	32
BLANCO_MELO_MERS_COV_INFECTION_MCR5_CELLS_UP	BLANCO_MELO_MERS_COV_INFECTION_MCR5_CELLS_UP	38/930	296/40755	9.60694e-18	5.75216e-15	3.68519e-15	ARTN/TTC39A/C1orf162/OVGP1/NHLH1/GATA3/MMRN2/DUSP8/CDC42BPG/ESAM/SLC6A12/FAM90A1/PTPN6/DDN/CCDC62/PGF/FOS/SLC7A5P2/ALOXE3/NR1D1/UNC13D/MYO5B/DHDH/PPP1R15A/ADGRF3/MXD1/NGEF/BHLHE40/CSRNP1/KBTBD8/HBEGF/CSF1R/FBLL1/DUSP1/LAT2/GADD45G/BAAT/C8G	38
BHAT_ESR1_TARGETS_VIA_AKT1_UP	BHAT_ESR1_TARGETS_VIA_AKT1_UP	37/930	281/40755	1.11191e-17	6.47761e-15	4.14996e-15	MFSD2A/SH2D2A/RGS16/ATF3/TH/LMO1/MYEOV/CCND1/LTBP3/SYT12/ALDH3B1/HSPB8/FOS/BCL11B/HSD11B2/SLC7A5/SMTNL2/KRT15/TBKBP1/GDF15/KHK/SLC1A4/TGM2/TGIF2/KCNK15/CDC42EP1/BHLHE40/PTH1R/FGFRL1/STC2/IER3/ADAP1/AMZ1/VGF/GADD45G/SUSD3/AKNA	37
BLANCO_MELO_COVID19_SARS_COV_2_LOW_MOI_INFECTION_A594_ACE2_EXPRESSING_CELLS_UP	BLANCO_MELO_COVID19_SARS_COV_2_LOW_MOI_INFECTION_A594_ACE2_EXPRESSING_CELLS_UP	29/930	174/40755	6.28188e-17	3.14898e-14	2.01743e-14	ARHGAP30/ATF3/DUSP8/C11orf96/NR4A1/DDIT3/FOS/FOXC2/RASD1/NR1D1/NGFR/ZNF77/JUNB/MIR23AHG/ZFP36/BCL3/BBC3/PPP1R15A/NEURL3/DLX2/CCL20/MAFF/CSRNP1/IER3/TNF/ACHE/VGF/RRS1-DT/ARC	29
PODAR_RESPONSE_TO_ADAPHOSTIN_UP	PODAR_RESPONSE_TO_ADAPHOSTIN_UP	27/930	148/40755	6.91187e-17	3.38603e-14	2.1693e-14	NIBAN1/ATF3/DDIT4/DUSP5/CARS1/SLC3A2/DDIT3/CHAC1/ITGAX/MAP1LC3B/NLRP1/MAFG/PMAIP1/CEBPG/BBC3/PPP1R15A/TRIB3/CEBPB/HMOX1/MAFF/DUSP1/SQSTM1/VEGFA/FYN/GARS1/ASNS/PSAT1	27
ANDERSEN_CHOLANGIOCARCINOMA_CLASS2	ANDERSEN_CHOLANGIOCARCINOMA_CLASS2	29/930	175/40755	7.3687e-17	3.45288e-14	2.21213e-14	SFN/GJB3/SPOCD1/CTSE/ANKRD22/PKP3/MYEOV/ALDH3B1/GPRC5A/VDR/GALNT6/BCL11B/KRT15/WNK4/SLC16A3/PMAIP1/MISP/CYP2S1/PLAUR/KCNN4/DHDH/EPS8L1/TFCP2L1/PTK6/BIK/CDCP1/SLC6A20/S100P/COL12A1	29
BLANCO_MELO_COVID19_SARS_COV_2_INFECTION_A594_ACE2_EXPRESSING_CELLS_RUXOLITINIB_UP	BLANCO_MELO_COVID19_SARS_COV_2_INFECTION_A594_ACE2_EXPRESSING_CELLS_RUXOLITINIB_UP	47/930	483/40755	9.76159e-17	4.47683e-14	2.86814e-14	GPR3/KCNQ4/OVGP1/NHLH1/EFNA3/ARHGAP30/RASSF5/ATF3/FOSL1/SLC6A12/DDIT3/RPS6KL1/FOS/CYLD/FOXC2/P2RX5-TAX1BP3/ALOXE3/NR1D1/NGFR/NPTX1/MAFG/ZNF77/MIR23AHG/GDF15/NPHS1/ZFP36/POU2F2/BCL3/PPP1R15A/LILRA6/IL11/MXD1/NEURL3/CCL20/LIF/MAFF/PDGFB/IRAK2/CCDC174/CSRNP1/IER3/TNF/KDM7A/KDM7A-DT/ARC/KLF4/TRAF1	47
BLUM_RESPONSE_TO_SALIRASIB_UP	BLUM_RESPONSE_TO_SALIRASIB_UP	33/930	245/40755	3.25954e-16	1.37764e-13	8.82599e-14	SARS1/NGF/ARHGEF2/ATF3/CARS1/FOSL1/ROBO3/BCAT1/WARS1/NUPR1/MAP1LC3B/KRT34/MAFG/SERPINB8/MKNK2/CEBPG/SLC1A5/PPP1R15A/MTHFD2/TRIB3/CBS/MAFF/STC2/SQSTM1/CDKN1A/ULBP1/GARS1/ASNS/TNFRSF10B/EIF4EBP1/PSAT1/CTSL/RAB33A	33
SMIRNOV_CIRCULATING_ENDOTHELIOCYTES_IN_CANCER_UP	SMIRNOV_CIRCULATING_ENDOTHELIOCYTES_IN_CANCER_UP	27/930	159/40755	4.54786e-16	1.81535e-13	1.16303e-13	RGS16/PLAU/PRSS23/MCAM/BCAT1/CYP1A1/ANPEP/SYNGR3/IL21R/SLC7A5/DPH1/MAFG/SMAD7/EPAS1/CCL20/THBD/CEBPB/HMOX1/MAFF/BHLHE40/HBEGF/IER3/CDKN1A/VEGFA/DUSP4/CTSL/RAB33A	27
HELLER_HDAC_TARGETS_SILENCED_BY_METHYLATION_DN	HELLER_HDAC_TARGETS_SILENCED_BY_METHYLATION_DN	35/930	282/40755	5.43609e-16	2.09241e-13	1.34053e-13	IL6R/NIBAN1/ATF3/DDIT4/SLC3A2/CCND1/ALDH3B1/INHBE/DDIT3/DUSP6/SYNE3/CHAC1/IL21R/SLC7A5/P2RX5/COPZ2/CD79B/PITPNC1/MAFG/CEBPG/GDF15/BCL3/PPP1R15A/SLC1A4/TRIB3/CEBPB/CBS/HMOX1/MFNG/MAFF/BHLHE40/MAPK13/VEGFA/ZHX2/PSAT1	35
KOYAMA_SEMA3B_TARGETS_UP	KOYAMA_SEMA3B_TARGETS_UP	34/930	266/40755	5.80533e-16	2.19533e-13	1.40647e-13	CAMK2N1/NIPAL3/CRABP2/DDIT4/PLAU/PKP3/GALNT6/KRT18/SERPINA1/CCDC9B/CHAC1/PPL/P2RX5/SERPINB8/CEBPA/GDF15/SPRED3/PLAUR/KCNN4/SRMS/CDCP1/ACOX2/OCIAD2/FGF1/SH3TC2/STC2/TUBE1/PLEKHG1/LAT2/SERPINE1/EN2/TBC1D2/PNPLA7/KCND1	34
BOQUEST_STEM_CELL_CULTURED_VS_FRESH_UP	BOQUEST_STEM_CELL_CULTURED_VS_FRESH_UP	43/930	428/40755	6.37897e-16	2.37067e-13	1.5188e-13	IL6R/RGS16/ATF3/DEPP1/SLC43A1/ANO1/GPRC5A/KRT7/KRT18/SERPINA3/WARS1/CYLD/RRAD/SLC7A5/SLC16A3/MOCOS/PMAIP1/ANGPTL4/JUNB/GDF15/CRLF1/ZFP36/PPP1R15A/SLC1A4/SERPINE2/TRIB3/TGM2/CBS/BHLHE40/TIMP4/HBEGF/STC2/DUSP1/RPS6KA2/ASNS/SERPINE1/FLNC/LPL/PSAT1/GADD45G/KLF4/PTGDS/TSC22D3	43
MEBARKI_HCC_PROGENITOR_FZD8CRD_DN	MEBARKI_HCC_PROGENITOR_FZD8CRD_DN	44/930	459/40755	1.62498e-15	5.74204e-13	3.67871e-13	TNFRSF14-AS1/CLCNKA/TTC39A/WNT11/BATF2/C11orf86/OAF/SLC6A12/SPX/TAMALIN/MMP19/ERBB3/NXPH4/SERPINA1/HAPLN3/HSD11B2/SCARF1/NLRP1/ENO3/ASGR1/EVPLL/RAB37/CRB3/PLK5/ANKRD24/PLIN5/KHK/TMEM150A/NEURL3/ARID5A/NGEF/LINC00659/ATP2B2/SLC25A20/CISH/KLC4/VEGFA/TTBK1/ETV1/GARS1-DT/GADD45G/BAAT/COL27A1/PNPLA7	44
FISCHER_DIRECT_P53_TARGETS_META_ANALYSIS	FISCHER_DIRECT_P53_TARGETS_META_ANALYSIS	36/930	311/40755	1.90565e-15	6.41817e-13	4.11188e-13	SYTL1/SFN/SESN2/POU3F1/EDN2/PLK3/INKA2/SARS1/S100A2/RGS16/PHLDA3/ATF3/EPS8L2/VWCE/SLC25A45/ISCU/IGDCC4/NUPR1/RRAD/TLCD1/KRT15/PMAIP1/GDF15/POU2F2/KCNN4/BBC3/ABCB6/LIF/MICALL1/BHLHE40/IER3/CDKN1A/TRIP6/SERPINE1/TNFRSF10B/LRATD2	36
PEDERSEN_METASTASIS_BY_ERBB2_ISOFORM_1	PEDERSEN_METASTASIS_BY_ERBB2_ISOFORM_1	16/930	46/40755	2.49005e-15	8.01382e-13	5.13415e-13	ERRFI1/PLK3/RASGEF1A/DUSP5/FOSL1/KRT81/DUSP6/RASD1/MXD1/LIF/MAFF/BHLHE40/HBEGF/SPRY4/MAP3K5/DUSP4	16
MEISSNER_NPC_HCP_WITH_H3K4ME2_AND_H3K27ME3	MEISSNER_NPC_HCP_WITH_H3K4ME2_AND_H3K27ME3	38/930	350/40755	2.59303e-15	8.21952e-13	5.26594e-13	TRNP1/HCRTR1/BMP8A/WNT9A/COL13A1/VAX1/PHLDA2/SYT12/CLCF1/TMEM151A/OAF/PRPH/HOXC5/HRK/SYNE3/SPINT1/ALDH1A2/CRABP1/CPEB1/BNC1/FOXC2/SRCIN1/TBX21/DLX3/PLK5/KCNA7/SLC30A3/SIX2/B3GNT7/PAX1/PDGFB/BIK/ATP2B2/NKX6-1/CLGN/FBLL1/UNCX/MAFA	38
PHONG_TNF_RESPONSE_NOT_VIA_P38	PHONG_TNF_RESPONSE_NOT_VIA_P38	37/930	341/40755	6.15553e-15	1.81757e-12	1.16445e-12	NIBAN1/INAVA/PLAU/DUSP8/PHLDA2/CARS1/AMPD3/PRSS23/GPRC5A/VDR/HSPB8/TNFAIP2/LARP6/STRA6/CYP1A1/CYLD/SSTR2/C1QTNF1/FSTL3/PLAUR/BCL3/TRIB3/SMOX/MMP9/CEBPB/BHLHE40/TMEM158/CDCP1/PRKCD/ADAMTS9/CSF2/ABLIM3/MDFI/ETV1/SERPINE1/TNFRSF10B/TRAF1	37
FOROUTAN_PRODRANK_TGFB_EMT_UP	FOROUTAN_PRODRANK_TGFB_EMT_UP	27/930	185/40755	2.19014e-14	5.8282e-12	3.73391e-12	ZNF365/ARNTL/ALOX5AP/DACT1/LARP6/MAP1LC3B/ITGB3/SMAD7/FSTL3/ANGPTL4/JUNB/CRLF1/PLAUR/IL11/MATN3/SERPINE2/PID1/TUBA4A/TGM2/MMP9/PMEPA1/HMOX1/BHLHE40/SLCO2A1/GRB10/SERPINE1/STC1	27
GARY_CD5_TARGETS_UP	GARY_CD5_TARGETS_UP	43/930	474/40755	2.3679e-14	6.2244e-12	3.98774e-12	SESN2/RGS16/KIF21B/DDIT4/DUSP5/PDCD4/CARS1/SLC43A1/SLC3A2/POLD4/PTPN6/INHBE/PCK2/WARS1/SYNGR3/IL21R/CARMIL2/MAP1LC3B/P2RX5/TMC8/PMAIP1/MKNK2/JUNB/CEBPG/CD22/POU2F2/BCL3/SLC1A5/SLC1A4/CEBPB/CBS/SQSTM1/HMGA1/CDKN1A/VEGFA/FYN/TUBE1/GARS1/ASNS/VLDLR/PSAT1/SUSD3/RAB39B	43
GERY_CEBP_TARGETS	GERY_CEBP_TARGETS	23/930	131/40755	3.21423e-14	8.24795e-12	5.28415e-12	NGF/S100A3/CRABP2/ATF3/DDIT3/FOS/RRAD/CD68/NR1D1/C3/MKNK2/ANGPTL4/JUNB/PLAUR/PPP1R15A/TRIB3/HMOX1/HBEGF/DUSP1/MAFK/LPL/GADD45G/KLF4	23
LEI_MYB_TARGETS	LEI_MYB_TARGETS	35/930	323/40755	3.46479e-14	8.78631e-12	5.62905e-12	SFN/CRABP2/EFNA3/GATA3/CCND1/PRSS23/KRT7/KRT81/KRT18/PPL/NUPR1/ADGRG1/RRAD/MAP1LC3B/SLC7A5/CLDN7/KRT15/KRT16/SLC16A3/SERPINE2/TUBA4A/TGM2/CEBPB/TFAP2C/HMOX1/BHLHE40/TMEM158/S100P/DAB2/CDKN1A/ASNS/TRIP6/SERPINE1/PTGDS/TSC22D3	35
SAGIV_CD24_TARGETS_DN	SAGIV_CD24_TARGETS_DN	15/930	45/40755	3.86373e-14	9.68404e-12	6.2042e-12	ATF3/PLAU/DUSP5/MCAM/HSPB8/CABP1/CHAC1/GDF15/PPP1R15A/PDGFB/BIK/TIMP4/CDKN1A/ULBP2/LAT2	15
PHONG_TNF_TARGETS_UP	PHONG_TNF_TARGETS_UP	17/930	63/40755	4.049e-14	9.91775e-12	6.35393e-12	ATF3/PLAU/DUSP5/DUSP8/FOS/TNFAIP2/JUNB/ZFP36/IL11/CCL20/LIF/BHLHE40/ADAMTS9/CSF2/DUSP1/IER3/TNFRSF10B	17
FOROUTAN_TGFB_EMT_UP	FOROUTAN_TGFB_EMT_UP	27/930	192/40755	5.54045e-14	1.34185e-11	8.59672e-12	ZNF365/ARNTL/ALOX5AP/DACT1/LARP6/MAP1LC3B/ITGB3/SMAD7/FSTL3/ANGPTL4/JUNB/CRLF1/PLAUR/IL11/MATN3/SERPINE2/PID1/TUBA4A/TGM2/MMP9/PMEPA1/HMOX1/BHLHE40/SLCO2A1/GRB10/SERPINE1/STC1	27
ZHAN_MULTIPLE_MYELOMA_CD1_UP	ZHAN_MULTIPLE_MYELOMA_CD1_UP	15/930	46/40755	5.61279e-14	1.34426e-11	8.61219e-12	SYTL1/SESN2/BATF3/INHBE/PCK2/ASB2/TM6SF1/GPT2/TMC8/TRIB3/CEBPB/STC2/FYN/EIF4EBP1/RAB33A	15
JAEGER_METASTASIS_DN	JAEGER_METASTASIS_DN	31/930	259/40755	6.87391e-14	1.57625e-11	1.00984e-11	CRYBG2/SFN/GJB3/IVL/S100A2/INAVA/GATA3/PKP3/POU2F3/ALDH2/BCL11B/PAK6/PPL/MMP28/KRT15/KRT16/ABCC3/STAP2/SPINT2/SLC1A4/TUBA4A/THBD/TFAP2C/S100P/IRX4/F2RL1/MAPK13/AQP3/PRSS3/KLF4/ASS1	31
CHARAFE_BREAST_CANCER_LUMINAL_VS_MESENCHYMAL_UP	CHARAFE_BREAST_CANCER_LUMINAL_VS_MESENCHYMAL_UP	41/930	454/40755	1.1074e-13	2.43571e-11	1.56046e-11	CAMK2N1/CRYBG2/SYTL1/TTC39A/CRABP2/PLEKHA6/GATA3/ANKRD22/PDCD4/PWWP2B/PKP3/ANO1/PTPN6/GALNT6/ERBB3/PCK2/SPINT1/ZG16B/ADGRG1/CLDN7/GRB7/HID1/MYO5B/MKNK2/CEBPA/SPINT2/FUT1/EPS8L1/TRIB3/SLC37A1/MB/BIK/S100P/RGL2/TMEM184A/KDM7A/ESRP1/ZHX2/FAM83H/TMEM268/TSC22D3	41
NAGASHIMA_EGF_SIGNALING_UP	NAGASHIMA_EGF_SIGNALING_UP	16/930	57/40755	1.15041e-13	2.50477e-11	1.60471e-11	ATF3/DUSP5/FOSL1/NR4A1/FOS/JUNB/ZFP36/DLX2/LIF/MAFF/BHLHE40/F2RL1/HBEGF/DUSP1/IER3/ARC	16
ZWANG_CLASS_3_TRANSIENTLY_INDUCED_BY_EGF	ZWANG_CLASS_3_TRANSIENTLY_INDUCED_BY_EGF	29/930	232/40755	1.43767e-13	3.09891e-11	1.98535e-11	ATF3/DUSP5/DMBT1/SYT12/NR4A1/MMP19/FOS/SMAD7/JUNB/MIR23AHG/PLAUR/RN7SL368P/BCL3/PPP1R15A/CCL20/MAFF/BHLHE40/CSRNP1/ADAMTS9/F2RL1/HBEGF/DUSP1/IER3/MAFK/SERPINE1/LRATD2/NDRG1/DENND3/KLF4	29
GROSS_HYPOXIA_VIA_ELK3_DN	GROSS_HYPOXIA_VIA_ELK3_DN	24/930	157/40755	2.14183e-13	4.43916e-11	2.844e-11	ERRFI1/DEPP1/CARS1/ALDH1L2/FOS/ANPEP/HOXB9/C3/ZFP36/PPP1R15A/MTHFD2/SMOX/THBD/CEBPB/BHLHE40/CSRNP1/HBEGF/VEGFA/UPP1/ASNS/DUSP4/NDRG1/VLDLR/KLF4	24
MIKKELSEN_IPS_LCP_WITH_H3K4ME3	MIKKELSEN_IPS_LCP_WITH_H3K4ME3	25/930	174/40755	2.8811e-13	5.7502e-11	3.68393e-11	SYTL1/PTPRVP/MMRN2/CCDC88B/ALDH3B1/ROBO4/PTPN6/HVCN1/WARS1/STRA6/MYLPF/PIRT/TNFSF13/CD68/UNC13D/MADCAM1/EBI3/KCNN4/TIMP4/FGF1/PDGFRB/LST1/GPSM3/NYAP1/DMTN	25
WANG_METHYLATED_IN_BREAST_CANCER	WANG_METHYLATED_IN_BREAST_CANCER	13/930	35/40755	3.88813e-13	7.68887e-11	4.92597e-11	GJB3/SLC3A2/FOSL1/SLC7A5/SERPINB8/GDF15/MAFF/ETV5/HBEGF/DUSP1/FYN/UPP1/TNFRSF10B	13
MIKKELSEN_NPC_HCP_WITH_H3K4ME3_AND_H3K27ME3	MIKKELSEN_NPC_HCP_WITH_H3K4ME3_AND_H3K27ME3	27/930	210/40755	5.01587e-13	9.65331e-11	6.18451e-11	TRNP1/BMP8A/RASSF5/WNT9A/FGF19/WNT11/OAF/HOXC5/ERBB3/NXPH4/HRK/CPEB1/FOXC2/FGF11/NGFR/GNG8/SIX2/ADRA2B/TUBA4A/BIK/CDKN1A/VGF/SHH/MNX1/NDRG1/COL27A1/NRARP	27
PACHER_TARGETS_OF_IGF1_AND_IGF2_UP	PACHER_TARGETS_OF_IGF1_AND_IGF2_UP	13/930	36/40755	5.95883e-13	1.12669e-10	7.21828e-11	SESN2/SLC3A2/KRT81/INHBE/DDIT3/SLC7A5/GDF15/SLC1A4/BHLHE40/VEGFA/PSPH/ASNS/ASS1	13
KIM_RESPONSE_TO_TSA_AND_DECITABINE_UP	KIM_RESPONSE_TO_TSA_AND_DECITABINE_UP	22/930	136/40755	6.57259e-13	1.21087e-10	7.75761e-11	SFN/TTC39A/S100A3/S100A2/ATF3/PDE2A/KRT7/KRT86/PPL/PARD6A/MAP1LC3B/CLDN7/IZUMO4/CNN1/GDF15/TGM2/BIK/CDCP1/S100P/F2RL1/CDKN1A/AQP3	22
MOREAUX_MULTIPLE_MYELOMA_BY_TACI_UP	MOREAUX_MULTIPLE_MYELOMA_BY_TACI_UP	36/930	378/40755	7.39349e-13	1.33922e-10	8.57985e-11	ARHGEF16/MXRA8/GJB3/ZNF362/HPCAL4/MIR9-1HG/MEF2D/MMRN2/DUSP8/SYT12/ALDH3B1/ROBO4/VDR/NR4A1/DDIT3/HRK/STRA6/OR1F1/SAMD14/SSTR2/MIR23AHG/CD22/POU2F2/PLAUR/SPEF1/PDGFB/BIK/TMEM40/LAMB2P1/LRRC15/TNF/ULBP1/ETV1/CAMK2B/GRB10/DMTN	36
KOBAYASHI_EGFR_SIGNALING_6HR_DN	KOBAYASHI_EGFR_SIGNALING_6HR_DN	10/930	18/40755	1.35348e-12	2.31541e-10	1.4834e-10	DUSP5/PHLDA2/CCND1/FOSL1/DUSP6/IL11/MAFF/IER3/VEGFA/DUSP4	10
CHYLA_CBFA2T3_TARGETS_UP	CHYLA_CBFA2T3_TARGETS_UP	36/930	387/40755	1.4797e-12	2.51141e-10	1.60897e-10	GFI1/ARHGEF2/DEPP1/LMO1/PDE2A/RASGRP2/ESAM/GPRC5A/KRT7/KRT80/KRT18/HVCN1/ALOX5AP/RIN3/SERPINA3/TM6SF1/IL21R/GPT2/SPNS3/SSTR2/MISP/TLE6/EBI3/GMFG/ARID5A/SPEF1/CEBPB/VPREB3/CYTH4/MFNG/CSRNP1/TSLP/ADAP1/CTSL/ASS1/TSC22D3	36
JOHNSTONE_PARVB_TARGETS_3_UP	JOHNSTONE_PARVB_TARGETS_3_UP	38/930	433/40755	2.11426e-12	3.5056e-10	2.24591e-10	ERRFI1/S100A2/DDIT4/PLAU/DUSP5/PDCD4/DMBT1/CCND1/LTBP3/POLD4/ALDH3B1/ESAM/KRT80/TNFAIP2/ADGRG1/CRISPLD2/ABCC3/TMC8/PMAIP1/C3/MKNK2/BCL3/TOGARAM2/EPAS1/THBD/TGM2/CEBPB/LIF/HMOX1/BHLHE40/IRAK2/CDCP1/SQSTM1/PRAG1/AQP3/CTSL/KLF4/WDR45	38
JINESH_BLEBBISHIELD_VS_LIVE_CONTROL_UP	JINESH_BLEBBISHIELD_VS_LIVE_CONTROL_UP	40/930	476/40755	2.1965e-12	3.58679e-10	2.29792e-10	SESN2/INKA2/SARS1/RGS16/DEPP1/DDIT4/CARS1/SLC3A2/DDIT3/PGF/FOS/GPT2/NUPR1/SLC7A5/CD68/RAMP2-AS1/SSTR2/PLIN5/TRMT1/CEBPG/GDF15/CYP2S1/RASIP1/LILRB3/EPAS1/TRIB3/CBS/HMOX1/MAFF/CSRNP1/STC2/DUSP1/FOXC1/NEU1/CDKN1A/TMEM184A/ASNS/PSAT1/KLF4/TSC22D3	40
ODONNELL_TFRC_TARGETS_UP	ODONNELL_TFRC_TARGETS_UP	38/930	434/40755	2.26757e-12	3.675e-10	2.35443e-10	MIR34AHG/SYTL1/SESN2/SPOCD1/POU3F1/TTC39A/MR1/IGFN1/WNT9A/DEPP1/LMO2/POLD4/HOXC8/ALDH2/SERPINA1/IGHA1/RRAD/HOXB9/ABCC3/UNC13D/MYO5B/PLIN5/JUNB/BBC3/SHANK1/PPP1R15A/LILRB3/EPS8L1/MXD1/DLX2/TFAP2C/CSRNP1/DUSP1/SQSTM1/LY6G5C/CDKN1A/ASS1/TSC22D3	38
HIRSCH_CELLULAR_TRANSFORMATION_SIGNATURE_UP	HIRSCH_CELLULAR_TRANSFORMATION_SIGNATURE_UP	28/930	242/40755	2.55545e-12	4.11065e-10	2.63354e-10	ARHGEF2/PLAU/FOSL1/ROBO3/RNF41/SERPINA1/WARS1/SNAP23/LARP6/CD68/MOCOS/PMAIP1/JUNB/PLAUR/BCL3/EPAS1/SLC1A4/SERPINE2/KCNG1/CDCP1/LAMP3/DUSP1/VEGFA/FYN/MAP3K5/UPP1/STC1/CTSL	28
BHAT_ESR1_TARGETS_NOT_VIA_AKT1_UP	BHAT_ESR1_TARGETS_NOT_VIA_AKT1_UP	26/930	211/40755	3.62996e-12	5.58883e-10	3.58056e-10	MFSD2A/SH2D2A/TH/PHLDA2/LMO1/MYEOV/CCND1/PRSS23/BCL11B/SLC7A5/SMTNL2/KRT15/TBKBP1/KHK/SLC1A4/SMOX/TGM2/TGIF2/BHLHE40/PTH1R/CISH/FGFRL1/STC2/FOXC1/AMZ1/SUSD3	26
PLASARI_TGFB1_TARGETS_1HR_UP	PLASARI_TGFB1_TARGETS_1HR_UP	12/930	33/40755	4.24526e-12	6.39907e-10	4.09964e-10	WNT9A/NR4A1/SMAD7/JUNB/SNAI1/LIF/BHLHE40/CSRNP1/HBEGF/IER3/SERPINE1/GADD45G	12
HOLLERN_EMT_BREAST_TUMOR_DN	HOLLERN_EMT_BREAST_TUMOR_DN	20/930	122/40755	5.6622e-12	8.30264e-10	5.31919e-10	ARHGEF16/EFNA3/PKP3/EPS8L2/PLEKHG6/ERBB3/SPINT1/CLDN7/GRB7/KRT15/MYO5B/CRB3/STAP2/SPINT2/EPS8L1/TFAP2C/CDCP1/TMEM184A/ESRP1/FAM83H	20
PRAMOONJAGO_SOX4_TARGETS_UP	PRAMOONJAGO_SOX4_TARGETS_UP	14/930	52/40755	7.45954e-12	1.03071e-09	6.60336e-10	AMPD3/GPRC5A/GDF15/TRIB3/MAFF/BHLHE40/STC2/IER3/VEGFA/GRB10/SERPINE1/STC1/DUSP4/NDRG1	14
AMUNDSON_RESPONSE_TO_ARSENITE	AMUNDSON_RESPONSE_TO_ARSENITE	26/930	219/40755	8.54598e-12	1.1733e-09	7.51691e-10	MR1/ATF3/CARS1/ARNTL/SLC43A1/BCAT1/DDIT3/WARS1/ITGAX/SLC7A5/MAFG/JUNB/CEBPG/BCL3/SLC1A4/CEBPB/MAFF/STC2/NEU1/VEGFA/GARS1/UPP1/ASNS/TNFRSF10B/EIF4EBP1/TSC22D3	26
GESERICK_TERT_TARGETS_DN	GESERICK_TERT_TARGETS_DN	10/930	21/40755	1.02526e-11	1.37264e-09	8.79398e-10	ERRFI1/NR4A1/DUSP6/JUNB/ZFP36/BHLHE40/HBEGF/IER3/GADD45G/KLF4	10
WIERENGA_STAT5A_TARGETS_GROUP1	WIERENGA_STAT5A_TARGETS_GROUP1	20/930	126/40755	1.04711e-11	1.38469e-09	8.87116e-10	TNFRSF4/TRIM46/BATF3/RASGEF1A/DDIT4/DUSP5/SYNE3/TNFAIP8L3/VASN/ADGRG5/FGF11/KISS1R/TRIB3/TGM2/CBS/CISH/DAB2/F2RL1/NDRG1/IL3RA	20
ELVIDGE_HYPOXIA_UP	ELVIDGE_HYPOXIA_UP	23/930	172/40755	1.16566e-11	1.5136e-09	9.69704e-10	ARTN/S100A2/EFNA3/ATF3/DDIT4/GPRC5A/KRT7/FOS/KRT15/ANGPTL4/GDF15/PLAUR/MAFF/PDGFB/BHLHE40/STC2/DUSP1/VEGFA/FYN/SERPINE1/STC1/NDRG1/VLDLR	23
LI_INDUCED_T_TO_NATURAL_KILLER_UP	LI_INDUCED_T_TO_NATURAL_KILLER_UP	31/930	315/40755	1.24868e-11	1.6117e-09	1.03255e-09	ERRFI1/CRYBG2/BATF3/DUSP5/PKP3/ROM1/DUSP6/HVCN1/SERPINA3/ASB2/ADGRG5/JUNB/NEURL3/SERPINE2/CASTOR1/BHLHE40/IRAK2/TMEM158/CISH/IER3/TNF/CDKN1A/UPP1/LAT2/DENND3/GCNT1/CTSL/GADD45G/SUSD3/TRAF1/UAP1L1	31
WINZEN_DEGRADED_VIA_KHSRP	WINZEN_DEGRADED_VIA_KHSRP	18/930	100/40755	1.26951e-11	1.62882e-09	1.04352e-09	ERRFI1/EDN2/DUSP5/LMO2/DUSP6/PMAIP1/GDF15/ZFP36/PLAUR/SERPINE2/CCL20/TFAP2C/TSLP/CSF2/HBEGF/SPRY4/TNF/CTSL	18
MOHANKUMAR_HOXA1_TARGETS_DN	MOHANKUMAR_HOXA1_TARGETS_DN	23/930	173/40755	1.31578e-11	1.66834e-09	1.06884e-09	SLC22A15/INAVA/UNC5B/SLC43A1/DDIT3/DUSP6/RASAL1/SERPINA3/FGF11/HOXB9/GDF15/SHANK1/MATN3/BIK/MGLL/SLCO2A1/S100P/CLGN/MAPK13/TUBE1/ZNF853/ASNS/EIF4EBP1	23
GARGALOVIC_RESPONSE_TO_OXIDIZED_PHOSPHOLIPIDS_RED_UP	GARGALOVIC_RESPONSE_TO_OXIDIZED_PHOSPHOLIPIDS_RED_UP	9/930	16/40755	1.60036e-11	2.00557e-09	1.2849e-09	DDIT4/CHAC1/SLC7A5/CEBPG/MTHFD2/CEBPB/STC2/VEGFA/TUBE1	9
QI_HYPOXIA	QI_HYPOXIA	20/930	133/40755	2.90294e-11	3.47627e-09	2.22712e-09	ESPN/KIF21B/DDIT4/AMPD3/PGF/ACAP1/CYP2S1/ABCB6/HES6/HMOX1/BHLHE40/DUSP1/IER3/CDKN1A/VEGFA/COL12A1/ATG9B/STC1/NDRG1/VLDLR	20
DELACROIX_RARG_BOUND_MEF	DELACROIX_RARG_BOUND_MEF	33/930	367/40755	3.12957e-11	3.70647e-09	2.3746e-09	S100A3/CRABP2/EPS8L2/CCND1/LTBP3/CLCF1/GPRC5A/DDIT3/DUSP6/SYNE3/PPL/NUPR1/DBNDD1/TNFSF13/NR1D1/WNK4/PITPNC1/C1QTNF1/ANKRD24/JUNB/PGPEP1/GDF15/OSR1/MATN3/CEBPB/BHLHE40/ALS2CL/DUSP1/SQSTM1/HMGA1/MAPK13/VEGFA/DUSP4	33
GENTILE_UV_HIGH_DOSE_UP	GENTILE_UV_HIGH_DOSE_UP	10/930	23/40755	3.19064e-11	3.75816e-09	2.40771e-09	ATF3/COL13A1/NUPR1/RRAD/PMAIP1/FSTL3/IL11/HBEGF/PRSS3/TSC22D3	10
ZHOU_INFLAMMATORY_RESPONSE_LIVE_UP	ZHOU_INFLAMMATORY_RESPONSE_LIVE_UP	37/930	454/40755	3.56879e-11	4.13577e-09	2.64963e-09	MFSD2A/PLK3/RGS16/DUSP5/C11orf96/PDE2A/CLCF1/FOSL1/OAF/REM2/TNFAIP2/WNK4/SERPINB8/MIR23AHG/PLAUR/GIPR/SHANK1/PPP1R15A/CCL20/LIF/MAFF/PDGFB/ODF3B/ATP2B2/IRAK2/CCRL2/PRKCD/TSLP/DUSP1/SQSTM1/IER3/TNF/VEGFA/SERPINE1/KDM7A-DT/NDRG1/TRAF1	37
BLANCO_MELO_BETA_INTERFERON_TREATED_BRONCHIAL_EPITHELIAL_CELLS_DN	BLANCO_MELO_BETA_INTERFERON_TREATED_BRONCHIAL_EPITHELIAL_CELLS_DN	25/930	216/40755	3.74473e-11	4.31645e-09	2.76539e-09	PADI1/SYTL1/IVL/ADAMTSL4/CRABP2/EFNA3/ANKRD22/CCDC88B/RCOR2/SLC37A2/RASAL1/RHOV/ANPEP/KRT16/UNC13D/CEBPA/SBSN/NCCRP1/OSR1/NGEF/MAB21L4/CASTOR1/TMEM184A/AQP3/AIF1L	25
WU_CELL_MIGRATION	WU_CELL_MIGRATION	23/930	183/40755	4.21749e-11	4.69189e-09	3.00592e-09	SFN/GJB3/S100A2/GATA3/PKP3/FOSL1/KRT7/KRT18/TNFAIP2/SPINT1/SQOR/PPL/CLDN7/EPAS1/TUBA4A/TGM2/S100P/F2RL1/MAPK13/FYN/SERPINE1/ESRP1/AQP3	23
KIM_WT1_TARGETS_8HR_UP	KIM_WT1_TARGETS_8HR_UP	22/930	167/40755	4.38495e-11	4.77361e-09	3.05827e-09	SFN/PHLDA2/FOSL1/SNAP23/MKNK2/JUNB/PLAUR/IL11/DLX2/TUBA4A/MICALL1/MAFF/PRKCD/DAB2/HBEGF/FGF1/HMGA1/ULBP2/GRB10/SERPINE1/ARC/TBC1D2	22
GRAESSMANN_APOPTOSIS_BY_SERUM_DEPRIVATION_DN	GRAESSMANN_APOPTOSIS_BY_SERUM_DEPRIVATION_DN	26/930	236/40755	4.64535e-11	5.03168e-09	3.22361e-09	EDN2/FCRLA/MCAM/RAPGEF3/TAMALIN/HSPB8/REM2/RGS11/CLDN9/ENO3/HID1/CNN1/KHK/SLC1A4/OSBPL6/HES6/KIF1A/TGM2/HMOX1/DUSP1/VEGFA/SERPINE1/STC1/NDRG1/MYORG/ASS1	26
HELLER_HDAC_TARGETS_DN	HELLER_HDAC_TARGETS_DN	29/930	293/40755	4.97249e-11	5.3591e-09	3.43337e-09	TTC39A/IL6R/ATF3/SLC3A2/CCND1/INHBE/DDIT3/DUSP6/RUBCNL/CHAC1/IL21R/SLC7A5/P2RX5/PITPNC1/PMAIP1/CEBPG/PPP1R15A/SLC1A4/TRIB3/CEBPB/CBS/HMOX1/MFNG/MAFF/MGAT3/MAPK13/PSPH/ZHX2/PSAT1	29
HELLER_HDAC_TARGETS_SILENCED_BY_METHYLATION_UP	HELLER_HDAC_TARGETS_SILENCED_BY_METHYLATION_UP	37/930	461/40755	5.53189e-11	5.90296e-09	3.7818e-09	NIPAL3/GATA3/PHLDA2/RASGRP2/PRPH/NR4A1/KRT18/ALDH2/PGF/FOS/SNAP23/CYP1A1/PPL/KATNB1/RRAD/CRISPLD2/SLC16A3/C3/IZUMO4/CGB3/SLC17A7/KHK/EPAS1/DLX2/SERPINE2/SNAI1/TFAP2C/BIK/LAMP3/DUSP1/SQSTM1/IER3/NEU1/CDKN1A/ULBP2/RPS6KA2/TRIP6	37
KAN_RESPONSE_TO_ARSENIC_TRIOXIDE	KAN_RESPONSE_TO_ARSENIC_TRIOXIDE	19/930	123/40755	5.59206e-11	5.92823e-09	3.79799e-09	ATF3/DDIT4/DDIT3/NUPR1/MAP1LC3B/GDF15/PPP1R15A/IL11/TRIB3/CBS/HMOX1/TMEM158/STC2/ASNS/SERPINE1/STC1/NDRG1/PSAT1/TSC22D3	19
ZWANG_EGF_INTERVAL_DN	ZWANG_EGF_INTERVAL_DN	26/930	238/40755	5.61057e-11	5.92823e-09	3.79799e-09	GJB3/INAVA/WNT9A/UNC5B/PLAU/PLEKHA7/CDC42BPG/CD248/YPEL3/CLDN7/ACAP1/TLCD1/MMP28/GRB7/OSBPL7/JUNB/ZFP36/RN7SL368P/OSR1/LINC01126/TFCP2L1/CEBPB/TFAP2C/PRKCD/AGFG2/SERPINE1	26
MARTORIATI_MDM4_TARGETS_FETAL_LIVER_UP	MARTORIATI_MDM4_TARGETS_FETAL_LIVER_UP	26/930	239/40755	6.16122e-11	6.38486e-09	4.09054e-09	SESN2/PHLDA3/PTPRVP/ZNF365/DDIT4/PDE2A/LRRC32/CHAC1/ETV4/HOXB9/DLX3/PITPNC1/SLC16A3/PMAIP1/HOXD4/SERPINE2/BHLHE40/STC2/IER3/CDKN1A/UPP1/KDM7A/EIF4EBP1/NDRG1/PTP4A3/VLDLR	26
ZHANG_RESPONSE_TO_IKK_INHIBITOR_AND_TNF_UP	ZHANG_RESPONSE_TO_IKK_INHIBITOR_AND_TNF_UP	25/930	223/40755	7.49382e-11	7.69188e-09	4.92789e-09	ZNF697/ATF3/DDIT4/PLAU/ANKRD22/RASSF10/OAF/TNFAIP2/GPR132/IL32/SLFN5/PLAUR/BCL3/MXD1/CCL20/CEBPB/LIF/MAFF/IRAK2/HBEGF/SQSTM1/CDKN1A/KDM7A/TNFRSF10B/TRAF1	25
LIU_PROSTATE_CANCER_DN	LIU_PROSTATE_CANCER_DN	38/930	491/40755	8.77211e-11	8.919e-09	5.71407e-09	COL16A1/MFSD2A/CRABP2/MR1/INAVA/GATA3/COL13A1/UNC5B/PLAU/ANO1/CD248/PRSS23/MCAM/KRT7/ALDH2/HSPB8/PGF/FBLN5/CRABP1/CRISPLD2/NLRP1/SLFN5/KRT15/ABCC3/C1QTNF1/EPAS1/TFCP2L1/TUBA4A/ACOX2/TSLP/VEGFA/FYN/TRIP6/FLNC/AQP3/COL27A1/PTGDS/TSC22D3	38
HOLLERN_SQUAMOUS_BREAST_TUMOR	HOLLERN_SQUAMOUS_BREAST_TUMOR	22/930	173/40755	8.83143e-11	8.92341e-09	5.71689e-09	PADI1/SFN/POU3F1/IVL/S100A3/C11orf96/KRT86/KRT80/KRT81/KRT83/GJB6/KRT34/KRT15/KRT16/DLX3/SERPINB8/TUBA8/IRX4/ADTRP/ATG9B/AQP3/KLF4	22
PEREZ_TP53_AND_TP63_TARGETS	PEREZ_TP53_AND_TP63_TARGETS	24/930	207/40755	8.85925e-11	8.92341e-09	5.71689e-09	RASSF5/UNC5B/VDR/PGF/PAK6/VASN/GPT2/HSD11B2/CRISPLD2/NLRP1/NGFR/NPTX1/SMAD7/KISS1R/APC2/COL9A3/BIK/FAM43A/ULBP2/C7orf57/AQP3/COL27A1/NRARP/TSC22D3	24
WINTER_HYPOXIA_METAGENE	WINTER_HYPOXIA_METAGENE	26/930	243/40755	8.91493e-11	8.93774e-09	5.72607e-09	ERRFI1/EDN2/BATF3/DDIT4/PLAU/TH/SLC3A2/NR4A1/KRT18/DDIT3/PGF/FOS/ENO3/HAP1/ANGPTL4/PLAUR/TGM2/HMOX1/PDGFB/BIK/BHLHE40/STC2/CDKN1A/VEGFA/SERPINE1/NDRG1	26
GROSS_HYPOXIA_VIA_ELK3_AND_HIF1A_UP	GROSS_HYPOXIA_VIA_ELK3_AND_HIF1A_UP	20/930	143/40755	1.11546e-10	1.10801e-08	7.09858e-09	ERRFI1/RGS16/ATF3/GATA3/DEPP1/GPRC5A/ALDH1L2/PGF/FOS/ANGPTL4/ZFP36/MXD1/SMOX/CSRNP1/HBEGF/SPRY4/VEGFA/DUSP4/NDRG1/KLF4	20
SMIRNOV_RESPONSE_TO_IR_2HR_UP	SMIRNOV_RESPONSE_TO_IR_2HR_UP	13/930	53/40755	1.51672e-10	1.49283e-08	9.56399e-09	INKA2/RGS16/PHLDA3/ATF3/FOSL1/RRAD/PMAIP1/GDF15/BBC3/PPP1R15A/IER3/CDKN1A/TNFRSF10B	13
AMIT_EGF_RESPONSE_480_HELA	AMIT_EGF_RESPONSE_480_HELA	21/930	164/40755	2.06831e-10	1.98297e-08	1.27041e-08	SFN/SH2D2A/ARHGEF2/PLAU/PHLDA2/CCND1/GPRC5A/PLAUR/SLC1A5/IL11/SERPINE2/TGM2/PMEPA1/TMEM158/HBEGF/HMGA1/SERPINE1/STC1/DUSP4/FAM214B/TBC1D2	21
XU_HGF_SIGNALING_NOT_VIA_AKT1_48HR_UP	XU_HGF_SIGNALING_NOT_VIA_AKT1_48HR_UP	11/930	35/40755	2.08477e-10	1.988e-08	1.27364e-08	PLAU/CARS1/PCK2/CCL20/HMOX1/CDCP1/HMGA1/FYN/UPP1/ASNS/STC1	11
RYAN_MANTLE_CELL_LYMPHOMA_NOTCH_DIRECT_UP	RYAN_MANTLE_CELL_LYMPHOMA_NOTCH_DIRECT_UP	20/930	148/40755	2.0936e-10	1.988e-08	1.27364e-08	IL6R/PTPN6/GALNT6/NR4A1/RHOV/IL21R/CYLD/P2RX5/DNASE2/ZFP36/MGLL/ADTRP/TNF/FGD2/FYN/MAP3K5/FAM167A/PTP4A3/SUSD3/NRARP	20
HAMAI_APOPTOSIS_VIA_TRAIL_DN	HAMAI_APOPTOSIS_VIA_TRAIL_DN	23/930	203/40755	3.45622e-10	3.1302e-08	2.0054e-08	S100A3/TRIM46/BATF3/PHLDA2/SLC37A2/KRT18/PCK2/ASB2/HOXB9/PITPNC1/SSTR2/FSTL3/KISS1R/ANGPTL4/GDF15/PLAUR/BCL3/SLC1A5/TNNI3/BRSK1/KCNG1/CISH/GRIN1	23
BURTON_ADIPOGENESIS_PEAK_AT_2HR	BURTON_ADIPOGENESIS_PEAK_AT_2HR	12/930	46/40755	3.54533e-10	3.19747e-08	2.0485e-08	ERRFI1/NR4A1/FOS/FOXC2/JUNB/ZFP36/PPP1R15A/DUSP1/IER3/SERPINE1/GADD45G/KLF4	12
LIN_SILENCED_BY_TUMOR_MICROENVIRONMENT	LIN_SILENCED_BY_TUMOR_MICROENVIRONMENT	17/930	107/40755	3.63059e-10	3.26072e-08	2.08902e-08	CAMK2N1/IVL/DUSP5/PLEKHA7/GPRC5A/KRT7/KRT81/ERBB3/CLDN7/MYO5B/FUT1/EPS8L1/MXD1/ADAMTS9/S100P/SH3TC2/AIF1L	17
AMIT_EGF_RESPONSE_120_HELA	AMIT_EGF_RESPONSE_120_HELA	14/930	68/40755	3.70584e-10	3.3145e-08	2.12347e-08	CLCF1/FOSL1/DUSP6/ZNF747/FOXC2/GDF15/PLAUR/SNAI1/MAFF/HBEGF/CDKN1A/LAT2/TNFRSF10B/DUSP4	14
PEDERSEN_METASTASIS_BY_ERBB2_ISOFORM_4	PEDERSEN_METASTASIS_BY_ERBB2_ISOFORM_4	17/930	108/40755	4.21804e-10	3.75702e-08	2.40698e-08	SESN2/FCRLB/SLC45A3/ZNF365/PHLDA2/MYEOV/KRT86/ALOXE3/ABCC3/SLC16A3/EPAS1/TUBA4A/ETV5/COL12A1/ULBP2/AQP3/ASS1	17
HARRIS_HYPOXIA	HARRIS_HYPOXIA	15/930	81/40755	4.25148e-10	3.77122e-08	2.41608e-08	EDN2/TH/DDIT3/PGF/FOS/PLAUR/EPAS1/TGM2/HMOX1/PDGFB/BIK/BHLHE40/CDKN1A/VEGFA/STC1	15
RICKMAN_METASTASIS_DN	RICKMAN_METASTASIS_DN	26/930	262/40755	4.65178e-10	4.07795e-08	2.61259e-08	SFN/GJB3/C1orf162/ADAMTSL4/S100A2/MEF2D/PHLDA3/RASSF5/PKP3/AMPD3/NDUFA4L2/RHOV/NLRP1/HES7/MMP28/SLC16A3/MKNK2/PTGIR/KLHDC7B-DT/CDCP1/ALS2CL/CDKN1A/TFEB/DMTN/NDRG1/TBC1D2	26
SENESE_HDAC1_AND_HDAC2_TARGETS_UP	SENESE_HDAC1_AND_HDAC2_TARGETS_UP	25/930	243/40755	4.69894e-10	4.10063e-08	2.62712e-08	GPR3/IL6R/PLAU/FOSL1/ROBO4/PGF/SERPINA1/SNAP23/SLC16A3/C3/POU2F2/PLAUR/IL11/CCL20/TGM2/MMP9/MAFF/IRAK2/TMEM158/FGFRL1/CSF2/HMGA1/ULBP2/MYH16/TNFRSF10B	25
LINDGREN_BLADDER_CANCER_CLUSTER_2B	LINDGREN_BLADDER_CANCER_CLUSTER_2B	32/930	389/40755	5.9461e-10	5.02994e-08	3.22249e-08	COL16A1/ARHGAP30/CH25H/DUSP5/MCAM/NR4A1/RNF41/ALDH2/ALOX5AP/SERPINA3/IGDCC4/ANPEP/RGS11/IL32/CRISPLD2/FMNL1-DT/COPZ2/EBI3/PLAUR/THBD/CYTH4/MFNG/TMEM158/ADAMTS9/DAB2/PDGFRB/FYN/ETV1/LAT2/KLF4/TRAF1/TSC22D3	32
MCLACHLAN_DENTAL_CARIES_UP	MCLACHLAN_DENTAL_CARIES_UP	26/930	265/40755	5.95168e-10	5.02994e-08	3.22249e-08	DEPP1/PLAU/ALOX5AP/SERPINA1/SERPINA3/WARS1/IGHA1/CYP1A1/ANPEP/CORO1A/C3/CRLF1/PLAUR/BCL3/IL11/SLC1A4/MTHFD2/SERPINE2/MMP9/ITGB2/MAFF/LRRC15/CSF1R/IER3/PTP4A3/AQP3	26
ALTEMEIER_RESPONSE_TO_LPS_WITH_MECHANICAL_VENTILATION	ALTEMEIER_RESPONSE_TO_LPS_WITH_MECHANICAL_VENTILATION	18/930	126/40755	6.64726e-10	5.48972e-08	3.51705e-08	ATF3/CH25H/RDH5/TNFAIP2/EBI3/JUNB/PLAUR/BCL3/LILRB5/MXD1/CCL20/MAFF/CCRL2/CSF2/LST1/UPP1/SERPINE1/GADD45G	18
BHATI_G2M_ARREST_BY_2METHOXYESTRADIOL_DN	BHATI_G2M_ARREST_BY_2METHOXYESTRADIOL_DN	18/930	126/40755	6.64726e-10	5.48972e-08	3.51705e-08	NIPAL3/SESN2/GFI1/SARS1/AMPD3/ARHGAP9/LARP6/GPT2/NUPR1/DNASE2/CEBPG/MTHFD2/CCL20/TRIB3/CBS/TIMP4/GARS1/PSAT1	18
COLDREN_GEFITINIB_RESISTANCE_DN	COLDREN_GEFITINIB_RESISTANCE_DN	24/930	230/40755	7.81922e-10	6.43295e-08	4.12135e-08	CRYBG2/SYTL1/BLACAT1/ANKRD22/EPS8L2/PLEKHA7/ERBB3/SPINT1/CLDN9/PPL/CLDN7/KRT15/SMIM5/UNC13D/STAP2/EPS8L1/WFDC3/PTK6/BIK/TMEM40/PRKCD/MAPK13/ADAP1/LRATD2	24
SMID_BREAST_CANCER_NORMAL_LIKE_UP	SMID_BREAST_CANCER_NORMAL_LIKE_UP	36/930	484/40755	8.05736e-10	6.60367e-08	4.23072e-08	TNFRSF25/IL6R/NLRP3/DEPP1/CH25H/PDE2A/RASGRP2/ROBO3/RUBCNL/FBLN5/SYNE3/BCL11B/IGHA1/IL21R/CYLD/CORO1A/P2RX5/NLRP1/ACAP1/CD79B/C3/CNN1/CD22/GMFG/LILRB3/ARID5A/SIGLEC1/THBD/VPREB3/MGAT3/LAMP3/LST1/FYN/PACRG/LPL/PTGDS	36
MCBRYAN_PUBERTAL_BREAST_4_5WK_UP	MCBRYAN_PUBERTAL_BREAST_4_5WK_UP	26/930	269/40755	8.21971e-10	6.61104e-08	4.23544e-08	ERRFI1/COL16A1/CTSE/GATA3/ANO1/KRT7/KRT18/ERBB3/DUSP6/FOS/TNFAIP2/SPINT1/VASN/CLDN7/ABCC3/CNN1/TRMT1/TUBA4A/TGM2/TFAP2C/TMEM40/TMEM158/CDCP1/SLCO2A1/STC2/ESRP1	26
DANG_REGULATED_BY_MYC_DN	DANG_REGULATED_BY_MYC_DN	25/930	251/40755	9.27306e-10	7.43052e-08	4.76045e-08	ERRFI1/SFN/NIBAN1/CCND1/DDIT3/DUSP6/ISCU/FBLN5/PMAIP1/CEBPA/PLAUR/PPP1R15A/HMOX1/PDGFB/HBEGF/PDGFRB/DUSP1/IER3/CDKN1A/VEGFA/SERPINE1/NDRG1/VLDLR/GADD45G/KLF4	25
VERHAAK_GLIOBLASTOMA_MESENCHYMAL	VERHAAK_GLIOBLASTOMA_MESENCHYMAL	23/930	216/40755	1.18154e-09	9.2276e-08	5.91178e-08	PLK3/PLAU/AMPD3/POLD4/CLCF1/ALDH3B1/PTPN6/VDR/SERPINA1/SQOR/COPZ2/SLC16A3/PLAUR/LILRB3/THBD/CEBPB/ITGB2/CYTH4/CDCP1/DAB2/MAPK13/SERPINE1/GCNT1	23
MIKKELSEN_MCV6_LCP_WITH_H3K4ME3	MIKKELSEN_MCV6_LCP_WITH_H3K4ME3	20/930	163/40755	1.19126e-09	9.26993e-08	5.93889e-08	SYTL1/S100A3/MR1/PTPRVP/PLEKHA6/SLC25A45/ALDH3B1/ROBO4/SYNE3/WARS1/ADGRG1/TNFSF13/UNC13D/OTOP2/SERPINB8/KCNN4/LST1/GPSM3/NYAP1/AKNA	20
LEONARD_HYPOXIA	LEONARD_HYPOXIA	11/930	41/40755	1.39331e-09	1.07541e-07	6.88975e-08	DEPP1/DDIT4/SLC7A5/SLC16A3/JUNB/PDGFB/BHLHE40/STC2/DUSP1/VEGFA/SERPINE1	11
MEBARKI_HCC_PROGENITOR_WNT_UP	MEBARKI_HCC_PROGENITOR_WNT_UP	22/930	200/40755	1.46182e-09	1.07541e-07	6.88975e-08	SPOCD1/PKP3/PRSS23/DACT1/CPEB1/CRISPLD2/SLC7A5/ARID3A/PLAUR/CGB3/WFDC3/TMEM158/CDCP1/SLC38A3/LRRC15/CSF1R/RBM24/MDFI/LFNG/SERPINE1/PRAG1/GCNT1	22
SENGUPTA_NASOPHARYNGEAL_CARCINOMA_DN	SENGUPTA_NASOPHARYNGEAL_CARCINOMA_DN	30/930	360/40755	1.50426e-09	1.10287e-07	7.06565e-08	FCRLA/INAVA/ALDH3B1/PRSS23/KRT7/MORN3/RHOV/SAXO2/KATNB1/RRAD/TPPP3/CLDN7/DRC3/ODAD4/SMIM5/FOXJ1/TOGARAM2/SIX2/EML6/B3GNT7/VPREB3/ODF3B/TMEM40/MGLL/S100P/RBM24/PACRG/C7orf57/AQP3/ASS1	30
ELVIDGE_HYPOXIA_BY_DMOG_UP	ELVIDGE_HYPOXIA_BY_DMOG_UP	18/930	133/40755	1.62555e-09	1.18374e-07	7.58376e-08	ARTN/S100A2/ATF3/DDIT4/GPRC5A/FOS/ANGPTL4/GDF15/PLAUR/MAFF/BHLHE40/STC2/VEGFA/FYN/SERPINE1/STC1/NDRG1/VLDLR	18
FOROUTAN_INTEGRATED_TGFB_EMT_UP	FOROUTAN_INTEGRATED_TGFB_EMT_UP	17/930	118/40755	1.72933e-09	1.24252e-07	7.96037e-08	ZNF365/ALOX5AP/DACT1/ITGB3/SMAD7/FSTL3/ANGPTL4/JUNB/CRLF1/IL11/SERPINE2/PID1/TGM2/PMEPA1/HMOX1/SERPINE1/STC1	17
SHETH_LIVER_CANCER_VS_TXNIP_LOSS_PAM2	SHETH_LIVER_CANCER_VS_TXNIP_LOSS_PAM2	20/930	168/40755	2.03395e-09	1.44216e-07	9.23939e-08	ATF3/CCND1/RASGRP2/POLD4/CLCF1/MCAM/DDIT3/DUSP6/ADGRG1/TNFSF13/WNK4/HID1/TLE6/SLC1A4/TRIB3/TUBA8/IER3/UPP1/LPL/UAP1L1	20
FRASOR_RESPONSE_TO_ESTRADIOL_DN	FRASOR_RESPONSE_TO_ESTRADIOL_DN	14/930	77/40755	2.08891e-09	1.47145e-07	9.42705e-08	DDIT4/SNCG/GPRC5A/KRT7/KRT81/ERBB3/MB/BIK/DUSP1/IER3/STC1/DUSP4/NDRG1/CTSL	14
CHIARADONNA_NEOPLASTIC_TRANSFORMATION_CDC25_DN	CHIARADONNA_NEOPLASTIC_TRANSFORMATION_CDC25_DN	19/930	152/40755	2.24915e-09	1.56894e-07	1.00516e-07	ARHGEF2/PHLDA3/PLEKHA7/POLD4/PRSS23/ALDH2/NUPR1/MAP1LC3B/ENO3/SLC1A5/ADRA2B/TRIB3/TUBA8/BHLHE40/DAB2/DUSP1/ASNS/EIF4EBP1/KLF4	19
SMID_BREAST_CANCER_RELAPSE_IN_BONE_DN	SMID_BREAST_CANCER_RELAPSE_IN_BONE_DN	28/930	324/40755	2.3534e-09	1.63111e-07	1.04499e-07	GJB3/S100A2/KRT81/KRT83/NDUFA4L2/WARS1/IL32/SLC7A5/NLRP1/KRT16/SLC16A3/CRLF1/CD22/KCNN4/TFCP2L1/CCL20/KCNG1/TFAP2C/COL9A3/MICALL1/TMEM158/LAMP3/FOXC1/VEGFA/FYN/PSPH/PTP4A3/PSAT1	28
TOMIDA_METASTASIS_DN	TOMIDA_METASTASIS_DN	8/930	18/40755	2.54985e-09	1.75598e-07	1.12499e-07	SARS1/NR4A1/KRT18/WARS1/FOXC1/GARS1/TRIP6/CTSL	8
GAJATE_RESPONSE_TO_TRABECTEDIN_UP	GAJATE_RESPONSE_TO_TRABECTEDIN_UP	13/930	66/40755	2.80444e-09	1.91297e-07	1.22557e-07	ATF3/DUSP5/CARS1/PCK2/FOS/NUPR1/CLDN7/CBS/S100P/CDKN1A/GARS1/ASNS/VLDLR	13
GALINDO_IMMUNE_RESPONSE_TO_ENTEROTOXIN	GALINDO_IMMUNE_RESPONSE_TO_ENTEROTOXIN	14/930	79/40755	2.96635e-09	2.00806e-07	1.28649e-07	ERRFI1/FOSL1/TNFAIP2/JUNB/PLAUR/BCL3/CEBPB/BHLHE40/DUSP1/SQSTM1/IER3/TNF/VEGFA/TRAF1	14
MIKKELSEN_MEF_ICP_WITH_H3K27ME3	MIKKELSEN_MEF_ICP_WITH_H3K27ME3	22/930	208/40755	3.06098e-09	2.06186e-07	1.32095e-07	ESPN/WNT8B/ARHGAP9/ZDHHC22/CHRNB4/CLDN9/PRSS36/SLFN5/GRB7/ABCC3/SLC25A41/MEF2B/NPHS1/NCCRP1/POU2F2/GIPR/PCDH12/TNF/TMEM184A/PHYHIP/CA3/ESRP1	22
DELACROIX_RAR_BOUND_ES	DELACROIX_RAR_BOUND_ES	34/930	467/40755	4.07412e-09	2.66923e-07	1.71007e-07	RHD/PLK3/ATF3/CCND1/POU2F3/GPRC5A/PTPN6/NDUFA4L2/DDIT3/HSPB8/MYLPF/ADGRG5/JUNB/CEBPA/PGPEP1/BCL3/BRSK1/B3GNT7/KIAA1755/MGAT3/BHLHE40/LRRC2/PTH1R/HBEGF/FGF1/PDGFRB/DUSP1/UPP1/PRAG1/DUSP4/MAFA/AQP3/GADD45G/IL3RA	34
HALMOS_CEBPA_TARGETS_DN	HALMOS_CEBPA_TARGETS_DN	11/930	45/40755	4.11894e-09	2.69042e-07	1.72365e-07	MIR9-1HG/PLAU/TH/ERBB3/GRB7/SMAD7/CEBPA/TFAP2C/F2RL1/STC2/TSC22D3	11
MISSIAGLIA_REGULATED_BY_METHYLATION_UP	MISSIAGLIA_REGULATED_BY_METHYLATION_UP	17/930	125/40755	4.26119e-09	2.77493e-07	1.77779e-07	ATF3/DUSP5/POLD4/DUSP6/TNFAIP2/SPINT1/IL32/MAP1LC3B/PLAUR/CCL20/S100P/DUSP1/SQSTM1/NEU1/CDKN1A/SERPINE1/CTSL	17
WANG_MLL_TARGETS	WANG_MLL_TARGETS	26/930	293/40755	5.02599e-09	3.2199e-07	2.06287e-07	RGS16/GATA3/PKP3/HOXC9/HOXC8/HOXC5/ALDH2/RUBCNL/LARP6/BNC1/FOXC2/WNK4/CYP2S1/GNG8/DLX2/THBD/PAX1/CISH/SLCO2A1/NKX6-1/DAB2/FOXC1/MAPK13/MAP3K5/ETV1/GRB10	26
ACEVEDO_LIVER_TUMOR_VS_NORMAL_ADJACENT_TISSUE_DN	ACEVEDO_LIVER_TUMOR_VS_NORMAL_ADJACENT_TISSUE_DN	25/930	274/40755	5.6331e-09	3.57122e-07	2.28794e-07	MFSD2A/DEPP1/DUSP5/CCND1/INHBE/FOS/SLC25A47/ANPEP/SLC7A5/ENO3/SHBG/CD68/C3/SPINT2/PPP1R15A/TRPM8/BHLHE40/CSRNP1/PTH1R/CDHR2/IER3/TRIP6/GADD45G/PNPLA7/PNMA3	25
OISHI_CHOLANGIOMA_STEM_CELL_LIKE_DN	OISHI_CHOLANGIOMA_STEM_CELL_LIKE_DN	25/930	274/40755	5.6331e-09	3.57122e-07	2.28794e-07	MXRA8/NIBAN1/CTSE/DEPP1/DDIT4/MUC5B/LRRC32/GPRC5A/VDR/ALDH2/PCK2/TRPV2/MMP28/MISP/KCNN4/GRIN2D/MTHFD2/MGAT3/PRKCD/MAP3K5/PACRG/PHYHIP/NDRG1/PRSS3/FAM214B	25
PASINI_SUZ12_TARGETS_UP	PASINI_SUZ12_TARGETS_UP	16/930	112/40755	5.87338e-09	3.71263e-07	2.37854e-07	GJB3/PCK2/CHAC1/MYLPF/CYP2S1/NPHS1/EPAS1/TFCP2L1/TRIB3/TMEM40/LRRC2/SLC25A20/UPP1/AQP3/KLF4/ASS1	16
KIM_WT1_TARGETS_UP	KIM_WT1_TARGETS_UP	22/930	216/40755	6.18172e-09	3.87346e-07	2.48158e-07	SFN/ZNF365/DUSP5/PHLDA2/FOSL1/NR4A1/JUNB/PLAUR/IL11/LIF/MAFF/BHLHE40/PRKCD/HBEGF/FGF1/FOXC1/IER3/HMGA1/GRB10/SERPINE1/FLNC/ARC	22
BOQUEST_STEM_CELL_DN	BOQUEST_STEM_CELL_DN	22/930	218/40755	7.3301e-09	4.41342e-07	2.82751e-07	MMRN2/LMO2/PDE2A/DUSP6/WARS1/ALDH1A2/ADGRG1/SCARF1/PITPNC1/GMFG/RASIP1/THBD/TGM2/CCRL2/ADAMTS9/HBEGF/PCDH12/ABLIM3/RPS6KA2/UPP1/STC1/IL3RA	22
VART_KSHV_INFECTION_ANGIOGENIC_MARKERS_UP	VART_KSHV_INFECTION_ANGIOGENIC_MARKERS_UP	19/930	164/40755	8.06386e-09	4.63797e-07	2.97137e-07	SH2D2A/EFNA3/PLAU/ROBO4/MMP19/PGF/TNFAIP2/TNFSF13/GRB7/ITGB3/PLAUR/TNNI3/MMP9/HMOX1/PDGFB/FGF1/TNF/VEGFA/ATG9B	19
LIM_MAMMARY_STEM_CELL_UP	LIM_MAMMARY_STEM_CELL_UP	34/930	480/40755	8.09709e-09	4.64183e-07	2.97385e-07	GPR3/COL16A1/POU3F1/NGF/PHLDA3/LGR6/ARNTL/MCAM/TAMALIN/DUSP6/ALDH1L2/PGF/BNC1/KRT16/NGFR/CYGB/CNN1/CRLF1/SLC1A5/RASIP1/OSR1/EPAS1/OSBPL6/SLC4A3/MFNG/PCBP4/FGFRL1/IRX4/ARSI/CDKN1A/COL12A1/UPP1/FLNC/ARC	34
HAN_SATB1_TARGETS_DN	HAN_SATB1_TARGETS_DN	30/930	388/40755	8.52771e-09	4.86283e-07	3.11543e-07	MXRA8/S100A2/CRABP2/PLAU/KRT81/ERBB3/INHBE/LARP6/ZG16B/IL32/ADGRG1/CLDN7/TRPV2/SPINT2/GMFG/KCNN4/IL11/SNAI1/PMEPA1/PTK6/LIF/BHLHE40/TMEM158/S100P/SH3TC2/DUSP1/HMGA1/SERPINE1/DENND3/AQP3	30
SHEN_SMARCA2_TARGETS_DN	SHEN_SMARCA2_TARGETS_DN	27/930	322/40755	8.6197e-09	4.90231e-07	3.14073e-07	CLCNKA/PADI1/GPR3/INKA2/IVL/NHLH1/NLRP3/WNT8B/CATSPERZ/CLCF1/ALDH3B1/VDR/DDN/MMP19/TNFAIP2/SCN4A/CD22/POU2F2/LILRB3/IL11/ADRA2B/SNAI1/CYTH4/PDGFB/FGF1/TNF/CAMK2B	27
PEDRIOLI_MIR31_TARGETS_DN	PEDRIOLI_MIR31_TARGETS_DN	31/930	412/40755	9.14486e-09	5.17369e-07	3.31459e-07	TNFRSF4/CAMK2N1/BMP8A/PDZD7/ACOT4/CYP46A1/SV2B/IL32/PPL/RRAD/FOXC2/ENO3/RASD1/SLC16A3/OSBPL6/SERPINE2/CCL20/SLC4A3/WFDC3/IRAK2/ADAMTS9/CLGN/TSLP/SPRY4/SH3TC2/MAFK/STC1/AIF1L/PTGDS/PNPLA7/IL3RA	31
DURAND_STROMA_NS_UP	DURAND_STROMA_NS_UP	19/930	167/40755	1.0892e-08	6.08229e-07	3.89669e-07	GJB3/MFSD2A/OVGP1/UNC5B/AMPD3/RCOR2/GPRC5A/DUSP6/BNC1/SYNGR3/SLC16A3/GDF15/OSR1/SNAI1/PARM1/SPRY4/LFNG/CTSL/KLF4	19
BLANCO_MELO_HUMAN_PARAINFLUENZA_VIRUS_3_INFECTION_A594_CELLS_UP	BLANCO_MELO_HUMAN_PARAINFLUENZA_VIRUS_3_INFECTION_A594_CELLS_UP	21/930	204/40755	1.12693e-08	6.27672e-07	4.02126e-07	NIBAN1/ATF3/CH25H/DUSP5/LMO2/BATF2/ALDH1L2/WARS1/CORO2B/CD68/PMAIP1/PLAUR/PPP1R15A/MXD1/TGM2/CDCP1/LAMP3/ULBP2/STC1/KLF4/TRAF1	21
CHYLA_CBFA2T3_TARGETS_DN	CHYLA_CBFA2T3_TARGETS_DN	23/930	243/40755	1.14214e-08	6.34347e-07	4.06402e-07	RHD/SESN2/TTC39A/CTSE/DUSP8/PHLDA2/AMPD3/SLC7A7/SQOR/PDIA2/MYLPF/CNN1/DNASE2/MMP9/TUBA8/SLC6A20/MGLL/PARM1/SH3TC2/ASNS/PHYHIP/DMTN/ANK1	23
LIM_MAMMARY_STEM_CELL_DN	LIM_MAMMARY_STEM_CELL_DN	31/930	416/40755	1.1448e-08	6.34347e-07	4.06402e-07	ARHGEF16/GATA3/DMBT1/PTPN6/KRT18/ERBB3/ACOT4/TNFAIP2/SPINT1/SQOR/PPL/CLDN7/GRB7/WNK4/HID1/MYO5B/CRB3/STAP2/BCL3/TFCP2L1/NGEF/TGM2/SLC37A1/MB/BIK/TMEM158/TNF/NEU1/MAPK13/PRAG1/OPLAH	31
PEDERSEN_TARGETS_OF_611CTF_ISOFORM_OF_ERBB2	PEDERSEN_TARGETS_OF_611CTF_ISOFORM_OF_ERBB2	13/930	75/40755	1.43717e-08	7.74455e-07	4.96164e-07	S100A2/COL13A1/ANKRD22/VDR/HSPB8/FSTL3/ANGPTL4/PLAUR/IL11/MGLL/PARM1/F2RL1/STC1	13
LU_EZH2_TARGETS_UP	LU_EZH2_TARGETS_UP	25/930	288/40755	1.53324e-08	8.22112e-07	5.26696e-07	ARTN/S100A2/DDIT4/SNCG/PRSS23/DDIT3/FAM222A/PCK2/PARD6A/CLDN7/CD68/TLCD1/MKNK2/CGB5/CGB8/NEURL3/TRIB3/ELFN2/BIK/CYB561D2/IER3/ADAP1/TRIP6/MAFA/WDR45	25
MITSIADES_RESPONSE_TO_APLIDIN_UP	MITSIADES_RESPONSE_TO_APLIDIN_UP	32/930	445/40755	1.55475e-08	8.29523e-07	5.31444e-07	SH2D2A/MR1/DUSP5/SLC3A2/FOSL1/VDR/DDIT3/DUSP6/ALOX5AP/MAP1LC3B/NLRP1/NR1D1/APC2/BCL3/GIPR/BBC3/PPP1R15A/CEBPB/CBS/MAFF/PDGFB/LRRC2/HBEGF/DUSP1/SQSTM1/RPS6KA2/ETV1/KDM7A/DENND3/ARC/KLF4/TSC22D3	32
IVANOVA_HEMATOPOIESIS_STEM_CELL	IVANOVA_HEMATOPOIESIS_STEM_CELL	20/930	190/40755	1.71507e-08	9.10019e-07	5.83015e-07	S100A5/MEF2D/EFNA3/GATA3/DDIT4/DUSP5/ROBO4/NR4A1/IGDCC4/RASD1/PITPNC1/PRCD/SMAD7/SERPINB8/KCNK15/SAMD10/MAFF/ETV1/VLDLR/CTSL	20
FERRARI_RESPONSE_TO_FENRETINIDE_UP	FERRARI_RESPONSE_TO_FENRETINIDE_UP	8/930	22/40755	1.71829e-08	9.10019e-07	5.83015e-07	ATF3/DEPP1/DDIT4/GPRC5A/DDIT3/SLC7A5/CCL20/BHLHE40	8
MIKKELSEN_MCV6_ICP_WITH_H3K27ME3	MIKKELSEN_MCV6_ICP_WITH_H3K27ME3	13/930	77/40755	2.00013e-08	1.03886e-06	6.65559e-07	WNT8B/TH/ARHGAP9/ASB2/CHRNB4/CORO1A/SCN4A/APC2/POU2F2/FUT1/ADM2/PCDH12/TNF	13
KINSEY_TARGETS_OF_EWSR1_FLII_FUSION_DN	KINSEY_TARGETS_OF_EWSR1_FLII_FUSION_DN	27/930	336/40755	2.11097e-08	1.08856e-06	6.97401e-07	MXRA8/MEF2D/PLAU/PDCD4/LMO2/C11orf96/LTBP3/PRSS23/IGDCC4/CRABP1/YPEL3/MAP1LC3B/NLRP1/SLFN5/MKNK2/MXD1/TMEM150A/DLX2/PID1/SMOX/CSRNP1/PTH1R/DAB2/FOXC1/IER3/NEU1/FAM214B	27
AMIT_EGF_RESPONSE_120_MCF10A	AMIT_EGF_RESPONSE_120_MCF10A	10/930	41/40755	2.15523e-08	1.1061e-06	7.08633e-07	PHLDA3/FOSL1/DUSP6/GDF15/PLAUR/CCL20/LIF/MAFF/HBEGF/SPRY4	10
CROONQUIST_NRAS_VS_STROMAL_STIMULATION_UP	CROONQUIST_NRAS_VS_STROMAL_STIMULATION_UP	10/930	41/40755	2.15523e-08	1.1061e-06	7.08633e-07	ARHGEF2/RASGRP2/DUSP6/ALOX5AP/SLC7A7/SNAP23/SV2B/KCNN4/ETV1/DUSP4	10
TONKS_TARGETS_OF_RUNX1_RUNX1T1_FUSION_HSC_DN	TONKS_TARGETS_OF_RUNX1_RUNX1T1_FUSION_HSC_DN	20/930	193/40755	2.23746e-08	1.14015e-06	7.30453e-07	IL6R/CCND1/GALNT6/ALOX5AP/ANPEP/SLC7A5/P2RX5/TNFSF13/SLC16A3/CEBPA/CD33/SLC1A4/TUBA4A/SMOX/PRKCD/LST1/LAT2/DMTN/ANK1/AQP3	20
DELPUECH_FOXO3_TARGETS_UP	DELPUECH_FOXO3_TARGETS_UP	12/930	65/40755	2.46643e-08	1.24798e-06	7.99532e-07	DUSP5/PHLDA2/ERBB3/DUSP6/CORO1A/GRB7/SERPINB8/PLAUR/MXD1/S100P/MAP3K5/WDR45	12
QI_PLASMACYTOMA_UP	QI_PLASMACYTOMA_UP	23/930	254/40755	2.61996e-08	1.32256e-06	8.47313e-07	RGS16/PHLDA2/PTPN6/HRK/ALOX5AP/TNFAIP2/IL21R/RRAD/ITGB3/CD22/TGM2/ITGB2/TUBA8/IL2RB/PDGFB/BHLHE40/CISH/CSF1R/TNF/LST1/GPSM3/TFEB/TRAF1	23
CORRE_MULTIPLE_MYELOMA_UP	CORRE_MULTIPLE_MYELOMA_UP	13/930	79/40755	2.75481e-08	1.37453e-06	8.80612e-07	INKA2/COL13A1/LMO2/SLC7A5/NLRP1/ANGPTL4/GDF15/MAFF/FAM43A/PSPH/SERPINE1/FAM167A/EIF4EBP1	13
AMIT_EGF_RESPONSE_40_HELA	AMIT_EGF_RESPONSE_40_HELA	10/930	42/40755	2.77096e-08	1.3794e-06	8.83731e-07	ATF3/DUSP5/NR4A1/JUNB/ZFP36/BCL3/PPP1R15A/CEBPB/DUSP1/IER3	10
CHARAFE_BREAST_CANCER_BASAL_VS_MESENCHYMAL_UP	CHARAFE_BREAST_CANCER_BASAL_VS_MESENCHYMAL_UP	16/930	125/40755	2.91956e-08	1.44337e-06	9.24716e-07	SYTL1/GJB3/PKP3/PTPN6/SERPINA3/SPINT1/PPL/TLCD1/KRT15/KRT16/MYO5B/SPINT2/ZFP36/S100P/ESRP1/TSC22D3	16
RASHI_RESPONSE_TO_IONIZING_RADIATION_2	RASHI_RESPONSE_TO_IONIZING_RADIATION_2	16/930	125/40755	2.91956e-08	1.44337e-06	9.24716e-07	NGF/PHLDA3/ATF3/PKP3/PRSS23/ERBB3/DUSP6/SLC7A7/CLDN7/JUNB/TRIB3/CISH/MGLL/SQSTM1/CDKN1A/KLF4	16
INGA_TP53_TARGETS	INGA_TP53_TARGETS	7/930	16/40755	3.0115e-08	1.48203e-06	9.4948e-07	SFN/FOS/PMAIP1/BBC3/IER3/CDKN1A/TNFRSF10B	7
RIGGI_EWING_SARCOMA_PROGENITOR_UP	RIGGI_EWING_SARCOMA_PROGENITOR_UP	31/930	434/40755	3.03046e-08	1.48488e-06	9.51309e-07	NTRK1/DUSP5/LMO2/MCAM/DUSP6/HVCN1/HSPB8/RUBCNL/PGF/FOS/BCL11B/IGDCC4/LINGO1/TM6SF1/SV2B/NGFR/GDF15/SLC17A7/MMP9/ITGB2/KBTBD8/FAM43A/PARM1/HBEGF/RBM24/MAP3K5/UPP1/LPL/LRATD2/AQP3/PTGDS	31
MARTORIATI_MDM4_TARGETS_NEUROEPITHELIUM_UP	MARTORIATI_MDM4_TARGETS_NEUROEPITHELIUM_UP	19/930	178/40755	3.09848e-08	1.51104e-06	9.68063e-07	SESN2/PHLDA3/PTPRVP/CTSE/ZNF365/DDIT4/DUSP5/CCND1/FGF19/IGDCC4/SLC16A3/PMAIP1/SERPINE2/SNAI1/BHLHE40/CDKN1A/VEGFA/EIF4EBP1/PTP4A3	19
RUTELLA_RESPONSE_TO_HGF_VS_CSF2RB_AND_IL4_UP	RUTELLA_RESPONSE_TO_HGF_VS_CSF2RB_AND_IL4_UP	30/930	412/40755	3.29497e-08	1.59602e-06	1.02251e-06	NLRP3/SLC29A3/DDIT4/LMO2/SLC3A2/CCND1/BCAT1/DUSP6/RUBCNL/SLC7A7/PCK2/TM6SF1/ABCC3/C3/SLC1A4/PID1/TUBA4A/TGM2/MMP9/CCRL2/HBEGF/SQSTM1/TFEB/FYN/SERPINE1/NDRG1/DENND3/CTSL/GADD45G/PTGDS	30
FOSTER_TOLERANT_MACROPHAGE_DN	FOSTER_TOLERANT_MACROPHAGE_DN	30/930	414/40755	3.66896e-08	1.74195e-06	1.116e-06	ERRFI1/POU3F1/RGS16/NIBAN1/SLC45A3/CH25H/DUSP5/BATF2/FOS/SERPINA3/SYNE3/EXOC3L4/SLFN5/JUNB/ZFP36/PLAUR/BCL3/MXD1/ARID5A/PMEPA1/CSRNP1/FAM241A/HBEGF/CDKN1A/MAFK/UPP1/SERPINE1/GADD45G/COL27A1/TRAF1	30
JIANG_HYPOXIA_NORMAL	JIANG_HYPOXIA_NORMAL	20/930	200/40755	4.07643e-08	1.83823e-06	1.17769e-06	SESN2/ARHGEF2/SLC3A2/GPRC5A/LARP6/NUPR1/CORO1A/ANGPTL4/ZFP36/PPP1R15A/TGM2/HMOX1/STC2/DUSP1/UPP1/GRB10/SERPINE1/NDRG1/CTSL/TSC22D3	20
MIKKELSEN_ES_LCP_WITH_H3K4ME3	MIKKELSEN_ES_LCP_WITH_H3K4ME3	17/930	145/40755	4.09004e-08	1.84052e-06	1.17915e-06	MMRN2/ALDH3B1/ROBO4/HVCN1/MYLPF/ENO3/PIRT/TNFSF13/CD68/CD79B/UNC13D/EBI3/TIMP4/FGF1/GPSM3/NYAP1/TMEM268	17
PHONG_TNF_RESPONSE_VIA_P38_PARTIAL	PHONG_TNF_RESPONSE_VIA_P38_PARTIAL	18/930	164/40755	4.6203e-08	2.0662e-06	1.32373e-06	PLAU/GPRC5A/VDR/CYLD/PMAIP1/JUNB/PLAUR/KCNN4/CCL20/TGIF2/LIF/MAFF/DUSP1/SQSTM1/IER3/CDKN1A/SERPINE1/TNFRSF10B	18
KERLEY_RESPONSE_TO_CISPLATIN_UP	KERLEY_RESPONSE_TO_CISPLATIN_UP	10/930	45/40755	5.64711e-08	2.48923e-06	1.59476e-06	PLK3/PHLDA3/DDIT4/EPS8L2/FOSL1/GDF15/IER3/CDKN1A/SERPINE1/ANK1	10
PEDERSEN_METASTASIS_BY_ERBB2_ISOFORM_7	PEDERSEN_METASTASIS_BY_ERBB2_ISOFORM_7	29/930	399/40755	5.7848e-08	2.54472e-06	1.63031e-06	SYTL1/ZNF362/SPOCD1/S100A2/RGS16/COL13A1/ANKRD22/VDR/HOXC9/HSPB8/SQOR/PMAIP1/FSTL3/ANGPTL4/PLAUR/EPS8L1/IL11/SLC1A4/PMEPA1/MGLL/FAM43A/PARM1/STC2/CDKN1A/MAFK/STC1/FAM201A/AIF1L/RAB39B	29
MANALO_HYPOXIA_UP	MANALO_HYPOXIA_UP	20/930	205/40755	6.15359e-08	2.68503e-06	1.7202e-06	DDIT4/LRRC32/INHBE/DUSP6/ALDH2/PGF/ANGPTL4/MAFF/PDGFB/BHLHE40/STC2/IER3/VEGFA/RPS6KA2/SERPINE1/STC1/TNFRSF10B/ZHX2/NDRG1/VLDLR	20
HAN_SATB1_TARGETS_UP	HAN_SATB1_TARGETS_UP	30/930	425/40755	6.54038e-08	2.84804e-06	1.82463e-06	SFN/DDIT4/PDCD4/MCAM/KRT81/RNF41/INHBE/SYNGR3/IL32/SERPINB8/MKNK2/IL11/EPAS1/TUBA4A/TFAP2C/PTK6/LIF/MICALL1/MAFF/BIK/BHLHE40/TMEM158/S100P/DUSP1/FYN/ULBP2/RPS6KA2/NDRG1/VLDLR/UAP1L1	30
SMIRNOV_RESPONSE_TO_IR_6HR_UP	SMIRNOV_RESPONSE_TO_IR_6HR_UP	18/930	168/40755	6.70585e-08	2.91421e-06	1.86702e-06	INKA2/MR1/RGS16/PHLDA3/ATF3/FOSL1/DDIT3/PGF/RRAD/PMAIP1/GDF15/BBC3/MICALL1/LAMP3/CLGN/IER3/CDKN1A/TNFRSF10B	18
TSAI_RESPONSE_TO_IONIZING_RADIATION	TSAI_RESPONSE_TO_IONIZING_RADIATION	17/930	150/40755	6.7699e-08	2.93612e-06	1.88106e-06	PLAU/PTPN6/HOXC5/DDIT3/DUSP6/JUNB/GDF15/BBC3/DLX2/CCL20/IL2RB/HBEGF/CDKN1A/MDFI/KLF4/TRAF1/TSC22D3	17
ACOSTA_PROLIFERATION_INDEPENDENT_MYC_TARGETS_DN	ACOSTA_PROLIFERATION_INDEPENDENT_MYC_TARGETS_DN	15/930	116/40755	6.85343e-08	2.96044e-06	1.89664e-06	RHD/ADAMTSL4/ARHGEF2/SNCG/AMPD3/LMO2/POLD4/MCAM/KRT18/ADGRG1/TRPV2/JUNB/NEU1/DMTN/AQP3	15
HUPER_BREAST_BASAL_VS_LUMINAL_DN	HUPER_BREAST_BASAL_VS_LUMINAL_DN	11/930	58/40755	7.05219e-08	3.0402e-06	1.94774e-06	GPRC5A/KRT86/KRT81/KRT18/TNFAIP2/ANPEP/IL32/CLDN7/KRT15/BIK/HMGA1	11
RICKMAN_TUMOR_DIFFERENTIATED_WELL_VS_POORLY_DN	RICKMAN_TUMOR_DIFFERENTIATED_WELL_VS_POORLY_DN	28/930	383/40755	8.63695e-08	3.67924e-06	2.35715e-06	HES2/CRYBG2/SFN/IVL/S100A2/KRT80/GJB6/RHOV/SQOR/BNC1/SLC7A5/NR1D1/KRT16/PLAUR/MXD1/TUBA4A/NGEF/MICALL1/TMEM40/CDCP1/ALS2CL/CISH/HBEGF/CDKN1A/ULBP2/MAFK/UPP1/VLDLR	28
CHEN_LVAD_SUPPORT_OF_FAILING_HEART_UP	CHEN_LVAD_SUPPORT_OF_FAILING_HEART_UP	14/930	102/40755	8.73043e-08	3.71173e-06	2.37796e-06	ATF3/DEPP1/DDIT4/FSTL3/CNN1/ZFP36/MTHFD2/CEBPB/TIMP4/CDKN1A/SERPINE1/FLNC/GADD45G/TSC22D3	14
AMIT_EGF_RESPONSE_60_HELA	AMIT_EGF_RESPONSE_60_HELA	10/930	47/40755	8.79564e-08	3.72292e-06	2.38513e-06	CCND1/GPRC5A/MOAP1/TNFAIP2/PMAIP1/LIF/BHLHE40/FOXC1/VEGFA/SERPINE1	10
SWEET_LUNG_CANCER_KRAS_UP	SWEET_LUNG_CANCER_KRAS_UP	32/930	482/40755	9.85882e-08	4.09454e-06	2.62322e-06	ERRFI1/GJB3/CH25H/PHLDA2/CCND1/KRT7/KRT18/DUSP6/SPINT1/ITGAX/ADGRG1/CLDN7/CD68/HAP1/CRB3/CEBPA/CRLF1/MEF2B/IL11/TFCP2L1/SERPINE2/ITGB2/BHLHE40/PARM1/CSF2/CDKN1A/MDFI/GARS1/SERPINE1/ESRP1/PSAT1/TMEM268	32
MEISSNER_BRAIN_HCP_WITH_H3K4ME2_AND_H3K27ME3	MEISSNER_BRAIN_HCP_WITH_H3K4ME2_AND_H3K27ME3	11/930	60/40755	1.01826e-07	4.19669e-06	2.68866e-06	BMP8A/ARTN/PRPH/CRABP1/RAB37/LRRC15/MAPK13/FLNC/AQP3/TSC22D3/SOWAHD	11
SCHLESINGER_METHYLATED_DE_NOVO_IN_CANCER	SCHLESINGER_METHYLATED_DE_NOVO_IN_CANCER	13/930	88/40755	1.0376e-07	4.26009e-06	2.72928e-06	TNFRSF25/POU3F1/RASSF5/VDR/DUSP6/HRK/NPTX1/KISS1R/THBD/TFAP2C/NDRG1/GADD45G/KLF4	13
MCBRYAN_PUBERTAL_BREAST_3_4WK_UP	MCBRYAN_PUBERTAL_BREAST_3_4WK_UP	20/930	212/40755	1.07158e-07	4.37311e-06	2.80169e-06	COL16A1/PEAR1/GATA3/ANO1/CD248/C2CD2L/KRT7/KRT18/HSPB8/ADGRD1/SERPINA1/P2RX5/ABCC3/CNN1/TFCP2L1/TFAP2C/CDCP1/STC2/ESRP1/TMEM268	20
ENK_UV_RESPONSE_EPIDERMIS_UP	ENK_UV_RESPONSE_EPIDERMIS_UP	24/930	296/40755	1.07324e-07	4.37311e-06	2.80169e-06	TNFRSF25/POU3F1/PHLDA3/AMPD3/GALNT6/PGF/SERPINA1/WARS1/SQOR/NUPR1/KRT16/COPZ2/PITPNC1/ANGPTL4/BCL3/SLC1A5/S100P/MDFI/ULBP2/UPP1/TNFRSF10B/EIF4EBP1/VLDLR/CTSL	24
ADDYA_ERYTHROID_DIFFERENTIATION_BY_HEMIN	ADDYA_ERYTHROID_DIFFERENTIATION_BY_HEMIN	12/930	74/40755	1.11354e-07	4.52021e-06	2.89593e-06	ATF3/DDIT4/LMO2/MOAP1/NLRP1/MAFG/CEBPG/CEBPB/ETV5/IER3/PTP4A3/CTSL	12
ELVIDGE_HIF1A_AND_HIF2A_TARGETS_DN	ELVIDGE_HIF1A_AND_HIF2A_TARGETS_DN	14/930	105/40755	1.26473e-07	5.06716e-06	3.24634e-06	EFNA3/GPRC5A/FOS/KRT15/ANGPTL4/PLAUR/PDGFB/BHLHE40/VEGFA/FYN/SERPINE1/STC1/NDRG1/VLDLR	14
GARGALOVIC_RESPONSE_TO_OXIDIZED_PHOSPHOLIPIDS_BLUE_UP	GARGALOVIC_RESPONSE_TO_OXIDIZED_PHOSPHOLIPIDS_BLUE_UP	16/930	139/40755	1.31762e-07	5.24978e-06	3.36334e-06	SESN2/ATF3/SLC3A2/FOSL1/DDIT3/HSPB8/MAP1LC3B/MAFG/PMAIP1/PLAUR/MXD1/KBTBD8/HBEGF/MAFK/KDM7A/TSC22D3	16
SABATES_COLORECTAL_ADENOMA_UP	SABATES_COLORECTAL_ADENOMA_UP	16/930	140/40755	1.45647e-07	5.69767e-06	3.65028e-06	S100A2/DMBT1/GALNT6/KRT80/SERPINA3/CHAC1/SLC7A5/ETV4/CCL20/HES6/S100P/SH3TC2/LPL/DUSP4/PTP4A3/PSAT1	16
MARKEY_RB1_CHRONIC_LOF_DN	MARKEY_RB1_CHRONIC_LOF_DN	15/930	123/40755	1.50585e-07	5.84755e-06	3.74631e-06	GJB3/NGF/IVL/TPH1/LMO2/KRT18/NUPR1/TRPV2/CD300C/HMOX1/PARM1/CSF1R/SQSTM1/RPS6KA2/CA3	15
TONKS_TARGETS_OF_RUNX1_RUNX1T1_FUSION_ERYTHROCYTE_UP	TONKS_TARGETS_OF_RUNX1_RUNX1T1_FUSION_ERYTHROCYTE_UP	17/930	159/40755	1.59152e-07	6.1369e-06	3.93168e-06	ADAMTSL4/CH25H/DUSP6/RUBCNL/SERPINA1/ALDH1A2/CYP1A1/NUPR1/CD79B/DNASE2/GDF15/TRIB3/UPP1/LPL/NDRG1/PTP4A3/CTSL	17
CHIBA_RESPONSE_TO_TSA_UP	CHIBA_RESPONSE_TO_TSA_UP	10/930	50/40755	1.64026e-07	6.27989e-06	4.02329e-06	KRT7/MMP19/FOS/NGFR/JUNB/CGB3/HBEGF/PDGFRB/TRIP6/ANK1	10
HELLER_SILENCED_BY_METHYLATION_UP	HELLER_SILENCED_BY_METHYLATION_UP	23/930	283/40755	1.88423e-07	6.96649e-06	4.46317e-06	TNFRSF4/TNFRSF25/IL6R/GATA3/PHLDA2/MCAM/KRT7/ALDH2/TNFAIP2/IGHA1/IL32/SSTR2/PMAIP1/IZUMO4/EBI3/MMP9/LAMP3/S100P/IER3/CDKN1A/TRIP6/KLF4/IL3RA	23
RUTELLA_RESPONSE_TO_HGF_UP	RUTELLA_RESPONSE_TO_HGF_UP	29/930	422/40755	1.89769e-07	7.00422e-06	4.48734e-06	TNFRSF4/NIBAN1/SLC29A3/DUSP5/SLC3A2/CCND1/BCAT1/VDR/PCK2/TM6SF1/SYNGR3/IL21R/ABCC3/C3/EBI3/SLC1A4/TGM2/MMP9/CCRL2/MGLL/LAMP3/SQSTM1/TFEB/SERPINE1/NDRG1/CTSL/GADD45G/TRAF1/PTGDS	29
MEISSNER_NPC_HCP_WITH_H3K4ME3_AND_H3K27ME3	MEISSNER_NPC_HCP_WITH_H3K4ME3_AND_H3K27ME3	16/930	143/40755	1.95649e-07	7.06712e-06	4.52764e-06	RASSF5/LMO2/FGF19/WNT11/B4GALNT3/ERBB3/NXPH4/FGF11/ADRA2B/TUBA4A/CDKN1A/VGF/MNX1/NDRG1/COL27A1/NRARP	16
JINESH_BLEBBISHIELD_TRANSFORMED_STEM_CELL_SPHERES_DN	JINESH_BLEBBISHIELD_TRANSFORMED_STEM_CELL_SPHERES_DN	27/930	375/40755	1.98324e-07	7.06712e-06	4.52764e-06	SESN2/ATF3/DDIT4/CARS1/DDIT3/FOS/CHAC1/GPT2/CD68/RAMP2-AS1/SSTR2/PMAIP1/PLIN5/TRMT1/JUNB/PPP1R15A/MTHFD2/TRIB3/MAFF/BHLHE40/CSRNP1/STC2/DUSP1/NEU1/CDKN1A/TRPV6/TSC22D3	27
PETROVA_ENDOTHELIUM_LYMPHATIC_VS_BLOOD_DN	PETROVA_ENDOTHELIUM_LYMPHATIC_VS_BLOOD_DN	17/930	162/40755	2.08717e-07	7.37523e-06	4.72503e-06	PLAU/SLC3A2/KRT7/ALDH2/SLC7A7/PGF/ANPEP/IL32/CLDN7/NPTX1/TGM2/HMOX1/CCRL2/IER3/CDKN1A/UPP1/SERPINE1	17
RODWELL_AGING_KIDNEY_UP	RODWELL_AGING_KIDNEY_UP	32/930	500/40755	2.24671e-07	7.86167e-06	5.03667e-06	TNFRSF25/MIR34AHG/ARHGAP30/RASSF5/VWCE/MYRF/MCAM/PTPN6/RUBCNL/RIN3/TNFAIP2/IGHA1/STOML1/IL32/CORO1A/ADGRG1/SLFN5/GMFG/SERPINE2/ITGB2/ODF3B/IRAK2/CSF1R/LST1/ADCY10P1/ASNS/TRIP6/ZNF783/PRAG1/COL27A1/AKNA/RAB33A	32
BLANCO_MELO_BETA_INTERFERON_TREATED_BRONCHIAL_EPITHELIAL_CELLS_UP	BLANCO_MELO_BETA_INTERFERON_TREATED_BRONCHIAL_EPITHELIAL_CELLS_UP	27/930	378/40755	2.32367e-07	8.06549e-06	5.16725e-06	SPOCD1/WNT9A/LMO2/BATF2/SYT12/CORO2B/SLFN5/KRT34/PMAIP1/C3/ANGPTL4/GDF15/PLAUR/B3GNT7/TGM2/MAFF/CSRNP1/TMEM158/CDCP1/NIPAL1/CSF2/HBEGF/DUSP1/KDM7A/KDM7A-DT/DUSP4/LRATD2	27
MEISSNER_NPC_HCP_WITH_H3K27ME3	MEISSNER_NPC_HCP_WITH_H3K27ME3	12/930	79/40755	2.34121e-07	8.11331e-06	5.19789e-06	HES2/GFI1/POU2F3/HOXC11/HOXC8/HOXB9/CRB3/CYP2S1/KCNK15/TFAP2C/ATP2B2/HOXA11	12
CHEN_HOXA5_TARGETS_9HR_UP	CHEN_HOXA5_TARGETS_9HR_UP	20/930	223/40755	2.44263e-07	8.41069e-06	5.38841e-06	ATF3/DUSP5/DUSP8/CARS1/ARNTL/DUSP6/FOS/CHAC1/PMAIP1/JUNB/CEBPG/ZNF331/DLX2/CEBPB/LIF/MAFF/STC2/VEGFA/ASNS/TNFRSF10B	20
DAZARD_RESPONSE_TO_UV_NHEK_UP	DAZARD_RESPONSE_TO_UV_NHEK_UP	20/930	224/40755	2.62547e-07	8.9403e-06	5.72771e-06	ATF3/PHLDA2/PCK2/FOS/CHRNB4/KRT34/NR1D1/PMAIP1/APC2/JUNB/ZFP36/PPP1R15A/DLX2/CCL20/HBEGF/DUSP1/FOXC1/IER3/NEU1/PRSS3	20
DORSEY_GAB2_TARGETS	DORSEY_GAB2_TARGETS	8/930	30/40755	2.67511e-07	9.09494e-06	5.82679e-06	DUSP5/PHLDA2/ITGB3/SMAD7/CCRL2/SERPINE1/STC1/PRSS3	8
KRIEG_HYPOXIA_VIA_KDM3A	KRIEG_HYPOXIA_VIA_KDM3A	10/930	53/40755	2.92699e-07	9.88891e-06	6.33545e-06	EDN2/PHLDA2/SERPINB8/JUNB/GDF15/PLAUR/PPP1R15A/TGM2/HMOX1/SERPINE1	10
LENAOUR_DENDRITIC_CELL_MATURATION_DN	LENAOUR_DENDRITIC_CELL_MATURATION_DN	15/930	130/40755	3.13204e-07	1.04506e-05	6.69533e-06	IL6R/AMPD3/BCAT1/DUSP6/SERPINA1/ANPEP/CORO1A/C3/PLAUR/TUBA4A/MMP9/CSF1R/IER3/TNF/LST1	15
BURTON_ADIPOGENESIS_1	BURTON_ADIPOGENESIS_1	8/930	31/40755	3.53345e-07	1.1575e-05	7.41566e-06	ERRFI1/FOXC2/DLX2/THBD/CEBPB/MAFF/IER3/VEGFA	8
BROWNE_HCMV_INFECTION_48HR_DN	BROWNE_HCMV_INFECTION_48HR_DN	31/930	485/40755	3.55574e-07	1.16303e-05	7.45112e-06	COL16A1/NGF/CRABP2/ROM1/CCND1/RASGRP2/CACNA1C/VDR/RNF41/DDIT3/SLC7A7/FBLN5/CORO1A/SAMD14/PTGER1/ZFP36/PLAUR/PTGIR/EPAS1/HOXD3/ABCB6/ITGB2/SLCO2A1/DUSP1/ETV1/ADCYAP1R1/ACHE/EN2/ANK1/FAM214B/C8G	31
MARKEY_RB1_ACUTE_LOF_DN	MARKEY_RB1_ACUTE_LOF_DN	20/930	230/40755	4.01241e-07	1.29861e-05	8.3197e-06	CRABP2/CTSE/CH25H/LMO2/PTPN6/KRT7/DDIT3/ALDH1A2/ITGAX/NUPR1/CD300C/GMFG/LILRB5/HES6/ITGB2/BHLHE40/CSF1R/LST1/LAT2/NDRG1	20
LIEN_BREAST_CARCINOMA_METAPLASTIC_VS_DUCTAL_UP	LIEN_BREAST_CARCINOMA_METAPLASTIC_VS_DUCTAL_UP	12/930	83/40755	4.07357e-07	1.31446e-05	8.42124e-06	S100A3/BCAT1/LARP6/PDIA2/ANGPTL4/CEBPB/COL9A3/HMOX1/TMEM158/FOXC1/UPP1/COL27A1	12
JECHLINGER_EPITHELIAL_TO_MESENCHYMAL_TRANSITION_UP	JECHLINGER_EPITHELIAL_TO_MESENCHYMAL_TRANSITION_UP	11/930	69/40755	4.49637e-07	1.43797e-05	9.21254e-06	SLC3A2/CD68/BCL3/IL11/MTHFD2/SNAI1/DAB2/PDGFRB/UPP1/ASNS/VLDLR	11
DEURIG_T_CELL_PROLYMPHOCYTIC_LEUKEMIA_UP	DEURIG_T_CELL_PROLYMPHOCYTIC_LEUKEMIA_UP	26/930	367/40755	4.52289e-07	1.44431e-05	9.25315e-06	SFN/ATF3/HKDC1/MCAM/GALNT6/KRT18/MMP19/ERBB3/TM6SF1/CRISPLD2/KCNN4/PPP1R15A/MMP9/LRRC2/PARM1/STC2/IER3/LST1/GPSM3/PSPH/TRIP6/EIF4EBP1/ANK1/ESRP1/PTP4A3/KLF4	26
HINATA_NFKB_TARGETS_KERATINOCYTE_UP	HINATA_NFKB_TARGETS_KERATINOCYTE_UP	12/930	84/40755	4.65447e-07	1.47975e-05	9.48021e-06	PLAU/KRT7/TNFAIP2/IL32/CCL20/MMP9/CSF2/TNF/CDKN1A/VEGFA/SERPINE1/TRAF1	12
RUTELLA_RESPONSE_TO_CSF2RB_AND_IL4_DN	RUTELLA_RESPONSE_TO_CSF2RB_AND_IL4_DN	24/930	321/40755	4.74418e-07	1.50384e-05	9.63451e-06	NLRP3/DDIT4/LMO2/RASGRP2/BCAT1/DUSP6/RUBCNL/SLC7A7/PCK2/TM6SF1/ABCC3/C3/ZFP36/PID1/TUBA4A/CCRL2/F2RL1/HBEGF/TFEB/FYN/DENND3/CTSL/GADD45G/PTGDS	24
MENSE_HYPOXIA_UP	MENSE_HYPOXIA_UP	13/930	100/40755	4.77895e-07	1.5082e-05	9.66249e-06	ATF3/LARP6/ANGPTL4/PPP1R15A/ABCB6/CEBPB/MAFF/BHLHE40/TSLP/STC2/VEGFA/NDRG1/KLF4	13
CREIGHTON_ENDOCRINE_THERAPY_RESISTANCE_5	CREIGHTON_ENDOCRINE_THERAPY_RESISTANCE_5	31/930	493/40755	5.05083e-07	1.57327e-05	1.00794e-05	MIR34AHG/NIPAL3/NIBAN1/PHLDA3/PLEKHA7/SQOR/LARP6/YPEL3/NATD1/RASD1/COPZ2/PGPEP1/GDF15/ZFP36/MATN3/EPAS1/TRIB3/PTK6/MB/BIK/MGLL/PARM1/FAM241A/ULBP2/ADAP1/MAFK/LFNG/GRB10/TNFRSF10B/LRATD2/AQP3	31
YAO_TEMPORAL_RESPONSE_TO_PROGESTERONE_CLUSTER_1	YAO_TEMPORAL_RESPONSE_TO_PROGESTERONE_CLUSTER_1	11/930	70/40755	5.22526e-07	1.61825e-05	1.03675e-05	AMPD3/NR4A1/KRT7/DDIT3/TFCP2L1/CEBPB/BHLHE40/PARM1/DUSP1/NDRG1/GADD45G	11
BLANCO_MELO_INFLUENZA_A_INFECTION_A594_CELLS_DN	BLANCO_MELO_INFLUENZA_A_INFECTION_A594_CELLS_DN	14/930	118/40755	5.47174e-07	1.6801e-05	1.07638e-05	RASSF10/HOXC9/SLC7A7/PCK2/MAFG/APC2/CEBPA/HMOX1/ELFN2/MAFK/TRIP6/OPLAH/FAM201A/COL27A1	14
VANDESLUIS_COMMD1_TARGETS_GROUP_2_UP	VANDESLUIS_COMMD1_TARGETS_GROUP_2_UP	6/930	15/40755	5.83127e-07	1.77282e-05	1.13578e-05	FGF19/NDUFA4L2/MAFF/STC2/VEGFA/ESRP1	6
WIEDERSCHAIN_TARGETS_OF_BMI1_AND_PCGF2	WIEDERSCHAIN_TARGETS_OF_BMI1_AND_PCGF2	10/930	57/40755	5.96974e-07	1.80727e-05	1.15785e-05	S100A2/CCND1/FOSL1/CRISPLD2/PLAUR/MICALL1/FAM43A/F2RL1/ABLIM3/LFNG	10
TARTE_PLASMA_CELL_VS_PLASMABLAST_UP	TARTE_PLASMA_CELL_VS_PLASMABLAST_UP	27/930	398/40755	6.386e-07	1.91713e-05	1.22823e-05	ARHGEF16/CRABP2/NHLH1/MCAM/NR4A1/KRT83/ALDH2/ALOX5AP/FOS/SERPINA1/SERPINA3/TNFAIP2/ITGAX/MYLPF/CD22/SPINT2/SLC30A3/MMP9/CBS/S100P/DAB2/DUSP1/LST1/CTSL/TRAF1/PTGDS/TSC22D3	27
MEBARKI_HCC_PROGENITOR_WNT_UP_CTNNB1_DEPENDENT	MEBARKI_HCC_PROGENITOR_WNT_UP_CTNNB1_DEPENDENT	12/930	88/40755	7.78335e-07	2.27331e-05	1.45642e-05	PKP3/DACT1/CPEB1/CRISPLD2/ARID3A/SLC38A3/CSF1R/RBM24/LFNG/SERPINE1/PRAG1/GCNT1	12
LINDGREN_BLADDER_CANCER_CLUSTER_1_DN	LINDGREN_BLADDER_CANCER_CLUSTER_1_DN	26/930	378/40755	7.907e-07	2.29697e-05	1.47158e-05	TTC39A/SH2D2A/ARHGAP30/RGS16/KIF21B/RASSF5/C2CD2L/MCAM/B4GALNT3/NR4A1/ERBB3/IL32/VASN/NUPR1/YPEL3/CEBPA/MTHFD2/THBD/HMOX1/CISH/DAB2/PDGFRB/NEU1/FYN/ATG9B/MNX1	26
CHIARADONNA_NEOPLASTIC_TRANSFORMATION_KRAS_CDC25_UP	CHIARADONNA_NEOPLASTIC_TRANSFORMATION_KRAS_CDC25_UP	10/930	59/40755	8.3354e-07	2.4068e-05	1.54194e-05	RGS16/CCND1/POLD4/SERPINA1/CRABP1/NUPR1/KCNN4/NGEF/CDKN1A/UPP1	10
BEGUM_TARGETS_OF_PAX3_FOXO1_FUSION_DN	BEGUM_TARGETS_OF_PAX3_FOXO1_FUSION_DN	9/930	46/40755	8.34106e-07	2.4068e-05	1.54194e-05	WNT11/VDR/CPEB1/IL11/KCNG1/F2RL1/VEGFA/SERPINE1/GCNT1	9
CHIARADONNA_NEOPLASTIC_TRANSFORMATION_KRAS_DN	CHIARADONNA_NEOPLASTIC_TRANSFORMATION_KRAS_DN	15/930	141/40755	8.98905e-07	2.46626e-05	1.58004e-05	BMP8A/ATF3/PRSS23/VDR/FOS/NUPR1/MAP1LC3B/ENO3/COPZ2/CRLF1/SLC1A5/SLC4A3/DUSP1/GRB10/LPL	15
EBAUER_TARGETS_OF_PAX3_FOXO1_FUSION_UP	EBAUER_TARGETS_OF_PAX3_FOXO1_FUSION_UP	18/930	200/40755	9.15335e-07	2.46626e-05	1.58004e-05	COL16A1/MEF2D/MYBPH/C2CD2L/TNFAIP2/ALDH1A2/IL32/MYLPF/EPS8L1/TGM2/LIF/HBEGF/ABLIM3/ADAP1/CAMK2B/LAT2/ACHE/GRIN1	18
ABE_VEGFA_TARGETS_2HR	ABE_VEGFA_TARGETS_2HR	8/930	35/40755	9.72386e-07	2.6037e-05	1.66809e-05	CARS1/NR4A1/CYP1A1/PPL/PRKCD/HBEGF/CDKN1A/UPP1	8
AIGNER_ZEB1_TARGETS	AIGNER_ZEB1_TARGETS	8/930	35/40755	9.72386e-07	2.6037e-05	1.66809e-05	SYTL1/SFN/GJB3/PKP3/PPL/CLDN7/CRB3/PMEPA1	8
DELACROIX_RAR_TARGETS_UP	DELACROIX_RAR_TARGETS_UP	9/930	47/40755	1.01083e-06	2.69325e-05	1.72546e-05	CRABP2/DUSP6/NUPR1/JUNB/PGPEP1/CEBPB/BHLHE40/DUSP1/HMGA1	9
XU_HGF_SIGNALING_NOT_VIA_AKT1_6HR	XU_HGF_SIGNALING_NOT_VIA_AKT1_6HR	7/930	25/40755	1.05754e-06	2.80731e-05	1.79854e-05	PLAU/PHLDA2/ANGPTL4/PLAUR/HBEGF/UPP1/TNFRSF10B	7
ZHOU_INFLAMMATORY_RESPONSE_LPS_UP	ZHOU_INFLAMMATORY_RESPONSE_LPS_UP	27/930	409/40755	1.07901e-06	2.84675e-05	1.82381e-05	MFSD2A/CH25H/DUSP5/C11orf96/FOSL1/TNFAIP2/SLFN5/WNK4/NBR2/SSTR2/CATSPERG/PLAUR/GIPR/PPP1R15A/CCL20/SNAI1/MAFF/ATP2B2/IRAK2/CSRNP1/CCRL2/TSLP/STC2/IER3/TNF/SERPINE1/KLF4	27
ROZANOV_MMP14_TARGETS_UP	ROZANOV_MMP14_TARGETS_UP	21/930	267/40755	1.08039e-06	2.84692e-05	1.82391e-05	ERRFI1/S100A2/FCRLA/DDIT4/CEND1/MYRF/KRT86/ZG16B/IL32/NUPR1/MOCOS/PMAIP1/GMFG/CCL20/TMEM74B/SMOX/IL2RB/CDCP1/SLCO2A1/PRAG1/PNPLA7	21
BROWNE_HCMV_INFECTION_18HR_DN	BROWNE_HCMV_INFECTION_18HR_DN	17/930	182/40755	1.09062e-06	2.86686e-05	1.83669e-05	NIPAL3/LRRC32/POLD4/ALDH3B1/VDR/RDH5/PTGER1/CGB3/KHK/ACOX2/PDGFRB/DUSP1/FYN/RPS6KA2/SHH/DENND3/OPLAH	17
CHARAFE_BREAST_CANCER_LUMINAL_VS_BASAL_UP	CHARAFE_BREAST_CANCER_LUMINAL_VS_BASAL_UP	26/930	385/40755	1.11439e-06	2.92578e-05	1.87443e-05	MXRA8/TTC39A/GATA3/DUSP8/LMNTD2-AS1/CCND1/GALNT6/ERBB3/PCK2/HID1/MYO5B/ARID3A/KCTD15/EPS8L1/SLC1A4/TGIF2/SLC37A1/CISH/RGL2/TMEM184A/LFNG/AMZ1/GARS1/KDM7A/TMEM268/UAP1L1	26
CUI_GLUCOSE_DEPRIVATION	CUI_GLUCOSE_DEPRIVATION	10/930	61/40755	1.14816e-06	3.00346e-05	1.92421e-05	PLK3/SARS1/DDIT4/ARNTL/SLC3A2/PCK2/FUT1/CLGN/NEU1/ASNS	10
HERNANDEZ_MITOTIC_ARREST_BY_DOCETAXEL_2_UP	HERNANDEZ_MITOTIC_ARREST_BY_DOCETAXEL_2_UP	10/930	61/40755	1.14816e-06	3.00346e-05	1.92421e-05	S100A2/PLAU/PRSS23/IL32/CD68/ETV4/SLC1A5/SQSTM1/HMGA1/ASNS	10
POOLA_INVASIVE_BREAST_CANCER_UP	POOLA_INVASIVE_BREAST_CANCER_UP	22/930	292/40755	1.23938e-06	3.22254e-05	2.06456e-05	RGS16/CH25H/BCAT1/MMP19/SLC7A7/IL32/ITGAX/CYLD/SLC7A5/CD79B/SLC16A3/GDF15/PLAUR/MMP9/ITGB2/LAMP3/LRRC15/S100P/LST1/LAT2/SERPINE1/TRAF1	22
COULOUARN_TEMPORAL_TGFB1_SIGNATURE_UP	COULOUARN_TEMPORAL_TGFB1_SIGNATURE_UP	13/930	109/40755	1.3017e-06	3.37238e-05	2.16056e-05	NGF/UNC5B/DDIT4/GRB7/SMAD7/BCL3/PMEPA1/BHLHE40/IER3/ASNS/SERPINE1/DUSP4/UAP1L1	13
ZHENG_GLIOBLASTOMA_PLASTICITY_UP	ZHENG_GLIOBLASTOMA_PLASTICITY_UP	20/930	248/40755	1.31446e-06	3.39727e-05	2.1765e-05	MXRA8/CCND1/DUSP6/HSPB8/NUPR1/ETV4/CEBPA/CRLF1/MTHFD2/TUBA4A/TIMP4/ALS2CL/ETV5/SPRY4/IER3/UPP1/DUSP4/CA3/ASS1/RAB33A	20
TENEDINI_MEGAKARYOCYTE_MARKERS	TENEDINI_MEGAKARYOCYTE_MARKERS	10/930	62/40755	1.3411e-06	3.46195e-05	2.21794e-05	MPL/IL6R/RASGRP2/FOS/ITGB3/MAFG/IL11/PDGFB/VEGFA/IL3RA	10
RUTELLA_RESPONSE_TO_CSF2RB_AND_IL4_UP	RUTELLA_RESPONSE_TO_CSF2RB_AND_IL4_UP	24/930	341/40755	1.38988e-06	3.56654e-05	2.28495e-05	TNFRSF4/NIBAN1/BATF3/SLC29A3/DUSP5/SLC3A2/CCND1/VDR/SYNGR3/IL21R/EBI3/SPINT2/SLC1A4/TGM2/MMP9/MGLL/LAMP3/SQSTM1/CDKN1A/SERPINE1/ZHX2/NDRG1/PTP4A3/TRAF1	24
MAHAJAN_RESPONSE_TO_IL1A_UP	MAHAJAN_RESPONSE_TO_IL1A_UP	11/930	77/40755	1.39575e-06	3.57307e-05	2.28913e-05	BEST1/TNFAIP2/SSTR2/FSTL3/CCL20/IL2RB/CSF2/HBEGF/DUSP1/MAFK/PTP4A3	11
GROSS_HYPOXIA_VIA_HIF1A_DN	GROSS_HYPOXIA_VIA_HIF1A_DN	13/930	110/40755	1.44561e-06	3.68322e-05	2.3597e-05	ERRFI1/DEPP1/PGF/FOS/PPL/NPTX1/ZFP36/BHLHE40/CSRNP1/HBEGF/VEGFA/GADD45G/KLF4	13
SEKI_INFLAMMATORY_RESPONSE_LPS_UP	SEKI_INFLAMMATORY_RESPONSE_LPS_UP	11/930	78/40755	1.59161e-06	3.99851e-05	2.56169e-05	FOSL1/SERPINA3/EXOC3L4/TNFAIP2/NGFR/NEURL3/LIF/MAFF/CCRL2/TSLP/IER3	11
KIM_WT1_TARGETS_12HR_UP	KIM_WT1_TARGETS_12HR_UP	16/930	167/40755	1.60442e-06	4.01043e-05	2.56933e-05	DDIT4/PLAU/ADGRG1/JUNB/GDF15/SLC17A7/IL11/TUBA4A/MICALL1/DAB2/HBEGF/FGF1/ULBP2/GRB10/SERPINE1/TBC1D2	16
XIE_ST_HSC_S1PR3_OE_UP	XIE_ST_HSC_S1PR3_OE_UP	17/930	188/40755	1.70985e-06	4.24606e-05	2.72029e-05	GATA3/WNT11/BATF2/SLC7A7/FOXC2/SLFN5/ABCC3/PITPNC1/PTGER1/IL2RB/IRAK2/CDCP1/LAMP3/DAB2/HBEGF/SPRY4/SERPINE1	17
WARTERS_IR_RESPONSE_5GY	WARTERS_IR_RESPONSE_5GY	9/930	50/40755	1.74827e-06	4.33648e-05	2.77822e-05	PLK3/SH2D2A/ATF3/VWCE/RRAD/GDF15/BBC3/CDKN1A/LRATD2	9
BASAKI_YBX1_TARGETS_DN	BASAKI_YBX1_TARGETS_DN	26/930	395/40755	1.79087e-06	4.43644e-05	2.84226e-05	CAMK2N1/SLC45A3/DDIT4/DUSP5/PDCD4/SLC6A12/DUSP6/FOS/SERPINA1/ALDH1A2/GRB7/PITPNC1/JUNB/PGPEP1/GDF15/THBD/MAFF/BHLHE40/ETV5/FAM43A/VEGFA/STC1/NDRG1/VLDLR/ASS1/TSC22D3	26
HUANG_FOXA2_TARGETS_DN	HUANG_FOXA2_TARGETS_DN	8/930	38/40755	1.90179e-06	4.6636e-05	2.98779e-05	COL13A1/GALNT6/KRT81/PLAUR/CGB3/TGM2/ACOX2/CDKN1A	8
AMIT_DELAYED_EARLY_GENES	AMIT_DELAYED_EARLY_GENES	6/930	18/40755	2.03968e-06	4.94993e-05	3.17123e-05	ATF3/FOSL1/JUNB/ZFP36/MAFF/BHLHE40	6
MULLIGHAN_MLL_SIGNATURE_2_UP	MULLIGHAN_MLL_SIGNATURE_2_UP	27/930	423/40755	2.04151e-06	4.94993e-05	3.17123e-05	IL6R/MR1/NLRP3/ARNTL/BEST1/POLD4/ALDH3B1/SLC8B1/TNFAIP2/ITGAX/TNFSF13/HOXB9/CD300C/SLC16A3/CEBPA/CEBPG/PLAUR/SLC1A4/ITGB2/CYTH4/PRKCD/LST1/MAPK13/TFEB/LAT2/TNFRSF10B/CTSL	27
UEDA_PERIFERAL_CLOCK	UEDA_PERIFERAL_CLOCK	16/930	171/40755	2.19219e-06	5.23285e-05	3.35249e-05	ARNTL/ERBB3/SLC25A47/NR1D1/MKNK2/CEBPA/FOXA3/TMEM150A/HES6/CEBPB/BHLHE40/FGF1/SQSTM1/TRIP6/NDRG1/MYORG	16
SENESE_HDAC1_TARGETS_UP	SENESE_HDAC1_TARGETS_UP	28/930	451/40755	2.27022e-06	5.40117e-05	3.46032e-05	ERRFI1/GPR3/IL6R/NLRP3/PLAU/DUSP5/FOSL1/ROBO4/SNAP23/CYP1A1/SERPINB8/C3/CCL20/TGM2/MMP9/MAFF/IRAK2/TMEM158/KBTBD8/CSF2/SQSTM1/HMGA1/VEGFA/UPP1/MYH16/TNFRSF10B/LETM2/PSAT1	28
WALLACE_PROSTATE_CANCER_RACE_UP	WALLACE_PROSTATE_CANCER_RACE_UP	22/930	303/40755	2.27791e-06	5.40753e-05	3.4644e-05	RGS16/CCND1/MMP19/HSPB8/ALOX5AP/BCL11B/IGHA1/ANPEP/CORO1A/SLC7A5/NLRP1/CNN1/GMFG/THBD/MMP9/ITGB2/TMEM158/LAMP3/FYN/PSPH/GADD45G/PTGDS	22
MIYAGAWA_TARGETS_OF_EWSR1_ETS_FUSIONS_DN	MIYAGAWA_TARGETS_OF_EWSR1_ETS_FUSIONS_DN	19/930	235/40755	2.31213e-06	5.4647e-05	3.50103e-05	SPOCD1/MFSD2A/INKA2/ZNF365/PLAU/CLCF1/VASN/SMAD7/PID1/LIF/MAFF/TMEM158/DAB2/STC2/HMGA1/RPS6KA2/STC1/GCNT1/ASS1	19
HUANG_GATA2_TARGETS_UP	HUANG_GATA2_TARGETS_UP	15/930	152/40755	2.33087e-06	5.50294e-05	3.52552e-05	CTSE/DEPP1/SLC8B1/ALOX5AP/RIN3/ARID3A/CEBPA/GMFG/KCNN4/NEURL3/HES6/SQSTM1/CDKN1A/LAT2/NDRG1	15
LIEN_BREAST_CARCINOMA_METAPLASTIC_VS_DUCTAL_DN	LIEN_BREAST_CARCINOMA_METAPLASTIC_VS_DUCTAL_DN	13/930	115/40755	2.39935e-06	5.64607e-05	3.61722e-05	TTC39A/PLEKHA6/GATA3/KRT18/ACOT4/ZG16B/CLDN7/HID1/CRB3/SPINT2/MB/BIK/ACOX2	13
MARZEC_IL2_SIGNALING_UP	MARZEC_IL2_SIGNALING_UP	13/930	115/40755	2.39935e-06	5.64607e-05	3.61722e-05	TNFRSF4/PHLDA2/CCND1/DUSP6/TRIB3/LIF/IL2RB/CSRNP1/CISH/CSF2/IER3/VEGFA/DUSP4	13
WU_SILENCED_BY_METHYLATION_IN_BLADDER_CANCER	WU_SILENCED_BY_METHYLATION_IN_BLADDER_CANCER	9/930	52/40755	2.4647e-06	5.75207e-05	3.68513e-05	LMO2/NR4A1/ERBB3/ANPEP/CNN1/ITGB2/PRKCD/ETV1/KLF4	9
HATADA_METHYLATED_IN_LUNG_CANCER_UP	HATADA_METHYLATED_IN_LUNG_CANCER_UP	25/930	377/40755	2.46574e-06	5.75207e-05	3.68513e-05	ADAMTSL4/INSRR/GATA3/MMRN2/VWCE/RASGRP2/CACNA1C/BCAT1/CCDC62/BNC1/SYNGR3/YPEL3/TPPP3/FGF11/COPZ2/OTOP2/C1QTNF1/CNN1/IZUMO1/OTOF/TMEM150A/HOXD3/TMEM74B/PAX1/TRIP6	25
SCHUETZ_BREAST_CANCER_DUCTAL_INVASIVE_UP	SCHUETZ_BREAST_CANCER_DUCTAL_INVASIVE_UP	24/930	353/40755	2.5372e-06	5.89325e-05	3.77558e-05	MXRA8/COL16A1/PLAU/CH25H/LMO2/SLC7A7/DACT1/TM6SF1/CRISPLD2/COPZ2/SLC16A3/SMAD7/PLAUR/SERPINE2/TGM2/PMEPA1/HMOX1/TMEM158/ETV5/LRRC15/DAB2/PDGFRB/FYN/ETV1	24
SENESE_HDAC1_AND_HDAC2_TARGETS_DN	SENESE_HDAC1_AND_HDAC2_TARGETS_DN	19/930	238/40755	2.78734e-06	6.35778e-05	4.07319e-05	SYTL1/COL16A1/ZNF362/EDN2/LTBP3/SYT12/ALDH3B1/KRT80/KRT81/DACT1/RIN3/VASN/NUPR1/KRT15/ABCC3/LINC01270/FGF1/DUSP1/LAT2	19
QUINTENS_EMBRYONIC_BRAIN_RESPONSE_TO_IR	QUINTENS_EMBRYONIC_BRAIN_RESPONSE_TO_IR	11/930	83/40755	2.97825e-06	6.71508e-05	4.3021e-05	SESN2/INKA2/PHLDA3/ZNF365/CDC42BPG/IGDCC4/SEC14L5/NR1D1/PMAIP1/BBC3/CDKN1A	11
YANG_BCL3_TARGETS_UP	YANG_BCL3_TARGETS_UP	23/930	333/40755	3.13834e-06	7.03922e-05	4.50976e-05	SLC30A2/S100A3/IL6R/CH25H/PDCD4/PTPN6/NR4A1/KRT7/REM2/ENO3/CD68/NR1D1/SSTR2/CRB3/ANGPTL4/KHK/OSBPL6/THBD/RASD2/TNF/SERPINE1/ANK1/VLDLR	23
RUTELLA_RESPONSE_TO_HGF_DN	RUTELLA_RESPONSE_TO_HGF_DN	19/930	240/40755	3.15152e-06	7.0541e-05	4.51929e-05	BATF3/NLRP3/DDIT4/LMO2/RASGRP2/DUSP6/RUBCNL/SLC7A7/SPINT2/ZFP36/PID1/TUBA4A/F2RL1/HBEGF/CDKN1A/FYN/ZHX2/DENND3/PTP4A3	19
LEIN_MIDBRAIN_MARKERS	LEIN_MIDBRAIN_MARKERS	11/930	84/40755	3.35689e-06	7.42131e-05	4.75455e-05	TTC39A/PHLDA3/LTBP3/BCAT1/PRPH/P2RX5/HAP1/CLGN/HMGA1/PTGDS/TSC22D3	11
GRUETZMANN_PANCREATIC_CANCER_UP	GRUETZMANN_PANCREATIC_CANCER_UP	24/930	359/40755	3.38979e-06	7.48636e-05	4.79623e-05	SFN/CRABP2/ARHGEF2/RGS16/ATF3/PLAU/DUSP5/AMPD3/DUSP6/SERPINA1/PDIA2/NR1D1/CNN1/SPINT2/PLAUR/MMP9/ITGB2/S100P/PDGFRB/FYN/SERPINE1/NDRG1/CTSL/KLF4	24
BORLAK_LIVER_CANCER_EGF_UP	BORLAK_LIVER_CANCER_EGF_UP	9/930	54/40755	3.42039e-06	7.50778e-05	4.80995e-05	ATF3/CCND1/KRT18/SLC7A7/FOS/CLDN7/JUNB/SERPINE1/LPL	9
WIERENGA_STAT5A_TARGETS_GROUP2	WIERENGA_STAT5A_TARGETS_GROUP2	9/930	54/40755	3.42039e-06	7.50778e-05	4.80995e-05	PLAU/BHLHE40/LAMP3/FAM241A/CSF2/SQSTM1/MAPK13/PSAT1/TRAF1	9
TSENG_IRS1_TARGETS_UP	TSENG_IRS1_TARGETS_UP	13/930	119/40755	3.5278e-06	7.67323e-05	4.91595e-05	GJB3/CRABP2/CH25H/CARS1/SLC3A2/PRSS23/DDIT3/TNFAIP2/NUPR1/MTHFD2/TRIB3/SIGLEC1/ASNS	13
AFFAR_YY1_TARGETS_UP	AFFAR_YY1_TARGETS_UP	17/930	199/40755	3.71589e-06	7.94604e-05	5.09073e-05	SFN/CEND1/TPH1/RNF41/FOS/CPEB1/MYLPF/NGFR/PMAIP1/PPP1R15A/TGM2/TSLP/DUSP1/CDKN1A/UNCX/PTP4A3/GADD45G	17
HESS_TARGETS_OF_HOXA9_AND_MEIS1_DN	HESS_TARGETS_OF_HOXA9_AND_MEIS1_DN	11/930	85/40755	3.77699e-06	8.06069e-05	5.16418e-05	FOS/TRPV2/ZFP36/MMP9/DAB2/CSF1R/DUSP1/UPP1/LPL/NDRG1/KLF4	11
CHANDRAN_METASTASIS_DN	CHANDRAN_METASTASIS_DN	22/930	313/40755	3.85575e-06	8.10056e-05	5.18972e-05	SYTL1/ATF3/COL13A1/PWWP2B/NR4A1/HSPB8/FOS/ASB2/ZNF747/RRAD/CRISPLD2/KRT15/MISP/ZFP36/KCNN4/ANO7/PMEPA1/PARM1/DUSP1/RBM24/LFNG/KLF4	22
UDAYAKUMAR_MED1_TARGETS_DN	UDAYAKUMAR_MED1_TARGETS_DN	19/930	244/40755	4.0118e-06	8.16565e-05	5.23142e-05	PHLDA3/ATF3/DUSP5/PDE2A/HSPB8/TNFAIP2/ADGRG1/MAP1LC3B/MKNK2/JUNB/KCNN4/HMOX1/CDKN1A/UPP1/NDRG1/DENND3/KLF4/WDR45/TSC22D3	19
PARK_TRETINOIN_RESPONSE_AND_PML_RARA_FUSION	PARK_TRETINOIN_RESPONSE_AND_PML_RARA_FUSION	7/930	30/40755	4.05472e-06	8.24524e-05	5.28241e-05	ALOX5AP/TNFAIP2/CEBPA/BIK/IER3/UPP1/NDRG1	7
ZHU_SKIL_TARGETS_UP	ZHU_SKIL_TARGETS_UP	6/930	20/40755	4.09555e-06	8.30475e-05	5.32054e-05	PLAU/JUNB/PPP1R15A/CDKN1A/VEGFA/SERPINE1	6
HOELZEL_NF1_TARGETS_UP	HOELZEL_NF1_TARGETS_UP	14/930	140/40755	4.30178e-06	8.64971e-05	5.54154e-05	TRNP1/S100A2/RGS16/PHLDA2/HSPB8/CPEB1/KISS1R/GDF15/OSBPL6/CEBPB/RBM24/UPP1/SERPINE1/DUSP4	14
HERNANDEZ_ABERRANT_MITOSIS_BY_DOCETACEL_2NM_UP	HERNANDEZ_ABERRANT_MITOSIS_BY_DOCETACEL_2NM_UP	10/930	71/40755	4.7871e-06	9.52779e-05	6.10409e-05	NIPAL3/PRSS23/MCAM/ERBB3/CRLF1/EPAS1/THBD/HMOX1/ASNS/VLDLR	10
TSENG_ADIPOGENIC_POTENTIAL_UP	TSENG_ADIPOGENIC_POTENTIAL_UP	7/930	31/40755	5.13429e-06	0.000101174	6.48186e-05	GJB3/CRABP2/CH25H/CARS1/PRSS23/MTHFD2/TRIB3	7
MANNE_COVID19_NONICU_VS_HEALTHY_DONOR_PLATELETS_UP	MANNE_COVID19_NONICU_VS_HEALTHY_DONOR_PLATELETS_UP	14/930	143/40755	5.51537e-06	0.000107782	6.9052e-05	NTRK1/DDIT3/EXOC3L4/VASN/NR1D1/ZNF77/PGPEP1/TGIF2/ODF3B/LRRC2/ALS2CL/CISH/HMGA1/GADD45G	14
SHEPARD_CRASH_AND_BURN_MUTANT_UP	SHEPARD_CRASH_AND_BURN_MUTANT_UP	17/930	205/40755	5.53911e-06	0.000108122	6.92695e-05	PLK3/ATF3/ANKRD22/DUSP5/PHLDA2/SLC3A2/FOS/MKNK2/TRMT1/JUNB/SIX2/MMP9/SNAI1/CEBPB/TUBA8/DUSP4/PTP4A3	17
TURASHVILI_BREAST_DUCTAL_CARCINOMA_VS_DUCTAL_NORMAL_DN	TURASHVILI_BREAST_DUCTAL_CARCINOMA_VS_DUCTAL_NORMAL_DN	17/930	206/40755	5.91099e-06	0.000114888	7.36047e-05	ATF3/DEPP1/KRT7/FOS/SERPINA1/IGHA1/CCDC9B/ANPEP/RRAD/KRT15/KRT16/CNN1/MIR23AHG/MAFF/DUSP1/TRIP6/TNFRSF10B	17
MEBARKI_HCC_PROGENITOR_WNT_UP_BLOCKED_BY_FZD8CRD	MEBARKI_HCC_PROGENITOR_WNT_UP_BLOCKED_BY_FZD8CRD	13/930	125/40755	6.10222e-06	0.000117967	7.5577e-05	SPOCD1/PRSS23/CRISPLD2/SLC7A5/ARID3A/WFDC3/TMEM158/CDCP1/RBM24/MDFI/LFNG/SERPINE1/PRAG1	13
LIM_MAMMARY_LUMINAL_PROGENITOR_UP	LIM_MAMMARY_LUMINAL_PROGENITOR_UP	9/930	58/40755	6.31354e-06	0.000121943	7.81243e-05	CCDC88B/RASAL1/RPS6KL1/TNFAIP2/HAPLN3/ANPEP/C1QTNF1/C3/WFDC3	9
GRESHOCK_CANCER_COPY_NUMBER_UP	GRESHOCK_CANCER_COPY_NUMBER_UP	22/930	323/40755	6.37185e-06	0.000122959	7.87752e-05	NTRK1/CARS1/LMO1/LMO2/CCND1/HOXC11/DDIT3/BCL11B/IL21R/CYLD/ETV4/FSTL3/CEBPA/BCL3/ZNF331/PDGFB/PDGFRB/HMGA1/TFEB/ETV1/HOXA11/MNX1	22
CHO_NR4A1_TARGETS	CHO_NR4A1_TARGETS	7/930	32/40755	6.44261e-06	0.000123992	7.94367e-05	ATF3/SLC3A2/DDIT3/ADAMTS10/PPP1R15A/HMOX1/ASNS	7
POS_HISTAMINE_RESPONSE_NETWORK	POS_HISTAMINE_RESPONSE_NETWORK	7/930	32/40755	6.44261e-06	0.000123992	7.94367e-05	LMO1/FBLN5/CEBPB/GARS1/UPP1/ASNS/GCNT1	7
ZHONG_RESPONSE_TO_AZACITIDINE_AND_TSA_UP	ZHONG_RESPONSE_TO_AZACITIDINE_AND_TSA_UP	16/930	186/40755	6.51271e-06	0.000125117	8.01578e-05	PLK3/ATF3/RASGRP2/PGF/CYLD/MAP1LC3B/NPTX1/ZNF331/PMEPA1/TMEM158/CLGN/NEU1/CDKN1A/UPP1/LAT2/FLNC	16
VERHAAK_AML_WITH_NPM1_MUTATED_UP	VERHAAK_AML_WITH_NPM1_MUTATED_UP	16/930	187/40755	6.97345e-06	0.000132317	8.47708e-05	SERPINA1/WARS1/TNFAIP2/ITGB3/CD300C/SLC16A3/GDF15/PLAUR/LILRB3/CCL20/HMOX1/PRKCD/FOXC1/IER3/TNF/CTSL	16
MIKKELSEN_NPC_LCP_WITH_H3K4ME3	MIKKELSEN_NPC_LCP_WITH_H3K4ME3	9/930	59/40755	7.29995e-06	0.000137906	8.83509e-05	AMPD3/RDH5/SERPINB8/TIMP4/FGF1/GPSM3/GAL3ST4/AKNA/PTGDS	9
FORTSCHEGGER_PHF8_TARGETS_UP	FORTSCHEGGER_PHF8_TARGETS_UP	20/930	278/40755	7.42974e-06	0.000140235	8.9843e-05	SESN2/DDIT4/NR4A1/INHBE/ALDH1L2/PCK2/CHAC1/ZG16B/GPT2/NUPR1/RASD1/NPTX1/MTHFD2/HMOX1/STC2/VEGFA/GRB10/ASNS/KDM7A/VLDLR	20
SESTO_RESPONSE_TO_UV_C3	SESTO_RESPONSE_TO_UV_C3	6/930	22/40755	7.58219e-06	0.000142364	9.12074e-05	ATF3/PHLDA2/PMAIP1/HBEGF/DUSP1/IER3	6
KAAB_HEART_ATRIUM_VS_VENTRICLE_UP	KAAB_HEART_ATRIUM_VS_VENTRICLE_UP	19/930	256/40755	8.01309e-06	0.000149475	9.57627e-05	MR1/ZNF365/UNC5B/PDE2A/POLD4/PRSS23/ALDH1A2/NUPR1/TNFSF13/SMAD7/SERPINB8/PTH1R/CYB561D2/PRKCD/ETV5/PARM1/TRIP6/NDRG1/RAB33A	19
GROSS_ELK3_TARGETS_DN	GROSS_ELK3_TARGETS_DN	7/930	33/40755	8.01636e-06	0.000149475	9.57627e-05	HOXB9/MAFF/BHLHE40/CSRNP1/ACOX2/UPP1/VLDLR	7
KASLER_HDAC7_TARGETS_2_DN	KASLER_HDAC7_TARGETS_2_DN	7/930	33/40755	8.01636e-06	0.000149475	9.57627e-05	SESN2/BBC3/BHLHE40/ACOX2/STC2/CDKN1A/VEGFA	7
ELVIDGE_HIF1A_TARGETS_DN	ELVIDGE_HIF1A_TARGETS_DN	11/930	92/40755	8.23446e-06	0.000152551	9.77336e-05	EFNA3/FOS/CYP1A1/KRT15/ANGPTL4/MAFF/PDGFB/FYN/STC1/NDRG1/VLDLR	11
OSADA_ASCL1_TARGETS_UP	OSADA_ASCL1_TARGETS_UP	8/930	46/40755	8.6368e-06	0.000158439	0.000101506	RGS16/ATF3/VDR/TAMALIN/ADGRG1/SSTR2/RAB37/LFNG	8
CHIANG_LIVER_CANCER_SUBCLASS_CTNNB1_DN	CHIANG_LIVER_CANCER_SUBCLASS_CTNNB1_DN	15/930	170/40755	9.24623e-06	0.00016833	0.000107843	TRNP1/SLC22A15/DUSP5/C11orf96/INHBE/FOXA3/SERPINE2/CCL20/MMP9/ATP2B2/MGLL/S100P/MAP3K5/SERPINE1/PTGDS	15
DASU_IL6_SIGNALING_UP	DASU_IL6_SIGNALING_UP	9/930	61/40755	9.67302e-06	0.000175065	0.000112157	COL16A1/ANPEP/ZFP36/KHK/CEBPB/TFAP2C/MAFF/TMEM158/IER3	9
LEE_LIVER_CANCER_MYC_TGFA_UP	LEE_LIVER_CANCER_MYC_TGFA_UP	9/930	61/40755	9.67302e-06	0.000175065	0.000112157	CCND1/PPL/CNN1/SLC1A4/MTHFD2/PSPH/LPL/NDRG1/UAP1L1	9
PARK_TRETINOIN_RESPONSE_AND_RARA_PLZF_FUSION	PARK_TRETINOIN_RESPONSE_AND_RARA_PLZF_FUSION	6/930	23/40755	1.00602e-05	0.000180555	0.000115675	PTPN6/ALOX5AP/CEBPA/IER3/UPP1/NDRG1	6
MCDOWELL_ACUTE_LUNG_INJURY_UP	MCDOWELL_ACUTE_LUNG_INJURY_UP	8/930	47/40755	1.02011e-05	0.000182024	0.000116616	SFN/NR4A1/FOS/SERPINA3/ANGPTL4/ZFP36/DUSP1/CDKN1A	8
YAMASHITA_LIVER_CANCER_STEM_CELL_UP	YAMASHITA_LIVER_CANCER_STEM_CELL_UP	8/930	47/40755	1.02011e-05	0.000182024	0.000116616	LINGO1/GRB7/HNF4A/PRKCD/PDGFRB/DUSP1/MAPK13/MAP3K5	8
LANDIS_ERBB2_BREAST_TUMORS_324_UP	LANDIS_ERBB2_BREAST_TUMORS_324_UP	14/930	151/40755	1.03601e-05	0.000184555	0.000118237	ERRFI1/CCND1/VDR/NR4A1/ERBB3/DUSP6/SPINT1/CLDN7/PITPNC1/KCNN4/TFAP2C/PSAPL1/IER3/ETV1	14
BOQUEST_STEM_CELL_UP	BOQUEST_STEM_CELL_UP	19/930	262/40755	1.11333e-05	0.000196221	0.000125711	MXRA8/COL16A1/CRABP2/NIBAN1/PHLDA2/HSPB8/FBLN5/SERPINA3/SYNE3/ANPEP/PPL/CRISPLD2/C3/SERPINE2/PID1/CEBPB/LIF/ACOX2/PTGDS	19
ENGELMANN_CANCER_PROGENITORS_UP	ENGELMANN_CANCER_PROGENITORS_UP	8/930	48/40755	1.19975e-05	0.000209908	0.00013448	PDCD4/GALNT6/CYP1A1/SLC7A5/RASD1/KCNN4/DLX2/THBD	8
HANN_RESISTANCE_TO_BCL2_INHIBITOR_DN	HANN_RESISTANCE_TO_BCL2_INHIBITOR_DN	8/930	48/40755	1.19975e-05	0.000209908	0.00013448	NIBAN1/RASAL1/PCK2/ENO3/TRIB3/LRATD2/PRSS3/ASS1	8
KATSANOU_ELAVL1_TARGETS_UP	KATSANOU_ELAVL1_TARGETS_UP	15/930	174/40755	1.22321e-05	0.00021332	0.000136666	SFN/KIF21B/SNCG/DUSP6/SLC7A7/NUPR1/HOXB9/ADAMTS10/PGPEP1/GDF15/TGM2/PDGFB/FOXC1/PTP4A3/AIF1L	15
HAHTOLA_MYCOSIS_FUNGOIDES_CD4_UP	HAHTOLA_MYCOSIS_FUNGOIDES_CD4_UP	9/930	63/40755	1.26756e-05	0.00021964	0.000140715	ATF3/NLRP3/PLAUR/PPP1R15A/HBEGF/IER3/NEU1/CDKN1A/KLF4	9
DURCHDEWALD_SKIN_CARCINOGENESIS_DN	DURCHDEWALD_SKIN_CARCINOGENESIS_DN	19/930	265/40755	1.30704e-05	0.000225747	0.000144628	CRABP2/RAPGEF3/GJB6/FOS/NPTX1/SMAD7/MYO5B/PMAIP1/ARID3A/SPRED3/KCNN4/MXD1/PMEPA1/HMOX1/CSRNP1/SLC6A20/MAFK/ZHX2/AQP3	19
MIYAGAWA_TARGETS_OF_EWSR1_ETS_FUSIONS_UP	MIYAGAWA_TARGETS_OF_EWSR1_ETS_FUSIONS_UP	19/930	265/40755	1.30704e-05	0.000225747	0.000144628	TRNP1/SLC43A1/OAF/KRT18/DUSP6/RUBCNL/PGF/ISM2/FBLN5/NGFR/SLC17A7/SLC1A4/TGM2/ITGB2/FAM43A/MAPK13/MDFI/FYN/TSC22D3	19
WANG_TNF_TARGETS	WANG_TNF_TARGETS	6/930	24/40755	1.31546e-05	0.000226657	0.000145211	ADGRG1/CD68/MADCAM1/GDF15/CSF2/TRAF1	6
UZONYI_RESPONSE_TO_LEUKOTRIENE_AND_THROMBIN	UZONYI_RESPONSE_TO_LEUKOTRIENE_AND_THROMBIN	7/930	36/40755	1.47587e-05	0.000249313	0.000159726	ATF3/NR4A1/ZFP36/HBEGF/DUSP1/NDRG1/KLF4	7
WANG_RESPONSE_TO_GSK3_INHIBITOR_SB216763_UP	WANG_RESPONSE_TO_GSK3_INHIBITOR_SB216763_UP	24/930	392/40755	1.4774e-05	0.000249377	0.000159766	MR1/DUSP5P1/AMPD3/SLC37A2/ALDH2/ALOX5AP/TNFAIP2/CD68/NBR2/PITPNC1/DENND1C/DNASE2/GIPR/SHISA7/MTHFD2/ODF3B/LIMD1-AS1/SLC25A20/NEU1/FGD2/ADCY10P1/VEGFA/ANKRD18A/GCNT1	24
IGARASHI_ATF4_TARGETS_DN	IGARASHI_ATF4_TARGETS_DN	11/930	98/40755	1.51653e-05	0.000252824	0.000161975	SLC3A2/BCAT1/PCK2/SLC7A5/SLC1A4/CBS/S100P/STC2/ASNS/PSAT1/KLF4	11
LEE_SP4_THYMOCYTE	LEE_SP4_THYMOCYTE	5/930	15/40755	1.5197e-05	0.000252824	0.000161975	SERPINE2/IRAK2/IER3/DUSP4/CTSL	5
BLANCO_MELO_BRONCHIAL_EPITHELIAL_CELLS_INFLUENZA_A_INFECTION_DN	BLANCO_MELO_BRONCHIAL_EPITHELIAL_CELLS_INFLUENZA_A_INFECTION_DN	10/930	81/40755	1.58637e-05	0.000255342	0.000163588	PADI1/SNCG/CCDC88B/RCOR2/ANPEP/YPEL3/SMIM5/OSR1/CASTOR1/AIF1L	10
GAVIN_FOXP3_TARGETS_CLUSTER_P2	GAVIN_FOXP3_TARGETS_CLUSTER_P2	10/930	81/40755	1.58637e-05	0.000255342	0.000163588	CRYBG2/CTSE/VDR/TM6SF1/RGS11/SLFN5/TBX21/CD22/NEURL3/CCL20	10
LIU_SMARCA4_TARGETS	LIU_SMARCA4_TARGETS	8/930	50/40755	1.63968e-05	0.000257416	0.000164917	CAMK2N1/GPRC5A/IL32/NUPR1/ANGPTL4/GDF15/SPRY4/UPP1	8
TSUNODA_CISPLATIN_RESISTANCE_DN	TSUNODA_CISPLATIN_RESISTANCE_DN	8/930	50/40755	1.63968e-05	0.000257416	0.000164917	SLC3A2/KRT7/SLC7A5/C3/FSTL3/EPAS1/S100P/ASS1	8
GENTILE_UV_LOW_DOSE_UP	GENTILE_UV_LOW_DOSE_UP	6/930	25/40755	1.69748e-05	0.000265139	0.000169864	GPRC5A/PMAIP1/GDF15/IL11/SMOX/CDKN1A	6
WONG_ENDMETRIUM_CANCER_UP	WONG_ENDMETRIUM_CANCER_UP	6/930	25/40755	1.69748e-05	0.000265139	0.000169864	ESPN/S100A2/SERPINA3/CCL20/KIF1A/FOXC1	6
FONTAINE_PAPILLARY_THYROID_CARCINOMA_UP	FONTAINE_PAPILLARY_THYROID_CARCINOMA_UP	9/930	66/40755	1.86513e-05	0.000287986	0.000184502	NIPAL3/PDCD4/KRT18/ETV4/ABCC3/CA11/RPS6KA2/PSAT1/KLF4	9
BANDRES_RESPONSE_TO_CARMUSTIN_MGMT_48HR_DN	BANDRES_RESPONSE_TO_CARMUSTIN_MGMT_48HR_DN	14/930	160/40755	2.00074e-05	0.000307384	0.000196929	ARTN/MYBPH/CRABP1/CD68/GRB7/FOXJ1/APC2/SLC30A3/CEBPB/MGAT3/IER3/FYN/VGF/TRAF1	14
RODRIGUES_NTN1_TARGETS_DN	RODRIGUES_NTN1_TARGETS_DN	14/930	160/40755	2.00074e-05	0.000307384	0.000196929	TNFRSF25/POU3F1/CTSE/VDR/NR4A1/KRT18/DUSP6/PGF/PPL/CEBPA/SLC6A20/IER3/VEGFA/PRSS3	14
RUTELLA_RESPONSE_TO_HGF_VS_CSF2RB_AND_IL4_DN	RUTELLA_RESPONSE_TO_HGF_VS_CSF2RB_AND_IL4_DN	18/930	250/40755	2.06879e-05	0.000316935	0.000203048	TNFRSF4/NIBAN1/BATF3/DUSP5/RASGRP2/VDR/SYNGR3/IL21R/EBI3/SPINT2/ZFP36/MGLL/LAMP3/F2RL1/CDKN1A/ZHX2/PTP4A3/TRAF1	18
VERHAAK_AML_WITH_NPM1_MUTATED_DN	VERHAAK_AML_WITH_NPM1_MUTATED_DN	18/930	250/40755	2.06879e-05	0.000316935	0.000203048	MPL/NIBAN1/GATA3/ALDH2/TM6SF1/P2RX5/PMAIP1/PTGIR/SERPINE2/MMP9/TMEM158/S100P/F2RL1/VEGFA/RPS6KA2/ZHX2/VLDLR/ASS1	18
VALK_AML_CLUSTER_11	VALK_AML_CLUSTER_11	7/930	38/40755	2.1445e-05	0.000326907	0.000209437	ALDH2/KCNN4/CISH/DAB2/VEGFA/FYN/ASS1	7
WEINMANN_ADAPTATION_TO_HYPOXIA_DN	WEINMANN_ADAPTATION_TO_HYPOXIA_DN	7/930	38/40755	2.1445e-05	0.000326907	0.000209437	SLC16A3/CRLF1/PLAUR/EPAS1/STC2/IER3/LPL	7
DALESSIO_TSA_RESPONSE	DALESSIO_TSA_RESPONSE	6/930	26/40755	2.16416e-05	0.000328974	0.000210761	ATF3/HSPB8/FOS/PPP1R15A/SNAI1/ARC	6
KANG_FLUOROURACIL_RESISTANCE_DN	KANG_FLUOROURACIL_RESISTANCE_DN	5/930	16/40755	2.16888e-05	0.000328996	0.000210775	DDIT4/SLC43A1/PCK2/S100P/OPLAH	5
GAUSSMANN_MLL_AF4_FUSION_TARGETS_F_UP	GAUSSMANN_MLL_AF4_FUSION_TARGETS_F_UP	15/930	183/40755	2.2263e-05	0.000336671	0.000215692	GJB3/ADAMTSL4/PLEKHA6/AFAP1L2/RRAD/C1QTNF1/CNN1/DNASE2/OSR1/PDGFB/FAM43A/DAB2/F2RL1/KDM7A/PTP4A3	15
LI_AMPLIFIED_IN_LUNG_CANCER	LI_AMPLIFIED_IN_LUNG_CANCER	15/930	183/40755	2.2263e-05	0.000336671	0.000215692	SFN/CRABP2/PLAU/PHLDA2/KRT7/ERBB3/SPINT1/CLDN9/ADGRG1/SLC7A5/ABCC3/SPINT2/GIPR/S100P/VEGFA	15
KOBAYASHI_EGFR_SIGNALING_24HR_DN	KOBAYASHI_EGFR_SIGNALING_24HR_DN	18/930	253/40755	2.42494e-05	0.000362984	0.00023255	GJB3/DUSP5/PHLDA2/CCND1/FOSL1/DUSP6/IL11/MAFF/CDC42EP1/TMEM158/ACOX2/ETV5/IER3/ETV1/UPP1/STC1/DUSP4/PSAT1	18
BASSO_CD40_SIGNALING_UP	BASSO_CD40_SIGNALING_UP	11/930	103/40755	2.43516e-05	0.000363	0.000232561	ARHGEF2/DDIT4/LRRC32/KRT7/TNFAIP2/JUNB/KCNN4/IER3/TNF/PTP4A3/TRAF1	11
MIKKELSEN_IPS_WITH_HCP_H3K27ME3	MIKKELSEN_IPS_WITH_HCP_H3K27ME3	11/930	103/40755	2.43516e-05	0.000363	0.000232561	GFI1/INSRR/HOXC9/HOXC8/CRLF1/OSR1/HOXD4/CACNG2/UNCX/HOXA11/ACHE	11
TAKEDA_TARGETS_OF_NUP98_HOXA9_FUSION_8D_DN	TAKEDA_TARGETS_OF_NUP98_HOXA9_FUSION_8D_DN	16/930	207/40755	2.48273e-05	0.000369325	0.000236613	NIBAN1/KRT86/HVCN1/ALDH2/SLC7A7/SERPINA1/TM6SF1/SPNS3/EPAS1/PID1/MMP9/S100P/DAB2/RPS6KA2/LFNG/IL3RA	16
HUPER_BREAST_BASAL_VS_LUMINAL_UP	HUPER_BREAST_BASAL_VS_LUMINAL_UP	8/930	53/40755	2.54855e-05	0.000378074	0.000242217	SFN/IVL/S100A2/KRT16/SERPINE2/S100P/NDRG1/AQP3	8
ONGUSAHA_TP53_TARGETS	ONGUSAHA_TP53_TARGETS	7/930	39/40755	2.56232e-05	0.000379593	0.000243191	IVL/PHLDA3/PTPRVP/DDIT4/PITPNC1/SERPINE2/CDKN1A	7
DELASERNA_MYOD_TARGETS_UP	DELASERNA_MYOD_TARGETS_UP	10/930	86/40755	2.69941e-05	0.000397444	0.000254627	MYBPH/PRSS23/HSPB8/MYLPF/ENO3/HES6/FAM241A/CDKN1A/FAM214B/GADD45G	10
MCMURRAY_TP53_HRAS_COOPERATION_RESPONSE_UP	MCMURRAY_TP53_HRAS_COOPERATION_RESPONSE_UP	6/930	27/40755	2.72885e-05	0.000401505	0.000257229	OAF/ENO3/KCTD15/F2RL1/HBEGF/HMGA1	6
BILD_MYC_ONCOGENIC_SIGNATURE	BILD_MYC_ONCOGENIC_SIGNATURE	16/930	209/40755	2.79254e-05	0.000410035	0.000262694	PLAU/ARNTL/NCR3LG1/GPRC5A/ERBB3/TNFAIP2/YPEL3/DPH1/NLRP1/NGFR/ABCC3/TRMT1/NTF4/EPS8L1/TGM2/ALS2CL	16
MULLIGHAN_MLL_SIGNATURE_2_DN	MULLIGHAN_MLL_SIGNATURE_2_DN	19/930	280/40755	2.80662e-05	0.000411543	0.00026366	TNFRSF4/TNFRSF25/EDN2/MPL/PDCD4/MYRF/BCAT1/PGF/PPL/KATNB1/PMAIP1/TRMT1/PTGIR/SERPINE2/DAB2/RPS6KA2/PTP4A3/TMEM268/ASS1	19
BROWN_MYELOID_CELL_DEVELOPMENT_UP	BROWN_MYELOID_CELL_DEVELOPMENT_UP	14/930	165/40755	2.82359e-05	0.000412347	0.000264175	PLK3/ANPEP/ITGAX/CD68/C3/JUNB/PLAUR/CD33/LILRB5/MXD1/ITGB2/DAB2/TNF/UPP1	14
MASSARWEH_TAMOXIFEN_RESISTANCE_DN	MASSARWEH_TAMOXIFEN_RESISTANCE_DN	18/930	257/40755	2.98445e-05	0.000433159	0.000277509	TTC39A/PDCD4/AFAP1L2/SYT12/PRSS23/CRABP1/PMAIP1/PLIN5/SLC1A4/TFAP2C/CISH/FGFRL1/RBM24/PRAG1/STC1/LETM2/ZHX2/SUSD3	18
KIM_BIPOLAR_DISORDER_OLIGODENDROCYTE_DENSITY_CORR_DN	KIM_BIPOLAR_DISORDER_OLIGODENDROCYTE_DENSITY_CORR_DN	10/930	87/40755	2.98821e-05	0.000433159	0.000277509	WNT11/RAPGEF3/HOXC5/HRK/HSD11B2/TNF/MAFK/LFNG/SERPINE1/TRPV6	10
MATTHEWS_AP1_TARGETS	MATTHEWS_AP1_TARGETS	5/930	17/40755	3.01481e-05	0.000436136	0.000279416	PLAUR/BCL3/HBEGF/FLNC/CA3	5
DELPUECH_FOXO3_TARGETS_DN	DELPUECH_FOXO3_TARGETS_DN	7/930	40/40755	3.04491e-05	0.000439016	0.000281261	PCK2/NUPR1/CEBPG/SLC1A4/MTHFD2/MB/VEGFA	7
BROCKE_APOPTOSIS_REVERSED_BY_IL6	BROCKE_APOPTOSIS_REVERSED_BY_IL6	13/930	146/40755	3.26369e-05	0.000466504	0.000298871	SH2D2A/RGS16/DEPP1/DUSP5/JUNB/ZFP36/POU2F2/BCL3/CEBPB/MAFF/BHLHE40/HBEGF/PTP4A3	13
SENESE_HDAC3_TARGETS_UP	SENESE_HDAC3_TARGETS_UP	27/930	495/40755	3.44232e-05	0.000489118	0.000313359	ERRFI1/ZNF697/RGS16/ATF3/DEPP1/PLAU/ROBO4/SNAP23/IL32/SLFN5/ITGB3/PMAIP1/SERPINE2/CCL20/TRPM8/MMP9/TMEM158/ACOX2/F2RL1/FOXC1/SQSTM1/HMGA1/GRB10/KDM7A/TNFRSF10B/TRAF1/ZNF41	27
BILBAN_B_CLL_LPL_DN	BILBAN_B_CLL_LPL_DN	7/930	41/40755	3.59979e-05	0.000508476	0.000325761	FOS/PMAIP1/JUNB/DUSP1/IER3/FYN/KLF4	7
CROONQUIST_STROMAL_STIMULATION_UP	CROONQUIST_STROMAL_STIMULATION_UP	8/930	56/40755	3.84577e-05	0.000539684	0.000345755	FOS/NUPR1/PPP1R15A/TGM2/DUSP1/IER3/SERPINE1/TSC22D3	8
GOZGIT_ESR1_TARGETS_UP	GOZGIT_ESR1_TARGETS_UP	13/930	149/40755	4.04e-05	0.000564004	0.000361336	ADAMTSL4/MMRN2/TH/ALDH3B1/C11orf86/FOS/ANPEP/CRISPLD2/NPTX1/CEBPA/COL12A1/FYN/SERPINE1	13
AZARE_NEOPLASTIC_TRANSFORMATION_BY_STAT3_DN	AZARE_NEOPLASTIC_TRANSFORMATION_BY_STAT3_DN	5/930	18/40755	4.0959e-05	0.000569595	0.000364918	CRYBG2/GPRC5A/PPL/CCL20/AQP3	5
SUH_COEXPRESSED_WITH_ID1_AND_ID2_UP	SUH_COEXPRESSED_WITH_ID1_AND_ID2_UP	5/930	18/40755	4.0959e-05	0.000569595	0.000364918	PLAU/DDIT3/BHLHE40/SQSTM1/NDRG1	5
TERAMOTO_OPN_TARGETS_CLUSTER_7	TERAMOTO_OPN_TARGETS_CLUSTER_7	5/930	18/40755	4.0959e-05	0.000569595	0.000364918	WARS1/GPT2/PPP1R15A/MTHFD2/PSPH	5
PEDERSEN_METASTASIS_BY_ERBB2_ISOFORM_6	PEDERSEN_METASTASIS_BY_ERBB2_ISOFORM_6	6/930	29/40755	4.212e-05	0.000583481	0.000373814	CAMK2N1/SERPINA3/ITGB2/IL2RB/RBM24/PRAG1	6
HUANG_GATA2_TARGETS_DN	HUANG_GATA2_TARGETS_DN	9/930	73/40755	4.24413e-05	0.000586114	0.000375501	PDCD4/LMO2/EXOC3L4/CHAC1/SLC1A4/MTHFD2/PDGFB/PARM1/ASNS	9
BRUECKNER_TARGETS_OF_MIRLET7A3_UP	BRUECKNER_TARGETS_OF_MIRLET7A3_UP	11/930	110/40755	4.50637e-05	0.000616337	0.000394864	ERRFI1/DUSP5/RHOV/ETV4/PITPNC1/ACOX2/FOXC1/RBM24/LRATD2/NDRG1/KLF4	11
SMID_BREAST_CANCER_ERBB2_UP	SMID_BREAST_CANCER_ERBB2_UP	13/930	151/40755	4.6428e-05	0.000634192	0.000406303	EFNA3/PLEKHA6/GALNT6/DUSP6/GRB7/ABCC3/MAB21L4/SLC37A1/BIK/SQSTM1/TRPV6/AQP3/ASS1	13
PASINI_SUZ12_TARGETS_DN	PASINI_SUZ12_TARGETS_DN	20/930	316/40755	4.68273e-05	0.000637223	0.000408245	ERRFI1/SFN/POU3F1/PRSS23/GPRC5A/KRT18/DUSP6/CNN1/CRLF1/PDGFB/BHLHE40/HBEGF/DUSP1/IER3/CDKN1A/GRB10/FLNC/CA3/LRATD2/AIF1L	20
CASORELLI_ACUTE_PROMYELOCYTIC_LEUKEMIA_UP	CASORELLI_ACUTE_PROMYELOCYTIC_LEUKEMIA_UP	14/930	173/40755	4.76183e-05	0.000646355	0.000414095	GFI1/KRT18/FOS/BCL11B/IGHA1/MAP1LC3B/NLRP1/ZFP36/CD33/S100P/HBEGF/DUSP1/PTGDS/TSC22D3	14
AMIT_EGF_RESPONSE_480_MCF10A	AMIT_EGF_RESPONSE_480_MCF10A	7/930	43/40755	4.9594e-05	0.00066729	0.000427508	SH2D2A/PHLDA2/PMAIP1/TRIB3/VEGFA/GRB10/STC1	7
KANNAN_TP53_TARGETS_UP	KANNAN_TP53_TARGETS_UP	8/930	58/40755	4.98532e-05	0.000669345	0.000428824	PLK3/ATF3/SLC3A2/SMAD7/PMAIP1/GDF15/BBC3/CDKN1A	8
CHICAS_RB1_TARGETS_GROWING	CHICAS_RB1_TARGETS_GROWING	17/930	243/40755	4.98709e-05	0.000669345	0.000428824	PEAR1/NIBAN1/DDIT4/ANO1/ALDH1L2/PCK2/SYNE3/ANPEP/NUPR1/NLRP1/SLC1A4/LRRC15/FGF1/PSPH/ASNS/EIF4EBP1/PSAT1	17
DAZARD_UV_RESPONSE_CLUSTER_G2	DAZARD_UV_RESPONSE_CLUSTER_G2	6/930	30/40755	5.16363e-05	0.000691317	0.000442901	ATF3/PHLDA2/PMAIP1/JUNB/CCL20/IER3	6
CAMPS_COLON_CANCER_COPY_NUMBER_UP	CAMPS_COLON_CANCER_COPY_NUMBER_UP	10/930	93/40755	5.33782e-05	0.000707171	0.000453058	RASD1/MYO15A/KRT34/KRT15/HAP1/MAFG/FSTL3/APC2/DUSP1/MAFK	10
SENGUPTA_NASOPHARYNGEAL_CARCINOMA_WITH_LMP1_DN	SENGUPTA_NASOPHARYNGEAL_CARCINOMA_WITH_LMP1_DN	14/930	175/40755	5.39853e-05	0.000713898	0.000457367	CRABP2/KRT7/SERPINA1/SERPINA3/CCDC9B/ANPEP/ZG16B/RRAD/MMP28/TFCP2L1/TRPM8/S100P/COL27A1/ASS1	14
ONDER_CDH1_TARGETS_3_DN	ONDER_CDH1_TARGETS_3_DN	8/930	59/40755	5.65282e-05	0.000734901	0.000470823	IVL/DEPP1/ANO1/GPRC5A/DUSP6/KRT15/CSF2/HBEGF	8
WANG_SMARCE1_TARGETS_UP	WANG_SMARCE1_TARGETS_UP	19/930	295/40755	5.68698e-05	0.000738896	0.000473383	SPOCD1/GATA3/UNC5B/BCAT1/KRT18/ALDH1L2/DACT1/SYNE3/WARS1/CYLD/NUPR1/SLFN5/ITGB3/EPAS1/KLHDC7B/DAB2/COL12A1/GRB10/VLDLR	19
OSWALD_HEMATOPOIETIC_STEM_CELL_IN_COLLAGEN_GEL_UP	OSWALD_HEMATOPOIETIC_STEM_CELL_IN_COLLAGEN_GEL_UP	16/930	222/40755	5.77968e-05	0.000747108	0.000478644	ATF3/ROM1/FOS/JUNB/ZFP36/PPP1R15A/IL2RB/MAFF/DAB2/DUSP1/IER3/TNF/CDKN1A/FLNC/CTSL/KLF4	16
PARENT_MTOR_SIGNALING_DN	PARENT_MTOR_SIGNALING_DN	7/930	44/40755	5.78212e-05	0.000747108	0.000478644	CRABP2/RGS16/CD248/KRT86/CNN1/PDGFB/VEGFA	7
VARELA_ZMPSTE24_TARGETS_UP	VARELA_ZMPSTE24_TARGETS_UP	7/930	44/40755	5.78212e-05	0.000747108	0.000478644	RGS16/ATF3/DDIT4/NR1D1/MKNK2/CDKN1A/GADD45G	7
THEILGAARD_NEUTROPHIL_AT_SKIN_WOUND_UP	THEILGAARD_NEUTROPHIL_AT_SKIN_WOUND_UP	9/930	76/40755	5.86078e-05	0.000747108	0.000478644	PLAU/VDR/ZFP36/MTHFD2/IER3/TNF/HMGA1/VEGFA/UPP1	9
JINESH_BLEBBISHIELD_TO_IMMUNE_CELL_FUSION_PBSHMS_DN	JINESH_BLEBBISHIELD_TO_IMMUNE_CELL_FUSION_PBSHMS_DN	23/930	402/40755	6.26578e-05	0.000756209	0.000484474	CRABP2/DEPP1/ZNF365/DDIT4/FOS/TNFAIP2/RHOV/ZG16B/PMAIP1/SERPINB8/C3/CEBPA/CCL20/THBD/KCNG1/BHLHE40/LAMP3/ETV5/IER3/VEGFA/RPS6KA2/NDRG1/ASS1	23
VANTVEER_BREAST_CANCER_ESR1_DN	VANTVEER_BREAST_CANCER_ESR1_DN	16/930	224/40755	6.42937e-05	0.000773355	0.000495459	KRT7/WARS1/KRT16/CEBPG/KCNN4/LILRB3/ITGB2/LAMP3/FOXC1/TNF/PLEKHG1/ASNS/TRPV6/NDRG1/PSAT1/ASS1	16
MANNE_COVID19_COMBINED_COHORT_VS_HEALTHY_DONOR_PLATELETS_UP	MANNE_COVID19_COMBINED_COHORT_VS_HEALTHY_DONOR_PLATELETS_UP	14/930	179/40755	6.89825e-05	0.000822865	0.000527179	FAM131C/DDIT3/EXOC3L4/LINGO1/VASN/NR1D1/PGPEP1/TGIF2/LRRC2/ALS2CL/CISH/HMGA1/FAM83H/GADD45G	14
DAZARD_UV_RESPONSE_CLUSTER_G28	DAZARD_UV_RESPONSE_CLUSTER_G28	5/930	20/40755	7.13591e-05	0.000847463	0.000542937	ATF3/PHLDA2/PMAIP1/CCL20/IER3	5
KHETCHOUMIAN_TRIM24_TARGETS_UP	KHETCHOUMIAN_TRIM24_TARGETS_UP	7/930	46/40755	7.76305e-05	0.000915887	0.000586774	KRT18/FOS/JUNB/TGM2/HBEGF/CDKN1A/SERPINE1	7
SATO_SILENCED_EPIGENETICALLY_IN_PANCREATIC_CANCER	SATO_SILENCED_EPIGENETICALLY_IN_PANCREATIC_CANCER	7/930	46/40755	7.76305e-05	0.000915887	0.000586774	S100A2/IL32/CLDN7/CRLF1/BIK/S100P/ARC	7
YIH_RESPONSE_TO_ARSENITE_C5	YIH_RESPONSE_TO_ARSENITE_C5	4/930	11/40755	7.82232e-05	0.000921013	0.000590058	CRABP2/PLAU/PGF/KRT15	4
MONNIER_POSTRADIATION_TUMOR_ESCAPE_DN	MONNIER_POSTRADIATION_TUMOR_ESCAPE_DN	22/930	382/40755	8.15118e-05	0.000955404	0.000612091	ERRFI1/GJB3/ARTN/WNT9A/FGF19/OAF/RAPGEF3/KRT18/ARHGAP9/DUSP6/FOS/CLDN9/SMAD7/IZUMO4/PPP1R15A/TGM2/BHLHE40/IRAK2/ANK1/GADD45G/NRARP/TSC22D3	22
PICCALUGA_ANGIOIMMUNOBLASTIC_LYMPHOMA_DN	PICCALUGA_ANGIOIMMUNOBLASTIC_LYMPHOMA_DN	12/930	138/40755	8.17393e-05	0.000956509	0.000612799	GATA3/CCDC59/MOAP1/PMAIP1/ZFP36/ZNF331/PPP1R15A/MXD1/CSRNP1/DUSP4/KLF4/TSC22D3	12
BENPORATH_MYC_TARGETS_WITH_EBOX	BENPORATH_MYC_TARGETS_WITH_EBOX	16/930	230/40755	8.7794e-05	0.00101687	0.000651472	AMPD3/CCND1/FOSL1/ALDH2/HSD11B2/NR1D1/CD79B/SMAD7/JUNB/CEBPA/BCL3/BBC3/CBS/SQSTM1/SERPINE1/MNX1	16
LIAN_LIPA_TARGETS_6M	LIAN_LIPA_TARGETS_6M	9/930	80/40755	8.79758e-05	0.00101788	0.00065212	SLC37A2/MMP19/TNFAIP2/CD68/GDF15/LILRB5/KIF1A/HMOX1/NEU1	9
DOANE_BREAST_CANCER_ESR1_DN	DOANE_BREAST_CANCER_ESR1_DN	7/930	47/40755	8.94307e-05	0.0010314	0.000660776	GJB3/KRT16/COL9A3/FOXC1/UPP1/PSAT1/ASS1	7
HUANG_FOXA2_TARGETS_UP	HUANG_FOXA2_TARGETS_UP	7/930	47/40755	8.94307e-05	0.0010314	0.000660776	PCK2/CHAC1/NR1D1/MAFF/LAMP3/ASNS/PSAT1	7
SATO_SILENCED_BY_DEACETYLATION_IN_PANCREATIC_CANCER	SATO_SILENCED_BY_DEACETYLATION_IN_PANCREATIC_CANCER	7/930	47/40755	8.94307e-05	0.0010314	0.000660776	ATF3/NGFR/GDF15/HMOX1/BIK/ULBP2/STC1	7
ZHAN_MULTIPLE_MYELOMA_LB_UP	ZHAN_MULTIPLE_MYELOMA_LB_UP	7/930	47/40755	8.94307e-05	0.0010314	0.000660776	PLEKHA7/HRK/P2RX5/COPZ2/IZUMO4/BIK/ADTRP	7
TONKS_TARGETS_OF_RUNX1_RUNX1T1_FUSION_SUSTAINED_IN_MONOCYTE_UP	TONKS_TARGETS_OF_RUNX1_RUNX1T1_FUSION_SUSTAINED_IN_MONOCYTE_UP	5/930	21/40755	9.19016e-05	0.00105313	0.000674701	CH25H/DUSP6/ALDH1A2/CYP1A1/GDF15	5
MULLIGHAN_MLL_SIGNATURE_1_UP	MULLIGHAN_MLL_SIGNATURE_1_UP	22/930	386/40755	9.476e-05	0.00108416	0.000694578	IL6R/MR1/NLRP3/POLD4/SLC8B1/ITGAX/TNFSF13/HOXB9/CD300C/SLC16A3/SERPINB8/CEBPA/CEBPG/SLC1A4/ITGB2/CYTH4/PRKCD/LST1/MAPK13/TFEB/LAT2/TNFRSF10B	22
BENPORATH_ES_CORE_NINE_CORRELATED	BENPORATH_ES_CORE_NINE_CORRELATED	10/930	100/40755	9.91302e-05	0.00112817	0.000722775	BCL11B/MAFG/CEBPG/TFCP2L1/TGIF2/CEBPB/TFAP2C/FOXC1/HMGA1/MDFI	10
ONDER_CDH1_TARGETS_2_UP	ONDER_CDH1_TARGETS_2_UP	17/930	257/40755	9.93484e-05	0.00113005	0.000723983	MMP19/FBLN5/ANPEP/NUPR1/NLRP1/SIX2/PID1/HMOX1/DAB2/ABLIM3/STC2/DUSP1/RPS6KA2/GRB10/SERPINE1/KLF4/TSC22D3	17
NIKOLSKY_BREAST_CANCER_17Q21_Q25_AMPLICON	NIKOLSKY_BREAST_CANCER_17Q21_Q25_AMPLICON	20/930	334/40755	0.000100129	0.00113654	0.000728139	COPZ2/HOXB9/NGFR/SAMD14/DLX3/ABCC3/CD79B/SCN4A/PITPNC1/ABCA10/SSTR2/CD300C/RAB37/HID1/UNC13D/OTOP2/FOXJ1/TMC8/C1QTNF1/SLC16A3	20
PARK_APL_PATHOGENESIS_DN	PARK_APL_PATHOGENESIS_DN	7/930	48/40755	0.000102651	0.00115906	0.000742564	IL32/CORO1A/JUNB/CEBPA/SMOX/S100P/NEU1	7
HORIUCHI_WTAP_TARGETS_UP	HORIUCHI_WTAP_TARGETS_UP	19/930	309/40755	0.000104882	0.00118115	0.000756721	FAM167B/ATF3/DUSP5/C11orf96/LRRC32/NR1D1/DNASE2/LINC01943/SERPINE2/SMOX/CEBPB/HMOX1/LAMP3/STC2/DUSP4/VLDLR/KLF4/COL27A1/RAB33A	19
PROVENZANI_METASTASIS_DN	PROVENZANI_METASTASIS_DN	12/930	142/40755	0.000107554	0.00120856	0.000774277	S100A3/S100A2/CCND1/ANO1/KRT81/TNFAIP2/CLDN7/SPINT2/EPAS1/TGM2/TRIP6/SERPINE1	12
GAVIN_FOXP3_TARGETS_CLUSTER_P4	GAVIN_FOXP3_TARGETS_CLUSTER_P4	10/930	101/40755	0.000107801	0.00120856	0.000774277	TNFRSF4/SLC22A15/NIBAN1/CD79B/PMAIP1/EPAS1/MXD1/IL2RB/ALS2CL/TMIE	10
CREIGHTON_AKT1_SIGNALING_VIA_MTOR_UP	CREIGHTON_AKT1_SIGNALING_VIA_MTOR_UP	6/930	34/40755	0.000108215	0.00120856	0.000774277	ARHGEF16/SPINT1/SLC37A1/BIK/PRKCD/NEU1	6
SCHOEN_NFKB_SIGNALING	SCHOEN_NFKB_SIGNALING	6/930	34/40755	0.000108215	0.00120856	0.000774277	SERPINA3/C3/MMP9/CSRNP1/CSF2/KLF4	6
AMIT_SERUM_RESPONSE_120_MCF10A	AMIT_SERUM_RESPONSE_120_MCF10A	8/930	65/40755	0.000114096	0.00126639	0.000811329	CLCF1/JUNB/PLAUR/DLX2/LIF/MAFF/GCNT1/KLF4	8
PARK_TRETINOIN_RESPONSE	PARK_TRETINOIN_RESPONSE	4/930	12/40755	0.000115213	0.00127355	0.000815914	ALOX5AP/SMOX/THBD/NDRG1	4
PETRETTO_BLOOD_PRESSURE_UP	PETRETTO_BLOOD_PRESSURE_UP	4/930	12/40755	0.000115213	0.00127355	0.000815914	NTRK1/NXPH4/RHOV/FOXC2	4
LEE_NEURAL_CREST_STEM_CELL_DN	LEE_NEURAL_CREST_STEM_CELL_DN	11/930	122/40755	0.000115891	0.00127973	0.000819873	MIR9-1HG/PRSS23/DUSP6/FOS/PMAIP1/GDF15/SLC1A4/COL9A3/MAFF/ETV5/TNFRSF10B	11
TIAN_TNF_SIGNALING_NOT_VIA_NFKB	TIAN_TNF_SIGNALING_NOT_VIA_NFKB	5/930	22/40755	0.000116701	0.00128604	0.000823919	RGS16/NR4A1/JUNB/PPP1R15A/IER3	5
KOBAYASHI_EGFR_SIGNALING_24HR_UP	KOBAYASHI_EGFR_SIGNALING_24HR_UP	10/930	102/40755	0.000117105	0.00128984	0.000826349	NIBAN1/PDCD4/PPL/NUPR1/HMOX1/S100P/AQP3/ASS1/WDR45/TSC22D3	10
SWEET_KRAS_TARGETS_UP	SWEET_KRAS_TARGETS_UP	9/930	83/40755	0.000117352	0.00129123	0.000827243	ADGRG1/NLRP1/NPTX1/JUNB/SERPINE2/SNAI1/PMEPA1/BHLHE40/SERPINE1	9
GUILLAUMOND_KLF10_TARGETS_UP	GUILLAUMOND_KLF10_TARGETS_UP	7/930	49/40755	0.000117417	0.00129129	0.000827281	COL16A1/SERPINE2/TFAP2C/IL2RB/ASNS/LPL/NDRG1	7
HUTTMANN_B_CLL_POOR_SURVIVAL_UP	HUTTMANN_B_CLL_POOR_SURVIVAL_UP	18/930	286/40755	0.000118032	0.00129738	0.000831185	MEF2D/IL6R/GATA3/DUSP5/RNF41/DUSP6/RIN3/ACAP1/NPTX1/SLC16A3/PPP1R15A/ARID5A/SERPINE2/NEU1/CDKN1A/LPL/EIF4EBP1/PRSS3	18
GAUSSMANN_MLL_AF4_FUSION_TARGETS_G_DN	GAUSSMANN_MLL_AF4_FUSION_TARGETS_G_DN	6/930	35/40755	0.000128096	0.00139732	0.00089521	PCK2/CPEB1/SERPINB8/RPS6KA2/ETV1/RAB39B	6
ONDER_CDH1_SIGNALING_VIA_CTNNB1	ONDER_CDH1_SIGNALING_VIA_CTNNB1	9/930	84/40755	0.000128803	0.00140219	0.000898333	MMP19/FBLN5/PPL/NUPR1/C3/EPAS1/STC2/SERPINE1/NDRG1	9
JINESH_BLEBBISHIELD_TO_IMMUNE_CELL_FUSION_PBSHMS_UP	JINESH_BLEBBISHIELD_TO_IMMUNE_CELL_FUSION_PBSHMS_UP	22/930	395/40755	0.000131791	0.00142967	0.000915935	ERRFI1/PRSS23/GPRC5A/KRT7/KRT80/HSPB8/GJB6/SPINT1/PPL/KRT16/PLIN5/ANGPTL4/CYP2S1/KCNN4/EPAS1/PMEPA1/HMOX1/KRT18P17/FYN/PRAG1/TNFRSF10B/DUSP4	22
GENTILE_UV_HIGH_DOSE_DN	GENTILE_UV_HIGH_DOSE_DN	18/930	289/40755	0.000134462	0.00145352	0.000931218	ATF3/COL13A1/DDIT4/DUSP5/NUPR1/RRAD/SMAD7/PMAIP1/FSTL3/ZFP36/IL11/DLX2/BHLHE40/PRKCD/HBEGF/DUSP1/PRSS3/TSC22D3	18
MCBRYAN_PUBERTAL_TGFB1_TARGETS_UP	MCBRYAN_PUBERTAL_TGFB1_TARGETS_UP	13/930	168/40755	0.000137935	0.00148436	0.000950975	COL16A1/KRT18/VASN/CNN1/EPAS1/TUBA4A/TGM2/BHLHE40/IER3/CDKN1A/VEGFA/GRB10/LPL	13
BROWNE_HCMV_INFECTION_24HR_UP	BROWNE_HCMV_INFECTION_24HR_UP	12/930	146/40755	0.000140076	0.00150515	0.000964295	WNT11/MSI1/SYNGR3/ATP1B2/SLC17A7/TGIF2/BHLHE40/ETV5/F2RL1/MYOZ3/ZHX2/RAB33A	12
SHAFFER_IRF4_TARGETS_IN_PLASMA_CELL_VS_MATURE_B_LYMPHOCYTE	SHAFFER_IRF4_TARGETS_IN_PLASMA_CELL_VS_MATURE_B_LYMPHOCYTE	8/930	67/40755	0.000141653	0.00151907	0.000973213	ATF3/DUSP5/SLC3A2/NR4A1/DDIT3/ZFP36/VEGFA/NDRG1	8
VERNELL_RETINOBLASTOMA_PATHWAY_DN	VERNELL_RETINOBLASTOMA_PATHWAY_DN	5/930	23/40755	0.000146324	0.00156488	0.00100256	CCND1/GPRC5A/PMEPA1/SERPINE1/PRAG1	5
OHGUCHI_LIVER_HNF4A_TARGETS_DN	OHGUCHI_LIVER_HNF4A_TARGETS_DN	13/930	169/40755	0.00014636	0.00156488	0.00100256	MFSD2A/SLC45A3/VWCE/RDH5/ERBB3/ARHGAP9/SERPINA1/SERPINA3/ASGR1/TPMT/BAAT/C8G/PNPLA7	13
WANG_RESPONSE_TO_GSK3_INHIBITOR_SB216763_DN	WANG_RESPONSE_TO_GSK3_INHIBITOR_SB216763_DN	21/930	371/40755	0.000148754	0.00158575	0.00101593	KIF21B/NLRP3/PDCD4/LMO2/RASGRP2/DUSP6/FOS/GPT2/SLC7A5/ETV4/SERPINB8/GMFG/KCNN4/SLC1A4/TUBA4A/ETV5/TNF/EIF4EBP1/NDRG1/PSAT1/IL3RA	21
LE_EGR2_TARGETS_DN	LE_EGR2_TARGETS_DN	10/930	105/40755	0.000149189	0.00158803	0.00101739	ERRFI1/SNCG/SLC1A5/TMEM40/FGF1/CDKN1A/LPL/CA3/NDRG1/PTGDS	10
WOO_LIVER_CANCER_RECURRENCE_UP	WOO_LIVER_CANCER_RECURRENCE_UP	10/930	105/40755	0.000149189	0.00158803	0.00101739	TNFRSF25/ARHGEF2/HKDC1/PLAU/DDIT3/PLAUR/LAMP3/DAB2/HMGA1/DUSP4	10
KOHOUTEK_CCNT1_TARGETS	KOHOUTEK_CCNT1_TARGETS	7/930	51/40755	0.000152126	0.00161531	0.00103487	SFN/KRT18/MYLPF/CD68/SQSTM1/AQP3/WDR45	7
WIERENGA_STAT5A_TARGETS_DN	WIERENGA_STAT5A_TARGETS_DN	14/930	193/40755	0.000153693	0.00162793	0.00104296	MPL/MYEOV/CCND1/SPX/CCDC9B/CORO1A/SPNS3/SAMD14/TMC8/PTGIR/SLC37A1/MGLL/LST1/SUSD3	14
LEIN_MEDULLA_MARKERS	LEIN_MEDULLA_MARKERS	9/930	86/40755	0.000154518	0.00163148	0.00104523	PHLDA3/SLC45A3/WNT8B/SERPINA3/CHRNB4/P2RX5/MAFG/CLGN/HMGA1	9
MIKKELSEN_IPS_ICP_WITH_H3K4ME3_AND_H327ME3	MIKKELSEN_IPS_ICP_WITH_H3K4ME3_AND_H327ME3	11/930	126/40755	0.000154557	0.00163148	0.00104523	EDN2/CRABP2/TRIM46/PDZD7/REM2/PRSS36/TPPP3/SLFN5/ABCC3/CNN1/PHYHIP	11
WANG_HCP_PROSTATE_CANCER	WANG_HCP_PROSTATE_CANCER	10/930	106/40755	0.000161405	0.00169464	0.00108569	ATF3/PPP1R15A/LAMP3/S100P/STC2/DUSP1/TFEB/GRB10/FLNC/ASS1	10
XU_HGF_TARGETS_INDUCED_BY_AKT1_48HR_UP	XU_HGF_TARGETS_INDUCED_BY_AKT1_48HR_UP	4/930	13/40755	0.000163412	0.00170822	0.00109439	AMPD3/PLAUR/TGM2/F2RL1	4
DOANE_RESPONSE_TO_ANDROGEN_DN	DOANE_RESPONSE_TO_ANDROGEN_DN	16/930	243/40755	0.000165848	0.00173201	0.00110963	CRABP2/PLEKHA6/GATA3/SLC29A3/PHLDA2/MCAM/RAPGEF3/VDR/DUSP6/KHK/SIX2/PRKCD/PCBP4/ABLIM3/CDKN1A/DUSP4	16
SERVITJA_ISLET_HNF1A_TARGETS_DN	SERVITJA_ISLET_HNF1A_TARGETS_DN	10/930	107/40755	0.000174454	0.00180895	0.00115893	WNK4/RAB37/FOXA3/HNF4A/CBS/ETV5/CDHR2/VLDLR/MAPK15/COL27A1	10
BOSCO_EPITHELIAL_DIFFERENTIATION_MODULE	BOSCO_EPITHELIAL_DIFFERENTIATION_MODULE	8/930	69/40755	0.000174475	0.00180895	0.00115893	GPRC5A/KRT18/HSPB8/IGHA1/PPL/CLDN7/KRT16/NCCRP1	8
SHIN_B_CELL_LYMPHOMA_CLUSTER_8	SHIN_B_CELL_LYMPHOMA_CLUSTER_8	6/930	37/40755	0.000176489	0.00182632	0.00117006	LMO1/IL21R/SMAD7/SNAI1/MFNG/MAFK	6
MEBARKI_HCC_PROGENITOR_WNT_UP_CTNNB1_INDEPENDENT	MEBARKI_HCC_PROGENITOR_WNT_UP_CTNNB1_INDEPENDENT	5/930	24/40755	0.000181369	0.00186073	0.0011921	SPOCD1/PLAUR/CGB3/LRRC15/MDFI	5
MISHRA_CARCINOMA_ASSOCIATED_FIBROBLAST_UP	MISHRA_CARCINOMA_ASSOCIATED_FIBROBLAST_UP	5/930	24/40755	0.000181369	0.00186073	0.0011921	SESN2/PLAU/FOS/MMP9/PDGFRB	5
BHAT_ESR1_TARGETS_NOT_VIA_AKT1_DN	BHAT_ESR1_TARGETS_NOT_VIA_AKT1_DN	9/930	88/40755	0.000184378	0.00188981	0.00121073	EDN2/MEF2D/GATA3/SLC29A3/DDIT4/CLDN9/MAP3K5/LRATD2/TSC22D3	9
TORCHIA_TARGETS_OF_EWSR1_FLI1_FUSION_UP	TORCHIA_TARGETS_OF_EWSR1_FLI1_FUSION_UP	17/930	271/40755	0.000187604	0.00191831	0.00122899	ARHGEF2/MR1/SLC45A3/DDIT4/PHLDA2/PKP3/SLC43A1/CACNA1C/BBC3/TNNI3/MACROD2/CASTOR1/SLC6A20/CISH/TMEM184A/KDM7A/TSC22D3	17
FOROUTAN_TGFB_EMT_DN	FOROUTAN_TGFB_EMT_DN	10/930	108/40755	0.000188378	0.00192531	0.00123347	ERBB3/TNFAIP2/SQOR/PPL/KRT15/GDF15/EPAS1/S100P/ESRP1/AQP3	10
MIKKELSEN_MEF_LCP_WITH_H3K4ME3	MIKKELSEN_MEF_LCP_WITH_H3K4ME3	11/930	129/40755	0.000190298	0.00193448	0.00123935	MR1/AMPD3/RDH5/MMP19/WARS1/SERPINB8/PDGFRB/GPSM3/GAL3ST4/NYAP1/AKNA	11
MARTIN_VIRAL_GPCR_SIGNALING_DN	MARTIN_VIRAL_GPCR_SIGNALING_DN	7/930	53/40755	0.000194706	0.00197594	0.00126591	LGR6/FOSL1/PGF/BRSK1/BIK/UNCX/PSPH	7
SWEET_KRAS_ONCOGENIC_SIGNATURE	SWEET_KRAS_ONCOGENIC_SIGNATURE	9/930	89/40755	0.000201019	0.00202286	0.00129597	PHLDA2/CCND1/KRT18/DUSP6/CD68/ITGB2/CSF2/CDKN1A/MDFI	9
FONTAINE_THYROID_TUMOR_UNCERTAIN_MALIGNANCY_UP	FONTAINE_THYROID_TUMOR_UNCERTAIN_MALIGNANCY_UP	6/930	38/40755	0.00020556	0.00206086	0.00132032	NIPAL3/PDCD4/CLDN7/CA11/GRB10/PSAT1	6
NIKOLSKY_BREAST_CANCER_7P22_AMPLICON	NIKOLSKY_BREAST_CANCER_7P22_AMPLICON	6/930	38/40755	0.00020556	0.00206086	0.00132032	ADAP1/TMEM184A/UNCX/MAFK/LFNG/AMZ1	6
RIZ_ERYTHROID_DIFFERENTIATION_6HR	RIZ_ERYTHROID_DIFFERENTIATION_6HR	6/930	38/40755	0.00020556	0.00206086	0.00132032	VAX1/VDR/HOXC9/BNC1/MEF2B/FOXC1	6
PEDRIOLI_MIR31_TARGETS_UP	PEDRIOLI_MIR31_TARGETS_UP	15/930	223/40755	0.000208235	0.00207137	0.00132705	GATA3/DDIT4/PDCD4/RASGRP2/KRT7/KRT80/KRT81/ISM2/FBLN5/CORO1A/HES7/ANGPTL4/LINC01869/KIAA1755/CISH	15
BAELDE_DIABETIC_NEPHROPATHY_DN	BAELDE_DIABETIC_NEPHROPATHY_DN	23/930	437/40755	0.000213766	0.00207511	0.00132944	MXRA8/ALDH3B1/GPRC5A/DDN/WARS1/CORO2B/NUPR1/NPHS1/MTHFD2/MAFF/PTH1R/FGF1/DUSP1/FOXC1/VEGFA/FYN/SERPINE1/LPL/PHYHIP/NDRG1/AQP3/PTGDS/TSC22D3	23
PETROVA_ENDOTHELIUM_LYMPHATIC_VS_BLOOD_UP	PETROVA_ENDOTHELIUM_LYMPHATIC_VS_BLOOD_UP	11/930	131/40755	0.000217825	0.00207511	0.00132944	RGS16/UNC5B/CH25H/DUSP5/LMO2/CYP1A1/GMFG/TUBA4A/LAMP3/DMTN/NDRG1	11
CAIRO_LIVER_DEVELOPMENT_DN	CAIRO_LIVER_DEVELOPMENT_DN	15/930	224/40755	0.000218566	0.00207511	0.00132944	RDH5/ALOX5AP/SLC7A7/PCK2/SERPINA1/SQOR/CYLD/CD68/SSTR2/C3/CBS/HMOX1/SLC38A3/NDRG1/C8G	15
HENDRICKS_SMARCA4_TARGETS_UP	HENDRICKS_SMARCA4_TARGETS_UP	7/930	54/40755	0.000219338	0.00207511	0.00132944	SPOCD1/S100A2/HKDC1/ADGRG1/KRT15/SERPINE2/CDKN1A	7
PHONG_TNF_RESPONSE_VIA_P38_COMPLETE	PHONG_TNF_RESPONSE_VIA_P38_COMPLETE	15/930	225/40755	0.000229336	0.00213167	0.00136568	ATF3/DUSP5/DDIT3/FOS/MAFG/PMAIP1/MKNK2/ZFP36/BCL3/PPP1R15A/IL11/SERPINE2/CDC42EP1/ETV5/FOXC1	15
DOANE_BREAST_CANCER_ESR1_UP	DOANE_BREAST_CANCER_ESR1_UP	10/930	111/40755	0.000235876	0.00217743	0.001395	TTC39A/GATA3/GPRC5A/KRT18/GDF15/EPS8L1/ACOX2/CLGN/STC2/DUSP4	10
LIM_MAMMARY_LUMINAL_MATURE_UP	LIM_MAMMARY_LUMINAL_MATURE_UP	10/930	111/40755	0.000235876	0.00217743	0.001395	ALDH3B1/PTPN6/HSD11B2/DRC3/WNK4/HID1/EPS8L1/HES6/TGM2/GADD45G	10
RASHI_RESPONSE_TO_IONIZING_RADIATION_1	RASHI_RESPONSE_TO_IONIZING_RADIATION_1	6/930	39/40755	0.000238276	0.00219639	0.00140714	ATF3/FOS/ZFP36/DUSP1/IER3/VEGFA	6
FOSTER_KDM1A_TARGETS_DN	FOSTER_KDM1A_TARGETS_DN	14/930	202/40755	0.000246577	0.00226845	0.00145331	AMPD3/LTBP3/RAPGEF3/KRT7/DDIT3/WARS1/CORO1A/PARD6A/ENO3/MTHFD2/ABCB6/TGM2/ADAP1/TBC1D2	14
CHIANG_LIVER_CANCER_SUBCLASS_PROLIFERATION_UP	CHIANG_LIVER_CANCER_SUBCLASS_PROLIFERATION_UP	13/930	179/40755	0.000258055	0.00236797	0.00151707	TRNP1/BCAT1/SLC7A7/ETV4/SLC16A3/ARID3A/SLC1A5/TUBA4A/MMP9/PRKCD/S100P/MAPK13/PTP4A3	13
DAVICIONI_MOLECULAR_ARMS_VS_ERMS_DN	DAVICIONI_MOLECULAR_ARMS_VS_ERMS_DN	13/930	179/40755	0.000258055	0.00236797	0.00151707	CRABP2/NIBAN1/CCND1/WNT11/CD248/HOXC11/SLC1A5/PTH1R/TRIP6/DUSP4/EIF4EBP1/PTP4A3/OPLAH	13
LEIN_PONS_MARKERS	LEIN_PONS_MARKERS	9/930	92/40755	0.0002586	0.00236995	0.00151834	HCRTR1/LTBP3/HSPB8/CHRNB4/P2RX5/RAB37/CLGN/HMGA1/TSC22D3	9
FURUKAWA_DUSP6_TARGETS_PCI35_DN	FURUKAWA_DUSP6_TARGETS_PCI35_DN	8/930	73/40755	0.000258946	0.00237211	0.00151972	NGF/PHLDA2/SYNE3/PMEPA1/MAFF/ACOX2/SLCO2A1/LAT2	8
JI_METASTASIS_REPRESSED_BY_STK11	JI_METASTASIS_REPRESSED_BY_STK11	5/930	26/40755	0.000270283	0.00246028	0.00157621	NPTX1/GDF15/EPAS1/F2RL1/DUSP4	5
BROWNE_HCMV_INFECTION_4HR_DN	BROWNE_HCMV_INFECTION_4HR_DN	16/930	254/40755	0.000273474	0.00248199	0.00159012	NGF/DDIT3/SERPINA1/SYNGR3/KATNB1/NLRP1/SMAD7/PTGER1/ZFP36/NTSR1/CSF1R/DUSP1/FOXC1/GPSM3/ETV1/GCNT1	16
BOYLAN_MULTIPLE_MYELOMA_C_D_DN	BOYLAN_MULTIPLE_MYELOMA_C_D_DN	17/930	280/40755	0.000275172	0.00249216	0.00159663	FOS/SERPINA3/SQOR/CORO2B/ZG16B/CLDN7/TBX21/HID1/C3/LILRB5/KHK/MMP9/IL2RB/F2RL1/C7orf57/UPP1/AQP3	17
DIRMEIER_LMP1_RESPONSE_LATE_UP	DIRMEIER_LMP1_RESPONSE_LATE_UP	7/930	56/40755	0.000276129	0.00249767	0.00160016	CARS1/SLC7A5/MTHFD2/HMOX1/SQSTM1/GARS1/TRAF1	7
FERNANDEZ_BOUND_BY_MYC	FERNANDEZ_BOUND_BY_MYC	13/930	181/40755	0.000287505	0.00259187	0.00166051	AMPD3/ALDH2/HSD11B2/NR1D1/CD79B/JUNB/CEBPA/BCL3/BBC3/FUT1/HMOX1/ACHE/SERPINE1	13
NIKOLSKY_BREAST_CANCER_11Q12_Q14_AMPLICON	NIKOLSKY_BREAST_CANCER_11Q12_Q14_AMPLICON	12/930	158/40755	0.000292564	0.00263528	0.00168832	VWCE/MYEOV/CCND1/FGF19/ANO1/WNT11/LRRC32/POLD4/CLCF1/CARNS1/TMEM151A/CD248	12
CERVERA_SDHB_TARGETS_2	CERVERA_SDHB_TARGETS_2	10/930	114/40755	0.000293021	0.00263829	0.00169025	HKDC1/SYT12/PRSS23/MCAM/FSTL3/SERPINE2/ATP2B2/DUSP1/ESRP1/LRATD2	10
SHETH_LIVER_CANCER_VS_TXNIP_LOSS_PAM3	SHETH_LIVER_CANCER_VS_TXNIP_LOSS_PAM3	8/930	75/40755	0.00031228	0.00278956	0.00178716	UNC5B/GALNT6/PCK2/IGDCC4/NUPR1/MAFF/SERPINE1/PSAT1	8
BLANCO_MELO_INFLUENZA_A_INFECTION_A594_CELLS_UP	BLANCO_MELO_INFLUENZA_A_INFECTION_A594_CELLS_UP	6/930	41/40755	0.000315915	0.00281619	0.00180423	DDIT3/DUSP6/PMAIP1/PLAUR/HBEGF/STC1	6
GOTZMANN_EPITHELIAL_TO_MESENCHYMAL_TRANSITION_DN	GOTZMANN_EPITHELIAL_TO_MESENCHYMAL_TRANSITION_DN	14/930	207/40755	0.000316516	0.00281921	0.00180616	EDN2/IVL/DMBT1/SLC3A2/FOSL1/FOS/SNAP23/BNC1/KRT15/SLC1A5/MTHFD2/SERPINE2/CDKN1A/KLF4	14
WINTER_HYPOXIA_UP	WINTER_HYPOXIA_UP	9/930	95/40755	0.000329218	0.0029131	0.00186631	HES2/S100A3/PLAU/NDUFA4L2/PGF/ANGPTL4/TFAP2C/VEGFA/NDRG1	9
TONKS_TARGETS_OF_RUNX1_RUNX1T1_FUSION_HSC_UP	TONKS_TARGETS_OF_RUNX1_RUNX1T1_FUSION_HSC_UP	13/930	184/40755	0.000337036	0.00297886	0.00190845	CH25H/PDCD4/PRSS23/DUSP6/ALDH1A2/CYP1A1/NLRP1/NPTX1/GDF15/HMOX1/DAB2/F2RL1/RAB33A	13
LENAOUR_DENDRITIC_CELL_MATURATION_UP	LENAOUR_DENDRITIC_CELL_MATURATION_UP	10/930	116/40755	0.000337204	0.00297886	0.00190845	CRABP2/DUSP5/CEBPA/GDF15/SPINT2/TGM2/CBS/MGLL/DUSP1/LPL	10
SWEET_LUNG_CANCER_KRAS_DN	SWEET_LUNG_CANCER_KRAS_DN	22/930	423/40755	0.000341533	0.00301464	0.00193137	COL13A1/VAX1/TPH1/LMO2/SERPINA3/BNC1/SLC7A5/C3/CYP2S1/GMFG/RASIP1/TNNI3/EPAS1/SPEF1/THBD/CCRL2/PDGFRB/DUSP1/VEGFA/FYN/CA3/KLF4	22
LIANG_SILENCED_BY_METHYLATION_2	LIANG_SILENCED_BY_METHYLATION_2	7/930	58/40755	0.000344169	0.00302922	0.00194071	C3/CCL20/THBD/BIK/CSF2/HBEGF/STC1	7
LEE_AGING_NEOCORTEX_UP	LEE_AGING_NEOCORTEX_UP	8/930	77/40755	0.00037425	0.00326202	0.00208985	NR4A1/DDIT3/FOS/CD68/JUNB/VEGFA/NDRG1/PSAT1	8
CROONQUIST_NRAS_VS_STROMAL_STIMULATION_DN	CROONQUIST_NRAS_VS_STROMAL_STIMULATION_DN	9/930	97/40755	0.000384605	0.00333877	0.00213902	COL16A1/DEPP1/FOS/NUPR1/PPP1R15A/DUSP1/IER3/PTP4A3/TSC22D3	9
MATSUDA_NATURAL_KILLER_DIFFERENTIATION	MATSUDA_NATURAL_KILLER_DIFFERENTIATION	24/930	485/40755	0.000387135	0.00335398	0.00214877	SARS1/PRSS23/OAF/VDR/FOS/SERPINA3/BCL11B/CPEB1/TM6SF1/BNC1/CORO1A/TBX21/MISP/PLAUR/KCNN4/PMEPA1/SLC5A4/IL2RB/BHLHE40/F2RL1/RPS6KA2/ASNS/KLF4/TSC22D3	24
CHUANG_OXIDATIVE_STRESS_RESPONSE_UP	CHUANG_OXIDATIVE_STRESS_RESPONSE_UP	5/930	28/40755	0.000388867	0.00336357	0.00215491	EPS8L2/DDIT3/GDF15/LIF/HMOX1	5
GARGALOVIC_RESPONSE_TO_OXIDIZED_PHOSPHOLIPIDS_MAGENTA_UP	GARGALOVIC_RESPONSE_TO_OXIDIZED_PHOSPHOLIPIDS_MAGENTA_UP	5/930	28/40755	0.000388867	0.00336357	0.00215491	RASD1/MAFG/PPP1R15A/MAFF/CSRNP1	5
LEE_LIVER_CANCER_SURVIVAL_UP	LEE_LIVER_CANCER_SURVIVAL_UP	13/930	187/40755	0.000393654	0.003389	0.00217121	IL6R/WNT11/SLC6A12/RDH5/NECAB2/FLJ30679/ASGR1/LINC02693/KHK/SLC38A3/ACOX2/TTBK1/BAAT	13
LEE_LIVER_CANCER_HEPATOBLAST	LEE_LIVER_CANCER_HEPATOBLAST	4/930	16/40755	0.000393851	0.003389	0.00217121	NR4A1/KRT7/FOS/PLAUR	4
MAINA_VHL_TARGETS_DN	MAINA_VHL_TARGETS_DN	4/930	16/40755	0.000393851	0.003389	0.00217121	CCND1/SLC16A3/BHLHE40/VEGFA	4
MUELLER_METHYLATED_IN_GLIOBLASTOMA	MUELLER_METHYLATED_IN_GLIOBLASTOMA	6/930	43/40755	0.00041209	0.00351786	0.00225376	SFN/KRT81/SPINT1/CGB3/S100P/IER3	6
NIKOLSKY_BREAST_CANCER_16P13_AMPLICON	NIKOLSKY_BREAST_CANCER_16P13_AMPLICON	10/930	119/40755	0.000413798	0.00352825	0.00226041	RGS11/PDIA2/PRR35/SYNGR3/ZG16B/CLDN6/MMP25/IL32/ZNF213/CLDN9	10
CAIRO_HEPATOBLASTOMA_CLASSES_DN	CAIRO_HEPATOBLASTOMA_CLASSES_DN	14/930	214/40755	0.000442534	0.00374071	0.00239653	MMRN2/PDE2A/ALDH2/CYP1A1/CYLD/COPZ2/SMAD7/KHK/IL2RB/BHLHE40/MAP3K5/PACRG/TSC22D3/RAB33A	14
REN_ALVEOLAR_RHABDOMYOSARCOMA_UP	REN_ALVEOLAR_RHABDOMYOSARCOMA_UP	9/930	99/40755	0.000447448	0.00377338	0.00241746	NHLH1/PDE2A/ERBB3/MYLPF/TPPP3/ENO3/CEBPA/SPINT2/TGIF2	9
HOFFMANN_PRE_BI_TO_LARGE_PRE_BII_LYMPHOCYTE_UP	HOFFMANN_PRE_BI_TO_LARGE_PRE_BII_LYMPHOCYTE_UP	5/930	29/40755	0.000461106	0.00387189	0.00248057	SARS1/FCRLA/TRIM46/LILRB5/SAMD10	5
HOFMANN_MYELODYSPLASTIC_SYNDROM_LOW_RISK_DN	HOFMANN_MYELODYSPLASTIC_SYNDROM_LOW_RISK_DN	5/930	29/40755	0.000461106	0.00387189	0.00248057	CCND1/GPRC5A/GDF15/TFAP2C/IER3	5
ISSAEVA_MLL2_TARGETS	ISSAEVA_MLL2_TARGETS	7/930	61/40755	0.000470762	0.00394529	0.0025276	PLAU/LMO1/PPL/ADGRG1/ENO3/COL9A3/DENND3	7
LINDSTEDT_DENDRITIC_CELL_MATURATION_A	LINDSTEDT_DENDRITIC_CELL_MATURATION_A	7/930	61/40755	0.000470762	0.00394529	0.0025276	TNFRSF4/SLC3A2/SLC7A5/SCARF1/CCL20/CSF2/TNF	7
CERVERA_SDHB_TARGETS_1_UP	CERVERA_SDHB_TARGETS_1_UP	10/930	121/40755	0.00047249	0.00395515	0.00253392	PRSS23/VDR/KRT80/PMAIP1/EPS8L1/NEURL3/SERPINE2/TMEM40/DUSP4/BAAT	10
CAIRO_HEPATOBLASTOMA_DN	CAIRO_HEPATOBLASTOMA_DN	16/930	267/40755	0.000474228	0.00396662	0.00254127	ANO1/PCK2/ENO3/SHBG/SERPINB8/ANGPTL4/CBS/PTH1R/MGLL/ABLIM3/MAP3K5/SERPINE1/AQP3/GADD45G/ASS1/C8G	16
IWANAGA_CARCINOGENESIS_BY_KRAS_PTEN_UP	IWANAGA_CARCINOGENESIS_BY_KRAS_PTEN_UP	13/930	191/40755	0.000481553	0.00401674	0.00257338	HES2/INAVA/DMBT1/SERPINA3/FOXJ1/ADAMTS10/NTF4/TUBA4A/SIGLEC1/HMOX1/BHLHE40/SERPINE1/GRIN1	13
ROSS_AML_WITH_PML_RARA_FUSION	ROSS_AML_WITH_PML_RARA_FUSION	8/930	80/40755	0.000485638	0.00404167	0.00258935	TNFRSF4/KRT18/SLC1A4/GRB10/ASNS/AQP3/GCNT1/PTGDS	8
BOYAULT_LIVER_CANCER_SUBCLASS_G56_DN	BOYAULT_LIVER_CANCER_SUBCLASS_G56_DN	4/930	17/40755	0.000505759	0.0041737	0.00267393	MAFF/BHLHE40/F2RL1/IER3	4
GOUYER_TATI_TARGETS_DN	GOUYER_TATI_TARGETS_DN	4/930	17/40755	0.000505759	0.0041737	0.00267393	SNCG/MCAM/TIMP4/PTP4A3	4
JECHLINGER_EPITHELIAL_TO_MESENCHYMAL_TRANSITION_DN	JECHLINGER_EPITHELIAL_TO_MESENCHYMAL_TRANSITION_DN	7/930	62/40755	0.000520348	0.00427443	0.00273846	ATF3/NR4A1/FOS/GRB7/ZFP36/TGM2/DUSP1	7
SARRIO_EPITHELIAL_MESENCHYMAL_TRANSITION_DN	SARRIO_EPITHELIAL_MESENCHYMAL_TRANSITION_DN	11/930	145/40755	0.000521464	0.00427708	0.00274016	ERRFI1/ATF3/FOS/SERPINA3/MMP25/KRT16/MKNK2/MAP3K5/AQP3/GADD45G/TSC22D3	11
KUROZUMI_RESPONSE_TO_ONCOCYTIC_VIRUS	KUROZUMI_RESPONSE_TO_ONCOCYTIC_VIRUS	6/930	45/40755	0.000529703	0.00432818	0.0027729	IL6R/C3/IL11/CCL20/IL2RB/TNF	6
LEE_METASTASIS_AND_ALTERNATIVE_SPLICING_DN	LEE_METASTASIS_AND_ALTERNATIVE_SPLICING_DN	6/930	45/40755	0.000529703	0.00432818	0.0027729	LGR6/PHLDA2/NLRP1/CEBPG/COL9A3/TTBK1	6
TAKEDA_TARGETS_OF_NUP98_HOXA9_FUSION_6HR_DN	TAKEDA_TARGETS_OF_NUP98_HOXA9_FUSION_6HR_DN	6/930	45/40755	0.000529703	0.00432818	0.0027729	IL6R/ZFP36/HMOX1/IRAK2/SERPINE1/TRAF1	6
TOOKER_GEMCITABINE_RESISTANCE_DN	TOOKER_GEMCITABINE_RESISTANCE_DN	10/930	123/40755	0.000537926	0.00437847	0.00280512	SLC3A2/GPRC5A/SLC7A5/MKNK2/CEBPG/TRIB3/CEBPB/ASNS/EIF4EBP1/PSAT1	10
SERVITJA_ISLET_HNF1A_TARGETS_UP	SERVITJA_ISLET_HNF1A_TARGETS_UP	12/930	169/40755	0.000538295	0.00437847	0.00280512	ATF3/SNCG/MCAM/TNFAIP2/SV2B/ABCC3/SERPINE2/TGM2/ITGB2/ADCYAP1R1/OPLAH/ASS1	12
SMID_BREAST_CANCER_LUMINAL_B_UP	SMID_BREAST_CANCER_LUMINAL_B_UP	12/930	169/40755	0.000538295	0.00437847	0.00280512	CRABP2/GATA3/CCND1/KRT18/SERPINA3/TPPP3/SSTR2/GDF15/TNNI3/ACOX2/CAMK2B/STC1	12
WANG_CISPLATIN_RESPONSE_AND_XPC_DN	WANG_CISPLATIN_RESPONSE_AND_XPC_DN	14/930	219/40755	0.000556775	0.00451293	0.00289126	ARHGEF2/CD248/HOXC5/MMP19/RNF41/STOML1/BNC1/CDIPT/SMAD7/BBC3/CEBPB/CDKN1A/TNFRSF10B/TSC22D3	14
ONDER_CDH1_TARGETS_1_DN	ONDER_CDH1_TARGETS_1_DN	12/930	170/40755	0.000567388	0.00458055	0.00293458	IVL/DEPP1/ZNF365/ANO1/FOSL1/GPRC5A/DUSP6/KRT34/KRT15/SERPINB8/CSF2/HBEGF	12
PASQUALUCCI_LYMPHOMA_BY_GC_STAGE_DN	PASQUALUCCI_LYMPHOMA_BY_GC_STAGE_DN	12/930	170/40755	0.000567388	0.00458055	0.00293458	FCRLA/PDE2A/RASGRP2/BCAT1/RIN3/CORO1A/MKNK2/CD22/GMFG/VPREB3/FAM43A/SUSD3	12
BHAT_ESR1_TARGETS_VIA_AKT1_DN	BHAT_ESR1_TARGETS_VIA_AKT1_DN	8/930	82/40755	0.000573793	0.00461491	0.0029566	EDN2/MEF2D/SLC29A3/AFAP1L2/CLDN9/PPL/YPEL3/LRATD2	8
FOROUTAN_PRODRANK_TGFB_EMT_DN	FOROUTAN_PRODRANK_TGFB_EMT_DN	8/930	82/40755	0.000573793	0.00461491	0.0029566	ERBB3/TNFAIP2/SQOR/PPL/GDF15/EPAS1/S100P/ESRP1	8
ROSS_ACUTE_MYELOID_LEUKEMIA_CBF	ROSS_ACUTE_MYELOID_LEUKEMIA_CBF	8/930	82/40755	0.000573793	0.00461491	0.0029566	DUSP6/SLC8B1/PMAIP1/MKNK2/JUNB/PTGIR/LAT2/TMEM268	8
VANDESLUIS_COMMD1_TARGETS_GROUP_3_UP	VANDESLUIS_COMMD1_TARGETS_GROUP_3_UP	8/930	82/40755	0.000573793	0.00461491	0.0029566	HKDC1/PHLDA2/SPINT1/CLDN6/SLC16A3/ETV5/IER3/UPP1	8
LINDSTEDT_DENDRITIC_CELL_MATURATION_D	LINDSTEDT_DENDRITIC_CELL_MATURATION_D	7/930	63/40755	0.000574001	0.00461491	0.0029566	ITGAX/SLC1A5/ITGB2/DAB2/LST1/AQP3/PRSS3	7
NAKAMURA_CANCER_MICROENVIRONMENT_DN	NAKAMURA_CANCER_MICROENVIRONMENT_DN	6/930	46/40755	0.000597514	0.0047631	0.00305154	ARTN/CARS1/BCAT1/PSPH/ASNS/PSAT1	6
HUMMERICH_SKIN_CANCER_PROGRESSION_DN	HUMMERICH_SKIN_CANCER_PROGRESSION_DN	9/930	103/40755	0.000598533	0.00476593	0.00305335	COL16A1/MYBPH/LTBP3/SERPINA1/MYLPF/ENO3/C3/MB/PCDH12	9
GAUSSMANN_MLL_AF4_FUSION_TARGETS_G_UP	GAUSSMANN_MLL_AF4_FUSION_TARGETS_G_UP	15/930	247/40755	0.000613359	0.00486994	0.00311998	MXRA8/TNFRSF25/DEPP1/RAPGEF3/VDR/P2RX5/INPP5K/FOXJ1/C3/CEBPA/NTF4/SIX2/MGLL/TSLP/NRARP	15
STEIN_ESRRA_TARGETS_UP	STEIN_ESRRA_TARGETS_UP	20/930	385/40755	0.000631419	0.00499333	0.00319904	AMPD3/DDIT3/ISCU/SPINT1/CYP1A1/SYNGR3/SLC16A3/GDF15/KCNN4/EPAS1/MMP9/SLC25A20/DUSP1/FOXC1/VEGFA/ASNS/OPLAH/CTSL/UAP1L1/WDR45	20
LIAN_LIPA_TARGETS_3M	LIAN_LIPA_TARGETS_3M	7/930	64/40755	0.000631956	0.00499333	0.00319904	MMP19/TNFAIP2/CD68/GDF15/LILRB5/HMOX1/NEU1	7
DANG_MYC_TARGETS_DN	DANG_MYC_TARGETS_DN	5/930	31/40755	0.000635346	0.00501277	0.00321149	CEBPA/HMOX1/PDGFB/SERPINE1/NDRG1	5
RODWELL_AGING_KIDNEY_NO_BLOOD_UP	RODWELL_AGING_KIDNEY_NO_BLOOD_UP	14/930	223/40755	0.000665358	0.00520573	0.00333512	MIR34AHG/PHLDA3/MYRF/MCAM/ADGRG1/ABCC3/C3/SERPINE2/CDC42EP1/MGLL/ADCY10P1/ASNS/ZNF783/COL27A1	14
KUNINGER_IGF1_VS_PDGFB_TARGETS_DN	KUNINGER_IGF1_VS_PDGFB_TARGETS_DN	6/930	47/40755	0.000671867	0.0052314	0.00335156	ERRFI1/DUSP6/CLBA1/DLX3/THBD/DUSP4	6
MEBARKI_HCC_PROGENITOR_WNT_UP_CTNNB1_DEPENDENT_BLOCKED_BY_FZD8CRD	MEBARKI_HCC_PROGENITOR_WNT_UP_CTNNB1_DEPENDENT_BLOCKED_BY_FZD8CRD	6/930	47/40755	0.000671867	0.0052314	0.00335156	CRISPLD2/ARID3A/RBM24/LFNG/SERPINE1/PRAG1	6
SATO_SILENCED_BY_METHYLATION_IN_PANCREATIC_CANCER_2	SATO_SILENCED_BY_METHYLATION_IN_PANCREATIC_CANCER_2	6/930	47/40755	0.000671867	0.0052314	0.00335156	TNFRSF25/SFN/MATN1/CSF2/TNF/CDKN1A	6
NEMETH_INFLAMMATORY_RESPONSE_LPS_UP	NEMETH_INFLAMMATORY_RESPONSE_LPS_UP	8/930	84/40755	0.000674446	0.0052314	0.00335156	RGS16/ATF3/PRKCD/DAB2/SQSTM1/IER3/TNF/CDKN1A	8
GHANDHI_DIRECT_IRRADIATION_UP	GHANDHI_DIRECT_IRRADIATION_UP	9/930	105/40755	0.000688404	0.00532229	0.00340979	VWCE/MIR23AHG/GDF15/BBC3/IL11/LIF/TSLP/CDKN1A/TNFRSF10B	9
BOSCO_ALLERGEN_INDUCED_TH2_ASSOCIATED_MODULE	BOSCO_ALLERGEN_INDUCED_TH2_ASSOCIATED_MODULE	11/930	150/40755	0.000692735	0.00534618	0.0034251	GFI1/DUSP5/LRRC32/DACT1/CYLD/SPINT2/LIF/BHLHE40/CISH/DUSP4/TSC22D3	11
BROWNE_HCMV_INFECTION_6HR_UP	BROWNE_HCMV_INFECTION_6HR_UP	7/930	65/40755	0.000694457	0.00534627	0.00342515	MPL/CH25H/ARNTL/C2CD2L/FOXJ1/HBEGF/PTGDS	7
LEE_LIVER_CANCER_MYC_TGFA_DN	LEE_LIVER_CANCER_MYC_TGFA_DN	7/930	65/40755	0.000694457	0.00534627	0.00342515	RGS16/ZC2HC1C/TRPV2/KHK/CA3/PTP4A3/BAAT	7
GRAESSMANN_RESPONSE_TO_MC_AND_SERUM_DEPRIVATION_DN	GRAESSMANN_RESPONSE_TO_MC_AND_SERUM_DEPRIVATION_DN	8/930	85/40755	0.000729851	0.00534627	0.00342515	INSRR/RAPGEF3/REM2/CLDN9/HID1/CRB3/VEGFA/SERPINE1	8
SCHUETZ_BREAST_CANCER_DUCTAL_INVASIVE_DN	SCHUETZ_BREAST_CANCER_DUCTAL_INVASIVE_DN	8/930	85/40755	0.000729851	0.00534627	0.00342515	TTC39A/PDCD4/ERBB3/SERPINA1/GDF15/SLC1A4/STC2/ASNS	8
ROESSLER_LIVER_CANCER_METASTASIS_UP	ROESSLER_LIVER_CANCER_METASTASIS_UP	9/930	106/40755	0.0007373	0.00534627	0.00342515	ALDH3B1/STOML1/ENO3/PMAIP1/KHK/MMP9/IL2RB/MDFI/LPL	9
DORSAM_HOXA9_TARGETS_DN	DORSAM_HOXA9_TARGETS_DN	5/930	32/40755	0.000738965	0.00534627	0.00342515	ARNTL/KRT18/JUNB/CISH/TSC22D3	5
FARDIN_HYPOXIA_11	FARDIN_HYPOXIA_11	5/930	32/40755	0.000738965	0.00534627	0.00342515	DDIT4/ANGPTL4/BHLHE40/VEGFA/NDRG1	5
NOJIMA_SFRP2_TARGETS_UP	NOJIMA_SFRP2_TARGETS_UP	5/930	32/40755	0.000738965	0.00534627	0.00342515	INHBE/WARS1/PPP1R15A/MXD1/TRIB3	5
BENITEZ_GBM_PROTEASOME_INHIBITION_RESPONSE	BENITEZ_GBM_PROTEASOME_INHIBITION_RESPONSE	6/930	48/40755	0.000753184	0.00541571	0.00346964	SESN2/INKA2/CCND1/MXD1/KIF1A/ASNS	6
DAUER_STAT3_TARGETS_UP	DAUER_STAT3_TARGETS_UP	6/930	48/40755	0.000753184	0.00541571	0.00346964	ATF3/DUSP5/FOSL1/C3/ZFP36/BCL3	6
GERHOLD_ADIPOGENESIS_UP	GERHOLD_ADIPOGENESIS_UP	6/930	48/40755	0.000753184	0.00541571	0.00346964	DDIT3/ALDH2/CEBPB/SQSTM1/VEGFA/VLDLR	6
KYNG_RESPONSE_TO_H2O2	KYNG_RESPONSE_TO_H2O2	7/930	66/40755	0.000761751	0.00546771	0.00350296	CCND1/MCAM/CD68/GDF15/TUBA4A/HMOX1/PTP4A3	7
SWEET_KRAS_TARGETS_DN	SWEET_KRAS_TARGETS_DN	7/930	66/40755	0.000761751	0.00546771	0.00350296	FOSL1/PARD6A/ETV5/F2RL1/UPP1/DUSP4/CTSL	7
SCIBETTA_KDM5B_TARGETS_UP	SCIBETTA_KDM5B_TARGETS_UP	4/930	19/40755	0.000794297	0.0056636	0.00362846	CLCF1/DDIT3/CDIPT/SMOX	4
SHIN_B_CELL_LYMPHOMA_CLUSTER_5	SHIN_B_CELL_LYMPHOMA_CLUSTER_5	4/930	19/40755	0.000794297	0.0056636	0.00362846	GFI1/BCL3/CEBPB/TNF	4
MARSON_FOXP3_TARGETS_UP	MARSON_FOXP3_TARGETS_UP	7/930	67/40755	0.000834096	0.00592777	0.0037977	TNFRSF4/RGS16/DDIT4/ARHGAP9/CORO1A/ENO3/MKNK2	7
VANHARANTA_UTERINE_FIBROID_DN	VANHARANTA_UTERINE_FIBROID_DN	7/930	67/40755	0.000834096	0.00592777	0.0037977	ATF3/SMAD7/MAFF/MAP3K5/PHYHIP/NDRG1/KLF4	7
CREIGHTON_ENDOCRINE_THERAPY_RESISTANCE_4	CREIGHTON_ENDOCRINE_THERAPY_RESISTANCE_4	17/930	309/40755	0.000838735	0.00595878	0.00381756	TTC39A/PDCD4/AFAP1L2/PRSS23/HSPB8/SERPINA3/SSTR2/PMAIP1/PLIN5/SLC1A4/TFAP2C/BHLHE40/RBM24/STC1/ZHX2/SUSD3/ASS1	17
ZHAN_MULTIPLE_MYELOMA_PR_DN	ZHAN_MULTIPLE_MYELOMA_PR_DN	6/930	49/40755	0.000841896	0.00597139	0.00382565	PWWP2B/SLC7A7/CYLD/MEI1/TFEB/ZHX2	6
TONKS_TARGETS_OF_RUNX1_RUNX1T1_FUSION_MONOCYTE_UP	TONKS_TARGETS_OF_RUNX1_RUNX1T1_FUSION_MONOCYTE_UP	13/930	203/40755	0.000851037	0.0060265	0.00386095	CH25H/MYRF/DUSP6/ALDH1A2/CYP1A1/GDF15/KCNN4/TRIB3/CBS/TMEM158/TRIP6/LPL/EIF4EBP1	13
AMIT_SERUM_RESPONSE_40_MCF10A	AMIT_SERUM_RESPONSE_40_MCF10A	5/930	33/40755	0.000854698	0.0060265	0.00386095	ATF3/NR4A1/FOS/ZFP36/DUSP1	5
DOANE_BREAST_CANCER_CLASSES_DN	DOANE_BREAST_CANCER_CLASSES_DN	5/930	33/40755	0.000854698	0.0060265	0.00386095	ARTN/KRT16/PMAIP1/PLAUR/FOXC1	5
DUTTA_APOPTOSIS_VIA_NFKB	DUTTA_APOPTOSIS_VIA_NFKB	5/930	33/40755	0.000854698	0.0060265	0.00386095	CYLD/IER3/TNF/TNFRSF10B/TRAF1	5
BIDUS_METASTASIS_DN	BIDUS_METASTASIS_DN	11/930	155/40755	0.00090837	0.0063716	0.00408204	MR1/PHLDA3/GALNT6/CORO1A/TRPV2/GMFG/SLC25A20/PARM1/DAB2/PRAG1/PTP4A3	11
CHIARETTI_ACUTE_LYMPHOBLASTIC_LEUKEMIA_ZAP70	CHIARETTI_ACUTE_LYMPHOBLASTIC_LEUKEMIA_ZAP70	7/930	68/40755	0.000911754	0.00639117	0.00409458	IL32/ADGRG1/RRAD/BBC3/LRRC15/TRIP6/GRIN1	7
MOREAUX_B_LYMPHOCYTE_MATURATION_BY_TACI_UP	MOREAUX_B_LYMPHOCYTE_MATURATION_BY_TACI_UP	8/930	88/40755	0.000918367	0.00642708	0.00411759	MIR9-1HG/DDIT3/HRK/MIR23AHG/POU2F2/PLAUR/PDGFB/DMTN	8
CHAUHAN_RESPONSE_TO_METHOXYESTRADIOL_UP	CHAUHAN_RESPONSE_TO_METHOXYESTRADIOL_UP	6/930	50/40755	0.000938446	0.00654846	0.00419535	CARS1/SLC3A2/WNT11/SLC7A5/GARS1/ASNS	6
SASAI_RESISTANCE_TO_NEOPLASTIC_TRANSFROMATION	SASAI_RESISTANCE_TO_NEOPLASTIC_TRANSFROMATION	6/930	50/40755	0.000938446	0.00654846	0.00419535	GJB3/FBLN5/JUNB/ABCB6/PDGFRB/VLDLR	6
DAVICIONI_TARGETS_OF_PAX_FOXO1_FUSIONS_UP	DAVICIONI_TARGETS_OF_PAX_FOXO1_FUSIONS_UP	15/930	258/40755	0.000955663	0.00666429	0.00426956	CAMK2N1/PLAU/KRT18/PGF/MAP1LC3B/SERPINE2/MAFF/DUSP1/MAP3K5/HOXA11/ANK1/NDRG1/AQP3/KLF4/ASS1	15
SUNG_METASTASIS_STROMA_UP	SUNG_METASTASIS_STROMA_UP	9/930	110/40755	0.000962013	0.00669774	0.00429099	CRABP2/DUSP6/LARP6/KRT34/JUNB/MGAT3/ETV5/COL12A1/ASS1	9
DAZARD_UV_RESPONSE_CLUSTER_G4	DAZARD_UV_RESPONSE_CLUSTER_G4	4/930	20/40755	0.000975031	0.00677088	0.00433784	KRT34/ZFP36/DUSP1/PRSS3	4
LEE_NAIVE_T_LYMPHOCYTE	LEE_NAIVE_T_LYMPHOCYTE	4/930	20/40755	0.000975031	0.00677088	0.00433784	C1orf162/IL6R/ADTRP/UPP1	4
WHITE_NEUROBLASTOMA_WITH_1P36.3_DELETION	WHITE_NEUROBLASTOMA_WITH_1P36.3_DELETION	4/930	20/40755	0.000975031	0.00677088	0.00433784	HES2/ESPN/TNFRSF25/PLEKHG5	4
SCHRAETS_MLL_TARGETS_DN	SCHRAETS_MLL_TARGETS_DN	5/930	34/40755	0.000983402	0.00681802	0.00436805	HOXC8/HSPB8/FOXC2/THBD/MGLL	5
SAFFORD_T_LYMPHOCYTE_ANERGY	SAFFORD_T_LYMPHOCYTE_ANERGY	8/930	89/40755	0.000989216	0.00684073	0.0043826	TNFRSF4/S100A5/CTSE/SLC29A3/DUSP6/IER3/FYN/NDRG1	8
SHETH_LIVER_CANCER_VS_TXNIP_LOSS_PAM1	SHETH_LIVER_CANCER_VS_TXNIP_LOSS_PAM1	15/930	259/40755	0.000993532	0.00686088	0.00439551	CLCNKA/DDIT4/PLAU/ARNTL/PRSS23/KRT18/REM2/VASN/SSTR2/TRIB3/TGM2/ETV5/TPMT/PSPH/LPL	15
JISON_SICKLE_CELL_DISEASE_UP	JISON_SICKLE_CELL_DISEASE_UP	12/930	182/40755	0.00103259	0.00709338	0.00454446	ATF3/DDIT3/PCK2/ITGB3/NGFR/SMOX/HMOX1/CCRL2/ABLIM3/CDKN1A/TRIP6/CTSL	12
KYNG_DNA_DAMAGE_DN	KYNG_DNA_DAMAGE_DN	12/930	182/40755	0.00103259	0.00709338	0.00454446	NGF/MIR9-1HG/CCND1/PRSS23/HSPB8/PCK2/CNN1/EPS8L1/SERPINE2/CEBPB/TNFRSF10B/NDRG1	12
FRASOR_TAMOXIFEN_RESPONSE_UP	FRASOR_TAMOXIFEN_RESPONSE_UP	6/930	51/40755	0.00104329	0.00714361	0.00457664	NIBAN1/SERPINA1/ADGRG1/BHLHE40/DAB2/IER3	6
YAGI_AML_WITH_11Q23_REARRANGED	YAGI_AML_WITH_11Q23_REARRANGED	18/930	345/40755	0.00109724	0.00748452	0.00479505	MPL/NTRK1/IL6R/CARS1/RASGRP2/ALOX5AP/WARS1/ANPEP/CD68/CD79B/FOXJ1/CEBPG/PLAUR/KHK/SLC1A4/FOXC1/ZHX2/PTP4A3	18
HOSHIDA_LIVER_CANCER_SUBCLASS_S1	HOSHIDA_LIVER_CANCER_SUBCLASS_S1	14/930	235/40755	0.00110443	0.00752637	0.00482186	CRABP2/DUSP5/LTBP3/ALOX5AP/CORO1A/SLC7A5/PLAUR/SLC1A5/MTHFD2/TUBA4A/ITGB2/IL2RB/DAB2/IER3	14
JAATINEN_HEMATOPOIETIC_STEM_CELL_DN	JAATINEN_HEMATOPOIETIC_STEM_CELL_DN	14/930	235/40755	0.00110443	0.00752637	0.00482186	RHD/CTSE/SERPINA1/BCL11B/IL21R/CRISPLD2/SLFN5/MMP9/ITGB2/IL2RB/ADTRP/UPP1/AQP3/KLF4	14
DACOSTA_UV_RESPONSE_VIA_ERCC3_UP	DACOSTA_UV_RESPONSE_VIA_ERCC3_UP	17/930	317/40755	0.00110819	0.0075425	0.0048322	ATF3/PHLDA2/C2CD2L/NR4A1/PGF/MOAP1/TNFSF13/PMAIP1/DNASE2/JUNB/SLC1A5/SLC30A3/ABCB6/TUBA4A/SQSTM1/NEU1/EIF4EBP1	17
RIZKI_TUMOR_INVASIVENESS_3D_DN	RIZKI_TUMOR_INVASIVENESS_3D_DN	15/930	262/40755	0.00111483	0.00757811	0.00485501	PDCD4/LMO2/KRT7/IL32/RRAD/P2RX5/SLC16A3/LAMP3/GFRA3/LY6G5C/NEU1/MAP3K5/ADAP1/DUSP4/CA3	15
BOCHKIS_FOXA2_TARGETS	BOCHKIS_FOXA2_TARGETS	21/930	433/40755	0.0011178	0.00759592	0.00486642	PLEKHA6/GATA3/DEPP1/SLC6A12/VDR/INHBE/SERPINA1/SERPINA3/SLC25A47/SQOR/KATNB1/NEK8/MAFG/JUNB/MXD1/TRPM8/GASK1A/CISH/FAM43A/MAFK/BAAT	21
GARGALOVIC_RESPONSE_TO_OXIDIZED_PHOSPHOLIPIDS_BLACK_UP	GARGALOVIC_RESPONSE_TO_OXIDIZED_PHOSPHOLIPIDS_BLACK_UP	5/930	35/40755	0.00112595	0.00762965	0.00488803	ERRFI1/TRIB3/ETV5/SPRY4/CDKN1A	5
JIANG_AGING_HYPOTHALAMUS_DN	JIANG_AGING_HYPOTHALAMUS_DN	5/930	35/40755	0.00112595	0.00762965	0.00488803	SARS1/ATP1B2/EPAS1/ACHE/PTGDS	5
LIU_CDX2_TARGETS_UP	LIU_CDX2_TARGETS_UP	5/930	35/40755	0.00112595	0.00762965	0.00488803	VDR/MSI1/ANPEP/IL2RB/KLF4	5
NAKAMURA_ADIPOGENESIS_EARLY_DN	NAKAMURA_ADIPOGENESIS_EARLY_DN	5/930	35/40755	0.00112595	0.00762965	0.00488803	PRSS23/GDF15/SERPINE2/COL9A3/SERPINE1	5
NAKAMURA_ADIPOGENESIS_LATE_DN	NAKAMURA_ADIPOGENESIS_LATE_DN	5/930	35/40755	0.00112595	0.00762965	0.00488803	SLC7A5/GDF15/SERPINE2/COL9A3/SERPINE1	5
WINTER_HYPOXIA_DN	WINTER_HYPOXIA_DN	6/930	52/40755	0.00115689	0.0078147	0.00500659	LMO2/ISCU/RUBCNL/FBLN5/SLC25A20/PARM1	6
RICKMAN_TUMOR_DIFFERENTIATED_WELL_VS_MODERATELY_DN	RICKMAN_TUMOR_DIFFERENTIATED_WELL_VS_MODERATELY_DN	9/930	113/40755	0.00116459	0.00786183	0.00503678	SFN/S100A2/SQOR/BNC1/KRT16/TUBA4A/KLHDC7B-DT/CDCP1/CDKN1A	9
LIN_APC_TARGETS	LIN_APC_TARGETS	7/930	71/40755	0.00117934	0.00795141	0.00509417	S100A3/PKP3/CCND1/KRT7/ACAP1/SLC1A5/TGM2	7
LIN_NPAS4_TARGETS_DN	LIN_NPAS4_TARGETS_DN	7/930	71/40755	0.00117934	0.00795141	0.00509417	ERRFI1/LMO2/SV2B/NPTX1/VGF/ARC/GADD45G	7
BILANGES_SERUM_SENSITIVE_VIA_TSC1	BILANGES_SERUM_SENSITIVE_VIA_TSC1	4/930	21/40755	0.00118283	0.00795254	0.00509489	JUNB/KCTD15/TUBA4A/DUSP4	4
WOTTON_RUNX_TARGETS_UP	WOTTON_RUNX_TARGETS_UP	4/930	21/40755	0.00118283	0.00795254	0.00509489	ANGPTL4/KHK/TIMP4/TMEM268	4
DURCHDEWALD_SKIN_CARCINOGENESIS_UP	DURCHDEWALD_SKIN_CARCINOGENESIS_UP	8/930	92/40755	0.00122834	0.00824568	0.00528269	COL16A1/S100A3/SLC45A3/LTBP3/HSPB8/STOML1/PNPLA5/PTH1R	8
BLANCO_MELO_BRONCHIAL_EPITHELIAL_CELLS_INFLUENZA_A_INFECTION_UP	BLANCO_MELO_BRONCHIAL_EPITHELIAL_CELLS_INFLUENZA_A_INFECTION_UP	10/930	137/40755	0.00123798	0.00830007	0.00531754	RGS16/BATF2/DDIT3/SLFN5/NR1D1/KBTBD8/NIPAL1/TNF/ULBP1/TRAF1	10
MIKKELSEN_ES_ICP_WITH_H3K4ME3_AND_H3K27ME3	MIKKELSEN_ES_ICP_WITH_H3K4ME3_AND_H3K27ME3	10/930	137/40755	0.00123798	0.00830007	0.00531754	EDN2/CRABP2/RAPGEF3/REM2/CORO1A/PRSS36/SLFN5/ABCC3/PHYHIP/ESRP1	10
BOSCO_TH1_CYTOTOXIC_MODULE	BOSCO_TH1_CYTOTOXIC_MODULE	9/930	114/40755	0.0012393	0.00830115	0.00531824	ANKRD22/CH25H/BATF2/CRABP1/HAPLN3/P2RX5/SSTR2/LILRB5/SMOX	9
FOSTER_KDM1A_TARGETS_UP	FOSTER_KDM1A_TARGETS_UP	15/930	265/40755	0.00124837	0.00835155	0.00535052	BEST1/HSPB8/ALOX5AP/CRABP1/TRPV2/COPZ2/EBI3/SYT5/ADGRF3/SLC30A3/SLC5A4/TMEM40/CDKN1A/LPL/CTSL	15
HOFFMAN_CLOCK_TARGETS_DN	HOFFMAN_CLOCK_TARGETS_DN	3/930	10/40755	0.00126062	0.00838666	0.00537301	TNFRSF4/MGAT3/S100P	3
MAINA_VHL_TARGETS_UP	MAINA_VHL_TARGETS_UP	3/930	10/40755	0.00126062	0.00838666	0.00537301	ADGRG1/CNN1/DAB2	3
TSUDA_ALVEOLAR_SOFT_PART_SARCOMA	TSUDA_ALVEOLAR_SOFT_PART_SARCOMA	3/930	10/40755	0.00126062	0.00838666	0.00537301	HSPB8/PCK2/MKNK2	3
SHEPARD_BMYB_MORPHOLINO_UP	SHEPARD_BMYB_MORPHOLINO_UP	13/930	212/40755	0.0012637	0.0084019	0.00538278	CRABP2/PHLDA2/WNT11/KRT18/MSI1/FOS/TPPP3/HNF4A/SQSTM1/HMGA1/LETM2/PTP4A3/AIF1L	13
MIKKELSEN_MEF_LCP_WITH_H3K27ME3	MIKKELSEN_MEF_LCP_WITH_H3K27ME3	7/930	72/40755	0.00128101	0.00847694	0.00543086	HAPLN2/NHLH1/SLC45A3/STRA6/ZNF385C/SLC17A7/CDHR2	7
HU_GENOTOXIC_DAMAGE_24HR	HU_GENOTOXIC_DAMAGE_24HR	5/930	36/40755	0.00128324	0.00847694	0.00543086	BATF3/SLC7A5/SLC1A4/MTHFD2/EIF4EBP1	5
SAKAI_CHRONIC_HEPATITIS_VS_LIVER_CANCER_DN	SAKAI_CHRONIC_HEPATITIS_VS_LIVER_CANCER_DN	5/930	36/40755	0.00128324	0.00847694	0.00543086	MEF2B/NTF4/ARID5A/CEBPB/ACHE	5
HOSHIDA_LIVER_CANCER_SUBCLASS_S3	HOSHIDA_LIVER_CANCER_SUBCLASS_S3	15/930	266/40755	0.00129577	0.00855186	0.00547886	IL6R/POLD4/SLC6A12/ALDH2/PCK2/SERPINA3/CRABP1/IL32/ASGR1/EPAS1/ACOX2/SLCO2A1/TPMT/BAAT/ASS1	15
SENESE_HDAC1_TARGETS_DN	SENESE_HDAC1_TARGETS_DN	15/930	266/40755	0.00129577	0.00855186	0.00547886	COL16A1/INKA2/EPS8L2/C11orf96/MYRF/KRT7/FOS/NLRP1/ABCC3/CNN1/MATN3/ELFN2/COL12A1/PRAG1/ASS1	15
COULOUARN_TEMPORAL_TGFB1_SIGNATURE_DN	COULOUARN_TEMPORAL_TGFB1_SIGNATURE_DN	10/930	138/40755	0.00130797	0.00860337	0.00551185	ERRFI1/RASSF5/EPS8L2/DUSP6/ABCC3/ARID3A/TRIB3/SNAI1/CBS/GADD45G	10
SEAVEY_EPITHELIOID_HEMANGIOENDOTHELIOMA	SEAVEY_EPITHELIOID_HEMANGIOENDOTHELIOMA	8/930	93/40755	0.00131754	0.00866027	0.00554831	MMP19/FOXC2/FSTL3/GDF15/MAFF/LAMP3/SERPINE1/MAFA	8
LEE_AGING_CEREBELLUM_DN	LEE_AGING_CEREBELLUM_DN	7/930	73/40755	0.00138941	0.00908641	0.00582132	CARS1/CCND1/SMTNL2/NR1D1/TUBA8/CSF2/ACHE	7
MCCLUNG_COCAIN_REWARD_4WK	MCCLUNG_COCAIN_REWARD_4WK	7/930	73/40755	0.00138941	0.00908641	0.00582132	NR4A1/DUSP6/FOS/SERPINA1/CORO2B/DUSP1/KLF4	7
MARCINIAK_ER_STRESS_RESPONSE_VIA_CHOP	MARCINIAK_ER_STRESS_RESPONSE_VIA_CHOP	4/930	22/40755	0.00141974	0.00921764	0.00590539	AMPD3/DDIT3/PARD6A/PPP1R15A	4
OKAWA_NEUROBLASTOMA_1P36_31_DELETION	OKAWA_NEUROBLASTOMA_1P36_31_DELETION	4/930	22/40755	0.00141974	0.00921764	0.00590539	HES2/ESPN/TNFRSF25/PLEKHG5	4
YANG_BREAST_CANCER_ESR1_BULK_DN	YANG_BREAST_CANCER_ESR1_BULK_DN	4/930	22/40755	0.00141974	0.00921764	0.00590539	RGS16/RIN3/PLAUR/CEBPB	4
BROWNE_HCMV_INFECTION_6HR_DN	BROWNE_HCMV_INFECTION_6HR_DN	11/930	164/40755	0.00143569	0.00929595	0.00595556	S100A3/ARHGEF2/DEPP1/GPRC5A/DUSP6/ITGB3/THBD/BHLHE40/F2RL1/ETV1/HOXA11	11
LIU_CMYB_TARGETS_UP	LIU_CMYB_TARGETS_UP	11/930	164/40755	0.00143569	0.00929595	0.00595556	PDCD4/SERPINA3/CRISPLD2/MAP1LC3B/TRPV2/KRT16/ABCC3/SLC1A4/CDC42EP1/RPS6KA2/ASS1	11
ALCALAY_AML_BY_NPM1_LOCALIZATION_UP	ALCALAY_AML_BY_NPM1_LOCALIZATION_UP	10/930	140/40755	0.0014576	0.00941523	0.00603198	SLC29A3/KRT18/IGHA1/HOXB9/TGIF2/BIK/FOXC1/HOXA11/GRB10/AQP3	10
ONDER_CDH1_TARGETS_1_UP	ONDER_CDH1_TARGETS_1_UP	10/930	140/40755	0.0014576	0.00941523	0.00603198	ATF3/PCK2/CHAC1/NUPR1/MMP28/NR1D1/GDF15/STC2/ASNS/TSC22D3	10
WAMUNYOKOLI_OVARIAN_CANCER_LMP_UP	WAMUNYOKOLI_OVARIAN_CANCER_LMP_UP	15/930	270/40755	0.00150077	0.00966221	0.00619021	CAMK2N1/SFN/CTSE/PWWP2B/EPS8L2/CCND1/ERBB3/ABCC3/CRB3/MKNK2/TUBA4A/MGLL/IER3/ESRP1/FAM83H	15
FOROUTAN_INTEGRATED_TGFB_EMT_DN	FOROUTAN_INTEGRATED_TGFB_EMT_DN	7/930	74/40755	0.00150484	0.00966822	0.00619407	ERBB3/PPL/KRT15/GDF15/S100P/ESRP1/AQP3	7
GAVIN_FOXP3_TARGETS_CLUSTER_P3	GAVIN_FOXP3_TARGETS_CLUSTER_P3	11/930	165/40755	0.00150723	0.00968065	0.00620203	CAMK2N1/PEAR1/PTPRVP/PDE2A/GRB7/POU2F2/BIK/CDCP1/CCRL2/CAMK2B/CTSL	11
IBRAHIM_NRF1_DOWN	IBRAHIM_NRF1_DOWN	11/930	166/40755	0.00158166	0.0101105	0.00647742	PLK3/DDIT4/CCND1/HOXC9/DACT1/PARD6A/HOXB9/FSTL3/GDF15/BHLHE40/ETV1	11
IWANAGA_CARCINOGENESIS_BY_KRAS_PTEN_DN	IWANAGA_CARCINOGENESIS_BY_KRAS_PTEN_DN	18/930	357/40755	0.00160334	0.0102461	0.00656427	ANKRD34A/ARHGEF2/DEPP1/RASGRP2/MCAM/DDN/KRT80/SV2B/YPEL3/CORO1A/CNN1/ABCB6/TGM2/CACNG2/CCDC174/AMZ1/C7orf57/KLF4	18
DURAND_STROMA_S_UP	DURAND_STROMA_S_UP	16/930	300/40755	0.00161765	0.0103192	0.0066111	PEAR1/NIBAN1/GATA3/SLC43A1/CD248/SLC37A2/HOXC8/HSPB8/CRABP1/ANGPTL4/CASTOR1/PDGFRB/LPL/NDRG1/ARC/TSC22D3	16
BLANCO_MELO_RESPIRATORY_SYNCYTIAL_VIRUS_INFECTION_A594_CELLS_DN	BLANCO_MELO_RESPIRATORY_SYNCYTIAL_VIRUS_INFECTION_A594_CELLS_DN	9/930	119/40755	0.00167295	0.0106123	0.00679888	MUC5B/SLC7A7/NEIL1/TPPP3/MMP28/RAB37/MB/AQP3/BAAT	9
HOFMANN_MYELODYSPLASTIC_SYNDROM_RISK_UP	HOFMANN_MYELODYSPLASTIC_SYNDROM_RISK_UP	4/930	23/40755	0.00168783	0.0106941	0.00685128	CCND1/GPRC5A/GDF15/IER3	4
AGARWAL_AKT_PATHWAY_TARGETS	AGARWAL_AKT_PATHWAY_TARGETS	3/930	11/40755	0.00170403	0.0107335	0.00687653	PLAU/MMP9/VEGFA	3
DORN_ADENOVIRUS_INFECTION_32HR_UP	DORN_ADENOVIRUS_INFECTION_32HR_UP	3/930	11/40755	0.00170403	0.0107335	0.00687653	PDE2A/ANPEP/TSC22D3	3
WHITESIDE_CISPLATIN_RESISTANCE_UP	WHITESIDE_CISPLATIN_RESISTANCE_UP	3/930	11/40755	0.00170403	0.0107335	0.00687653	ERBB3/GDF15/CDKN1A	3
ZHOU_PANCREATIC_BETA_CELL	ZHOU_PANCREATIC_BETA_CELL	3/930	11/40755	0.00170403	0.0107335	0.00687653	HNF4A/NKX6-1/MAFA	3
GUTIERREZ_CHRONIC_LYMPHOCYTIC_LEUKEMIA_DN	GUTIERREZ_CHRONIC_LYMPHOCYTIC_LEUKEMIA_DN	6/930	56/40755	0.00170849	0.0107335	0.00687653	RAPGEF3/RUBCNL/WARS1/KCNN4/COL9A3/MAP3K5	6
LEE_LIVER_CANCER_MYC_E2F1_UP	LEE_LIVER_CANCER_MYC_E2F1_UP	6/930	56/40755	0.00170849	0.0107335	0.00687653	PPL/SLC1A4/CISH/LPL/PTGDS/UAP1L1	6
LEE_TARGETS_OF_PTCH1_AND_SUFU_UP	LEE_TARGETS_OF_PTCH1_AND_SUFU_UP	6/930	56/40755	0.00170849	0.0107335	0.00687653	CCND1/HSD11B2/SSTR2/MTHFD2/EIF4EBP1/AKNA	6
OUILLETTE_CLL_13Q14_DELETION_DN	OUILLETTE_CLL_13Q14_DELETION_DN	6/930	56/40755	0.00170849	0.0107335	0.00687653	DUSP6/ACOT4/SERPINE2/BIK/CISH/AQP3	6
RHEIN_ALL_GLUCOCORTICOID_THERAPY_UP	RHEIN_ALL_GLUCOCORTICOID_THERAPY_UP	7/930	76/40755	0.00175802	0.0110318	0.00706763	CH25H/DUSP5/SLC7A5/P2RX5/ZNF331/CEBPB/DUSP4	7
YAO_TEMPORAL_RESPONSE_TO_PROGESTERONE_CLUSTER_6	YAO_TEMPORAL_RESPONSE_TO_PROGESTERONE_CLUSTER_6	7/930	76/40755	0.00175802	0.0110318	0.00706763	DDIT4/PRSS23/KRT18/NUPR1/C3/LPL/CA3	7
SANSOM_APC_TARGETS_DN	SANSOM_APC_TARGETS_DN	18/930	361/40755	0.0018108	0.0113267	0.0072566	EDN2/TPH1/VDR/RDH5/ITGAX/CORO1A/ABCC3/CD79B/MOCOS/CYP2S1/CD22/ITGB2/IL2RB/MGAT3/CLGN/GPSM3/UPP1/LAT2	18
GEISS_RESPONSE_TO_DSRNA_UP	GEISS_RESPONSE_TO_DSRNA_UP	5/930	39/40755	0.00185263	0.01154	0.00739322	ATF3/TNFAIP2/PLAUR/KLF4/TRAF1	5
SHIPP_DLBCL_CURED_VS_FATAL_UP	SHIPP_DLBCL_CURED_VS_FATAL_UP	5/930	39/40755	0.00185263	0.01154	0.00739322	CTSE/SERPINB8/FUT1/SLC38A3/ARC	5
AMIT_SERUM_RESPONSE_240_MCF10A	AMIT_SERUM_RESPONSE_240_MCF10A	6/930	57/40755	0.00187318	0.0116191	0.00744392	PHLDA3/PHLDA2/ANGPTL4/CDC42EP1/ABLIM3/SERPINE1	6
ASTIER_INTEGRIN_SIGNALING	ASTIER_INTEGRIN_SIGNALING	6/930	57/40755	0.00187318	0.0116191	0.00744392	GJB3/KIF21B/FOS/CHRNB4/CORO1A/ETV4	6
CARD_MIR302A_TARGETS	CARD_MIR302A_TARGETS	7/930	77/40755	0.0018964	0.0117327	0.00751671	CCND1/SMAD7/JUNB/VEGFA/STC1/ZHX2/VLDLR	7
MUNSHI_MULTIPLE_MYELOMA_UP	MUNSHI_MULTIPLE_MYELOMA_UP	7/930	77/40755	0.0018964	0.0117327	0.00751671	MSI1/FOS/KATNB1/CD68/ABCC3/CYB561D2/CSF2	7
HSIAO_LIVER_SPECIFIC_GENES	HSIAO_LIVER_SPECIFIC_GENES	14/930	249/40755	0.00190118	0.0117522	0.0075292	ALDH2/PCK2/SERPINA1/SERPINA3/ASGR1/C3/CBS/SLC38A3/ACOX2/RGL2/SERPINE1/BAAT/ASS1/C8G	14
SMID_BREAST_CANCER_RELAPSE_IN_BONE_UP	SMID_BREAST_CANCER_RELAPSE_IN_BONE_UP	8/930	99/40755	0.0019665	0.0120935	0.00774786	GATA3/RAPGEF3/GALNT6/MATN3/MB/TIMP4/CLGN/DUSP4	8
KOYAMA_SEMA3B_TARGETS_DN	KOYAMA_SEMA3B_TARGETS_DN	18/930	364/40755	0.00198086	0.012178	0.00780198	INKA2/MIR9-1HG/NLRP3/RASGEF1A/ISCU/ZC2HC1C/CPEB1/SYNGR3/RRAD/NECAB2/KCNG1/PMEPA1/RIMBP3/TMEM158/TPMT/FAM83H/TRAF1/AIF1L	18
BLANCO_MELO_HUMAN_PARAINFLUENZA_VIRUS_3_INFECTION_A594_CELLS_DN	BLANCO_MELO_HUMAN_PARAINFLUENZA_VIRUS_3_INFECTION_A594_CELLS_DN	9/930	122/40755	0.00198656	0.012183	0.00780518	ARHGEF16/ROM1/CDC42BPG/VASN/NECAB2/RAB37/CRB3/CEBPA/AQP3	9
SHEDDEN_LUNG_CANCER_GOOD_SURVIVAL_A4	SHEDDEN_LUNG_CANCER_GOOD_SURVIVAL_A4	12/930	197/40755	0.0020216	0.0123025	0.00788176	IL6R/MR1/ALDH3B1/GPRC5A/HSPB8/CISH/PRKCD/PARM1/DUSP1/RPS6KA2/EN2/AQP3	12
WONG_ENDMETRIUM_CANCER_DN	WONG_ENDMETRIUM_CANCER_DN	7/930	78/40755	0.00204306	0.0124226	0.0079587	CD248/ADGRD1/JPH4/ALDH1A2/CRISPLD2/PID1/PARM1	7
BLANCO_MELO_COVID19_BRONCHIAL_EPITHELIAL_CELLS_SARS_COV_2_INFECTION_DN	BLANCO_MELO_COVID19_BRONCHIAL_EPITHELIAL_CELLS_SARS_COV_2_INFECTION_DN	6/930	58/40755	0.0020496	0.0124343	0.00796621	KRT15/TFCP2L1/THBD/FGF1/ATG9B/TSC22D3	6
CROMER_TUMORIGENESIS_UP	CROMER_TUMORIGENESIS_UP	6/930	58/40755	0.0020496	0.0124343	0.00796621	PLAU/KRT16/SMOX/MMP9/LRRC15/SERPINE1	6
PLASARI_TGFB1_SIGNALING_VIA_NFIC_10HR_UP	PLASARI_TGFB1_SIGNALING_VIA_NFIC_10HR_UP	6/930	58/40755	0.0020496	0.0124343	0.00796621	ANO1/SERPINA3/PAX1/PARM1/ARC/AIF1L	6
AIYAR_COBRA1_TARGETS_UP	AIYAR_COBRA1_TARGETS_UP	5/930	40/40755	0.00207801	0.0125854	0.00806299	SERPINA3/TRIB3/ACOX2/ASNS/ASS1	5
MEISSNER_BRAIN_HCP_WITH_H3_UNMETHYLATED	MEISSNER_BRAIN_HCP_WITH_H3_UNMETHYLATED	5/930	40/40755	0.00207801	0.0125854	0.00806299	TNFRSF25/FSTL3/KCNG1/PHETA2/BHLHA15	5
CHARAFE_BREAST_CANCER_LUMINAL_VS_BASAL_DN	CHARAFE_BREAST_CANCER_LUMINAL_VS_BASAL_DN	21/930	456/40755	0.00209239	0.0126278	0.00809017	SFN/GJB3/S100A2/DEPP1/PLAU/FOSL1/SPX/CCDC9B/LARP6/BNC1/CYLD/KRT15/KRT16/C3/SERPINE2/TUBA4A/MICALL1/CDCP1/F2RL1/UPP1/PSAT1	21
LEE_NEURAL_CREST_STEM_CELL_UP	LEE_NEURAL_CREST_STEM_CELL_UP	10/930	147/40755	0.00209446	0.0126278	0.00809017	CRABP2/NHLH1/ERBB3/DACT1/STRA6/CRABP1/NGFR/PCBP4/HMGA1/MDFI	10
BROWNE_HCMV_INFECTION_18HR_UP	BROWNE_HCMV_INFECTION_18HR_UP	11/930	173/40755	0.0021911	0.0127885	0.00819313	OVGP1/WNT11/ERBB3/SERPINB8/SLC1A4/MTHFD2/BHLHE40/ETV5/MYOZ3/ZHX2/RAB33A	11
KANG_IMMORTALIZED_BY_TERT_DN	KANG_IMMORTALIZED_BY_TERT_DN	8/930	101/40755	0.00223126	0.0127885	0.00819313	EFNA3/RASGRP2/NR4A1/RDH5/MMP9/MGLL/GFRA3/ACHE	8
SHAFFER_IRF4_TARGETS_IN_MYELOMA_VS_MATURE_B_LYMPHOCYTE	SHAFFER_IRF4_TARGETS_IN_MYELOMA_VS_MATURE_B_LYMPHOCYTE	8/930	101/40755	0.00223126	0.0127885	0.00819313	ATF3/DUSP5/SLC3A2/NR4A1/DDIT3/ZFP36/GARS1/NDRG1	8
DORN_ADENOVIRUS_INFECTION_24HR_UP	DORN_ADENOVIRUS_INFECTION_24HR_UP	3/930	12/40755	0.00223363	0.0127885	0.00819313	PDE2A/ANPEP/TSC22D3	3
PARK_OSTEOBLAST_DIFFERENTIATION_BY_PHENYLAMIL_UP	PARK_OSTEOBLAST_DIFFERENTIATION_BY_PHENYLAMIL_UP	3/930	12/40755	0.00223363	0.0127885	0.00819313	ALDH1L2/CHAC1/TRIB3	3
BARIS_THYROID_CANCER_DN	BARIS_THYROID_CANCER_DN	6/930	59/40755	0.00223829	0.0127885	0.00819313	GATA3/CCND1/DUSP6/TNFSF13/GRB7/ABCC3	6
MORI_LARGE_PRE_BII_LYMPHOCYTE_DN	MORI_LARGE_PRE_BII_LYMPHOCYTE_DN	6/930	59/40755	0.00223829	0.0127885	0.00819313	PTPN6/ALDH2/CD79B/CD22/RGL2/LAT2	6
SAMOLS_TARGETS_OF_KHSV_MIRNAS_DN	SAMOLS_TARGETS_OF_KHSV_MIRNAS_DN	6/930	59/40755	0.00223829	0.0127885	0.00819313	S100A2/NXPH4/SPINT2/EPAS1/SLC1A4/PMEPA1	6
LIU_SOX4_TARGETS_DN	LIU_SOX4_TARGETS_DN	16/930	310/40755	0.00224972	0.0127885	0.00819313	PDCD4/CARS1/RNF41/CHAC1/ADGRG1/TNFSF13/GRB7/FSTL3/MKNK2/KCTD15/LILRB3/HMGA1/VEGFA/PSPH/FAM83H/TSC22D3	16
LEE_DIFFERENTIATING_T_LYMPHOCYTE	LEE_DIFFERENTIATING_T_LYMPHOCYTE	12/930	200/40755	0.0022913	0.0127885	0.00819313	ARHGAP30/MR1/RASSF5/GATA3/ARHGAP9/BCL11B/CORO1A/SLFN5/GMFG/ITGB2/AQP3/AKNA	12
NIKOLSKY_BREAST_CANCER_20Q12_Q13_AMPLICON	NIKOLSKY_BREAST_CANCER_20Q12_Q13_AMPLICON	10/930	149/40755	0.00231258	0.0128939	0.00826062	SNAI1/CEBPB/KCNG1/TFAP2C/PMEPA1/NTSR1/COL9A3/PTK6/SAMD10/SRMS	10
GALLUZZI_PERMEABILIZE_MITOCHONDRIA	GALLUZZI_PERMEABILIZE_MITOCHONDRIA	5/930	41/40755	0.00232274	0.0129032	0.0082666	NR4A1/MOAP1/PMAIP1/BBC3/PRKCD	5
KORKOLA_EMBRYONIC_CARCINOMA_VS_SEMINOMA_DN	KORKOLA_EMBRYONIC_CARCINOMA_VS_SEMINOMA_DN	4/930	25/40755	0.00232563	0.0129032	0.0082666	SLC43A1/FBLN5/CPEB1/RBM24	4
LA_MEN1_TARGETS	LA_MEN1_TARGETS	4/930	25/40755	0.00232563	0.0129032	0.0082666	RGS16/CRABP1/NUPR1/CNN1	4
LU_TUMOR_ANGIOGENESIS_UP	LU_TUMOR_ANGIOGENESIS_UP	4/930	25/40755	0.00232563	0.0129032	0.0082666	MMP9/VEGFA/FYN/STC1	4
WELCH_GATA1_TARGETS	WELCH_GATA1_TARGETS	4/930	25/40755	0.00232563	0.0129032	0.0082666	MAFG/MAFK/DMTN/ANK1	4
BOYLAN_MULTIPLE_MYELOMA_D_DN	BOYLAN_MULTIPLE_MYELOMA_D_DN	7/930	80/40755	0.00236257	0.0130779	0.00837851	KRT18/SYNE3/DENND1C/BCL3/LILRB5/SLC37A1/CYTH4	7
GRADE_COLON_AND_RECTAL_CANCER_DN	GRADE_COLON_AND_RECTAL_CANCER_DN	8/930	102/40755	0.00237372	0.0131193	0.00840507	SESN2/GFI1/ADAMTSL4/MEF2D/UNC5B/SLC30A3/CBS/PARM1	8
DARWICHE_PAPILLOMA_RISK_HIGH_UP	DARWICHE_PAPILLOMA_RISK_HIGH_UP	10/930	150/40755	0.00242829	0.0133901	0.0085785	TNFRSF25/SFN/BATF3/CD248/MCAM/SPNS3/TRMT1/RASIP1/PMEPA1/LIF	10
YAGI_AML_WITH_T_8_21_TRANSLOCATION	YAGI_AML_WITH_T_8_21_TRANSLOCATION	18/930	371/40755	0.00243052	0.0133989	0.00858419	SFN/MPL/MYRF/CCND1/VDR/FBLN5/TNFAIP2/NUPR1/CD68/POU2F2/PTGIR/SLC1A4/SERPINE2/PRKCD/LST1/ZNNT1/VLDLR/PTGDS	18
CHEBOTAEV_GR_TARGETS_DN	CHEBOTAEV_GR_TARGETS_DN	9/930	126/40755	0.00247579	0.0136137	0.00872176	S100A3/CH25H/IGDCC4/CPEB1/CRISPLD2/NPTX1/TUBA8/TSLP/ARSI	9
SHEPARD_BMYB_MORPHOLINO_DN	SHEPARD_BMYB_MORPHOLINO_DN	12/930	202/40755	0.0024869	0.0136643	0.00875422	POU3F1/INKA2/STRA6/GPT2/C3/CEBPA/DLX2/HMGA1/AQP3/PSAT1/CTSL/C8G	12
JINESH_BLEBBISHIELD_TRANSFORMED_STEM_CELL_SPHERES_UP	JINESH_BLEBBISHIELD_TRANSFORMED_STEM_CELL_SPHERES_UP	11/930	176/40755	0.0025048	0.0137521	0.00881048	SPOCD1/NIBAN1/ACOT4/WARS1/ZG16B/SERPINB8/HMOX1/LAMP3/F2RL1/SERPINE1/ASS1	11
PASQUALUCCI_LYMPHOMA_BY_GC_STAGE_UP	PASQUALUCCI_LYMPHOMA_BY_GC_STAGE_UP	15/930	285/40755	0.00252707	0.0138392	0.00886624	PHLDA3/SPINT1/CORO2B/SLC7A5/HID1/CRLF1/SPINT2/KCNN4/RASIP1/TMEM150A/TGM2/CEBPB/CSRNP1/ASNS/BHLHA15	15
FALVELLA_SMOKERS_WITH_LUNG_CANCER	FALVELLA_SMOKERS_WITH_LUNG_CANCER	7/930	81/40755	0.00253609	0.013871	0.00888661	HOXC8/CYP1A1/EPAS1/CCL20/DUSP1/SERPINE1/STC1	7
HINATA_NFKB_TARGETS_FIBROBLAST_UP	HINATA_NFKB_TARGETS_FIBROBLAST_UP	7/930	81/40755	0.00253609	0.013871	0.00888661	KRT7/TNFAIP2/CCL20/FGF1/IER3/VEGFA/SERPINE1	7
PURBEY_TARGETS_OF_CTBP1_NOT_SATB1_DN	PURBEY_TARGETS_OF_CTBP1_NOT_SATB1_DN	19/930	403/40755	0.0025737	0.0140659	0.00901151	TNFRSF25/DDIT4/LMO1/SYT12/ROBO4/VDR/RASD1/PMAIP1/BBC3/FUT1/NGEF/VPREB3/MB/BIK/ETV5/ADTRP/FYN/PTP4A3/AKNA	19
PILON_KLF1_TARGETS_UP	PILON_KLF1_TARGETS_UP	22/930	497/40755	0.00269359	0.0145851	0.0093441	CAMK2N1/TTC39A/LGR6/CTSE/DUSP8/WNT11/ESAM/SV2B/CYLD/ATP1B2/ABCC3/CRB3/MTHFD2/TMEM150A/HNF4A/HMOX1/TMEM158/ACOX2/DAB2/GRB10/LPL/C8G	22
ABRAHAM_ALPC_VS_MULTIPLE_MYELOMA_UP	ABRAHAM_ALPC_VS_MULTIPLE_MYELOMA_UP	4/930	26/40755	0.00269933	0.0145851	0.0093441	CCND1/SERPINA1/HMOX1/PDGFRB	4
ALONSO_METASTASIS_DN	ALONSO_METASTASIS_DN	4/930	26/40755	0.00269933	0.0145851	0.0093441	EDN2/NTF4/LRRC2/LFNG	4
BRACHAT_RESPONSE_TO_CAMPTOTHECIN_UP	BRACHAT_RESPONSE_TO_CAMPTOTHECIN_UP	4/930	26/40755	0.00269933	0.0145851	0.0093441	CBS/LRRC2/CDKN1A/GRB10	4
TIAN_TNF_SIGNALING_VIA_NFKB	TIAN_TNF_SIGNALING_VIA_NFKB	4/930	26/40755	0.00269933	0.0145851	0.0093441	TNFAIP2/ZFP36/CCL20/TRAF1	4
WEINMANN_ADAPTATION_TO_HYPOXIA_UP	WEINMANN_ADAPTATION_TO_HYPOXIA_UP	4/930	26/40755	0.00269933	0.0145851	0.0093441	SLC16A3/CRLF1/HMOX1/LPL	4
ODONNELL_TARGETS_OF_MYC_AND_TFRC_UP	ODONNELL_TARGETS_OF_MYC_AND_TFRC_UP	7/930	82/40755	0.00271924	0.0146717	0.00939957	SYTL1/MR1/LMO2/POLD4/ALDH2/IGHA1/TSC22D3	7
IZADPANAH_STEM_CELL_ADIPOSE_VS_BONE_UP	IZADPANAH_STEM_CELL_ADIPOSE_VS_BONE_UP	9/930	128/40755	0.00275384	0.0148435	0.00950964	PHLDA2/FOSL1/DUSP6/ENO3/HMOX1/VEGFA/MAP3K5/HOXA11/UPP1	9
HELLER_HDAC_TARGETS_UP	HELLER_HDAC_TARGETS_UP	16/930	317/40755	0.00280491	0.0151074	0.00967875	MYRF/PRPH/CYP46A1/CYP1A1/PPL/KATNB1/SLC16A3/JUNB/SLC17A7/KHK/EPAS1/DLX2/LAMP3/NEU1/CDKN1A/TRIP6	16
CAIRO_PML_TARGETS_BOUND_BY_MYC_DN	CAIRO_PML_TARGETS_BOUND_BY_MYC_DN	3/930	13/40755	0.0028547	0.0152877	0.00979425	CCND1/PDGFRB/CDKN1A	3
SHI_SPARC_TARGETS_DN	SHI_SPARC_TARGETS_DN	3/930	13/40755	0.0028547	0.0152877	0.00979425	BBC3/ITGB2/MAPK15	3
REN_ALVEOLAR_RHABDOMYOSARCOMA_DN	REN_ALVEOLAR_RHABDOMYOSARCOMA_DN	19/930	407/40755	0.00286754	0.0153527	0.00983589	NGF/PLAU/CCND1/CD248/VDR/FBLN5/SNAP23/SQOR/COPZ2/SMAD7/FSTL3/PLAUR/EPAS1/SERPINE2/DAB2/PDGFRB/DUSP1/NEU1/WDR45	19
FUJII_YBX1_TARGETS_UP	FUJII_YBX1_TARGETS_UP	5/930	43/40755	0.00287405	0.0153608	0.00984108	SYTL1/WARS1/SMIM5/SLC16A3/CDKN1A	5
MIKKELSEN_ES_ICP_WITH_H3K27ME3	MIKKELSEN_ES_ICP_WITH_H3K27ME3	5/930	43/40755	0.00287405	0.0153608	0.00984108	DUSP8/TH/CNN1/NEURL3/TNF	5
ZHOU_INFLAMMATORY_RESPONSE_LIVE_DN	ZHOU_INFLAMMATORY_RESPONSE_LIVE_DN	18/930	377/40755	0.00288116	0.0153794	0.00985298	ZNF362/HKDC1/SLC29A3/PWWP2B/KRT18/RUBCNL/FOS/RIN3/MOAP1/ASB2/CCDC9B/CEBPA/TUBA4A/CYTH4/DAB2/F2RL1/TBC1D2/KCND1	18
DIRMEIER_LMP1_RESPONSE_EARLY	DIRMEIER_LMP1_RESPONSE_EARLY	6/930	62/40755	0.00288323	0.0153794	0.00985298	DUSP5/JUNB/ZFP36/PPP1R15A/TNF/TRAF1	6
GERHOLD_ADIPOGENESIS_DN	GERHOLD_ADIPOGENESIS_DN	6/930	62/40755	0.00288323	0.0153794	0.00985298	CCND1/VDR/TNFAIP2/THBD/PDGFRB/IER3	6
DELYS_THYROID_CANCER_DN	DELYS_THYROID_CANCER_DN	13/930	233/40755	0.00289919	0.0154563	0.00990226	CLCNKA/RGS16/LMO2/ALDH2/FOS/FBLN5/ALDH1A2/CRABP1/ASGR1/COPZ2/FOXJ1/COL9A3/TSC22D3	13
GRYDER_PAX3FOXO1_ENHANCERS_KO_DOWN	GRYDER_PAX3FOXO1_ENHANCERS_KO_DOWN	20/930	438/40755	0.00290195	0.0154563	0.00990226	ERRFI1/MFSD2A/FCRLA/ATF3/DUSP6/PGF/WARS1/ZNF77/CEBPG/ZNF331/CA11/SERPINE2/PID1/KBTBD8/ETV5/PARM1/MDFI/STC1/TNFRSF10B/ASS1	20
BOYLAN_MULTIPLE_MYELOMA_D_CLUSTER_UP	BOYLAN_MULTIPLE_MYELOMA_D_CLUSTER_UP	4/930	27/40755	0.00311217	0.0164048	0.0105099	MXRA8/CCND1/GPR132/STC2	4
LI_WILMS_TUMOR	LI_WILMS_TUMOR	4/930	27/40755	0.00311217	0.0164048	0.0105099	CRABP2/COL13A1/ETV4/HOXA11	4
VILIMAS_NOTCH1_TARGETS_DN	VILIMAS_NOTCH1_TARGETS_DN	4/930	27/40755	0.00311217	0.0164048	0.0105099	GFI1/LILRB5/ITGB2/CSF1R	4
COATES_MACROPHAGE_M1_VS_M2_DN	COATES_MACROPHAGE_M1_VS_M2_DN	7/930	84/40755	0.00311581	0.0164048	0.0105099	ITGB3/CD300C/GDF15/FAM241A/TMEM267/VEGFA/CTSL	7
GHANDHI_BYSTANDER_IRRADIATION_UP	GHANDHI_BYSTANDER_IRRADIATION_UP	7/930	84/40755	0.00311581	0.0164048	0.0105099	DUSP5/MIR23AHG/POU2F2/LIF/TSLP/STC1/GADD45G	7
JACKSON_DNMT1_TARGETS_UP	JACKSON_DNMT1_TARGETS_UP	7/930	84/40755	0.00311581	0.0164048	0.0105099	RGS16/ETV4/JUNB/ZFP36/HMGA1/CDKN1A/KLF4	7
ANDERSEN_CHOLANGIOCARCINOMA_CLASS1	ANDERSEN_CHOLANGIOCARCINOMA_CLASS1	6/930	63/40755	0.00312631	0.01642	0.0105196	HKDC1/SYT12/CLDN9/DBNDD1/SLC4A3/PSPH	6
BURTON_ADIPOGENESIS_PEAK_AT_0HR	BURTON_ADIPOGENESIS_PEAK_AT_0HR	6/930	63/40755	0.00312631	0.01642	0.0105196	DDIT3/PCK2/TRIB3/DAB2/PDGFRB/LPL	6
INGRAM_SHH_TARGETS_DN	INGRAM_SHH_TARGETS_DN	6/930	63/40755	0.00312631	0.01642	0.0105196	POU3F1/TPPP3/C3/ANGPTL4/CRLF1/ACHE	6
LINDSTEDT_DENDRITIC_CELL_MATURATION_C	LINDSTEDT_DENDRITIC_CELL_MATURATION_C	6/930	63/40755	0.00312631	0.01642	0.0105196	ATF3/DEPP1/ALDH2/SYNGR3/ARID5A/MGLL	6
MCBRYAN_PUBERTAL_TGFB1_TARGETS_DN	MCBRYAN_PUBERTAL_TGFB1_TARGETS_DN	6/930	63/40755	0.00312631	0.01642	0.0105196	GATA3/ERBB3/TNFAIP2/ABCC3/SPINT2/BCL3	6
ZHANG_GATA6_TARGETS_DN	ZHANG_GATA6_TARGETS_DN	6/930	63/40755	0.00312631	0.01642	0.0105196	ANO1/SLC7A7/TUBA8/LAMP3/CAMK2B/AIF1L	6
IVANOVA_HEMATOPOIESIS_MATURE_CELL	IVANOVA_HEMATOPOIESIS_MATURE_CELL	15/930	292/40755	0.00317469	0.0166462	0.0106646	RHD/AMPD3/SMIM5/C3/SLC1A5/LILRB5/MXD1/MTHFD2/ABCB6/SMOX/ITGB2/SH3TC2/ASNS/KDM7A/GCNT1	15
SHIPP_DLBCL_CURED_VS_FATAL_DN	SHIPP_DLBCL_CURED_VS_FATAL_DN	5/930	44/40755	0.00318251	0.0166462	0.0106646	MATN1/OVGP1/PDCD4/ARNTL/VEGFA	5
TONKS_TARGETS_OF_RUNX1_RUNX1T1_FUSION_SUSTAINDED_IN_ERYTHROCYTE_UP	TONKS_TARGETS_OF_RUNX1_RUNX1T1_FUSION_SUSTAINDED_IN_ERYTHROCYTE_UP	5/930	44/40755	0.00318251	0.0166462	0.0106646	CH25H/DUSP6/ALDH1A2/CYP1A1/GDF15	5
BORCZUK_MALIGNANT_MESOTHELIOMA_DN	BORCZUK_MALIGNANT_MESOTHELIOMA_DN	8/930	107/40755	0.00319618	0.0167015	0.0107	RGS16/RAPGEF3/ACAP1/CD79B/CD22/AGFG2/DENND3/TRAF1	8
BROWN_MYELOID_CELL_DEVELOPMENT_DN	BROWN_MYELOID_CELL_DEVELOPMENT_DN	9/930	131/40755	0.00321659	0.0168	0.0107631	RCOR2/SERPINA3/ADGRG1/SLC7A5/SPINT2/SLC1A5/MFNG/STC2/PSAT1	9
TORCHIA_TARGETS_OF_EWSR1_FLI1_FUSION_DN	TORCHIA_TARGETS_OF_EWSR1_FLI1_FUSION_DN	16/930	322/40755	0.00326731	0.017036	0.0109143	ARHGAP30/RASSF5/CCND1/OAF/SQOR/TM6SF1/PDIA2/ACAP1/ITGB3/GMFG/TGM2/ODF3B/SH3TC2/LST1/FYN/GRB10	16
RIZKI_TUMOR_INVASIVENESS_3D_UP	RIZKI_TUMOR_INVASIVENESS_3D_UP	12/930	209/40755	0.00328129	0.0170965	0.0109531	SLC3A2/ERBB3/ISCU/STOML1/ADGRG1/ASGR1/ETV4/PMAIP1/ARID5A/ABCB6/GRIN1/RAB33A	12
NAKAYAMA_SOFT_TISSUE_TUMORS_PCA2_DN	NAKAYAMA_SOFT_TISSUE_TUMORS_PCA2_DN	7/930	85/40755	0.00332994	0.0173332	0.0111047	RAPGEF3/IGHA1/ANGPTL4/CEBPA/TIMP4/LPL/DUSP4	7
BROWNE_HCMV_INFECTION_14HR_UP	BROWNE_HCMV_INFECTION_14HR_UP	10/930	157/40755	0.0033743	0.0175387	0.0112364	FOS/SLC7A5/CEBPG/DLX2/HMOX1/ETV5/NEU1/AQP3/PTGDS/TSC22D3	10
NIKOLSKY_BREAST_CANCER_8Q23_Q24_AMPLICON	NIKOLSKY_BREAST_CANCER_8Q23_Q24_AMPLICON	10/930	157/40755	0.0033743	0.0175387	0.0112364	ZHX2/LRATD2/NDRG1/DENND3/PTP4A3/ARC/MAFA/MAPK15/FAM83H/OPLAH	10
POOLA_INVASIVE_BREAST_CANCER_DN	POOLA_INVASIVE_BREAST_CANCER_DN	9/930	132/40755	0.00338374	0.0175404	0.0112375	GATA3/LTBP3/SERPINA3/CYP1A1/ANPEP/CNN1/CRLF1/STC2/STC1	9
ANASTASSIOU_MULTICANCER_INVASIVENESS_SIGNATURE	ANASTASSIOU_MULTICANCER_INVASIVENESS_SIGNATURE	6/930	64/40755	0.00338434	0.0175404	0.0112375	PLAU/CRISPLD2/COPZ2/TMEM158/LRRC15/PDGFRB	6
AMBROSINI_FLAVOPIRIDOL_TREATMENT_TP53	AMBROSINI_FLAVOPIRIDOL_TREATMENT_TP53	8/930	108/40755	0.00338438	0.0175404	0.0112375	MSI1/SERPINA1/IL21R/IL11/KHK/MXD1/TFCP2L1/ACOX2	8
BOUDOUKHA_BOUND_BY_IGF2BP2	BOUDOUKHA_BOUND_BY_IGF2BP2	8/930	108/40755	0.00338438	0.0175404	0.0112375	PHLDA3/CCND1/MAP1LC3B/SERPINE2/ABCB6/HOXA11/TRIP6/NDRG1	8
PICCALUGA_ANGIOIMMUNOBLASTIC_LYMPHOMA_UP	PICCALUGA_ANGIOIMMUNOBLASTIC_LYMPHOMA_UP	12/930	210/40755	0.00340986	0.0176681	0.0113193	MIR34AHG/DEPP1/HSPB8/PGF/ABCC3/C3/MMP9/ADAMTS9/DAB2/COL12A1/CTSL/PTGDS	12
MULLIGHAN_MLL_SIGNATURE_1_DN	MULLIGHAN_MLL_SIGNATURE_1_DN	13/930	238/40755	0.00347341	0.0179931	0.0115275	EDN2/MPL/MYRF/BCAT1/KRT18/PGF/PPL/KATNB1/PMAIP1/TRMT1/PTGIR/SERPINE2/PTP4A3	13
VECCHI_GASTRIC_CANCER_EARLY_DN	VECCHI_GASTRIC_CANCER_EARLY_DN	18/930	384/40755	0.00349283	0.0180894	0.0115892	PRDM16-DT/IL6R/DUSP5/RASSF10/LINC02381/ALDH1L2/HSPB8/PCK2/IGHA1/ALDH1A2/LARP6/CNN1/PID1/ACOX2/ADTRP/BHLHA15/VLDLR/TSC22D3	18
SANSOM_APC_TARGETS	SANSOM_APC_TARGETS	12/930	211/40755	0.00354246	0.0182587	0.0116976	SYTL1/SESN2/STOML1/SLC7A5/TRMT1/SLC1A4/FGFRL1/FGF1/ATG9B/DUSP4/PRSS3/PSAT1	12
LEIN_CEREBELLUM_MARKERS	LEIN_CEREBELLUM_MARKERS	7/930	86/40755	0.0035551	0.0182667	0.0117028	NHLH1/AFAP1L2/PKP3/ZNF385C/ETV4/HBEGF/EN2	7
DACOSTA_ERCC3_ALLELE_XPCS_VS_TTD_UP	DACOSTA_ERCC3_ALLELE_XPCS_VS_TTD_UP	4/930	28/40755	0.00356605	0.0182667	0.0117028	FOS/ANPEP/TGM2/KCNG1	4
DORN_ADENOVIRUS_INFECTION_12HR_UP	DORN_ADENOVIRUS_INFECTION_12HR_UP	4/930	28/40755	0.00356605	0.0182667	0.0117028	PDE2A/NR4A1/JUNB/TSC22D3	4
WILENSKY_RESPONSE_TO_DARAPLADIB	WILENSKY_RESPONSE_TO_DARAPLADIB	4/930	28/40755	0.00356605	0.0182667	0.0117028	CD68/PLAUR/ITGB2/HMOX1	4
DORN_ADENOVIRUS_INFECTION_48HR_UP	DORN_ADENOVIRUS_INFECTION_48HR_UP	3/930	14/40755	0.00357198	0.0182667	0.0117028	PDE2A/ANPEP/TSC22D3	3
ZHOU_PANCREATIC_ENDOCRINE_PROGENITOR	ZHOU_PANCREATIC_ENDOCRINE_PROGENITOR	3/930	14/40755	0.00357198	0.0182667	0.0117028	VDR/NKX6-1/MAFA	3
SESTO_RESPONSE_TO_UV_C0	SESTO_RESPONSE_TO_UV_C0	8/930	109/40755	0.00358107	0.0182958	0.0117214	ERBB3/ISCU/GDF15/ZFP36/HMOX1/SQSTM1/TPMT/NEU1	8
PURBEY_TARGETS_OF_CTBP1_NOT_SATB1_UP	PURBEY_TARGETS_OF_CTBP1_NOT_SATB1_UP	15/930	296/40755	0.00360223	0.0183952	0.0117851	HES2/GFI1/HSPB8/SLC25A47/SV2B/MADCAM1/ZNF77/GDF15/OTOF/KHK/MMP9/SAMD10/IER3/LY6G5C/PRSS3	15
LEE_LIVER_CANCER_ACOX1_UP	LEE_LIVER_CANCER_ACOX1_UP	6/930	65/40755	0.00365789	0.0186221	0.0119305	NIBAN1/CTSE/LPL/NDRG1/CTSL/UAP1L1	6
VART_KSHV_INFECTION_ANGIOGENIC_MARKERS_DN	VART_KSHV_INFECTION_ANGIOGENIC_MARKERS_DN	9/930	134/40755	0.00373846	0.0189651	0.0121502	C10orf55/PRSS23/MMP19/ANPEP/ANGPTL4/EPAS1/F2RL1/PDGFRB/VEGFA	9
HUMMERICH_SKIN_CANCER_PROGRESSION_UP	HUMMERICH_SKIN_CANCER_PROGRESSION_UP	7/930	87/40755	0.00379165	0.0192123	0.0123086	CRABP2/FOS/KRT16/JUNB/MMP9/HMOX1/CDKN1A	7
SENGUPTA_EBNA1_ANTICORRELATED	SENGUPTA_EBNA1_ANTICORRELATED	10/930	160/40755	0.00386009	0.0195028	0.0124947	CRYBG2/PLK3/NHLH1/PWWP2B/CYLD/TNFSF13/KCNG1/CISH/FGD2/TFEB	10
KLEIN_TARGETS_OF_BCR_ABL1_FUSION	KLEIN_TARGETS_OF_BCR_ABL1_FUSION	5/930	46/40755	0.0038698	0.0195028	0.0124947	ANPEP/POU2F2/CD33/CSF1R/IL3RA	5
LANDIS_BREAST_CANCER_PROGRESSION_UP	LANDIS_BREAST_CANCER_PROGRESSION_UP	5/930	46/40755	0.0038698	0.0195028	0.0124947	VDR/SPINT1/CLDN7/KCNN4/TFAP2C	5
LUI_THYROID_CANCER_PAX8_PPARG_UP	LUI_THYROID_CANCER_PAX8_PPARG_UP	5/930	46/40755	0.0038698	0.0195028	0.0124947	CCND1/RAPGEF3/DUSP6/SERPINA1/TNFRSF10B	5
MARCHINI_TRABECTEDIN_RESISTANCE_DN	MARCHINI_TRABECTEDIN_RESISTANCE_DN	5/930	46/40755	0.0038698	0.0195028	0.0124947	SLC3A2/SLC7A5/SLC16A3/SLC1A5/BHLHE40	5
BRUNO_HEMATOPOIESIS	BRUNO_HEMATOPOIESIS	6/930	66/40755	0.0039475	0.0198434	0.0127129	SPINT1/SNAP23/PTGIR/BHLHE40/SQSTM1/LAT2	6
URS_ADIPOCYTE_DIFFERENTIATION_UP	URS_ADIPOCYTE_DIFFERENTIATION_UP	6/930	66/40755	0.0039475	0.0198434	0.0127129	MIR9-1HG/TNFAIP2/ALDH1A2/HSD11B2/ATP2B2/LPL	6
WESTON_VEGFA_TARGETS_3HR	WESTON_VEGFA_TARGETS_3HR	6/930	66/40755	0.0039475	0.0198434	0.0127129	LMO2/NR4A1/KRT7/PGF/IL32/HSD11B2	6
BERENJENO_ROCK_SIGNALING_NOT_VIA_RHOA_UP	BERENJENO_ROCK_SIGNALING_NOT_VIA_RHOA_UP	4/930	29/40755	0.00406284	0.0203284	0.0130236	ATF3/ALDH2/TRIB3/NDRG1	4
MIKKELSEN_NPC_ICP_WITH_H3K4ME3	MIKKELSEN_NPC_ICP_WITH_H3K4ME3	20/930	452/40755	0.00411507	0.020561	0.0131727	LYSMD1/TRIM46/RCOR2/POLD4/RAPGEF3/REM2/STOML1/NEIL1/CHRNB4/CORO1A/ALOXE3/DRC3/TBKBP1/OSBPL7/SPRED3/BRSK1/KLC4/ETV1/STC1/CA3	20
UDAYAKUMAR_MED1_TARGETS_UP	UDAYAKUMAR_MED1_TARGETS_UP	9/930	136/40755	0.00412167	0.0205845	0.0131877	KATNB1/SLC16A3/TLE6/CBS/GARS1/PSPH/ASNS/EIF4EBP1/PSAT1	9
SCHAEFFER_PROSTATE_DEVELOPMENT_12HR_UP	SCHAEFFER_PROSTATE_DEVELOPMENT_12HR_UP	8/930	112/40755	0.00422453	0.0210591	0.0134918	ERRFI1/PMAIP1/PID1/TFAP2C/MAFF/SHH/ARC/GADD45G	8
MCMURRAY_TP53_HRAS_COOPERATION_RESPONSE_DN	MCMURRAY_TP53_HRAS_COOPERATION_RESPONSE_DN	6/930	67/40755	0.00425374	0.0211656	0.01356	ESPN/WNT9A/MCAM/PMAIP1/SBSN/COL9A3	6
RIGGINS_TAMOXIFEN_RESISTANCE_UP	RIGGINS_TAMOXIFEN_RESISTANCE_UP	6/930	67/40755	0.00425374	0.0211656	0.01356	ALDH3B1/GALNT6/SERPINA1/SLCO2A1/LRRC15/SPRY4	6
BAELDE_DIABETIC_NEPHROPATHY_UP	BAELDE_DIABETIC_NEPHROPATHY_UP	7/930	89/40755	0.00430038	0.0213533	0.0136803	UNC5B/CCND1/PDE2A/ADGRG1/INPP5K/SLCO2A1/ASS1	7
FERRANDO_T_ALL_WITH_MLL_ENL_FUSION_UP	FERRANDO_T_ALL_WITH_MLL_ENL_FUSION_UP	7/930	89/40755	0.00430038	0.0213533	0.0136803	CLCNKA/GATA3/PTPN6/IL32/SLC7A5/GPSM3/PRSS3	7
FLECHNER_BIOPSY_KIDNEY_TRANSPLANT_REJECTED_VS_OK_UP	FLECHNER_BIOPSY_KIDNEY_TRANSPLANT_REJECTED_VS_OK_UP	7/930	89/40755	0.00430038	0.0213533	0.0136803	SFN/WARS1/CORO1A/GMFG/MMP9/ITGB2/LST1	7
LIU_VAV3_PROSTATE_CARCINOGENESIS_UP	LIU_VAV3_PROSTATE_CARCINOGENESIS_UP	7/930	89/40755	0.00430038	0.0213533	0.0136803	KRT7/SERPINA3/C3/LILRB3/TGM2/ITGB2/TIMP4	7
NAKAYAMA_SOFT_TISSUE_TUMORS_PCA2_UP	NAKAYAMA_SOFT_TISSUE_TUMORS_PCA2_UP	7/930	89/40755	0.00430038	0.0213533	0.0136803	EFNA3/PRPH/CRABP1/SLC7A5/SLC16A3/CRLF1/COL9A3	7
LI_INDUCED_T_TO_NATURAL_KILLER_DN	LI_INDUCED_T_TO_NATURAL_KILLER_DN	9/930	137/40755	0.00432443	0.021453	0.0137441	GFI1/CTSE/RAPGEF3/ALDH2/RPS6KL1/BCL11B/C3/PRKCD/RGL2	9
HAHTOLA_CTCL_PATHOGENESIS	HAHTOLA_CTCL_PATHOGENESIS	3/930	15/40755	0.00438977	0.0216426	0.0138656	TBX21/IL2RB/S100P	3
LIU_IL13_PRIMING_MODEL	LIU_IL13_PRIMING_MODEL	3/930	15/40755	0.00438977	0.0216426	0.0138656	PLK3/FOS/ETV5	3
MARKS_HDAC_TARGETS_DN	MARKS_HDAC_TARGETS_DN	3/930	15/40755	0.00438977	0.0216426	0.0138656	CCND1/TNF/VEGFA	3
SCHAVOLT_TARGETS_OF_TP53_AND_TP63	SCHAVOLT_TARGETS_OF_TP53_AND_TP63	3/930	15/40755	0.00438977	0.0216426	0.0138656	SFN/PMAIP1/CDKN1A	3
DITTMER_PTHLH_TARGETS_UP	DITTMER_PTHLH_TARGETS_UP	8/930	113/40755	0.00445766	0.0219322	0.0140511	PLAU/DUSP5/PRSS23/LARP6/BHLHE40/CDCP1/F2RL1/GRB10	8
RIEGE_DELTANP63_DIRECT_TARGETS_UP	RIEGE_DELTANP63_DIRECT_TARGETS_UP	9/930	138/40755	0.00453488	0.0222512	0.0142555	SFN/S100A2/MMRN2/FOSL1/SLC37A2/DUSP6/SLC1A5/TMEM40/ESRP1	9
UEDA_CENTRAL_CLOCK	UEDA_CENTRAL_CLOCK	7/930	90/40755	0.0045733	0.0224074	0.0143556	RGS16/PDCD4/ARNTL/RASD1/TUBA8/DUSP1/GADD45G	7
BROWNE_HCMV_INFECTION_1HR_DN	BROWNE_HCMV_INFECTION_1HR_DN	12/930	218/40755	0.00459138	0.0224704	0.0143959	NGF/DDIT4/TH/KATNB1/DPH1/CLDN7/PTGER1/SLCO2A1/F2RL1/ACHE/GCNT1/GRIN1	12
BERENJENO_TRANSFORMED_BY_RHOA_FOREVER_DN	BERENJENO_TRANSFORMED_BY_RHOA_FOREVER_DN	4/930	30/40755	0.00460436	0.0224795	0.0144018	BNC1/PLAUR/HBEGF/IER3	4
SARTIPY_NORMAL_AT_INSULIN_RESISTANCE_UP	SARTIPY_NORMAL_AT_INSULIN_RESISTANCE_UP	4/930	30/40755	0.00460436	0.0224795	0.0144018	FOSL1/DUSP6/HMOX1/BHLHE40	4
SCIAN_INVERSED_TARGETS_OF_TP53_AND_TP73_DN	SCIAN_INVERSED_TARGETS_OF_TP53_AND_TP73_DN	4/930	30/40755	0.00460436	0.0224795	0.0144018	ATF3/SLC7A5/BHLHE40/TRAF1	4
STEIN_ESRRA_TARGETS_RESPONSIVE_TO_ESTROGEN_UP	STEIN_ESRRA_TARGETS_RESPONSIVE_TO_ESTROGEN_UP	4/930	30/40755	0.00460436	0.0224795	0.0144018	HSPB8/P2RX5/IER3/TNFRSF10B	4
BROWNE_HCMV_INFECTION_2HR_DN	BROWNE_HCMV_INFECTION_2HR_DN	5/930	48/40755	0.00465717	0.0226537	0.0145134	COL13A1/DUSP6/NPTX1/PLAUR/SERPINE1	5
BROWNE_HCMV_INFECTION_8HR_DN	BROWNE_HCMV_INFECTION_8HR_DN	5/930	48/40755	0.00465717	0.0226537	0.0145134	PLAU/VDR/KRT34/PTGER1/HOXA11	5
EBAUER_MYOGENIC_TARGETS_OF_PAX3_FOXO1_FUSION	EBAUER_MYOGENIC_TARGETS_OF_PAX3_FOXO1_FUSION	5/930	48/40755	0.00465717	0.0226537	0.0145134	MEF2D/MYBPH/MYLPF/HBEGF/ABLIM3	5
SMIRNOV_RESPONSE_TO_IR_6HR_DN	SMIRNOV_RESPONSE_TO_IR_6HR_DN	8/930	114/40755	0.00470056	0.0228251	0.0146232	P2RX5/ACAP1/SLC16A3/CD22/ZFP36/MAFF/TNF/RAB33A	8
LU_IL4_SIGNALING	LU_IL4_SIGNALING	7/930	91/40755	0.00485908	0.0234627	0.0150316	CD79B/PMAIP1/SPINT2/BHLHE40/CISH/MGLL/MAP3K5	7
HOLLERN_EMT_BREAST_TUMOR_UP	HOLLERN_EMT_BREAST_TUMOR_UP	9/930	140/40755	0.00497964	0.0240072	0.0153805	MXRA8/FAM167B/RRAD/ENO3/OSR1/DAB2/CSF1R/FLNC/TRAF1	9
WAMUNYOKOLI_OVARIAN_CANCER_GRADES_1_2_UP	WAMUNYOKOLI_OVARIAN_CANCER_GRADES_1_2_UP	9/930	140/40755	0.00497964	0.0240072	0.0153805	SFN/CTSE/PHLDA2/ERBB3/ABCC3/CEBPG/IRAK2/OCIAD2/ESRP1	9
FIRESTEIN_PROLIFERATION	FIRESTEIN_PROLIFERATION	10/930	166/40755	0.00499683	0.0240524	0.0154095	NTRK1/ARHGEF2/ERBB3/RPS6KL1/CYLD/SYT5/SRMS/IRAK2/FYN/TRPV6	10
BOYLAN_MULTIPLE_MYELOMA_C_UP	BOYLAN_MULTIPLE_MYELOMA_C_UP	5/930	49/40755	0.00509072	0.0243846	0.0156223	PDE2A/ASB2/SMTNL2/ANGPTL4/VPREB3	5
CROMER_TUMORIGENESIS_DN	CROMER_TUMORIGENESIS_DN	5/930	49/40755	0.00509072	0.0243846	0.0156223	PPL/KRT15/S100P/AQP3/PTGDS	5
ZHANG_PROLIFERATING_VS_QUIESCENT	ZHANG_PROLIFERATING_VS_QUIESCENT	5/930	49/40755	0.00509072	0.0243846	0.0156223	CCND1/MCAM/DDIT3/ITGB3/PLAUR	5
BONCI_TARGETS_OF_MIR15A_AND_MIR16_1	BONCI_TARGETS_OF_MIR15A_AND_MIR16_1	7/930	92/40755	0.00515808	0.0246852	0.0158149	RASSF5/PDCD4/CCND1/FOSL1/HOXC8/SMAD7/TGIF2	7
BOQUEST_STEM_CELL_CULTURED_VS_FRESH_DN	BOQUEST_STEM_CELL_CULTURED_VS_FRESH_DN	4/930	31/40755	0.00519236	0.0247614	0.0158637	WNT11/PPL/TPPP3/C3	4
URS_ADIPOCYTE_DIFFERENTIATION_DN	URS_ADIPOCYTE_DIFFERENTIATION_DN	4/930	31/40755	0.00519236	0.0247614	0.0158637	ROM1/CEBPA/MMP9/PTGDS	4
VALK_AML_CLUSTER_13	VALK_AML_CLUSTER_13	4/930	31/40755	0.00519236	0.0247614	0.0158637	MYRF/FBLN5/LAT2/VLDLR	4
YAO_TEMPORAL_RESPONSE_TO_PROGESTERONE_CLUSTER_5	YAO_TEMPORAL_RESPONSE_TO_PROGESTERONE_CLUSTER_5	4/930	31/40755	0.00519236	0.0247614	0.0158637	ATF3/IER3/VEGFA/KLF4	4
YAMAZAKI_TCEB3_TARGETS_UP	YAMAZAKI_TCEB3_TARGETS_UP	10/930	167/40755	0.00520943	0.0248318	0.0159088	NR4A1/WARS1/STRA6/EPAS1/THBD/SNAI1/CDC42EP1/PTH1R/VEGFA/PSPH	10
BOYAULT_LIVER_CANCER_SUBCLASS_G1_UP	BOYAULT_LIVER_CANCER_SUBCLASS_G1_UP	8/930	116/40755	0.00521667	0.0248388	0.0159133	PDCD4/MYRF/SPINT1/ADGRG1/CLDN7/ARID3A/SPINT2/MAPK13	8
SENESE_HDAC2_TARGETS_UP	SENESE_HDAC2_TARGETS_UP	8/930	116/40755	0.00521667	0.0248388	0.0159133	PLAU/SNAP23/TGM2/MMP9/CSF2/HMGA1/MYH16/TNFRSF10B	8
RIGGI_EWING_SARCOMA_PROGENITOR_DN	RIGGI_EWING_SARCOMA_PROGENITOR_DN	11/930	194/40755	0.00523094	0.0248519	0.0159216	PPL/OSR1/TMEM158/CDCP1/CLGN/F2RL1/STC2/RPS6KA2/ETV1/STC1/DUSP4	11
BRUINS_UVC_RESPONSE_VIA_TP53_GROUP_D	BRUINS_UVC_RESPONSE_VIA_TP53_GROUP_D	14/930	279/40755	0.00524572	0.0249056	0.0159561	TNFRSF4/RHD/GJB3/CABP1/SERPINA1/ATP1B2/SRCIN1/ETV4/CD79B/PITPNC1/LRRC15/LAT2/CTSL/NRARP	14
SESTO_RESPONSE_TO_UV_C7	SESTO_RESPONSE_TO_UV_C7	6/930	70/40755	0.00527778	0.0250413	0.016043	CRABP2/PCK2/SLC1A5/LIF/ASNS/ASS1	6
AMUNDSON_DNA_DAMAGE_RESPONSE_TP53	AMUNDSON_DNA_DAMAGE_RESPONSE_TP53	3/930	16/40755	0.00531191	0.0251093	0.0160866	PHLDA3/LIF/CDKN1A	3
WU_HBX_TARGETS_2_DN	WU_HBX_TARGETS_2_DN	3/930	16/40755	0.00531191	0.0251093	0.0160866	PMAIP1/MADCAM1/PRKCD	3
HOELZEL_NF1_TARGETS_DN	HOELZEL_NF1_TARGETS_DN	8/930	117/40755	0.00549042	0.0258397	0.0165545	PLEKHA6/GATA3/MYRF/HOTAIR/HRK/YPEL3/NECAB2/SSTR2	8
CUI_TCF21_TARGETS_2_UP	CUI_TCF21_TARGETS_2_UP	19/930	433/40755	0.00553968	0.0260659	0.0166994	SESN2/WNT8B/KRT18/MSI1/FBLN5/SPINT1/IGDCC4/CLDN6/CLDN9/CD79B/MISP/SIX2/SLC4A3/TGM2/PCBP4/ETV5/PARM1/PSAT1/PTGDS	19
KLEIN_PRIMARY_EFFUSION_LYMPHOMA_UP	KLEIN_PRIMARY_EFFUSION_LYMPHOMA_UP	5/930	50/40755	0.00555209	0.0260787	0.0167076	VDR/IL2RB/VEGFA/PTP4A3/AQP3	5
NOUSHMEHR_GBM_SILENCED_BY_METHYLATION	NOUSHMEHR_GBM_SILENCED_BY_METHYLATION	5/930	50/40755	0.00555209	0.0260787	0.0167076	MMP9/SLC25A20/OCIAD2/FLNC/CA3	5
OSWALD_HEMATOPOIETIC_STEM_CELL_IN_COLLAGEN_GEL_DN	OSWALD_HEMATOPOIETIC_STEM_CELL_IN_COLLAGEN_GEL_DN	14/930	281/40755	0.00557727	0.0261799	0.0167725	CCND1/POLD4/ALDH2/TM6SF1/CYLD/ADGRG1/SLC16A3/PLAUR/S100P/STC2/GPSM3/ASNS/VLDLR/ASS1	14
BURTON_ADIPOGENESIS_2	BURTON_ADIPOGENESIS_2	6/930	71/40755	0.00565609	0.0264233	0.0169284	FOSL1/BCAT1/VDR/MKNK2/KCNN4/SNAI1	6
PEART_HDAC_PROLIFERATION_CLUSTER_DN	PEART_HDAC_PROLIFERATION_CLUSTER_DN	6/930	71/40755	0.00565609	0.0264233	0.0169284	GFI1/BEST1/BCAT1/LST1/HMGA1/TUBE1	6
KORKOLA_CORRELATED_WITH_POU5F1	KORKOLA_CORRELATED_WITH_POU5F1	4/930	32/40755	0.00582856	0.0270453	0.0173269	ETV4/TFCP2L1/TFAP2C/UPP1	4
SEITZ_NEOPLASTIC_TRANSFORMATION_BY_8P_DELETION_DN	SEITZ_NEOPLASTIC_TRANSFORMATION_BY_8P_DELETION_DN	4/930	32/40755	0.00582856	0.0270453	0.0173269	DDIT4/IL11/CDKN1A/PSPH	4
SMID_BREAST_CANCER_RELAPSE_IN_PLEURA_DN	SMID_BREAST_CANCER_RELAPSE_IN_PLEURA_DN	4/930	32/40755	0.00582856	0.0270453	0.0173269	INAVA/CHAC1/S100P/PSAT1	4
WANG_METASTASIS_OF_BREAST_CANCER_ESR1_DN	WANG_METASTASIS_OF_BREAST_CANCER_ESR1_DN	4/930	32/40755	0.00582856	0.0270453	0.0173269	TNFSF13/C3/LST1/DUSP4	4
GAZDA_DIAMOND_BLACKFAN_ANEMIA_ERYTHROID_DN	GAZDA_DIAMOND_BLACKFAN_ANEMIA_ERYTHROID_DN	20/930	467/40755	0.00585416	0.0270453	0.0173269	MXRA8/TNFRSF25/MR1/UNC5B/DMBT1/RASGRP2/DDIT3/ALOX5AP/SYNE3/OR1F1/PITPNC1/CEBPG/KCTD15/MXD1/TRIB3/RPS6KA2/PSPH/ANK1/GADD45G/WDR45	20
VECCHI_GASTRIC_CANCER_EARLY_UP	VECCHI_GASTRIC_CANCER_EARLY_UP	19/930	436/40755	0.00594913	0.0274355	0.0175769	CAMK2N1/RASGEF1A/MYEOV/FOSL1/GPRC5A/KRT7/KRT18/CLDN7/GDF15/KCNN4/TUBA4A/TFAP2C/PMEPA1/LIF/TMEM158/HMGA1/UPP1/FAM83H/ASS1	19
TAVOR_CEBPA_TARGETS_UP	TAVOR_CEBPA_TARGETS_UP	5/930	51/40755	0.00604217	0.0277599	0.0177847	SPINT2/HMOX1/BIK/LST1/ARC	5
KOKKINAKIS_METHIONINE_DEPRIVATION_96HR_DN	KOKKINAKIS_METHIONINE_DEPRIVATION_96HR_DN	6/930	72/40755	0.00605383	0.0277599	0.0177847	PLAU/ERBB3/DDIT3/TNFSF13/CEBPG/UPP1	6
WESTON_VEGFA_TARGETS	WESTON_VEGFA_TARGETS	7/930	95/40755	0.00613818	0.0280136	0.0179473	LMO2/NR4A1/KRT7/KRT18/PGF/IL32/HSD11B2	7
BROWNE_HCMV_INFECTION_24HR_DN	BROWNE_HCMV_INFECTION_24HR_DN	9/930	145/40755	0.00623985	0.0280493	0.0179701	NIPAL3/COL13A1/PRSS23/RDH5/FGF1/PDGFRB/CDKN1A/RPS6KA2/HOXA11	9
JOHNSTONE_PARVB_TARGETS_2_UP	JOHNSTONE_PARVB_TARGETS_2_UP	9/930	145/40755	0.00623985	0.0280493	0.0179701	OAF/GPRC5A/GALNT6/KRT18/MOAP1/CCRL2/SERPINE1/AIF1L/UAP1L1	9
KIM_HYPOXIA	KIM_HYPOXIA	3/930	17/40755	0.0063418	0.0280493	0.0179701	AMPD3/ANGPTL4/VEGFA	3
LEI_HOXC8_TARGETS_DN	LEI_HOXC8_TARGETS_DN	3/930	17/40755	0.0063418	0.0280493	0.0179701	CNN1/FAM43A/ASS1	3
HOOI_ST7_TARGETS_DN	HOOI_ST7_TARGETS_DN	8/930	120/40755	0.00637761	0.0280493	0.0179701	DEPP1/MCAM/PAK6/PPL/ANGPTL4/C4orf47/SPRY4/NDRG1	8
CHEMNITZ_RESPONSE_TO_PROSTAGLANDIN_E2_DN	CHEMNITZ_RESPONSE_TO_PROSTAGLANDIN_E2_DN	18/930	408/40755	0.00645969	0.0280493	0.0179701	ARHGEF16/PLEKHA7/CDC42BPG/CLCF1/KRT7/PPL/CLDN7/TNFSF13/EPS8L1/SLC6A20/CYB561D2/FOXC1/TPMT/CDKN1A/RPS6KA2/SHH/KLF4/AIF1L	18
HOSHIDA_LIVER_CANCER_SURVIVAL_UP	HOSHIDA_LIVER_CANCER_SURVIVAL_UP	6/930	73/40755	0.00647154	0.0280493	0.0179701	COL16A1/DUSP5/KRT7/SERPINB8/DAB2/IER3	6
FERREIRA_EWINGS_SARCOMA_UNSTABLE_VS_STABLE_DN	FERREIRA_EWINGS_SARCOMA_UNSTABLE_VS_STABLE_DN	7/930	96/40755	0.00649382	0.0280493	0.0179701	MXRA8/EPS8L2/CYLD/YPEL3/ALOXE3/PGPEP1/SQSTM1	7
MANNE_COVID19_COMBINED_COHORT_VS_HEALTHY_DONOR_PLATELETS_DN	MANNE_COVID19_COMBINED_COHORT_VS_HEALTHY_DONOR_PLATELETS_DN	12/930	228/40755	0.00650551	0.0280493	0.0179701	WNT9A/UNC5B/MYEOV/SLC37A2/NR4A1/ALDH1A2/TPPP3/SERPINB8/PID1/FAM241A/VEGFA/IL3RA	12
APPEL_IMATINIB_RESPONSE	APPEL_IMATINIB_RESPONSE	4/930	33/40755	0.00651461	0.0280493	0.0179701	CD68/LILRB3/NEU1/CTSL	4
CEBALLOS_TARGETS_OF_TP53_AND_MYC_DN	CEBALLOS_TARGETS_OF_TP53_AND_MYC_DN	4/930	33/40755	0.00651461	0.0280493	0.0179701	KIF21B/ISCU/PLAUR/HBEGF	4
JEPSEN_SMRT_TARGETS	JEPSEN_SMRT_TARGETS	4/930	33/40755	0.00651461	0.0280493	0.0179701	SYT12/HMOX1/SPRY4/HMGA1	4
MUELLER_COMMON_TARGETS_OF_AML_FUSIONS_DN	MUELLER_COMMON_TARGETS_OF_AML_FUSIONS_DN	4/930	33/40755	0.00651461	0.0280493	0.0179701	CGB3/HNF4A/CCRL2/CSF2	4
CHARAFE_BREAST_CANCER_BASAL_VS_MESENCHYMAL_DN	CHARAFE_BREAST_CANCER_BASAL_VS_MESENCHYMAL_DN	5/930	52/40755	0.00656188	0.0280861	0.0179937	BCAT1/IL11/RBM24/GRB10/FLNC	5
LUI_THYROID_CANCER_CLUSTER_1	LUI_THYROID_CANCER_CLUSTER_1	5/930	52/40755	0.00656188	0.0280861	0.0179937	CCND1/NR4A1/DUSP6/FYN/TNFRSF10B	5
KONDO_EZH2_TARGETS	KONDO_EZH2_TARGETS	12/930	229/40755	0.00672714	0.0287534	0.0184212	MEF2D/IL6R/ANO1/HOXC8/OSR1/MATN3/DLX2/CCL20/MGLL/FAM43A/SPRY4/SERPINE1	12
KATSANOU_ELAVL1_TARGETS_DN	KATSANOU_ELAVL1_TARGETS_DN	9/930	147/40755	0.00680747	0.0290622	0.018619	GJB3/ARNTL/FOSL1/ZNF213/ETV4/ADAMTS9/MGLL/SLCO2A1/RAB39B	9
HADDAD_B_LYMPHOCYTE_PROGENITOR	HADDAD_B_LYMPHOCYTE_PROGENITOR	14/930	289/40755	0.00707567	0.0300999	0.0192838	DEPP1/HRK/RUBCNL/DACT1/SYNE3/CORO2B/NEIL1/P2RX5/CD79B/CD22/TUBA4A/VPREB3/ZHX2/GADD45G	14
DUNNE_TARGETS_OF_AML1_MTG8_FUSION_UP	DUNNE_TARGETS_OF_AML1_MTG8_FUSION_UP	5/930	53/40755	0.00711211	0.0302251	0.0193641	IL6R/RASGRP2/ALDH3B1/ALOX5AP/LST1	5
SCHEIDEREIT_IKK_INTERACTING_PROTEINS	SCHEIDEREIT_IKK_INTERACTING_PROTEINS	5/930	53/40755	0.00711211	0.0302251	0.0193641	CCND1/CYLD/STAP2/EPAS1/TRAF1	5
BLANCO_MELO_COVID19_SARS_COV_2_POS_PATIENT_LUNG_TISSUE_DN	BLANCO_MELO_COVID19_SARS_COV_2_POS_PATIENT_LUNG_TISSUE_DN	10/930	175/40755	0.0071759	0.0304481	0.019507	SFN/RAPGEF3/FOS/MOAP1/CYP1A1/RRAD/MAFG/TUBA4A/MFNG/STC1	10
GROSS_HYPOXIA_VIA_ELK3_ONLY_UP	GROSS_HYPOXIA_VIA_ELK3_ONLY_UP	4/930	34/40755	0.0072521	0.0306568	0.0196407	CH25H/PPP1R15A/THBD/CEBPB	4
MURAKAMI_UV_RESPONSE_6HR_UP	MURAKAMI_UV_RESPONSE_6HR_UP	4/930	34/40755	0.0072521	0.0306568	0.0196407	PGF/HOXD3/CDKN1A/TRIP6	4
ANDERSEN_LIVER_CANCER_KRT19_DN	ANDERSEN_LIVER_CANCER_KRT19_DN	6/930	75/40755	0.00736909	0.0310734	0.0199076	PDE2A/SERPINA3/KHK/CEBPB/BAAT/C8G	6
ODONNELL_METASTASIS_UP	ODONNELL_METASTASIS_UP	6/930	75/40755	0.00736909	0.0310734	0.0199076	NR4A1/HOXC8/CORO2B/NLRP1/BBC3/FGF1	6
AMIT_EGF_RESPONSE_40_MCF10A	AMIT_EGF_RESPONSE_40_MCF10A	3/930	18/40755	0.00748245	0.031421	0.0201303	DUSP5/FOS/ZFP36	3
KIM_PTEN_TARGETS_UP	KIM_PTEN_TARGETS_UP	3/930	18/40755	0.00748245	0.031421	0.0201303	PLAU/GDF15/CDKN1A	3
LE_NEURONAL_DIFFERENTIATION_UP	LE_NEURONAL_DIFFERENTIATION_UP	3/930	18/40755	0.00748245	0.031421	0.0201303	SYNGR3/SYT5/KCND1	3
MEISSNER_BRAIN_HCP_WITH_H3K4ME2	MEISSNER_BRAIN_HCP_WITH_H3K4ME2	3/930	18/40755	0.00748245	0.031421	0.0201303	HSD11B2/SHISA7/ANK1	3
LIU_PROSTATE_CANCER_UP	LIU_PROSTATE_CANCER_UP	7/930	99/40755	0.00765285	0.0320991	0.0205647	SLC43A1/RNF41/HID1/GDF15/MTHFD2/PTP4A3/GADD45G	7
BROWNE_HCMV_INFECTION_30MIN_UP	BROWNE_HCMV_INFECTION_30MIN_UP	5/930	54/40755	0.00769372	0.0322079	0.0206344	MIR9-1HG/FOS/JUNB/ZFP36/DUSP1	5
CHIARADONNA_NEOPLASTIC_TRANSFORMATION_KRAS_CDC25_DN	CHIARADONNA_NEOPLASTIC_TRANSFORMATION_KRAS_CDC25_DN	5/930	54/40755	0.00769372	0.0322079	0.0206344	VDR/FOS/C3/ZFP36/CEBPB	5
KYNG_DNA_DAMAGE_BY_UV	KYNG_DNA_DAMAGE_BY_UV	5/930	54/40755	0.00769372	0.0322079	0.0206344	SLC6A12/CNN1/EPS8L1/CEBPB/TNFRSF10B	5
TONKS_TARGETS_OF_RUNX1_RUNX1T1_FUSION_GRANULOCYTE_UP	TONKS_TARGETS_OF_RUNX1_RUNX1T1_FUSION_GRANULOCYTE_UP	5/930	54/40755	0.00769372	0.0322079	0.0206344	MPL/MYRF/BCAT1/CYP1A1/F2RL1	5
WAKABAYASHI_ADIPOGENESIS_PPARG_RXRA_BOUND_36HR	WAKABAYASHI_ADIPOGENESIS_PPARG_RXRA_BOUND_36HR	9/930	150/40755	0.00773206	0.0323119	0.020701	MMRN2/SNCG/LTBP3/POLD4/NATD1/DRC3/SERPINE1/LPL/ARC	9
BRUECKNER_TARGETS_OF_MIRLET7A3_DN	BRUECKNER_TARGETS_OF_MIRLET7A3_DN	6/930	76/40755	0.00785004	0.0326971	0.0209478	TRNP1/RASSF10/PRSS23/PMEPA1/OCIAD2/CTSL	6
LEIN_OLIGODENDROCYTE_MARKERS	LEIN_OLIGODENDROCYTE_MARKERS	6/930	76/40755	0.00785004	0.0326971	0.0209478	TMEM88B/MYRF/MCAM/TPPP3/NDRG1/PTGDS	6
MORI_SMALL_PRE_BII_LYMPHOCYTE_DN	MORI_SMALL_PRE_BII_LYMPHOCYTE_DN	6/930	76/40755	0.00785004	0.0326971	0.0209478	RHD/ROM1/PCK2/TUBA4A/SLC25A20/CDKN1A	6
BASAKI_YBX1_TARGETS_UP	BASAKI_YBX1_TARGETS_UP	14/930	293/40755	0.00793654	0.0330319	0.0211623	SFN/S100A3/S100A2/SLC3A2/PRSS23/KRT80/LARP6/RRAD/SLC7A5/SMAD7/MISP/SLC1A5/TUBA4A/PMEPA1	14
GHANDHI_DIRECT_IRRADIATION_DN	GHANDHI_DIRECT_IRRADIATION_DN	4/930	35/40755	0.00804257	0.033383	0.0213872	PLEKHA6/DEPP1/S100P/MDFI	4
QI_HYPOXIA_TARGETS_OF_HIF1A_AND_FOXA2	QI_HYPOXIA_TARGETS_OF_HIF1A_AND_FOXA2	4/930	35/40755	0.00804257	0.033383	0.0213872	NGF/GPRC5A/SLC16A3/F2RL1	4
TAKEDA_TARGETS_OF_NUP98_HOXA9_FUSION_16D_UP	TAKEDA_TARGETS_OF_NUP98_HOXA9_FUSION_16D_UP	10/930	178/40755	0.00804556	0.0333889	0.021391	MEF2D/SLC45A3/ANKRD22/ASB2/LIF/LAMP3/TSLP/DUSP4/PRSS3/RAB33A	10
MULLIGHAN_NPM1_MUTATED_SIGNATURE_1_DN	MULLIGHAN_NPM1_MUTATED_SIGNATURE_1_DN	8/930	125/40755	0.00809229	0.0335248	0.021478	TNFRSF25/GJB3/DUSP5/PDE2A/BCAT1/TPPP3/PMAIP1/DENND3	8
DEURIG_T_CELL_PROLYMPHOCYTIC_LEUKEMIA_DN	DEURIG_T_CELL_PROLYMPHOCYTIC_LEUKEMIA_DN	15/930	325/40755	0.00831232	0.0343307	0.0219944	GFI1/NIBAN1/KIF21B/DUSP5/ARNTL/SYNE3/CYLD/ADGRG1/NLRP1/TBX21/PMAIP1/IL2RB/FYN/MAP3K5/CTSL	15
CROMER_METASTASIS_DN	CROMER_METASTASIS_DN	6/930	77/40755	0.00835317	0.0344466	0.0220686	GJB3/PHLDA2/EPAS1/TUBA4A/TNFRSF10B/PRSS3	6
FRIDMAN_SENESCENCE_UP	FRIDMAN_SENESCENCE_UP	6/930	77/40755	0.00835317	0.0344466	0.0220686	CCND1/TNFAIP2/MAP1LC3B/RGL2/CDKN1A/SERPINE1	6
HELLEBREKERS_SILENCED_DURING_TUMOR_ANGIOGENESIS	HELLEBREKERS_SILENCED_DURING_TUMOR_ANGIOGENESIS	6/930	77/40755	0.00835317	0.0344466	0.0220686	IL32/CNN1/SERPINE2/IER3/CDKN1A/ASS1	6
NAKAYAMA_SOFT_TISSUE_TUMORS_PCA1_DN	NAKAYAMA_SOFT_TISSUE_TUMORS_PCA1_DN	6/930	77/40755	0.00835317	0.0344466	0.0220686	CRABP1/HSD11B2/CRLF1/COL9A3/MDFI/LPL	6
RODRIGUES_THYROID_CARCINOMA_DN	RODRIGUES_THYROID_CARCINOMA_DN	6/930	77/40755	0.00835317	0.0344466	0.0220686	S100A2/PGPEP1/BBC3/THBD/PMEPA1/LIF	6
BERTUCCI_MEDULLARY_VS_DUCTAL_BREAST_CANCER_UP	BERTUCCI_MEDULLARY_VS_DUCTAL_BREAST_CANCER_UP	11/930	207/40755	0.00836424	0.0344857	0.0220937	RASGEF1A/ANKRD22/PTPN6/ISCU/WARS1/TNFAIP2/IL32/CBS/CDCP1/KBTBD8/BHLHA15	11
GAL_LEUKEMIC_STEM_CELL_DN	GAL_LEUKEMIC_STEM_CELL_DN	12/930	236/40755	0.00844997	0.0347992	0.0222945	NIPAL3/VDR/NR4A1/SERPINA1/RRAD/P2RX5/FGF21/LILRB3/MMP9/IL2RB/S100P/MAPK13	12
INGRAM_SHH_TARGETS_UP	INGRAM_SHH_TARGETS_UP	8/930	126/40755	0.00847307	0.0348877	0.0223512	MR1/NR4A1/MKNK2/THBD/CDC42EP1/DUSP1/KLF4/TSC22D3	8
GARGALOVIC_RESPONSE_TO_OXIDIZED_PHOSPHOLIPIDS_GREY_UP	GARGALOVIC_RESPONSE_TO_OXIDIZED_PHOSPHOLIPIDS_GREY_UP	3/930	19/40755	0.00873648	0.0357945	0.0229322	DUSP5/IRAK2/ADAMTS9	3
HUMMERICH_BENIGN_SKIN_TUMOR_DN	HUMMERICH_BENIGN_SKIN_TUMOR_DN	3/930	19/40755	0.00873648	0.0357945	0.0229322	S100A3/MYLPF/PCDH12	3
KOBAYASHI_RESPONSE_TO_ROMIDEPSIN	KOBAYASHI_RESPONSE_TO_ROMIDEPSIN	3/930	19/40755	0.00873648	0.0357945	0.0229322	FOS/NGFR/DENND3	3
TUOMISTO_TUMOR_SUPPRESSION_BY_COL13A1_DN	TUOMISTO_TUMOR_SUPPRESSION_BY_COL13A1_DN	3/930	19/40755	0.00873648	0.0357945	0.0229322	PPM1J/MCAM/CYP1A1	3
FARMER_BREAST_CANCER_APOCRINE_VS_LUMINAL	FARMER_BREAST_CANCER_APOCRINE_VS_LUMINAL	15/930	327/40755	0.00876382	0.0358588	0.0229734	CRABP2/GATA3/KRT7/SYNGR3/PMAIP1/MKNK2/TUBA4A/COL9A3/VEGFA/MAP3K5/TRPV6/EIF4EBP1/NDRG1/VLDLR/ASS1	15
MOOTHA_PGC	MOOTHA_PGC	18/930	421/40755	0.00877233	0.0358868	0.0229913	MXRA8/GATA3/DDIT4/PRSS23/DUSP6/HSPB8/FOS/SPINT1/NDUFAF1/GDF15/TNNI3/MTHFD2/SLC25A20/PDGFRB/DUSP1/VEGFA/UPP1/FAM214B	18
FONTAINE_FOLLICULAR_THYROID_ADENOMA_UP	FONTAINE_FOLLICULAR_THYROID_ADENOMA_UP	6/930	78/40755	0.00887901	0.0362341	0.0232138	GATA3/ASGR1/KRT34/FGFRL1/RPS6KA2/MAPK15	6
ROSS_AML_WITH_AML1_ETO_FUSION	ROSS_AML_WITH_AML1_ETO_FUSION	6/930	78/40755	0.00887901	0.0362341	0.0232138	MYRF/CCND1/RASAL1/MKNK2/PTGIR/LAT2	6
SEMENZA_HIF1_TARGETS	SEMENZA_HIF1_TARGETS	4/930	36/40755	0.00888749	0.0362341	0.0232138	HMOX1/CDKN1A/VEGFA/SERPINE1	4
CAFFAREL_RESPONSE_TO_THC_24HR_5_DN	CAFFAREL_RESPONSE_TO_THC_24HR_5_DN	5/930	56/40755	0.00895457	0.0363903	0.0233139	SLC3A2/WARS1/SPINT2/GARS1/ASNS	5
TANAKA_METHYLATED_IN_ESOPHAGEAL_CARCINOMA	TANAKA_METHYLATED_IN_ESOPHAGEAL_CARCINOMA	7/930	102/40755	0.00895788	0.0363903	0.0233139	CRABP2/SH2D2A/NTRK1/COL13A1/SLC3A2/CRABP1/KRT34	7
FLECHNER_PBL_KIDNEY_TRANSPLANT_OK_VS_DONOR_UP	FLECHNER_PBL_KIDNEY_TRANSPLANT_OK_VS_DONOR_UP	9/930	154/40755	0.00911008	0.0369668	0.0236832	SARS1/LMO1/ALOX5AP/CDIPT/PPP1R15A/CGB3/ARID5A/HBEGF/LST1	9
WANG_CLIM2_TARGETS_UP	WANG_CLIM2_TARGETS_UP	13/930	268/40755	0.00914154	0.0370526	0.0237382	DDIT4/CCDC59/DUSP6/PCK2/BCL11B/YPEL3/ABCC3/CA11/SIX2/F2RL1/COL12A1/TRIP6/ZNF783	13
FARMER_BREAST_CANCER_APOCRINE_VS_BASAL	FARMER_BREAST_CANCER_APOCRINE_VS_BASAL	15/930	329/40755	0.00923455	0.0374226	0.0239752	S100A2/KRT7/KRT18/KRT16/PMAIP1/MKNK2/PTK6/TMEM158/ACOX2/LAMP3/CLGN/FOXC1/TRPV6/DUSP4/TSC22D3	15
SABATES_COLORECTAL_ADENOMA_DN	SABATES_COLORECTAL_ADENOMA_DN	14/930	299/40755	0.00938131	0.0379602	0.0243197	FCRLA/IL6R/TPH1/SYNE3/IGHA1/ANPEP/SV2B/CNN1/OSR1/SIGLEC1/VPREB3/GFRA3/DUSP1/RBM24	14
CHIANG_LIVER_CANCER_SUBCLASS_POLYSOMY7_UP	CHIANG_LIVER_CANCER_SUBCLASS_POLYSOMY7_UP	6/930	79/40755	0.0094281	0.0380353	0.0243678	MFSD2A/ANO1/SLC25A47/CHAC1/PTK6/TUBE1	6
JOHANSSON_GLIOMAGENESIS_BY_PDGFB_UP	JOHANSSON_GLIOMAGENESIS_BY_PDGFB_UP	5/930	57/40755	0.00963547	0.0387703	0.0248387	CCND1/MCAM/FOS/SERPINE2/HMOX1	5
MATTIOLI_MULTIPLE_MYELOMA_WITH_14Q32_TRANSLOCATIONS	MATTIOLI_MULTIPLE_MYELOMA_WITH_14Q32_TRANSLOCATIONS	4/930	37/40755	0.00978826	0.0392459	0.0251434	IL6R/CCND1/VPREB3/KLF4	4
RIZ_ERYTHROID_DIFFERENTIATION_HBZ	RIZ_ERYTHROID_DIFFERENTIATION_HBZ	4/930	37/40755	0.00978826	0.0392459	0.0251434	MPL/POU2F3/SIX2/TFAP2C	4
STEARMAN_TUMOR_FIELD_EFFECT_UP	STEARMAN_TUMOR_FIELD_EFFECT_UP	4/930	37/40755	0.00978826	0.0392459	0.0251434	ITGAX/CD68/LILRB5/LPL	4
VANDESLUIS_COMMD1_TARGETS_GROUP_3_DN	VANDESLUIS_COMMD1_TARGETS_GROUP_3_DN	4/930	37/40755	0.00978826	0.0392459	0.0251434	CRABP2/CRABP1/EN2/NRARP	4
WANG_BARRETTS_ESOPHAGUS_AND_ESOPHAGUS_CANCER_DN	WANG_BARRETTS_ESOPHAGUS_AND_ESOPHAGUS_CANCER_DN	4/930	37/40755	0.00978826	0.0392459	0.0251434	S100A2/CRABP2/PPL/MAFG	4
TAKEDA_TARGETS_OF_NUP98_HOXA9_FUSION_8D_UP	TAKEDA_TARGETS_OF_NUP98_HOXA9_FUSION_8D_UP	9/930	156/40755	0.00986505	0.0395317	0.0253265	DDIT4/LTBP3/PRSS23/KRT18/ASB2/GDF15/OSBPL6/TSLP/FOXC1	9
CADWELL_ATG16L1_TARGETS_UP	CADWELL_ATG16L1_TARGETS_UP	7/930	104/40755	0.00991398	0.0396909	0.0254285	RHOV/CHAC1/C1QTNF1/TMIE/FAM241A/LPL/CA3	7
DOANE_RESPONSE_TO_ANDROGEN_UP	DOANE_RESPONSE_TO_ANDROGEN_UP	10/930	184/40755	0.010026	0.040065	0.0256681	POLD4/GPRC5A/HOXC5/RASAL1/HSD11B2/MAFG/S100P/GAL3ST4/NDRG1/AQP3	10
CLASPER_LYMPHATIC_VESSELS_DURING_METASTASIS_UP	CLASPER_LYMPHATIC_VESSELS_DURING_METASTASIS_UP	3/930	20/40755	0.0101061	0.0402063	0.0257587	UNC5B/ESAM/PDGFB	3
DAVICIONI_PAX_FOXO1_SIGNATURE_IN_ARMS_DN	DAVICIONI_PAX_FOXO1_SIGNATURE_IN_ARMS_DN	3/930	20/40755	0.0101061	0.0402063	0.0257587	MYLPF/SPRY4/DUSP4	3
HUMMERICH_MALIGNANT_SKIN_TUMOR_DN	HUMMERICH_MALIGNANT_SKIN_TUMOR_DN	3/930	20/40755	0.0101061	0.0402063	0.0257587	MYLPF/PCDH12/CA3	3
PEDERSEN_METASTASIS_BY_ERBB2_ISOFORM_3	PEDERSEN_METASTASIS_BY_ERBB2_ISOFORM_3	3/930	20/40755	0.0101061	0.0402063	0.0257587	ZNF697/CLCF1/F2RL1	3
DESERT_STEM_CELL_HEPATOCELLULAR_CARCINOMA_SUBCLASS_UP	DESERT_STEM_CELL_HEPATOCELLULAR_CARCINOMA_SUBCLASS_UP	12/930	242/40755	0.0101852	0.0404538	0.0259172	ARHGEF2/INAVA/PHLDA2/MTHFD2/SERPINE2/CCL20/SMOX/MMP9/ETV5/DAB2/MAPK13/PRSS3	12
KAYO_AGING_MUSCLE_UP	KAYO_AGING_MUSCLE_UP	12/930	242/40755	0.0101852	0.0404538	0.0259172	HRK/SERPINA3/SCARF1/ITGB3/FOXJ1/SLC30A3/CBS/CDKN1A/ASNS/SERPINE1/PRSS3/RAB33A	12
MILI_PSEUDOPODIA_CHEMOTAXIS_DN	MILI_PSEUDOPODIA_CHEMOTAXIS_DN	18/930	428/40755	0.0102686	0.040751	0.0261076	COL16A1/ADAMTSL4/CLCF1/SLC8B1/FOS/CLDN9/VASN/ZFP36/KCNN4/KHK/SLC1A4/SLCO2A1/PDGFRB/DUSP1/NEU1/AGFG2/SERPINE1/PNPLA7	18
AMIT_SERUM_RESPONSE_60_MCF10A	AMIT_SERUM_RESPONSE_60_MCF10A	5/930	58/40755	0.0103511	0.0410069	0.0262715	DUSP5/PMAIP1/CCL20/BHLHE40/HBEGF	5
KLEIN_PRIMARY_EFFUSION_LYMPHOMA_DN	KLEIN_PRIMARY_EFFUSION_LYMPHOMA_DN	5/930	58/40755	0.0103511	0.0410069	0.0262715	PTPN6/CD79B/CD22/POU2F2/ZHX2	5
NADLER_HYPERGLYCEMIA_AT_OBESITY	NADLER_HYPERGLYCEMIA_AT_OBESITY	5/930	58/40755	0.0103511	0.0410069	0.0262715	SERPINA1/NPTX1/CISH/FYN/SERPINE1	5
LASTOWSKA_NEUROBLASTOMA_COPY_NUMBER_UP	LASTOWSKA_NEUROBLASTOMA_COPY_NUMBER_UP	10/930	185/40755	0.0103892	0.0411277	0.026349	DPH1/ASGR1/TNFSF13/TRPV2/RASD1/NEK8/KRTAP4-8/ETV4/ABCC3/KHK	10
DAZARD_RESPONSE_TO_UV_SCC_UP	DAZARD_RESPONSE_TO_UV_SCC_UP	7/930	105/40755	0.010419	0.0411999	0.0263952	ATF3/FOS/PMAIP1/CCL20/CSF2/TNF/TSC22D3	7
RICKMAN_HEAD_AND_NECK_CANCER_A	RICKMAN_HEAD_AND_NECK_CANCER_A	7/930	105/40755	0.010419	0.0411999	0.0263952	LGR6/RASGEF1A/FGF19/CRABP1/DLX2/COL9A3/PARM1	7
SANSOM_APC_TARGETS_UP	SANSOM_APC_TARGETS_UP	8/930	131/40755	0.0105811	0.0417646	0.026757	OXCT2/KRT18/MSI1/CHRNB4/FOXA3/SLC1A4/HES6/PSAT1	8
SMID_BREAST_CANCER_RELAPSE_IN_BRAIN_DN	SMID_BREAST_CANCER_RELAPSE_IN_BRAIN_DN	6/930	81/40755	0.0105982	0.0417936	0.0267756	GATA3/GALNT6/ERBB3/IL11/BIK/CLGN	6
BOHN_PRIMARY_IMMUNODEFICIENCY_SYNDROM_DN	BOHN_PRIMARY_IMMUNODEFICIENCY_SYNDROM_DN	4/930	38/40755	0.0107462	0.0422305	0.0270555	VPREB3/DUSP1/LST1/TFEB	4
BURTON_ADIPOGENESIS_PEAK_AT_8HR	BURTON_ADIPOGENESIS_PEAK_AT_8HR	4/930	38/40755	0.0107462	0.0422305	0.0270555	FOSL1/VDR/CEBPB/TSC22D3	4
DORN_ADENOVIRUS_INFECTION_32HR_DN	DORN_ADENOVIRUS_INFECTION_32HR_DN	4/930	38/40755	0.0107462	0.0422305	0.0270555	CCND1/NR4A1/JUNB/IER3	4
SMID_BREAST_CANCER_RELAPSE_IN_LUNG_DN	SMID_BREAST_CANCER_RELAPSE_IN_LUNG_DN	4/930	38/40755	0.0107462	0.0422305	0.0270555	PDCD4/RAPGEF3/DUSP6/TIMP4	4
KUMAR_PATHOGEN_LOAD_BY_MACROPHAGES	KUMAR_PATHOGEN_LOAD_BY_MACROPHAGES	13/930	274/40755	0.0108587	0.0426417	0.0273189	CALML6/RASSF5/WARS1/TLE6/CNN1/TFAP2C/MAFF/CSRNP1/KBTBD8/TPMT/LST1/KIF6/LETM2	13
IVANOVA_HEMATOPOIESIS_STEM_CELL_LONG_TERM	IVANOVA_HEMATOPOIESIS_STEM_CELL_LONG_TERM	11/930	215/40755	0.0109153	0.0428559	0.0274562	BMP8A/FGF19/CACNA1C/VDR/KRT7/ADGRD1/SCARF1/HBEGF/KIF6/TRAF1/RAB33A	11
MACAEVA_PBMC_RESPONSE_TO_IR	MACAEVA_PBMC_RESPONSE_TO_IR	7/930	106/40755	0.0109424	0.042931	0.0275043	MIR34AHG/INKA2/ISCU/PTGER1/BBC3/CDKN1A/TNFRSF10B	7
CHIARADONNA_NEOPLASTIC_TRANSFORMATION_KRAS_UP	CHIARADONNA_NEOPLASTIC_TRANSFORMATION_KRAS_UP	8/930	132/40755	0.0110455	0.0432883	0.0277332	RGS16/CCND1/TNFAIP2/CRABP1/BNC1/ETV4/KCNN4/NGEF	8
GRAHAM_CML_QUIESCENT_VS_NORMAL_DIVIDING_UP	GRAHAM_CML_QUIESCENT_VS_NORMAL_DIVIDING_UP	5/930	59/40755	0.0111023	0.0434399	0.0278303	DDIT4/PMAIP1/BCL3/CCL20/MAFF	5
RADMACHER_AML_PROGNOSIS	RADMACHER_AML_PROGNOSIS	6/930	82/40755	0.0112202	0.0437978	0.0280596	SLC7A7/VASN/TGM2/PMEPA1/TMEM158/S100P	6
WARTERS_RESPONSE_TO_IR_SKIN	WARTERS_RESPONSE_TO_IR_SKIN	6/930	82/40755	0.0112202	0.0437978	0.0280596	VWCE/ASGR1/GDF15/POU2F2/BBC3/CDKN1A	6
DEBIASI_APOPTOSIS_BY_REOVIRUS_INFECTION_DN	DEBIASI_APOPTOSIS_BY_REOVIRUS_INFECTION_DN	13/930	276/40755	0.0114836	0.0447507	0.0286701	RGS16/DEPP1/TNFAIP2/NDUFAF1/SLC7A5/NPTX1/SLC1A5/KHK/SERPINE2/ABCB6/PRKCD/FLNC/STC1	13
TAKEDA_TARGETS_OF_NUP98_HOXA9_FUSION_16D_DN	TAKEDA_TARGETS_OF_NUP98_HOXA9_FUSION_16D_DN	8/930	133/40755	0.0115247	0.044816	0.0287119	KIF21B/AMPD3/NUPR1/MMP9/S100P/PARM1/ADTRP/RPS6KA2	8
CHARAFE_BREAST_CANCER_LUMINAL_VS_MESENCHYMAL_DN	CHARAFE_BREAST_CANCER_LUMINAL_VS_MESENCHYMAL_DN	19/930	466/40755	0.0115659	0.0448564	0.0287378	TRNP1/S100A2/COL13A1/PLAU/FOSL1/MCAM/BCAT1/CORO2B/LARP6/IL11/SERPINE2/IRAK2/TMEM158/ETV5/DAB2/FOXC1/UPP1/SERPINE1/FLNC	19
DEBOSSCHER_NFKB_TARGETS_REPRESSED_BY_GLUCOCORTICOIDS	DEBOSSCHER_NFKB_TARGETS_REPRESSED_BY_GLUCOCORTICOIDS	3/930	21/40755	0.0115934	0.0448564	0.0287378	IL11/CSF2/TNF	3
DELLA_RESPONSE_TO_TSA_AND_BUTYRATE	DELLA_RESPONSE_TO_TSA_AND_BUTYRATE	3/930	21/40755	0.0115934	0.0448564	0.0287378	NR4A1/PRKCD/CDKN1A	3
LUI_THYROID_CANCER_CLUSTER_4	LUI_THYROID_CANCER_CLUSTER_4	3/930	21/40755	0.0115934	0.0448564	0.0287378	WARS1/IGHA1/NUPR1	3
MACLACHLAN_BRCA1_TARGETS_UP	MACLACHLAN_BRCA1_TARGETS_UP	3/930	21/40755	0.0115934	0.0448564	0.0287378	DDIT3/CDKN1A/LFNG	3
SCHAEFFER_SOX9_TARGETS_IN_PROSTATE_DEVELOPMENT_UP	SCHAEFFER_SOX9_TARGETS_IN_PROSTATE_DEVELOPMENT_UP	3/930	21/40755	0.0115934	0.0448564	0.0287378	DUSP6/HOXB9/VLDLR	3
DORN_ADENOVIRUS_INFECTION_48HR_DN	DORN_ADENOVIRUS_INFECTION_48HR_DN	4/930	39/40755	0.0117626	0.0454134	0.0290947	CCND1/NR4A1/JUNB/IER3	4
GYORFFY_DOXORUBICIN_RESISTANCE	GYORFFY_DOXORUBICIN_RESISTANCE	4/930	39/40755	0.0117626	0.0454134	0.0290947	CRYBG2/FOXJ1/PTPRH/CISH	4
LEE_CALORIE_RESTRICTION_MUSCLE_UP	LEE_CALORIE_RESTRICTION_MUSCLE_UP	4/930	39/40755	0.0117626	0.0454134	0.0290947	MYBPH/DDIT3/SLC1A5/THBD	4
NEWMAN_ERCC6_TARGETS_DN	NEWMAN_ERCC6_TARGETS_DN	4/930	39/40755	0.0117626	0.0454134	0.0290947	NGF/KRT34/CDKN1A/SERPINE1	4
BOYLAN_MULTIPLE_MYELOMA_PCA3_UP	BOYLAN_MULTIPLE_MYELOMA_PCA3_UP	6/930	83/40755	0.0118676	0.0457203	0.0292913	ATF3/CCND1/PRSS23/BCL11B/BHLHE40/ASNS	6
GARGALOVIC_RESPONSE_TO_OXIDIZED_PHOSPHOLIPIDS_TURQUOISE_UP	GARGALOVIC_RESPONSE_TO_OXIDIZED_PHOSPHOLIPIDS_TURQUOISE_UP	6/930	83/40755	0.0118676	0.0457203	0.0292913	ZNF697/PGF/GDF15/ZFP36/DUSP1/SQSTM1	6
NAKAYAMA_SOFT_TISSUE_TUMORS_PCA1_UP	NAKAYAMA_SOFT_TISSUE_TUMORS_PCA1_UP	6/930	83/40755	0.0118676	0.0457203	0.0292913	SERPINA1/IGHA1/C3/SIGLEC1/CSF1R/SERPINE1	6
BERNARD_PPAPDC1B_TARGETS_DN	BERNARD_PPAPDC1B_TARGETS_DN	5/930	60/40755	0.0118898	0.0457488	0.0293095	SERPINA1/CISH/STC2/STC1/TBC1D2	5
LEE_LIVER_CANCER_CIPROFIBRATE_UP	LEE_LIVER_CANCER_CIPROFIBRATE_UP	5/930	60/40755	0.0118898	0.0457488	0.0293095	NIBAN1/CTSE/TGM2/CDKN1A/LPL	5
ZHENG_GLIOBLASTOMA_PLASTICITY_DN	ZHENG_GLIOBLASTOMA_PLASTICITY_DN	5/930	60/40755	0.0118898	0.0457488	0.0293095	DRAXIN/RDH5/ZFP36/COL9A3/PTGDS	5
MULLIGHAN_NPM1_SIGNATURE_3_DN	MULLIGHAN_NPM1_SIGNATURE_3_DN	9/930	161/40755	0.0119582	0.0459711	0.029452	TNFRSF25/GJB3/DUSP5/PDE2A/BCAT1/KATNB1/TPPP3/PMAIP1/DENND3	9
PANGAS_TUMOR_SUPPRESSION_BY_SMAD1_AND_SMAD5_UP	PANGAS_TUMOR_SUPPRESSION_BY_SMAD1_AND_SMAD5_UP	8/930	134/40755	0.0120191	0.0461227	0.0295491	TTC39A/CACNA1C/FBLN5/SMTNL2/UNC13D/GMFG/TGM2/COL12A1	8
SHETH_LIVER_CANCER_VS_TXNIP_LOSS_PAM5	SHETH_LIVER_CANCER_VS_TXNIP_LOSS_PAM5	7/930	108/40755	0.012046	0.0461768	0.0295837	CABP1/NGFR/APC2/FUT1/CLGN/MAPK13/CTSL	7
MANNE_COVID19_ICU_VS_HEALTHY_DONOR_PLATELETS_DN	MANNE_COVID19_ICU_VS_HEALTHY_DONOR_PLATELETS_DN	9/930	162/40755	0.0124138	0.0475275	0.0304491	WNT9A/MYEOV/ALDH1A2/EPAS1/PID1/MACROD2/FAM241A/LPL/IL3RA	9
MARTORIATI_MDM4_TARGETS_NEUROEPITHELIUM_DN	MARTORIATI_MDM4_TARGETS_NEUROEPITHELIUM_DN	9/930	162/40755	0.0124138	0.0475275	0.0304491	REM2/FOS/CORO1A/ADGRG1/APC2/CSF1R/LST1/FYN/UNCX	9
SERVITJA_LIVER_HNF1A_TARGETS_UP	SERVITJA_LIVER_HNF1A_TARGETS_UP	8/930	135/40755	0.0125289	0.0479199	0.0307005	RGS16/ACOT4/ABCC3/FGFRL1/ASNS/SERPINE1/LPL/PSAT1	8
CREIGHTON_ENDOCRINE_THERAPY_RESISTANCE_2	CREIGHTON_ENDOCRINE_THERAPY_RESISTANCE_2	19/930	470/40755	0.0125591	0.047978	0.0307377	CFAP46/ZC2HC1C/CLBA1/LINGO1/SAXO2/TPPP3/DRC3/ODAD4/FOXJ1/TOGARAM2/EML6/NGEF/HES6/SPEF1/HMOX1/C4orf47/KIF6/C7orf57/AKNA	19
MARIADASON_REGULATED_BY_HISTONE_ACETYLATION_UP	MARIADASON_REGULATED_BY_HISTONE_ACETYLATION_UP	5/930	61/40755	0.0127144	0.0484802	0.0310594	MCAM/ESAM/TGM2/PRKCD/DUSP1	5
BROWNE_HCMV_INFECTION_2HR_UP	BROWNE_HCMV_INFECTION_2HR_UP	4/930	40/40755	0.0128387	0.0487386	0.031225	ATF3/NR4A1/FOS/PTGDS	4
GU_PDEF_TARGETS_DN	GU_PDEF_TARGETS_DN	4/930	40/40755	0.0128387	0.0487386	0.031225	KRT7/KRT18/KRT34/FOXC1	4
RICKMAN_HEAD_AND_NECK_CANCER_D	RICKMAN_HEAD_AND_NECK_CANCER_D	4/930	40/40755	0.0128387	0.0487386	0.031225	DMBT1/MUC5B/IGHA1/ZG16B	4
GAUSSMANN_MLL_AF4_FUSION_TARGETS_E_DN	GAUSSMANN_MLL_AF4_FUSION_TARGETS_E_DN	3/930	22/40755	0.0131997	0.0497326	0.0318618	GPT2/TRIB3/VLDLR	3
LU_TUMOR_ENDOTHELIAL_MARKERS_UP	LU_TUMOR_ENDOTHELIAL_MARKERS_UP	3/930	22/40755	0.0131997	0.0497326	0.0318618	PMAIP1/MMP9/STC1	3
WANG_NEOPLASTIC_TRANSFORMATION_BY_CCND1_MYC	WANG_NEOPLASTIC_TRANSFORMATION_BY_CCND1_MYC	3/930	22/40755	0.0131997	0.0497326	0.0318618	ATF3/DDIT3/TRIB3	3
WENG_POR_TARGETS_LIVER_DN	WENG_POR_TARGETS_LIVER_DN	3/930	22/40755	0.0131997	0.0497326	0.0318618	SERPINA3/FGF1/PNPLA7	3
WEST_ADRENOCORTICAL_TUMOR_MARKERS_UP	WEST_ADRENOCORTICAL_TUMOR_MARKERS_UP	3/930	22/40755	0.0131997	0.0497326	0.0318618	IL32/PMAIP1/STC1	3
KASLER_HDAC7_TARGETS_1_UP	KASLER_HDAC7_TARGETS_1_UP	10/930	192/40755	0.0132189	0.0497438	0.031869	ARHGEF2/PKP3/C2CD2L/NR4A1/RASAL1/ASB2/CPEB1/ENO3/ITGB3/FGD2	10

## Sheet: go
ID	Description	GeneRatio	BgRatio	pvalue	p.adjust	qvalue	geneID	Count
GOBP_RESPONSE_TO_EXTRACELLULAR_STIMULUS	GOBP_RESPONSE_TO_EXTRACELLULAR_STIMULUS	46/930	479/40755	3.43437e-16	1.42361e-13	9.12056e-14	SESN2/BMP8A/MFSD2A/NTRK1/ATF3/TH/CCND1/WNT11/FOSL1/SPX/VDR/DDIT3/PCK2/FOS/ALDH1A2/CYP1A1/HSD11B2/MAP1LC3B/ASGR1/CD68/SSTR2/PMAIP1/GDF15/ZFP36/GIPR/FOXA3/FGF21/BRSK1/CBS/HMOX1/SLC38A3/STC2/TNF/CDKN1A/TFEB/MAP3K5/UPP1/PSPH/ASNS/BHLHA15/VGF/LPL/STC1/AQP3/ASS1/WDR45	46
GOBP_EMBRYONIC_ORGAN_DEVELOPMENT	GOBP_EMBRYONIC_ORGAN_DEVELOPMENT	44/930	451/40755	8.56942e-16	3.13074e-13	2.00575e-13	KCNQ4/MFSD2A/GATA3/COL13A1/PDZD7/TH/PHLDA2/WNT11/HOXC11/HOXC9/GJB6/ASB2/SPINT1/STRC/ALDH1A2/STRA6/FOXC2/MYO15A/HOXB9/JUNB/CEBPA/SPINT2/OSR1/SIX2/EPAS1/DLX2/HOXD3/HOXD4/SNAI1/CEBPB/LIF/PDGFB/TMIE/CSF2/PCDH12/FOXC1/TNF/MDFI/TFEB/VEGFA/HOXA11/EN2/SHH/CRB2	44
GOBP_REPRODUCTIVE_SYSTEM_DEVELOPMENT	GOBP_REPRODUCTIVE_SYSTEM_DEVELOPMENT	43/930	437/40755	1.34623e-15	4.83632e-13	3.09845e-13	GJB3/NTRK1/GATA3/PHLDA2/CCND1/FOSL1/PTPN6/VDR/MMP19/SPINT1/STRA6/NUPR1/ADGRG1/TPPP3/DLX3/C3/JUNB/CEBPA/SPINT2/OSR1/EPAS1/SERPINE2/SNAI1/CEBPB/TFAP2C/COL9A3/LIF/PDGFB/BIK/PSAPL1/CSF2/PCDH12/PDGFRB/STC2/FOXC1/MDFI/TFEB/VEGFA/LFNG/HOXA11/VGF/SHH/STC1	43
GOBP_PATTERN_SPECIFICATION_PROCESS	GOBP_PATTERN_SPECIFICATION_PROCESS	41/930	460/40755	1.70853e-13	3.57548e-11	2.29067e-11	HES2/WNT8B/WNT11/HOXC11/HOXC9/HOXC8/HOXC5/DDIT3/ASB2/ALDH1A2/ADGRG1/FOXC2/HES7/NEK8/ODAD4/HOXB9/FOXJ1/C3/APC2/NTF4/OSR1/SIX2/DLX2/HOXD3/HOXD4/HES6/SNAI1/MFNG/BHLHE40/IRX4/FGF1/FOXC1/MDFI/UNCX/LFNG/HOXA11/SHH/STC1/ARC/CRB2/NRARP	41
GOMF_DNA_BINDING_TRANSCRIPTION_ACTIVATOR_ACTIVITY	GOMF_DNA_BINDING_TRANSCRIPTION_ACTIVATOR_ACTIVITY	40/930	464/40755	9.80314e-13	1.74634e-10	1.11881e-10	NHLH1/MEF2D/ATF3/GATA3/FOSL1/POU2F3/NR4A1/HOXC11/DDIT3/FOS/BCL11B/BNC1/IRX6/FOXC2/ETV4/TBX21/DLX3/FOXJ1/MAFG/JUNB/CEBPA/CEBPG/MEF2B/SIX2/EPAS1/TFCP2L1/DLX2/HOXD3/HOXD4/HNF4A/CEBPB/TFAP2C/MAFF/CSRNP1/ETV5/FOXC1/ETV1/BHLHA15/MAFA/KLF4	40
GOBP_REGIONALIZATION	GOBP_REGIONALIZATION	33/930	351/40755	9.47306e-12	1.2762e-09	8.17612e-10	HES2/WNT8B/WNT11/HOXC11/HOXC9/HOXC8/HOXC5/DDIT3/ALDH1A2/ADGRG1/FOXC2/HES7/HOXB9/FOXJ1/C3/NTF4/OSR1/SIX2/DLX2/HOXD3/HOXD4/HES6/SNAI1/BHLHE40/FGF1/FOXC1/MDFI/LFNG/HOXA11/SHH/ARC/CRB2/NRARP	33
GOBP_REGULATION_OF_EPITHELIAL_CELL_DIFFERENTIATION	GOBP_REGULATION_OF_EPITHELIAL_CELL_DIFFERENTIATION	22/930	158/40755	1.44227e-11	1.81802e-09	1.16473e-09	ERRFI1/SFN/GATA3/CCND1/VDR/ETV4/FOXJ1/MAFG/ZFP36/SPRED3/OSR1/MMP9/CEBPB/LIF/MAFF/NKX6-1/FOXC1/TNF/VEGFA/SERPINE1/ESRP1/AQP3	22
GOBP_REGULATION_OF_BODY_FLUID_LEVELS	GOBP_REGULATION_OF_BODY_FLUID_LEVELS	34/930	385/40755	2.57722e-11	3.15636e-09	2.02216e-09	SFN/MPL/PEAR1/PLAU/TPH1/CCND1/PTPN6/VDR/SERPINA1/CORO2B/HSD11B2/INPP5K/ALOX12B/ALOXE3/KRT16/WNK4/ITGB3/C1QTNF1/MYO5B/PLAUR/KCNN4/ADRA2B/SERPINE2/THBD/HNF4A/PDGFB/PRKCD/F2RL1/ADTRP/VEGFA/SERPINE1/SHH/DMTN/AQP3	34
GOBP_PLACENTA_DEVELOPMENT	GOBP_PLACENTA_DEVELOPMENT	21/930	148/40755	2.90039e-11	3.47627e-09	2.22712e-09	GJB3/PHLDA2/FOSL1/VDR/SPINT1/TPPP3/DLX3/JUNB/CEBPA/SPINT2/EPAS1/SNAI1/CEBPB/LIF/PDGFB/CSF2/PCDH12/STC2/MDFI/TFEB/STC1	21
GOBP_EPIDERMIS_DEVELOPMENT	GOBP_EPIDERMIS_DEVELOPMENT	30/930	335/40755	2.7064e-10	2.49301e-08	1.59718e-08	ERRFI1/SFN/POU3F1/IVL/CRABP2/PDZD7/POU2F3/VDR/KRT83/BCL11B/STRC/BNC1/PPL/EVPLL/KRT34/KRT15/KRT16/ETV4/NGFR/MAFG/ZFP36/NTF4/SNAI1/MAFF/FOXC1/TNF/SHH/ESRP1/AQP3/KLF4	30
GOMF_GROWTH_FACTOR_RECEPTOR_BINDING	GOMF_GROWTH_FACTOR_RECEPTOR_BINDING	19/930	139/40755	4.8409e-10	4.20748e-08	2.69558e-08	ARTN/IL6R/GATA3/FGF19/RNF41/PGF/LINGO1/ITGB3/FGF21/IL11/PDGFB/TSLP/CSF2/HBEGF/FGF1/PDGFRB/VEGFA/FYN/TRIP6	19
GOBP_ANTERIOR_POSTERIOR_PATTERN_SPECIFICATION	GOBP_ANTERIOR_POSTERIOR_PATTERN_SPECIFICATION	23/930	214/40755	9.84179e-10	7.85703e-08	5.0337e-08	HES2/HOXC11/HOXC9/HOXC8/HOXC5/DDIT3/ALDH1A2/FOXC2/HES7/HOXB9/OSR1/SIX2/HOXD3/HOXD4/HES6/BHLHE40/FOXC1/LFNG/HOXA11/SHH/ARC/CRB2/NRARP	23
GOMF_GROWTH_FACTOR_ACTIVITY	GOMF_GROWTH_FACTOR_ACTIVITY	20/930	162/40755	1.0677e-09	8.43017e-08	5.40089e-08	BMP8A/ARTN/NGF/FGF19/CLCF1/INHBE/PGF/FGF11/GDF15/GMFG/NTF4/FGF21/IL11/LIF/PDGFB/CSF2/HBEGF/FGF1/VEGFA/VGF	20
GOBP_CALCIUM_ION_TRANSPORT	GOBP_CALCIUM_ION_TRANSPORT	33/930	424/40755	1.3141e-09	1.0189e-07	6.5277e-08	BEST1/SLC3A2/CACNA1C/PTPN6/VDR/DDIT3/SLC8B1/JPH4/CORO1A/RRAD/P2RX5/INPP5K/TRPV2/HAP1/KCNN4/CD33/GRIN2D/CACNG8/TRPM8/NMUR1/NTSR1/CACNG2/PDGFB/ATP2B2/PDGFRB/STC2/FYN/ADCYAP1R1/CAMK2B/BHLHA15/TRPV6/STC1/GRIN1	33
GOCC_CELL_CELL_JUNCTION	GOCC_CELL_CELL_JUNCTION	36/930	497/40755	1.63714e-09	1.18809e-07	7.61162e-08	MXRA8/PLEKHG5/GJB3/ARHGEF2/COL13A1/PKP3/PLEKHA7/CCND1/ESAM/PTPN6/KRT18/GJB6/SNAP23/CLDN6/CLDN9/PPL/CORO1A/PARD6A/CLDN7/WNK4/ITGB3/NGFR/SMAD7/CRB3/NPHS1/RASIP1/CDC42EP1/PRKCD/FGFRL1/PCDH12/VEGFA/ADCYAP1R1/NDRG1/MAPK15/AQP3/CRB2	36
GOBP_WOUND_HEALING	GOBP_WOUND_HEALING	33/930	431/40755	1.98103e-09	1.40928e-07	9.0287e-08	MPL/PEAR1/PLAU/MCAM/PTPN6/ERBB3/SERPINA1/PPL/CARMIL2/FOXC2/EVPLL/ITGB3/C1QTNF1/PLAUR/ADRA2B/SERPINE2/THBD/HNF4A/HMOX1/PDGFB/PRKCD/F2RL1/HBEGF/FGF1/PDGFRB/ADTRP/TNF/CDKN1A/VEGFA/MAP3K5/SERPINE1/SHH/DMTN	33
GOBP_REGULATION_OF_PEPTIDYL_TYROSINE_PHOSPHORYLATION	GOBP_REGULATION_OF_PEPTIDYL_TYROSINE_PHOSPHORYLATION	25/930	261/40755	2.08546e-09	1.47145e-07	9.42705e-08	ERRFI1/ARHGEF2/IL6R/AFAP1L2/CLCF1/GPRC5A/PTPN6/ERBB3/SRCIN1/ITGB3/CRLF1/IL11/PTK6/ITGB2/LIF/PDGFB/PRKCD/TSLP/CSF2/HBEGF/CSF1R/TNF/VEGFA/FYN/DMTN	25
GOBP_CELLULAR_RESPONSE_TO_EXTRACELLULAR_STIMULUS	GOBP_CELLULAR_RESPONSE_TO_EXTRACELLULAR_STIMULUS	24/930	245/40755	2.79136e-09	1.91297e-07	1.22557e-07	SESN2/MFSD2A/ATF3/FOSL1/VDR/FOS/MAP1LC3B/ASGR1/CD68/PMAIP1/FOXA3/BRSK1/CBS/HMOX1/SLC38A3/CDKN1A/TFEB/MAP3K5/UPP1/ASNS/BHLHA15/LPL/AQP3/WDR45	24
GOBP_CELLULAR_RESPONSE_TO_EXTERNAL_STIMULUS	GOBP_CELLULAR_RESPONSE_TO_EXTERNAL_STIMULUS	27/930	309/40755	3.57071e-09	2.36094e-07	1.51257e-07	SESN2/MFSD2A/ATF3/PDE2A/WNT11/FOSL1/VDR/FOS/MAP1LC3B/ASGR1/CD68/PMAIP1/FOXA3/BRSK1/CBS/HMOX1/SLC38A3/CDKN1A/TFEB/MAP3K5/UPP1/ASNS/BHLHA15/LPL/TNFRSF10B/AQP3/WDR45	27
GOBP_NEGATIVE_REGULATION_OF_PHOSPHORUS_METABOLIC_PROCESS	GOBP_NEGATIVE_REGULATION_OF_PHOSPHORUS_METABOLIC_PROCESS	33/930	442/40755	3.70532e-09	2.44245e-07	1.56479e-07	ERRFI1/CAMK2N1/SFN/NIBAN1/DDIT4/PDCD4/GPRC5A/PTPN6/DUSP6/WARS1/NUPR1/PARD6A/DBNDD1/INPP5K/SRCIN1/SMAD7/CEBPA/RASIP1/PPP1R15A/PTPRH/PID1/TRIB3/PMEPA1/PTK6/PDGFB/PRKCD/SPRY4/DUSP1/TNF/CDKN1A/GRB10/DMTN/PIP5KL1	33
GOBP_PEPTIDYL_TYROSINE_MODIFICATION	GOBP_PEPTIDYL_TYROSINE_MODIFICATION	30/930	377/40755	4.40753e-09	2.85298e-07	1.8278e-07	ERRFI1/NTRK1/INSRR/ARHGEF2/IL6R/AFAP1L2/CLCF1/GPRC5A/PTPN6/ERBB3/SRCIN1/ITGB3/CRLF1/IL11/PTK6/SRMS/ITGB2/LIF/PDGFB/PRKCD/TSLP/CSF2/HBEGF/CSF1R/PDGFRB/TNF/VEGFA/TTBK1/FYN/DMTN	30
GOBP_RESPONSE_TO_PEPTIDE	GOBP_RESPONSE_TO_PEPTIDE	35/930	494/40755	4.86407e-09	3.1297e-07	2.00508e-07	ERRFI1/SESN2/NTRK1/INSRR/ARHGEF2/INAVA/TH/ANO1/NR4A1/PCK2/CPEB1/HSD11B2/FOXC2/INPP5K/NLRP1/GRB7/NGFR/GDF15/FGF21/KHK/PID1/TRIB3/MMP9/TIMP4/PRKCD/NKX6-1/STC2/TNF/FYN/GRB10/VGF/LPL/GCNT1/ASS1/GRIN1	35
GOBP_NEGATIVE_REGULATION_OF_PHOSPHORYLATION	GOBP_NEGATIVE_REGULATION_OF_PHOSPHORYLATION	30/930	383/40755	6.33848e-09	3.96017e-07	2.53713e-07	ERRFI1/CAMK2N1/SFN/NIBAN1/DDIT4/PDCD4/GPRC5A/PTPN6/DUSP6/WARS1/NUPR1/PARD6A/DBNDD1/INPP5K/SRCIN1/SMAD7/CEBPA/RASIP1/PTPRH/PID1/TRIB3/PMEPA1/PTK6/PRKCD/SPRY4/DUSP1/CDKN1A/GRB10/DMTN/PIP5KL1	30
GOBP_REGULATION_OF_CELL_DEVELOPMENT	GOBP_REGULATION_OF_CELL_DEVELOPMENT	35/930	500/40755	6.61887e-09	4.10065e-07	2.62713e-07	HES2/DRAXIN/MPL/NGF/CRABP2/TRIM46/ZNF365/VAX1/RASSF10/ARNTL/CLCF1/SPINT1/BNC1/HES7/TRPV2/NR1D1/HAP1/UNC13D/SMAD7/DLX2/SERPINE2/HES6/TGM2/LIF/BHLHE40/NKX6-1/DAB2/SPRY4/TNF/VEGFA/TTBK1/HOXA11/CAMK2B/SHH/DMTN	35
GOBP_REGULATION_OF_SMALL_GTPASE_MEDIATED_SIGNAL_TRANSDUCTION	GOBP_REGULATION_OF_SMALL_GTPASE_MEDIATED_SIGNAL_TRANSDUCTION	26/930	300/40755	8.20948e-09	4.69378e-07	3.00712e-07	PLEKHG5/NGF/NTRK1/ARHGEF2/ARHGAP30/RASGEF1A/EPS8L2/PLEKHG6/ARHGAP9/RASAL1/ADGRG1/RASIP1/EPS8L1/NGEF/TGM2/CYTH4/F2RL1/SPRY4/PDGFRB/SQSTM1/RGL2/FGD2/PLEKHG1/ADCYAP1R1/PRAG1/DENND3	26
GOBP_SECOND_MESSENGER_MEDIATED_SIGNALING	GOBP_SECOND_MESSENGER_MEDIATED_SIGNALING	26/930	302/40755	9.41792e-09	5.31422e-07	3.40462e-07	GPR3/EDN2/PDE2A/CACNA1C/RAPGEF3/ERBB3/P2RX5/RASD1/SAMD14/CD22/GIPR/GRIN2D/TNNI3/CCL20/TRPM8/NMUR1/RASD2/CCRL2/TNF/VEGFA/ADCYAP1R1/LAT2/BHLHA15/DMTN/MAFA/GRIN1	26
GOBP_EMBRYONIC_PLACENTA_DEVELOPMENT	GOBP_EMBRYONIC_PLACENTA_DEVELOPMENT	14/930	88/40755	1.26836e-08	6.93898e-07	4.44554e-07	PHLDA2/SPINT1/JUNB/CEBPA/SPINT2/EPAS1/SNAI1/CEBPB/LIF/PDGFB/CSF2/PCDH12/MDFI/TFEB	14
GOBP_RESPONSE_TO_METAL_ION	GOBP_RESPONSE_TO_METAL_ION	28/930	350/40755	1.27885e-08	6.97863e-07	4.47094e-07	SLC30A2/TH/CCND1/RASGRP2/SYT12/HVCN1/RASAL1/ALOX5AP/FOS/CYP1A1/SLC13A5/NPTX1/JUNB/CEBPA/GIPR/SYT5/KHK/SLC30A3/ABCB6/MMP9/HMOX1/CACNG2/TRPV6/SHH/DMTN/NDRG1/AQP3/ASS1	28
GOBP_SKELETAL_SYSTEM_MORPHOGENESIS	GOBP_SKELETAL_SYSTEM_MORPHOGENESIS	22/930	227/40755	1.53942e-08	8.23377e-07	5.27507e-07	MATN1/MEF2D/COL13A1/LTBP3/HOXC11/HOXC9/HOXC8/FOXC2/HOXB9/OSR1/SIX2/DLX2/HOXD3/HOXD4/CSRNP1/FOXC1/MDFI/UNCX/HOXA11/ATG9B/STC1/COL27A1	22
GOBP_EPITHELIAL_CELL_DEVELOPMENT	GOBP_EPITHELIAL_CELL_DEVELOPMENT	21/930	208/40755	1.5886e-08	8.4549e-07	5.41673e-07	SFN/ADAMTSL4/HAPLN2/NTRK1/ARNTL/PDE2A/ROBO4/RAPGEF3/BCL11B/FOXC2/FOXJ1/NPHS1/SPINT2/TFCP2L1/HNF4A/PDGFB/NKX6-1/F2RL1/TNF/VEGFA/STC1	21
GOCC_EXTERNAL_SIDE_OF_PLASMA_MEMBRANE	GOCC_EXTERNAL_SIDE_OF_PLASMA_MEMBRANE	32/930	448/40755	1.82104e-08	9.57376e-07	6.13355e-07	TNFRSF4/MPL/IL6R/MR1/CD248/MCAM/IGHA1/ANPEP/IL21R/ITGAX/SLC7A5/ASGR1/ATP1B2/CD79B/EBI3/CRLF1/CD22/CD33/SERPINE2/SLC4A3/TRPM8/THBD/ITGB2/IL2RB/CCRL2/GFRA3/TNF/LY6G5C/MAP3K5/ULBP2/ULBP1/IL3RA	32
GOBP_EXTERNAL_ENCAPSULATING_STRUCTURE_ORGANIZATION	GOBP_EXTERNAL_ENCAPSULATING_STRUCTURE_ORGANIZATION	26/930	313/40755	1.96124e-08	1.02112e-06	6.54196e-07	COL16A1/ADAMTSL4/HAPLN2/COL13A1/LTBP3/MMP19/FBLN5/SPINT1/MMP25/CARMIL2/FOXC2/CRISPLD2/ZNF469/MMP28/ADAMTS10/NPHS1/SPINT2/BCL3/MMP9/COL9A3/ADAMTS9/FOXC1/ADTRP/TNF/COL12A1/COL27A1	26
GOBP_CELL_CHEMOTAXIS	GOBP_CELL_CHEMOTAXIS	26/930	315/40755	2.23252e-08	1.14015e-06	7.30453e-07	ARHGEF16/PLEKHG5/EDN2/IL6R/CH25H/NR4A1/SLC8B1/PGF/RIN3/CORO1A/MMP28/HOXB9/CCL20/ITGB2/PDGFB/CCRL2/PRKCD/F2RL1/HBEGF/FGF1/CSF1R/PDGFRB/DUSP1/GPSM3/VEGFA/SERPINE1	26
GOBP_MULTI_MULTICELLULAR_ORGANISM_PROCESS	GOBP_MULTI_MULTICELLULAR_ORGANISM_PROCESS	21/930	213/40755	2.41097e-08	1.22279e-06	7.83392e-07	COL16A1/OVGP1/FOSL1/VDR/PGF/FOS/CYP1A1/TPPP3/HSD11B2/TLE6/JUNB/ADRA2B/SERPINE2/THBD/MMP9/LIF/MAFF/SLC38A3/STC2/VEGFA/STC1	21
GOBP_LEUKOCYTE_MIGRATION	GOBP_LEUKOCYTE_MIGRATION	29/930	385/40755	2.67034e-08	1.34222e-06	8.5991e-07	EDN2/ARTN/IL6R/GATA3/CH25H/SLC8B1/PGF/RIN3/ASB2/CORO1A/MMP28/TBX21/FOXJ1/MADCAM1/CCL20/MMP9/ITGB2/HMOX1/PDGFB/F2RL1/CSF1R/DUSP1/ADTRP/TNF/GPSM3/VEGFA/FYN/SERPINE1/GCNT1	29
GOBP_ORGANIC_ACID_BIOSYNTHETIC_PROCESS	GOBP_ORGANIC_ACID_BIOSYNTHETIC_PROCESS	26/930	318/40755	2.70562e-08	1.35312e-06	8.66896e-07	EDN2/CRABP2/SLC45A3/FGF19/CARNS1/BCAT1/ALOX5AP/ACOT4/CYP46A1/ALDH1A2/CYP1A1/ALOX12B/ALOXE3/NR1D1/OSBPL7/OSBPL6/TRIB3/CBS/MGLL/PSPH/ASNS/LPL/PSAT1/BAAT/ASS1/PTGDS	26
GOCC_TRANSCRIPTION_REGULATOR_COMPLEX	GOCC_TRANSCRIPTION_REGULATOR_COMPLEX	33/930	483/40755	3.1759e-08	1.54182e-06	9.87783e-07	POU3F1/GFI1/ATF3/BATF3/ARNTL/LMO2/RCOR2/CCND1/BATF2/FOSL1/VDR/NR4A1/HOXC9/DDIT3/FOS/HOXB9/MAFG/SMAD7/TLE6/JUNB/CEBPA/CEBPG/MEF2B/SIX2/EPAS1/MXD1/ARID5A/HES6/CEBPB/MAFF/HMGA1/HOXA11/KLF4	33
GOBP_IN_UTERO_EMBRYONIC_DEVELOPMENT	GOBP_IN_UTERO_EMBRYONIC_DEVELOPMENT	29/930	389/40755	3.34394e-08	1.61201e-06	1.03276e-06	GJB3/GATA3/PHLDA2/FOSL1/CCDC62/SPINT1/INPP5K/MAFG/JUNB/CEBPA/SPINT2/EPAS1/SNAI1/CEBPB/LIF/MFNG/MAFF/PDGFB/PTH1R/SLC25A20/CSF2/PCDH12/FBLL1/FOXC1/MDFI/TFEB/VEGFA/PSPH/KLF4	29
GOBP_L_ALPHA_AMINO_ACID_TRANSMEMBRANE_TRANSPORT	GOBP_L_ALPHA_AMINO_ACID_TRANSMEMBRANE_TRANSPORT	12/930	67/40755	3.52198e-08	1.67585e-06	1.07366e-06	SLC43A1/SLC3A2/SLC7A7/SLC7A5P2/SLC7A5/SLC1A5/SLC17A7/SLC1A4/NTSR1/SLC6A20/SLC38A3/TNF	12
GOBP_REGULATION_OF_NERVOUS_SYSTEM_DEVELOPMENT	GOBP_REGULATION_OF_NERVOUS_SYSTEM_DEVELOPMENT	31/930	439/40755	3.93048e-08	1.82984e-06	1.17231e-06	HES2/DRAXIN/NGF/CRABP2/NTRK1/TRIM46/ZNF365/VAX1/RASSF10/ARNTL/MYRF/CLCF1/SPINT1/ITGAX/HES7/TRPV2/NR1D1/HAP1/LGI4/DLX2/SERPINE2/HES6/TGM2/LIF/BHLHE40/NKX6-1/TNF/VEGFA/TTBK1/CAMK2B/SHH	31
GOBP_CONNECTIVE_TISSUE_DEVELOPMENT	GOBP_CONNECTIVE_TISSUE_DEVELOPMENT	23/930	261/40755	4.33476e-08	1.94658e-06	1.2471e-06	MATN1/BMP8A/MEF2D/IL6R/WNT9A/WNT11/LTBP3/FOXC2/SMAD7/OSR1/MATN3/SIX2/ARID5A/DLX2/HOXD3/SNAI1/PDGFB/PTH1R/PDGFRB/UNCX/HOXA11/STC1/COL27A1	23
GOBP_NEPHRON_DEVELOPMENT	GOBP_NEPHRON_DEVELOPMENT	17/930	146/40755	4.53173e-08	2.0308e-06	1.30106e-06	IL6R/GATA3/WNT11/FOXC2/WNK4/FOXJ1/NPHS1/OSR1/SIX2/LIF/PDGFB/FGF1/PDGFRB/FOXC1/VEGFA/HOXA11/SHH	17
GOBP_L_AMINO_ACID_TRANSPORT	GOBP_L_AMINO_ACID_TRANSPORT	12/930	69/40755	4.96526e-08	2.21586e-06	1.41962e-06	SLC43A1/SLC3A2/SLC7A7/SLC7A5P2/SLC7A5/SLC1A5/SLC17A7/SLC1A4/NTSR1/SLC6A20/SLC38A3/TNF	12
GOBP_COGNITION	GOBP_COGNITION	25/930	306/40755	5.05807e-08	2.24797e-06	1.44019e-06	CAMK2N1/MFSD2A/NGF/NTRK1/TH/FOSL1/RAPGEF3/JPH4/FOS/PAK6/STRA6/NTF4/SHANK1/SHISA7/BRSK1/SLC1A4/CEBPB/NTSR1/MGAT3/TNF/TTBK1/FYN/ARC/VLDLR/GRIN1	25
GOBP_CAMERA_TYPE_EYE_DEVELOPMENT	GOBP_CAMERA_TYPE_EYE_DEVELOPMENT	26/930	329/40755	5.36014e-08	2.37244e-06	1.51993e-06	MFSD2A/IGFN1/WNT9A/GATA3/VAX1/TH/ROM1/CACNA1C/BCL11B/ALDH1A2/STRA6/CYP1A1/FOXC2/SPRED3/SLC17A7/DLX2/TGIF2/ATP2B2/PDGFRB/FOXC1/VEGFA/ACHE/SHH/ZHX2/KLF4/CRB2	26
GOBP_MUSCLE_ORGAN_DEVELOPMENT	GOBP_MUSCLE_ORGAN_DEVELOPMENT	26/930	333/40755	6.81886e-08	2.95141e-06	1.89086e-06	MEF2D/ATF3/VAX1/ARNTL/NR4A1/ERBB3/FOS/ASB2/STRA6/NUPR1/MYLPF/FOXC2/SMAD7/MEF2B/NPHS1/TNNI3/LIF/MAFF/FGFRL1/HBEGF/FOXC1/RBM24/ETV1/SHH/MYORG/ASS1	26
GOBP_REGULATION_OF_METAL_ION_TRANSPORT	GOBP_REGULATION_OF_METAL_ION_TRANSPORT	29/930	403/40755	7.16305e-08	3.08183e-06	1.97441e-06	BEST1/CACNA1C/PTPN6/ISCU/SLC8B1/JPH4/CORO1A/RRAD/P2RX5/INPP5K/FGF11/ATP1B2/TRPV2/HAP1/WNK4/KCNN4/CD33/OSR1/SERPINE2/KCNG1/NTSR1/PDGFB/PDGFRB/STC2/FYN/ADCYAP1R1/CAMK2B/STC1/GRIN1	29
GOMF_CYTOKINE_RECEPTOR_BINDING	GOMF_CYTOKINE_RECEPTOR_BINDING	23/930	270/40755	8.06605e-08	3.45654e-06	2.21447e-06	NGF/NTRK1/IL6R/GATA3/CLCF1/RNF41/PGF/TNFSF13/ITGB3/SMAD7/EBI3/CRLF1/NTF4/IL11/CCL20/LIF/CCRL2/TSLP/CSF2/TNF/VEGFA/TRIP6/TRAF1	23
GOBP_GASTRULATION	GOBP_GASTRULATION	19/930	190/40755	8.84312e-08	3.72292e-06	2.38513e-06	WNT8B/DUSP5/WNT11/FOXC2/ITGB3/OSR1/SIX2/TGIF2/HNF4A/MMP9/SNAI1/ITGB2/DUSP1/FOXC1/COL12A1/HOXA11/DUSP4/KLF4/CRB2	19
GOBP_POSITIVE_REGULATION_OF_PEPTIDYL_TYROSINE_PHOSPHORYLATION	GOBP_POSITIVE_REGULATION_OF_PEPTIDYL_TYROSINE_PHOSPHORYLATION	19/930	190/40755	8.84312e-08	3.72292e-06	2.38513e-06	ARHGEF2/IL6R/AFAP1L2/CLCF1/ERBB3/SRCIN1/ITGB3/CRLF1/IL11/PTK6/LIF/PDGFB/TSLP/CSF2/HBEGF/CSF1R/TNF/VEGFA/FYN	19
GOBP_REGULATION_OF_NEUROGENESIS	GOBP_REGULATION_OF_NEUROGENESIS	27/930	361/40755	9.23535e-08	3.85791e-06	2.47161e-06	HES2/DRAXIN/NGF/CRABP2/TRIM46/ZNF365/VAX1/RASSF10/ARNTL/CLCF1/SPINT1/HES7/TRPV2/NR1D1/HAP1/DLX2/SERPINE2/HES6/TGM2/LIF/BHLHE40/NKX6-1/TNF/VEGFA/TTBK1/CAMK2B/SHH	27
GOBP_EMBRYONIC_ORGAN_MORPHOGENESIS	GOBP_EMBRYONIC_ORGAN_MORPHOGENESIS	24/930	294/40755	9.45722e-08	3.94295e-06	2.5261e-06	KCNQ4/GATA3/PDZD7/TH/WNT11/HOXC11/HOXC9/GJB6/ASB2/STRC/STRA6/FOXC2/MYO15A/HOXB9/OSR1/SIX2/DLX2/HOXD3/HOXD4/TMIE/MDFI/HOXA11/SHH/CRB2	24
GOBP_INTRINSIC_APOPTOTIC_SIGNALING_PATHWAY	GOBP_INTRINSIC_APOPTOTIC_SIGNALING_PATHWAY	24/930	295/40755	1.00762e-07	4.16077e-06	2.66565e-06	SFN/ARHGEF2/PHLDA3/DDIT4/DDIT3/MOAP1/CHAC1/CYLD/NUPR1/PMAIP1/PLAUR/BCL3/BBC3/PPP1R15A/TRIB3/MMP9/SNAI1/CEBPB/HMOX1/PRKCD/TNF/CDKN1A/MAP3K5/TNFRSF10B	24
GOBP_POSITIVE_REGULATION_OF_CELL_DEVELOPMENT	GOBP_POSITIVE_REGULATION_OF_CELL_DEVELOPMENT	24/930	297/40755	1.14281e-07	4.6303e-06	2.96646e-06	MPL/NGF/CRABP2/ZNF365/RASSF10/CLCF1/SPINT1/BNC1/TRPV2/HAP1/UNC13D/SMAD7/SERPINE2/TGM2/LIF/NKX6-1/DAB2/TNF/VEGFA/TTBK1/HOXA11/CAMK2B/SHH/DMTN	24
GOBP_CARTILAGE_DEVELOPMENT	GOBP_CARTILAGE_DEVELOPMENT	19/930	194/40755	1.23057e-07	4.93945e-06	3.16452e-06	MATN1/BMP8A/MEF2D/WNT9A/WNT11/LTBP3/SMAD7/OSR1/MATN3/SIX2/ARID5A/DLX2/HOXD3/SNAI1/PTH1R/UNCX/HOXA11/STC1/COL27A1	19
GOMF_NUCLEOSIDE_TRIPHOSPHATASE_REGULATOR_ACTIVITY	GOMF_NUCLEOSIDE_TRIPHOSPHATASE_REGULATOR_ACTIVITY	32/930	489/40755	1.36556e-07	5.41077e-06	3.46647e-06	ARHGEF16/PLEKHG5/ERRFI1/SESN2/ARHGEF2/ARHGAP30/RGS16/RASGEF1A/EPS8L2/WNT11/RASGRP2/PLEKHG6/RAPGEF3/ARHGAP9/RASAL1/RIN3/RGS11/ACAP1/DENND1C/PTGIR/EPS8L1/NGEF/CYTH4/ALS2CL/GPSM3/RGL2/FGD2/PLEKHG1/ADAP1/AGFG2/DENND3/TBC1D2	32
GOBP_RESPONSE_TO_STARVATION	GOBP_RESPONSE_TO_STARVATION	19/930	196/40755	1.44676e-07	5.69068e-06	3.6458e-06	SESN2/MFSD2A/ATF3/DDIT3/PCK2/MAP1LC3B/SSTR2/PMAIP1/ZFP36/FOXA3/BRSK1/SLC38A3/CDKN1A/TFEB/MAP3K5/UPP1/ASNS/BHLHA15/WDR45	19
GOBP_KIDNEY_EPITHELIUM_DEVELOPMENT	GOBP_KIDNEY_EPITHELIUM_DEVELOPMENT	16/930	140/40755	1.45647e-07	5.69767e-06	3.65028e-06	GATA3/WNT11/FOXC2/WNK4/FOXJ1/SMAD7/CRLF1/NPHS1/OSR1/SIX2/LIF/FGF1/FOXC1/VEGFA/HOXA11/SHH	16
GOBP_TEMPERATURE_HOMEOSTASIS	GOBP_TEMPERATURE_HOMEOSTASIS	18/930	177/40755	1.48876e-07	5.80292e-06	3.71771e-06	GPR3/EDN2/ARNTL/DDIT3/FOXC2/TRPV2/NR1D1/FGF21/EPAS1/TRPM8/CEBPB/NTSR1/SQSTM1/TNF/VEGFA/GRB10/ACHE/GADD45G	18
GOBP_FORMATION_OF_PRIMARY_GERM_LAYER	GOBP_FORMATION_OF_PRIMARY_GERM_LAYER	15/930	123/40755	1.50585e-07	5.84755e-06	3.74631e-06	DUSP5/WNT11/FOXC2/ITGB3/SIX2/MMP9/SNAI1/ITGB2/DUSP1/FOXC1/COL12A1/HOXA11/DUSP4/KLF4/CRB2	15
GOBP_RAS_PROTEIN_SIGNAL_TRANSDUCTION	GOBP_RAS_PROTEIN_SIGNAL_TRANSDUCTION	26/930	348/40755	1.62335e-07	6.22621e-06	3.98889e-06	PLEKHG5/NGF/NTRK1/ARHGEF2/RASGEF1A/EPS8L2/RASGRP2/RAPGEF3/RASAL1/RHOV/ADGRG1/NGFR/RASIP1/EPS8L1/CYTH4/CDC42EP1/F2RL1/SPRY4/PDGFRB/SQSTM1/RGL2/CDKN1A/PRAG1/DENND3/RAB33A/RAB39B	26
GOBP_LIPID_LOCALIZATION	GOBP_LIPID_LOCALIZATION	31/930	469/40755	1.71493e-07	6.50796e-06	4.1694e-06	MFSD2A/CRABP2/FGF19/C2CD2L/SPX/TNFAIP8L3/STOML1/STRA6/CRABP1/SPNS3/ITGB3/OSBPL7/ABCC3/PITPNC1/ABCA10/C1QTNF1/C3/PLIN5/KCNN4/OSBPL6/ANO7/NTSR1/SLC25A20/PRKCD/SLCO2A1/DAB2/TNF/SHH/ATG9B/LPL/VLDLR	31
GOBP_NEGATIVE_REGULATION_OF_MAPK_CASCADE	GOBP_NEGATIVE_REGULATION_OF_MAPK_CASCADE	18/930	179/40755	1.76472e-07	6.65009e-06	4.26046e-06	ERRFI1/ATF3/DUSP5/PDCD4/DUSP8/PTPN6/DUSP6/DACT1/CYLD/INPP5K/SPRED3/LIF/PRKCD/DAB2/F2RL1/SPRY4/DUSP1/DUSP4	18
GOBP_POSITIVE_REGULATION_OF_PROTEIN_LOCALIZATION	GOBP_POSITIVE_REGULATION_OF_PROTEIN_LOCALIZATION	30/930	445/40755	1.77198e-07	6.66579e-06	4.27052e-06	ARHGEF16/SFN/SESN2/PLK3/ANO1/C2CD2L/RAPGEF3/PCK2/CORO2B/PARD6A/NECAB2/NGFR/KCNN4/GIPR/BBC3/CD33/ITGB2/LIF/CACNG2/MGAT3/PRKCD/NKX6-1/F2RL1/ABLIM3/SQSTM1/TNF/FYN/ACHE/SHH/PTP4A3	30
GOBP_NEURON_DEATH	GOBP_NEURON_DEATH	26/930	352/40755	2.02755e-07	7.17631e-06	4.59759e-06	DRAXIN/NGF/NTRK1/GATA3/UNC5B/DDIT4/SNCG/CLCF1/ERBB3/DDIT3/FOS/NUPR1/CORO1A/NLRP1/NGFR/CRLF1/NTF4/FGF21/CEBPB/ITGB2/HMOX1/TNF/GRM4/FYN/MAP3K5/EN2	26
GOBP_UROGENITAL_SYSTEM_DEVELOPMENT	GOBP_UROGENITAL_SYSTEM_DEVELOPMENT	26/930	353/40755	2.14222e-07	7.55575e-06	4.84068e-06	IL6R/GATA3/WNT11/HOXC11/ALDH1A2/STRA6/FOXC2/WNK4/FOXJ1/SMAD7/CRLF1/NPHS1/OSR1/SIX2/MMP9/LIF/PDGFB/PSAPL1/FGF1/PDGFRB/FOXC1/VEGFA/HOXA11/SHH/GCNT1/ASS1	26
GOBP_REGULATION_OF_HORMONE_LEVELS	GOBP_REGULATION_OF_HORMONE_LEVELS	32/930	499/40755	2.14877e-07	7.55575e-06	4.84068e-06	BMP8A/GFI1/CRABP2/GATA3/ARNTL/ANO1/C2CD2L/RDH5/SLC8B1/PCK2/CYP46A1/SNAP23/ALDH1A2/CYP1A1/CRABP1/SLC7A5/NR1D1/C1QTNF1/CYP2S1/GIPR/IL11/HNF4A/LIF/NKX6-1/DAB2/STC2/TNF/VGF/TRPV6/SHH/MAFA/CTSL	32
GOBP_KIDNEY_MORPHOGENESIS	GOBP_KIDNEY_MORPHOGENESIS	13/930	94/40755	2.29556e-07	8.01891e-06	5.13741e-06	GATA3/WNT11/WNK4/FOXJ1/OSR1/SIX2/LIF/FGF1/PDGFRB/VEGFA/HOXA11/SHH/GCNT1	13
GOBP_ORGANIC_HYDROXY_COMPOUND_BIOSYNTHETIC_PROCESS	GOBP_ORGANIC_HYDROXY_COMPOUND_BIOSYNTHETIC_PROCESS	21/930	243/40755	2.29912e-07	8.01891e-06	5.13741e-06	GFI1/GATA3/CH25H/TH/TPH1/FGF19/ALDH2/PCK2/CYP46A1/NR1D1/OSBPL7/OSBPL6/SNAI1/NTSR1/PTH1R/DAB2/FGF1/TNF/ADCYAP1R1/PSAT1/BAAT	21
GOBP_EMBRYONIC_SKELETAL_SYSTEM_DEVELOPMENT	GOBP_EMBRYONIC_SKELETAL_SYSTEM_DEVELOPMENT	15/930	127/40755	2.30281e-07	8.01891e-06	5.13741e-06	WNT9A/WNT11/HOXC11/HOXC9/HOXC5/FOXC2/HOXB9/OSR1/SIX2/DLX2/HOXD3/HOXD4/MDFI/HOXA11/SHH	15
GOBP_POSITIVE_REGULATION_OF_INFLAMMATORY_RESPONSE	GOBP_POSITIVE_REGULATION_OF_INFLAMMATORY_RESPONSE	16/930	145/40755	2.3715e-07	8.20509e-06	5.25669e-06	CAMK2N1/PDCD4/PDE2A/ALOX5AP/NUPR1/NLRP1/C3/CEBPA/CEBPB/TSLP/TNF/GPSM3/MAPK13/TTBK1/SERPINE1/LPL	16
GOCC_COLLAGEN_CONTAINING_EXTRACELLULAR_MATRIX	GOCC_COLLAGEN_CONTAINING_EXTRACELLULAR_MATRIX	29/930	427/40755	2.42623e-07	8.36758e-06	5.36079e-06	MATN1/COL16A1/ADAMTSL4/COL13A1/MMRN2/LTBP3/INHBE/FBLN5/SERPINA1/SERPINA3/MMP28/SERPINB8/ANGPTL4/ADAMTS10/GDF15/MATN3/SERPINE2/TGM2/MMP9/COL9A3/PDGFB/ADAMTS9/LRRC15/COL12A1/ACHE/SERPINE1/SHH/CTSL/COL27A1	29
GOBP_RESPIRATORY_SYSTEM_DEVELOPMENT	GOBP_RESPIRATORY_SYSTEM_DEVELOPMENT	19/930	203/40755	2.50675e-07	8.60398e-06	5.51225e-06	ERRFI1/EDN2/WNT11/LTBP3/ALDH1A2/STRA6/CRISPLD2/ODAD4/FOXJ1/CEBPA/EPAS1/LIF/FGFRL1/FGF1/PDGFRB/TNF/VEGFA/SHH/ASS1	19
GOBP_NEPHRON_EPITHELIUM_DEVELOPMENT	GOBP_NEPHRON_EPITHELIUM_DEVELOPMENT	14/930	111/40755	2.55428e-07	8.75319e-06	5.60784e-06	GATA3/WNT11/FOXC2/WNK4/FOXJ1/NPHS1/OSR1/SIX2/LIF/FGF1/FOXC1/VEGFA/HOXA11/SHH	14
GOBP_SIGNAL_RELEASE	GOBP_SIGNAL_RELEASE	30/930	453/40755	2.5917e-07	8.85325e-06	5.67194e-06	BMP8A/GATA3/SNCG/ARNTL/ANO1/SYT12/C2CD2L/NR4A1/SLC8B1/PCK2/SNAP23/CHRNB4/NR1D1/C1QTNF1/GIPR/SYT5/IL11/BRSK1/OTOF/ADRA2B/HNF4A/LIF/NKX6-1/DAB2/F2RL1/TNF/GRM4/VGF/TRPV6/MAFA	30
GOBP_SKELETAL_MUSCLE_ORGAN_DEVELOPMENT	GOBP_SKELETAL_MUSCLE_ORGAN_DEVELOPMENT	17/930	166/40755	2.96623e-07	1.00058e-05	6.41034e-06	MEF2D/ATF3/VAX1/ARNTL/NR4A1/FOS/ASB2/STRA6/NUPR1/MYLPF/NPHS1/MAFF/FGFRL1/RBM24/SHH/MYORG/ASS1	17
GOBP_GLAND_DEVELOPMENT	GOBP_GLAND_DEVELOPMENT	29/930	432/40755	3.08885e-07	1.03707e-05	6.64413e-06	GATA3/CCND1/WNT11/VDR/PCK2/BCL11B/ALDH1A2/STRA6/CYP1A1/HOXB9/CEBPA/CEBPG/TFCP2L1/HOXD3/SERPINE2/TGM2/HNF4A/CEBPB/HMOX1/PSAPL1/FGF1/CSF1R/FOXC1/TNF/VEGFA/HOXA11/SHH/BAAT/ASS1	29
GOBP_REGULATION_OF_PEPTIDASE_ACTIVITY	GOBP_REGULATION_OF_PEPTIDASE_ACTIVITY	30/930	457/40755	3.12258e-07	1.04352e-05	6.68545e-06	SFN/NGF/EFNA3/NLRP3/NR4A1/SERPINA1/SERPINA3/SPINT1/NLRP1/NGFR/PMAIP1/SERPINB8/C3/SPINT2/PLAUR/BBC3/SERPINE2/MMP9/WFDC3/TIMP4/LAMP3/TNF/VEGFA/TTBK1/FYN/MAP3K5/SERPINE1/KLF4/CRB2/GRIN1	30
GOBP_REGULATION_OF_ION_TRANSMEMBRANE_TRANSPORT	GOBP_REGULATION_OF_ION_TRANSMEMBRANE_TRANSPORT	31/930	483/40755	3.25251e-07	1.07858e-05	6.91006e-06	CLCNKA/KCNQ4/SLC43A1/CACNA1C/PTPN6/ISCU/HVCN1/JPH4/CORO1A/RRAD/PIRT/FGF11/ATP1B2/HAP1/WNK4/SCN4A/KCNN4/SHANK1/KCNA7/SHISA7/CACNG8/OSR1/KCNK15/MMP9/KCNG1/NTSR1/CACNG2/TNF/FYN/ARC/KCND1	31
GOBP_HEMOSTASIS	GOBP_HEMOSTASIS	20/930	228/40755	3.4893e-07	1.14827e-05	7.35654e-06	MPL/PEAR1/PLAU/TPH1/PTPN6/SERPINA1/ITGB3/C1QTNF1/PLAUR/ADRA2B/SERPINE2/THBD/HNF4A/PDGFB/PRKCD/F2RL1/ADTRP/SERPINE1/SHH/DMTN	20
GOBP_POSITIVE_REGULATION_OF_TYROSINE_PHOSPHORYLATION_OF_STAT_PROTEIN	GOBP_POSITIVE_REGULATION_OF_TYROSINE_PHOSPHORYLATION_OF_STAT_PROTEIN	11/930	68/40755	3.85871e-07	1.25831e-05	8.06155e-06	IL6R/CLCF1/CRLF1/PTK6/LIF/TSLP/CSF2/CSF1R/TNF/VEGFA/FYN	11
GOBP_SENSORY_SYSTEM_DEVELOPMENT	GOBP_SENSORY_SYSTEM_DEVELOPMENT	27/930	388/40755	3.88924e-07	1.26635e-05	8.11304e-06	MFSD2A/IGFN1/WNT9A/GATA3/VAX1/TH/ROM1/CACNA1C/BCL11B/ALDH1A2/STRA6/CYP1A1/FOXC2/C3/SPRED3/SLC17A7/DLX2/TGIF2/ATP2B2/PDGFRB/FOXC1/VEGFA/ACHE/SHH/ZHX2/KLF4/CRB2	27
GOBP_REGULATION_OF_CALCIUM_ION_TRANSPORT	GOBP_REGULATION_OF_CALCIUM_ION_TRANSPORT	21/930	251/40755	3.93913e-07	1.28066e-05	8.20473e-06	BEST1/CACNA1C/PTPN6/SLC8B1/JPH4/CORO1A/RRAD/P2RX5/INPP5K/TRPV2/HAP1/CD33/NTSR1/PDGFB/PDGFRB/STC2/FYN/ADCYAP1R1/CAMK2B/STC1/GRIN1	21
GOBP_REGULATION_OF_SMALL_MOLECULE_METABOLIC_PROCESS	GOBP_REGULATION_OF_SMALL_MOLECULE_METABOLIC_PROCESS	25/930	342/40755	4.19814e-07	1.35263e-05	8.66579e-06	SESN2/MFSD2A/GFI1/SLC45A3/DDIT4/PHLDA2/FGF19/RUBCNL/SLC7A7/NUPR1/INPP5K/NR1D1/C1QTNF1/PMAIP1/PLIN5/KHK/PID1/TRIB3/SNAI1/NTSR1/PTH1R/DAB2/FGF1/TNF/ADCYAP1R1	25
GOBP_MESONEPHROS_DEVELOPMENT	GOBP_MESONEPHROS_DEVELOPMENT	13/930	99/40755	4.24566e-07	1.36386e-05	8.73776e-06	GATA3/WNT11/FOXC2/FOXJ1/SMAD7/CRLF1/OSR1/SIX2/FGF1/FOXC1/VEGFA/HOXA11/SHH	13
GOBP_REACTIVE_OXYGEN_SPECIES_METABOLIC_PROCESS	GOBP_REACTIVE_OXYGEN_SPECIES_METABOLIC_PROCESS	20/930	231/40755	4.30001e-07	1.37722e-05	8.82332e-06	SESN2/INAVA/DDIT4/RNF41/HVCN1/FBLN5/CYP1A1/MPV17L/PMAIP1/PLIN5/PID1/ITGB2/PDGFB/PRKCD/F2RL1/PDGFRB/TNF/CDKN1A/FYN/GRIN1	20
GOBP_NEGATIVE_REGULATION_OF_TRANSPORT	GOBP_NEGATIVE_REGULATION_OF_TRANSPORT	30/930	466/40755	4.70703e-07	1.49426e-05	9.57313e-06	BMP8A/SLC43A1/SPX/ERBB3/ISCU/CABP1/RIN3/CORO1A/RRAD/NECAB2/INPP5K/SRCIN1/WNK4/ITGB3/CD33/IL11/OSR1/ADRA2B/SERPINE2/PID1/MMP9/NTSR1/LIF/HMOX1/ADTRP/TNF/GRB10/SHH/DMTN/STC1	30
GOBP_AMINO_ACID_TRANSMEMBRANE_TRANSPORT	GOBP_AMINO_ACID_TRANSMEMBRANE_TRANSPORT	13/930	100/40755	4.77895e-07	1.5082e-05	9.66249e-06	SLC43A1/SLC3A2/SLC6A12/SLC7A7/SLC7A5P2/SLC7A5/SLC1A5/SLC17A7/SLC1A4/NTSR1/SLC6A20/SLC38A3/TNF	13
GOBP_ORGANIC_ACID_TRANSMEMBRANE_TRANSPORT	GOBP_ORGANIC_ACID_TRANSMEMBRANE_TRANSPORT	16/930	153/40755	4.95332e-07	1.54962e-05	9.92783e-06	SLC43A1/SLC3A2/SLC6A12/SLC7A7/SLC7A5P2/SLC7A5/SLC13A5/SLC16A3/SLC1A5/SLC17A7/SLC1A4/NTSR1/SLC6A20/SLC25A20/SLC38A3/TNF	16
GOBP_MYELOID_LEUKOCYTE_ACTIVATION	GOBP_MYELOID_LEUKOCYTE_ACTIVATION	20/930	234/40755	5.27971e-07	1.63277e-05	1.04605e-05	EDN2/BATF3/BATF2/PTPN6/SNAP23/NR1D1/UNC13D/CEBPA/CD33/ITGB2/HMOX1/PRKCD/F2RL1/TSLP/CSF2/TNF/TTBK1/LAT2/NDRG1/PTGDS	20
GOBP_ORGANIC_ACID_TRANSPORT	GOBP_ORGANIC_ACID_TRANSPORT	24/930	323/40755	5.3053e-07	1.63833e-05	1.04962e-05	MFSD2A/CRABP2/SLC43A1/SLC3A2/FGF19/SLC25A45/SLC6A12/SPX/SLC7A7/SLC25A47/CRABP1/SLC7A5P2/SLC7A5/SLC13A5/ABCC3/SLC16A3/SLC1A5/SLC17A7/SLC1A4/NTSR1/SLC6A20/SLC25A20/SLC38A3/TNF	24
GOBP_REGULATION_OF_INFLAMMATORY_RESPONSE	GOBP_REGULATION_OF_INFLAMMATORY_RESPONSE	27/930	397/40755	6.08211e-07	1.83613e-05	1.17634e-05	CAMK2N1/NLRP3/GATA3/PDCD4/PDE2A/ALOX5AP/CYLD/NUPR1/NLRP1/NR1D1/C3/CEBPA/ZFP36/MMP9/CEBPB/PRKCD/MGLL/TSLP/TNF/GPSM3/MAPK13/TTBK1/FYN/SERPINE1/LPL/KLF4/AKNA	27
GOBP_NEGATIVE_REGULATION_OF_CELL_ADHESION	GOBP_NEGATIVE_REGULATION_OF_CELL_ADHESION	23/930	305/40755	7.04365e-07	2.08839e-05	1.33795e-05	LRRC32/PTPN6/ERBB3/CORO2B/TBX21/FOXJ1/C1QTNF1/SMAD7/SPINT2/SERPINE2/CEBPB/PRKCD/SPRY4/DUSP1/ADTRP/VEGFA/SERPINE1/SHH/DMTN/KLF4/AKNA/ASS1/NRARP	23
GOBP_CELL_DIFFERENTIATION_INVOLVED_IN_KIDNEY_DEVELOPMENT	GOBP_CELL_DIFFERENTIATION_INVOLVED_IN_KIDNEY_DEVELOPMENT	10/930	58/40755	7.06652e-07	2.09229e-05	1.34045e-05	GATA3/FOXC2/FOXJ1/NPHS1/OSR1/SIX2/MMP9/LIF/PDGFB/SHH	10
GOBP_REGULATION_OF_CYTOSOLIC_CALCIUM_ION_CONCENTRATION	GOBP_REGULATION_OF_CYTOSOLIC_CALCIUM_ION_CONCENTRATION	25/930	352/40755	7.14714e-07	2.10748e-05	1.35018e-05	GPR3/HCRTR1/EDN2/CACNA1C/PTPN6/DDIT3/SLC8B1/JPH4/CORO1A/P2RX5/TRPV2/HAP1/C1QTNF1/PTGER1/GIPR/PTGIR/GRIN2D/NTSR1/ATP2B2/CCRL2/F2RL1/FYN/ADCYAP1R1/TRPV6/GRIN1	25
GOBP_SENSORY_PERCEPTION_OF_MECHANICAL_STIMULUS	GOBP_SENSORY_PERCEPTION_OF_MECHANICAL_STIMULUS	17/930	177/40755	7.38333e-07	2.16528e-05	1.38721e-05	ESPN/KCNQ4/NTRK1/PDZD7/TH/EPS8L2/DDIT3/GJB6/STRC/MYO15A/OTOF/SERPINE2/ESPNL/ATP2B2/TMIE/TNF/FYN	17
GOBP_GLIAL_CELL_DIFFERENTIATION	GOBP_GLIAL_CELL_DIFFERENTIATION	19/930	218/40755	7.50567e-07	2.19518e-05	1.40637e-05	MXRA8/POU3F1/SLC45A3/ZNF365/MYRF/CLCF1/ERBB3/SPINT1/NR1D1/LGI4/DLX2/SERPINE2/LIF/NKX6-1/SH3TC2/TNF/TTBK1/SHH/NDRG1	19
GOBP_RESPONSE_TO_MOLECULE_OF_BACTERIAL_ORIGIN	GOBP_RESPONSE_TO_MOLECULE_OF_BACTERIAL_ORIGIN	25/930	354/40755	7.92874e-07	2.30019e-05	1.47364e-05	GFI1/INAVA/NLRP3/PDCD4/DMBT1/TH/NR4A1/GJB6/PCK2/FOS/CYP1A1/CD68/NR1D1/PTGER1/ZFP36/PTGIR/ARID5A/THBD/CEBPB/TIMP4/IRAK2/CSF2/TNF/SERPINE1/ASS1	25
GOMF_METAL_ION_TRANSMEMBRANE_TRANSPORTER_ACTIVITY	GOMF_METAL_ION_TRANSMEMBRANE_TRANSPORTER_ACTIVITY	28/930	429/40755	8.58744e-07	2.42598e-05	1.55423e-05	NIPAL3/SLC30A2/KCNQ4/MFSD2A/SLC3A2/SLC6A12/CACNA1C/SLC8B1/SLC13A5/TRPV2/SCN4A/KCNN4/GRIN2D/KCNA7/SLC17A7/CACNG8/SLC30A3/TRPM8/KCNK15/KCNG1/SLC5A4/CACNG2/ATP2B2/SLC6A20/NIPAL1/TRPV6/GRIN1/KCND1	28
GOBP_EXTRINSIC_APOPTOTIC_SIGNALING_PATHWAY	GOBP_EXTRINSIC_APOPTOTIC_SIGNALING_PATHWAY	19/930	221/40755	9.23297e-07	2.4846e-05	1.59179e-05	NGF/ARHGEF2/IL6R/ATF3/UNC5B/KRT18/ERBB3/RNF41/MOAP1/CYLD/TMC8/PMAIP1/MKNK2/HMOX1/CSF2/TNF/SERPINE1/TNFRSF10B/TRAF1	19
GOBP_REGULATION_OF_NEURON_PROJECTION_DEVELOPMENT	GOBP_REGULATION_OF_NEURON_PROJECTION_DEVELOPMENT	28/930	431/40755	9.4102e-07	2.52914e-05	1.62032e-05	DRAXIN/MFSD2A/GFI1/NGF/CRABP2/NTRK1/TRIM46/GATA3/ZNF365/RTN4RL2/KATNB1/SCARF1/ATP1B2/TRPV2/SRCIN1/PLK5/BRSK1/NGEF/KIF1A/PTK6/DAB2/VEGFA/FYN/CAMK2B/PRAG1/ARC/VLDLR/KLF4	28
GOBP_AMEBOIDAL_TYPE_CELL_MIGRATION	GOBP_AMEBOIDAL_TYPE_CELL_MIGRATION	30/930	482/40755	9.48366e-07	2.54571e-05	1.63094e-05	PLEKHG5/EDN2/S100A2/GATA3/MMRN2/FGF19/WNT11/NR4A1/FOXC2/KRT16/ITGB3/CYGB/FUT1/MMP9/HMOX1/PDGFB/ADAMTS9/S100P/HBEGF/FGF1/ADTRP/TNF/VEGFA/SHH/DMTN/STC1/PTP4A3/PRSS3/KLF4/CRB2	30
GOBP_REGULATION_OF_GLIAL_CELL_DIFFERENTIATION	GOBP_REGULATION_OF_GLIAL_CELL_DIFFERENTIATION	11/930	75/40755	1.06645e-06	2.824e-05	1.80923e-05	SLC45A3/ZNF365/CLCF1/SPINT1/NR1D1/DLX2/SERPINE2/LIF/NKX6-1/TTBK1/SHH	11
GOBP_CYTOKINE_MEDIATED_SIGNALING_PATHWAY	GOBP_CYTOKINE_MEDIATED_SIGNALING_PATHWAY	30/930	485/40755	1.07719e-06	2.84675e-05	1.82381e-05	TNFRSF4/TNFRSF25/EDN2/MPL/GFI1/IL6R/CLCF1/PTPN6/KRT18/IL21R/CYLD/EBI3/CEBPA/CRLF1/LILRB3/LILRA6/LILRB5/CCL20/IL2RB/PDGFB/IRAK2/CCRL2/F2RL1/TSLP/CSF2/CSF1R/FOXC1/TNF/TRAF1/IL3RA	30
GOBP_MONONUCLEAR_CELL_DIFFERENTIATION	GOBP_MONONUCLEAR_CELL_DIFFERENTIATION	28/930	434/40755	1.07815e-06	2.84675e-05	1.82381e-05	NTRK1/IL6R/MR1/BATF3/NLRP3/GATA3/BATF2/CLCF1/PTPN6/RNF41/BCL11B/TBX21/CD79B/FOXJ1/SMAD7/CEBPG/BCL3/IL11/CEBPB/MFNG/F2RL1/CSF2/CSF1R/VEGFA/LFNG/SHH/CTSL/NRARP	28
GOMF_L_AMINO_ACID_TRANSMEMBRANE_TRANSPORTER_ACTIVITY	GOMF_L_AMINO_ACID_TRANSMEMBRANE_TRANSPORTER_ACTIVITY	10/930	61/40755	1.14816e-06	3.00346e-05	1.92421e-05	SLC43A1/SLC3A2/SLC7A7/SLC7A5P2/SLC7A5/SLC1A5/SLC17A7/SLC1A4/SLC6A20/SLC38A3	10
GOBP_GLIOGENESIS	GOBP_GLIOGENESIS	22/930	291/40755	1.17076e-06	3.05889e-05	1.95971e-05	MXRA8/POU3F1/SLC45A3/ZNF365/MYRF/CLCF1/ERBB3/SPINT1/ADGRG1/ATP1B2/NR1D1/LGI4/DLX2/SERPINE2/LIF/NKX6-1/SH3TC2/CSF1R/TNF/TTBK1/SHH/NDRG1	22
GOBP_EPITHELIAL_CELL_DIFFERENTIATION_INVOLVED_IN_KIDNEY_DEVELOPMENT	GOBP_EPITHELIAL_CELL_DIFFERENTIATION_INVOLVED_IN_KIDNEY_DEVELOPMENT	9/930	48/40755	1.21898e-06	3.17715e-05	2.03548e-05	GATA3/FOXC2/FOXJ1/NPHS1/OSR1/SIX2/MMP9/LIF/PDGFB	9
GOBP_EPIDERMAL_CELL_DIFFERENTIATION	GOBP_EPIDERMAL_CELL_DIFFERENTIATION	18/930	205/40755	1.30948e-06	3.38845e-05	2.17085e-05	ERRFI1/SFN/POU3F1/IVL/PDZD7/VDR/BCL11B/STRC/PPL/KRT16/ETV4/MAFG/ZFP36/MAFF/FOXC1/ESRP1/AQP3/KLF4	18
GOBP_CELL_SUBSTRATE_ADHESION	GOBP_CELL_SUBSTRATE_ADHESION	25/930	365/40755	1.38227e-06	3.55546e-05	2.27785e-05	COL16A1/COL13A1/PLAU/FBLN5/STRC/CORO2B/ITGAX/CORO1A/ATP1B2/SRCIN1/ITGB3/UNC13D/MADCAM1/FUT1/HOXD3/SIGLEC1/ITGB2/PDGFB/ADAMTS9/DAB2/SPRY4/VEGFA/TRIP6/SERPINE1/DMTN	25
GOBP_ERK1_AND_ERK2_CASCADE	GOBP_ERK1_AND_ERK2_CASCADE	24/930	341/40755	1.38988e-06	3.56654e-05	2.28495e-05	ERRFI1/HCRTR1/NTRK1/ATF3/DUSP5/FGF19/PTPN6/DUSP6/TNFAIP8L3/NECAB2/SPRED3/FGF21/CCL20/LIF/PDGFB/DAB2/F2RL1/FGF1/SPRY4/CSF1R/PDGFRB/TNF/GRB10/DUSP4	24
GOBP_NEPHRON_MORPHOGENESIS	GOBP_NEPHRON_MORPHOGENESIS	11/930	77/40755	1.39575e-06	3.57307e-05	2.28913e-05	GATA3/WNT11/WNK4/OSR1/SIX2/LIF/FGF1/PDGFRB/VEGFA/HOXA11/SHH	11
GOMF_PROTEIN_TYROSINE_THREONINE_PHOSPHATASE_ACTIVITY	GOMF_PROTEIN_TYROSINE_THREONINE_PHOSPHATASE_ACTIVITY	5/930	10/40755	1.40254e-06	3.58196e-05	2.29483e-05	DUSP5/DUSP8/DUSP6/DUSP1/DUSP4	5
GOBP_POSITIVE_REGULATION_OF_RELEASE_OF_CYTOCHROME_C_FROM_MITOCHONDRIA	GOBP_POSITIVE_REGULATION_OF_RELEASE_OF_CYTOCHROME_C_FROM_MITOCHONDRIA	7/930	26/40755	1.41864e-06	3.61879e-05	2.31842e-05	HRK/MOAP1/PMAIP1/PLAUR/BBC3/MMP9/BIK	7
GOBP_NEGATIVE_REGULATION_OF_TRANSFERASE_ACTIVITY	GOBP_NEGATIVE_REGULATION_OF_TRANSFERASE_ACTIVITY	21/930	272/40755	1.45564e-06	3.70005e-05	2.37048e-05	ERRFI1/CAMK2N1/SFN/PDCD4/GPRC5A/PTPN6/WARS1/DBNDD1/INPP5K/SRCIN1/SMAD7/CEBPA/ZFP36/RASIP1/PTPRH/TRIB3/PTK6/PRKCD/SPRY4/DUSP1/CDKN1A	21
GOBP_POSITIVE_REGULATION_OF_RESPONSE_TO_EXTERNAL_STIMULUS	GOBP_POSITIVE_REGULATION_OF_RESPONSE_TO_EXTERNAL_STIMULUS	28/930	441/40755	1.47283e-06	3.73611e-05	2.39358e-05	CAMK2N1/EDN2/ARTN/IL6R/PDCD4/PDE2A/ALOX5AP/PGF/NUPR1/SCARF1/NLRP1/C3/CEBPA/THBD/CEBPB/PDGFB/F2RL1/TSLP/CSF1R/PDGFRB/TNF/GPSM3/MAPK13/VEGFA/TTBK1/FYN/SERPINE1/LPL	28
GOBP_REGULATION_OF_REACTIVE_OXYGEN_SPECIES_METABOLIC_PROCESS	GOBP_REGULATION_OF_REACTIVE_OXYGEN_SPECIES_METABOLIC_PROCESS	15/930	147/40755	1.52911e-06	3.86401e-05	2.47553e-05	RNF41/HVCN1/FBLN5/MPV17L/PLIN5/PID1/ITGB2/PDGFB/PRKCD/F2RL1/PDGFRB/TNF/CDKN1A/FYN/GRIN1	15
GOBP_PERIPHERAL_NERVOUS_SYSTEM_DEVELOPMENT	GOBP_PERIPHERAL_NERVOUS_SYSTEM_DEVELOPMENT	11/930	78/40755	1.59161e-06	3.99851e-05	2.56169e-05	POU3F1/ARTN/NGF/HAPLN2/ERBB3/LGI4/NTF4/GFRA3/SH3TC2/ETV1/NDRG1	11
GOBP_RESPONSE_TO_OXYGEN_LEVELS	GOBP_RESPONSE_TO_OXYGEN_LEVELS	23/930	320/40755	1.60566e-06	4.01043e-05	2.56933e-05	MPL/PLK3/DDIT4/PLAU/TH/PGF/CYP1A1/CPEB1/VASN/HSD11B2/CYGB/PMAIP1/ANGPTL4/EPAS1/MB/HMOX1/PDGFRB/STC2/TNF/VEGFA/STC1/NDRG1/AQP3	23
GOBP_MYELOID_CELL_DIFFERENTIATION	GOBP_MYELOID_CELL_DIFFERENTIATION	26/930	393/40755	1.63112e-06	4.06932e-05	2.60706e-05	MPL/BATF3/GATA3/BATF2/PTPN6/RNF41/FOS/FSTL3/DNASE2/JUNB/CEBPA/CEBPG/ZFP36/LILRB3/IL11/EPAS1/MMP9/CEBPB/LIF/MB/F2RL1/CSF2/CSF1R/TNF/VEGFA/DMTN	26
GOBP_REGULATION_OF_RAS_PROTEIN_SIGNAL_TRANSDUCTION	GOBP_REGULATION_OF_RAS_PROTEIN_SIGNAL_TRANSDUCTION	17/930	188/40755	1.70985e-06	4.24606e-05	2.72029e-05	NGF/NTRK1/ARHGEF2/RASGEF1A/EPS8L2/RASAL1/ADGRG1/RASIP1/EPS8L1/CYTH4/F2RL1/SPRY4/PDGFRB/SQSTM1/RGL2/PRAG1/DENND3	17
GOCC_NEURON_TO_NEURON_SYNAPSE	GOCC_NEURON_TO_NEURON_SYNAPSE	24/930	346/40755	1.79269e-06	4.43644e-05	2.84226e-05	CAMK2N1/SYT12/CACNA1C/TAMALIN/CABP1/CPEB1/ATP1B2/SRCIN1/NGFR/SAMD14/SLC16A3/SHANK1/GRIN2D/SHISA7/CACNG8/SLC30A3/NTSR1/CACNG2/ATP2B2/FYN/DMTN/ARC/GRIN1/KCND1	24
GOBP_IMPORT_INTO_CELL	GOBP_IMPORT_INTO_CELL	19/930	232/40755	1.91155e-06	4.68221e-05	2.99971e-05	SLC43A1/SLC3A2/SLC6A12/SPX/ISCU/SYNGR3/SLC7A5/ATP1B2/TRPV2/WNK4/ITGB3/SLC1A5/SLC1A4/NTSR1/SLC6A20/TNF/FYN/TRPV6/MAPK15	19
GOBP_AMINO_ACID_TRANSPORT	GOBP_AMINO_ACID_TRANSPORT	15/930	150/40755	1.97354e-06	4.82281e-05	3.08979e-05	SLC43A1/SLC3A2/SLC25A45/SLC6A12/SLC7A7/SLC25A47/SLC7A5P2/SLC7A5/SLC1A5/SLC17A7/SLC1A4/NTSR1/SLC6A20/SLC38A3/TNF	15
GOBP_REGULATION_OF_EPIDERMIS_DEVELOPMENT	GOBP_REGULATION_OF_EPIDERMIS_DEVELOPMENT	10/930	65/40755	2.09933e-06	5.06163e-05	3.2428e-05	ERRFI1/SFN/VDR/ETV4/MAFG/ZFP36/MAFF/FOXC1/ESRP1/AQP3	10
GOBP_SKELETAL_MUSCLE_CELL_DIFFERENTIATION	GOBP_SKELETAL_MUSCLE_CELL_DIFFERENTIATION	10/930	65/40755	2.09933e-06	5.06163e-05	3.2428e-05	MEF2D/ATF3/VAX1/ARNTL/NR4A1/FOS/ASB2/NUPR1/MAFF/RBM24	10
GOBP_RESPONSE_TO_ENDOPLASMIC_RETICULUM_STRESS	GOBP_RESPONSE_TO_ENDOPLASMIC_RETICULUM_STRESS	20/930	256/40755	2.14512e-06	5.14328e-05	3.29511e-05	SESN2/NIBAN1/ATF3/CCND1/DDIT3/CHAC1/PDIA2/NUPR1/PMAIP1/NCCRP1/BBC3/FGF21/PPP1R15A/TRIB3/CEBPB/CLGN/STC2/MAP3K5/BHLHA15/TNFRSF10B	20
GOBP_RENAL_SYSTEM_PROCESS	GOBP_RENAL_SYSTEM_PROCESS	13/930	114/40755	2.17307e-06	5.20449e-05	3.33432e-05	MCAM/SPX/IGHA1/CORO2B/CHRNB4/HSD11B2/INPP5K/WNK4/MYO5B/PDGFB/F2RL1/STC1/AQP3	13
GOBP_POSITIVE_REGULATION_OF_CYTOKINE_PRODUCTION	GOBP_POSITIVE_REGULATION_OF_CYTOKINE_PRODUCTION	29/930	476/40755	2.18539e-06	5.22239e-05	3.34579e-05	ARHGEF2/IL6R/INAVA/NLRP3/GATA3/AFAP1L2/CCDC88B/WNT11/DDIT3/SLC7A5/NLRP1/TBX21/C3/EBI3/CEBPG/POU2F2/BCL3/ARID5A/CEBPB/HMOX1/F2RL1/TSLP/CSF2/CSF1R/TNF/GPSM3/MAPK13/SERPINE1/LPL	29
GOBP_LEUKOCYTE_MEDIATED_IMMUNITY	GOBP_LEUKOCYTE_MEDIATED_IMMUNITY	28/930	451/40755	2.27022e-06	5.40117e-05	3.46032e-05	MR1/NLRP3/GATA3/CLCF1/PTPN6/IGHA1/SNAP23/IL21R/CORO1A/TNFSF13/TBX21/UNC13D/FOXJ1/SMAD7/C3/CEBPG/BCL3/ARID5A/ITGB2/HMOX1/PRKCD/F2RL1/TNF/ULBP2/ULBP1/LAT2/C8G/PTGDS	28
GOBP_ENDOTHELIAL_CELL_MIGRATION	GOBP_ENDOTHELIAL_CELL_MIGRATION	21/930	281/40755	2.44252e-06	5.72889e-05	3.67029e-05	PLEKHG5/EDN2/S100A2/GATA3/MMRN2/NR4A1/FOXC2/ITGB3/FUT1/HMOX1/PDGFB/ADAMTS9/S100P/FGF1/ADTRP/TNF/VEGFA/STC1/PTP4A3/PRSS3/KLF4	21
GOBP_SEX_DIFFERENTIATION	GOBP_SEX_DIFFERENTIATION	21/930	281/40755	2.44252e-06	5.72889e-05	3.67029e-05	NTRK1/GATA3/CCND1/MMP19/STRA6/NUPR1/ADGRG1/OSR1/HNF4A/CEBPB/TFAP2C/COL9A3/BIK/PDGFRB/FOXC1/VEGFA/LFNG/HOXA11/ADCYAP1R1/VGF/SHH	21
GOBP_AXON_DEVELOPMENT	GOBP_AXON_DEVELOPMENT	29/930	479/40755	2.47202e-06	5.76046e-05	3.69051e-05	DRAXIN/EDN2/ARTN/NGF/CRABP2/NTRK1/TRIM46/EFNA3/LGR6/GATA3/UNC5B/VAX1/RTN4RL2/ROBO4/ROBO3/BCL11B/SCARF1/TRPV2/NGFR/NPTX1/BRSK1/NKX6-1/GFRA3/CSF1R/VEGFA/FYN/ETV1/SHH/KLF4	29
GOBP_MONOCARBOXYLIC_ACID_BIOSYNTHETIC_PROCESS	GOBP_MONOCARBOXYLIC_ACID_BIOSYNTHETIC_PROCESS	18/930	215/40755	2.58947e-06	5.98884e-05	3.83682e-05	EDN2/CRABP2/SLC45A3/FGF19/ACOT4/CYP46A1/ALDH1A2/CYP1A1/ALOX12B/ALOXE3/NR1D1/OSBPL7/OSBPL6/TRIB3/MGLL/LPL/BAAT/PTGDS	18
GOBP_NEGATIVE_REGULATION_OF_KINASE_ACTIVITY	GOBP_NEGATIVE_REGULATION_OF_KINASE_ACTIVITY	19/930	237/40755	2.61993e-06	6.04631e-05	3.87364e-05	ERRFI1/CAMK2N1/SFN/PDCD4/GPRC5A/PTPN6/WARS1/DBNDD1/INPP5K/SRCIN1/CEBPA/RASIP1/PTPRH/TRIB3/PTK6/PRKCD/SPRY4/DUSP1/CDKN1A	19
GOBP_NEGATIVE_REGULATION_OF_PEPTIDASE_ACTIVITY	GOBP_NEGATIVE_REGULATION_OF_PEPTIDASE_ACTIVITY	20/930	260/40755	2.71858e-06	6.23393e-05	3.99385e-05	SFN/NGF/NR4A1/SERPINA1/SERPINA3/SPINT1/SERPINB8/C3/SPINT2/PLAUR/SERPINE2/MMP9/WFDC3/TIMP4/LAMP3/TNF/VEGFA/SERPINE1/KLF4/CRB2	20
GOBP_MUSCLE_TISSUE_DEVELOPMENT	GOBP_MUSCLE_TISSUE_DEVELOPMENT	26/930	405/40755	2.82744e-06	6.40857e-05	4.10573e-05	MEF2D/ATF3/VAX1/ARNTL/NR4A1/ERBB3/GJB6/FOS/ASB2/ALDH1A2/STRA6/NUPR1/MYLPF/FOXC2/SMAD7/NPHS1/TNNI3/OSR1/MAFF/ADAMTS9/PDGFRB/FOXC1/RBM24/VEGFA/SHH/MYORG	26
GOBP_POSITIVE_REGULATION_OF_ESTABLISHMENT_OF_PROTEIN_LOCALIZATION	GOBP_POSITIVE_REGULATION_OF_ESTABLISHMENT_OF_PROTEIN_LOCALIZATION	22/930	308/40755	2.97282e-06	6.71508e-05	4.3021e-05	SFN/PLK3/ANO1/C2CD2L/RAPGEF3/PCK2/CORO2B/PARD6A/KCNN4/GIPR/BBC3/CD33/ITGB2/PRKCD/NKX6-1/F2RL1/ABLIM3/TNF/FYN/ACHE/SHH/PTP4A3	22
GOBP_REGULATION_OF_CELL_CELL_ADHESION	GOBP_REGULATION_OF_CELL_CELL_ADHESION	28/930	458/40755	3.04665e-06	6.84782e-05	4.38714e-05	NLRP3/GATA3/CCDC88B/LRRC32/PTPN6/CORO1A/TBX21/FOXJ1/C1QTNF1/SMAD7/FSTL3/EBI3/SPINT2/PLAUR/SERPINE2/CEBPB/ITGB2/PRKCD/ADTRP/TNF/VEGFA/FYN/SHH/DMTN/KLF4/AKNA/ASS1/NRARP	28
GOBP_NEURON_APOPTOTIC_PROCESS	GOBP_NEURON_APOPTOTIC_PROCESS	19/930	240/40755	3.15152e-06	7.0541e-05	4.51929e-05	DRAXIN/NGF/NTRK1/GATA3/UNC5B/CLCF1/ERBB3/DDIT3/NUPR1/CORO1A/NLRP1/NGFR/CRLF1/NTF4/CEBPB/HMOX1/TNF/GRM4/EN2	19
GOBP_CARBOHYDRATE_TRANSPORT	GOBP_CARBOHYDRATE_TRANSPORT	15/930	156/40755	3.22385e-06	7.1798e-05	4.59982e-05	SESN2/MFSD2A/SLC45A3/FGF19/SLC37A2/INPP5K/C3/FGF21/PID1/TRIB3/SLC37A1/SLC5A4/TNF/GRB10/AQP3	15
GOBP_VASCULAR_PROCESS_IN_CIRCULATORY_SYSTEM	GOBP_VASCULAR_PROCESS_IN_CIRCULATORY_SYSTEM	20/930	263/40755	3.23635e-06	7.1798e-05	4.59982e-05	HTR1D/EDN2/MFSD2A/PDE2A/FOXC2/SLC7A5/SMTNL2/ATP1B2/ABCC3/SLC1A5/SLC1A4/ADRA2B/SLC4A3/SLC6A20/SLC38A3/F2RL1/FOXC1/TNF/VEGFA/PTP4A3	20
GOBP_AMINO_ACID_IMPORT	GOBP_AMINO_ACID_IMPORT	9/930	54/40755	3.42039e-06	7.50778e-05	4.80995e-05	SLC43A1/SLC3A2/SLC6A12/SLC7A5/SLC1A5/SLC1A4/NTSR1/SLC6A20/TNF	9
GOBP_CELLULAR_RESPONSE_TO_INORGANIC_SUBSTANCE	GOBP_CELLULAR_RESPONSE_TO_INORGANIC_SUBSTANCE	18/930	220/40755	3.58332e-06	7.78613e-05	4.98828e-05	TH/RASGRP2/SYT12/HVCN1/RASAL1/ALOX5AP/FOS/CYP1A1/SLC13A5/NPTX1/JUNB/CEBPA/SYT5/ABCB6/MMP9/HMOX1/SHH/DMTN	18
GOCC_SECRETORY_GRANULE_MEMBRANE	GOCC_SECRETORY_GRANULE_MEMBRANE	22/930	312/40755	3.66211e-06	7.94604e-05	5.09073e-05	PLAU/DMBT1/ALDH3B1/HVCN1/SNAP23/CHRNB4/ANPEP/MMP25/ITGAX/CD68/ITGB3/RAB37/PLAUR/CD33/IZUMO1/LILRB3/SYT5/KIF1A/ITGB2/LAMP3/TMEM184A/VGF	22
GOBP_NEGATIVE_REGULATION_OF_CELL_CELL_ADHESION	GOBP_NEGATIVE_REGULATION_OF_CELL_CELL_ADHESION	17/930	199/40755	3.71589e-06	7.94604e-05	5.09073e-05	LRRC32/PTPN6/TBX21/FOXJ1/C1QTNF1/SMAD7/SPINT2/SERPINE2/CEBPB/PRKCD/ADTRP/VEGFA/SHH/KLF4/AKNA/ASS1/NRARP	17
GOMF_AMINO_ACID_TRANSMEMBRANE_TRANSPORTER_ACTIVITY	GOMF_AMINO_ACID_TRANSMEMBRANE_TRANSPORTER_ACTIVITY	11/930	85/40755	3.77699e-06	8.06069e-05	5.16418e-05	SLC43A1/SLC3A2/SLC6A12/SLC7A7/SLC7A5P2/SLC7A5/SLC1A5/SLC17A7/SLC1A4/SLC6A20/SLC38A3	11
GOBP_CELL_FATE_COMMITMENT	GOBP_CELL_FATE_COMMITMENT	20/930	266/40755	3.84198e-06	8.10056e-05	5.18972e-05	ARHGEF2/IL6R/WNT9A/GATA3/WNT8B/WNT11/BCL11B/FOXC2/TBX21/APC2/NTF4/SIX2/EPAS1/DLX2/HOXA11/SHH/MNX1/ESRP1/CTSL/KLF4	20
GOBP_ADAPTIVE_THERMOGENESIS	GOBP_ADAPTIVE_THERMOGENESIS	15/930	159/40755	4.08248e-06	8.28604e-05	5.30855e-05	GPR3/BMP8A/ARNTL/DDIT3/FOXC2/TRPV2/NR1D1/FGF21/EPAS1/TRPM8/CEBPB/VEGFA/GRB10/ACHE/GADD45G	15
GOBP_POSITIVE_REGULATION_OF_GLIAL_CELL_DIFFERENTIATION	GOBP_POSITIVE_REGULATION_OF_GLIAL_CELL_DIFFERENTIATION	8/930	42/40755	4.23445e-06	8.57029e-05	5.49066e-05	ZNF365/CLCF1/SPINT1/SERPINE2/LIF/NKX6-1/TTBK1/SHH	8
GOBP_EPITHELIAL_CELL_APOPTOTIC_PROCESS	GOBP_EPITHELIAL_CELL_APOPTOTIC_PROCESS	13/930	121/40755	4.25129e-06	8.59631e-05	5.50733e-05	GATA3/PDCD4/CD248/KRT18/NUPR1/ANGPTL4/ZFP36/FGF21/IL11/HMOX1/TNF/MAP3K5/SERPINE1	13
GOBP_CELLULAR_RESPONSE_TO_PEPTIDE	GOBP_CELLULAR_RESPONSE_TO_PEPTIDE	24/930	364/40755	4.2919e-06	8.64971e-05	5.54154e-05	ERRFI1/NTRK1/INSRR/ARHGEF2/ANO1/NR4A1/PCK2/CPEB1/FOXC2/INPP5K/GRB7/NGFR/GDF15/FGF21/PID1/TRIB3/PRKCD/NKX6-1/TNF/FYN/GRB10/LPL/ASS1/GRIN1	24
GOBP_CELLULAR_RESPONSE_TO_STARVATION	GOBP_CELLULAR_RESPONSE_TO_STARVATION	15/930	160/40755	4.41101e-06	8.86107e-05	5.67696e-05	SESN2/MFSD2A/ATF3/MAP1LC3B/PMAIP1/FOXA3/BRSK1/SLC38A3/CDKN1A/TFEB/MAP3K5/UPP1/ASNS/BHLHA15/WDR45	15
GOCC_CELL_PROJECTION_MEMBRANE	GOCC_CELL_PROJECTION_MEMBRANE	23/930	340/40755	4.43206e-06	8.89507e-05	5.69874e-05	MXRA8/SYTL1/ARHGEF2/EPS8L2/ROM1/RASGRP2/DDN/SLC7A5/INPP5K/ATP1B2/ITGB3/PRCD/APC2/EPS8L1/PTPRH/SHISA7/ATP2B2/S100P/SPRY4/CDHR2/FGD2/DMTN/AIF1L	23
GOBP_INOSITOL_LIPID_MEDIATED_SIGNALING	GOBP_INOSITOL_LIPID_MEDIATED_SIGNALING	16/930	181/40755	4.59214e-06	9.19068e-05	5.88812e-05	NTRK1/PEAR1/GATA3/UNC5B/PTPN6/ERBB3/TNFAIP8L3/PIRT/SERPINE2/PDGFB/F2RL1/CSF1R/PDGFRB/TNF/RGL2/NYAP1	16
GOMF_GUANYL_NUCLEOTIDE_EXCHANGE_FACTOR_ACTIVITY	GOMF_GUANYL_NUCLEOTIDE_EXCHANGE_FACTOR_ACTIVITY	18/930	224/40755	4.61313e-06	9.22411e-05	5.90954e-05	ARHGEF16/PLEKHG5/ARHGEF2/RASGEF1A/EPS8L2/RASGRP2/PLEKHG6/RAPGEF3/RIN3/DENND1C/PTGIR/EPS8L1/NGEF/CYTH4/RGL2/FGD2/PLEKHG1/DENND3	18
GOBP_HORMONE_TRANSPORT	GOBP_HORMONE_TRANSPORT	21/930	293/40755	4.69942e-06	9.38794e-05	6.0145e-05	BMP8A/GATA3/ARNTL/ANO1/C2CD2L/SLC8B1/PCK2/SNAP23/SLC7A5/NR1D1/C1QTNF1/GIPR/IL11/HNF4A/LIF/NKX6-1/DAB2/TNF/VGF/TRPV6/MAFA	21
GOBP_TYROSINE_PHOSPHORYLATION_OF_STAT_PROTEIN	GOBP_TYROSINE_PHOSPHORYLATION_OF_STAT_PROTEIN	11/930	87/40755	4.75702e-06	9.49422e-05	6.08259e-05	IL6R/CLCF1/CRLF1/PTK6/LIF/TSLP/CSF2/CSF1R/TNF/VEGFA/FYN	11
GOBP_POSITIVE_REGULATION_OF_REACTIVE_OXYGEN_SPECIES_METABOLIC_PROCESS	GOBP_POSITIVE_REGULATION_OF_REACTIVE_OXYGEN_SPECIES_METABOLIC_PROCESS	10/930	71/40755	4.7871e-06	9.52779e-05	6.10409e-05	RNF41/HVCN1/PID1/ITGB2/PDGFB/PRKCD/F2RL1/PDGFRB/CDKN1A/GRIN1	10
GOBP_REGULATION_OF_COAGULATION	GOBP_REGULATION_OF_COAGULATION	10/930	71/40755	4.7871e-06	9.52779e-05	6.10409e-05	PLAU/C1QTNF1/SERPINE2/THBD/PDGFB/PRKCD/F2RL1/ADTRP/SERPINE1/DMTN	10
GOBP_CALCIUM_MEDIATED_SIGNALING	GOBP_CALCIUM_MEDIATED_SIGNALING	17/930	203/40755	4.85767e-06	9.65043e-05	6.18267e-05	EDN2/CACNA1C/ERBB3/P2RX5/SAMD14/CD22/GRIN2D/TNNI3/CCL20/TRPM8/NMUR1/CCRL2/TNF/LAT2/BHLHA15/DMTN/GRIN1	17
GOBP_REGULATION_OF_BINDING	GOBP_REGULATION_OF_BINDING	24/930	367/40755	4.9332e-06	9.78245e-05	6.26724e-05	NGF/GATA3/PHLDA2/DDIT3/DACT1/LARP6/TMC8/CEBPG/PLAUR/BCL3/TRIB3/MMP9/LIF/HMOX1/MFNG/PDGFB/PRKCD/DAB2/FOXC1/CDKN1A/MDFI/TTBK1/LFNG/KLF4	24
GOBP_TISSUE_MIGRATION	GOBP_TISSUE_MIGRATION	24/930	368/40755	5.16564e-06	0.000101592	6.50864e-05	PLEKHG5/EDN2/S100A2/GATA3/MMRN2/NR4A1/FOXC2/KRT16/ITGB3/FUT1/MMP9/HMOX1/PDGFB/ADAMTS9/S100P/HBEGF/FGF1/ADTRP/TNF/VEGFA/STC1/PTP4A3/PRSS3/KLF4	24
GOBP_ANION_TRANSMEMBRANE_TRANSPORT	GOBP_ANION_TRANSMEMBRANE_TRANSPORT	19/930	249/40755	5.38292e-06	0.000105385	6.75162e-05	SLC43A1/BEST1/SLC3A2/ANO1/SLC37A2/SLC7A5/SLC13A5/SLC16A3/SLC25A41/SLC1A5/SLC17A7/SLC1A4/SLC4A3/ANO7/NTSR1/SLC37A1/SLC6A20/SLC38A3/TNF	19
GOBP_NEGATIVE_REGULATION_OF_HYDROLASE_ACTIVITY	GOBP_NEGATIVE_REGULATION_OF_HYDROLASE_ACTIVITY	24/930	369/40755	5.408e-06	0.00010578	6.77692e-05	SFN/NGF/NR4A1/SERPINA1/SERPINA3/SPINT1/NEIL1/SERPINB8/C3/PLIN5/ANGPTL4/SPINT2/PLAUR/PPP1R15A/SERPINE2/MMP9/WFDC3/TIMP4/LAMP3/TNF/VEGFA/SERPINE1/KLF4/CRB2	24
GOBP_METANEPHROS_DEVELOPMENT	GOBP_METANEPHROS_DEVELOPMENT	11/930	89/40755	5.95217e-06	0.000115481	7.39841e-05	GATA3/HOXC11/FOXC2/FOXJ1/OSR1/SIX2/LIF/PDGFB/PDGFRB/HOXA11/SHH	11
GOBP_RESPONSE_TO_CAMP	GOBP_RESPONSE_TO_CAMP	11/930	89/40755	5.95217e-06	0.000115481	7.39841e-05	PDE2A/FOSL1/RAPGEF3/MMP19/FOS/INPP5K/THBD/VGF/DMTN/STC1/ASS1	11
GOBP_SKIN_DEVELOPMENT	GOBP_SKIN_DEVELOPMENT	20/930	274/40755	5.99103e-06	0.000116026	7.43334e-05	ERRFI1/SFN/GJB3/POU3F1/IVL/VDR/BCL11B/PPL/ALOX12B/ALOXE3/KRT16/ETV4/NGFR/ZFP36/ABCB6/SNAI1/FOXC1/TNF/SHH/AQP3	20
GOBP_CALCIUM_ION_TRANSPORT_INTO_CYTOSOL	GOBP_CALCIUM_ION_TRANSPORT_INTO_CYTOSOL	15/930	165/40755	6.43444e-06	0.000123992	7.94367e-05	CACNA1C/PTPN6/DDIT3/SLC8B1/JPH4/CORO1A/P2RX5/TRPV2/HAP1/GRIN2D/NTSR1/FYN/ADCYAP1R1/TRPV6/GRIN1	15
GOBP_EPITHELIAL_CELL_PROLIFERATION	GOBP_EPITHELIAL_CELL_PROLIFERATION	27/930	451/40755	6.66482e-06	0.000127925	8.19569e-05	ERRFI1/SFN/GATA3/MMRN2/CCND1/VDR/NR4A1/PGF/BCL11B/ALDH1A2/NUPR1/NR1D1/ITGB3/NGFR/ZFP36/FUT1/OSR1/CEBPB/HMOX1/PDGFB/NKX6-1/DAB2/FGF1/TNF/VEGFA/SHH/NRARP	27
GOMF_MAP_KINASE_TYROSINE_SERINE_THREONINE_PHOSPHATASE_ACTIVITY	GOMF_MAP_KINASE_TYROSINE_SERINE_THREONINE_PHOSPHATASE_ACTIVITY	5/930	13/40755	6.76538e-06	0.000129137	8.27334e-05	DUSP5/DUSP8/DUSP6/DUSP1/DUSP4	5
GOBP_REGULATION_OF_RESPONSE_TO_WOUNDING	GOBP_REGULATION_OF_RESPONSE_TO_WOUNDING	15/930	166/40755	6.92644e-06	0.00013189	8.44969e-05	PLAU/FOXC2/SCARF1/C1QTNF1/SERPINE2/THBD/PDGFB/PRKCD/F2RL1/HBEGF/ADTRP/TNF/SERPINE1/DMTN/KLF4	15
GOMF_ORGANIC_ACID_TRANSMEMBRANE_TRANSPORTER_ACTIVITY	GOMF_ORGANIC_ACID_TRANSMEMBRANE_TRANSPORTER_ACTIVITY	15/930	166/40755	6.92644e-06	0.00013189	8.44969e-05	MFSD2A/SLC43A1/SLC3A2/SLC6A12/SLC7A7/SLC7A5P2/SLC7A5/SLC13A5/ABCC3/SLC16A3/SLC1A5/SLC17A7/SLC1A4/SLC6A20/SLC38A3	15
GOBP_DEVELOPMENT_OF_PRIMARY_SEXUAL_CHARACTERISTICS	GOBP_DEVELOPMENT_OF_PRIMARY_SEXUAL_CHARACTERISTICS	18/930	231/40755	7.0726e-06	0.000133963	8.58251e-05	NTRK1/GATA3/CCND1/MMP19/NUPR1/ADGRG1/OSR1/CEBPB/TFAP2C/COL9A3/BIK/PDGFRB/FOXC1/VEGFA/LFNG/HOXA11/ADCYAP1R1/VGF	18
GOBP_AMINO_ACID_IMPORT_ACROSS_PLASMA_MEMBRANE	GOBP_AMINO_ACID_IMPORT_ACROSS_PLASMA_MEMBRANE	8/930	45/40755	7.27981e-06	0.000137646	8.81845e-05	SLC43A1/SLC3A2/SLC7A5/SLC1A5/SLC1A4/NTSR1/SLC6A20/TNF	8
GOBP_MESENCHYME_DEVELOPMENT	GOBP_MESENCHYME_DEVELOPMENT	21/930	302/40755	7.48835e-06	0.000141094	9.03935e-05	GATA3/PDCD4/FGF19/WNT11/ERBB3/ALDH1A2/VASN/FOXC2/SMAD7/SPRED3/OSR1/SIX2/SNAI1/KBTBD8/DAB2/PDGFRB/FOXC1/RBM24/SHH/AKNA/CRB2	21
GOBP_CELL_PROLIFERATION_INVOLVED_IN_KIDNEY_DEVELOPMENT	GOBP_CELL_PROLIFERATION_INVOLVED_IN_KIDNEY_DEVELOPMENT	6/930	22/40755	7.58219e-06	0.000142364	9.12074e-05	IL6R/GATA3/OSR1/PDGFB/PDGFRB/SHH	6
GOBP_RESPONSE_TO_RETINOIC_ACID	GOBP_RESPONSE_TO_RETINOIC_ACID	12/930	109/40755	7.67331e-06	0.000143824	9.21429e-05	GJB3/WNT9A/WNT8B/WNT11/ALDH1A2/STRA6/OSR1/PTK6/PDGFRB/TNF/AQP3/KLF4	12
GOBP_REGULATION_OF_TRANS_SYNAPTIC_SIGNALING	GOBP_REGULATION_OF_TRANS_SYNAPTIC_SIGNALING	26/930	429/40755	7.91139e-06	0.000148158	9.49193e-05	NGF/NTRK1/SNCG/SYT12/JPH4/CYP46A1/CHRNB4/HAP1/NPTX1/NTF4/SHANK1/GRIN2D/SHISA7/CACNG8/BRSK1/SERPINE2/CACNG2/SQSTM1/TNF/GRM4/FYN/CAMK2B/ACHE/VGF/ARC/GRIN1	26
GOBP_REGULATION_OF_CATION_TRANSMEMBRANE_TRANSPORT	GOBP_REGULATION_OF_CATION_TRANSMEMBRANE_TRANSPORT	23/930	353/40755	8.18815e-06	0.000152546	9.77303e-05	SLC43A1/CACNA1C/PTPN6/ISCU/JPH4/CORO1A/RRAD/PIRT/FGF11/ATP1B2/HAP1/WNK4/KCNN4/SHANK1/SHISA7/CACNG8/OSR1/MMP9/KCNG1/NTSR1/CACNG2/FYN/ARC	23
GOCC_APICAL_JUNCTION_COMPLEX	GOCC_APICAL_JUNCTION_COMPLEX	14/930	148/40755	8.22224e-06	0.000152551	9.77336e-05	MXRA8/ARHGEF2/PLEKHA7/CCND1/ESAM/CLDN6/CLDN9/PARD6A/CLDN7/WNK4/CRB3/ADCYAP1R1/MAPK15/CRB2	14
GOBP_RESPONSE_TO_PEPTIDE_HORMONE	GOBP_RESPONSE_TO_PEPTIDE_HORMONE	25/930	404/40755	8.23796e-06	0.000152551	9.77336e-05	ERRFI1/SESN2/INSRR/TH/NR4A1/PCK2/CPEB1/HSD11B2/FOXC2/INPP5K/GRB7/GDF15/FGF21/KHK/PID1/TRIB3/TIMP4/PRKCD/NKX6-1/STC2/GRB10/VGF/LPL/GCNT1/ASS1	25
GOMF_CYTOKINE_ACTIVITY	GOMF_CYTOKINE_ACTIVITY	18/930	234/40755	8.44741e-06	0.000156027	9.99609e-05	BMP8A/WNT9A/WNT8B/WNT11/CLCF1/INHBE/IL32/TNFSF13/EBI3/GDF15/CRLF1/IL11/CCL20/LIF/TSLP/CSF2/TNF/VEGFA	18
GOBP_NEGATIVE_REGULATION_OF_DNA_BINDING_TRANSCRIPTION_FACTOR_ACTIVITY	GOBP_NEGATIVE_REGULATION_OF_DNA_BINDING_TRANSCRIPTION_FACTOR_ACTIVITY	16/930	190/40755	8.5354e-06	0.000157248	0.000100743	TNFRSF4/GFI1/NLRP3/DDIT3/CYLD/NUPR1/FOXJ1/SMAD7/CEBPG/BCL3/HES6/HMOX1/BHLHE40/IRAK2/MDFI/KLF4	16
GOBP_REGULATION_OF_ANIMAL_ORGAN_MORPHOGENESIS	GOBP_REGULATION_OF_ANIMAL_ORGAN_MORPHOGENESIS	13/930	129/40755	8.6312e-06	0.000158439	0.000101506	GATA3/WNT11/HOXC11/DACT1/NGFR/SIX2/SPEF1/DAB2/FGF1/TNF/VEGFA/HOXA11/SHH	13
GOBP_RESPONSE_TO_ACID_CHEMICAL	GOBP_RESPONSE_TO_ACID_CHEMICAL	13/930	129/40755	8.6312e-06	0.000158439	0.000101506	SESN2/COL16A1/NTRK1/TH/CPEB1/FGF21/CEBPB/CASTOR1/TNF/VEGFA/FYN/ASS1/GRIN1	13
GOMF_PASSIVE_TRANSMEMBRANE_TRANSPORTER_ACTIVITY	GOMF_PASSIVE_TRANSMEMBRANE_TRANSPORTER_ACTIVITY	28/930	485/40755	8.8972e-06	0.000162939	0.000104389	CLCNKA/GJB3/KCNQ4/BEST1/ANO1/CACNA1C/HVCN1/GJB6/CHRNB4/P2RX5/TRPV2/SCN4A/OTOP2/TMC8/KCNN4/GRIN2D/KCNA7/CACNG8/SLC1A4/TRPM8/ANO7/KCNK15/KCNG1/CACNG2/TRPV6/AQP3/GRIN1/KCND1	28
GOBP_NEURON_PROJECTION_GUIDANCE	GOBP_NEURON_PROJECTION_GUIDANCE	18/930	235/40755	8.95633e-06	0.000163605	0.000104815	DRAXIN/ARTN/NTRK1/EFNA3/LGR6/GATA3/UNC5B/VAX1/ROBO4/ROBO3/BCL11B/NGFR/GFRA3/CSF1R/VEGFA/FYN/ETV1/SHH	18
GOBP_CELL_MATRIX_ADHESION	GOBP_CELL_MATRIX_ADHESION	18/930	236/40755	9.49258e-06	0.000172088	0.00011025	COL16A1/COL13A1/PLAU/FBLN5/STRC/CORO2B/ITGAX/ITGB3/MADCAM1/FUT1/HOXD3/SIGLEC1/ITGB2/ADAMTS9/VEGFA/TRIP6/SERPINE1/DMTN	18
GOBP_PROXIMAL_DISTAL_PATTERN_FORMATION	GOBP_PROXIMAL_DISTAL_PATTERN_FORMATION	7/930	34/40755	9.89623e-06	0.000178356	0.000114266	HOXC11/HOXC9/ALDH1A2/HOXB9/OSR1/DLX2/HOXA11	7
GOBP_DECIDUALIZATION	GOBP_DECIDUALIZATION	6/930	23/40755	1.00602e-05	0.000180555	0.000115675	VDR/TPPP3/JUNB/LIF/STC2/STC1	6
GOBP_EMBRYONIC_SKELETAL_SYSTEM_MORPHOGENESIS	GOBP_EMBRYONIC_SKELETAL_SYSTEM_MORPHOGENESIS	11/930	94/40755	1.0149e-05	0.000181787	0.000116464	HOXC11/HOXC9/FOXC2/HOXB9/OSR1/SIX2/DLX2/HOXD3/HOXD4/MDFI/HOXA11	11
GOBP_REGULATION_OF_PROTEIN_LOCALIZATION_TO_MEMBRANE	GOBP_REGULATION_OF_PROTEIN_LOCALIZATION_TO_MEMBRANE	15/930	172/40755	1.06466e-05	0.000189135	0.000121172	ARHGEF16/TAMALIN/NECAB2/INPP5K/BBC3/SHISA7/PID1/ITGB2/CACNG2/LRRC15/DAB2/SQSTM1/TNF/FYN/DMTN	15
GOBP_NEGATIVE_REGULATION_OF_CELL_ACTIVATION	GOBP_NEGATIVE_REGULATION_OF_CELL_ACTIVATION	17/930	216/40755	1.10619e-05	0.000195808	0.000125447	LRRC32/PTPN6/NR1D1/TBX21/FOXJ1/CYGB/C1QTNF1/SMAD7/SERPINE2/THBD/CEBPB/HMOX1/PDGFB/PRKCD/LST1/SHH/NRARP	17
GOBP_PROTEIN_KINASE_B_SIGNALING	GOBP_PROTEIN_KINASE_B_SIGNALING	17/930	216/40755	1.10619e-05	0.000195808	0.000125447	SESN2/PLK3/NTRK1/PEAR1/PHLDA3/GATA3/RNF41/DDIT3/TNFAIP8L3/INPP5K/C1QTNF1/GDF15/RASD2/HBEGF/ADTRP/TNF/MYORG	17
GOBP_MESODERM_DEVELOPMENT	GOBP_MESODERM_DEVELOPMENT	13/930	132/40755	1.10935e-05	0.000195808	0.000125447	WNT11/FOXC2/HES7/ITGB3/OSR1/SIX2/SNAI1/FOXC1/VEGFA/HOXA11/SHH/KLF4/CRB2	13
GOCC_ENDOPLASMIC_RETICULUM_LUMEN	GOCC_ENDOPLASMIC_RETICULUM_LUMEN	21/930	310/40755	1.11424e-05	0.000196221	0.000125711	MXRA8/COL16A1/ADAMTSL4/COL13A1/PRSS23/RDH5/SERPINA1/PDIA2/C3/FSTL3/EBI3/PLAUR/MATN3/COL9A3/PDGFB/ARSI/STC2/COL12A1/VGF/SHH/COL27A1	21
GOBP_REGULATION_OF_SYSTEMIC_ARTERIAL_BLOOD_PRESSURE	GOBP_REGULATION_OF_SYSTEMIC_ARTERIAL_BLOOD_PRESSURE	11/930	95/40755	1.12435e-05	0.00019784	0.000126749	EDN2/SPX/CORO2B/HSD11B2/TNNI3/NTSR1/PDGFB/ADM2/F2RL1/TNF/RPS6KA2	11
GOBP_REGULATION_OF_SIGNALING_RECEPTOR_ACTIVITY	GOBP_REGULATION_OF_SIGNALING_RECEPTOR_ACTIVITY	15/930	173/40755	1.1415e-05	0.000200529	0.000128472	ERRFI1/PLAU/PHLDA2/GPRC5A/NPTX1/SHANK1/SHISA7/CACNG8/ADRA2B/CACNG2/PRKCD/HBEGF/TNF/SERPINE1/ARC	15
GOBP_REGULATION_OF_WOUND_HEALING	GOBP_REGULATION_OF_WOUND_HEALING	13/930	133/40755	1.20416e-05	0.000210402	0.000134796	PLAU/FOXC2/C1QTNF1/SERPINE2/THBD/PDGFB/PRKCD/F2RL1/HBEGF/ADTRP/TNF/SERPINE1/DMTN	13
GOMF_SECONDARY_ACTIVE_TRANSMEMBRANE_TRANSPORTER_ACTIVITY	GOMF_SECONDARY_ACTIVE_TRANSMEMBRANE_TRANSPORTER_ACTIVITY	18/930	241/40755	1.26306e-05	0.000219559	0.000140663	MFSD2A/SLC45A3/SLC3A2/SLC37A2/SLC6A12/SLC8B1/SLC7A5/SLC13A5/SLC16A3/SLC1A5/SLC17A7/SLC1A4/SLC4A3/SLC37A1/SLC5A4/SLC6A20/SLC38A3/SLCO2A1	18
GOBP_INTRINSIC_APOPTOTIC_SIGNALING_PATHWAY_IN_RESPONSE_TO_ENDOPLASMIC_RETICULUM_STRESS	GOBP_INTRINSIC_APOPTOTIC_SIGNALING_PATHWAY_IN_RESPONSE_TO_ENDOPLASMIC_RETICULUM_STRESS	9/930	63/40755	1.26756e-05	0.00021964	0.000140715	DDIT3/CHAC1/PMAIP1/BBC3/PPP1R15A/TRIB3/CEBPB/MAP3K5/TNFRSF10B	9
GOBP_REGULATION_OF_LEUKOCYTE_MIGRATION	GOBP_REGULATION_OF_LEUKOCYTE_MIGRATION	17/930	219/40755	1.32459e-05	0.000227866	0.000145985	EDN2/IL6R/SLC8B1/PGF/RIN3/MMP28/MADCAM1/CCL20/HMOX1/F2RL1/CSF1R/DUSP1/ADTRP/TNF/GPSM3/VEGFA/SERPINE1	17
GOBP_REGULATION_OF_LIPID_METABOLIC_PROCESS	GOBP_REGULATION_OF_LIPID_METABOLIC_PROCESS	22/930	339/40755	1.35919e-05	0.000232519	0.000148966	MFSD2A/GFI1/SLC45A3/FGF19/RUBCNL/SERPINA3/BCL11B/TNFAIP8L3/NR1D1/C3/PLIN5/FGF21/TRIB3/HNF4A/SNAI1/PDGFB/PRKCD/PSAPL1/DAB2/FGF1/PDGFRB/TNF	22
GOBP_POSITIVE_REGULATION_OF_GLIOGENESIS	GOBP_POSITIVE_REGULATION_OF_GLIOGENESIS	9/930	64/40755	1.4453e-05	0.000244341	0.00015654	ZNF365/CLCF1/SPINT1/SERPINE2/LIF/NKX6-1/TNF/TTBK1/SHH	9
GOBP_REGULATION_OF_EPITHELIAL_CELL_APOPTOTIC_PROCESS	GOBP_REGULATION_OF_EPITHELIAL_CELL_APOPTOTIC_PROCESS	11/930	98/40755	1.51653e-05	0.000252824	0.000161975	GATA3/PDCD4/CD248/NUPR1/ANGPTL4/ZFP36/FGF21/IL11/HMOX1/TNF/SERPINE1	11
GOMF_ANION_TRANSMEMBRANE_TRANSPORTER_ACTIVITY	GOMF_ANION_TRANSMEMBRANE_TRANSPORTER_ACTIVITY	21/930	317/40755	1.55842e-05	0.000255342	0.000163588	CLCNKA/MFSD2A/BEST1/SLC3A2/ANO1/SLC37A2/SLC6A12/SLC7A5/SLC13A5/ABCC3/SLC16A3/SLC25A41/SLC1A5/SLC17A7/SLC1A4/SLC4A3/ANO7/SLC37A1/SLC6A20/SLC38A3/SLCO2A1	21
GOBP_POSITIVE_REGULATION_OF_NEUROGENESIS	GOBP_POSITIVE_REGULATION_OF_NEUROGENESIS	17/930	222/40755	1.5807e-05	0.000255342	0.000163588	NGF/CRABP2/ZNF365/RASSF10/CLCF1/SPINT1/TRPV2/HAP1/SERPINE2/TGM2/LIF/NKX6-1/TNF/VEGFA/TTBK1/CAMK2B/SHH	17
GOBP_REGULATION_OF_MORPHOGENESIS_OF_AN_EPITHELIUM	GOBP_REGULATION_OF_MORPHOGENESIS_OF_AN_EPITHELIUM	9/930	65/40755	1.64385e-05	0.000257883	0.000165216	GATA3/MMRN2/ITGAX/SIX2/LIF/FGF1/TNF/VEGFA/SHH	9
GOBP_HEPATICOBILIARY_SYSTEM_DEVELOPMENT	GOBP_HEPATICOBILIARY_SYSTEM_DEVELOPMENT	13/930	137/40755	1.65842e-05	0.00025998	0.000166559	CCND1/PCK2/ALDH1A2/CYP1A1/CEBPA/CEBPG/HNF4A/CEBPB/HMOX1/FGF1/TNF/BAAT/ASS1	13
GOBP_MESENCHYMAL_CELL_DIFFERENTIATION	GOBP_MESENCHYMAL_CELL_DIFFERENTIATION	18/930	246/40755	1.66671e-05	0.00026109	0.00016727	GATA3/PDCD4/FGF19/WNT11/ALDH1A2/VASN/FOXC2/SMAD7/SPRED3/OSR1/SIX2/SNAI1/KBTBD8/DAB2/FOXC1/SHH/AKNA/CRB2	18
GOBP_FATTY_ACID_METABOLIC_PROCESS	GOBP_FATTY_ACID_METABOLIC_PROCESS	24/930	395/40755	1.67314e-05	0.000261906	0.000167793	SESN2/EDN2/MFSD2A/SLC45A3/TH/ALDH1L2/ALOX5AP/PCK2/ACOT4/CYP1A1/ALOX12B/ALOXE3/CYGB/C3/PLIN5/CYP2S1/TRIB3/ACOX2/HTD2/MGLL/ADTRP/LPL/BAAT/PTGDS	24
GOBP_NEGATIVE_REGULATION_OF_LOCOMOTION	GOBP_NEGATIVE_REGULATION_OF_LOCOMOTION	24/930	396/40755	1.74342e-05	0.000271723	0.000174083	GATA3/MMRN2/WNT11/RNF41/RIN3/ADGRG1/ATP1B2/MMP28/KRT16/NGFR/CYGB/SMAD7/SPINT2/HMOX1/ADAMTS9/DUSP1/ADTRP/TNF/SERPINE1/SHH/STC1/MAPK15/KLF4/PIP5KL1	24
GOBP_CARBOHYDRATE_HOMEOSTASIS	GOBP_CARBOHYDRATE_HOMEOSTASIS	18/930	247/40755	1.76006e-05	0.000273724	0.000175365	SESN2/HKDC1/TH/ANO1/C2CD2L/SLC8B1/GJB6/PCK2/INPP5K/NR1D1/NGFR/NPTX1/CEBPA/FOXA3/FGF21/HNF4A/BHLHA15/VGF	18
GOCC_BASAL_PART_OF_CELL	GOCC_BASAL_PART_OF_CELL	19/930	271/40755	1.78754e-05	0.000277197	0.00017759	KCNQ4/BEST1/SLC3A2/ERBB3/SLC7A7/SLC7A5/CLDN7/ABCC3/SLC16A3/SLC1A5/CA11/OTOF/SPEF1/PDGFB/ATP2B2/PTH1R/SLC38A3/ANK1/AQP3	19
GOBP_REGULATION_OF_GLIOGENESIS	GOBP_REGULATION_OF_GLIOGENESIS	11/930	100/40755	1.8395e-05	0.000284845	0.00018249	ZNF365/CLCF1/SPINT1/NR1D1/DLX2/SERPINE2/LIF/NKX6-1/TNF/TTBK1/SHH	11
GOBP_RESPONSE_TO_TUMOR_NECROSIS_FACTOR	GOBP_RESPONSE_TO_TUMOR_NECROSIS_FACTOR	18/930	248/40755	1.85806e-05	0.000287306	0.000184066	TNFRSF4/TNFRSF25/ARHGEF2/GATA3/KRT18/PCK2/CYLD/INPP5K/NR1D1/CEBPA/ZFP36/CCL20/PID1/F2RL1/TNF/MAP3K5/TRAF1/ASS1	18
GOBP_NEGATIVE_REGULATION_OF_PROTEOLYSIS	GOBP_NEGATIVE_REGULATION_OF_PROTEOLYSIS	22/930	348/40755	2.0337e-05	0.000312002	0.000199888	SFN/NGF/NR4A1/SERPINA1/SERPINA3/SPINT1/CHAC1/SERPINB8/C3/SPINT2/PLAUR/SERPINE2/MMP9/WFDC3/TIMP4/LAMP3/TNF/VEGFA/SERPINE1/SHH/KLF4/CRB2	22
GOMF_GROWTH_FACTOR_BINDING	GOMF_GROWTH_FACTOR_BINDING	13/930	140/40755	2.09163e-05	0.000320206	0.000205144	NTRK1/IL6R/LRRC32/LTBP3/ERBB3/VASN/HAP1/ITGB3/NGFR/IL2RB/PDGFB/FGFRL1/PDGFRB	13
GOBP_RESPONSE_TO_CARBOHYDRATE	GOBP_RESPONSE_TO_CARBOHYDRATE	17/930	227/40755	2.10668e-05	0.000322281	0.000206473	SESN2/TH/ANO1/C2CD2L/GJB6/PCK2/NR1D1/NPTX1/GIPR/FGF21/KHK/HNF4A/NKX6-1/MAPK13/RPS6KA2/LPL/MAFA	17
GOBP_ENDOTHELIAL_CELL_APOPTOTIC_PROCESS	GOBP_ENDOTHELIAL_CELL_APOPTOTIC_PROCESS	9/930	67/40755	2.11123e-05	0.000322749	0.000206773	GATA3/PDCD4/CD248/ANGPTL4/FGF21/IL11/TNF/MAP3K5/SERPINE1	9
GOCC_MICROVILLUS_MEMBRANE	GOCC_MICROVILLUS_MEMBRANE	6/930	26/40755	2.16416e-05	0.000328974	0.000210761	SYTL1/SLC7A5/ITGB3/PTPRH/S100P/CDHR2	6
GOBP_RECEPTOR_MEDIATED_ENDOCYTOSIS	GOBP_RECEPTOR_MEDIATED_ENDOCYTOSIS	18/930	251/40755	2.18194e-05	0.000330744	0.000211895	RIN3/NECAB2/SCARF1/ASGR1/ITGB3/C3/CACNG8/SIGLEC1/ITGB2/CACNG2/MICALL1/DAB2/VEGFA/ACHE/SERPINE1/ARC/VLDLR/CTSL	18
GOBP_NEGATIVE_REGULATION_OF_COAGULATION	GOBP_NEGATIVE_REGULATION_OF_COAGULATION	8/930	52/40755	2.20778e-05	0.000334424	0.000214253	PLAU/C1QTNF1/SERPINE2/THBD/PDGFB/PRKCD/ADTRP/SERPINE1	8
GOCC_BASOLATERAL_PLASMA_MEMBRANE	GOCC_BASOLATERAL_PLASMA_MEMBRANE	17/930	228/40755	2.22885e-05	0.000336671	0.000215692	BEST1/SLC3A2/ERBB3/SLC7A7/SLC7A5/CLDN7/ABCC3/SLC16A3/CA11/OTOF/SPEF1/PDGFB/ATP2B2/PTH1R/SLC38A3/ANK1/AQP3	17
GOBP_REGULATION_OF_DNA_BINDING	GOBP_REGULATION_OF_DNA_BINDING	12/930	121/40755	2.23418e-05	0.000337239	0.000216056	NGF/GATA3/DDIT3/CEBPG/PLAUR/BCL3/MMP9/LIF/HMOX1/FOXC1/MDFI/KLF4	12
GOBP_REGULATION_OF_PROTEIN_SECRETION	GOBP_REGULATION_OF_PROTEIN_SECRETION	18/930	252/40755	2.30058e-05	0.000346387	0.000221917	BMP8A/ARNTL/ANO1/C2CD2L/SLC8B1/PCK2/PARD6A/SRCIN1/NR1D1/KCNN4/GIPR/CD33/HNF4A/NKX6-1/F2RL1/ADTRP/TNF/ACHE	18
GOCC_TRANSPORT_VESICLE	GOCC_TRANSPORT_VESICLE	24/930	403/40755	2.31495e-05	0.00034797	0.000222931	SYTL1/OVGP1/NGF/TH/SYT12/SPX/CLBA1/SV2B/SYNGR3/CRISPLD2/HAP1/COPZ2/UNC13D/NPTX1/NTF4/SLC17A7/SYT5/BRSK1/OTOF/SLC30A3/FGFRL1/TMEM184A/VGF/GRIN1	24
GOBP_CYTOSOLIC_CALCIUM_ION_TRANSPORT	GOBP_CYTOSOLIC_CALCIUM_ION_TRANSPORT	15/930	184/40755	2.37356e-05	0.000356034	0.000228098	CACNA1C/PTPN6/DDIT3/SLC8B1/JPH4/CORO1A/P2RX5/TRPV2/HAP1/GRIN2D/NTSR1/FYN/ADCYAP1R1/TRPV6/GRIN1	15
GOBP_INTERMEDIATE_FILAMENT_BASED_PROCESS	GOBP_INTERMEDIATE_FILAMENT_BASED_PROCESS	9/930	68/40755	2.38438e-05	0.00035716	0.000228819	PRPH/KRT18/PPL/EVPLL/KRT34/KRT15/KRT16/SHH/FAM83H	9
GOMF_CYTOKINE_BINDING	GOMF_CYTOKINE_BINDING	13/930	142/40755	2.43276e-05	0.000363	0.000232561	IL6R/LRRC32/LTBP3/VASN/ITGB3/TMC8/EBI3/CRLF1/ZFP36/IL2RB/CCRL2/CSF1R/IL3RA	13
GOBP_EXTRINSIC_APOPTOTIC_SIGNALING_PATHWAY_VIA_DEATH_DOMAIN_RECEPTORS	GOBP_EXTRINSIC_APOPTOTIC_SIGNALING_PATHWAY_VIA_DEATH_DOMAIN_RECEPTORS	10/930	85/40755	2.43486e-05	0.000363	0.000232561	NGF/ARHGEF2/ATF3/MOAP1/TMC8/PMAIP1/HMOX1/TNF/SERPINE1/TNFRSF10B	10
GOBP_CELL_CELL_JUNCTION_ORGANIZATION	GOBP_CELL_CELL_JUNCTION_ORGANIZATION	16/930	207/40755	2.48273e-05	0.000369325	0.000236613	INAVA/PKP3/PLEKHA7/WNT11/ESAM/GJB6/CLDN6/CLDN9/PARD6A/CLDN7/SMAD7/SNAI1/F2RL1/CSF1R/TNF/VEGFA	16
GOCC_RNA_POLYMERASE_II_TRANSCRIPTION_REGULATOR_COMPLEX	GOCC_RNA_POLYMERASE_II_TRANSCRIPTION_REGULATOR_COMPLEX	17/930	230/40755	2.49227e-05	0.000370234	0.000237195	ATF3/BATF3/ARNTL/BATF2/FOSL1/VDR/DDIT3/FOS/HOXB9/MAFG/SMAD7/JUNB/CEBPA/CEBPG/CEBPB/MAFF/HMGA1	17
GOBP_REGULATION_OF_ANATOMICAL_STRUCTURE_SIZE	GOBP_REGULATION_OF_ANATOMICAL_STRUCTURE_SIZE	27/930	487/40755	2.6001e-05	0.000384926	0.000246608	DRAXIN/HTR1D/EDN2/NGF/CRABP2/TRIM46/ESAM/RIN3/CORO1A/CARMIL2/FOXC2/SMTNL2/TRPV2/NPHS1/KCNN4/PPP1R15A/ADRA2B/CDC42EP1/PRKCD/NKX6-1/F2RL1/CDHR2/FOXC1/TNF/VEGFA/DMTN/IQANK1	27
GOBP_SMALL_MOLECULE_CATABOLIC_PROCESS	GOBP_SMALL_MOLECULE_CATABOLIC_PROCESS	23/930	380/40755	2.64293e-05	0.00039073	0.000250326	SESN2/MFSD2A/OXCT2/CARNS1/ALDH3B1/ALDH1L2/ALDH2/PCK2/ACOT4/CYP46A1/CYP1A1/CRABP1/GPT2/INPP5K/SCARF1/PLIN5/FUT1/DHDH/NTSR1/CBS/ACOX2/ADTRP/UPP1	23
GOBP_REGULATION_OF_CYSTEINE_TYPE_ENDOPEPTIDASE_ACTIVITY	GOBP_REGULATION_OF_CYSTEINE_TYPE_ENDOPEPTIDASE_ACTIVITY	17/930	232/40755	2.78299e-05	0.000408912	0.000261974	SFN/NLRP3/NR4A1/NLRP1/NGFR/PMAIP1/PLAUR/BBC3/MMP9/LAMP3/TNF/VEGFA/TTBK1/FYN/MAP3K5/KLF4/GRIN1	17
GOBP_PHOSPHATIDYLINOSITOL_3_KINASE_SIGNALING	GOBP_PHOSPHATIDYLINOSITOL_3_KINASE_SIGNALING	13/930	144/40755	2.8216e-05	0.000412347	0.000264175	NTRK1/PEAR1/GATA3/UNC5B/PTPN6/ERBB3/SERPINE2/PDGFB/F2RL1/PDGFRB/TNF/RGL2/NYAP1	13
GOBP_RESPONSE_TO_CALCIUM_ION	GOBP_RESPONSE_TO_CALCIUM_ION	13/930	144/40755	2.8216e-05	0.000412347	0.000264175	CCND1/RASGRP2/SYT12/RASAL1/ALOX5AP/FOS/JUNB/GIPR/SYT5/CACNG2/TRPV6/DMTN/AQP3	13
GOCC_INTERMEDIATE_FILAMENT_CYTOSKELETON	GOCC_INTERMEDIATE_FILAMENT_CYTOSKELETON	18/930	256/40755	2.83476e-05	0.000413698	0.000265041	PRPH/KRT7/KRT86/KRT87P/KRT80/KRT81/KRT83/KRT18/PPL/CARMIL2/EVPLL/KRTAP3-2/KRTAP4-8/KRT34/KRT15/KRT16/SLC1A4/FAM83H	18
GOBP_REGULATION_OF_LEUKOCYTE_CHEMOTAXIS	GOBP_REGULATION_OF_LEUKOCYTE_CHEMOTAXIS	12/930	124/40755	2.85672e-05	0.000416621	0.000266913	EDN2/IL6R/SLC8B1/PGF/RIN3/MMP28/F2RL1/CSF1R/DUSP1/GPSM3/VEGFA/SERPINE1	12
GOMF_ORGANIC_ANION_TRANSMEMBRANE_TRANSPORTER_ACTIVITY	GOMF_ORGANIC_ANION_TRANSMEMBRANE_TRANSPORTER_ACTIVITY	15/930	187/40755	2.86823e-05	0.000417452	0.000267446	MFSD2A/BEST1/SLC3A2/SLC6A12/SLC7A5/SLC13A5/SLC16A3/SLC25A41/SLC1A5/SLC17A7/SLC1A4/SLC4A3/SLC6A20/SLC38A3/SLCO2A1	15
GOBP_LYMPHOCYTE_MEDIATED_IMMUNITY	GOBP_LYMPHOCYTE_MEDIATED_IMMUNITY	22/930	357/40755	2.99591e-05	0.000433984	0.000278037	MR1/NLRP3/GATA3/CLCF1/PTPN6/IGHA1/IL21R/CORO1A/TNFSF13/TBX21/UNC13D/FOXJ1/SMAD7/C3/CEBPG/BCL3/ARID5A/PRKCD/TNF/ULBP2/ULBP1/C8G	22
GOBP_POSITIVE_REGULATION_OF_SMALL_GTPASE_MEDIATED_SIGNAL_TRANSDUCTION	GOBP_POSITIVE_REGULATION_OF_SMALL_GTPASE_MEDIATED_SIGNAL_TRANSDUCTION	9/930	70/40755	3.02144e-05	0.000436509	0.000279655	NGF/NTRK1/RASGEF1A/ADGRG1/TGM2/F2RL1/PDGFRB/ADCYAP1R1/PRAG1	9
GOBP_LEARNING	GOBP_LEARNING	13/930	145/40755	3.03563e-05	0.000437971	0.000280592	TH/FOSL1/RAPGEF3/JPH4/FOS/PAK6/STRA6/SHANK1/BRSK1/NTSR1/FYN/ARC/GRIN1	13
GOBP_MYELOID_LEUKOCYTE_DIFFERENTIATION	GOBP_MYELOID_LEUKOCYTE_DIFFERENTIATION	16/930	211/40755	3.13607e-05	0.000451255	0.000289102	BATF3/GATA3/BATF2/FOS/FSTL3/JUNB/CEBPA/LILRB3/MMP9/CEBPB/LIF/F2RL1/CSF2/CSF1R/TNF/VEGFA	16
GOBP_RESPONSE_TO_XENOBIOTIC_STIMULUS	GOBP_RESPONSE_TO_XENOBIOTIC_STIMULUS	24/930	411/40755	3.1712e-05	0.000455702	0.000291951	NTRK1/GATA3/TH/CCND1/FOSL1/DUSP6/PGF/FOS/CYP46A1/CYP1A1/HSD11B2/CYP2S1/FGF21/SMOX/HNF4A/HMOX1/TIMP4/NKX6-1/TPMT/TNF/ADCYAP1R1/LPL/ASS1/GRIN1	24
GOBP_ARTERY_DEVELOPMENT	GOBP_ARTERY_DEVELOPMENT	11/930	106/40755	3.19063e-05	0.000458188	0.000293543	PDE2A/WNT11/STRA6/FOXC2/NGFR/SMAD7/ADAMTS9/PDGFRB/FOXC1/VEGFA/SHH	11
GOBP_PROTEIN_LOCALIZATION_TO_EXTRACELLULAR_REGION	GOBP_PROTEIN_LOCALIZATION_TO_EXTRACELLULAR_REGION	22/930	359/40755	3.25862e-05	0.000466504	0.000298871	BMP8A/SNCG/ARNTL/ANO1/C2CD2L/SLC8B1/PCK2/PARD6A/SRCIN1/NR1D1/KCNN4/GIPR/CD33/HNF4A/NKX6-1/F2RL1/ADTRP/TNF/ACHE/VGF/DMTN/MAFA	22
GOMF_EXTRACELLULAR_MATRIX_BINDING	GOMF_EXTRACELLULAR_MATRIX_BINDING	8/930	55/40755	3.3632e-05	0.000479457	0.00030717	DMBT1/CD248/ADGRG1/ITGB3/LRRC15/VEGFA/ACHE/SHH	8
GOCC_APICAL_PLASMA_MEMBRANE	GOCC_APICAL_PLASMA_MEMBRANE	22/930	360/40755	3.39757e-05	0.000483078	0.00030949	IL6R/SLC3A2/ANO1/C2CD2L/ERBB3/HVCN1/GJB6/PARD6A/SLC7A5/ATP1B2/SLC16A3/PTPRH/SPEF1/ATP2B2/PTH1R/SLC6A20/SLC38A3/PDGFRB/CDHR2/STC1/CTSL/CRB2	22
GOBP_LEUKOCYTE_CHEMOTAXIS	GOBP_LEUKOCYTE_CHEMOTAXIS	17/930	236/40755	3.45618e-05	0.000489796	0.000313794	EDN2/IL6R/CH25H/SLC8B1/PGF/RIN3/CORO1A/MMP28/CCL20/ITGB2/PDGFB/F2RL1/CSF1R/DUSP1/GPSM3/VEGFA/SERPINE1	17
GOMF_GLUTAMATE_RECEPTOR_BINDING	GOMF_GLUTAMATE_RECEPTOR_BINDING	7/930	41/40755	3.59979e-05	0.000508476	0.000325761	NECAB2/SHANK1/SHISA7/CACNG2/ATP2B2/SQSTM1/FYN	7
GOMF_NEUTRAL_AMINO_ACID_TRANSMEMBRANE_TRANSPORTER_ACTIVITY	GOMF_NEUTRAL_AMINO_ACID_TRANSMEMBRANE_TRANSPORTER_ACTIVITY	7/930	41/40755	3.59979e-05	0.000508476	0.000325761	SLC43A1/SLC3A2/SLC7A5/SLC1A5/SLC1A4/SLC6A20/SLC38A3	7
GOBP_REGULATION_OF_PRODUCTION_OF_MOLECULAR_MEDIATOR_OF_IMMUNE_RESPONSE	GOBP_REGULATION_OF_PRODUCTION_OF_MOLECULAR_MEDIATOR_OF_IMMUNE_RESPONSE	14/930	169/40755	3.68235e-05	0.000519797	0.000333014	TNFRSF4/INAVA/NLRP3/GATA3/CLCF1/SLC7A5/TNFSF13/TBX21/SMAD7/CD22/ARID5A/HMOX1/F2RL1/TNF	14
GOBP_ORGANIC_ANION_TRANSPORT	GOBP_ORGANIC_ANION_TRANSPORT	22/930	362/40755	3.69152e-05	0.00052075	0.000333625	MFSD2A/SLC43A1/BEST1/SLC3A2/FGF19/SLC6A12/SLC7A7/SLC7A5P2/SLC7A5/SLC13A5/ABCC3/SLC16A3/SLC25A41/SLC1A5/SLC17A7/SLC1A4/SLC4A3/NTSR1/SLC6A20/SLC38A3/SLCO2A1/TNF	22
GOCC_INTERMEDIATE_FILAMENT	GOCC_INTERMEDIATE_FILAMENT	16/930	214/40755	3.72149e-05	0.000524635	0.000336114	PRPH/KRT7/KRT86/KRT87P/KRT81/KRT83/KRT18/PPL/EVPLL/KRTAP3-2/KRTAP4-8/KRT34/KRT15/KRT16/SLC1A4/FAM83H	16
GOMF_IMMUNE_RECEPTOR_ACTIVITY	GOMF_IMMUNE_RECEPTOR_ACTIVITY	13/930	148/40755	3.76506e-05	0.00053043	0.000339826	MPL/IL6R/MR1/IL21R/EBI3/CRLF1/LILRB3/LILRA6/LILRB5/IL2RB/CCRL2/GFRA3/IL3RA	13
GOMF_ENZYME_INHIBITOR_ACTIVITY	GOMF_ENZYME_INHIBITOR_ACTIVITY	23/930	389/40755	3.7974e-05	0.000534614	0.000342507	CAMK2N1/SFN/INKA2/NGF/CABP1/SERPINA1/SERPINA3/WARS1/SPINT1/SERPINB8/C3/ANGPTL4/SPINT2/GMFG/SERPINE2/TRIB3/WFDC3/ELFN2/TIMP4/SPRY4/CDKN1A/SERPINE1/CRB2	23
GOBP_FAT_CELL_DIFFERENTIATION	GOBP_FAT_CELL_DIFFERENTIATION	17/930	238/40755	3.84402e-05	0.000539684	0.000345755	GATA3/ARNTL/CCND1/NR4A1/DDIT3/ALOXE3/NR1D1/CEBPA/ZFP36/IL11/PID1/TRIB3/CEBPB/MB/TNF/LPL/KLF4	17
GOBP_RELEASE_OF_CYTOCHROME_C_FROM_MITOCHONDRIA	GOBP_RELEASE_OF_CYTOCHROME_C_FROM_MITOCHONDRIA	8/930	56/40755	3.84577e-05	0.000539684	0.000345755	SFN/HRK/MOAP1/PMAIP1/PLAUR/BBC3/MMP9/BIK	8
GOCC_MICROVILLUS	GOCC_MICROVILLUS	10/930	90/40755	4.01849e-05	0.000561365	0.000359645	ESPN/SYTL1/PLEKHG6/RAPGEF3/SLC7A5/ITGB3/PTPRH/SPEF1/S100P/CDHR2	10
GOBP_CELL_CELL_JUNCTION_MAINTENANCE	GOBP_CELL_CELL_JUNCTION_MAINTENANCE	5/930	18/40755	4.0959e-05	0.000569595	0.000364918	INAVA/PLEKHA7/PARD6A/F2RL1/CSF1R	5
GOMF_MAP_KINASE_PHOSPHATASE_ACTIVITY	GOMF_MAP_KINASE_PHOSPHATASE_ACTIVITY	5/930	18/40755	4.0959e-05	0.000569595	0.000364918	DUSP5/DUSP8/DUSP6/DUSP1/DUSP4	5
GOBP_AGING	GOBP_AGING	20/930	313/40755	4.09906e-05	0.000569666	0.000364964	NTRK1/PDCD4/TH/ARNTL/KRT83/GJB6/FOS/CYP1A1/YPEL3/CD68/KRTAP4-8/KRT16/TFCP2L1/PRKCD/PDGFRB/HMGA1/CDKN1A/MAP3K5/SERPINE1/ASS1	20
GOCC_ION_CHANNEL_COMPLEX	GOCC_ION_CHANNEL_COMPLEX	19/930	288/40755	4.11829e-05	0.00057197	0.000366439	CLCNKA/KCNQ4/BEST1/CATSPERZ/ANO1/CACNA1C/CHRNB4/SCN4A/CATSPERG/KCNN4/GRIN2D/KCNA7/SHISA7/CACNG8/KCNG1/CACNG2/TRPV6/GRIN1/KCND1	19
GOCC_EXTRINSIC_COMPONENT_OF_MEMBRANE	GOCC_EXTRINSIC_COMPONENT_OF_MEMBRANE	20/930	314/40755	4.28597e-05	0.000591447	0.000378918	ERRFI1/SYTL1/DMBT1/CYLD/CARMIL2/HID1/APC2/PLAUR/GNG8/OSR1/SERPINE2/KIF1A/PTK6/SRMS/MICALL1/CISH/MGLL/GFRA3/FYN/WDR45	20
GOBP_REGULATION_OF_CELLULAR_CARBOHYDRATE_METABOLIC_PROCESS	GOBP_REGULATION_OF_CELLULAR_CARBOHYDRATE_METABOLIC_PROCESS	13/930	150/40755	4.33228e-05	0.000597456	0.000382767	SESN2/SLC45A3/DDIT4/PHLDA2/RUBCNL/NUPR1/INPP5K/C1QTNF1/PMAIP1/KHK/NTSR1/PTH1R/ADCYAP1R1	13
GOCC_ACTIN_BASED_CELL_PROJECTION	GOCC_ACTIN_BASED_CELL_PROJECTION	16/930	217/40755	4.40136e-05	0.000605047	0.000387631	ESPN/SYTL1/PDZD7/EPS8L2/PLEKHG6/RAPGEF3/STRC/SLC7A5/MYO15A/SRCIN1/ITGB3/PTPRH/ESPNL/SPEF1/S100P/CDHR2	16
GOCC_SPECIFIC_GRANULE_MEMBRANE	GOCC_SPECIFIC_GRANULE_MEMBRANE	10/930	91/40755	4.42323e-05	0.000607665	0.000389308	PLAU/ALDH3B1/HVCN1/SNAP23/CHRNB4/MMP25/RAB37/PLAUR/CD33/ITGB2	10
GOBP_INTERLEUKIN_6_PRODUCTION	GOBP_INTERLEUKIN_6_PRODUCTION	14/930	172/40755	4.46885e-05	0.000612761	0.000392573	ARHGEF2/IL6R/INAVA/AFAP1L2/PTPN6/FOXJ1/POU2F2/ARID5A/CEBPB/F2RL1/TSLP/TNF/MAPK13/LPL	14
GOBP_CHONDROCYTE_DIFFERENTIATION	GOBP_CHONDROCYTE_DIFFERENTIATION	11/930	110/40755	4.50637e-05	0.000616337	0.000394864	MATN1/MEF2D/WNT9A/LTBP3/SMAD7/OSR1/SIX2/ARID5A/PTH1R/HOXA11/COL27A1	11
GOBP_SENSORY_ORGAN_MORPHOGENESIS	GOBP_SENSORY_ORGAN_MORPHOGENESIS	18/930	266/40755	4.68227e-05	0.000637223	0.000408245	KCNQ4/MFSD2A/IGFN1/WNT9A/GATA3/PDZD7/TH/ROM1/GJB6/STRC/STRA6/MYO15A/OSR1/SIX2/TMIE/VEGFA/ZHX2/CRB2	18
GOBP_CELL_ACTIVATION_INVOLVED_IN_IMMUNE_RESPONSE	GOBP_CELL_ACTIVATION_INVOLVED_IN_IMMUNE_RESPONSE	19/930	291/40755	4.73593e-05	0.00064365	0.000412362	IL6R/NLRP3/GATA3/CLCF1/PTPN6/SNAP23/CORO1A/TNFSF13/TBX21/UNC13D/SMAD7/BCL3/ITGB2/HMOX1/MFNG/F2RL1/LFNG/LAT2/PTGDS	19
GOMF_GATED_CHANNEL_ACTIVITY	GOMF_GATED_CHANNEL_ACTIVITY	21/930	342/40755	4.74193e-05	0.00064406	0.000412625	CLCNKA/KCNQ4/BEST1/ANO1/CACNA1C/HVCN1/CHRNB4/P2RX5/SCN4A/TMC8/KCNN4/GRIN2D/KCNA7/CACNG8/TRPM8/ANO7/KCNK15/KCNG1/CACNG2/GRIN1/KCND1	21
GOBP_POSITIVE_REGULATION_OF_KINASE_ACTIVITY	GOBP_POSITIVE_REGULATION_OF_KINASE_ACTIVITY	26/930	477/40755	4.82845e-05	0.000654985	0.000419624	NTRK1/INSRR/IL6R/AFAP1L2/CCND1/WNT11/GPRC5A/ERBB3/TNFAIP8L3/SRCIN1/ITGB3/ADRA2B/PDGFB/PRKCD/HBEGF/FGF1/CSF1R/PDGFRB/TNF/CDKN1A/FGD2/VEGFA/TTBK1/MAP3K5/TNFRSF10B/VLDLR	26
GOBP_VASCULAR_ENDOTHELIAL_GROWTH_FACTOR_RECEPTOR_SIGNALING_PATHWAY	GOBP_VASCULAR_ENDOTHELIAL_GROWTH_FACTOR_RECEPTOR_SIGNALING_PATHWAY	8/930	58/40755	4.98532e-05	0.000669345	0.000428824	MMRN2/PGF/FOXC2/ITGB3/FOXC1/VEGFA/FYN/GRB10	8
GOBP_REGULATION_OF_DNA_BINDING_TRANSCRIPTION_FACTOR_ACTIVITY	GOBP_REGULATION_OF_DNA_BINDING_TRANSCRIPTION_FACTOR_ACTIVITY	25/930	451/40755	5.11661e-05	0.000686301	0.000439687	TNFRSF4/GFI1/NTRK1/ARHGEF2/NLRP3/FOSL1/DDIT3/CYLD/NUPR1/FOXJ1/SMAD7/CEBPG/BCL3/HES6/NTSR1/HMOX1/BHLHE40/IRAK2/NKX6-1/TNF/MDFI/VEGFA/SHH/KLF4/TRAF1	25
GOBP_POSITIVE_REGULATION_OF_PROTEIN_KINASE_ACTIVITY	GOBP_POSITIVE_REGULATION_OF_PROTEIN_KINASE_ACTIVITY	23/930	397/40755	5.184e-05	0.000693613	0.000444372	IL6R/AFAP1L2/CCND1/WNT11/GPRC5A/ERBB3/SRCIN1/ITGB3/ADRA2B/PDGFB/PRKCD/HBEGF/FGF1/CSF1R/PDGFRB/TNF/CDKN1A/FGD2/VEGFA/TTBK1/MAP3K5/TNFRSF10B/VLDLR	23
GOBP_ANATOMICAL_STRUCTURE_MATURATION	GOBP_ANATOMICAL_STRUCTURE_MATURATION	17/930	244/40755	5.24875e-05	0.000697945	0.000447147	GATA3/CEND1/CATSPERZ/DDIT3/ALDH1A2/BNC1/SCARF1/C3/CEBPA/LGI4/EPAS1/TFCP2L1/PTH1R/NKX6-1/VEGFA/RPS6KA2/BHLHA15	17
GOBP_MESODERM_MORPHOGENESIS	GOBP_MESODERM_MORPHOGENESIS	9/930	75/40755	5.2725e-05	0.000700671	0.000448893	WNT11/FOXC2/ITGB3/SIX2/SNAI1/FOXC1/HOXA11/KLF4/CRB2	9
GOBP_ENDOCRINE_SYSTEM_DEVELOPMENT	GOBP_ENDOCRINE_SYSTEM_DEVELOPMENT	12/930	132/40755	5.30465e-05	0.000704074	0.000451074	IL6R/GATA3/ARNTL/WNT11/ALDH1A2/STRA6/GIPR/HOXD3/HNF4A/NKX6-1/SHH/MNX1	12
GOCC_TIGHT_JUNCTION	GOCC_TIGHT_JUNCTION	12/930	132/40755	5.30465e-05	0.000704074	0.000451074	MXRA8/ARHGEF2/CCND1/ESAM/CLDN6/CLDN9/PARD6A/CLDN7/WNK4/CRB3/ADCYAP1R1/MAPK15	12
GOBP_REGULATION_OF_LIPID_BIOSYNTHETIC_PROCESS	GOBP_REGULATION_OF_LIPID_BIOSYNTHETIC_PROCESS	14/930	175/40755	5.39853e-05	0.000713898	0.000457367	MFSD2A/GFI1/SLC45A3/FGF19/NR1D1/C3/PLIN5/TRIB3/SNAI1/PDGFB/PRKCD/DAB2/FGF1/TNF	14
GOBP_POSITIVE_REGULATION_OF_NERVOUS_SYSTEM_DEVELOPMENT	GOBP_POSITIVE_REGULATION_OF_NERVOUS_SYSTEM_DEVELOPMENT	18/930	269/40755	5.41388e-05	0.000714612	0.000457825	NGF/CRABP2/NTRK1/ZNF365/RASSF10/CLCF1/SPINT1/TRPV2/HAP1/SERPINE2/TGM2/LIF/NKX6-1/TNF/VEGFA/TTBK1/CAMK2B/SHH	18
GOBP_DEVELOPMENTAL_MATURATION	GOBP_DEVELOPMENTAL_MATURATION	19/930	294/40755	5.43457e-05	0.000716904	0.000459293	GATA3/CEND1/CATSPERZ/DDIT3/ALDH1A2/BNC1/SCARF1/C3/CEBPA/LGI4/SHANK1/EPAS1/TFCP2L1/PTH1R/NKX6-1/VEGFA/RPS6KA2/CAMK2B/BHLHA15	19
GOBP_NEGATIVE_REGULATION_OF_PLATELET_ACTIVATION	GOBP_NEGATIVE_REGULATION_OF_PLATELET_ACTIVATION	5/930	19/40755	5.45432e-05	0.00071907	0.000460681	C1QTNF1/SERPINE2/THBD/PDGFB/PRKCD	5
GOBP_ACUTE_INFLAMMATORY_RESPONSE	GOBP_ACUTE_INFLAMMATORY_RESPONSE	11/930	113/40755	5.77713e-05	0.000747108	0.000478644	IL6R/NLRP3/GATA3/ALOX5AP/SERPINA1/SERPINA3/NUPR1/C3/CEBPB/TNF/ASS1	11
GOMF_RNA_POLYMERASE_II_SPECIFIC_DNA_BINDING_TRANSCRIPTION_FACTOR_BINDING	GOMF_RNA_POLYMERASE_II_SPECIFIC_DNA_BINDING_TRANSCRIPTION_FACTOR_BINDING	21/930	347/40755	5.83681e-05	0.000747108	0.000478644	MEF2D/GATA3/ARNTL/LMO2/VDR/NR4A1/DDIT3/CCDC62/DACT1/FOS/CEBPA/EPAS1/ARID5A/HES6/HNF4A/CEBPB/BHLHE40/FOXC1/HMGA1/TRIP6/KLF4	21
GOBP_RENAL_TUBULE_DEVELOPMENT	GOBP_RENAL_TUBULE_DEVELOPMENT	10/930	94/40755	5.85245e-05	0.000747108	0.000478644	GATA3/WNT11/WNK4/OSR1/SIX2/LIF/FGF1/VEGFA/HOXA11/SHH	10
GOBP_NEGATIVE_REGULATION_OF_WOUND_HEALING	GOBP_NEGATIVE_REGULATION_OF_WOUND_HEALING	9/930	76/40755	5.86078e-05	0.000747108	0.000478644	PLAU/C1QTNF1/SERPINE2/THBD/PDGFB/PRKCD/ADTRP/TNF/SERPINE1	9
GOBP_MONONUCLEAR_CELL_MIGRATION	GOBP_MONONUCLEAR_CELL_MIGRATION	15/930	199/40755	5.87496e-05	0.000747108	0.000478644	ARTN/IL6R/GATA3/CH25H/SLC8B1/ASB2/TBX21/MADCAM1/CCL20/PDGFB/CSF1R/DUSP1/ADTRP/TNF/SERPINE1	15
GOBP_MORPHOGENESIS_OF_A_BRANCHING_STRUCTURE	GOBP_MORPHOGENESIS_OF_A_BRANCHING_STRUCTURE	15/930	199/40755	5.87496e-05	0.000747108	0.000478644	COL13A1/VDR/SPINT1/FOXC2/SPINT2/RASIP1/SIX2/DLX2/TGM2/FGF1/TNF/VEGFA/HOXA11/SHH/NRARP	15
GOBP_RESPONSE_TO_PURINE_CONTAINING_COMPOUND	GOBP_RESPONSE_TO_PURINE_CONTAINING_COMPOUND	12/930	134/40755	6.14461e-05	0.00075148	0.000481445	PDE2A/FOSL1/RAPGEF3/MMP19/FOS/P2RX5/INPP5K/THBD/VGF/DMTN/STC1/ASS1	12
GOBP_ANGIOGENESIS_INVOLVED_IN_WOUND_HEALING	GOBP_ANGIOGENESIS_INVOLVED_IN_WOUND_HEALING	6/930	31/40755	6.27968e-05	0.000757039	0.000485006	MCAM/FOXC2/ITGB3/TNF/VEGFA/SERPINE1	6
GOBP_EMBRYONIC_FORELIMB_MORPHOGENESIS	GOBP_EMBRYONIC_FORELIMB_MORPHOGENESIS	6/930	31/40755	6.27968e-05	0.000757039	0.000485006	CRABP2/CACNA1C/ALDH1A2/OSR1/HOXA11/SHH	6
GOBP_REGULATION_OF_PROTEIN_SERINE_THREONINE_KINASE_ACTIVITY	GOBP_REGULATION_OF_PROTEIN_SERINE_THREONINE_KINASE_ACTIVITY	22/930	376/40755	6.47209e-05	0.000778059	0.000498473	SFN/SESN2/PDCD4/CCND1/PTPN6/INPP5K/CEBPA/RASIP1/TRIB3/PDGFB/PRKCD/DAB2/FGF1/SPRY4/CSF1R/PDGFRB/DUSP1/TNF/CDKN1A/FGD2/VEGFA/MAP3K5	22
GOBP_RESPONSE_TO_MECHANICAL_STIMULUS	GOBP_RESPONSE_TO_MECHANICAL_STIMULUS	15/930	201/40755	6.58188e-05	0.000788618	0.000505238	NTRK1/PDZD7/PDE2A/WNT11/FOSL1/FOS/STRC/STRA6/PPL/SERPINE2/TNF/FYN/ETV1/PSPH/TNFRSF10B	15
GOBP_RESPONSE_TO_MONOSACCHARIDE	GOBP_RESPONSE_TO_MONOSACCHARIDE	15/930	201/40755	6.58188e-05	0.000788618	0.000505238	SESN2/TH/ANO1/C2CD2L/GJB6/PCK2/NR1D1/NPTX1/GIPR/FGF21/KHK/HNF4A/NKX6-1/LPL/MAFA	15
GOBP_POSITIVE_REGULATION_OF_MIRNA_TRANSCRIPTION	GOBP_POSITIVE_REGULATION_OF_MIRNA_TRANSCRIPTION	7/930	45/40755	6.71315e-05	0.000803007	0.000514456	GATA3/FOSL1/FOS/NGFR/PDGFB/TNF/KLF4	7
GOBP_REGULATION_OF_CHEMOTAXIS	GOBP_REGULATION_OF_CHEMOTAXIS	16/930	225/40755	6.77765e-05	0.000809375	0.000518536	EDN2/ARTN/IL6R/SLC8B1/PGF/RIN3/MMP28/PDGFB/F2RL1/FGF1/CSF1R/PDGFRB/DUSP1/GPSM3/VEGFA/SERPINE1	16
GOBP_RESPONSE_TO_CORTICOSTEROID	GOBP_RESPONSE_TO_CORTICOSTEROID	13/930	157/40755	6.94483e-05	0.000827506	0.000530152	ERRFI1/DDIT4/TH/CCND1/FOSL1/PCK2/FOS/HSD11B2/SSTR2/ZFP36/TNF/STC1/ASS1	13
GOBP_POSITIVE_REGULATION_OF_IMMUNE_EFFECTOR_PROCESS	GOBP_POSITIVE_REGULATION_OF_IMMUNE_EFFECTOR_PROCESS	17/930	250/40755	7.08887e-05	0.000842805	0.000539953	TNFRSF4/MR1/INAVA/NLRP3/GATA3/CLCF1/PTPN6/SLC7A5/TNFSF13/TBX21/UNC13D/C3/ARID5A/ITGB2/HMOX1/F2RL1/TNF	17
GOMF_ACTIVE_TRANSMEMBRANE_TRANSPORTER_ACTIVITY	GOMF_ACTIVE_TRANSMEMBRANE_TRANSPORTER_ACTIVITY	23/930	406/40755	7.27199e-05	0.000862199	0.000552378	MFSD2A/SLC45A3/SLC3A2/SLC37A2/SLC6A12/SLC8B1/SLC7A5/SLC13A5/ABCC3/ABCA10/SLC16A3/SLC1A5/SLC17A7/SLC1A4/ABCB6/SLC4A3/SLC37A1/SLC5A4/ATP2B2/SLC6A20/CYB561D2/SLC38A3/SLCO2A1	23
GOBP_POSITIVE_REGULATION_OF_INTERLEUKIN_6_PRODUCTION	GOBP_POSITIVE_REGULATION_OF_INTERLEUKIN_6_PRODUCTION	10/930	97/40755	7.65694e-05	0.000905847	0.000580342	ARHGEF2/IL6R/INAVA/POU2F2/ARID5A/F2RL1/TSLP/TNF/MAPK13/LPL	10
GOCC_MICROTUBULE	GOCC_MICROTUBULE	24/930	435/40755	7.70874e-05	0.000911475	0.000583948	ARHGEF2/KIF21B/RASSF5/SAXO2/CYLD/KATNB1/TPPP3/MAP1LC3B/HID1/ODF3L2/APC2/MISP/TOGARAM2/EML6/TUBA4A/KIF1A/SPEF1/TUBA8/C4orf47/KIF6/KLC4/TUBE1/NDRG1/AKNA	24
GOBP_REGULATION_OF_RELEASE_OF_CYTOCHROME_C_FROM_MITOCHONDRIA	GOBP_REGULATION_OF_RELEASE_OF_CYTOCHROME_C_FROM_MITOCHONDRIA	7/930	46/40755	7.76305e-05	0.000915887	0.000586774	HRK/MOAP1/PMAIP1/PLAUR/BBC3/MMP9/BIK	7
GOBP_EPITHELIAL_TUBE_MORPHOGENESIS	GOBP_EPITHELIAL_TUBE_MORPHOGENESIS	20/930	328/40755	7.82786e-05	0.000921013	0.000590058	GATA3/MMRN2/WNT11/VDR/ASB2/SPINT1/ITGAX/FOXC2/WNK4/SPINT2/RASIP1/OSR1/SIX2/FGF1/CSF1R/TNF/VEGFA/HOXA11/SHH/NRARP	20
GOBP_POSITIVE_REGULATION_OF_PHOSPHATIDYLINOSITOL_3_KINASE_SIGNALING	GOBP_POSITIVE_REGULATION_OF_PHOSPHATIDYLINOSITOL_3_KINASE_SIGNALING	9/930	79/40755	7.96752e-05	0.000935403	0.000599277	NTRK1/UNC5B/PTPN6/ERBB3/PDGFB/F2RL1/PDGFRB/TNF/RGL2	9
GOBP_REGULATION_OF_ERBB_SIGNALING_PATHWAY	GOBP_REGULATION_OF_ERBB_SIGNALING_PATHWAY	9/930	79/40755	7.96752e-05	0.000935403	0.000599277	ERRFI1/AFAP1L2/GPRC5A/HAP1/PLAUR/MMP9/PTK6/HBEGF/SH3TC2	9
GOBP_POSITIVE_REGULATION_OF_MAPK_CASCADE	GOBP_POSITIVE_REGULATION_OF_MAPK_CASCADE	26/930	492/40755	8.00654e-05	0.000939472	0.000601884	HCRTR1/NTRK1/INAVA/FGF19/TNFAIP8L3/NECAB2/ALOX12B/C1QTNF1/GDF15/FGF21/IL11/ADRA2B/CCL20/LIF/PDGFB/F2RL1/FGF1/CSF1R/PDGFRB/TNF/GRM4/FGD2/VEGFA/MAP3K5/GADD45G/TRAF1	26
GOBP_DETECTION_OF_ABIOTIC_STIMULUS	GOBP_DETECTION_OF_ABIOTIC_STIMULUS	12/930	138/40755	8.17393e-05	0.000956509	0.000612799	NTRK1/PDZD7/BEST1/ROM1/ANO1/STRC/NGFR/SERPINE2/TRPM8/NTSR1/TNF/FYN	12
GOBP_REGULATION_OF_NERVOUS_SYSTEM_PROCESS	GOBP_REGULATION_OF_NERVOUS_SYSTEM_PROCESS	12/930	138/40755	8.17393e-05	0.000956509	0.000612799	MYRF/SPX/CHRNB4/ITGAX/NPTX1/SHANK1/GRIN2D/SHISA7/NTSR1/MGLL/TNF/GRIN1	12
GOBP_CELL_MATURATION	GOBP_CELL_MATURATION	14/930	182/40755	8.24975e-05	0.000961496	0.000615994	GATA3/CATSPERZ/BNC1/SCARF1/C3/CEBPA/LGI4/EPAS1/TFCP2L1/PTH1R/NKX6-1/VEGFA/RPS6KA2/BHLHA15	14
GOBP_IMPORT_ACROSS_PLASMA_MEMBRANE	GOBP_IMPORT_ACROSS_PLASMA_MEMBRANE	14/930	182/40755	8.24975e-05	0.000961496	0.000615994	SLC43A1/SLC3A2/ISCU/SLC7A5/ATP1B2/TRPV2/WNK4/SLC1A5/SLC1A4/NTSR1/SLC6A20/TNF/FYN/TRPV6	14
GOBP_NOTCH_SIGNALING_PATHWAY	GOBP_NOTCH_SIGNALING_PATHWAY	14/930	182/40755	8.24975e-05	0.000961496	0.000615994	CHAC1/FOXC2/HES7/CEBPA/DLX2/HOXD3/SNAI1/MFNG/TIMP4/FOXC1/LFNG/PRAG1/PTP4A3/NRARP	14
GOBP_POSITIVE_REGULATION_OF_COLD_INDUCED_THERMOGENESIS	GOBP_POSITIVE_REGULATION_OF_COLD_INDUCED_THERMOGENESIS	10/930	98/40755	8.35472e-05	0.000972386	0.000622971	GPR3/TRPV2/FGF21/EPAS1/TRPM8/CEBPB/VEGFA/GRB10/ACHE/GADD45G	10
GOBP_REGULATION_OF_LEUKOCYTE_PROLIFERATION	GOBP_REGULATION_OF_LEUKOCYTE_PROLIFERATION	17/930	254/40755	8.6113e-05	0.00100117	0.000641411	TNFRSF4/MPL/LMO1/CCDC88B/LRRC32/CLCF1/PTPN6/CORO1A/FOXJ1/EBI3/CD22/CEBPB/CSF2/CSF1R/LST1/CDKN1A/SHH	17
GOBP_REGULATION_OF_BLOOD_PRESSURE	GOBP_REGULATION_OF_BLOOD_PRESSURE	14/930	183/40755	8.74873e-05	0.00101496	0.000650244	EDN2/SPX/CORO2B/ANPEP/HSD11B2/TNNI3/ADRA2B/NTSR1/HMOX1/PDGFB/ADM2/F2RL1/TNF/RPS6KA2	14
GOBP_REGULATION_OF_CARBOHYDRATE_METABOLIC_PROCESS	GOBP_REGULATION_OF_CARBOHYDRATE_METABOLIC_PROCESS	14/930	183/40755	8.74873e-05	0.00101496	0.000650244	SESN2/SLC45A3/DDIT4/PHLDA2/RUBCNL/NUPR1/INPP5K/C1QTNF1/PMAIP1/KHK/NTSR1/PDGFB/PTH1R/ADCYAP1R1	14
GOBP_RHO_PROTEIN_SIGNAL_TRANSDUCTION	GOBP_RHO_PROTEIN_SIGNAL_TRANSDUCTION	12/930	139/40755	8.76321e-05	0.00101554	0.00065062	PLEKHG5/ARHGEF2/EPS8L2/RHOV/ADGRG1/NGFR/RASIP1/EPS8L1/CDC42EP1/F2RL1/PDGFRB/PRAG1	12
GOMF_CARBON_OXYGEN_LYASE_ACTIVITY	GOMF_CARBON_OXYGEN_LYASE_ACTIVITY	9/930	80/40755	8.79758e-05	0.00101788	0.00065212	CYP1A1/NEIL1/ENO3/ALOXE3/CYP2S1/CA11/CBS/HTD2/CA3	9
GOBP_REGULATION_OF_CELL_MORPHOGENESIS	GOBP_REGULATION_OF_CELL_MORPHOGENESIS	19/930	305/40755	8.84402e-05	0.00102271	0.00065521	MFSD2A/MPL/RASAL1/SYNE3/CORO1A/UNC13D/ITGB2/CDC42EP1/DAB2/SPRY4/CSF1R/LST1/FGD2/VEGFA/FYN/CAMK2B/PRAG1/DMTN/ARC	19
GOBP_LEUKOCYTE_PROLIFERATION	GOBP_LEUKOCYTE_PROLIFERATION	20/930	331/40755	8.8609e-05	0.00102411	0.000656109	TNFRSF4/MPL/LMO1/CCDC88B/LRRC32/CLCF1/PTPN6/CORO1A/FOXJ1/EBI3/CD22/CEBPB/PRKCD/F2RL1/CSF2/CSF1R/LST1/CDKN1A/FYN/SHH	20
GOBP_CARBOXYLIC_ACID_TRANSPORT	GOBP_CARBOXYLIC_ACID_TRANSPORT	18/930	280/40755	9.03762e-05	0.00104174	0.000667405	SLC43A1/SLC3A2/FGF19/SLC6A12/SLC7A7/SLC7A5P2/SLC7A5/SLC13A5/ABCC3/SLC16A3/SLC1A5/SLC17A7/SLC1A4/NTSR1/SLC6A20/SLC38A3/SLCO2A1/TNF	18
GOBP_DETECTION_OF_MECHANICAL_STIMULUS_INVOLVED_IN_SENSORY_PERCEPTION	GOBP_DETECTION_OF_MECHANICAL_STIMULUS_INVOLVED_IN_SENSORY_PERCEPTION	6/930	33/40755	9.0865e-05	0.00104514	0.000669583	NTRK1/PDZD7/STRC/SERPINE2/TNF/FYN	6
GOBP_MATERNAL_PLACENTA_DEVELOPMENT	GOBP_MATERNAL_PLACENTA_DEVELOPMENT	6/930	33/40755	9.0865e-05	0.00104514	0.000669583	VDR/TPPP3/JUNB/LIF/STC2/STC1	6
GOBP_REGULATION_OF_RENAL_SYSTEM_PROCESS	GOBP_REGULATION_OF_RENAL_SYSTEM_PROCESS	6/930	33/40755	9.0865e-05	0.00104514	0.000669583	SPX/CORO2B/INPP5K/PDGFB/F2RL1/STC1	6
GOBP_TYPE_B_PANCREATIC_CELL_PROLIFERATION	GOBP_TYPE_B_PANCREATIC_CELL_PROLIFERATION	5/930	21/40755	9.19016e-05	0.00105313	0.000674701	ERRFI1/NR4A1/NUPR1/NR1D1/NKX6-1	5
GOCC_STEREOCILIUM_TIP	GOCC_STEREOCILIUM_TIP	5/930	21/40755	9.19016e-05	0.00105313	0.000674701	ESPN/PDZD7/EPS8L2/STRC/ESPNL	5
GOBP_NEUROTRANSMITTER_TRANSPORT	GOBP_NEUROTRANSMITTER_TRANSPORT	15/930	208/40755	9.6765e-05	0.00110592	0.000708523	SNCG/TH/SYT12/SLC6A12/NR4A1/SNAP23/CHRNB4/SV2B/SYNGR3/ITGB3/SLC17A7/SYT5/BRSK1/OTOF/GRM4	15
GOBP_EXOCYTOSIS	GOBP_EXOCYTOSIS	21/930	360/40755	9.8075e-05	0.00111852	0.000716595	SYTL1/TPH1/SYT12/EXOC3L4/TNFAIP2/SNAP23/SYNGR3/CORO1A/SRCIN1/HAP1/UNC13D/SYT5/OTOF/ITGB2/HMOX1/F2RL1/LAT2/TRPV6/DMTN/ANK1/PTGDS	21
GOMF_PROTEIN_TYROSINE_KINASE_ACTIVITY	GOMF_PROTEIN_TYROSINE_KINASE_ACTIVITY	12/930	141/40755	0.000100521	0.00114039	0.000730603	NTRK1/INSRR/EFNA3/ERBB3/PTK6/SRMS/PRKCD/FGFRL1/CSF1R/PDGFRB/TTBK1/FYN	12
GOBP_MESONEPHRIC_TUBULE_MORPHOGENESIS	GOBP_MESONEPHRIC_TUBULE_MORPHOGENESIS	8/930	64/40755	0.000102076	0.00115391	0.000739264	GATA3/WNT11/OSR1/SIX2/FGF1/VEGFA/HOXA11/SHH	8
GOMF_CELL_ADHESION_MEDIATOR_ACTIVITY	GOMF_CELL_ADHESION_MEDIATOR_ACTIVITY	8/930	64/40755	0.000102076	0.00115391	0.000739264	PKP3/ESAM/ROBO4/ROBO3/KRT18/MADCAM1/IZUMO1/CDC42EP1	8
GOMF_HYDRO_LYASE_ACTIVITY	GOMF_HYDRO_LYASE_ACTIVITY	8/930	64/40755	0.000102076	0.00115391	0.000739264	CYP1A1/ENO3/ALOXE3/CYP2S1/CA11/CBS/HTD2/CA3	8
GOBP_MUSCLE_CELL_PROLIFERATION	GOBP_MUSCLE_CELL_PROLIFERATION	16/930	233/40755	0.000102144	0.00115393	0.000739281	MEF2D/IL6R/PDCD4/FOXC2/CNN1/PTGIR/MMP9/HMOX1/PDGFB/HBEGF/PDGFRB/FOXC1/TNF/CDKN1A/MAP3K5/SHH	16
GOCC_CELL_LEADING_EDGE	GOCC_CELL_LEADING_EDGE	23/930	416/40755	0.000104459	0.00117701	0.000754063	PLEKHG5/ARHGEF2/EPS8L2/RASGRP2/CDC42BPG/RAPGEF3/DDN/CORO1A/CARMIL2/PARD6A/INPP5K/SRCIN1/ITGB3/APC2/EPS8L1/SHISA7/SPEF1/PTK6/ATP2B2/SPRY4/ABLIM3/FGD2/AIF1L	23
GOBP_KERATINOCYTE_DIFFERENTIATION	GOBP_KERATINOCYTE_DIFFERENTIATION	12/930	142/40755	0.000107554	0.00120856	0.000774277	ERRFI1/SFN/POU3F1/IVL/VDR/BCL11B/PPL/KRT16/ETV4/ZFP36/FOXC1/AQP3	12
GOBP_CYTOKINE_PRODUCTION_INVOLVED_IN_IMMUNE_RESPONSE	GOBP_CYTOKINE_PRODUCTION_INVOLVED_IN_IMMUNE_RESPONSE	10/930	101/40755	0.000107801	0.00120856	0.000774277	INAVA/NLRP3/GATA3/SLC7A5/TBX21/SMAD7/ARID5A/HMOX1/F2RL1/TNF	10
GOBP_INTRINSIC_APOPTOTIC_SIGNALING_PATHWAY_IN_RESPONSE_TO_DNA_DAMAGE	GOBP_INTRINSIC_APOPTOTIC_SIGNALING_PATHWAY_IN_RESPONSE_TO_DNA_DAMAGE	10/930	101/40755	0.000107801	0.00120856	0.000774277	SFN/PHLDA3/DDIT4/MOAP1/NUPR1/BCL3/SNAI1/HMOX1/TNF/CDKN1A	10
GOBP_POSITIVE_REGULATION_OF_ANIMAL_ORGAN_MORPHOGENESIS	GOBP_POSITIVE_REGULATION_OF_ANIMAL_ORGAN_MORPHOGENESIS	6/930	34/40755	0.000108215	0.00120856	0.000774277	GATA3/WNT11/HOXC11/NGFR/FGF1/HOXA11	6
GOBP_NEGATIVE_REGULATION_OF_CYTOSKELETON_ORGANIZATION	GOBP_NEGATIVE_REGULATION_OF_CYTOSKELETON_ORGANIZATION	13/930	164/40755	0.000108268	0.00120856	0.000774277	ARHGEF2/CORO2B/CORO1A/KATNB1/CARMIL2/INPP5K/APC2/GMFG/SHANK1/SPEF1/PRKCD/DMTN/IQANK1	13
GOMF_CATION_CHANNEL_ACTIVITY	GOMF_CATION_CHANNEL_ACTIVITY	20/930	336/40755	0.000108528	0.00121083	0.000775731	KCNQ4/ANO1/CACNA1C/HVCN1/CHRNB4/P2RX5/TRPV2/SCN4A/OTOP2/KCNN4/GRIN2D/KCNA7/CACNG8/TRPM8/KCNK15/KCNG1/CACNG2/TRPV6/GRIN1/KCND1	20
GOBP_REGULATION_OF_MAP_KINASE_ACTIVITY	GOBP_REGULATION_OF_MAP_KINASE_ACTIVITY	14/930	187/40755	0.000110164	0.00122718	0.000786208	PDCD4/PTPN6/INPP5K/TRIB3/PDGFB/PRKCD/FGF1/SPRY4/PDGFRB/DUSP1/TNF/FGD2/VEGFA/MAP3K5	14
GOBP_POSITIVE_REGULATION_OF_CELL_ADHESION	GOBP_POSITIVE_REGULATION_OF_CELL_ADHESION	24/930	446/40755	0.000112835	0.00125563	0.000804434	COL16A1/NLRP3/GATA3/CCDC88B/PTPN6/CORO1A/ADGRG1/FOXC2/UNC13D/SMAD7/FSTL3/EBI3/PLAUR/FUT1/TGM2/ITGB2/LIF/PDGFB/DAB2/TNF/VEGFA/FYN/SHH/DMTN	24
GOBP_POSITIVE_REGULATION_OF_EPITHELIAL_CELL_DIFFERENTIATION	GOBP_POSITIVE_REGULATION_OF_EPITHELIAL_CELL_DIFFERENTIATION	8/930	65/40755	0.000114096	0.00126639	0.000811329	SFN/VDR/ETV4/FOXJ1/LIF/NKX6-1/FOXC1/SERPINE1	8
GOBP_REGULATION_OF_MITOCHONDRION_ORGANIZATION	GOBP_REGULATION_OF_MITOCHONDRION_ORGANIZATION	12/930	143/40755	0.000115006	0.00127355	0.000815914	PDE2A/RNF41/HRK/MOAP1/MPV17L/PMAIP1/PLAUR/BBC3/PID1/MMP9/BIK/SQSTM1	12
GOBP_BRANCHED_CHAIN_AMINO_ACID_TRANSPORT	GOBP_BRANCHED_CHAIN_AMINO_ACID_TRANSPORT	4/930	12/40755	0.000115213	0.00127355	0.000815914	SLC43A1/SLC3A2/SLC7A5/SLC6A20	4
GOBP_NERVE_GROWTH_FACTOR_SIGNALING_PATHWAY	GOBP_NERVE_GROWTH_FACTOR_SIGNALING_PATHWAY	4/930	12/40755	0.000115213	0.00127355	0.000815914	NGF/NTRK1/CORO1A/NTF4	4
GOBP_REGULATION_OF_TYPE_B_PANCREATIC_CELL_PROLIFERATION	GOBP_REGULATION_OF_TYPE_B_PANCREATIC_CELL_PROLIFERATION	4/930	12/40755	0.000115213	0.00127355	0.000815914	ERRFI1/NR4A1/NUPR1/NR1D1	4
GOBP_CARBOHYDRATE_TRANSMEMBRANE_TRANSPORT	GOBP_CARBOHYDRATE_TRANSMEMBRANE_TRANSPORT	11/930	122/40755	0.000115891	0.00127973	0.000819873	SESN2/SLC45A3/FGF19/INPP5K/C3/FGF21/PID1/TRIB3/SLC5A4/TNF/GRB10	11
GOBP_OSSIFICATION	GOBP_OSSIFICATION	23/930	419/40755	0.000116129	0.0012817	0.000821137	MATN1/BMP8A/MEF2D/IL6R/COL13A1/WNT11/LTBP3/FOXC2/SMAD7/FSTL3/JUNB/CEBPA/OSR1/SIX2/MMP9/SNAI1/CEBPB/PTH1R/FOXC1/TNF/ACHE/SHH/STC1	23
GOBP_VASCULAR_WOUND_HEALING	GOBP_VASCULAR_WOUND_HEALING	5/930	22/40755	0.000116701	0.00128604	0.000823919	MCAM/FOXC2/TNF/VEGFA/SERPINE1	5
GOMF_GLYCOSAMINOGLYCAN_BINDING	GOMF_GLYCOSAMINOGLYCAN_BINDING	16/930	236/40755	0.000118504	0.00130192	0.000834089	HAPLN2/LGR6/NLRP3/COL13A1/PGF/HAPLN3/ADGRG1/CRISPLD2/SERPINE2/FGFRL1/HBEGF/FGF1/VEGFA/TMEM184A/SHH/LPL	16
GOBP_RESPONSE_TO_INSULIN	GOBP_RESPONSE_TO_INSULIN	17/930	261/40755	0.000119756	0.00131433	0.000842041	ERRFI1/SESN2/INSRR/PCK2/CPEB1/HSD11B2/FOXC2/INPP5K/GRB7/KHK/PID1/TRIB3/PRKCD/GRB10/VGF/LPL/GCNT1	17
GOBP_NEURAL_PRECURSOR_CELL_PROLIFERATION	GOBP_NEURAL_PRECURSOR_CELL_PROLIFERATION	12/930	144/40755	0.000122896	0.00134673	0.000862801	TRNP1/ARTN/ARHGEF2/VAX1/CEND1/RASSF10/SPINT1/ADGRG1/SPINT2/VEGFA/SHH/AKNA	12
GOBP_CALCIUM_ION_TRANSMEMBRANE_TRANSPORT	GOBP_CALCIUM_ION_TRANSMEMBRANE_TRANSPORT	19/930	313/40755	0.000123964	0.00135636	0.000868971	CACNA1C/PTPN6/DDIT3/SLC8B1/JPH4/CORO1A/RRAD/TRPV2/HAP1/GRIN2D/CACNG8/TRPM8/NTSR1/CACNG2/ATP2B2/FYN/BHLHA15/TRPV6/GRIN1	19
GOBP_REGULATION_OF_LEUKOCYTE_MEDIATED_IMMUNITY	GOBP_REGULATION_OF_LEUKOCYTE_MEDIATED_IMMUNITY	16/930	237/40755	0.000124445	0.00136093	0.000871899	MR1/NLRP3/GATA3/CLCF1/PTPN6/TNFSF13/TBX21/UNC13D/FOXJ1/SMAD7/C3/ARID5A/ITGB2/HMOX1/F2RL1/TNF	16
GOBP_REGULATION_OF_CALCIUM_ION_TRANSPORT_INTO_CYTOSOL	GOBP_REGULATION_OF_CALCIUM_ION_TRANSPORT_INTO_CYTOSOL	10/930	103/40755	0.000127079	0.00138763	0.000889004	CACNA1C/PTPN6/JPH4/CORO1A/P2RX5/HAP1/NTSR1/FYN/ADCYAP1R1/GRIN1	10
GOBP_CELLULAR_CARBOHYDRATE_METABOLIC_PROCESS	GOBP_CELLULAR_CARBOHYDRATE_METABOLIC_PROCESS	18/930	288/40755	0.000128775	0.00140219	0.000898333	SESN2/SLC45A3/HKDC1/DDIT4/PHLDA2/RUBCNL/PCK2/NUPR1/INPP5K/NR1D1/C1QTNF1/PMAIP1/KHK/B3GNT7/NTSR1/PTH1R/PCDH12/ADCYAP1R1	18
GOBP_POSITIVE_REGULATION_OF_DEFENSE_RESPONSE	GOBP_POSITIVE_REGULATION_OF_DEFENSE_RESPONSE	18/930	288/40755	0.000128775	0.00140219	0.000898333	CAMK2N1/PDCD4/PDE2A/ALOX5AP/NUPR1/NLRP1/C3/CEBPA/CEBPB/F2RL1/TSLP/TNF/GPSM3/MAPK13/TTBK1/FYN/SERPINE1/LPL	18
GOBP_SOMITE_DEVELOPMENT	GOBP_SOMITE_DEVELOPMENT	9/930	84/40755	0.000128803	0.00140219	0.000898333	WNT11/ALDH1A2/FOXC2/HES7/FOXC1/LFNG/SHH/CRB2/NRARP	9
GOBP_NEGATIVE_REGULATION_OF_NEURON_APOPTOTIC_PROCESS	GOBP_NEGATIVE_REGULATION_OF_NEURON_APOPTOTIC_PROCESS	12/930	145/40755	0.000131245	0.00142477	0.000912793	DRAXIN/NGF/NTRK1/UNC5B/CLCF1/ERBB3/CORO1A/CRLF1/NTF4/CEBPB/HMOX1/EN2	12
GOCC_TRANSPORTER_COMPLEX	GOCC_TRANSPORTER_COMPLEX	22/930	396/40755	0.000136609	0.00147599	0.000945611	CLCNKA/KCNQ4/BEST1/CATSPERZ/ANO1/CACNA1C/NDUFAF1/CHRNB4/ATP1B2/SCN4A/CATSPERG/KCNN4/GRIN2D/KCNA7/SHISA7/CACNG8/ABCB6/KCNG1/CACNG2/TRPV6/GRIN1/KCND1	22
GOBP_NEGATIVE_REGULATION_OF_SUPRAMOLECULAR_FIBER_ORGANIZATION	GOBP_NEGATIVE_REGULATION_OF_SUPRAMOLECULAR_FIBER_ORGANIZATION	13/930	168/40755	0.000137935	0.00148436	0.000950975	ARHGEF2/CORO2B/CORO1A/KATNB1/CARMIL2/INPP5K/APC2/GMFG/SHANK1/SPEF1/PRKCD/DMTN/IQANK1	13
GOCC_CATION_CHANNEL_COMPLEX	GOCC_CATION_CHANNEL_COMPLEX	15/930	215/40755	0.000139708	0.0015027	0.000962724	KCNQ4/CATSPERZ/CACNA1C/SCN4A/CATSPERG/KCNN4/GRIN2D/KCNA7/SHISA7/CACNG8/KCNG1/CACNG2/TRPV6/GRIN1/KCND1	15
GOBP_CELLULAR_RESPONSE_TO_ACID_CHEMICAL	GOBP_CELLULAR_RESPONSE_TO_ACID_CHEMICAL	9/930	85/40755	0.000141172	0.00151618	0.000971359	SESN2/COL16A1/CPEB1/CEBPB/CASTOR1/TNF/VEGFA/FYN/ASS1	9
GOBP_CELLULAR_RESPONSE_TO_RETINOIC_ACID	GOBP_CELLULAR_RESPONSE_TO_RETINOIC_ACID	8/930	67/40755	0.000141653	0.00151907	0.000973213	GJB3/WNT9A/WNT8B/WNT11/ALDH1A2/OSR1/PTK6/TNF	8
GOBP_GLOMERULUS_DEVELOPMENT	GOBP_GLOMERULUS_DEVELOPMENT	8/930	67/40755	0.000141653	0.00151907	0.000973213	IL6R/FOXC2/FOXJ1/NPHS1/OSR1/PDGFB/PDGFRB/FOXC1	8
GOBP_NEGATIVE_REGULATION_OF_IMMUNE_SYSTEM_PROCESS	GOBP_NEGATIVE_REGULATION_OF_IMMUNE_SYSTEM_PROCESS	23/930	425/40755	0.000142999	0.00153274	0.00098197	FCRLB/LRRC32/PTPN6/RIN3/CD68/MMP28/NR1D1/TBX21/FOXJ1/SMAD7/FSTL3/CD22/LILRB3/CEBPB/HMOX1/DUSP1/ADTRP/TNF/LST1/FYN/SHH/NRARP/TSC22D3	23
GOCC_EXOCYTIC_VESICLE	GOCC_EXOCYTIC_VESICLE	15/930	216/40755	0.000147027	0.00156967	0.00100563	SYTL1/NGF/TH/SYT12/SV2B/SYNGR3/HAP1/UNC13D/NTF4/SLC17A7/SYT5/BRSK1/OTOF/SLC30A3/GRIN1	15
GOCC_APICAL_PART_OF_CELL	GOCC_APICAL_PART_OF_CELL	23/930	426/40755	0.000147977	0.00157903	0.00101163	IL6R/SLC3A2/ANO1/C2CD2L/ERBB3/HVCN1/GJB6/PARD6A/SLC7A5/ATP1B2/SLC16A3/MYO5B/PTPRH/SPEF1/ATP2B2/PTH1R/SLC6A20/SLC38A3/PDGFRB/CDHR2/STC1/CTSL/CRB2	23
GOBP_APOPTOTIC_MITOCHONDRIAL_CHANGES	GOBP_APOPTOTIC_MITOCHONDRIAL_CHANGES	10/930	105/40755	0.000149189	0.00158803	0.00101739	SFN/HRK/MOAP1/MPV17L/NPTX1/PMAIP1/PLAUR/BBC3/MMP9/BIK	10
GOBP_BILE_ACID_BIOSYNTHETIC_PROCESS	GOBP_BILE_ACID_BIOSYNTHETIC_PROCESS	6/930	36/40755	0.000150763	0.00160321	0.00102711	FGF19/CYP46A1/NR1D1/OSBPL7/OSBPL6/BAAT	6
GOBP_NEUTRAL_AMINO_ACID_TRANSPORT	GOBP_NEUTRAL_AMINO_ACID_TRANSPORT	7/930	51/40755	0.000152126	0.00161531	0.00103487	SLC43A1/SLC3A2/SLC7A5/SLC1A5/SLC1A4/SLC6A20/SLC38A3	7
GOBP_CELL_ADHESION_MEDIATED_BY_INTEGRIN	GOBP_CELL_ADHESION_MEDIATED_BY_INTEGRIN	9/930	86/40755	0.000154518	0.00163148	0.00104523	COL16A1/PLAU/PTPN6/ITGAX/FOXC2/ITGB3/ITGB2/LIF/SERPINE1	9
GOMF_ACTIN_FILAMENT_BINDING	GOMF_ACTIN_FILAMENT_BINDING	15/930	217/40755	0.000154677	0.00163194	0.00104552	ESPN/GJB6/SYNE3/CORO2B/CORO1A/MYO15A/SAMD14/MYO5B/MISP/TNNI3/ESPNL/ABLIM3/FLNC/DMTN/AIF1L	15
GOBP_REGULATION_OF_MUSCLE_CONTRACTION	GOBP_REGULATION_OF_MUSCLE_CONTRACTION	13/930	170/40755	0.000155225	0.00163613	0.00104821	EDN2/MYBPH/CACNA1C/SPX/NR4A1/CHRNB4/SCN4A/SSTR2/SMAD7/CNN1/TNNI3/ADRA2B/STC1	13
GOMF_COLLAGEN_BINDING	GOMF_COLLAGEN_BINDING	8/930	68/40755	0.000157361	0.00165702	0.00106159	ADGRG1/C1QTNF1/SMAD7/MMP9/PDGFB/LRRC15/ACHE/CTSL	8
GOBP_POSITIVE_REGULATION_OF_ASTROCYTE_DIFFERENTIATION	GOBP_POSITIVE_REGULATION_OF_ASTROCYTE_DIFFERENTIATION	4/930	13/40755	0.000163412	0.00170822	0.00109439	CLCF1/SERPINE2/LIF/TTBK1	4
GOMF_DEATH_RECEPTOR_ACTIVITY	GOMF_DEATH_RECEPTOR_ACTIVITY	4/930	13/40755	0.000163412	0.00170822	0.00109439	TNFRSF4/TNFRSF25/NGFR/TNFRSF10B	4
GOMF_QUATERNARY_AMMONIUM_GROUP_TRANSMEMBRANE_TRANSPORTER_ACTIVITY	GOMF_QUATERNARY_AMMONIUM_GROUP_TRANSMEMBRANE_TRANSPORTER_ACTIVITY	4/930	13/40755	0.000163412	0.00170822	0.00109439	SLC25A45/SLC25A47/SLC6A20/SLC25A20	4
GOBP_VASCULAR_ASSOCIATED_SMOOTH_MUSCLE_CELL_PROLIFERATION	GOBP_VASCULAR_ASSOCIATED_SMOOTH_MUSCLE_CELL_PROLIFERATION	9/930	87/40755	0.000168899	0.00176131	0.0011284	MEF2D/PDCD4/CNN1/MMP9/HMOX1/PDGFB/TNF/CDKN1A/MAP3K5	9
GOBP_VASCULAR_TRANSPORT	GOBP_VASCULAR_TRANSPORT	9/930	87/40755	0.000168899	0.00176131	0.0011284	MFSD2A/SLC7A5/ATP1B2/ABCC3/SLC1A5/SLC1A4/SLC4A3/SLC6A20/SLC38A3	9
GOBP_CELL_GROWTH	GOBP_CELL_GROWTH	25/930	487/40755	0.000170255	0.00177373	0.00113636	DRAXIN/SFN/SESN2/EDN2/MFSD2A/NGF/CRABP2/TRIM46/WNT11/RASGRP2/RASAL1/FBLN5/PAK6/TRPV2/TMC8/SMAD7/SERPINE2/HNF4A/CISH/NKX6-1/DAB2/HBEGF/CDHR2/CDKN1A/VEGFA	25
GOBP_ADENYLATE_CYCLASE_MODULATING_G_PROTEIN_COUPLED_RECEPTOR_SIGNALING_PATHWAY	GOBP_ADENYLATE_CYCLASE_MODULATING_G_PROTEIN_COUPLED_RECEPTOR_SIGNALING_PATHWAY	16/930	244/40755	0.000173804	0.00180546	0.00115669	HTR1D/GPR3/PDE2A/ADGRD1/ADGRG5/ADGRG1/SSTR2/PTGER1/GIPR/PTGIR/ADRA2B/ADM2/PTH1R/PSAPL1/GRM4/ADCYAP1R1	16
GOBP_ENDOTHELIAL_CELL_DEVELOPMENT	GOBP_ENDOTHELIAL_CELL_DEVELOPMENT	8/930	69/40755	0.000174475	0.00180895	0.00115893	HAPLN2/PDE2A/ROBO4/RAPGEF3/F2RL1/TNF/VEGFA/STC1	8
GOBP_MAST_CELL_ACTIVATION	GOBP_MAST_CELL_ACTIVATION	8/930	69/40755	0.000174475	0.00180895	0.00115893	PTPN6/SNAP23/UNC13D/HMOX1/TSLP/LAT2/NDRG1/PTGDS	8
GOCC_CELL_SUBSTRATE_JUNCTION	GOCC_CELL_SUBSTRATE_JUNCTION	23/930	431/40755	0.000175245	0.00181606	0.00116348	ARHGEF2/PLAU/MCAM/SNAP23/CORO2B/GRB7/SRCIN1/ITGB3/MISP/CNN1/NPHS1/PLAUR/TGM2/ITGB2/CDC42EP1/DAB2/SPRY4/PDGFRB/HMGA1/TRIP6/FLNC/PRAG1/AIF1L	23
GOBP_NEUROTROPHIN_SIGNALING_PATHWAY	GOBP_NEUROTROPHIN_SIGNALING_PATHWAY	6/930	37/40755	0.000176489	0.00182632	0.00117006	NGF/NTRK1/DDIT4/CORO1A/HAP1/NTF4	6
GOBP_CELLULAR_LIPID_CATABOLIC_PROCESS	GOBP_CELLULAR_LIPID_CATABOLIC_PROCESS	15/930	220/40755	0.000179735	0.00185723	0.00118986	SESN2/MFSD2A/ALDH1L2/PCK2/CRABP1/PLIN5/FGF21/PNPLA5/PRKCD/ACOX2/MGLL/ADTRP/NEU1/LPL/PNPLA7	15
GOBP_DETECTION_OF_TEMPERATURE_STIMULUS	GOBP_DETECTION_OF_TEMPERATURE_STIMULUS	5/930	24/40755	0.000181369	0.00186073	0.0011921	NTRK1/ANO1/NGFR/TRPM8/NTSR1	5
GOBP_POSITIVE_REGULATION_OF_TRANSCRIPTION_FROM_RNA_POLYMERASE_II_PROMOTER_IN_RESPONSE_TO_STRESS	GOBP_POSITIVE_REGULATION_OF_TRANSCRIPTION_FROM_RNA_POLYMERASE_II_PROMOTER_IN_RESPONSE_TO_STRESS	5/930	24/40755	0.000181369	0.00186073	0.0011921	SESN2/ATF3/DDIT3/CEBPB/VEGFA	5
GOBP_SMOOTH_MUSCLE_CELL_PROLIFERATION	GOBP_SMOOTH_MUSCLE_CELL_PROLIFERATION	13/930	173/40755	0.000184645	0.00189165	0.00121191	MEF2D/IL6R/PDCD4/CNN1/PTGIR/MMP9/HMOX1/PDGFB/HBEGF/PDGFRB/TNF/CDKN1A/MAP3K5	13
GOBP_STEROID_METABOLIC_PROCESS	GOBP_STEROID_METABOLIC_PROCESS	19/930	323/40755	0.000185633	0.00190087	0.00121781	GFI1/CH25H/FGF19/RDH5/CYP46A1/CYP1A1/HSD11B2/SCARF1/NR1D1/OSBPL7/CEBPA/OSBPL6/SNAI1/DAB2/FGF1/TNF/SHH/VLDLR/BAAT	19
GOBP_REGULATION_OF_CELLULAR_COMPONENT_SIZE	GOBP_REGULATION_OF_CELLULAR_COMPONENT_SIZE	20/930	350/40755	0.000186876	0.00191269	0.00122539	DRAXIN/NGF/CRABP2/TRIM46/ESAM/RIN3/CORO1A/CARMIL2/TRPV2/NPHS1/KCNN4/PPP1R15A/CDC42EP1/PRKCD/NKX6-1/F2RL1/CDHR2/VEGFA/DMTN/IQANK1	20
GOBP_PLATELET_AGGREGATION	GOBP_PLATELET_AGGREGATION	8/930	70/40755	0.000193089	0.00196138	0.00125658	MPL/PEAR1/PTPN6/ITGB3/C1QTNF1/SERPINE2/PRKCD/DMTN	8
GOBP_REGULATION_OF_DNA_TEMPLATED_TRANSCRIPTION_IN_RESPONSE_TO_STRESS	GOBP_REGULATION_OF_DNA_TEMPLATED_TRANSCRIPTION_IN_RESPONSE_TO_STRESS	7/930	53/40755	0.000194706	0.00197594	0.00126591	SESN2/ATF3/DDIT3/EPAS1/CEBPB/HMOX1/VEGFA	7
GOBP_POSITIVE_REGULATION_OF_ION_TRANSPORT	GOBP_POSITIVE_REGULATION_OF_ION_TRANSPORT	17/930	273/40755	0.000204613	0.0020571	0.00131791	P2RX5/PIRT/ATP1B2/TRPV2/HAP1/WNK4/KCNN4/CEBPB/NTSR1/CACNG2/PDGFB/SLC38A3/PDGFRB/ADCYAP1R1/STC1/ARC/GRIN1	17
GOBP_FORELIMB_MORPHOGENESIS	GOBP_FORELIMB_MORPHOGENESIS	6/930	38/40755	0.00020556	0.00206086	0.00132032	CRABP2/CACNA1C/ALDH1A2/OSR1/HOXA11/SHH	6
GOBP_POSITIVE_REGULATION_OF_ERBB_SIGNALING_PATHWAY	GOBP_POSITIVE_REGULATION_OF_ERBB_SIGNALING_PATHWAY	6/930	38/40755	0.00020556	0.00206086	0.00132032	AFAP1L2/HAP1/PLAUR/MMP9/PTK6/HBEGF	6
GOBP_REGULATION_OF_KERATINOCYTE_DIFFERENTIATION	GOBP_REGULATION_OF_KERATINOCYTE_DIFFERENTIATION	6/930	38/40755	0.00020556	0.00206086	0.00132032	ERRFI1/VDR/ETV4/ZFP36/FOXC1/AQP3	6
GOBP_RESPONSE_TO_OXIDATIVE_STRESS	GOBP_RESPONSE_TO_OXIDATIVE_STRESS	23/930	436/40755	0.000206868	0.00207137	0.00132705	SESN2/PLK3/ARNTL/ALDH3B1/FOSL1/FOS/FBLN5/NEIL1/CYGB/EPAS1/MMP9/HMOX1/MGAT3/PRKCD/ACOX2/ETV5/PDGFRB/STC2/TNF/MAPK13/FYN/MAP3K5/CA3	23
GOMF_LYASE_ACTIVITY	GOMF_LYASE_ACTIVITY	14/930	199/40755	0.00021135	0.00207137	0.00132705	ALOX5AP/PCK2/CHAC1/CYP1A1/NEIL1/ENO3/ALOX12B/ALOXE3/MOCOS/CYP2S1/CA11/CBS/HTD2/CA3	14
GOCC_ACTIN_CYTOSKELETON	GOCC_ACTIN_CYTOSKELETON	25/930	494/40755	0.000211414	0.00207137	0.00132705	ESPN/RAPGEF3/GJB6/CORO2B/CORO1A/MYLPF/CARMIL2/SMTNL2/MYO15A/SRCIN1/HAP1/SAMD14/MYO5B/APC2/MISP/FOXA3/TNNI3/ABLIM3/MYOZ3/FYN/MYH16/TRIP6/DMTN/ARC/AIF1L	25
GOBP_LEUKOCYTE_CELL_CELL_ADHESION	GOBP_LEUKOCYTE_CELL_CELL_ADHESION	21/930	381/40755	0.000213614	0.00207511	0.00132944	NLRP3/GATA3/CCDC88B/LRRC32/PTPN6/CORO1A/TBX21/FOXJ1/SMAD7/MADCAM1/EBI3/CEBPB/ITGB2/ADTRP/TNF/FYN/SHH/GCNT1/KLF4/ASS1/NRARP	21
GOBP_POSITIVE_REGULATION_OF_LIPID_METABOLIC_PROCESS	GOBP_POSITIVE_REGULATION_OF_LIPID_METABOLIC_PROCESS	12/930	153/40755	0.000217351	0.00207511	0.00132944	MFSD2A/SLC45A3/TNFAIP8L3/NR1D1/PLIN5/FGF21/PDGFB/PRKCD/DAB2/FGF1/PDGFRB/TNF	12
GOBP_PLATELET_ACTIVATION	GOBP_PLATELET_ACTIVATION	11/930	131/40755	0.000217825	0.00207511	0.00132944	MPL/PEAR1/PTPN6/ITGB3/C1QTNF1/ADRA2B/SERPINE2/THBD/PDGFB/PRKCD/DMTN	11
GOBP_STEROID_BIOSYNTHETIC_PROCESS	GOBP_STEROID_BIOSYNTHETIC_PROCESS	13/930	176/40755	0.000218725	0.00207511	0.00132944	GFI1/CH25H/FGF19/CYP46A1/CYP1A1/NR1D1/OSBPL7/OSBPL6/SNAI1/DAB2/FGF1/TNF/BAAT	13
GOCC_LEADING_EDGE_MEMBRANE	GOCC_LEADING_EDGE_MEMBRANE	13/930	176/40755	0.000218725	0.00207511	0.00132944	ARHGEF2/EPS8L2/RASGRP2/DDN/INPP5K/ITGB3/APC2/EPS8L1/SHISA7/ATP2B2/SPRY4/FGD2/AIF1L	13
GOBP_REGULATION_OF_PROTEIN_TYROSINE_KINASE_ACTIVITY	GOBP_REGULATION_OF_PROTEIN_TYROSINE_KINASE_ACTIVITY	9/930	90/40755	0.000218889	0.00207511	0.00132944	ERRFI1/AFAP1L2/GPRC5A/ERBB3/SRCIN1/PTK6/PDGFB/HBEGF/CSF1R	9
GOBP_NEGATIVE_REGULATION_OF_EPITHELIAL_CELL_APOPTOTIC_PROCESS	GOBP_NEGATIVE_REGULATION_OF_EPITHELIAL_CELL_APOPTOTIC_PROCESS	7/930	54/40755	0.000219338	0.00207511	0.00132944	GATA3/NUPR1/ANGPTL4/FGF21/IL11/HMOX1/SERPINE1	7
GOMF_CELL_CELL_ADHESION_MEDIATOR_ACTIVITY	GOMF_CELL_CELL_ADHESION_MEDIATOR_ACTIVITY	7/930	54/40755	0.000219338	0.00207511	0.00132944	PKP3/ESAM/ROBO4/ROBO3/KRT18/IZUMO1/CDC42EP1	7
GOBP_DETECTION_OF_STIMULUS_INVOLVED_IN_SENSORY_PERCEPTION_OF_PAIN	GOBP_DETECTION_OF_STIMULUS_INVOLVED_IN_SENSORY_PERCEPTION_OF_PAIN	5/930	25/40755	0.000222467	0.00207511	0.00132944	NTRK1/ANO1/NTSR1/TNF/FYN	5
GOBP_REGULATION_OF_AMPA_RECEPTOR_ACTIVITY	GOBP_REGULATION_OF_AMPA_RECEPTOR_ACTIVITY	5/930	25/40755	0.000222467	0.00207511	0.00132944	SHANK1/SHISA7/CACNG8/CACNG2/ARC	5
GOMF_CALMODULIN_BINDING	GOMF_CALMODULIN_BINDING	14/930	200/40755	0.000222577	0.00207511	0.00132944	KCNQ4/RGS16/CACNA1C/RRAD/MYO15A/NGFR/MYO5B/MKNK2/CNN1/KCNN4/ATP2B2/CAMK2B/TRPV6/GRIN1	14
GOMF_PLATELET_DERIVED_GROWTH_FACTOR_RECEPTOR_BINDING	GOMF_PLATELET_DERIVED_GROWTH_FACTOR_RECEPTOR_BINDING	4/930	14/40755	0.000224647	0.00209169	0.00134007	ITGB3/PDGFB/PDGFRB/VEGFA	4
GOBP_REGULATION_OF_IMMUNE_EFFECTOR_PROCESS	GOBP_REGULATION_OF_IMMUNE_EFFECTOR_PROCESS	20/930	355/40755	0.000225035	0.0020944	0.0013418	TNFRSF4/MR1/INAVA/NLRP3/GATA3/CLCF1/PTPN6/SLC7A5/TNFSF13/TBX21/UNC13D/FOXJ1/SMAD7/C3/CD22/ARID5A/ITGB2/HMOX1/F2RL1/TNF	20
GOCC_MEMBRANE_MICRODOMAIN	GOCC_MEMBRANE_MICRODOMAIN	19/930	329/40755	0.000234344	0.00216979	0.0013901	UNC5B/RTN4RL2/ANO1/STOML1/ADGRG1/ARID3A/TRPM8/NTSR1/ITGB2/HMOX1/ATP2B2/GASK1A/ADTRP/TNF/FYN/ADCYAP1R1/LAT2/SHH/ARC	19
GOMF_ACTIN_BINDING	GOMF_ACTIN_BINDING	23/930	440/40755	0.000235692	0.00217743	0.001395	ESPN/EPS8L2/GJB6/SYNE3/CORO2B/CORO1A/MYO15A/SAMD14/MYO5B/MISP/CNN1/GMFG/EPS8L1/TNNI3/ESPNL/SPEF1/ABLIM3/MYOZ3/PACRG/CAMK2B/FLNC/DMTN/AIF1L	23
GOBP_REGULATION_OF_PHOSPHATIDYLINOSITOL_3_KINASE_SIGNALING	GOBP_REGULATION_OF_PHOSPHATIDYLINOSITOL_3_KINASE_SIGNALING	10/930	111/40755	0.000235876	0.00217743	0.001395	NTRK1/UNC5B/PTPN6/ERBB3/SERPINE2/PDGFB/F2RL1/PDGFRB/TNF/RGL2	10
GOMF_DNA_BINDING_TRANSCRIPTION_FACTOR_BINDING	GOMF_DNA_BINDING_TRANSCRIPTION_FACTOR_BINDING	24/930	469/40755	0.000238439	0.00219639	0.00140714	MEF2D/NLRP3/GATA3/ARNTL/LMO2/VDR/NR4A1/DDIT3/CCDC62/DACT1/FOS/CEBPA/CEBPG/BCL3/EPAS1/ARID5A/HES6/HNF4A/CEBPB/BHLHE40/FOXC1/HMGA1/TRIP6/KLF4	24
GOBP_REGULATION_OF_REPRODUCTIVE_PROCESS	GOBP_REGULATION_OF_REPRODUCTIVE_PROCESS	13/930	178/40755	0.000244323	0.00224963	0.00144125	GPR3/OVGP1/PHLDA2/BNC1/NUPR1/SNAI1/LIF/DUSP1/VEGFA/RPS6KA2/LFNG/SHH/MAPK15	13
GOBP_INSULIN_SECRETION	GOBP_INSULIN_SECRETION	13/930	179/40755	0.000258055	0.00236797	0.00151707	BMP8A/ARNTL/ANO1/C2CD2L/SLC8B1/PCK2/NR1D1/GIPR/HNF4A/NKX6-1/TNF/VGF/MAFA	13
GOBP_HOMOTYPIC_CELL_CELL_ADHESION	GOBP_HOMOTYPIC_CELL_CELL_ADHESION	9/930	92/40755	0.0002586	0.00236995	0.00151834	MPL/PEAR1/PTPN6/ITGB3/C1QTNF1/PLAUR/SERPINE2/PRKCD/DMTN	9
GOBP_NEGATIVE_REGULATION_OF_RESPONSE_TO_WOUNDING	GOBP_NEGATIVE_REGULATION_OF_RESPONSE_TO_WOUNDING	9/930	92/40755	0.0002586	0.00236995	0.00151834	PLAU/C1QTNF1/SERPINE2/THBD/PDGFB/PRKCD/ADTRP/TNF/SERPINE1	9
GOMF_VOLTAGE_GATED_CHANNEL_ACTIVITY	GOMF_VOLTAGE_GATED_CHANNEL_ACTIVITY	14/930	203/40755	0.000259389	0.00237516	0.00152167	CLCNKA/KCNQ4/ANO1/CACNA1C/HVCN1/SCN4A/GRIN2D/KCNA7/CACNG8/KCNK15/KCNG1/CACNG2/GRIN1/KCND1	14
GOBP_NEGATIVE_REGULATION_OF_ION_TRANSPORT	GOBP_NEGATIVE_REGULATION_OF_ION_TRANSPORT	12/930	156/40755	0.000260188	0.00237944	0.00152442	SLC43A1/ISCU/RRAD/INPP5K/WNK4/CD33/OSR1/SERPINE2/MMP9/NTSR1/TNF/STC1	12
GOBP_REGULATION_OF_TRANSPORTER_ACTIVITY	GOBP_REGULATION_OF_TRANSPORTER_ACTIVITY	18/930	305/40755	0.000260572	0.00238194	0.00152602	JPH4/SYNGR3/RRAD/PIRT/FGF11/ATP1B2/HAP1/WNK4/SHANK1/SHISA7/CACNG8/OSR1/MMP9/KCNG1/NTSR1/CACNG2/PRKCD/ARC	18
GOBP_REGULATION_OF_CATION_CHANNEL_ACTIVITY	GOBP_REGULATION_OF_CATION_CHANNEL_ACTIVITY	13/930	180/40755	0.00027244	0.00247678	0.00158678	JPH4/RRAD/PIRT/FGF11/HAP1/SHANK1/SHISA7/CACNG8/MMP9/KCNG1/NTSR1/CACNG2/ARC	13
GOBP_NEGATIVE_REGULATION_OF_CELLULAR_RESPONSE_TO_INSULIN_STIMULUS	GOBP_NEGATIVE_REGULATION_OF_CELLULAR_RESPONSE_TO_INSULIN_STIMULUS	6/930	40/40755	0.000274951	0.0024912	0.00159602	INPP5K/GRB7/PID1/PRKCD/GRB10/LPL	6
GOBP_OLEFINIC_COMPOUND_METABOLIC_PROCESS	GOBP_OLEFINIC_COMPOUND_METABOLIC_PROCESS	12/930	157/40755	0.000275973	0.00249731	0.00159993	RDH5/CYP46A1/ALDH1A2/CYP1A1/HSD11B2/ALOX12B/ALOXE3/CYP2S1/MGLL/DAB2/PTGDS/GRIN1	12
GOMF_CALCIUM_ION_TRANSMEMBRANE_TRANSPORTER_ACTIVITY	GOMF_CALCIUM_ION_TRANSMEMBRANE_TRANSPORTER_ACTIVITY	11/930	135/40755	0.000283069	0.0025583	0.00163901	SLC3A2/CACNA1C/SLC8B1/TRPV2/GRIN2D/CACNG8/TRPM8/CACNG2/ATP2B2/TRPV6/GRIN1	11
GOMF_KINASE_INHIBITOR_ACTIVITY	GOMF_KINASE_INHIBITOR_ACTIVITY	8/930	74/40755	0.000284594	0.00256993	0.00164646	CAMK2N1/SFN/INKA2/WARS1/GMFG/TRIB3/SPRY4/CDKN1A	8
GOMF_PROTEIN_SERINE_THREONINE_TYROSINE_KINASE_ACTIVITY	GOMF_PROTEIN_SERINE_THREONINE_TYROSINE_KINASE_ACTIVITY	23/930	446/40755	0.000285571	0.00257768	0.00165142	PLK3/NTRK1/INSRR/CDC42BPG/ERBB3/RPS6KL1/PAK6/NEK8/WNK4/MKNK2/BRSK1/PTK6/SRMS/PRKCD/CSF1R/PDGFRB/MAPK13/TTBK1/FYN/MAP3K5/RPS6KA2/CAMK2B/MAPK15	23
GOBP_ADAPTIVE_IMMUNE_RESPONSE_BASED_ON_SOMATIC_RECOMBINATION_OF_IMMUNE_RECEPTORS_BUILT_FROM_IMMUNOGLOBULIN_SUPERFAMILY_DOMAINS	GOBP_ADAPTIVE_IMMUNE_RESPONSE_BASED_ON_SOMATIC_RECOMBINATION_OF_IMMUNE_RECEPTORS_BUILT_FROM_IMMUNOGLOBULIN_SUPERFAMILY_DOMAINS	20/930	363/40755	0.000300357	0.00270053	0.00173013	IL6R/MR1/NLRP3/GATA3/CLCF1/PTPN6/IGHA1/IL21R/TNFSF13/TBX21/UNC13D/FOXJ1/SMAD7/C3/EBI3/BCL3/ARID5A/PRKCD/TNF/C8G	20
GOBP_REGULATION_OF_GTPASE_ACTIVITY	GOBP_REGULATION_OF_GTPASE_ACTIVITY	20/930	363/40755	0.000300357	0.00270053	0.00173013	ARHGEF16/NTRK1/RGS16/RASGEF1A/WNT11/RASGRP2/RAPGEF3/ARHGAP9/RASAL1/FOXJ1/APC2/RASIP1/CCL20/NGEF/TGM2/F2RL1/RGL2/FGD2/ADAP1/TBC1D2	20
GOBP_EMBRYONIC_SKELETAL_JOINT_DEVELOPMENT	GOBP_EMBRYONIC_SKELETAL_JOINT_DEVELOPMENT	4/930	15/40755	0.00030081	0.00270053	0.00173013	WNT9A/HOXC11/OSR1/HOXA11	4
GOBP_QUATERNARY_AMMONIUM_GROUP_TRANSPORT	GOBP_QUATERNARY_AMMONIUM_GROUP_TRANSPORT	4/930	15/40755	0.00030081	0.00270053	0.00173013	SLC25A45/SLC25A47/SLC6A20/SLC25A20	4
GOBP_RENAL_SYSTEM_PROCESS_INVOLVED_IN_REGULATION_OF_BLOOD_VOLUME	GOBP_RENAL_SYSTEM_PROCESS_INVOLVED_IN_REGULATION_OF_BLOOD_VOLUME	4/930	15/40755	0.00030081	0.00270053	0.00173013	CORO2B/HSD11B2/PDGFB/F2RL1	4
GOCC_MANCHETTE	GOCC_MANCHETTE	4/930	15/40755	0.00030081	0.00270053	0.00173013	RIMBP3/RIMBP3B/RIMBP3C/PACRG	4
GOBP_SYNAPTIC_TRANSMISSION_GLUTAMATERGIC	GOBP_SYNAPTIC_TRANSMISSION_GLUTAMATERGIC	9/930	94/40755	0.000304101	0.00272439	0.00174542	NTRK1/GRIN2D/SLC17A7/CACNG8/SLC1A4/SERPINE2/CACNG2/TNF/GRM4	9
GOBP_ENDOCHONDRAL_BONE_MORPHOGENESIS	GOBP_ENDOCHONDRAL_BONE_MORPHOGENESIS	7/930	57/40755	0.000308648	0.00276283	0.00177004	MATN1/MEF2D/COL13A1/FOXC1/HOXA11/STC1/COL27A1	7
GOBP_POSITIVE_REGULATION_OF_DNA_BINDING	GOBP_POSITIVE_REGULATION_OF_DNA_BINDING	7/930	57/40755	0.000308648	0.00276283	0.00177004	NGF/GATA3/CEBPG/PLAUR/MMP9/FOXC1/KLF4	7
GOBP_HOMEOSTASIS_OF_NUMBER_OF_CELLS	GOBP_HOMEOSTASIS_OF_NUMBER_OF_CELLS	17/930	283/40755	0.000311351	0.00278357	0.00178332	MPL/GATA3/LMO1/CORO1A/ADGRG1/PMAIP1/DNASE2/CEBPG/ZFP36/FOXA3/EPAS1/MB/HMOX1/OCIAD2/VEGFA/DMTN/TSC22D3	17
GOCC_CYTOPLASMIC_MICROTUBULE	GOCC_CYTOPLASMIC_MICROTUBULE	8/930	75/40755	0.00031228	0.00278956	0.00178716	SAXO2/CYLD/HID1/ODF3L2/APC2/MISP/TOGARAM2/C4orf47	8
GOBP_ACTIN_FILAMENT_ORGANIZATION	GOBP_ACTIN_FILAMENT_ORGANIZATION	23/930	449/40755	0.000313827	0.00280222	0.00179527	ESPN/ARHGEF2/WNT11/ESAM/RAPGEF3/CORO2B/CORO1A/CARMIL2/INPP5K/MYO15A/SAMD14/MYO5B/TLE6/NPHS1/GMFG/SHANK1/ESPNL/CDC42EP1/PRKCD/F2RL1/DMTN/IQANK1/AIF1L	23
GOBP_GLIAL_CELL_DEVELOPMENT	GOBP_GLIAL_CELL_DEVELOPMENT	10/930	115/40755	0.000314465	0.00280559	0.00179743	MXRA8/POU3F1/MYRF/NR1D1/LGI4/SH3TC2/TNF/TTBK1/SHH/NDRG1	10
GOBP_POSITIVE_REGULATION_OF_VASCULATURE_DEVELOPMENT	GOBP_POSITIVE_REGULATION_OF_VASCULATURE_DEVELOPMENT	13/930	183/40755	0.000319776	0.00284473	0.00182251	RAPGEF3/PGF/ITGAX/FOXC2/C3/ANGPTL4/FUT1/HMOX1/ADM2/FGF1/VEGFA/SERPINE1/KLF4	13
GOBP_NEGATIVE_REGULATION_OF_CYTOKINE_PRODUCTION	GOBP_NEGATIVE_REGULATION_OF_CYTOKINE_PRODUCTION	20/930	365/40755	0.000322321	0.002865	0.0018355	ERRFI1/SARS1/NLRP3/GATA3/PDCD4/WNT11/LRRC32/PTPN6/DDIT3/CYLD/TBX21/FOXJ1/SMAD7/ZFP36/BCL3/CD33/HMOX1/F2RL1/TNF/KLF4	20
GOBP_HEART_PROCESS	GOBP_HEART_PROCESS	16/930	258/40755	0.000325407	0.00288619	0.00184908	EDN2/TH/CACNA1C/SPX/ATP1B2/SMAD7/TNNI3/EPAS1/SLC4A3/ADM2/ATP2B2/HBEGF/TNF/FYN/RPS6KA2/STC1	16
GOBP_POSITIVE_REGULATION_OF_ALCOHOL_BIOSYNTHETIC_PROCESS	GOBP_POSITIVE_REGULATION_OF_ALCOHOL_BIOSYNTHETIC_PROCESS	5/930	27/40755	0.000325509	0.00288619	0.00184908	NTSR1/PTH1R/DAB2/FGF1/ADCYAP1R1	5
GOBP_RENAL_FILTRATION	GOBP_RENAL_FILTRATION	5/930	27/40755	0.000325509	0.00288619	0.00184908	MCAM/IGHA1/CORO2B/PDGFB/F2RL1	5
GOCC_SPECIFIC_GRANULE	GOCC_SPECIFIC_GRANULE	12/930	160/40755	0.000328294	0.0029073	0.0018626	PLAU/ALDH3B1/PTPN6/HVCN1/SNAP23/CHRNB4/MMP25/RAB37/PLAUR/CD33/ITGB2/NEU1	12
GOBP_POSITIVE_REGULATION_OF_SMOOTH_MUSCLE_CELL_PROLIFERATION	GOBP_POSITIVE_REGULATION_OF_SMOOTH_MUSCLE_CELL_PROLIFERATION	9/930	95/40755	0.000329218	0.0029131	0.00186631	MEF2D/IL6R/MMP9/HMOX1/PDGFB/HBEGF/PDGFRB/TNF/MAP3K5	9
GOBP_ENDOTHELIUM_DEVELOPMENT	GOBP_ENDOTHELIUM_DEVELOPMENT	11/930	138/40755	0.000342184	0.00301754	0.00193322	HAPLN2/PDE2A/ROBO4/RAPGEF3/ITGAX/FOXC2/F2RL1/FGF1/TNF/VEGFA/STC1	11
GOBP_DENDRITIC_SPINE_MORPHOGENESIS	GOBP_DENDRITIC_SPINE_MORPHOGENESIS	7/930	58/40755	0.000344169	0.00302922	0.00194071	ZNF365/SRCIN1/SHANK1/NGEF/KIF1A/CAMK2B/ARC	7
GOBP_NEGATIVE_REGULATION_OF_PEPTIDYL_TYROSINE_PHOSPHORYLATION	GOBP_NEGATIVE_REGULATION_OF_PEPTIDYL_TYROSINE_PHOSPHORYLATION	7/930	58/40755	0.000344169	0.00302922	0.00194071	ERRFI1/GPRC5A/PTPN6/SRCIN1/PTK6/PRKCD/DMTN	7
GOBP_REGULATION_OF_APOPTOTIC_SIGNALING_PATHWAY	GOBP_REGULATION_OF_APOPTOTIC_SIGNALING_PATHWAY	20/930	367/40755	0.000345674	0.00303998	0.0019476	ARHGEF2/ATF3/UNC5B/DDIT3/MPV17L/CYLD/NUPR1/NGFR/TMC8/PMAIP1/PLAUR/BBC3/MMP9/SNAI1/HMOX1/PRKCD/CSF2/TNF/SERPINE1/TRAF1	20
GOBP_POSITIVE_REGULATION_OF_SYNAPTIC_TRANSMISSION	GOBP_POSITIVE_REGULATION_OF_SYNAPTIC_TRANSMISSION	12/930	161/40755	0.000347502	0.00305481	0.0019571	NTRK1/SYT12/CYP46A1/HAP1/GRIN2D/SHISA7/CACNG8/SERPINE2/CACNG2/SQSTM1/TNF/ARC	12
GOBP_REGULATION_OF_HORMONE_SECRETION	GOBP_REGULATION_OF_HORMONE_SECRETION	15/930	234/40755	0.000348749	0.00306452	0.00196332	BMP8A/ARNTL/ANO1/C2CD2L/SLC8B1/PCK2/NR1D1/C1QTNF1/GIPR/IL11/HNF4A/LIF/NKX6-1/DAB2/TNF	15
GOBP_CELLULAR_AMINO_ACID_METABOLIC_PROCESS	GOBP_CELLULAR_AMINO_ACID_METABOLIC_PROCESS	17/930	286/40755	0.000351581	0.00308815	0.00197846	SARS1/TH/CARS1/TPH1/CARNS1/BCAT1/SLC7A7/WARS1/GPT2/HNF4A/CBS/GARS1/PSPH/ASNS/PSAT1/BAAT/ASS1	17
GOBP_INORGANIC_ANION_TRANSPORT	GOBP_INORGANIC_ANION_TRANSPORT	13/930	185/40755	0.000355083	0.00311005	0.00199249	CLCNKA/BEST1/ANO1/SLC37A2/WNK4/ABCC3/SLC17A7/SLC1A4/SLC4A3/NMUR1/ANO7/CEBPB/SLC37A1	13
GOBP_RECEPTOR_SIGNALING_PATHWAY_VIA_STAT	GOBP_RECEPTOR_SIGNALING_PATHWAY_VIA_STAT	13/930	185/40755	0.000355083	0.00311005	0.00199249	IL6R/CLCF1/CRLF1/BCL3/PTK6/LIF/OCIAD2/TSLP/CSF2/CSF1R/TNF/VEGFA/FYN	13
GOBP_POSITIVE_REGULATION_OF_LEUKOCYTE_MEDIATED_IMMUNITY	GOBP_POSITIVE_REGULATION_OF_LEUKOCYTE_MEDIATED_IMMUNITY	11/930	139/40755	0.00036406	0.00318478	0.00204037	MR1/NLRP3/GATA3/CLCF1/TNFSF13/TBX21/C3/ARID5A/ITGB2/F2RL1/TNF	11
GOBP_REGULATED_EXOCYTOSIS	GOBP_REGULATED_EXOCYTOSIS	15/930	235/40755	0.000364835	0.00319027	0.00204389	TPH1/SYT12/SNAP23/SYNGR3/CORO1A/UNC13D/SYT5/OTOF/ITGB2/HMOX1/F2RL1/LAT2/TRPV6/DMTN/PTGDS	15
GOBP_POSITIVE_REGULATION_OF_CELL_PROJECTION_ORGANIZATION	GOBP_POSITIVE_REGULATION_OF_CELL_PROJECTION_ORGANIZATION	19/930	341/40755	0.000366207	0.00320097	0.00205074	NGF/CRABP2/NTRK1/EPS8L2/KATNB1/CARMIL2/SCARF1/ATP1B2/TRPV2/HAP1/PLK5/EPS8L1/PTK6/CDC42EP1/F2RL1/VEGFA/FYN/CAMK2B/VLDLR	19
GOBP_REGULATION_OF_BLOOD_CIRCULATION	GOBP_REGULATION_OF_BLOOD_CIRCULATION	16/930	261/40755	0.000369747	0.00322929	0.00206888	EDN2/TH/CACNA1C/SPX/SMTNL2/ATP1B2/SMAD7/TNNI3/EPAS1/ADRA2B/SLC4A3/ADM2/ATP2B2/HBEGF/TNF/STC1	16
GOBP_NEGATIVE_REGULATION_OF_ERK1_AND_ERK2_CASCADE	GOBP_NEGATIVE_REGULATION_OF_ERK1_AND_ERK2_CASCADE	8/930	77/40755	0.00037425	0.00326202	0.00208985	ERRFI1/ATF3/DUSP6/SPRED3/LIF/DAB2/SPRY4/DUSP4	8
GOBP_CELLULAR_RESPONSE_TO_CORTICOSTEROID_STIMULUS	GOBP_CELLULAR_RESPONSE_TO_CORTICOSTEROID_STIMULUS	7/930	59/40755	0.00038289	0.00333058	0.00213378	ERRFI1/DDIT4/PCK2/SSTR2/ZFP36/STC1/ASS1	7
GOBP_CELLULAR_RESPONSE_TO_UNFOLDED_PROTEIN	GOBP_CELLULAR_RESPONSE_TO_UNFOLDED_PROTEIN	9/930	97/40755	0.000384605	0.00333877	0.00213902	ATF3/CCND1/DDIT3/HSPB8/FGF21/PPP1R15A/STC2/PACRG/BHLHA15	9
GOMF_CYTOKINE_RECEPTOR_ACTIVITY	GOMF_CYTOKINE_RECEPTOR_ACTIVITY	9/930	97/40755	0.000384605	0.00333877	0.00213902	MPL/IL6R/IL21R/EBI3/CRLF1/IL2RB/CCRL2/GFRA3/IL3RA	9
GOBP_POSITIVE_REGULATION_OF_CHEMOTAXIS	GOBP_POSITIVE_REGULATION_OF_CHEMOTAXIS	11/930	140/40755	0.000387098	0.00335398	0.00214877	EDN2/ARTN/IL6R/PGF/PDGFB/F2RL1/CSF1R/PDGFRB/GPSM3/VEGFA/SERPINE1	11
GOBP_REGULATION_OF_EPITHELIAL_CELL_DIFFERENTIATION_INVOLVED_IN_KIDNEY_DEVELOPMENT	GOBP_REGULATION_OF_EPITHELIAL_CELL_DIFFERENTIATION_INVOLVED_IN_KIDNEY_DEVELOPMENT	4/930	16/40755	0.000393851	0.003389	0.00217121	GATA3/OSR1/MMP9/LIF	4
GOMF_ALDEHYDE_DEHYDROGENASE_NAD_P_PLUS_ACTIVITY	GOMF_ALDEHYDE_DEHYDROGENASE_NAD_P_PLUS_ACTIVITY	4/930	16/40755	0.000393851	0.003389	0.00217121	ALDH3B1/ALDH1L2/ALDH2/ALDH1A2	4
GOMF_RETINOL_BINDING	GOMF_RETINOL_BINDING	4/930	16/40755	0.000393851	0.003389	0.00217121	CRABP2/STRA6/CRABP1/C8G	4
GOBP_REGULATION_OF_HEART_CONTRACTION	GOBP_REGULATION_OF_HEART_CONTRACTION	14/930	212/40755	0.000402793	0.00346042	0.00221696	EDN2/TH/CACNA1C/SPX/ATP1B2/SMAD7/TNNI3/EPAS1/SLC4A3/ADM2/ATP2B2/HBEGF/TNF/STC1	14
GOBP_ENDODERM_DEVELOPMENT	GOBP_ENDODERM_DEVELOPMENT	8/930	78/40755	0.000408789	0.00350774	0.00224727	DUSP5/HOXC11/MMP9/ITGB2/DUSP1/COL12A1/DUSP4/ARC	8
GOBP_LEUKOCYTE_DEGRANULATION	GOBP_LEUKOCYTE_DEGRANULATION	8/930	78/40755	0.000408789	0.00350774	0.00224727	SNAP23/CORO1A/UNC13D/ITGB2/HMOX1/F2RL1/LAT2/PTGDS	8
GOBP_REGULATION_OF_GLUCOSE_TRANSMEMBRANE_TRANSPORT	GOBP_REGULATION_OF_GLUCOSE_TRANSMEMBRANE_TRANSPORT	8/930	78/40755	0.000408789	0.00350774	0.00224727	FGF19/INPP5K/C3/FGF21/PID1/TRIB3/TNF/GRB10	8
GOBP_EPITHELIAL_TO_MESENCHYMAL_TRANSITION	GOBP_EPITHELIAL_TO_MESENCHYMAL_TRANSITION	12/930	164/40755	0.000410927	0.00351786	0.00225376	GATA3/PDCD4/WNT11/VASN/SMAD7/SPRED3/SNAI1/KBTBD8/DAB2/FOXC1/AKNA/CRB2	12
GOBP_POSITIVE_REGULATION_OF_LEUKOCYTE_MIGRATION	GOBP_POSITIVE_REGULATION_OF_LEUKOCYTE_MIGRATION	11/930	141/40755	0.000411347	0.00351786	0.00225376	EDN2/IL6R/PGF/MADCAM1/CCL20/F2RL1/CSF1R/TNF/GPSM3/VEGFA/SERPINE1	11
GOBP_FAT_SOLUBLE_VITAMIN_METABOLIC_PROCESS	GOBP_FAT_SOLUBLE_VITAMIN_METABOLIC_PROCESS	6/930	43/40755	0.00041209	0.00351786	0.00225376	GFI1/ALDH1A2/CYP1A1/CRABP1/SNAI1/TNF	6
GOBP_POSITIVE_REGULATION_OF_CELL_ACTIVATION	GOBP_POSITIVE_REGULATION_OF_CELL_ACTIVATION	22/930	429/40755	0.000413207	0.003526	0.00225897	TNFRSF4/MPL/NLRP3/GATA3/CCDC88B/CLCF1/PTPN6/IGHA1/CORO1A/TNFSF13/TBX21/EBI3/CEBPA/ITGB2/F2RL1/TSLP/PDGFRB/TNF/CDKN1A/TTBK1/FYN/SHH	22
GOBP_BONE_MORPHOGENESIS	GOBP_BONE_MORPHOGENESIS	9/930	98/40755	0.000415049	0.00353193	0.00226278	MATN1/MEF2D/COL13A1/LTBP3/FOXC1/HOXA11/ATG9B/STC1/COL27A1	9
GOCC_RUFFLE_MEMBRANE	GOCC_RUFFLE_MEMBRANE	9/930	98/40755	0.000415049	0.00353193	0.00226278	ARHGEF2/EPS8L2/RASGRP2/INPP5K/ITGB3/EPS8L1/SPRY4/FGD2/AIF1L	9
GOBP_REGULATION_OF_PROTEIN_CONTAINING_COMPLEX_ASSEMBLY	GOBP_REGULATION_OF_PROTEIN_CONTAINING_COMPLEX_ASSEMBLY	21/930	401/40755	0.000421306	0.00358376	0.00229598	ESAM/HRK/DACT1/WARS1/CORO1A/CARMIL2/TPPP3/TMC8/NPHS1/RASIP1/PMEPA1/CDC42EP1/BIK/PRKCD/CSF2/TNF/VEGFA/TTBK1/DMTN/MAPK15/IQANK1	21
GOBP_REGULATION_OF_MIRNA_TRANSCRIPTION	GOBP_REGULATION_OF_MIRNA_TRANSCRIPTION	7/930	60/40755	0.000425016	0.00361105	0.00231346	GATA3/FOSL1/FOS/NGFR/PDGFB/TNF/KLF4	7
GOBP_CELLULAR_RESPONSE_TO_OXYGEN_LEVELS	GOBP_CELLULAR_RESPONSE_TO_OXYGEN_LEVELS	12/930	165/40755	0.000434128	0.00368701	0.00236213	MPL/PLK3/CPEB1/VASN/PMAIP1/EPAS1/HMOX1/STC2/VEGFA/STC1/NDRG1/AQP3	12
GOBP_SPROUTING_ANGIOGENESIS	GOBP_SPROUTING_ANGIOGENESIS	13/930	189/40755	0.000435727	0.00369186	0.00236523	MMRN2/NR4A1/PGF/FOXC2/NGFR/FUT1/HMOX1/ADAMTS9/FGF1/ADTRP/VEGFA/KLF4/NRARP	13
GOBP_REGULATION_OF_NEUROTRANSMITTER_LEVELS	GOBP_REGULATION_OF_NEUROTRANSMITTER_LEVELS	14/930	214/40755	0.000442534	0.00374071	0.00239653	SNCG/TH/SYT12/SLC6A12/NR4A1/SNAP23/CHRNB4/SYNGR3/ITGB3/SYT5/BRSK1/OTOF/GRM4/ACHE	14
GOBP_ANATOMICAL_STRUCTURE_HOMEOSTASIS	GOBP_ANATOMICAL_STRUCTURE_HOMEOSTASIS	18/930	319/40755	0.000445369	0.00376302	0.00241083	MFSD2A/INAVA/LTBP3/ESAM/GJB6/SERPINA3/IGHA1/ZG16B/CORO1A/ATP1B2/ITGB3/EPAS1/ATP2B2/PTH1R/CSF1R/FOXC1/VEGFA/CRB2	18
GOBP_ARTERY_MORPHOGENESIS	GOBP_ARTERY_MORPHOGENESIS	8/930	79/40755	0.000445872	0.00376302	0.00241083	WNT11/STRA6/FOXC2/SMAD7/ADAMTS9/PDGFRB/FOXC1/VEGFA	8
GOBP_SENSORY_PERCEPTION_OF_PAIN	GOBP_SENSORY_PERCEPTION_OF_PAIN	9/930	99/40755	0.000447448	0.00377338	0.00241746	NTRK1/ANO1/SPX/ALOXE3/GRIN2D/NTSR1/MGLL/TNF/FYN	9
GOBP_REGULATION_OF_ANIMAL_ORGAN_FORMATION	GOBP_REGULATION_OF_ANIMAL_ORGAN_FORMATION	5/930	29/40755	0.000461106	0.00387189	0.00248057	WNT11/HOXC11/FGF1/HOXA11/SHH	5
GOBP_REGULATION_OF_CAMP_MEDIATED_SIGNALING	GOBP_REGULATION_OF_CAMP_MEDIATED_SIGNALING	5/930	29/40755	0.000461106	0.00387189	0.00248057	GPR3/PDE2A/GIPR/RASD2/ADCYAP1R1	5
GOCC_PRESYNAPSE	GOCC_PRESYNAPSE	24/930	492/40755	0.000474462	0.00396704	0.00254153	NGF/SNCG/TH/PDE2A/SYT12/FOSL1/SLC6A12/NR4A1/CYP46A1/SNAP23/SV2B/SYNGR3/SRCIN1/HAP1/NTF4/SLC17A7/SYT5/BRSK1/OTOF/SLC30A3/NTSR1/ATP2B2/GRM4/GRIN1	24
GOBP_CELLULAR_RESPONSE_TO_PEPTIDE_HORMONE_STIMULUS	GOBP_CELLULAR_RESPONSE_TO_PEPTIDE_HORMONE_STIMULUS	17/930	294/40755	0.000481551	0.00401674	0.00257338	ERRFI1/INSRR/NR4A1/PCK2/CPEB1/FOXC2/INPP5K/GRB7/GDF15/FGF21/PID1/TRIB3/PRKCD/NKX6-1/GRB10/LPL/ASS1	17
GOBP_AMINE_TRANSPORT	GOBP_AMINE_TRANSPORT	9/930	100/40755	0.000481898	0.00401674	0.00257338	SNCG/TH/SLC43A1/SYT12/SYT5/ADRA2B/NTSR1/SLC38A3/TNF	9
GOCC_KERATIN_FILAMENT	GOCC_KERATIN_FILAMENT	9/930	100/40755	0.000481898	0.00401674	0.00257338	KRT7/KRT86/KRT87P/KRT81/KRT83/KRT18/KRTAP3-2/KRTAP4-8/FAM83H	9
GOBP_NEGATIVE_REGULATION_OF_LEUKOCYTE_CELL_CELL_ADHESION	GOBP_NEGATIVE_REGULATION_OF_LEUKOCYTE_CELL_CELL_ADHESION	11/930	144/40755	0.000491862	0.00408715	0.00261848	LRRC32/PTPN6/TBX21/FOXJ1/SMAD7/CEBPB/ADTRP/SHH/KLF4/ASS1/NRARP	11
GOBP_REGULATION_OF_PEPTIDYL_SERINE_PHOSPHORYLATION	GOBP_REGULATION_OF_PEPTIDYL_SERINE_PHOSPHORYLATION	11/930	144/40755	0.000491862	0.00408715	0.00261848	NGF/DDIT4/RAPGEF3/INPP5K/SMAD7/NTF4/IL11/LIF/TNF/VEGFA/DMTN	11
GOMF_SYMPORTER_ACTIVITY	GOMF_SYMPORTER_ACTIVITY	11/930	144/40755	0.000491862	0.00408715	0.00261848	MFSD2A/SLC45A3/SLC6A12/SLC13A5/SLC16A3/SLC1A5/SLC17A7/SLC1A4/SLC5A4/SLC6A20/SLC38A3	11
GOBP_POSITIVE_REGULATION_OF_CELLULAR_COMPONENT_BIOGENESIS	GOBP_POSITIVE_REGULATION_OF_CELLULAR_COMPONENT_BIOGENESIS	24/930	494/40755	0.000502386	0.00416978	0.00267142	COL16A1/NTRK1/EPS8L2/WNT11/RAPGEF3/HRK/MOAP1/WARS1/CARMIL2/TPPP3/HAP1/CRB3/NPHS1/RASIP1/EPS8L1/CDC42EP1/BIK/F2RL1/CSF2/TNF/VEGFA/TTBK1/MAPK15/WDR45	24
GOBP_ERBB_SIGNALING_PATHWAY	GOBP_ERBB_SIGNALING_PATHWAY	10/930	122/40755	0.000504329	0.0041737	0.00267393	ERRFI1/AFAP1L2/GPRC5A/GRB7/HAP1/PLAUR/MMP9/PTK6/HBEGF/SH3TC2	10
GOBP_MEMORY	GOBP_MEMORY	10/930	122/40755	0.000504329	0.0041737	0.00267393	CAMK2N1/NGF/TH/PAK6/NTF4/SHANK1/SHISA7/CEBPB/ARC/VLDLR	10
GOBP_POSITIVE_REGULATION_OF_PRODUCTION_OF_MOLECULAR_MEDIATOR_OF_IMMUNE_RESPONSE	GOBP_POSITIVE_REGULATION_OF_PRODUCTION_OF_MOLECULAR_MEDIATOR_OF_IMMUNE_RESPONSE	10/930	122/40755	0.000504329	0.0041737	0.00267393	TNFRSF4/INAVA/NLRP3/GATA3/CLCF1/SLC7A5/TNFSF13/TBX21/ARID5A/F2RL1	10
GOMF_HORMONE_ACTIVITY	GOMF_HORMONE_ACTIVITY	10/930	122/40755	0.000504329	0.0041737	0.00267393	EDN2/SPX/INHBE/CGB1/CGB7/CGB3/ADM2/STC2/VGF/STC1	10
GOBP_GLOMERULAR_MESANGIUM_DEVELOPMENT	GOBP_GLOMERULAR_MESANGIUM_DEVELOPMENT	4/930	17/40755	0.000505759	0.0041737	0.00267393	IL6R/FOXC2/PDGFB/PDGFRB	4
GOBP_MESODERMAL_CELL_FATE_COMMITMENT	GOBP_MESODERMAL_CELL_FATE_COMMITMENT	4/930	17/40755	0.000505759	0.0041737	0.00267393	FOXC2/SIX2/HOXA11/KLF4	4
GOBP_REGULATION_OF_GASTRULATION	GOBP_REGULATION_OF_GASTRULATION	4/930	17/40755	0.000505759	0.0041737	0.00267393	OSR1/TGIF2/HNF4A/CRB2	4
GOBP_RESPONSE_TO_CORTICOSTERONE	GOBP_RESPONSE_TO_CORTICOSTERONE	4/930	17/40755	0.000505759	0.0041737	0.00267393	TH/CCND1/FOSL1/FOS	4
GOMF_MHC_CLASS_I_RECEPTOR_ACTIVITY	GOMF_MHC_CLASS_I_RECEPTOR_ACTIVITY	4/930	17/40755	0.000505759	0.0041737	0.00267393	MR1/LILRB3/LILRA6/LILRB5	4
GOMF_ENDOPEPTIDASE_REGULATOR_ACTIVITY	GOMF_ENDOPEPTIDASE_REGULATOR_ACTIVITY	13/930	192/40755	0.000505956	0.0041737	0.00267393	NGF/SERPINA1/SERPINA3/SPINT1/NLRP1/SERPINB8/C3/SPINT2/SERPINE2/WFDC3/TIMP4/SERPINE1/CRB2	13
GOMF_HEPARIN_BINDING	GOMF_HEPARIN_BINDING	12/930	168/40755	0.000510465	0.00420768	0.0026957	LGR6/COL13A1/PGF/ADGRG1/CRISPLD2/SERPINE2/FGFRL1/HBEGF/FGF1/VEGFA/TMEM184A/LPL	12
GOBP_COLLAGEN_METABOLIC_PROCESS	GOBP_COLLAGEN_METABOLIC_PROCESS	9/930	101/40755	0.000518494	0.00426896	0.00273496	ERRFI1/MMP19/LARP6/MMP25/MMP28/CYGB/MMP9/PDGFRB/CTSL	9
GOMF_GTPASE_BINDING	GOMF_GTPASE_BINDING	17/930	296/40755	0.000519864	0.00427443	0.00273846	ARHGEF16/ERRFI1/SYTL1/ARHGEF2/RASSF5/TAMALIN/RNF41/RIN3/PARD6A/NGFR/UNC13D/MYO5B/RASIP1/MICALL1/FGD2/ADCYAP1R1/NDRG1	17
GOBP_HETEROTYPIC_CELL_CELL_ADHESION	GOBP_HETEROTYPIC_CELL_CELL_ADHESION	7/930	62/40755	0.000520348	0.00427443	0.00273846	ITGAX/ITGB3/MADCAM1/IZUMO1/ITGB2/TNF/KLF4	7
GOBP_REGULATION_OF_B_CELL_MEDIATED_IMMUNITY	GOBP_REGULATION_OF_B_CELL_MEDIATED_IMMUNITY	7/930	62/40755	0.000520348	0.00427443	0.00273846	CLCF1/PTPN6/TNFSF13/TBX21/FOXJ1/C3/TNF	7
GOBP_NEGATIVE_REGULATION_OF_ORGANELLE_ORGANIZATION	GOBP_NEGATIVE_REGULATION_OF_ORGANELLE_ORGANIZATION	19/930	351/40755	0.000521312	0.00427708	0.00274016	ARHGEF2/RNF41/CORO2B/MPV17L/NUPR1/CORO1A/KATNB1/CARMIL2/INPP5K/APC2/GMFG/SHANK1/SPEF1/LIF/PRKCD/DUSP1/RPS6KA2/DMTN/IQANK1	19
GOBP_POSITIVE_REGULATION_OF_SMALL_MOLECULE_METABOLIC_PROCESS	GOBP_POSITIVE_REGULATION_OF_SMALL_MOLECULE_METABOLIC_PROCESS	11/930	145/40755	0.000521464	0.00427708	0.00274016	SLC45A3/NR1D1/PMAIP1/PLIN5/PID1/NTSR1/PTH1R/DAB2/FGF1/TNF/ADCYAP1R1	11
GOBP_CELLULAR_COMPONENT_DISASSEMBLY	GOBP_CELLULAR_COMPONENT_DISASSEMBLY	23/930	466/40755	0.000525192	0.00430602	0.0027587	PLK3/ARHGEF2/DDIT4/MMP19/RNF41/RUBCNL/KATNB1/CARMIL2/MAP1LC3B/C3/APC2/PLK5/DNASE2/SPEF1/MMP9/F2RL1/SQSTM1/TNF/HMGA1/ATG9B/DMTN/IQANK1/WDR45	23
GOBP_PANCREAS_DEVELOPMENT	GOBP_PANCREAS_DEVELOPMENT	8/930	81/40755	0.00052823	0.00432598	0.00277149	IL6R/ARNTL/ALDH1A2/GIPR/HNF4A/NKX6-1/SHH/MNX1	8
GOMF_ISOPRENOID_BINDING	GOMF_ISOPRENOID_BINDING	6/930	45/40755	0.000529703	0.00432818	0.0027729	CRABP2/ALDH1A2/STRA6/CRABP1/C8G/PTGDS	6
GOCC_CYTOPLASMIC_SIDE_OF_MEMBRANE	GOCC_CYTOPLASMIC_SIDE_OF_MEMBRANE	13/930	193/40755	0.000531397	0.0043371	0.00277861	ERRFI1/TH/C2CD2L/CYLD/CARMIL2/GNG8/NTSR1/PTK6/SAMD10/SRMS/FYN/ANK1/TRAF1	13
GOBP_RENAL_SYSTEM_VASCULATURE_DEVELOPMENT	GOBP_RENAL_SYSTEM_VASCULATURE_DEVELOPMENT	5/930	30/40755	0.000542999	0.00441008	0.00282537	IL6R/FOXC2/OSR1/PDGFB/PDGFRB	5
GOMF_DNA_BINDING_TRANSCRIPTION_REPRESSOR_ACTIVITY	GOMF_DNA_BINDING_TRANSCRIPTION_REPRESSOR_ACTIVITY	18/930	325/40755	0.000554095	0.00449681	0.00288094	HES2/GFI1/ATF3/BATF3/GATA3/VAX1/NR1D1/TBX21/ZNF77/MXD1/HES6/SNAI1/CEBPB/TFAP2C/BHLHE40/NKX6-1/MAFK/ZNF425	18
GOBP_EAR_DEVELOPMENT	GOBP_EAR_DEVELOPMENT	14/930	219/40755	0.000556775	0.00451293	0.00289126	KCNQ4/GATA3/PDZD7/GJB6/STRC/STRA6/MYO15A/CEBPA/OSR1/SIX2/TMIE/PDGFRB/SHH/ESRP1	14
GOBP_POSITIVE_REGULATION_OF_GTPASE_ACTIVITY	GOBP_POSITIVE_REGULATION_OF_GTPASE_ACTIVITY	16/930	271/40755	0.00055717	0.00451293	0.00289126	ARHGEF16/NTRK1/RGS16/RASGEF1A/WNT11/RASGRP2/RAPGEF3/FOXJ1/APC2/CCL20/NGEF/TGM2/F2RL1/RGL2/ADAP1/TBC1D2	16
GOCC_POSTSYNAPTIC_MEMBRANE	GOCC_POSTSYNAPTIC_MEMBRANE	16/930	271/40755	0.00055717	0.00451293	0.00289126	COL13A1/CACNA1C/DDN/TAMALIN/CHRNB4/ITGB3/SLC16A3/SHANK1/GRIN2D/SHISA7/CACNG8/CACNG2/ATP2B2/ARC/GRIN1/KCND1	16
GOBP_NEGATIVE_REGULATION_OF_SMALL_MOLECULE_METABOLIC_PROCESS	GOBP_NEGATIVE_REGULATION_OF_SMALL_MOLECULE_METABOLIC_PROCESS	9/930	102/40755	0.000557338	0.00451293	0.00289126	MFSD2A/GFI1/DDIT4/FGF19/NUPR1/PLIN5/PID1/TRIB3/SNAI1	9
GOBP_REGULATION_OF_VASCULATURE_DEVELOPMENT	GOBP_REGULATION_OF_VASCULATURE_DEVELOPMENT	19/930	353/40755	0.000558369	0.00451619	0.00289335	SARS1/EFNA3/RAPGEF3/PGF/WARS1/ITGAX/FOXC2/C3/ANGPTL4/FUT1/HMOX1/ADM2/ADAMTS9/FGF1/FOXC1/TNF/VEGFA/SERPINE1/KLF4	19
GOBP_FEMALE_SEX_DIFFERENTIATION	GOBP_FEMALE_SEX_DIFFERENTIATION	10/930	124/40755	0.000573354	0.00461491	0.0029566	MMP19/STRA6/NUPR1/CEBPB/COL9A3/FOXC1/VEGFA/LFNG/ADCYAP1R1/VGF	10
GOBP_NEGATIVE_REGULATION_OF_PROTEIN_CONTAINING_COMPLEX_DISASSEMBLY	GOBP_NEGATIVE_REGULATION_OF_PROTEIN_CONTAINING_COMPLEX_DISASSEMBLY	8/930	82/40755	0.000573793	0.00461491	0.0029566	ARHGEF2/KATNB1/CARMIL2/APC2/SPEF1/TNF/DMTN/IQANK1	8
GOBP_ORGANOPHOSPHATE_ESTER_TRANSPORT	GOBP_ORGANOPHOSPHATE_ESTER_TRANSPORT	11/930	147/40755	0.000585147	0.00468146	0.00299924	MFSD2A/C2CD2L/SLC37A2/TNFAIP8L3/PITPNC1/SLC25A41/KCNN4/ANO7/SLC37A1/PRKCD/ATG9B	11
GOBP_REGULATION_OF_INSULIN_SECRETION	GOBP_REGULATION_OF_INSULIN_SECRETION	11/930	147/40755	0.000585147	0.00468146	0.00299924	BMP8A/ARNTL/ANO1/C2CD2L/SLC8B1/PCK2/NR1D1/GIPR/HNF4A/NKX6-1/TNF	11
GOBP_ENDOCRINE_PANCREAS_DEVELOPMENT	GOBP_ENDOCRINE_PANCREAS_DEVELOPMENT	6/930	46/40755	0.000597514	0.0047631	0.00305154	IL6R/ARNTL/GIPR/HNF4A/NKX6-1/MNX1	6
GOBP_POSITIVE_REGULATION_OF_BINDING	GOBP_POSITIVE_REGULATION_OF_BINDING	12/930	171/40755	0.000597792	0.00476355	0.00305182	NGF/GATA3/DACT1/LARP6/CEBPG/PLAUR/TRIB3/MMP9/MFNG/FOXC1/LFNG/KLF4	12
GOBP_LIPID_CATABOLIC_PROCESS	GOBP_LIPID_CATABOLIC_PROCESS	18/930	328/40755	0.00061655	0.00488593	0.00313023	SESN2/MFSD2A/ALDH1L2/PCK2/CYP46A1/CRABP1/SCARF1/PLIN5/FGF21/PNPLA5/PRKCD/ACOX2/MGLL/ADTRP/TNF/NEU1/LPL/PNPLA7	18
GOBP_CELLULAR_RESPONSE_TO_CALCIUM_ION	GOBP_CELLULAR_RESPONSE_TO_CALCIUM_ION	8/930	83/40755	0.00062248	0.00492568	0.0031557	RASGRP2/SYT12/RASAL1/ALOX5AP/FOS/JUNB/SYT5/DMTN	8
GOMF_TRANSMEMBRANE_RECEPTOR_PROTEIN_TYROSINE_KINASE_ACTIVITY	GOMF_TRANSMEMBRANE_RECEPTOR_PROTEIN_TYROSINE_KINASE_ACTIVITY	7/930	64/40755	0.000631956	0.00499333	0.00319904	NTRK1/INSRR/EFNA3/ERBB3/FGFRL1/CSF1R/PDGFRB	7
GOBP_REGULATION_OF_ASTROCYTE_DIFFERENTIATION	GOBP_REGULATION_OF_ASTROCYTE_DIFFERENTIATION	5/930	31/40755	0.000635346	0.00501277	0.00321149	CLCF1/NR1D1/SERPINE2/LIF/TTBK1	5
GOBP_TRIGLYCERIDE_CATABOLIC_PROCESS	GOBP_TRIGLYCERIDE_CATABOLIC_PROCESS	5/930	31/40755	0.000635346	0.00501277	0.00321149	PLIN5/FGF21/PNPLA5/MGLL/LPL	5
GOMF_FIBRONECTIN_BINDING	GOMF_FIBRONECTIN_BINDING	5/930	31/40755	0.000635346	0.00501277	0.00321149	ITGB3/FSTL3/LRRC15/VEGFA/CTSL	5
GOBP_CHEMOKINE_C_X_C_MOTIF_LIGAND_2_PRODUCTION	GOBP_CHEMOKINE_C_X_C_MOTIF_LIGAND_2_PRODUCTION	4/930	18/40755	0.000638559	0.00503347	0.00322476	F2RL1/TNF/LPL/KLF4	4
GOBP_URETER_DEVELOPMENT	GOBP_URETER_DEVELOPMENT	4/930	18/40755	0.000638559	0.00503347	0.00322476	GATA3/ALDH1A2/OSR1/SHH	4
GOBP_B_CELL_ACTIVATION	GOBP_B_CELL_ACTIVATION	18/930	329/40755	0.000638671	0.00503347	0.00322476	TNFRSF4/NTRK1/CLCF1/PTPN6/IGHA1/TNFSF13/TBX21/CD79B/FOXJ1/CEBPG/CD22/BCL3/IL11/MFNG/PRKCD/CDKN1A/LFNG/LAT2	18
GOBP_RETINA_DEVELOPMENT_IN_CAMERA_TYPE_EYE	GOBP_RETINA_DEVELOPMENT_IN_CAMERA_TYPE_EYE	11/930	149/40755	0.000655183	0.00513358	0.00328889	MFSD2A/IGFN1/ROM1/SLC17A7/DLX2/TGIF2/ATP2B2/PDGFRB/ACHE/ZHX2/CRB2	11
GOMF_TETRAPYRROLE_BINDING	GOMF_TETRAPYRROLE_BINDING	11/930	149/40755	0.000655183	0.00513358	0.00328889	CYP46A1/CYP1A1/NR1D1/CYGB/CYP2S1/ABCB6/CBS/MB/HMOX1/CYB561D2/STC2	11
GOBP_RESPONSE_TO_STEROID_HORMONE	GOBP_RESPONSE_TO_STEROID_HORMONE	18/930	330/40755	0.000661471	0.00518096	0.00331925	ERRFI1/DDIT4/TH/ARNTL/CCND1/FOSL1/PCK2/FOS/HSD11B2/NR1D1/SSTR2/ZFP36/PMEPA1/DAB2/ADTRP/TNF/STC1/ASS1	18
GOBP_REGULATION_OF_INTRACELLULAR_PROTEIN_TRANSPORT	GOBP_REGULATION_OF_INTRACELLULAR_PROTEIN_TRANSPORT	14/930	223/40755	0.000665358	0.00520573	0.00333512	SFN/PLK3/RAPGEF3/TAMALIN/CABP1/INPP5K/BBC3/ITGB2/PRKCD/SH3TC2/ABLIM3/FYN/SHH/DMTN	14
GOMF_PROTEIN_TYROSINE_SERINE_THREONINE_PHOSPHATASE_ACTIVITY	GOMF_PROTEIN_TYROSINE_SERINE_THREONINE_PHOSPHATASE_ACTIVITY	6/930	47/40755	0.000671867	0.0052314	0.00335156	DUSP5/DUSP8/DUSP6/DUSP1/DUSP4/PTP4A3	6
GOMF_CALCIUM_DEPENDENT_PROTEIN_BINDING	GOMF_CALCIUM_DEPENDENT_PROTEIN_BINDING	8/930	84/40755	0.000674446	0.0052314	0.00335156	S100A5/S100A3/S100A2/DMBT1/CABP1/TNNI3/S100P/VLDLR	8
GOBP_HINDBRAIN_DEVELOPMENT	GOBP_HINDBRAIN_DEVELOPMENT	11/930	150/40755	0.000692735	0.00534618	0.0034251	TRNP1/ZNF365/CEND1/ALDH1A2/ATP1B2/HAP1/SSTR2/SERPINE2/FOXC1/EN2/SHH	11
GOBP_RESPONSE_TO_NUTRIENT	GOBP_RESPONSE_TO_NUTRIENT	11/930	150/40755	0.000692735	0.00534618	0.0034251	CCND1/VDR/ALDH1A2/CYP1A1/GIPR/HMOX1/STC2/LPL/STC1/AQP3/ASS1	11
GOBP_REGULATION_OF_MUSCLE_SYSTEM_PROCESS	GOBP_REGULATION_OF_MUSCLE_SYSTEM_PROCESS	15/930	250/40755	0.000694276	0.00534627	0.00342515	ERRFI1/EDN2/MYBPH/CACNA1C/SPX/NR4A1/CHRNB4/SCN4A/SSTR2/SMAD7/CNN1/TNNI3/ADRA2B/CAMK2B/STC1	15
GOBP_SOMITOGENESIS	GOBP_SOMITOGENESIS	7/930	65/40755	0.000694457	0.00534627	0.00342515	ALDH1A2/FOXC2/HES7/FOXC1/LFNG/CRB2/NRARP	7
GOBP_ENDOCRINE_PROCESS	GOBP_ENDOCRINE_PROCESS	8/930	85/40755	0.000729851	0.00534627	0.00342515	EDN2/GATA3/HSD11B2/C1QTNF1/DAB2/F2RL1/RPS6KA2/TRPV6	8
GOBP_NEGATIVE_REGULATION_OF_CYSTEINE_TYPE_ENDOPEPTIDASE_ACTIVITY	GOBP_NEGATIVE_REGULATION_OF_CYSTEINE_TYPE_ENDOPEPTIDASE_ACTIVITY	8/930	85/40755	0.000729851	0.00534627	0.00342515	SFN/NR4A1/PLAUR/MMP9/LAMP3/TNF/VEGFA/KLF4	8
GOBP_POSITIVE_REGULATION_OF_LIPID_BIOSYNTHETIC_PROCESS	GOBP_POSITIVE_REGULATION_OF_LIPID_BIOSYNTHETIC_PROCESS	8/930	85/40755	0.000729851	0.00534627	0.00342515	MFSD2A/SLC45A3/NR1D1/PLIN5/PRKCD/DAB2/FGF1/TNF	8
GOBP_REGULATION_OF_NEURAL_PRECURSOR_CELL_PROLIFERATION	GOBP_REGULATION_OF_NEURAL_PRECURSOR_CELL_PROLIFERATION	8/930	85/40755	0.000729851	0.00534627	0.00342515	VAX1/CEND1/RASSF10/SPINT1/ADGRG1/SPINT2/VEGFA/SHH	8
GOBP_ALCOHOL_METABOLIC_PROCESS	GOBP_ALCOHOL_METABOLIC_PROCESS	19/930	361/40755	0.00073028	0.00534627	0.00342515	GFI1/CH25H/ALDH3B1/RDH5/ALDH2/PCK2/CYP46A1/ALDH1A2/CYP1A1/HSD11B2/INPP5K/SCARF1/CEBPA/NTSR1/PTH1R/DAB2/FGF1/ADCYAP1R1/VLDLR	19
GOBP_REGULATION_OF_CELL_SHAPE	GOBP_REGULATION_OF_CELL_SHAPE	11/930	151/40755	0.000732057	0.00534627	0.00342515	SYNE3/CORO1A/ITGB2/CDC42EP1/CSF1R/LST1/FGD2/VEGFA/FYN/PRAG1/DMTN	11
GOMF_IRON_ION_BINDING	GOMF_IRON_ION_BINDING	11/930	151/40755	0.000732057	0.00534627	0.00342515	CH25H/TH/TPH1/ISCU/CYP46A1/CYP1A1/ALOX12B/ALOXE3/CYGB/CYP2S1/KDM7A	11
GOBP_REGULATION_OF_LYMPHOCYTE_MEDIATED_IMMUNITY	GOBP_REGULATION_OF_LYMPHOCYTE_MEDIATED_IMMUNITY	12/930	175/40755	0.000733433	0.00534627	0.00342515	MR1/NLRP3/GATA3/CLCF1/PTPN6/TNFSF13/TBX21/FOXJ1/SMAD7/C3/ARID5A/TNF	12
GOBP_REGULATION_OF_INTRACELLULAR_TRANSPORT	GOBP_REGULATION_OF_INTRACELLULAR_TRANSPORT	18/930	333/40755	0.000734118	0.00534627	0.00342515	SFN/PLK3/TRIM46/RAPGEF3/TAMALIN/CABP1/INPP5K/HAP1/BBC3/ITGB2/PRKCD/DAB2/SH3TC2/ABLIM3/FYN/SHH/DMTN/MAPK15	18
GOBP_POSITIVE_REGULATION_OF_PROTEIN_SECRETION	GOBP_POSITIVE_REGULATION_OF_PROTEIN_SECRETION	10/930	128/40755	0.000734935	0.00534627	0.00342515	ANO1/C2CD2L/PCK2/PARD6A/KCNN4/GIPR/CD33/NKX6-1/F2RL1/ACHE	10
GOBP_ACUTE_PHASE_RESPONSE	GOBP_ACUTE_PHASE_RESPONSE	6/930	48/40755	0.000753184	0.00541571	0.00346964	IL6R/SERPINA1/SERPINA3/CEBPB/TNF/ASS1	6
GOBP_REGULATION_OF_PLATELET_ACTIVATION	GOBP_REGULATION_OF_PLATELET_ACTIVATION	6/930	48/40755	0.000753184	0.00541571	0.00346964	C1QTNF1/SERPINE2/THBD/PDGFB/PRKCD/DMTN	6
GOCC_PLASMA_MEMBRANE_SIGNALING_RECEPTOR_COMPLEX	GOCC_PLASMA_MEMBRANE_SIGNALING_RECEPTOR_COMPLEX	17/930	306/40755	0.00075325	0.00541571	0.00346964	INSRR/IL6R/PTPN6/ERBB3/CHRNB4/ITGAX/ITGB3/CD79B/GRIN2D/SHISA7/CACNG8/ITGB2/CACNG2/IL2RB/CSF2/TRAF1/GRIN1	17
GOBP_CELLULAR_RESPONSE_TO_CHEMICAL_STRESS	GOBP_CELLULAR_RESPONSE_TO_CHEMICAL_STRESS	18/930	334/40755	0.000759807	0.00545921	0.00349751	ERRFI1/SESN2/ARHGEF2/ARNTL/ALDH3B1/DDIT3/FOS/FBLN5/EPAS1/MMP9/HMOX1/MGAT3/PRKCD/ETV5/TNF/MAPK13/FYN/MAP3K5	18
GOBP_WATER_HOMEOSTASIS	GOBP_WATER_HOMEOSTASIS	7/930	66/40755	0.000761751	0.00546771	0.00350296	SFN/INPP5K/ALOX12B/ALOXE3/KRT16/MYO5B/AQP3	7
GOBP_STRESS_ACTIVATED_PROTEIN_KINASE_SIGNALING_CASCADE	GOBP_STRESS_ACTIVATED_PROTEIN_KINASE_SIGNALING_CASCADE	15/930	253/40755	0.000784091	0.00561311	0.00359611	INAVA/PDCD4/FGF19/DACT1/CYLD/NPHS1/ZFP36/F2RL1/DUSP1/TNF/MAPK13/VEGFA/MAP3K5/GADD45G/TRAF1	15
GOBP_CD4_POSITIVE_ALPHA_BETA_T_CELL_CYTOKINE_PRODUCTION	GOBP_CD4_POSITIVE_ALPHA_BETA_T_CELL_CYTOKINE_PRODUCTION	4/930	19/40755	0.000794297	0.0056636	0.00362846	NLRP3/GATA3/TBX21/ARID5A	4
GOBP_KIDNEY_MESENCHYME_DEVELOPMENT	GOBP_KIDNEY_MESENCHYME_DEVELOPMENT	4/930	19/40755	0.000794297	0.0056636	0.00362846	OSR1/SIX2/PDGFRB/SHH	4
GOBP_MAINTENANCE_OF_CELL_POLARITY	GOBP_MAINTENANCE_OF_CELL_POLARITY	4/930	19/40755	0.000794297	0.0056636	0.00362846	WNT11/CARMIL2/ANK1/CRB2	4
GOBP_NEGATIVE_REGULATION_OF_PEPTIDYL_THREONINE_PHOSPHORYLATION	GOBP_NEGATIVE_REGULATION_OF_PEPTIDYL_THREONINE_PHOSPHORYLATION	4/930	19/40755	0.000794297	0.0056636	0.00362846	DDIT4/INPP5K/SMAD7/DMTN	4
GOBP_NEUROTRANSMITTER_RECEPTOR_INTERNALIZATION	GOBP_NEUROTRANSMITTER_RECEPTOR_INTERNALIZATION	4/930	19/40755	0.000794297	0.0056636	0.00362846	ITGB3/CACNG8/CACNG2/ARC	4
GOMF_RETINAL_BINDING	GOMF_RETINAL_BINDING	4/930	19/40755	0.000794297	0.0056636	0.00362846	CRABP2/ALDH1A2/STRA6/CRABP1	4
GOBP_LYMPHOCYTE_ACTIVATION_INVOLVED_IN_IMMUNE_RESPONSE	GOBP_LYMPHOCYTE_ACTIVATION_INVOLVED_IN_IMMUNE_RESPONSE	13/930	202/40755	0.000813148	0.00578844	0.00370844	IL6R/NLRP3/GATA3/CLCF1/CORO1A/TNFSF13/TBX21/UNC13D/SMAD7/BCL3/MFNG/F2RL1/LFNG	13
GOBP_REGULATION_OF_EXTRINSIC_APOPTOTIC_SIGNALING_PATHWAY	GOBP_REGULATION_OF_EXTRINSIC_APOPTOTIC_SIGNALING_PATHWAY	11/930	153/40755	0.000816276	0.00580688	0.00372025	ARHGEF2/ATF3/UNC5B/CYLD/TMC8/PMAIP1/HMOX1/CSF2/TNF/SERPINE1/TRAF1	11
GOBP_BILE_ACID_METABOLIC_PROCESS	GOBP_BILE_ACID_METABOLIC_PROCESS	6/930	49/40755	0.000841896	0.00597139	0.00382565	FGF19/CYP46A1/NR1D1/OSBPL7/OSBPL6/BAAT	6
GOBP_MACROPHAGE_DIFFERENTIATION	GOBP_MACROPHAGE_DIFFERENTIATION	6/930	49/40755	0.000841896	0.00597139	0.00382565	CEBPA/MMP9/LIF/CSF2/CSF1R/VEGFA	6
GOBP_RESPONSE_TO_NICOTINE	GOBP_RESPONSE_TO_NICOTINE	6/930	49/40755	0.000841896	0.00597139	0.00382565	NTRK1/TH/CHRNB4/HMOX1/NKX6-1/TNF	6
GOBP_T_CELL_SELECTION	GOBP_T_CELL_SELECTION	6/930	49/40755	0.000841896	0.00597139	0.00382565	IL6R/GATA3/BCL11B/TBX21/SHH/CTSL	6
GOCC_RUFFLE	GOCC_RUFFLE	12/930	178/40755	0.000851276	0.0060265	0.00386095	ARHGEF2/EPS8L2/RASGRP2/CARMIL2/PARD6A/INPP5K/ITGB3/EPS8L1/PTK6/SPRY4/FGD2/AIF1L	12
GOBP_POSITIVE_REGULATION_OF_NEURON_DEATH	GOBP_POSITIVE_REGULATION_OF_NEURON_DEATH	8/930	87/40755	0.000851641	0.0060265	0.00386095	DDIT4/DDIT3/FOS/NUPR1/ITGB2/TNF/FYN/MAP3K5	8
GOBP_EMBRYONIC_DIGESTIVE_TRACT_DEVELOPMENT	GOBP_EMBRYONIC_DIGESTIVE_TRACT_DEVELOPMENT	5/930	33/40755	0.000854698	0.0060265	0.00386095	ALDH1A2/STRA6/SIX2/TNF/SHH	5
GOBP_INTERLEUKIN_4_PRODUCTION	GOBP_INTERLEUKIN_4_PRODUCTION	5/930	33/40755	0.000854698	0.0060265	0.00386095	NLRP3/GATA3/DDIT3/SLC7A5/CEBPB	5
GOBP_MESODERMAL_CELL_DIFFERENTIATION	GOBP_MESODERMAL_CELL_DIFFERENTIATION	5/930	33/40755	0.000854698	0.0060265	0.00386095	FOXC2/ITGB3/SIX2/HOXA11/KLF4	5
GOBP_NEGATIVE_REGULATION_OF_PROTEIN_LOCALIZATION_TO_MEMBRANE	GOBP_NEGATIVE_REGULATION_OF_PROTEIN_LOCALIZATION_TO_MEMBRANE	5/930	33/40755	0.000854698	0.0060265	0.00386095	INPP5K/PID1/LRRC15/DAB2/DMTN	5
GOBP_RESPONSE_TO_ARSENIC_CONTAINING_SUBSTANCE	GOBP_RESPONSE_TO_ARSENIC_CONTAINING_SUBSTANCE	5/930	33/40755	0.000854698	0.0060265	0.00386095	ATF3/CYP1A1/MKNK2/HMOX1/MAPK13	5
GOBP_ENTRY_INTO_HOST	GOBP_ENTRY_INTO_HOST	11/930	154/40755	0.000861305	0.00606893	0.00388813	TNFRSF4/CH25H/SLC3A2/ANPEP/CLDN6/CLDN9/ITGB3/SLC1A5/SIGLEC1/LAMP3/CTSL	11
GOMF_PEPTIDE_RECEPTOR_ACTIVITY	GOMF_PEPTIDE_RECEPTOR_ACTIVITY	11/930	154/40755	0.000861305	0.00606893	0.00388813	HCRTR1/INPP5K/SSTR2/KISS1R/GIPR/NMUR1/NTSR1/CCRL2/PTH1R/F2RL1/ADCYAP1R1	11
GOBP_PEPTIDYL_SERINE_MODIFICATION	GOBP_PEPTIDYL_SERINE_MODIFICATION	18/930	338/40755	0.000870421	0.00612934	0.00392684	NGF/DDIT4/RAPGEF3/INPP5K/SMAD7/MKNK2/NTF4/IL11/BRSK1/LIF/PDGFB/PRKCD/TNF/MAPK13/VEGFA/TTBK1/RPS6KA2/DMTN	18
GOCC_LATE_ENDOSOME	GOCC_LATE_ENDOSOME	16/930	283/40755	0.000884429	0.00621783	0.00398353	SLC30A2/NTRK1/MR1/SLC29A3/DDIT3/STOML1/CD68/UNC13D/SLC30A3/ABCB6/SIGLEC1/MICALL1/LAMP3/PARM1/SQSTM1/CTSL	16
GOBP_RESPONSE_TO_TEMPERATURE_STIMULUS	GOBP_RESPONSE_TO_TEMPERATURE_STIMULUS	12/930	179/40755	0.000893903	0.00628034	0.00402357	NTRK1/ANO1/FOS/PIRT/TRPV2/NGFR/TRPM8/NTSR1/HMOX1/FGF1/VGF/LPL	12
GOBP_DEVELOPMENT_OF_PRIMARY_FEMALE_SEXUAL_CHARACTERISTICS	GOBP_DEVELOPMENT_OF_PRIMARY_FEMALE_SEXUAL_CHARACTERISTICS	9/930	109/40755	0.000901225	0.00632765	0.00405389	MMP19/NUPR1/CEBPB/COL9A3/FOXC1/VEGFA/LFNG/ADCYAP1R1/VGF	9
GOBP_CELLULAR_GLUCOSE_HOMEOSTASIS	GOBP_CELLULAR_GLUCOSE_HOMEOSTASIS	11/930	155/40755	0.00090837	0.0063716	0.00408204	HKDC1/TH/ANO1/C2CD2L/GJB6/PCK2/NR1D1/NGFR/NPTX1/FOXA3/FGF21	11
GOBP_RESPONSE_TO_ESTROGEN	GOBP_RESPONSE_TO_ESTROGEN	7/930	68/40755	0.000911754	0.00639117	0.00409458	GATA3/CCND1/HAPLN3/ARID5A/HMOX1/PDGFRB/HOXA11	7
GOBP_REGULATION_OF_PROTEIN_DEPOLYMERIZATION	GOBP_REGULATION_OF_PROTEIN_DEPOLYMERIZATION	8/930	88/40755	0.000918367	0.00642708	0.00411759	ARHGEF2/KATNB1/CARMIL2/APC2/SPEF1/F2RL1/DMTN/IQANK1	8
GOBP_REGULATION_OF_RHO_PROTEIN_SIGNAL_TRANSDUCTION	GOBP_REGULATION_OF_RHO_PROTEIN_SIGNAL_TRANSDUCTION	8/930	88/40755	0.000918367	0.00642708	0.00411759	ARHGEF2/EPS8L2/ADGRG1/RASIP1/EPS8L1/F2RL1/PDGFRB/PRAG1	8
GOCC_POSTSYNAPTIC_DENSITY_MEMBRANE	GOCC_POSTSYNAPTIC_DENSITY_MEMBRANE	8/930	88/40755	0.000918367	0.00642708	0.00411759	CACNA1C/SLC16A3/GRIN2D/SHISA7/CACNG8/CACNG2/ATP2B2/ARC	8
GOBP_CAMP_MEDIATED_SIGNALING	GOBP_CAMP_MEDIATED_SIGNALING	6/930	50/40755	0.000938446	0.00654846	0.00419535	GPR3/PDE2A/RAPGEF3/GIPR/RASD2/ADCYAP1R1	6
GOBP_CELLULAR_RESPONSE_TO_GLUCOSE_STARVATION	GOBP_CELLULAR_RESPONSE_TO_GLUCOSE_STARVATION	6/930	50/40755	0.000938446	0.00654846	0.00419535	SESN2/PMAIP1/BRSK1/UPP1/ASNS/BHLHA15	6
GOBP_REGULATION_OF_EXTRINSIC_APOPTOTIC_SIGNALING_PATHWAY_VIA_DEATH_DOMAIN_RECEPTORS	GOBP_REGULATION_OF_EXTRINSIC_APOPTOTIC_SIGNALING_PATHWAY_VIA_DEATH_DOMAIN_RECEPTORS	6/930	50/40755	0.000938446	0.00654846	0.00419535	ARHGEF2/ATF3/TMC8/PMAIP1/HMOX1/SERPINE1	6
GOMF_FATTY_ACID_BINDING	GOMF_FATTY_ACID_BINDING	6/930	50/40755	0.000938446	0.00654846	0.00419535	CRABP2/ALOX5AP/CRABP1/HNF4A/ACOX2/PTGDS	6
GOCC_ACTIN_FILAMENT	GOCC_ACTIN_FILAMENT	9/930	110/40755	0.000962013	0.00669774	0.00429099	ESPN/GJB6/CORO1A/SMTNL2/APC2/MISP/FYN/DMTN/AIF1L	9
GOBP_VITAMIN_BIOSYNTHETIC_PROCESS	GOBP_VITAMIN_BIOSYNTHETIC_PROCESS	4/930	20/40755	0.000975031	0.00677088	0.00433784	GFI1/SNAI1/TNF/PSAT1	4
GOBP_VITAMIN_D_METABOLIC_PROCESS	GOBP_VITAMIN_D_METABOLIC_PROCESS	4/930	20/40755	0.000975031	0.00677088	0.00433784	GFI1/CYP1A1/SNAI1/TNF	4
GOMF_G_PROTEIN_BETA_SUBUNIT_BINDING	GOMF_G_PROTEIN_BETA_SUBUNIT_BINDING	4/930	20/40755	0.000975031	0.00677088	0.00433784	RGS11/GNG8/RASD2/F2RL1	4
GOBP_REGULATION_OF_SUPEROXIDE_METABOLIC_PROCESS	GOBP_REGULATION_OF_SUPEROXIDE_METABOLIC_PROCESS	5/930	34/40755	0.000983402	0.00681802	0.00436805	HVCN1/FBLN5/ITGB2/PRKCD/F2RL1	5
GOBP_RESPONSE_TO_FLUID_SHEAR_STRESS	GOBP_RESPONSE_TO_FLUID_SHEAR_STRESS	5/930	34/40755	0.000983402	0.00681802	0.00436805	SMAD7/CSF2/PDGFRB/KLF4/ASS1	5
GOBP_RETINOIC_ACID_METABOLIC_PROCESS	GOBP_RETINOIC_ACID_METABOLIC_PROCESS	5/930	34/40755	0.000983402	0.00681802	0.00436805	CRABP2/ALDH1A2/CYP1A1/CRABP1/CYP2S1	5
GOBP_ORGANIC_HYDROXY_COMPOUND_TRANSPORT	GOBP_ORGANIC_HYDROXY_COMPOUND_TRANSPORT	16/930	286/40755	0.000987981	0.00684073	0.0043826	SNCG/FGF19/SYT12/STRA6/ITGB3/OSBPL7/ABCC3/C1QTNF1/SLC16A3/SYT5/ADRA2B/OSBPL6/DAB2/SHH/MAPK15/AQP3	16
GOBP_NEURON_PROJECTION_ORGANIZATION	GOBP_NEURON_PROJECTION_ORGANIZATION	8/930	89/40755	0.000989216	0.00684073	0.0043826	ZNF365/SRCIN1/SHANK1/NGEF/KIF1A/FYN/CAMK2B/ARC	8
GOMF_ALCOHOL_BINDING	GOMF_ALCOHOL_BINDING	8/930	89/40755	0.000989216	0.00684073	0.0043826	CRABP2/STRA6/CRABP1/CDIPT/OSBPL7/OSBPL6/ADAP1/C8G	8
GOBP_POSITIVE_REGULATION_OF_CYTOKINE_PRODUCTION_INVOLVED_IN_IMMUNE_RESPONSE	GOBP_POSITIVE_REGULATION_OF_CYTOKINE_PRODUCTION_INVOLVED_IN_IMMUNE_RESPONSE	7/930	69/40755	0.000994995	0.00686088	0.00439551	INAVA/NLRP3/GATA3/SLC7A5/TBX21/ARID5A/F2RL1	7
GOBP_BIOLOGICAL_PROCESS_INVOLVED_IN_SYMBIOTIC_INTERACTION	GOBP_BIOLOGICAL_PROCESS_INVOLVED_IN_SYMBIOTIC_INTERACTION	16/930	287/40755	0.00102471	0.00705897	0.00452242	TNFRSF4/CH25H/SLC3A2/POU2F3/ANPEP/CLDN6/CLDN9/INPP5K/ITGB3/SLC1A5/SIGLEC1/LAMP3/LRRC15/F2RL1/CSF1R/CTSL	16
GOBP_ALPHA_BETA_T_CELL_DIFFERENTIATION	GOBP_ALPHA_BETA_T_CELL_DIFFERENTIATION	9/930	111/40755	0.00102608	0.00706396	0.00452561	IL6R/NLRP3/GATA3/BCL11B/TBX21/SMAD7/BCL3/SHH/CTSL	9
GOBP_VITAMIN_METABOLIC_PROCESS	GOBP_VITAMIN_METABOLIC_PROCESS	9/930	111/40755	0.00102608	0.00706396	0.00452561	GFI1/ALDH1L2/ALDH1A2/CYP1A1/CRABP1/MTHFD2/SNAI1/TNF/PSAT1	9
GOCC_SYNAPTIC_MEMBRANE	GOCC_SYNAPTIC_MEMBRANE	19/930	372/40755	0.00103976	0.00713532	0.00457133	COL13A1/PDE2A/FOSL1/CACNA1C/DDN/TAMALIN/CHRNB4/ITGB3/SLC16A3/SHANK1/GRIN2D/SHISA7/CACNG8/OTOF/CACNG2/ATP2B2/ARC/GRIN1/KCND1	19
GOBP_DETECTION_OF_MECHANICAL_STIMULUS	GOBP_DETECTION_OF_MECHANICAL_STIMULUS	6/930	51/40755	0.00104329	0.00714361	0.00457664	NTRK1/PDZD7/STRC/SERPINE2/TNF/FYN	6
GOBP_REGULATION_OF_MEIOTIC_CELL_CYCLE	GOBP_REGULATION_OF_MEIOTIC_CELL_CYCLE	6/930	51/40755	0.00104329	0.00714361	0.00457664	GPR3/LIF/DUSP1/RPS6KA2/LFNG/MAPK15	6
GOCC_EXCITATORY_SYNAPSE	GOCC_EXCITATORY_SYNAPSE	6/930	51/40755	0.00104329	0.00714361	0.00457664	SLC16A3/SHANK1/SLC17A7/SHISA7/ATP2B2/GRIN1	6
GOMF_CARBOXYLIC_ACID_BINDING	GOMF_CARBOXYLIC_ACID_BINDING	12/930	183/40755	0.00108261	0.00739876	0.0047401	CRABP2/VDR/ALOX5AP/CRABP1/CD22/CD33/GRIN2D/HNF4A/CASTOR1/ACOX2/PTGDS/GRIN1	12
GOBP_NEURAL_RETINA_DEVELOPMENT	GOBP_NEURAL_RETINA_DEVELOPMENT	7/930	70/40755	0.0010841	0.00740186	0.00474209	IGFN1/ROM1/SLC17A7/DLX2/ATP2B2/ZHX2/CRB2	7
GOBP_POSITIVE_REGULATION_OF_CHEMOKINE_PRODUCTION	GOBP_POSITIVE_REGULATION_OF_CHEMOKINE_PRODUCTION	7/930	70/40755	0.0010841	0.00740186	0.00474209	IL6R/HMOX1/F2RL1/TSLP/CSF1R/TNF/LPL	7
GOBP_SMOOTH_MUSCLE_CONTRACTION	GOBP_SMOOTH_MUSCLE_CONTRACTION	9/930	112/40755	0.00109357	0.0074618	0.0047805	HTR1D/EDN2/SPX/CHRNB4/SSTR2/CNN1/TNNI3/ADRA2B/NMUR1	9
GOMF_KINASE_REGULATOR_ACTIVITY	GOMF_KINASE_REGULATOR_ACTIVITY	14/930	235/40755	0.00110443	0.00752637	0.00482186	CAMK2N1/SFN/INKA2/AFAP1L2/CCND1/WNT11/GPRC5A/ERBB3/WARS1/GMFG/TRIB3/CISH/SPRY4/CDKN1A	14
GOBP_REGULATION_OF_SUPRAMOLECULAR_FIBER_ORGANIZATION	GOBP_REGULATION_OF_SUPRAMOLECULAR_FIBER_ORGANIZATION	19/930	374/40755	0.00110666	0.00753923	0.0048301	ARHGEF2/WNT11/ESAM/RAPGEF3/CORO2B/CORO1A/KATNB1/CARMIL2/INPP5K/APC2/NPHS1/GMFG/SHANK1/SPEF1/CDC42EP1/PRKCD/F2RL1/DMTN/IQANK1	19
GOBP_NEGATIVE_REGULATION_OF_NEURON_DEATH	GOBP_NEGATIVE_REGULATION_OF_NEURON_DEATH	13/930	209/40755	0.00111082	0.00755562	0.0048406	DRAXIN/NGF/NTRK1/UNC5B/CLCF1/ERBB3/CORO1A/CRLF1/NTF4/FGF21/CEBPB/HMOX1/EN2	13
GOMF_LIPID_TRANSPORTER_ACTIVITY	GOMF_LIPID_TRANSPORTER_ACTIVITY	11/930	159/40755	0.00111843	0.00759775	0.00486759	MFSD2A/C2CD2L/TNFAIP8L3/STRA6/OSBPL7/ABCC3/PITPNC1/ABCA10/OSBPL6/SLCO2A1/ATG9B	11
GOBP_REGULATION_OF_HOMOTYPIC_CELL_CELL_ADHESION	GOBP_REGULATION_OF_HOMOTYPIC_CELL_CELL_ADHESION	5/930	35/40755	0.00112595	0.00762965	0.00488803	C1QTNF1/PLAUR/SERPINE2/PRKCD/DMTN	5
GOBP_ROOF_OF_MOUTH_DEVELOPMENT	GOBP_ROOF_OF_MOUTH_DEVELOPMENT	8/930	91/40755	0.00114401	0.00773745	0.00495709	VAX1/WNT11/LRRC32/MMP25/OSR1/SNAI1/CSRNP1/SHH	8
GOMF_PEPTIDE_HORMONE_BINDING	GOMF_PEPTIDE_HORMONE_BINDING	6/930	52/40755	0.00115689	0.0078147	0.00500659	HCRTR1/C2CD2L/EBI3/GIPR/PTH1R/ADCYAP1R1	6
GOBP_CELLULAR_RESPONSE_TO_ARSENIC_CONTAINING_SUBSTANCE	GOBP_CELLULAR_RESPONSE_TO_ARSENIC_CONTAINING_SUBSTANCE	4/930	21/40755	0.00118283	0.00795254	0.00509489	ATF3/MKNK2/HMOX1/MAPK13	4
GOBP_NEGATIVE_REGULATION_OF_NEURAL_PRECURSOR_CELL_PROLIFERATION	GOBP_NEGATIVE_REGULATION_OF_NEURAL_PRECURSOR_CELL_PROLIFERATION	4/930	21/40755	0.00118283	0.00795254	0.00509489	VAX1/CEND1/SPINT1/SPINT2	4
GOBP_POSITIVE_REGULATION_OF_CALCIUM_ION_IMPORT	GOBP_POSITIVE_REGULATION_OF_CALCIUM_ION_IMPORT	4/930	21/40755	0.00118283	0.00795254	0.00509489	TRPV2/PDGFB/PDGFRB/STC1	4
GOBP_COLUMNAR_CUBOIDAL_EPITHELIAL_CELL_DIFFERENTIATION	GOBP_COLUMNAR_CUBOIDAL_EPITHELIAL_CELL_DIFFERENTIATION	8/930	92/40755	0.00122834	0.00824568	0.00528269	ARNTL/WNT11/DLX3/HNF4A/CEBPB/PTK6/NKX6-1/SERPINE1	8
GOBP_RECEPTOR_INTERNALIZATION	GOBP_RECEPTOR_INTERNALIZATION	9/930	114/40755	0.0012393	0.00830115	0.00531824	RIN3/NECAB2/ITGB3/CACNG8/ITGB2/CACNG2/VEGFA/ACHE/ARC	9
GOBP_CARTILAGE_MORPHOGENESIS	GOBP_CARTILAGE_MORPHOGENESIS	3/930	10/40755	0.00126062	0.00838666	0.00537301	MATN1/SNAI1/STC1	3
GOBP_CELL_PROLIFERATION_INVOLVED_IN_METANEPHROS_DEVELOPMENT	GOBP_CELL_PROLIFERATION_INVOLVED_IN_METANEPHROS_DEVELOPMENT	3/930	10/40755	0.00126062	0.00838666	0.00537301	OSR1/PDGFRB/SHH	3
GOBP_GLIAL_CELL_DERIVED_NEUROTROPHIC_FACTOR_RECEPTOR_SIGNALING_PATHWAY	GOBP_GLIAL_CELL_DERIVED_NEUROTROPHIC_FACTOR_RECEPTOR_SIGNALING_PATHWAY	3/930	10/40755	0.00126062	0.00838666	0.00537301	GATA3/GDF15/GFRA3	3
GOBP_L_ALANINE_TRANSPORT	GOBP_L_ALANINE_TRANSPORT	3/930	10/40755	0.00126062	0.00838666	0.00537301	SLC3A2/SLC1A4/SLC38A3	3
GOBP_PARAXIAL_MESODERM_MORPHOGENESIS	GOBP_PARAXIAL_MESODERM_MORPHOGENESIS	3/930	10/40755	0.00126062	0.00838666	0.00537301	WNT11/FOXC2/FOXC1	3
GOBP_REGULATION_OF_GLOMERULAR_FILTRATION	GOBP_REGULATION_OF_GLOMERULAR_FILTRATION	3/930	10/40755	0.00126062	0.00838666	0.00537301	CORO2B/PDGFB/F2RL1	3
GOBP_VITAMIN_D_BIOSYNTHETIC_PROCESS	GOBP_VITAMIN_D_BIOSYNTHETIC_PROCESS	3/930	10/40755	0.00126062	0.00838666	0.00537301	GFI1/SNAI1/TNF	3
GOMF_AROMATIC_AMINO_ACID_TRANSMEMBRANE_TRANSPORTER_ACTIVITY	GOMF_AROMATIC_AMINO_ACID_TRANSMEMBRANE_TRANSPORTER_ACTIVITY	3/930	10/40755	0.00126062	0.00838666	0.00537301	SLC3A2/SLC7A5/SLC38A3	3
GOMF_NEUROTROPHIN_BINDING	GOMF_NEUROTROPHIN_BINDING	3/930	10/40755	0.00126062	0.00838666	0.00537301	NTRK1/HAP1/NGFR	3
GOMF_PHOSPHATIDYLINOSITOL_TRANSFER_ACTIVITY	GOMF_PHOSPHATIDYLINOSITOL_TRANSFER_ACTIVITY	3/930	10/40755	0.00126062	0.00838666	0.00537301	C2CD2L/TNFAIP8L3/PITPNC1	3
GOBP_ESTABLISHMENT_OF_ENDOTHELIAL_BARRIER	GOBP_ESTABLISHMENT_OF_ENDOTHELIAL_BARRIER	6/930	53/40755	0.00127972	0.00847694	0.00543086	PDE2A/ROBO4/RAPGEF3/F2RL1/TNF/VEGFA	6
GOBP_REGULATION_OF_ALCOHOL_BIOSYNTHETIC_PROCESS	GOBP_REGULATION_OF_ALCOHOL_BIOSYNTHETIC_PROCESS	6/930	53/40755	0.00127972	0.00847694	0.00543086	GFI1/NTSR1/PTH1R/DAB2/FGF1/ADCYAP1R1	6
GOBP_RESPONSE_TO_ZINC_ION	GOBP_RESPONSE_TO_ZINC_ION	6/930	53/40755	0.00127972	0.00847694	0.00543086	SLC30A2/TH/HVCN1/KHK/SLC30A3/ASS1	6
GOBP_DNA_DAMAGE_RESPONSE_SIGNAL_TRANSDUCTION_BY_P53_CLASS_MEDIATOR	GOBP_DNA_DAMAGE_RESPONSE_SIGNAL_TRANSDUCTION_BY_P53_CLASS_MEDIATOR	7/930	72/40755	0.00128101	0.00847694	0.00543086	SESN2/PLK3/PMAIP1/BCL3/SNAI1/CDKN1A/NDRG1	7
GOBP_POSITIVE_REGULATION_OF_MITOCHONDRION_ORGANIZATION	GOBP_POSITIVE_REGULATION_OF_MITOCHONDRION_ORGANIZATION	7/930	72/40755	0.00128101	0.00847694	0.00543086	HRK/MOAP1/PMAIP1/PLAUR/BBC3/MMP9/BIK	7
GOBP_CELLULAR_RESPONSE_TO_LIPOPROTEIN_PARTICLE_STIMULUS	GOBP_CELLULAR_RESPONSE_TO_LIPOPROTEIN_PARTICLE_STIMULUS	5/930	36/40755	0.00128324	0.00847694	0.00543086	CD68/FGF21/ITGB2/ADTRP/LPL	5
GOBP_NEGATIVE_REGULATION_OF_ENDOTHELIAL_CELL_APOPTOTIC_PROCESS	GOBP_NEGATIVE_REGULATION_OF_ENDOTHELIAL_CELL_APOPTOTIC_PROCESS	5/930	36/40755	0.00128324	0.00847694	0.00543086	GATA3/ANGPTL4/FGF21/IL11/SERPINE1	5
GOBP_POSITIVE_REGULATION_OF_MORPHOGENESIS_OF_AN_EPITHELIUM	GOBP_POSITIVE_REGULATION_OF_MORPHOGENESIS_OF_AN_EPITHELIUM	5/930	36/40755	0.00128324	0.00847694	0.00543086	GATA3/MMRN2/ITGAX/LIF/VEGFA	5
GOBP_POSITIVE_T_CELL_SELECTION	GOBP_POSITIVE_T_CELL_SELECTION	5/930	36/40755	0.00128324	0.00847694	0.00543086	IL6R/BCL11B/TBX21/SHH/CTSL	5
GOMF_ACTIVE_ION_TRANSMEMBRANE_TRANSPORTER_ACTIVITY	GOMF_ACTIVE_ION_TRANSMEMBRANE_TRANSPORTER_ACTIVITY	15/930	266/40755	0.00129577	0.00855186	0.00547886	MFSD2A/SLC45A3/SLC3A2/SLC37A2/SLC6A12/SLC8B1/SLC13A5/ABCC3/SLC17A7/SLC4A3/SLC37A1/SLC5A4/ATP2B2/SLC6A20/SLCO2A1	15
GOBP_POSITIVE_REGULATION_OF_ADAPTIVE_IMMUNE_RESPONSE	GOBP_POSITIVE_REGULATION_OF_ADAPTIVE_IMMUNE_RESPONSE	9/930	115/40755	0.00131782	0.00866027	0.00554831	MR1/NLRP3/GATA3/CLCF1/TNFSF13/TBX21/C3/ARID5A/TNF	9
GOBP_REGULATION_OF_ADAPTIVE_IMMUNE_RESPONSE	GOBP_REGULATION_OF_ADAPTIVE_IMMUNE_RESPONSE	12/930	188/40755	0.00136388	0.00893839	0.00572649	MR1/NLRP3/GATA3/CLCF1/PTPN6/TNFSF13/TBX21/FOXJ1/SMAD7/C3/ARID5A/TNF	12
GOBP_REGULATION_OF_STEROID_BIOSYNTHETIC_PROCESS	GOBP_REGULATION_OF_STEROID_BIOSYNTHETIC_PROCESS	7/930	73/40755	0.00138941	0.00908641	0.00582132	GFI1/FGF19/NR1D1/SNAI1/DAB2/FGF1/TNF	7
GOBP_REGULATION_OF_ACTIN_FILAMENT_ORGANIZATION	GOBP_REGULATION_OF_ACTIN_FILAMENT_ORGANIZATION	15/930	268/40755	0.00139512	0.0091154	0.00583989	WNT11/ESAM/RAPGEF3/CORO2B/CORO1A/CARMIL2/INPP5K/NPHS1/GMFG/SHANK1/CDC42EP1/PRKCD/F2RL1/DMTN/IQANK1	15
GOBP_CELLULAR_RESPONSE_TO_TOPOLOGICALLY_INCORRECT_PROTEIN	GOBP_CELLULAR_RESPONSE_TO_TOPOLOGICALLY_INCORRECT_PROTEIN	9/930	116/40755	0.00140031	0.00914377	0.00585807	ATF3/CCND1/DDIT3/HSPB8/FGF21/PPP1R15A/STC2/PACRG/BHLHA15	9
GOBP_POSITIVE_REGULATION_OF_LEUKOCYTE_CHEMOTAXIS	GOBP_POSITIVE_REGULATION_OF_LEUKOCYTE_CHEMOTAXIS	8/930	94/40755	0.00141181	0.00919702	0.00589219	EDN2/IL6R/PGF/F2RL1/CSF1R/GPSM3/VEGFA/SERPINE1	8
GOBP_CELLULAR_RESPONSE_TO_CAMP	GOBP_CELLULAR_RESPONSE_TO_CAMP	6/930	54/40755	0.00141227	0.00919702	0.00589219	PDE2A/RAPGEF3/INPP5K/DMTN/STC1/ASS1	6
GOMF_CARBOHYDRATE_DERIVATIVE_TRANSMEMBRANE_TRANSPORTER_ACTIVITY	GOMF_CARBOHYDRATE_DERIVATIVE_TRANSMEMBRANE_TRANSPORTER_ACTIVITY	6/930	54/40755	0.00141227	0.00919702	0.00589219	MFSD2A/SLC29A3/SLC37A2/ABCC3/SLC25A41/SLC37A1	6
GOBP_CD4_POSITIVE_OR_CD8_POSITIVE_ALPHA_BETA_T_CELL_LINEAGE_COMMITMENT	GOBP_CD4_POSITIVE_OR_CD8_POSITIVE_ALPHA_BETA_T_CELL_LINEAGE_COMMITMENT	4/930	22/40755	0.00141974	0.00921764	0.00590539	IL6R/TBX21/SHH/CTSL	4
GOBP_NEGATIVE_REGULATION_OF_GLUCOSE_TRANSMEMBRANE_TRANSPORT	GOBP_NEGATIVE_REGULATION_OF_GLUCOSE_TRANSMEMBRANE_TRANSPORT	4/930	22/40755	0.00141974	0.00921764	0.00590539	INPP5K/PID1/TNF/GRB10	4
GOBP_REGULATION_OF_SUPEROXIDE_ANION_GENERATION	GOBP_REGULATION_OF_SUPEROXIDE_ANION_GENERATION	4/930	22/40755	0.00141974	0.00921764	0.00590539	HVCN1/ITGB2/PRKCD/F2RL1	4
GOBP_RESPONSE_TO_LEPTIN	GOBP_RESPONSE_TO_LEPTIN	4/930	22/40755	0.00141974	0.00921764	0.00590539	CCND1/NR1D1/EBI3/PID1	4
GOMF_IONOTROPIC_GLUTAMATE_RECEPTOR_BINDING	GOMF_IONOTROPIC_GLUTAMATE_RECEPTOR_BINDING	4/930	22/40755	0.00141974	0.00921764	0.00590539	SHANK1/SHISA7/CACNG2/SQSTM1	4
GOBP_MALE_SEX_DIFFERENTIATION	GOBP_MALE_SEX_DIFFERENTIATION	11/930	164/40755	0.00143569	0.00929595	0.00595556	NTRK1/GATA3/CCND1/NUPR1/ADGRG1/TFAP2C/COL9A3/BIK/PDGFRB/HOXA11/SHH	11
GOBP_NEURON_MIGRATION	GOBP_NEURON_MIGRATION	11/930	164/40755	0.00143569	0.00929595	0.00595556	TRIM46/ARHGEF2/GATA3/DDIT4/VAX1/ADGRG1/NKX6-1/GFRA3/VEGFA/FYN/CAMK2B	11
GOMF_SULFUR_COMPOUND_BINDING	GOMF_SULFUR_COMPOUND_BINDING	15/930	269/40755	0.00144713	0.00936726	0.00600125	LGR6/COL13A1/PGF/ADGRG1/CRISPLD2/SERPINE2/CBS/FGFRL1/HBEGF/FGF1/TPMT/VEGFA/TMEM184A/GAL3ST4/LPL	15
GOBP_SCHWANN_CELL_DIFFERENTIATION	GOBP_SCHWANN_CELL_DIFFERENTIATION	5/930	37/40755	0.00145617	0.00941523	0.00603198	POU3F1/ERBB3/LGI4/SH3TC2/NDRG1	5
GOBP_INTERFERON_GAMMA_PRODUCTION	GOBP_INTERFERON_GAMMA_PRODUCTION	9/930	117/40755	0.00148689	0.00959291	0.00614581	GATA3/DDIT3/SLC7A5/EBI3/CEBPG/BCL3/ARID5A/F2RL1/TNF	9
GOBP_POSITIVE_REGULATION_OF_LYMPHOCYTE_MEDIATED_IMMUNITY	GOBP_POSITIVE_REGULATION_OF_LYMPHOCYTE_MEDIATED_IMMUNITY	9/930	117/40755	0.00148689	0.00959291	0.00614581	MR1/NLRP3/GATA3/CLCF1/TNFSF13/TBX21/C3/ARID5A/TNF	9
GOBP_POSITIVE_REGULATION_OF_TRANSPORTER_ACTIVITY	GOBP_POSITIVE_REGULATION_OF_TRANSPORTER_ACTIVITY	9/930	117/40755	0.00148689	0.00959291	0.00614581	SYNGR3/PIRT/ATP1B2/HAP1/WNK4/NTSR1/CACNG2/PRKCD/ARC	9
GOBP_NEGATIVE_REGULATION_OF_CATABOLIC_PROCESS	GOBP_NEGATIVE_REGULATION_OF_CATABOLIC_PROCESS	17/930	326/40755	0.0014959	0.00963947	0.00617565	MFSD2A/DDIT4/PKP3/RNF41/NUPR1/PLIN5/ZFP36/RASIP1/SERPINE2/HMOX1/MGAT3/TIMP4/LAMP3/RBM24/TNF/FYN/SHH	17
GOBP_MYELOID_CELL_ACTIVATION_INVOLVED_IN_IMMUNE_RESPONSE	GOBP_MYELOID_CELL_ACTIVATION_INVOLVED_IN_IMMUNE_RESPONSE	8/930	95/40755	0.00151136	0.00969855	0.00621349	PTPN6/SNAP23/UNC13D/ITGB2/HMOX1/F2RL1/LAT2/PTGDS	8
GOBP_NEGATIVE_REGULATION_OF_NF_KAPPAB_TRANSCRIPTION_FACTOR_ACTIVITY	GOBP_NEGATIVE_REGULATION_OF_NF_KAPPAB_TRANSCRIPTION_FACTOR_ACTIVITY	8/930	95/40755	0.00151136	0.00969855	0.00621349	GFI1/NLRP3/DDIT3/CYLD/FOXJ1/BCL3/IRAK2/KLF4	8
GOBP_ACTIVATION_OF_PROTEIN_KINASE_ACTIVITY	GOBP_ACTIVATION_OF_PROTEIN_KINASE_ACTIVITY	10/930	141/40755	0.00153747	0.00986021	0.00631706	IL6R/WNT11/GPRC5A/ITGB3/ADRA2B/PDGFB/PRKCD/FGF1/VEGFA/TNFRSF10B	10
GOMF_PEPTIDE_BINDING	GOMF_PEPTIDE_BINDING	17/930	327/40755	0.0015453	0.00990745	0.00634733	HCRTR1/C2CD2L/CABP1/ANPEP/SLC7A5/NGFR/SSTR2/EBI3/GIPR/LILRB3/NMUR1/ITGB2/TMEM158/PTH1R/ADCYAP1R1/ACHE/GRIN1	17
GOBP_ALCOHOL_CATABOLIC_PROCESS	GOBP_ALCOHOL_CATABOLIC_PROCESS	6/930	55/40755	0.00155502	0.00995502	0.00637781	ALDH3B1/ALDH2/CYP46A1/INPP5K/SCARF1/NTSR1	6
GOBP_ENDODERM_FORMATION	GOBP_ENDODERM_FORMATION	6/930	55/40755	0.00155502	0.00995502	0.00637781	DUSP5/MMP9/ITGB2/DUSP1/COL12A1/DUSP4	6
GOBP_MAST_CELL_ACTIVATION_INVOLVED_IN_IMMUNE_RESPONSE	GOBP_MAST_CELL_ACTIVATION_INVOLVED_IN_IMMUNE_RESPONSE	6/930	55/40755	0.00155502	0.00995502	0.00637781	PTPN6/SNAP23/UNC13D/HMOX1/LAT2/PTGDS	6
GOBP_POSITIVE_REGULATION_OF_PROTEIN_TYROSINE_KINASE_ACTIVITY	GOBP_POSITIVE_REGULATION_OF_PROTEIN_TYROSINE_KINASE_ACTIVITY	6/930	55/40755	0.00155502	0.00995502	0.00637781	AFAP1L2/ERBB3/SRCIN1/PDGFB/HBEGF/CSF1R	6
GOBP_CELL_FATE_SPECIFICATION	GOBP_CELL_FATE_SPECIFICATION	8/930	96/40755	0.00161639	0.0103173	0.00660987	WNT11/TBX21/APC2/SIX2/HOXA11/SHH/MNX1/ESRP1	8
GOMF_SERINE_TYPE_ENDOPEPTIDASE_INHIBITOR_ACTIVITY	GOMF_SERINE_TYPE_ENDOPEPTIDASE_INHIBITOR_ACTIVITY	8/930	96/40755	0.00161639	0.0103173	0.00660987	SERPINA1/SERPINA3/SPINT1/SERPINB8/SPINT2/SERPINE2/WFDC3/SERPINE1	8
GOBP_POSITIVE_REGULATION_OF_SECRETION	GOBP_POSITIVE_REGULATION_OF_SECRETION	16/930	300/40755	0.00161765	0.0103192	0.0066111	ANO1/C2CD2L/PCK2/PARD6A/ALOX12B/UNC13D/C1QTNF1/KCNN4/GIPR/CD33/NTSR1/ITGB2/NKX6-1/DAB2/F2RL1/ACHE	16
GOBP_DIGESTIVE_SYSTEM_DEVELOPMENT	GOBP_DIGESTIVE_SYSTEM_DEVELOPMENT	10/930	142/40755	0.00162085	0.0103304	0.0066183	WNT11/DACT1/ALDH1A2/STRA6/CYP1A1/SIX2/PTK6/TNF/SHH/ASS1	10
GOBP_NEGATIVE_REGULATION_OF_TRANSMEMBRANE_TRANSPORT	GOBP_NEGATIVE_REGULATION_OF_TRANSMEMBRANE_TRANSPORT	10/930	142/40755	0.00162085	0.0103304	0.0066183	SLC43A1/ISCU/RRAD/INPP5K/OSR1/PID1/MMP9/NTSR1/TNF/GRB10	10
GOBP_REGULATION_OF_FAT_CELL_DIFFERENTIATION	GOBP_REGULATION_OF_FAT_CELL_DIFFERENTIATION	10/930	142/40755	0.00162085	0.0103304	0.0066183	GATA3/ARNTL/DDIT3/NR1D1/CEBPA/ZFP36/TRIB3/CEBPB/TNF/LPL	10
GOBP_ENDOPLASMIC_RETICULUM_UNFOLDED_PROTEIN_RESPONSE	GOBP_ENDOPLASMIC_RETICULUM_UNFOLDED_PROTEIN_RESPONSE	7/930	75/40755	0.00162761	0.0103673	0.00664196	ATF3/CCND1/DDIT3/FGF21/PPP1R15A/STC2/BHLHA15	7
GOBP_REGULATION_OF_NEURON_DIFFERENTIATION	GOBP_REGULATION_OF_NEURON_DIFFERENTIATION	12/930	192/40755	0.00163011	0.0103741	0.00664628	NGF/ARHGEF2/BCL11B/NTF4/ADRA2B/DLX2/HOXD3/TGIF2/NKX6-1/SHH/ESRP1/ZHX2	12
GOBP_NEGATIVE_REGULATION_OF_PRODUCTION_OF_MOLECULAR_MEDIATOR_OF_IMMUNE_RESPONSE	GOBP_NEGATIVE_REGULATION_OF_PRODUCTION_OF_MOLECULAR_MEDIATOR_OF_IMMUNE_RESPONSE	5/930	38/40755	0.00164566	0.0104638	0.00670374	TBX21/SMAD7/CD22/HMOX1/TNF	5
GOBP_T_CELL_CYTOKINE_PRODUCTION	GOBP_T_CELL_CYTOKINE_PRODUCTION	5/930	38/40755	0.00164566	0.0104638	0.00670374	NLRP3/GATA3/TBX21/SMAD7/ARID5A	5
GOBP_NEGATIVE_REGULATION_OF_SECRETION	GOBP_NEGATIVE_REGULATION_OF_SECRETION	11/930	167/40755	0.00165907	0.0105335	0.00674841	BMP8A/SPX/ERBB3/SRCIN1/WNK4/IL11/ADRA2B/LIF/HMOX1/ADTRP/TNF	11
GOBP_POSITIVE_REGULATION_OF_CALCIUM_ION_TRANSPORT	GOBP_POSITIVE_REGULATION_OF_CALCIUM_ION_TRANSPORT	9/930	119/40755	0.00167295	0.0106123	0.00679888	P2RX5/TRPV2/HAP1/NTSR1/PDGFB/PDGFRB/ADCYAP1R1/STC1/GRIN1	9
GOBP_RESPONSE_TO_FIBROBLAST_GROWTH_FACTOR	GOBP_RESPONSE_TO_FIBROBLAST_GROWTH_FACTOR	9/930	119/40755	0.00167295	0.0106123	0.00679888	GATA3/FGF19/NR4A1/NGFR/ZFP36/FGF21/FGFRL1/FGF1/SPRY4	9
GOBP_CIRCADIAN_SLEEP_WAKE_CYCLE	GOBP_CIRCADIAN_SLEEP_WAKE_CYCLE	4/930	23/40755	0.00168783	0.0106941	0.00685128	TH/NR1D1/CSF2/PTGDS	4
GOBP_POSITIVE_REGULATION_OF_STEROID_BIOSYNTHETIC_PROCESS	GOBP_POSITIVE_REGULATION_OF_STEROID_BIOSYNTHETIC_PROCESS	4/930	23/40755	0.00168783	0.0106941	0.00685128	NR1D1/DAB2/FGF1/TNF	4
GOBP_MAINTENANCE_OF_LOCATION	GOBP_MAINTENANCE_OF_LOCATION	17/930	330/40755	0.00170182	0.0107335	0.00687653	SLC30A2/CACNA1C/PTPN6/DDIT3/SLC8B1/JPH4/PDIA2/CORO1A/HAP1/ITGB3/C3/PLIN5/SLC30A3/NTSR1/TNF/MDFI/LPL	17
GOBP_DITERPENOID_BIOSYNTHETIC_PROCESS	GOBP_DITERPENOID_BIOSYNTHETIC_PROCESS	3/930	11/40755	0.00170403	0.0107335	0.00687653	CRABP2/ALDH1A2/CYP1A1	3
GOBP_EMBRYONIC_SKELETAL_JOINT_MORPHOGENESIS	GOBP_EMBRYONIC_SKELETAL_JOINT_MORPHOGENESIS	3/930	11/40755	0.00170403	0.0107335	0.00687653	HOXC11/OSR1/HOXA11	3
GOBP_LIPOXYGENASE_PATHWAY	GOBP_LIPOXYGENASE_PATHWAY	3/930	11/40755	0.00170403	0.0107335	0.00687653	ALOX5AP/ALOX12B/ALOXE3	3
GOBP_MAINTENANCE_OF_APICAL_BASAL_CELL_POLARITY	GOBP_MAINTENANCE_OF_APICAL_BASAL_CELL_POLARITY	3/930	11/40755	0.00170403	0.0107335	0.00687653	WNT11/ANK1/CRB2	3
GOBP_POSITIVE_REGULATION_OF_TRANSCRIPTION_FROM_RNA_POLYMERASE_II_PROMOTER_IN_RESPONSE_TO_ENDOPLASMIC_RETICULUM_STRESS	GOBP_POSITIVE_REGULATION_OF_TRANSCRIPTION_FROM_RNA_POLYMERASE_II_PROMOTER_IN_RESPONSE_TO_ENDOPLASMIC_RETICULUM_STRESS	3/930	11/40755	0.00170403	0.0107335	0.00687653	ATF3/DDIT3/CEBPB	3
GOBP_REGULATION_OF_TRANSCRIPTION_FROM_RNA_POLYMERASE_II_PROMOTER_IN_RESPONSE_TO_OXIDATIVE_STRESS	GOBP_REGULATION_OF_TRANSCRIPTION_FROM_RNA_POLYMERASE_II_PROMOTER_IN_RESPONSE_TO_OXIDATIVE_STRESS	3/930	11/40755	0.00170403	0.0107335	0.00687653	SESN2/EPAS1/HMOX1	3
GOCC_SERINE_TYPE_PEPTIDASE_COMPLEX	GOCC_SERINE_TYPE_PEPTIDASE_COMPLEX	3/930	11/40755	0.00170403	0.0107335	0.00687653	PLAU/PLAUR/THBD	3
GOBP_REGULATION_OF_POSTSYNAPTIC_MEMBRANE_NEUROTRANSMITTER_RECEPTOR_LEVELS	GOBP_REGULATION_OF_POSTSYNAPTIC_MEMBRANE_NEUROTRANSMITTER_RECEPTOR_LEVELS	6/930	56/40755	0.00170849	0.0107335	0.00687653	TAMALIN/ITGB3/NPTX1/CACNG8/CACNG2/ARC	6
GOBP_RESPONSE_TO_ETHANOL	GOBP_RESPONSE_TO_ETHANOL	9/930	120/40755	0.00177273	0.0111209	0.00712471	GATA3/TH/CCND1/FGF19/TNF/FYN/ADCYAP1R1/CA3/GRIN1	9
GOMF_VOLTAGE_GATED_CATION_CHANNEL_ACTIVITY	GOMF_VOLTAGE_GATED_CATION_CHANNEL_ACTIVITY	10/930	144/40755	0.0017986	0.0112537	0.00720979	KCNQ4/CACNA1C/HVCN1/GRIN2D/KCNA7/CACNG8/KCNG1/CACNG2/GRIN1/KCND1	10
GOBP_CHEMOKINE_PRODUCTION	GOBP_CHEMOKINE_PRODUCTION	8/930	98/40755	0.00184374	0.0115094	0.00737363	IL6R/HMOX1/F2RL1/TSLP/CSF1R/TNF/LPL/KLF4	8
GOBP_CELL_JUNCTION_ASSEMBLY	GOBP_CELL_JUNCTION_ASSEMBLY	20/930	421/40755	0.00184588	0.0115194	0.00738005	COL16A1/NTRK1/IGFN1/PKP3/WNT11/ESAM/GJB6/CORO2B/CLDN6/CLDN9/CLDN7/NPTX1/SMAD7/CRB3/SNAI1/TNF/VEGFA/TRIP6/ACHE/DMTN	20
GOMF_OXYGEN_BINDING	GOMF_OXYGEN_BINDING	5/930	39/40755	0.00185263	0.01154	0.00739322	TH/CYP1A1/CYGB/CBS/MB	5
GOBP_POSITIVE_REGULATION_OF_PROTEIN_CONTAINING_COMPLEX_ASSEMBLY	GOBP_POSITIVE_REGULATION_OF_PROTEIN_CONTAINING_COMPLEX_ASSEMBLY	12/930	195/40755	0.00185667	0.01154	0.00739322	HRK/WARS1/CARMIL2/TPPP3/NPHS1/RASIP1/CDC42EP1/BIK/CSF2/TNF/VEGFA/TTBK1	12
GOBP_EMBRYO_IMPLANTATION	GOBP_EMBRYO_IMPLANTATION	6/930	57/40755	0.00187318	0.0116191	0.00744392	TPPP3/MMP9/LIF/STC2/VEGFA/STC1	6
GOBP_OVARIAN_FOLLICLE_DEVELOPMENT	GOBP_OVARIAN_FOLLICLE_DEVELOPMENT	6/930	57/40755	0.00187318	0.0116191	0.00744392	MMP19/CEBPB/FOXC1/VEGFA/LFNG/VGF	6
GOBP_RUFFLE_ORGANIZATION	GOBP_RUFFLE_ORGANIZATION	6/930	57/40755	0.00187318	0.0116191	0.00744392	EPS8L2/CARMIL2/INPP5K/EPS8L1/CSF1R/AIF1L	6
GOMF_AMINO_ACID_BINDING	GOMF_AMINO_ACID_BINDING	6/930	57/40755	0.00187318	0.0116191	0.00744392	SESN2/TH/GRIN2D/CASTOR1/ASS1/GRIN1	6
GOBP_REGULATION_OF_ACTIN_FILAMENT_BASED_PROCESS	GOBP_REGULATION_OF_ACTIN_FILAMENT_BASED_PROCESS	19/930	392/40755	0.00189268	0.0117298	0.00751484	WNT11/ESAM/CACNA1C/RAPGEF3/CORO2B/CORO1A/CARMIL2/INPP5K/NPHS1/GMFG/SHANK1/CDC42EP1/PRKCD/F2RL1/CSF1R/PDGFRB/DMTN/STC1/IQANK1	19
GOBP_APICAL_JUNCTION_ASSEMBLY	GOBP_APICAL_JUNCTION_ASSEMBLY	7/930	77/40755	0.0018964	0.0117327	0.00751671	WNT11/ESAM/CLDN6/CLDN9/CLDN7/SNAI1/TNF	7
GOBP_POSITIVE_REGULATION_OF_INTERFERON_GAMMA_PRODUCTION	GOBP_POSITIVE_REGULATION_OF_INTERFERON_GAMMA_PRODUCTION	7/930	77/40755	0.0018964	0.0117327	0.00751671	SLC7A5/EBI3/CEBPG/BCL3/ARID5A/F2RL1/TNF	7
GOBP_SODIUM_ION_TRANSPORT	GOBP_SODIUM_ION_TRANSPORT	14/930	249/40755	0.00190118	0.0117522	0.0075292	SLC3A2/SLC6A12/SLC8B1/SLC13A5/FGF11/ATP1B2/WNK4/SCN4A/SLC17A7/OSR1/SERPINE2/SLC5A4/SLC6A20/SLC38A3	14
GOMF_CADHERIN_BINDING	GOMF_CADHERIN_BINDING	17/930	334/40755	0.0019311	0.0119232	0.00763876	ARHGEF16/SFN/PKP3/EPS8L2/SLC3A2/GPRC5A/KRT18/PAK6/PPL/VASN/EPS8L1/PTPRH/MICALL1/CDC42EP1/S100P/NDRG1/TBC1D2	17
GOBP_POSITIVE_REGULATION_OF_ERK1_AND_ERK2_CASCADE	GOBP_POSITIVE_REGULATION_OF_ERK1_AND_ERK2_CASCADE	13/930	223/40755	0.00198193	0.012178	0.00780198	HCRTR1/NTRK1/FGF19/TNFAIP8L3/NECAB2/FGF21/CCL20/PDGFB/F2RL1/FGF1/CSF1R/PDGFRB/TNF	13
GOBP_CAMERA_TYPE_EYE_MORPHOGENESIS	GOBP_CAMERA_TYPE_EYE_MORPHOGENESIS	9/930	122/40755	0.00198656	0.012183	0.00780518	MFSD2A/IGFN1/WNT9A/TH/ROM1/STRA6/VEGFA/ZHX2/CRB2	9
GOBP_NEGATIVE_REGULATION_OF_PROTEIN_SERINE_THREONINE_KINASE_ACTIVITY	GOBP_NEGATIVE_REGULATION_OF_PROTEIN_SERINE_THREONINE_KINASE_ACTIVITY	9/930	122/40755	0.00198656	0.012183	0.00780518	PDCD4/PTPN6/INPP5K/CEBPA/RASIP1/PRKCD/SPRY4/DUSP1/CDKN1A	9
GOBP_CELL_DIFFERENTIATION_INVOLVED_IN_METANEPHROS_DEVELOPMENT	GOBP_CELL_DIFFERENTIATION_INVOLVED_IN_METANEPHROS_DEVELOPMENT	4/930	24/40755	0.00198912	0.012183	0.00780518	OSR1/SIX2/LIF/PDGFB	4
GOBP_NEUROEPITHELIAL_CELL_DIFFERENTIATION	GOBP_NEUROEPITHELIAL_CELL_DIFFERENTIATION	4/930	24/40755	0.00198912	0.012183	0.00780518	WNT11/DLX3/CEBPB/SERPINE1	4
GOBP_ORGAN_INDUCTION	GOBP_ORGAN_INDUCTION	4/930	24/40755	0.00198912	0.012183	0.00780518	WNT11/HOXC11/FGF1/HOXA11	4
GOBP_POSITIVE_REGULATION_OF_CYSTEINE_TYPE_ENDOPEPTIDASE_ACTIVITY	GOBP_POSITIVE_REGULATION_OF_CYSTEINE_TYPE_ENDOPEPTIDASE_ACTIVITY	10/930	146/40755	0.00199178	0.012183	0.00780518	NLRP3/NLRP1/NGFR/PMAIP1/BBC3/TNF/TTBK1/FYN/MAP3K5/GRIN1	10
GOBP_REGULATION_OF_PROTEIN_BINDING	GOBP_REGULATION_OF_PROTEIN_BINDING	12/930	197/40755	0.0020216	0.0123025	0.00788176	PHLDA2/DACT1/TMC8/TRIB3/MMP9/MFNG/PDGFB/PRKCD/DAB2/CDKN1A/TTBK1/LFNG	12
GOBP_REGULATION_OF_SYNAPTIC_PLASTICITY	GOBP_REGULATION_OF_SYNAPTIC_PLASTICITY	12/930	197/40755	0.0020216	0.0123025	0.00788176	SYT12/JPH4/CYP46A1/GRIN2D/SHISA7/BRSK1/SERPINE2/SQSTM1/CAMK2B/VGF/ARC/GRIN1	12
GOCC_RECYCLING_ENDOSOME	GOCC_RECYCLING_ENDOSOME	12/930	197/40755	0.0020216	0.0123025	0.00788176	NTRK1/ACAP1/UNC13D/MYO5B/CD22/SYT5/MICALL1/PHETA2/SH3TC2/TNF/ATG9B/NDRG1	12
GOBP_ARACHIDONIC_ACID_METABOLIC_PROCESS	GOBP_ARACHIDONIC_ACID_METABOLIC_PROCESS	6/930	58/40755	0.0020496	0.0124343	0.00796621	CYP1A1/ALOX12B/ALOXE3/CYP2S1/MGLL/PTGDS	6
GOBP_MATERNAL_PROCESS_INVOLVED_IN_FEMALE_PREGNANCY	GOBP_MATERNAL_PROCESS_INVOLVED_IN_FEMALE_PREGNANCY	6/930	58/40755	0.0020496	0.0124343	0.00796621	VDR/TPPP3/JUNB/LIF/STC2/STC1	6
GOBP_P38MAPK_CASCADE	GOBP_P38MAPK_CASCADE	6/930	58/40755	0.0020496	0.0124343	0.00796621	CYLD/ZFP36/DUSP1/VEGFA/MAP3K5/GADD45G	6
GOBP_RESPONSE_TO_AMYLOID_BETA	GOBP_RESPONSE_TO_AMYLOID_BETA	6/930	58/40755	0.0020496	0.0124343	0.00796621	NTRK1/NGFR/MMP9/TNF/FYN/GRIN1	6
GOBP_PROTEIN_AUTOPHOSPHORYLATION	GOBP_PROTEIN_AUTOPHOSPHORYLATION	13/930	224/40755	0.00206121	0.0124979	0.00800692	ERRFI1/NTRK1/INSRR/MKNK2/PTK6/SRMS/PDGFB/CSF1R/PDGFRB/VEGFA/FYN/CAMK2B/MAPK15	13
GOCC_EARLY_ENDOSOME	GOCC_EARLY_ENDOSOME	19/930	395/40755	0.00206124	0.0124979	0.00800692	NTRK1/MR1/RIN3/CORO1A/HAP1/CD22/OSBPL6/ABCB6/SIGLEC1/PMEPA1/MICALL1/PHETA2/LAMP3/PARM1/F2RL1/FGD2/TMEM184A/PTP4A3/ARC	19
GOBP_METANEPHRIC_NEPHRON_DEVELOPMENT	GOBP_METANEPHRIC_NEPHRON_DEVELOPMENT	5/930	40/40755	0.00207801	0.0125854	0.00806299	OSR1/SIX2/LIF/PDGFB/PDGFRB	5
GOBP_TRIGLYCERIDE_BIOSYNTHETIC_PROCESS	GOBP_TRIGLYCERIDE_BIOSYNTHETIC_PROCESS	5/930	40/40755	0.00207801	0.0125854	0.00806299	MFSD2A/PCK2/C3/PLIN5/LPL	5
GOBP_EAR_MORPHOGENESIS	GOBP_EAR_MORPHOGENESIS	9/930	123/40755	0.00210093	0.0126278	0.00809017	KCNQ4/GATA3/PDZD7/GJB6/STRC/MYO15A/OSR1/SIX2/TMIE	9
GOBP_RESPONSE_TO_ESTRADIOL	GOBP_RESPONSE_TO_ESTRADIOL	9/930	123/40755	0.00210093	0.0126278	0.00809017	WNT8B/TH/CCND1/CCDC62/ALDH1A2/SSTR2/PDGFRB/ADCYAP1R1/ASS1	9
GOCC_NEURON_SPINE	GOCC_NEURON_SPINE	11/930	173/40755	0.0021911	0.0127885	0.00819313	DDN/NR1D1/HAP1/NGFR/SHANK1/SHISA7/NTSR1/ATP2B2/ARC/GRIN1/KCND1	11
GOBP_ASTROCYTE_DIFFERENTIATION	GOBP_ASTROCYTE_DIFFERENTIATION	7/930	79/40755	0.00219834	0.0127885	0.00819313	CLCF1/NR1D1/SERPINE2/LIF/TNF/TTBK1/SHH	7
GOBP_CELLULAR_RESPONSE_TO_CARBOHYDRATE_STIMULUS	GOBP_CELLULAR_RESPONSE_TO_CARBOHYDRATE_STIMULUS	10/930	148/40755	0.00220135	0.0127885	0.00819313	TH/ANO1/C2CD2L/GJB6/PCK2/NR1D1/NPTX1/FGF21/MAPK13/RPS6KA2	10
GOBP_REGULATION_OF_PROTEIN_LOCALIZATION_TO_CELL_PERIPHERY	GOBP_REGULATION_OF_PROTEIN_LOCALIZATION_TO_CELL_PERIPHERY	9/930	124/40755	0.00222048	0.0127885	0.00819313	ARHGEF16/TAMALIN/MISP/PID1/CACNG2/LRRC15/DAB2/SQSTM1/TNF	9
GOBP_CELLULAR_RESPONSE_TO_LITHIUM_ION	GOBP_CELLULAR_RESPONSE_TO_LITHIUM_ION	3/930	12/40755	0.00223363	0.0127885	0.00819313	SLC13A5/CEBPA/SHH	3
GOBP_GLOMERULAR_MESANGIAL_CELL_PROLIFERATION	GOBP_GLOMERULAR_MESANGIAL_CELL_PROLIFERATION	3/930	12/40755	0.00223363	0.0127885	0.00819313	IL6R/PDGFB/PDGFRB	3
GOBP_L_SERINE_METABOLIC_PROCESS	GOBP_L_SERINE_METABOLIC_PROCESS	3/930	12/40755	0.00223363	0.0127885	0.00819313	CBS/PSPH/PSAT1	3
GOBP_MAST_CELL_MIGRATION	GOBP_MAST_CELL_MIGRATION	3/930	12/40755	0.00223363	0.0127885	0.00819313	PGF/RIN3/VEGFA	3
GOBP_REGULATION_OF_VITAMIN_METABOLIC_PROCESS	GOBP_REGULATION_OF_VITAMIN_METABOLIC_PROCESS	3/930	12/40755	0.00223363	0.0127885	0.00819313	GFI1/SNAI1/TNF	3
GOMF_ALANINE_TRANSMEMBRANE_TRANSPORTER_ACTIVITY	GOMF_ALANINE_TRANSMEMBRANE_TRANSPORTER_ACTIVITY	3/930	12/40755	0.00223363	0.0127885	0.00819313	SLC3A2/SLC1A4/SLC38A3	3
GOMF_INHIBITORY_MHC_CLASS_I_RECEPTOR_ACTIVITY	GOMF_INHIBITORY_MHC_CLASS_I_RECEPTOR_ACTIVITY	3/930	12/40755	0.00223363	0.0127885	0.00819313	LILRB3/LILRA6/LILRB5	3
GOMF_NEUROTROPHIN_RECEPTOR_BINDING	GOMF_NEUROTROPHIN_RECEPTOR_BINDING	3/930	12/40755	0.00223363	0.0127885	0.00819313	NGF/NTRK1/NTF4	3
GOBP_PROTEIN_LOCALIZATION_TO_CELL_PERIPHERY	GOBP_PROTEIN_LOCALIZATION_TO_CELL_PERIPHERY	17/930	339/40755	0.00225362	0.0127885	0.00819313	ARHGEF16/PKP3/TAMALIN/KRT18/ZDHHC22/INPP5K/NPTX1/CRB3/MISP/TMEM150A/PID1/CACNG2/LRRC15/DAB2/SQSTM1/TNF/ANK1	17
GOBP_REGULATION_OF_AUTOPHAGY	GOBP_REGULATION_OF_AUTOPHAGY	17/930	339/40755	0.00225362	0.0127885	0.00819313	SESN2/PLK3/DEPP1/RNF41/DDIT3/HSPB8/MOAP1/NUPR1/OSBPL7/RASIP1/TRIB3/HMOX1/LAMP3/TFEB/MAPK15/WDR45/RAB39B	17
GOMF_VITAMIN_BINDING	GOMF_VITAMIN_BINDING	10/930	149/40755	0.00231258	0.0128939	0.00826062	CRABP2/VDR/ALDH1A2/STRA6/CRABP1/GPT2/MOCOS/CBS/PSAT1/C8G	10
GOBP_CELL_JUNCTION_MAINTENANCE	GOBP_CELL_JUNCTION_MAINTENANCE	5/930	41/40755	0.00232274	0.0129032	0.0082666	INAVA/PLEKHA7/PARD6A/F2RL1/CSF1R	5
GOBP_NEUTRAL_LIPID_CATABOLIC_PROCESS	GOBP_NEUTRAL_LIPID_CATABOLIC_PROCESS	5/930	41/40755	0.00232274	0.0129032	0.0082666	PLIN5/FGF21/PNPLA5/MGLL/LPL	5
GOBP_POSITIVE_REGULATION_OF_B_CELL_MEDIATED_IMMUNITY	GOBP_POSITIVE_REGULATION_OF_B_CELL_MEDIATED_IMMUNITY	5/930	41/40755	0.00232274	0.0129032	0.0082666	CLCF1/TNFSF13/TBX21/C3/TNF	5
GOMF_EXTRACELLULAR_MATRIX_STRUCTURAL_CONSTITUENT_CONFERRING_TENSILE_STRENGTH	GOMF_EXTRACELLULAR_MATRIX_STRUCTURAL_CONSTITUENT_CONFERRING_TENSILE_STRENGTH	5/930	41/40755	0.00232274	0.0129032	0.0082666	COL16A1/COL13A1/COL9A3/COL12A1/COL27A1	5
GOMF_SH2_DOMAIN_BINDING	GOMF_SH2_DOMAIN_BINDING	5/930	41/40755	0.00232274	0.0129032	0.0082666	AFAP1L2/PTPN6/SYNGR3/SQSTM1/LAT2	5
GOBP_POSITIVE_REGULATION_OF_INTERLEUKIN_4_PRODUCTION	GOBP_POSITIVE_REGULATION_OF_INTERLEUKIN_4_PRODUCTION	4/930	25/40755	0.00232563	0.0129032	0.0082666	NLRP3/GATA3/SLC7A5/CEBPB	4
GOBP_RENAL_SYSTEM_PROCESS_INVOLVED_IN_REGULATION_OF_SYSTEMIC_ARTERIAL_BLOOD_PRESSURE	GOBP_RENAL_SYSTEM_PROCESS_INVOLVED_IN_REGULATION_OF_SYSTEMIC_ARTERIAL_BLOOD_PRESSURE	4/930	25/40755	0.00232563	0.0129032	0.0082666	CORO2B/HSD11B2/PDGFB/F2RL1	4
GOBP_RESPONSE_TO_PLATELET_DERIVED_GROWTH_FACTOR	GOBP_RESPONSE_TO_PLATELET_DERIVED_GROWTH_FACTOR	4/930	25/40755	0.00232563	0.0129032	0.0082666	ERRFI1/PDGFB/PDGFRB/FYN	4
GOBP_REGULATION_OF_PROTEIN_CONTAINING_COMPLEX_DISASSEMBLY	GOBP_REGULATION_OF_PROTEIN_CONTAINING_COMPLEX_DISASSEMBLY	9/930	125/40755	0.00234537	0.0129994	0.0083282	ARHGEF2/KATNB1/CARMIL2/APC2/SPEF1/F2RL1/TNF/DMTN/IQANK1	9
GOBP_RESPONSE_TO_OSMOTIC_STRESS	GOBP_RESPONSE_TO_OSMOTIC_STRESS	7/930	80/40755	0.00236257	0.0130779	0.00837851	ERRFI1/PLK3/ARHGEF2/TH/TNF/MAPK13/TSC22D3	7
GOBP_HEART_MORPHOGENESIS	GOBP_HEART_MORPHOGENESIS	14/930	255/40755	0.0023651	0.0130885	0.00838532	GATA3/PDCD4/TH/WNT11/ASB2/ALDH1A2/FOXC2/SMAD7/TNNI3/SNAI1/FGFRL1/FOXC1/VEGFA/SHH	14
GOBP_PHOSPHOLIPID_TRANSPORT	GOBP_PHOSPHOLIPID_TRANSPORT	8/930	102/40755	0.00237372	0.0131193	0.00840507	MFSD2A/C2CD2L/TNFAIP8L3/PITPNC1/KCNN4/ANO7/PRKCD/ATG9B	8
GOBP_REGULATION_OF_EPITHELIAL_TO_MESENCHYMAL_TRANSITION	GOBP_REGULATION_OF_EPITHELIAL_TO_MESENCHYMAL_TRANSITION	8/930	102/40755	0.00237372	0.0131193	0.00840507	GATA3/VASN/SMAD7/SPRED3/SNAI1/DAB2/FOXC1/CRB2	8
GOBP_ENDOTHELIAL_CELL_PROLIFERATION	GOBP_ENDOTHELIAL_CELL_PROLIFERATION	12/930	201/40755	0.00238747	0.0131852	0.00844727	MMRN2/NR4A1/PGF/ALDH1A2/ITGB3/NGFR/FUT1/HMOX1/PDGFB/TNF/VEGFA/NRARP	12
GOBP_NEGATIVE_REGULATION_OF_WNT_SIGNALING_PATHWAY	GOBP_NEGATIVE_REGULATION_OF_WNT_SIGNALING_PATHWAY	11/930	175/40755	0.00239644	0.013228	0.00847467	DRAXIN/WNT11/DDIT3/DACT1/CYLD/APC2/TLE6/DAB2/MDFI/GRB10/SHH	11
GOMF_PEPTIDASE_REGULATOR_ACTIVITY	GOMF_PEPTIDASE_REGULATOR_ACTIVITY	13/930	228/40755	0.00240489	0.0132712	0.00850237	NGF/SERPINA1/SERPINA3/SPINT1/NLRP1/SERPINB8/C3/SPINT2/SERPINE2/WFDC3/TIMP4/SERPINE1/CRB2	13
GOBP_CELL_CELL_JUNCTION_ASSEMBLY	GOBP_CELL_CELL_JUNCTION_ASSEMBLY	10/930	150/40755	0.00242829	0.0133901	0.0085785	PKP3/WNT11/ESAM/GJB6/CLDN6/CLDN9/CLDN7/SMAD7/SNAI1/TNF	10
GOMF_ORGANIC_ACID_BINDING	GOMF_ORGANIC_ACID_BINDING	10/930	150/40755	0.00242829	0.0133901	0.0085785	SESN2/CRABP2/TH/VDR/ALOX5AP/CRABP1/GRIN2D/CASTOR1/ASS1/GRIN1	10
GOBP_NEGATIVE_REGULATION_OF_MAP_KINASE_ACTIVITY	GOBP_NEGATIVE_REGULATION_OF_MAP_KINASE_ACTIVITY	6/930	60/40755	0.00243976	0.013443	0.00861243	PDCD4/PTPN6/INPP5K/PRKCD/SPRY4/DUSP1	6
GOBP_CELLULAR_RESPONSE_TO_BIOTIC_STIMULUS	GOBP_CELLULAR_RESPONSE_TO_BIOTIC_STIMULUS	14/930	256/40755	0.00245081	0.0134935	0.0086448	GFI1/NLRP3/PDCD4/DDIT3/CD68/NR1D1/ZFP36/ARID5A/CEBPB/IRAK2/CSF2/TNF/SERPINE1/ASS1	14
GOBP_CANONICAL_WNT_SIGNALING_PATHWAY	GOBP_CANONICAL_WNT_SIGNALING_PATHWAY	16/930	313/40755	0.00247526	0.0136137	0.00872176	DRAXIN/LGR6/WNT9A/GATA3/WNT8B/ARNTL/WNT11/DDIT3/DACT1/CYLD/APC2/TLE6/DAB2/SHH/KLF4/NRARP	16
GOBP_CARDIAC_VENTRICLE_DEVELOPMENT	GOBP_CARDIAC_VENTRICLE_DEVELOPMENT	9/930	126/40755	0.00247579	0.0136137	0.00872176	GATA3/PDE2A/WNT11/STRA6/FOXC2/SMAD7/TNNI3/FGFRL1/FOXC1	9
GOBP_CELLULAR_RESPONSE_TO_MOLECULE_OF_BACTERIAL_ORIGIN	GOBP_CELLULAR_RESPONSE_TO_MOLECULE_OF_BACTERIAL_ORIGIN	13/930	229/40755	0.00249777	0.0137171	0.00878801	GFI1/NLRP3/PDCD4/CD68/NR1D1/ZFP36/ARID5A/CEBPB/IRAK2/CSF2/TNF/SERPINE1/ASS1	13
GOBP_INTERLEUKIN_8_PRODUCTION	GOBP_INTERLEUKIN_8_PRODUCTION	8/930	103/40755	0.00252321	0.0138286	0.00885943	AFAP1L2/DDIT3/BCL3/CD33/F2RL1/TNF/SERPINE1/KLF4	8
GOBP_PEPTIDYL_TYROSINE_DEPHOSPHORYLATION	GOBP_PEPTIDYL_TYROSINE_DEPHOSPHORYLATION	8/930	103/40755	0.00252321	0.0138286	0.00885943	DUSP5/DUSP8/PTPN6/DUSP6/PTPRH/DUSP1/DUSP4/PTP4A3	8
GOBP_POSITIVE_REGULATION_OF_PROTEIN_LOCALIZATION_TO_MEMBRANE	GOBP_POSITIVE_REGULATION_OF_PROTEIN_LOCALIZATION_TO_MEMBRANE	8/930	103/40755	0.00252321	0.0138286	0.00885943	ARHGEF16/NECAB2/BBC3/ITGB2/CACNG2/SQSTM1/TNF/FYN	8
GOBP_SEGMENTATION	GOBP_SEGMENTATION	8/930	103/40755	0.00252321	0.0138286	0.00885943	ALDH1A2/FOXC2/HES7/OSR1/FOXC1/LFNG/CRB2/NRARP	8
GOBP_TRIGLYCERIDE_METABOLIC_PROCESS	GOBP_TRIGLYCERIDE_METABOLIC_PROCESS	8/930	103/40755	0.00252321	0.0138286	0.00885943	MFSD2A/PCK2/C3/PLIN5/FGF21/PNPLA5/MGLL/LPL	8
GOBP_REGULATION_OF_LEUKOCYTE_DIFFERENTIATION	GOBP_REGULATION_OF_LEUKOCYTE_DIFFERENTIATION	15/930	285/40755	0.00252707	0.0138392	0.00886624	NLRP3/GATA3/PTPN6/RNF41/FOS/TBX21/FOXJ1/SMAD7/FSTL3/LILRB3/CEBPB/LIF/TNF/SHH/NRARP	15
GOBP_CARBOHYDRATE_DERIVATIVE_TRANSPORT	GOBP_CARBOHYDRATE_DERIVATIVE_TRANSPORT	7/930	81/40755	0.00253609	0.013871	0.00888661	MFSD2A/SLC29A3/SLC37A2/ABCC3/SLC25A41/SLC37A1/VLDLR	7
GOBP_NERVE_DEVELOPMENT	GOBP_NERVE_DEVELOPMENT	7/930	81/40755	0.00253609	0.013871	0.00888661	NGF/NTRK1/ERBB3/NGFR/NPTX1/NTF4/SERPINE2	7
GOBP_POSITIVE_REGULATION_OF_PROTEOLYSIS	GOBP_POSITIVE_REGULATION_OF_PROTEOLYSIS	18/930	373/40755	0.00257367	0.0140659	0.00901151	PLK3/EFNA3/NLRP3/NUPR1/NLRP1/OSBPL7/NGFR/SMAD7/PMAIP1/CEBPA/BBC3/TRIB3/DAB2/TNF/TTBK1/FYN/MAP3K5/GRIN1	18
GOBP_TRANSMEMBRANE_RECEPTOR_PROTEIN_SERINE_THREONINE_KINASE_SIGNALING_PATHWAY	GOBP_TRANSMEMBRANE_RECEPTOR_PROTEIN_SERINE_THREONINE_KINASE_SIGNALING_PATHWAY	18/930	373/40755	0.00257367	0.0140659	0.00901151	BMP8A/PDCD4/LRRC32/LTBP3/INHBE/DACT1/FOS/VASN/SMAD7/FSTL3/GDF15/SPRED3/TGIF2/HNF4A/PMEPA1/DAB2/SHH/CRB2	18
GOBP_COLLAGEN_CATABOLIC_PROCESS	GOBP_COLLAGEN_CATABOLIC_PROCESS	5/930	42/40755	0.00258777	0.014125	0.00904933	MMP19/MMP25/MMP28/MMP9/CTSL	5
GOBP_CELLULAR_RESPONSE_TO_STEROID_HORMONE_STIMULUS	GOBP_CELLULAR_RESPONSE_TO_STEROID_HORMONE_STIMULUS	12/930	203/40755	0.00258968	0.0141282	0.0090514	ERRFI1/DDIT4/ARNTL/PCK2/NR1D1/SSTR2/ZFP36/PMEPA1/DAB2/ADTRP/STC1/ASS1	12
GOBP_REGULATION_OF_STRESS_ACTIVATED_PROTEIN_KINASE_SIGNALING_CASCADE	GOBP_REGULATION_OF_STRESS_ACTIVATED_PROTEIN_KINASE_SIGNALING_CASCADE	12/930	203/40755	0.00258968	0.0141282	0.0090514	INAVA/PDCD4/FGF19/DACT1/CYLD/F2RL1/DUSP1/TNF/VEGFA/MAP3K5/GADD45G/TRAF1	12
GOBP_HORMONE_METABOLIC_PROCESS	GOBP_HORMONE_METABOLIC_PROCESS	13/930	230/40755	0.00259358	0.0141459	0.00906274	GFI1/CRABP2/GATA3/RDH5/CYP46A1/ALDH1A2/CYP1A1/CRABP1/CYP2S1/DAB2/STC2/SHH/CTSL	13
GOMF_TUBULIN_BINDING	GOMF_TUBULIN_BINDING	18/930	374/40755	0.00264784	0.0144309	0.00924533	ARHGEF2/KIF21B/CCDC88B/GJB6/SAXO2/KATNB1/TPPP3/MAP1LC3B/APC2/BRSK1/TOGARAM2/EML6/KIF1A/SPEF1/KIF6/FYN/PACRG/NDRG1	18
GOBP_NEUROBLAST_PROLIFERATION	GOBP_NEUROBLAST_PROLIFERATION	6/930	61/40755	0.00265456	0.014442	0.00925243	ARTN/ARHGEF2/VAX1/VEGFA/SHH/AKNA	6
GOBP_REGULATION_OF_NEUROTRANSMITTER_RECEPTOR_ACTIVITY	GOBP_REGULATION_OF_NEUROTRANSMITTER_RECEPTOR_ACTIVITY	6/930	61/40755	0.00265456	0.014442	0.00925243	NPTX1/SHANK1/SHISA7/CACNG8/CACNG2/ARC	6
GOBP_REGULATION_OF_ENDOTHELIAL_CELL_MIGRATION	GOBP_REGULATION_OF_ENDOTHELIAL_CELL_MIGRATION	13/930	231/40755	0.00269237	0.0145851	0.0093441	GATA3/MMRN2/FOXC2/ITGB3/FUT1/HMOX1/PDGFB/ADAMTS9/FGF1/TNF/VEGFA/STC1/KLF4	13
GOBP_RESPONSE_TO_REACTIVE_OXYGEN_SPECIES	GOBP_RESPONSE_TO_REACTIVE_OXYGEN_SPECIES	12/930	204/40755	0.00269588	0.0145851	0.0093441	SESN2/PLK3/FOSL1/FOS/FBLN5/MMP9/HMOX1/PRKCD/PDGFRB/MAPK13/FYN/MAP3K5	12
GOBP_CELL_DIFFERENTIATION_INVOLVED_IN_EMBRYONIC_PLACENTA_DEVELOPMENT	GOBP_CELL_DIFFERENTIATION_INVOLVED_IN_EMBRYONIC_PLACENTA_DEVELOPMENT	4/930	26/40755	0.00269933	0.0145851	0.0093441	SPINT2/SNAI1/LIF/MDFI	4
GOBP_CELLULAR_RESPONSE_TO_DEXAMETHASONE_STIMULUS	GOBP_CELLULAR_RESPONSE_TO_DEXAMETHASONE_STIMULUS	4/930	26/40755	0.00269933	0.0145851	0.0093441	ERRFI1/DDIT4/PCK2/ASS1	4
GOBP_GLOMERULAR_EPITHELIUM_DEVELOPMENT	GOBP_GLOMERULAR_EPITHELIUM_DEVELOPMENT	4/930	26/40755	0.00269933	0.0145851	0.0093441	FOXC2/FOXJ1/NPHS1/FOXC1	4
GOBP_INNERVATION	GOBP_INNERVATION	4/930	26/40755	0.00269933	0.0145851	0.0093441	NTRK1/NPTX1/NTF4/SERPINE2	4
GOBP_PHOSPHATE_ION_TRANSPORT	GOBP_PHOSPHATE_ION_TRANSPORT	4/930	26/40755	0.00269933	0.0145851	0.0093441	SLC37A2/SLC17A7/CEBPB/SLC37A1	4
GOBP_POSITIVE_REGULATION_OF_T_CELL_CYTOKINE_PRODUCTION	GOBP_POSITIVE_REGULATION_OF_T_CELL_CYTOKINE_PRODUCTION	4/930	26/40755	0.00269933	0.0145851	0.0093441	NLRP3/GATA3/TBX21/ARID5A	4
GOBP_REGULATION_OF_POSITIVE_CHEMOTAXIS	GOBP_REGULATION_OF_POSITIVE_CHEMOTAXIS	4/930	26/40755	0.00269933	0.0145851	0.0093441	ARTN/PGF/F2RL1/VEGFA	4
GOBP_SENSORY_PERCEPTION_OF_TEMPERATURE_STIMULUS	GOBP_SENSORY_PERCEPTION_OF_TEMPERATURE_STIMULUS	4/930	26/40755	0.00269933	0.0145851	0.0093441	NTRK1/ANO1/TRPM8/NTSR1	4
GOBP_CD4_POSITIVE_ALPHA_BETA_T_CELL_DIFFERENTIATION	GOBP_CD4_POSITIVE_ALPHA_BETA_T_CELL_DIFFERENTIATION	7/930	82/40755	0.00271924	0.0146717	0.00939957	IL6R/NLRP3/GATA3/TBX21/SMAD7/BCL3/CTSL	7
GOBP_TIGHT_JUNCTION_ORGANIZATION	GOBP_TIGHT_JUNCTION_ORGANIZATION	7/930	82/40755	0.00271924	0.0146717	0.00939957	WNT11/ESAM/CLDN6/CLDN9/CLDN7/SNAI1/TNF	7
GOBP_BRANCHING_MORPHOGENESIS_OF_AN_EPITHELIAL_TUBE	GOBP_BRANCHING_MORPHOGENESIS_OF_AN_EPITHELIAL_TUBE	10/930	153/40755	0.0028035	0.0151036	0.00967628	VDR/FOXC2/RASIP1/SIX2/FGF1/TNF/VEGFA/HOXA11/SHH/NRARP	10
GOBP_NEGATIVE_REGULATION_OF_LIPID_METABOLIC_PROCESS	GOBP_NEGATIVE_REGULATION_OF_LIPID_METABOLIC_PROCESS	8/930	105/40755	0.00284421	0.0152877	0.00979425	MFSD2A/GFI1/FGF19/PLIN5/TRIB3/SNAI1/PDGFB/TNF	8
GOMF_PROTEIN_TYROSINE_PHOSPHATASE_ACTIVITY	GOMF_PROTEIN_TYROSINE_PHOSPHATASE_ACTIVITY	8/930	105/40755	0.00284421	0.0152877	0.00979425	DUSP5/DUSP8/PTPN6/DUSP6/PTPRH/DUSP1/DUSP4/PTP4A3	8
GOBP_AROMATIC_AMINO_ACID_TRANSPORT	GOBP_AROMATIC_AMINO_ACID_TRANSPORT	3/930	13/40755	0.0028547	0.0152877	0.00979425	SLC3A2/SLC7A5/SLC38A3	3
GOBP_FAT_SOLUBLE_VITAMIN_BIOSYNTHETIC_PROCESS	GOBP_FAT_SOLUBLE_VITAMIN_BIOSYNTHETIC_PROCESS	3/930	13/40755	0.0028547	0.0152877	0.00979425	GFI1/SNAI1/TNF	3
GOBP_REGULATION_OF_APOPTOTIC_PROCESS_INVOLVED_IN_DEVELOPMENT	GOBP_REGULATION_OF_APOPTOTIC_PROCESS_INVOLVED_IN_DEVELOPMENT	3/930	13/40755	0.0028547	0.0152877	0.00979425	VDR/FOXC2/FOXC1	3
GOBP_RESPONSE_TO_LAMINAR_FLUID_SHEAR_STRESS	GOBP_RESPONSE_TO_LAMINAR_FLUID_SHEAR_STRESS	3/930	13/40755	0.0028547	0.0152877	0.00979425	SMAD7/KLF4/ASS1	3
GOBP_T_HELPER_2_CELL_CYTOKINE_PRODUCTION	GOBP_T_HELPER_2_CELL_CYTOKINE_PRODUCTION	3/930	13/40755	0.0028547	0.0152877	0.00979425	NLRP3/GATA3/TBX21	3
GOBP_INTRINSIC_APOPTOTIC_SIGNALING_PATHWAY_IN_RESPONSE_TO_DNA_DAMAGE_BY_P53_CLASS_MEDIATOR	GOBP_INTRINSIC_APOPTOTIC_SIGNALING_PATHWAY_IN_RESPONSE_TO_DNA_DAMAGE_BY_P53_CLASS_MEDIATOR	5/930	43/40755	0.00287405	0.0153608	0.00984108	PHLDA3/DDIT4/NUPR1/BCL3/CDKN1A	5
GOCC_PROTEIN_COMPLEX_INVOLVED_IN_CELL_ADHESION	GOCC_PROTEIN_COMPLEX_INVOLVED_IN_CELL_ADHESION	5/930	43/40755	0.00287405	0.0153608	0.00984108	PLAU/ITGAX/ITGB3/PLAUR/ITGB2	5
GOBP_PHOTORECEPTOR_CELL_DIFFERENTIATION	GOBP_PHOTORECEPTOR_CELL_DIFFERENTIATION	6/930	62/40755	0.00288323	0.0153794	0.00985298	MFSD2A/TH/ROM1/DLX2/VEGFA/CRB2	6
GOBP_POSITIVE_REGULATION_OF_INTERLEUKIN_1_BETA_PRODUCTION	GOBP_POSITIVE_REGULATION_OF_INTERLEUKIN_1_BETA_PRODUCTION	6/930	62/40755	0.00288323	0.0153794	0.00985298	INAVA/NLRP3/NLRP1/F2RL1/TNF/LPL	6
GOBP_REGULATION_OF_MEMBRANE_LIPID_DISTRIBUTION	GOBP_REGULATION_OF_MEMBRANE_LIPID_DISTRIBUTION	6/930	62/40755	0.00288323	0.0153794	0.00985298	MFSD2A/TLCD1/KCNN4/ANO7/PRKCD/ATG9B	6
GOCC_STEREOCILIUM_BUNDLE	GOCC_STEREOCILIUM_BUNDLE	6/930	62/40755	0.00288323	0.0153794	0.00985298	ESPN/PDZD7/EPS8L2/STRC/MYO15A/ESPNL	6
GOBP_RESPONSE_TO_VITAMIN	GOBP_RESPONSE_TO_VITAMIN	7/930	83/40755	0.00291236	0.0154964	0.00992797	CCND1/VDR/ALDH1A2/CYP1A1/STC2/STC1/AQP3	7
GOMF_TRANSMEMBRANE_RECEPTOR_PROTEIN_KINASE_ACTIVITY	GOMF_TRANSMEMBRANE_RECEPTOR_PROTEIN_KINASE_ACTIVITY	7/930	83/40755	0.00291236	0.0154964	0.00992797	NTRK1/INSRR/EFNA3/ERBB3/FGFRL1/CSF1R/PDGFRB	7
GOBP_DEVELOPMENTAL_GROWTH_INVOLVED_IN_MORPHOGENESIS	GOBP_DEVELOPMENTAL_GROWTH_INVOLVED_IN_MORPHOGENESIS	13/930	234/40755	0.00300735	0.0159821	0.0102391	DRAXIN/EDN2/NGF/CRABP2/TRIM46/WNT11/RASAL1/PAK6/TRPV2/NKX6-1/FGF1/VEGFA/SHH	13
GOBP_MUSCLE_CONTRACTION	GOBP_MUSCLE_CONTRACTION	17/930	349/40755	0.00303466	0.0161074	0.0103194	HTR1D/EDN2/MYBPH/CACNA1C/SPX/NR4A1/CHRNB4/MYLPF/SCN4A/SSTR2/SMAD7/CNN1/TNNI3/ADRA2B/NMUR1/TNF/STC1	17
GOBP_CELLULAR_RESPONSE_TO_INSULIN_STIMULUS	GOBP_CELLULAR_RESPONSE_TO_INSULIN_STIMULUS	12/930	207/40755	0.00303591	0.01611	0.0103211	ERRFI1/INSRR/PCK2/CPEB1/FOXC2/INPP5K/GRB7/PID1/TRIB3/PRKCD/GRB10/LPL	12
GOBP_ODONTOGENESIS	GOBP_ODONTOGENESIS	9/930	130/40755	0.00305602	0.0162008	0.0103792	BCL11B/NGFR/DLX3/OSR1/DLX2/FOXC1/SERPINE1/SHH/AQP3	9
GOBP_REGULATION_OF_EPITHELIAL_CELL_MIGRATION	GOBP_REGULATION_OF_EPITHELIAL_CELL_MIGRATION	15/930	291/40755	0.00307459	0.0162913	0.0104372	GATA3/MMRN2/FOXC2/ITGB3/FUT1/MMP9/HMOX1/PDGFB/ADAMTS9/HBEGF/FGF1/TNF/VEGFA/STC1/KLF4	15
GOBP_ADENYLATE_CYCLASE_ACTIVATING_G_PROTEIN_COUPLED_RECEPTOR_SIGNALING_PATHWAY	GOBP_ADENYLATE_CYCLASE_ACTIVATING_G_PROTEIN_COUPLED_RECEPTOR_SIGNALING_PATHWAY	10/930	155/40755	0.00307837	0.0162913	0.0104372	GPR3/ADGRD1/ADGRG5/ADGRG1/PTGER1/GIPR/PTGIR/ADRA2B/ADM2/PTH1R	10
GOBP_NEGATIVE_REGULATION_OF_CYTOKINE_PRODUCTION_INVOLVED_IN_IMMUNE_RESPONSE	GOBP_NEGATIVE_REGULATION_OF_CYTOKINE_PRODUCTION_INVOLVED_IN_IMMUNE_RESPONSE	4/930	27/40755	0.00311217	0.0164048	0.0105099	TBX21/SMAD7/HMOX1/TNF	4
GOBP_POSITIVE_REGULATION_OF_EPIDERMAL_CELL_DIFFERENTIATION	GOBP_POSITIVE_REGULATION_OF_EPIDERMAL_CELL_DIFFERENTIATION	4/930	27/40755	0.00311217	0.0164048	0.0105099	SFN/VDR/ETV4/FOXC1	4
GOBP_PROTEIN_AUTOPROCESSING	GOBP_PROTEIN_AUTOPROCESSING	4/930	27/40755	0.00311217	0.0164048	0.0105099	CTSE/MYRF/SHH/CTSL	4
GOBP_REGULATION_OF_ACTIVIN_RECEPTOR_SIGNALING_PATHWAY	GOBP_REGULATION_OF_ACTIVIN_RECEPTOR_SIGNALING_PATHWAY	4/930	27/40755	0.00311217	0.0164048	0.0105099	DACT1/SMAD7/FSTL3/SHH	4
GOBP_REGULATION_OF_POSTSYNAPSE_ORGANIZATION	GOBP_REGULATION_OF_POSTSYNAPSE_ORGANIZATION	7/930	84/40755	0.00311581	0.0164048	0.0105099	SRCIN1/NPTX1/NGEF/KIF1A/FYN/CAMK2B/ARC	7
GOBP_SMAD_PROTEIN_SIGNAL_TRANSDUCTION	GOBP_SMAD_PROTEIN_SIGNAL_TRANSDUCTION	7/930	84/40755	0.00311581	0.0164048	0.0105099	BMP8A/INHBE/FOS/SMAD7/GDF15/HNF4A/DAB2	7
GOBP_MONOSACCHARIDE_METABOLIC_PROCESS	GOBP_MONOSACCHARIDE_METABOLIC_PROCESS	14/930	263/40755	0.00312519	0.01642	0.0105196	SESN2/SLC45A3/ATF3/HKDC1/PHLDA2/RUBCNL/PCK2/INPP5K/C1QTNF1/PMAIP1/FUT1/DHDH/KHK/TNF	14
GOBP_PROTEIN_DEPHOSPHORYLATION	GOBP_PROTEIN_DEPHOSPHORYLATION	15/930	292/40755	0.00317469	0.0166462	0.0106646	PPM1J/DUSP5/DUSP8/PTPN6/DUSP6/CD33/PPP1R15A/PTPRH/LRRC2/PRKCD/PDGFRB/DUSP1/TNF/DUSP4/PTP4A3	15
GOBP_LUNG_ALVEOLUS_DEVELOPMENT	GOBP_LUNG_ALVEOLUS_DEVELOPMENT	5/930	44/40755	0.00318251	0.0166462	0.0106646	ERRFI1/EDN2/LTBP3/STRA6/LIF	5
GOBP_REGULATION_OF_DENDRITIC_SPINE_MORPHOGENESIS	GOBP_REGULATION_OF_DENDRITIC_SPINE_MORPHOGENESIS	5/930	44/40755	0.00318251	0.0166462	0.0106646	SRCIN1/NGEF/KIF1A/CAMK2B/ARC	5
GOCC_VOLTAGE_GATED_CALCIUM_CHANNEL_COMPLEX	GOCC_VOLTAGE_GATED_CALCIUM_CHANNEL_COMPLEX	5/930	44/40755	0.00318251	0.0166462	0.0106646	CATSPERZ/CACNA1C/CATSPERG/CACNG8/CACNG2	5
GOMF_CALCIUM_CHANNEL_REGULATOR_ACTIVITY	GOMF_CALCIUM_CHANNEL_REGULATOR_ACTIVITY	5/930	44/40755	0.00318251	0.0166462	0.0106646	HPCAL4/REM2/RRAD/TNNI3/CACNG8	5
GOBP_MYELOID_LEUKOCYTE_MEDIATED_IMMUNITY	GOBP_MYELOID_LEUKOCYTE_MEDIATED_IMMUNITY	8/930	107/40755	0.00319618	0.0167015	0.0107	SNAP23/UNC13D/C3/ITGB2/HMOX1/F2RL1/LAT2/PTGDS	8
GOBP_PLASMA_MEMBRANE_ORGANIZATION	GOBP_PLASMA_MEMBRANE_ORGANIZATION	10/930	156/40755	0.00322363	0.0168246	0.0107789	MYRF/TLCD1/IZUMO1/OTOF/ANO7/MICALL1/PRKCD/SH3TC2/ATG9B/NDRG1	10
GOBP_POSITIVE_REGULATION_OF_EPITHELIAL_CELL_PROLIFERATION	GOBP_POSITIVE_REGULATION_OF_EPITHELIAL_CELL_PROLIFERATION	12/930	209/40755	0.00328129	0.0170965	0.0109531	CCND1/NR4A1/PGF/ITGB3/OSR1/HMOX1/PDGFB/FGF1/TNF/VEGFA/SHH/NRARP	12
GOBP_FIBROBLAST_GROWTH_FACTOR_RECEPTOR_SIGNALING_PATHWAY	GOBP_FIBROBLAST_GROWTH_FACTOR_RECEPTOR_SIGNALING_PATHWAY	7/930	85/40755	0.00332994	0.0173332	0.0111047	GATA3/FGF19/NGFR/FGF21/FGFRL1/FGF1/SPRY4	7
GOBP_REGULATION_OF_LIPID_LOCALIZATION	GOBP_REGULATION_OF_LIPID_LOCALIZATION	11/930	183/40755	0.00337905	0.0175404	0.0112375	ITGB3/C1QTNF1/C3/PLIN5/OSBPL6/NTSR1/PRKCD/DAB2/TNF/SHH/LPL	11
GOBP_REGULATION_OF_PEPTIDE_TRANSPORT	GOBP_REGULATION_OF_PEPTIDE_TRANSPORT	11/930	183/40755	0.00337905	0.0175404	0.0112375	BMP8A/ARNTL/ANO1/C2CD2L/SLC8B1/PCK2/NR1D1/GIPR/HNF4A/NKX6-1/TNF	11
GOBP_POSITIVE_CHEMOTAXIS	GOBP_POSITIVE_CHEMOTAXIS	6/930	64/40755	0.00338434	0.0175404	0.0112375	ARTN/PGF/CORO1A/PDGFB/F2RL1/VEGFA	6
GOBP_REGULATION_OF_EMBRYONIC_DEVELOPMENT	GOBP_REGULATION_OF_EMBRYONIC_DEVELOPMENT	6/930	64/40755	0.00338434	0.0175404	0.0112375	PHLDA2/TLE6/OSR1/TGIF2/HNF4A/CRB2	6
GOBP_ACTIN_CYTOSKELETON_REORGANIZATION	GOBP_ACTIN_CYTOSKELETON_REORGANIZATION	8/930	108/40755	0.00338438	0.0175404	0.0112375	INSRR/CDC42BPG/ESAM/RAPGEF3/ASB2/GMFG/CSF1R/DMTN	8
GOBP_NEUROINFLAMMATORY_RESPONSE	GOBP_NEUROINFLAMMATORY_RESPONSE	5/930	45/40755	0.00351411	0.018156	0.0116318	NUPR1/NR1D1/MMP9/TNF/TTBK1	5
GOBP_REGULATION_OF_POLYSACCHARIDE_METABOLIC_PROCESS	GOBP_REGULATION_OF_POLYSACCHARIDE_METABOLIC_PROCESS	5/930	45/40755	0.00351411	0.018156	0.0116318	PHLDA2/RUBCNL/INPP5K/KHK/PDGFB	5
GOBP_RUFFLE_ASSEMBLY	GOBP_RUFFLE_ASSEMBLY	5/930	45/40755	0.00351411	0.018156	0.0116318	EPS8L2/CARMIL2/INPP5K/EPS8L1/AIF1L	5
GOCC_NEUROTRANSMITTER_RECEPTOR_COMPLEX	GOCC_NEUROTRANSMITTER_RECEPTOR_COMPLEX	5/930	45/40755	0.00351411	0.018156	0.0116318	GRIN2D/SHISA7/CACNG8/CACNG2/GRIN1	5
GOMF_ACETYLGLUCOSAMINYLTRANSFERASE_ACTIVITY	GOMF_ACETYLGLUCOSAMINYLTRANSFERASE_ACTIVITY	5/930	45/40755	0.00351411	0.018156	0.0116318	B3GNT7/MFNG/MGAT3/LFNG/GCNT1	5
GOBP_ALPHA_BETA_T_CELL_ACTIVATION	GOBP_ALPHA_BETA_T_CELL_ACTIVATION	10/930	158/40755	0.0035305	0.0182057	0.0116637	IL6R/NLRP3/GATA3/BCL11B/TBX21/SMAD7/EBI3/BCL3/SHH/CTSL	10
GOBP_POSITIVE_REGULATION_OF_LEUKOCYTE_PROLIFERATION	GOBP_POSITIVE_REGULATION_OF_LEUKOCYTE_PROLIFERATION	10/930	158/40755	0.0035305	0.0182057	0.0116637	TNFRSF4/MPL/CCDC88B/CLCF1/CORO1A/EBI3/CSF2/CSF1R/CDKN1A/SHH	10
GOBP_RESPONSE_TO_TOPOLOGICALLY_INCORRECT_PROTEIN	GOBP_RESPONSE_TO_TOPOLOGICALLY_INCORRECT_PROTEIN	10/930	158/40755	0.0035305	0.0182057	0.0116637	ATF3/CCND1/DDIT3/HSPB8/CHAC1/FGF21/PPP1R15A/STC2/PACRG/BHLHA15	10
GOBP_VIRAL_PROCESS	GOBP_VIRAL_PROCESS	19/930	415/40755	0.00353979	0.0182493	0.0116916	TNFRSF4/GFI1/CH25H/SLC3A2/POU2F3/ANPEP/CLDN6/CLDN9/PARD6A/INPP5K/ITGB3/ZFP36/SLC1A5/SIGLEC1/LAMP3/LRRC15/CSF1R/TNF/CTSL	19
GOBP_ENERGY_RESERVE_METABOLIC_PROCESS	GOBP_ENERGY_RESERVE_METABOLIC_PROCESS	7/930	86/40755	0.0035551	0.0182667	0.0117028	PHLDA2/RUBCNL/INPP5K/NR1D1/KHK/PID1/PCDH12	7
GOBP_C4_DICARBOXYLATE_TRANSPORT	GOBP_C4_DICARBOXYLATE_TRANSPORT	4/930	28/40755	0.00356605	0.0182667	0.0117028	SLC13A5/SLC1A5/SLC1A4/NTSR1	4
GOBP_NEUROMUSCULAR_SYNAPTIC_TRANSMISSION	GOBP_NEUROMUSCULAR_SYNAPTIC_TRANSMISSION	4/930	28/40755	0.00356605	0.0182667	0.0117028	CHRNB4/RIMBP3/RIMBP3B/RIMBP3C	4
GOBP_POSITIVE_REGULATION_OF_SPROUTING_ANGIOGENESIS	GOBP_POSITIVE_REGULATION_OF_SPROUTING_ANGIOGENESIS	4/930	28/40755	0.00356605	0.0182667	0.0117028	FUT1/FGF1/VEGFA/KLF4	4
GOBP_REGULATION_OF_PLATELET_AGGREGATION	GOBP_REGULATION_OF_PLATELET_AGGREGATION	4/930	28/40755	0.00356605	0.0182667	0.0117028	C1QTNF1/SERPINE2/PRKCD/DMTN	4
GOBP_T_CELL_LINEAGE_COMMITMENT	GOBP_T_CELL_LINEAGE_COMMITMENT	4/930	28/40755	0.00356605	0.0182667	0.0117028	IL6R/TBX21/SHH/CTSL	4
GOBP_DETECTION_OF_MECHANICAL_STIMULUS_INVOLVED_IN_SENSORY_PERCEPTION_OF_PAIN	GOBP_DETECTION_OF_MECHANICAL_STIMULUS_INVOLVED_IN_SENSORY_PERCEPTION_OF_PAIN	3/930	14/40755	0.00357198	0.0182667	0.0117028	NTRK1/TNF/FYN	3
GOBP_GERMINAL_CENTER_FORMATION	GOBP_GERMINAL_CENTER_FORMATION	3/930	14/40755	0.00357198	0.0182667	0.0117028	UNC13D/FOXJ1/BCL3	3
GOBP_INDUCTION_OF_POSITIVE_CHEMOTAXIS	GOBP_INDUCTION_OF_POSITIVE_CHEMOTAXIS	3/930	14/40755	0.00357198	0.0182667	0.0117028	ARTN/PGF/VEGFA	3
GOBP_NEGATIVE_REGULATION_OF_HOMOTYPIC_CELL_CELL_ADHESION	GOBP_NEGATIVE_REGULATION_OF_HOMOTYPIC_CELL_CELL_ADHESION	3/930	14/40755	0.00357198	0.0182667	0.0117028	C1QTNF1/SERPINE2/PRKCD	3
GOBP_NEPHRON_TUBULE_EPITHELIAL_CELL_DIFFERENTIATION	GOBP_NEPHRON_TUBULE_EPITHELIAL_CELL_DIFFERENTIATION	3/930	14/40755	0.00357198	0.0182667	0.0117028	GATA3/OSR1/LIF	3
GOBP_REGULATION_OF_VASCULAR_WOUND_HEALING	GOBP_REGULATION_OF_VASCULAR_WOUND_HEALING	3/930	14/40755	0.00357198	0.0182667	0.0117028	FOXC2/TNF/SERPINE1	3
GOMF_VASCULAR_ENDOTHELIAL_GROWTH_FACTOR_RECEPTOR_BINDING	GOMF_VASCULAR_ENDOTHELIAL_GROWTH_FACTOR_RECEPTOR_BINDING	3/930	14/40755	0.00357198	0.0182667	0.0117028	PGF/ITGB3/VEGFA	3
GOBP_POLYSACCHARIDE_METABOLIC_PROCESS	GOBP_POLYSACCHARIDE_METABOLIC_PROCESS	8/930	109/40755	0.00358107	0.0182958	0.0117214	PHLDA2/RUBCNL/INPP5K/NR1D1/KHK/B3GNT7/PDGFB/PCDH12	8
GOCC_PIGMENT_GRANULE	GOCC_PIGMENT_GRANULE	8/930	109/40755	0.00358107	0.0182958	0.0117214	SYTL1/TH/SLC3A2/TRPV2/ITGB3/SLC1A5/SLC1A4/ABCB6	8
GOBP_ANIMAL_ORGAN_FORMATION	GOBP_ANIMAL_ORGAN_FORMATION	6/930	65/40755	0.00365789	0.0186221	0.0119305	WNT11/HOXC11/NTF4/FGF1/HOXA11/SHH	6
GOBP_ANIMAL_ORGAN_REGENERATION	GOBP_ANIMAL_ORGAN_REGENERATION	6/930	65/40755	0.00365789	0.0186221	0.0119305	CCND1/PGF/CEBPB/HMOX1/TNF/BAAT	6
GOBP_EXCRETION	GOBP_EXCRETION	6/930	65/40755	0.00365789	0.0186221	0.0119305	CLCNKA/SPX/CHRNB4/NPHS1/HMOX1/STC1	6
GOBP_HEART_VALVE_DEVELOPMENT	GOBP_HEART_VALVE_DEVELOPMENT	6/930	65/40755	0.00365789	0.0186221	0.0119305	GATA3/PDE2A/STRA6/SNAI1/ADAMTS9/FGFRL1	6
GOBP_REGULATION_OF_SMOOTH_MUSCLE_CONTRACTION	GOBP_REGULATION_OF_SMOOTH_MUSCLE_CONTRACTION	6/930	65/40755	0.00365789	0.0186221	0.0119305	EDN2/SPX/CHRNB4/CNN1/TNNI3/ADRA2B	6
GOBP_B_CELL_MEDIATED_IMMUNITY	GOBP_B_CELL_MEDIATED_IMMUNITY	12/930	212/40755	0.00367918	0.0187216	0.0119942	CLCF1/PTPN6/IGHA1/IL21R/TNFSF13/TBX21/FOXJ1/C3/BCL3/PRKCD/TNF/C8G	12
GOBP_ERYTHROCYTE_HOMEOSTASIS	GOBP_ERYTHROCYTE_HOMEOSTASIS	9/930	134/40755	0.00373846	0.0189651	0.0121502	GATA3/DNASE2/CEBPG/ZFP36/EPAS1/MB/HMOX1/VEGFA/DMTN	9
GOBP_POSITIVE_REGULATION_OF_APOPTOTIC_SIGNALING_PATHWAY	GOBP_POSITIVE_REGULATION_OF_APOPTOTIC_SIGNALING_PATHWAY	9/930	134/40755	0.00373846	0.0189651	0.0121502	ATF3/DDIT3/CYLD/NUPR1/NGFR/PMAIP1/BBC3/PRKCD/TNF	9
GOBP_NEGATIVE_REGULATION_OF_CELL_CYCLE	GOBP_NEGATIVE_REGULATION_OF_CELL_CYCLE	18/930	387/40755	0.00378608	0.0191997	0.0123005	PLK3/GATA3/PDCD4/CCND1/NR4A1/DACT1/GPR132/NUPR1/PLK5/CEBPA/BRSK1/LIF/DUSP1/FOXC1/TNF/CDKN1A/RPS6KA2/KLF4	18
GOMF_HORMONE_BINDING	GOMF_HORMONE_BINDING	7/930	87/40755	0.00379165	0.0192123	0.0123086	HCRTR1/C2CD2L/SHBG/EBI3/GIPR/PTH1R/ADCYAP1R1	7
GOBP_MUSCLE_SYSTEM_PROCESS	GOBP_MUSCLE_SYSTEM_PROCESS	20/930	449/40755	0.0038248	0.0193484	0.0123958	ERRFI1/HTR1D/EDN2/MYBPH/CACNA1C/SPX/NR4A1/CHRNB4/MYLPF/SCN4A/SSTR2/SMAD7/CNN1/TNNI3/ADRA2B/NMUR1/HMOX1/TNF/CAMK2B/STC1	20
GOBP_NEGATIVE_REGULATION_OF_T_CELL_DIFFERENTIATION	GOBP_NEGATIVE_REGULATION_OF_T_CELL_DIFFERENTIATION	5/930	46/40755	0.0038698	0.0195028	0.0124947	TBX21/FOXJ1/SMAD7/SHH/NRARP	5
GOBP_POSITIVE_REGULATION_OF_VASCULAR_ASSOCIATED_SMOOTH_MUSCLE_CELL_PROLIFERATION	GOBP_POSITIVE_REGULATION_OF_VASCULAR_ASSOCIATED_SMOOTH_MUSCLE_CELL_PROLIFERATION	5/930	46/40755	0.0038698	0.0195028	0.0124947	MEF2D/MMP9/PDGFB/TNF/MAP3K5	5
GOBP_CELLULAR_COMPONENT_MAINTENANCE	GOBP_CELLULAR_COMPONENT_MAINTENANCE	6/930	66/40755	0.0039475	0.0198434	0.0127129	INAVA/PLEKHA7/PARD6A/F2RL1/CSF1R/FYN	6
GOBP_PATHWAY_RESTRICTED_SMAD_PROTEIN_PHOSPHORYLATION	GOBP_PATHWAY_RESTRICTED_SMAD_PROTEIN_PHOSPHORYLATION	6/930	66/40755	0.0039475	0.0198434	0.0127129	BMP8A/INHBE/SMAD7/GDF15/PMEPA1/DAB2	6
GOBP_SIGNAL_TRANSDUCTION_IN_ABSENCE_OF_LIGAND	GOBP_SIGNAL_TRANSDUCTION_IN_ABSENCE_OF_LIGAND	6/930	66/40755	0.0039475	0.0198434	0.0127129	UNC5B/ERBB3/MOAP1/MKNK2/CSF2/TNF	6
GOBP_LONG_CHAIN_FATTY_ACID_METABOLIC_PROCESS	GOBP_LONG_CHAIN_FATTY_ACID_METABOLIC_PROCESS	8/930	111/40755	0.00400089	0.020093	0.0128728	ACOT4/CYP1A1/ALOX12B/ALOXE3/CYP2S1/MGLL/ADTRP/PTGDS	8
GOBP_REGULATION_OF_DEVELOPMENTAL_GROWTH	GOBP_REGULATION_OF_DEVELOPMENTAL_GROWTH	16/930	329/40755	0.00401867	0.0201776	0.012927	DRAXIN/MFSD2A/NGF/CRABP2/TRIM46/DUSP6/RASAL1/FOXC2/TRPV2/SMAD7/GDF15/NKX6-1/STC2/FOXC1/CDKN1A/VEGFA	16
GOBP_MYELOID_CELL_HOMEOSTASIS	GOBP_MYELOID_CELL_HOMEOSTASIS	10/930	161/40755	0.00403377	0.0202251	0.0129575	MPL/GATA3/DNASE2/CEBPG/ZFP36/EPAS1/MB/HMOX1/VEGFA/DMTN	10
GOBP_L_GLUTAMATE_TRANSMEMBRANE_TRANSPORT	GOBP_L_GLUTAMATE_TRANSMEMBRANE_TRANSPORT	4/930	29/40755	0.00406284	0.0203284	0.0130236	SLC17A7/SLC1A4/NTSR1/TNF	4
GOBP_LIVER_REGENERATION	GOBP_LIVER_REGENERATION	4/930	29/40755	0.00406284	0.0203284	0.0130236	CCND1/CEBPB/HMOX1/TNF	4
GOBP_REGULATION_OF_WATER_LOSS_VIA_SKIN	GOBP_REGULATION_OF_WATER_LOSS_VIA_SKIN	4/930	29/40755	0.00406284	0.0203284	0.0130236	SFN/ALOX12B/ALOXE3/KRT16	4
GOMF_ORGANIC_CATION_TRANSMEMBRANE_TRANSPORTER_ACTIVITY	GOMF_ORGANIC_CATION_TRANSMEMBRANE_TRANSPORTER_ACTIVITY	4/930	29/40755	0.00406284	0.0203284	0.0130236	SLC25A45/SLC25A47/SLC6A20/SLC25A20	4
GOMF_MICROTUBULE_BINDING	GOMF_MICROTUBULE_BINDING	14/930	271/40755	0.00407451	0.0203726	0.0130519	ARHGEF2/KIF21B/CCDC88B/GJB6/SAXO2/KATNB1/MAP1LC3B/APC2/TOGARAM2/EML6/KIF1A/SPEF1/KIF6/NDRG1	14
GOCC_VACUOLAR_MEMBRANE	GOCC_VACUOLAR_MEMBRANE	20/930	452/40755	0.00411507	0.020561	0.0131727	SLC30A2/SLC29A3/SLC3A2/RUBCNL/TM6SF1/ANPEP/VASN/MYLPF/MAP1LC3B/SLC7A5/CD68/RAB37/SLC30A3/ABCB6/THBD/LAMP3/DAB2/NEU1/TFEB/VLDLR	20
GOBP_ADULT_BEHAVIOR	GOBP_ADULT_BEHAVIOR	9/930	136/40755	0.00412167	0.0205845	0.0131877	SNCG/CEND1/CHRNB4/MAFG/LGI4/NTF4/SHANK1/GRIN2D/NTSR1	9
GOBP_REGENERATION	GOBP_REGENERATION	11/930	188/40755	0.00414156	0.0206695	0.0132421	LGR6/RTN4RL2/CCND1/PGF/SCARF1/CEBPB/HMOX1/TNF/CDKN1A/BAAT/KLF4	11
GOBP_FATTY_ACID_BIOSYNTHETIC_PROCESS	GOBP_FATTY_ACID_BIOSYNTHETIC_PROCESS	10/930	162/40755	0.00421356	0.0210142	0.013463	EDN2/SLC45A3/ACOT4/CYP1A1/ALOX12B/ALOXE3/TRIB3/MGLL/LPL/PTGDS	10
GOBP_POSTSYNAPSE_ORGANIZATION	GOBP_POSTSYNAPSE_ORGANIZATION	10/930	162/40755	0.00421356	0.0210142	0.013463	ZNF365/SRCIN1/NPTX1/SHANK1/SHISA7/NGEF/KIF1A/FYN/CAMK2B/ARC	10
GOBP_REGULATION_OF_CALCIUM_ION_IMPORT	GOBP_REGULATION_OF_CALCIUM_ION_IMPORT	5/930	47/40755	0.0042505	0.0211656	0.01356	TRPV2/PDGFB/PDGFRB/FYN/STC1	5
GOBP_RESPONSE_TO_EPIDERMAL_GROWTH_FACTOR	GOBP_RESPONSE_TO_EPIDERMAL_GROWTH_FACTOR	5/930	47/40755	0.0042505	0.0211656	0.01356	ERRFI1/INPP5K/ZFP36/DAB2/FOXC1	5
GOBP_NECROTIC_CELL_DEATH	GOBP_NECROTIC_CELL_DEATH	6/930	67/40755	0.00425374	0.0211656	0.01356	ARHGEF2/CYLD/NUPR1/TNF/MAP3K5/ATG9B	6
GOBP_REGULATION_OF_CELLULAR_RESPONSE_TO_INSULIN_STIMULUS	GOBP_REGULATION_OF_CELLULAR_RESPONSE_TO_INSULIN_STIMULUS	6/930	67/40755	0.00425374	0.0211656	0.01356	INPP5K/GRB7/PID1/PRKCD/GRB10/LPL	6
GOMF_MONOCARBOXYLIC_ACID_BINDING	GOMF_MONOCARBOXYLIC_ACID_BINDING	7/930	89/40755	0.00430038	0.0213533	0.0136803	CRABP2/VDR/ALOX5AP/CRABP1/HNF4A/ACOX2/PTGDS	7
GOBP_CELLULAR_HORMONE_METABOLIC_PROCESS	GOBP_CELLULAR_HORMONE_METABOLIC_PROCESS	9/930	137/40755	0.00432443	0.021453	0.0137441	CRABP2/RDH5/CYP46A1/ALDH1A2/CYP1A1/CRABP1/CYP2S1/DAB2/SHH	9
GOMF_PHOSPHATIDYLINOSITOL_BINDING	GOMF_PHOSPHATIDYLINOSITOL_BINDING	14/930	273/40755	0.00434518	0.0215509	0.0138069	PHLDA3/PHLDA2/C2CD2L/ARHGAP9/RUBCNL/TNFAIP8L3/PIRT/GRB7/PITPNC1/DENND1C/SYT5/FGD2/ADAP1/WDR45	14
GOBP_ALANINE_TRANSPORT	GOBP_ALANINE_TRANSPORT	3/930	15/40755	0.00438977	0.0216426	0.0138656	SLC3A2/SLC1A4/SLC38A3	3
GOBP_HEPATOCYTE_DIFFERENTIATION	GOBP_HEPATOCYTE_DIFFERENTIATION	3/930	15/40755	0.00438977	0.0216426	0.0138656	PCK2/CYP1A1/HNF4A	3
GOBP_METANEPHRIC_MESENCHYME_DEVELOPMENT	GOBP_METANEPHRIC_MESENCHYME_DEVELOPMENT	3/930	15/40755	0.00438977	0.0216426	0.0138656	OSR1/PDGFRB/SHH	3
GOBP_NOREPINEPHRINE_METABOLIC_PROCESS	GOBP_NOREPINEPHRINE_METABOLIC_PROCESS	3/930	15/40755	0.00438977	0.0216426	0.0138656	GATA3/TH/EPAS1	3
GOBP_POSITIVE_REGULATION_OF_CAMP_MEDIATED_SIGNALING	GOBP_POSITIVE_REGULATION_OF_CAMP_MEDIATED_SIGNALING	3/930	15/40755	0.00438977	0.0216426	0.0138656	GPR3/GIPR/ADCYAP1R1	3
GOBP_POSITIVE_REGULATION_OF_RUFFLE_ASSEMBLY	GOBP_POSITIVE_REGULATION_OF_RUFFLE_ASSEMBLY	3/930	15/40755	0.00438977	0.0216426	0.0138656	EPS8L2/CARMIL2/EPS8L1	3
GOBP_REGULATION_OF_CELL_PROLIFERATION_INVOLVED_IN_KIDNEY_DEVELOPMENT	GOBP_REGULATION_OF_CELL_PROLIFERATION_INVOLVED_IN_KIDNEY_DEVELOPMENT	3/930	15/40755	0.00438977	0.0216426	0.0138656	IL6R/GATA3/PDGFB	3
GOBP_REGULATION_OF_STORE_OPERATED_CALCIUM_ENTRY	GOBP_REGULATION_OF_STORE_OPERATED_CALCIUM_ENTRY	3/930	15/40755	0.00438977	0.0216426	0.0138656	SLC8B1/JPH4/STC2	3
GOBP_T_HELPER_2_CELL_DIFFERENTIATION	GOBP_T_HELPER_2_CELL_DIFFERENTIATION	3/930	15/40755	0.00438977	0.0216426	0.0138656	NLRP3/GATA3/BCL3	3
GOBP_TROPHOBLAST_GIANT_CELL_DIFFERENTIATION	GOBP_TROPHOBLAST_GIANT_CELL_DIFFERENTIATION	3/930	15/40755	0.00438977	0.0216426	0.0138656	SNAI1/LIF/MDFI	3
GOCC_DENDRITIC_SPINE_MEMBRANE	GOCC_DENDRITIC_SPINE_MEMBRANE	3/930	15/40755	0.00438977	0.0216426	0.0138656	DDN/SHISA7/ATP2B2	3
GOMF_RETINOID_X_RECEPTOR_BINDING	GOMF_RETINOID_X_RECEPTOR_BINDING	3/930	15/40755	0.00438977	0.0216426	0.0138656	VDR/ARID5A/HMGA1	3
GOBP_CELL_CELL_SIGNALING_BY_WNT	GOBP_CELL_CELL_SIGNALING_BY_WNT	20/930	455/40755	0.00442338	0.0217884	0.013959	DRAXIN/LGR6/WNT9A/GATA3/WNT8B/ARNTL/CCND1/WNT11/DDIT3/DACT1/CYLD/APC2/TLE6/SPEF1/DAB2/MDFI/GRB10/SHH/KLF4/NRARP	20
GOBP_PROTEIN_CONTAINING_COMPLEX_DISASSEMBLY	GOBP_PROTEIN_CONTAINING_COMPLEX_DISASSEMBLY	13/930	245/40755	0.00442907	0.0218064	0.0139705	ARHGEF2/DDIT4/RUBCNL/KATNB1/CARMIL2/MAP1LC3B/APC2/SPEF1/F2RL1/TNF/HMGA1/DMTN/IQANK1	13
GOBP_POSITIVE_REGULATION_OF_ORGANELLE_ORGANIZATION	GOBP_POSITIVE_REGULATION_OF_ORGANELLE_ORGANIZATION	21/930	487/40755	0.00447011	0.0219884	0.0140871	WNT11/RAPGEF3/HRK/MOAP1/KATNB1/CARMIL2/HAP1/PMAIP1/NPHS1/PLAUR/BBC3/MMP9/CDC42EP1/PDGFB/BIK/F2RL1/CSF2/PDGFRB/TNF/MAPK15/WDR45	21
GOBP_DEPHOSPHORYLATION	GOBP_DEPHOSPHORYLATION	19/930	425/40755	0.00455943	0.0223614	0.0143261	PPM1J/DUSP5/DUSP8/PTPN6/DUSP6/INPP5K/ACP7/CD33/PPP1R15A/PTPRH/LRRC2/PRKCD/PDGFRB/DUSP1/TNF/PSPH/DUSP4/CA3/PTP4A3	19
GOBP_REGULATION_OF_MEMBRANE_POTENTIAL	GOBP_REGULATION_OF_MEMBRANE_POTENTIAL	19/930	425/40755	0.00455943	0.0223614	0.0143261	CACNA1C/SLC8B1/CHRNB4/P2RX5/ATP1B2/SCN4A/SMAD7/PMAIP1/KCNN4/SHANK1/GRIN2D/PID1/SLC4A3/KCNK15/NTSR1/CACNG2/TNF/PIP5KL1/GRIN1	19
GOBP_ODONTOGENESIS_OF_DENTIN_CONTAINING_TOOTH	GOBP_ODONTOGENESIS_OF_DENTIN_CONTAINING_TOOTH	7/930	90/40755	0.0045733	0.0224074	0.0143556	BCL11B/NGFR/DLX3/DLX2/FOXC1/SERPINE1/SHH	7
GOBP_GLYCEROLIPID_CATABOLIC_PROCESS	GOBP_GLYCEROLIPID_CATABOLIC_PROCESS	6/930	68/40755	0.00457716	0.0224076	0.0143557	PLIN5/FGF21/PNPLA5/MGLL/LPL/PNPLA7	6
GOCC_CALCIUM_CHANNEL_COMPLEX	GOCC_CALCIUM_CHANNEL_COMPLEX	6/930	68/40755	0.00457716	0.0224076	0.0143557	CATSPERZ/CACNA1C/CATSPERG/CACNG8/CACNG2/TRPV6	6
GOBP_MITOTIC_G1_S_TRANSITION_CHECKPOINT_SIGNALING	GOBP_MITOTIC_G1_S_TRANSITION_CHECKPOINT_SIGNALING	4/930	30/40755	0.00460436	0.0224795	0.0144018	PLK3/CCND1/PLK5/CDKN1A	4
GOBP_NEGATIVE_REGULATION_OF_ATP_METABOLIC_PROCESS	GOBP_NEGATIVE_REGULATION_OF_ATP_METABOLIC_PROCESS	4/930	30/40755	0.00460436	0.0224795	0.0144018	DDIT4/NUPR1/PID1/TNF	4
GOMF_GTPASE_ACTIVATOR_ACTIVITY	GOMF_GTPASE_ACTIVATOR_ACTIVITY	14/930	275/40755	0.00463024	0.0226007	0.0144794	ERRFI1/ARHGAP30/RGS16/WNT11/PLEKHG6/ARHGAP9/RASAL1/RIN3/RGS11/ACAP1/ALS2CL/ADAP1/AGFG2/TBC1D2	14
GOBP_ACTIVIN_RECEPTOR_SIGNALING_PATHWAY	GOBP_ACTIVIN_RECEPTOR_SIGNALING_PATHWAY	5/930	48/40755	0.00465717	0.0226537	0.0145134	DACT1/SMAD7/FSTL3/TGIF2/SHH	5
GOBP_CELLULAR_RESPONSE_TO_AMYLOID_BETA	GOBP_CELLULAR_RESPONSE_TO_AMYLOID_BETA	5/930	48/40755	0.00465717	0.0226537	0.0145134	NTRK1/NGFR/TNF/FYN/GRIN1	5
GOBP_EXOCRINE_SYSTEM_DEVELOPMENT	GOBP_EXOCRINE_SYSTEM_DEVELOPMENT	5/930	48/40755	0.00465717	0.0226537	0.0145134	TFCP2L1/TGM2/FOXC1/TNF/SHH	5
GOBP_NEUTRAL_LIPID_BIOSYNTHETIC_PROCESS	GOBP_NEUTRAL_LIPID_BIOSYNTHETIC_PROCESS	5/930	48/40755	0.00465717	0.0226537	0.0145134	MFSD2A/PCK2/C3/PLIN5/LPL	5
GOBP_POSITIVE_REGULATION_OF_PROTEIN_ACETYLATION	GOBP_POSITIVE_REGULATION_OF_PROTEIN_ACETYLATION	5/930	48/40755	0.00465717	0.0226537	0.0145134	GATA3/ARNTL/RAPGEF3/ARID5A/LIF	5
GOBP_REGULATION_OF_CELL_ADHESION_MEDIATED_BY_INTEGRIN	GOBP_REGULATION_OF_CELL_ADHESION_MEDIATED_BY_INTEGRIN	5/930	48/40755	0.00465717	0.0226537	0.0145134	PLAU/PTPN6/FOXC2/LIF/SERPINE1	5
GOBP_REGULATION_OF_P38MAPK_CASCADE	GOBP_REGULATION_OF_P38MAPK_CASCADE	5/930	48/40755	0.00465717	0.0226537	0.0145134	CYLD/DUSP1/VEGFA/MAP3K5/GADD45G	5
GOBP_MOLTING_CYCLE	GOBP_MOLTING_CYCLE	8/930	114/40755	0.00470056	0.0228251	0.0146232	ARNTL/KRT83/KRTAP4-8/KRT16/NGFR/SNAI1/TNF/SHH	8
GOBP_REGULATION_OF_RECEPTOR_MEDIATED_ENDOCYTOSIS	GOBP_REGULATION_OF_RECEPTOR_MEDIATED_ENDOCYTOSIS	8/930	114/40755	0.00470056	0.0228251	0.0146232	RIN3/NECAB2/ITGB3/C3/DAB2/VEGFA/SERPINE1/ARC	8
GOBP_DENDRITE_MORPHOGENESIS	GOBP_DENDRITE_MORPHOGENESIS	9/930	139/40755	0.00475322	0.0230652	0.014777	ZNF365/SRCIN1/SHANK1/NGEF/KIF1A/FYN/CAMK2B/ARC/VLDLR	9
GOBP_BIOLOGICAL_PROCESS_INVOLVED_IN_INTERACTION_WITH_HOST	GOBP_BIOLOGICAL_PROCESS_INVOLVED_IN_INTERACTION_WITH_HOST	11/930	192/40755	0.00484526	0.023438	0.0150158	TNFRSF4/CH25H/SLC3A2/ANPEP/CLDN6/CLDN9/ITGB3/SLC1A5/SIGLEC1/LAMP3/CTSL	11
GOBP_CALCIUM_ION_IMPORT	GOBP_CALCIUM_ION_IMPORT	7/930	91/40755	0.00485908	0.0234627	0.0150316	CACNA1C/TRPV2/PDGFB/PDGFRB/FYN/TRPV6/STC1	7
GOBP_DENDRITIC_SPINE_DEVELOPMENT	GOBP_DENDRITIC_SPINE_DEVELOPMENT	7/930	91/40755	0.00485908	0.0234627	0.0150316	ZNF365/SRCIN1/SHANK1/NGEF/KIF1A/CAMK2B/ARC	7
GOBP_POSITIVE_REGULATION_OF_NEURON_DIFFERENTIATION	GOBP_POSITIVE_REGULATION_OF_NEURON_DIFFERENTIATION	7/930	91/40755	0.00485908	0.0234627	0.0150316	NGF/ARHGEF2/ADRA2B/DLX2/HOXD3/TGIF2/NKX6-1	7
GOCC_PLATELET_ALPHA_GRANULE	GOCC_PLATELET_ALPHA_GRANULE	7/930	91/40755	0.00485908	0.0234627	0.0150316	SERPINA1/SERPINA3/ITGB3/SERPINE2/PDGFB/VEGFA/SERPINE1	7
GOBP_REGULATION_OF_CARTILAGE_DEVELOPMENT	GOBP_REGULATION_OF_CARTILAGE_DEVELOPMENT	6/930	69/40755	0.00491832	0.0237381	0.0152081	WNT9A/WNT11/LTBP3/SMAD7/SIX2/HOXA11	6
GOBP_NEGATIVE_REGULATION_OF_BINDING	GOBP_NEGATIVE_REGULATION_OF_BINDING	10/930	166/40755	0.00499683	0.0240524	0.0154095	DDIT3/DACT1/TMC8/HMOX1/PDGFB/PRKCD/DAB2/CDKN1A/MDFI/TTBK1	10
GOBP_NEGATIVE_REGULATION_OF_RESPONSE_TO_EXTERNAL_STIMULUS	GOBP_NEGATIVE_REGULATION_OF_RESPONSE_TO_EXTERNAL_STIMULUS	19/930	429/40755	0.00502995	0.024201	0.0155047	NLRP3/GATA3/PLAU/SPX/RIN3/MMP28/NR1D1/C1QTNF1/ZFP36/SERPINE2/THBD/PDGFB/PRKCD/DUSP1/ADTRP/TNF/FYN/SERPINE1/KLF4	19
GOBP_LOCOMOTORY_BEHAVIOR	GOBP_LOCOMOTORY_BEHAVIOR	11/930	193/40755	0.00503518	0.0242046	0.015507	SNCG/TH/CEND1/PAK6/CHRNB4/MYO15A/LGI4/NTF4/GRIN2D/NTSR1/RASD2	11
GOBP_PEPTIDE_TRANSPORT	GOBP_PEPTIDE_TRANSPORT	13/930	249/40755	0.00506375	0.0243256	0.0155845	BMP8A/ARNTL/ANO1/C2CD2L/SLC8B1/PCK2/NR1D1/GIPR/HNF4A/NKX6-1/TNF/VGF/MAFA	13
GOBP_DENDRITIC_CELL_DIFFERENTIATION	GOBP_DENDRITIC_CELL_DIFFERENTIATION	5/930	49/40755	0.00509072	0.0243846	0.0156223	BATF3/BATF2/CEBPB/F2RL1/CSF2	5
GOBP_DIGESTIVE_TRACT_MORPHOGENESIS	GOBP_DIGESTIVE_TRACT_MORPHOGENESIS	5/930	49/40755	0.00509072	0.0243846	0.0156223	WNT11/DACT1/STRA6/SIX2/SHH	5
GOBP_PHOTORECEPTOR_CELL_DEVELOPMENT	GOBP_PHOTORECEPTOR_CELL_DEVELOPMENT	5/930	49/40755	0.00509072	0.0243846	0.0156223	MFSD2A/TH/ROM1/VEGFA/CRB2	5
GOBP_PROGRAMMED_NECROTIC_CELL_DEATH	GOBP_PROGRAMMED_NECROTIC_CELL_DEATH	5/930	49/40755	0.00509072	0.0243846	0.0156223	ARHGEF2/CYLD/NUPR1/TNF/MAP3K5	5
GOBP_RESPONSE_TO_AMINO_ACID_STARVATION	GOBP_RESPONSE_TO_AMINO_ACID_STARVATION	5/930	49/40755	0.00509072	0.0243846	0.0156223	SESN2/ATF3/CDKN1A/TFEB/MAP3K5	5
GOMF_E_BOX_BINDING	GOMF_E_BOX_BINDING	5/930	49/40755	0.00509072	0.0243846	0.0156223	GATA3/ARNTL/NR1D1/SNAI1/BHLHE40	5
GOMF_TUMOR_NECROSIS_FACTOR_RECEPTOR_SUPERFAMILY_BINDING	GOMF_TUMOR_NECROSIS_FACTOR_RECEPTOR_SUPERFAMILY_BINDING	5/930	49/40755	0.00509072	0.0243846	0.0156223	NGF/TNFSF13/NTF4/TNF/TRAF1	5
GOBP_CARTILAGE_DEVELOPMENT_INVOLVED_IN_ENDOCHONDRAL_BONE_MORPHOGENESIS	GOBP_CARTILAGE_DEVELOPMENT_INVOLVED_IN_ENDOCHONDRAL_BONE_MORPHOGENESIS	4/930	31/40755	0.00519236	0.0247614	0.0158637	MATN1/HOXA11/STC1/COL27A1	4
GOBP_ENDOTHELIAL_CELL_CHEMOTAXIS	GOBP_ENDOTHELIAL_CELL_CHEMOTAXIS	4/930	31/40755	0.00519236	0.0247614	0.0158637	PLEKHG5/NR4A1/FGF1/VEGFA	4
GOBP_NEGATIVE_REGULATION_OF_PEPTIDYL_SERINE_PHOSPHORYLATION	GOBP_NEGATIVE_REGULATION_OF_PEPTIDYL_SERINE_PHOSPHORYLATION	4/930	31/40755	0.00519236	0.0247614	0.0158637	DDIT4/INPP5K/SMAD7/DMTN	4
GOBP_NEGATIVE_REGULATION_OF_PROTEIN_TYROSINE_KINASE_ACTIVITY	GOBP_NEGATIVE_REGULATION_OF_PROTEIN_TYROSINE_KINASE_ACTIVITY	4/930	31/40755	0.00519236	0.0247614	0.0158637	ERRFI1/GPRC5A/SRCIN1/PTK6	4
GOBP_REGULATION_OF_MICROTUBULE_DEPOLYMERIZATION	GOBP_REGULATION_OF_MICROTUBULE_DEPOLYMERIZATION	4/930	31/40755	0.00519236	0.0247614	0.0158637	ARHGEF2/KATNB1/APC2/SPEF1	4
GOBP_SCHWANN_CELL_DEVELOPMENT	GOBP_SCHWANN_CELL_DEVELOPMENT	4/930	31/40755	0.00519236	0.0247614	0.0158637	POU3F1/LGI4/SH3TC2/NDRG1	4
GOBP_RECEPTOR_METABOLIC_PROCESS	GOBP_RECEPTOR_METABOLIC_PROCESS	10/930	167/40755	0.00520943	0.0248318	0.0159088	RIN3/NECAB2/ITGB3/CACNG8/ITGB2/CACNG2/PHETA2/VEGFA/ACHE/ARC	10
GOBP_REGULATION_OF_JNK_CASCADE	GOBP_REGULATION_OF_JNK_CASCADE	9/930	141/40755	0.00521433	0.0248388	0.0159133	PDCD4/FGF19/DACT1/CYLD/F2RL1/TNF/MAP3K5/GADD45G/TRAF1	9
GOBP_REGULATION_OF_MONONUCLEAR_CELL_MIGRATION	GOBP_REGULATION_OF_MONONUCLEAR_CELL_MIGRATION	8/930	116/40755	0.00521667	0.0248388	0.0159133	SLC8B1/MADCAM1/CCL20/CSF1R/DUSP1/ADTRP/TNF/SERPINE1	8
GOCC_POSTSYNAPTIC_SPECIALIZATION_MEMBRANE	GOCC_POSTSYNAPTIC_SPECIALIZATION_MEMBRANE	8/930	116/40755	0.00521667	0.0248388	0.0159133	CACNA1C/SLC16A3/GRIN2D/SHISA7/CACNG8/CACNG2/ATP2B2/ARC	8
GOBP_REGULATION_OF_SYNAPTIC_TRANSMISSION_GLUTAMATERGIC	GOBP_REGULATION_OF_SYNAPTIC_TRANSMISSION_GLUTAMATERGIC	6/930	70/40755	0.00527778	0.0250413	0.016043	NTRK1/CACNG8/SERPINE2/CACNG2/TNF/GRM4	6
GOBP_DETECTION_OF_TEMPERATURE_STIMULUS_INVOLVED_IN_SENSORY_PERCEPTION_OF_PAIN	GOBP_DETECTION_OF_TEMPERATURE_STIMULUS_INVOLVED_IN_SENSORY_PERCEPTION_OF_PAIN	3/930	16/40755	0.00531191	0.0251093	0.0160866	NTRK1/ANO1/NTSR1	3
GOBP_METANEPHRIC_GLOMERULUS_DEVELOPMENT	GOBP_METANEPHRIC_GLOMERULUS_DEVELOPMENT	3/930	16/40755	0.00531191	0.0251093	0.0160866	OSR1/PDGFB/PDGFRB	3
GOBP_NEGATIVE_REGULATION_OF_MEIOTIC_CELL_CYCLE	GOBP_NEGATIVE_REGULATION_OF_MEIOTIC_CELL_CYCLE	3/930	16/40755	0.00531191	0.0251093	0.0160866	LIF/DUSP1/RPS6KA2	3
GOBP_NEPHRIC_DUCT_DEVELOPMENT	GOBP_NEPHRIC_DUCT_DEVELOPMENT	3/930	16/40755	0.00531191	0.0251093	0.0160866	GATA3/WNT11/OSR1	3
GOBP_REGULATION_OF_INOSITOL_PHOSPHATE_BIOSYNTHETIC_PROCESS	GOBP_REGULATION_OF_INOSITOL_PHOSPHATE_BIOSYNTHETIC_PROCESS	3/930	16/40755	0.00531191	0.0251093	0.0160866	NTSR1/PTH1R/ADCYAP1R1	3
GOBP_REGULATION_OF_WNT_SIGNALING_PATHWAY_PLANAR_CELL_POLARITY_PATHWAY	GOBP_REGULATION_OF_WNT_SIGNALING_PATHWAY_PLANAR_CELL_POLARITY_PATHWAY	3/930	16/40755	0.00531191	0.0251093	0.0160866	DACT1/SPEF1/DAB2	3
GOMF_ACIDIC_AMINO_ACID_TRANSMEMBRANE_TRANSPORTER_ACTIVITY	GOMF_ACIDIC_AMINO_ACID_TRANSMEMBRANE_TRANSPORTER_ACTIVITY	3/930	16/40755	0.00531191	0.0251093	0.0160866	SLC1A5/SLC17A7/SLC1A4	3
[truncated: 280 more rows]

## Sheet: go_bp
ID	Description	GeneRatio	BgRatio	pvalue	p.adjust	qvalue	geneID	Count
[truncated: 1,057 more rows]

## Sheet: go_mf
ID	Description	GeneRatio	BgRatio	pvalue	p.adjust	qvalue	geneID	Count
[truncated: 138 more rows]

[truncated: 1 more sheets: cp]
