# Supplementary material for: Identification of a novel minor-groove DNA binder that represses mitochondrial gene expression and induces apoptosis in highly aggressive leiomyosarcoma cells
Source: Cell Death Discov. 2025 Nov 10;11:524. doi: 10.1038/s41420-025-02803-3 (PMC12603272; doi:10.1038/s41420-025-02803-3)
Supplement: Supplementary file 7 — Table S5 [file 41420_2025_2803_MOESM7_ESM.xlsx]

## Sheet: h
ID	Description	GeneRatio	BgRatio	pvalue	p.adjust	qvalue	geneID	Count
HALLMARK_HYPOXIA	HALLMARK_HYPOXIA	5/167	200/40755	0.0014513	0.0299554	0.0240166	EFNA1/CDKN1C/KLHL24/CCNG2/PNRC1	5

## Sheet: cpg
ID	Description	GeneRatio	BgRatio	pvalue	p.adjust	qvalue	geneID	Count
DUTERTRE_ESTRADIOL_RESPONSE_6HR_DN	DUTERTRE_ESTRADIOL_RESPONSE_6HR_DN	8/167	91/40755	4.27437e-09	5.34831e-07	4.28798e-07	EFNA1/BMF/YPEL3/KIAA0513/KLHL24/CCNG2/ZNF467/TP53INP1	8
MARZEC_IL2_SIGNALING_DN	MARZEC_IL2_SIGNALING_DN	6/167	36/40755	7.60862e-09	8.8675e-07	7.10947e-07	CDKN2C/CDKN1C/MAP2K6/CCNG2/CARD6/TP53INP1	6
MEBARKI_HCC_PROGENITOR_FZD8CRD_DN	MEBARKI_HCC_PROGENITOR_FZD8CRD_DN	13/167	459/40755	6.44055e-08	5.8977e-06	4.72845e-06	TTC39A/EFNA1/LMNTD2/ERBB3/ANG/LDHD/CRB3/CREB3L3/IQCN/PRODH/LINC00870/ALDH1L1/GUCY1A1	13
YAO_TEMPORAL_RESPONSE_TO_PROGESTERONE_CLUSTER_0	YAO_TEMPORAL_RESPONSE_TO_PROGESTERONE_CLUSTER_0	6/167	72/40755	5.40309e-07	3.94563e-05	3.16338e-05	YPEL3/DBP/FOXP1/KLHL24/CCNG2/GEM	6
KATSANOU_ELAVL1_TARGETS_UP	KATSANOU_ELAVL1_TARGETS_UP	8/167	174/40755	6.67723e-07	4.75567e-05	3.81283e-05	SLC16A4/ADAMTS10/NOTCH3/RARB/KLHL24/CCNG2/EMCN/EPHA7	8
PLASARI_TGFB1_TARGETS_10HR_DN	PLASARI_TGFB1_TARGETS_10HR_DN	9/167	254/40755	1.16987e-06	7.80777e-05	6.25983e-05	SLC16A4/LGR4/DBP/RARB/KLHL24/PDGFRA/EPHA7/FOXP2/ZNF467	9
BHAT_ESR1_TARGETS_VIA_AKT1_DN	BHAT_ESR1_TARGETS_VIA_AKT1_DN	6/167	82/40755	1.17069e-06	7.80777e-05	6.25983e-05	EFNA1/YPEL3/KIAA0513/YPEL2/DBP/FAXDC2	6
BLANCO_MELO_BETA_INTERFERON_TREATED_BRONCHIAL_EPITHELIAL_CELLS_DN	BLANCO_MELO_BETA_INTERFERON_TREATED_BRONCHIAL_EPITHELIAL_CELLS_DN	8/167	216/40755	3.36274e-06	0.00019113	0.000153237	E2F8/TJP3/DBP/RARB/GUCY1A1/ZNF467/LURAP1L/NOXA1	8
SALVADOR_MARTIN_PEDIATRIC_TBD_ANTI_TNF_THERAPY_NONRESPONDER_PRE_TREATMENT_UP	SALVADOR_MARTIN_PEDIATRIC_TBD_ANTI_TNF_THERAPY_NONRESPONDER_PRE_TREATMENT_UP	4/167	29/40755	5.96244e-06	0.000312703	0.000250708	MT-ND1/MT-ND2/MT-CO3/MT-CYB	4
BLANCO_MELO_RESPIRATORY_SYNCYTIAL_VIRUS_INFECTION_A594_CELLS_DN	BLANCO_MELO_RESPIRATORY_SYNCYTIAL_VIRUS_INFECTION_A594_CELLS_DN	6/167	119/40755	1.02393e-05	0.00050923	0.000408272	MUC5B/KCNJ11/SLC52A1/TJP3/PRODH/ZDHHC8P1	6
HOOI_ST7_TARGETS_DN	HOOI_ST7_TARGETS_DN	6/167	120/40755	1.0742e-05	0.000527407	0.000422846	ANG/SYT17/SRGAP3/CCNG2/TP53INP1/PAK3	6
KINSEY_TARGETS_OF_EWSR1_FLII_FUSION_DN	KINSEY_TARGETS_OF_EWSR1_FLII_FUSION_DN	9/167	336/40755	1.13004e-05	0.000549827	0.00044082	EFNA1/YPEL3/YPEL2/KLHL24/EMCN/CARD6/LRRC17/GEM/TP53INP1	9
BLANCO_MELO_HUMAN_PARAINFLUENZA_VIRUS_3_INFECTION_A594_CELLS_DN	BLANCO_MELO_HUMAN_PARAINFLUENZA_VIRUS_3_INFECTION_A594_CELLS_DN	6/167	122/40755	1.18071e-05	0.000570002	0.000456996	LMNTD2/CRB3/TJP3/DBP/PRODH/ZDHHC8P1	6
LEIN_MIDBRAIN_MARKERS	LEIN_MIDBRAIN_MARKERS	5/167	84/40755	2.58579e-05	0.00111741	0.000895877	TTC39A/PRPH/CARMIL3/CMKLR2/GABRQ	5
LINDGREN_BLADDER_CANCER_CLUSTER_1_DN	LINDGREN_BLADDER_CANCER_CLUSTER_1_DN	9/167	378/40755	2.8532e-05	0.0012238	0.000981174	CDKN2C/TTC39A/EFNA1/ERBB3/YPEL3/TJP3/RASSF2/H1-0/GEM	9
COLDREN_GEFITINIB_RESISTANCE_DN	COLDREN_GEFITINIB_RESISTANCE_DN	7/167	230/40755	4.90096e-05	0.00201954	0.00161916	MPZL2/ERBB3/TJP3/KLC3/FRMD4B/RBM47/CCNG2	7
BOQUEST_STEM_CELL_CULTURED_VS_FRESH_UP	BOQUEST_STEM_CELL_CULTURED_VS_FRESH_UP	9/167	428/40755	7.42023e-05	0.00295223	0.00236693	CDKN1C/ANG/ABCA6/MITF/FRMD4B/KLHL24/GUCY1A1/FAXDC2/GEM	9
ELVIDGE_HYPOXIA_UP	ELVIDGE_HYPOXIA_UP	6/167	172/40755	8.12785e-05	0.00317895	0.00254871	ANG/YPEL1/BBX/KLHL24/CCNG2/RASA4	6
ODONNELL_TFRC_TARGETS_UP	ODONNELL_TFRC_TARGETS_UP	9/167	434/40755	8.24713e-05	0.00321471	0.00257737	TTC39A/CARMIL3/SYT17/YPEL2/TJP3/DPYSL5/FAXDC2/MNX1-AS1/TP53INP1	9
VERHAAK_GLIOBLASTOMA_PRONEURAL	VERHAAK_GLIOBLASTOMA_PRONEURAL	6/167	177/40755	9.51564e-05	0.00363548	0.00291472	ERBB3/RNFT2/MYT1/YPEL1/SRGAP3/PAK3	6
HERNANDEZ_ABERRANT_MITOSIS_BY_DOCETACEL_4NM_UP	HERNANDEZ_ABERRANT_MITOSIS_BY_DOCETACEL_4NM_UP	3/167	23/40755	0.000112669	0.00423446	0.00339496	MITF/GEM/TP53INP1	3
CHARAFE_BREAST_CANCER_LUMINAL_VS_MESENCHYMAL_UP	CHARAFE_BREAST_CANCER_LUMINAL_VS_MESENCHYMAL_UP	9/167	454/40755	0.000115846	0.0043154	0.00345985	TTC39A/ERBB3/FAM214A/TJP3/DBP/PRODH/PLCH1/RBM47/ZNF467	9
HOLLERN_EMT_BREAST_TUMOR_DN	HOLLERN_EMT_BREAST_TUMOR_DN	5/167	122/40755	0.000153198	0.00543877	0.0043605	MPZL2/ERBB3/CRB3/TJP3/KLC3	5
BASAKI_YBX1_TARGETS_DN	BASAKI_YBX1_TARGETS_DN	8/167	395/40755	0.000240883	0.00780704	0.00625925	MPZL2/FAM214A/GDPD1/DBP/BBX/KLHL24/RBM47/TP53INP1	8
DACOSTA_UV_RESPONSE_VIA_ERCC3_COMMON_UP	DACOSTA_UV_RESPONSE_VIA_ERCC3_COMMON_UP	4/167	75/40755	0.000263514	0.00846914	0.00679009	EFNA1/CDKN1C/KCNJ4/PNRC1	4
SARRIO_EPITHELIAL_MESENCHYMAL_TRANSITION_DN	SARRIO_EPITHELIAL_MESENCHYMAL_TRANSITION_DN	5/167	145/40755	0.000341397	0.0107919	0.00865233	EFNA1/CDKN1C/PNRC1/GEM/TP53INP1	5
BLANCO_MELO_BRONCHIAL_EPITHELIAL_CELLS_INFLUENZA_A_INFECTION_DN	BLANCO_MELO_BRONCHIAL_EPITHELIAL_CELLS_INFLUENZA_A_INFECTION_DN	4/167	81/40755	0.000353893	0.0111259	0.00892016	YPEL3/TJP3/PAQR8/NOXA1	4
MOREAUX_B_LYMPHOCYTE_MATURATION_BY_TACI_UP	MOREAUX_B_LYMPHOCYTE_MATURATION_BY_TACI_UP	4/167	88/40755	0.000485113	0.0147684	0.0118405	CDKN1C/MGC16275/MITF/NOXA1	4
GRAHAM_CML_DIVIDING_VS_NORMAL_QUIESCENT_DN	GRAHAM_CML_DIVIDING_VS_NORMAL_QUIESCENT_DN	4/167	94/40755	0.00062244	0.01809	0.0145035	MPZL2/H1-0/CCNG2/GUCY1A1	4
IBRAHIM_NRF1_DOWN	IBRAHIM_NRF1_DOWN	5/167	166/40755	0.000632298	0.0182843	0.0146594	HOXD8/H1-0/RARB/KLHL24/PNRC1	5
MCCABE_BOUND_BY_HOXC6	MCCABE_BOUND_BY_HOXC6	8/167	458/40755	0.000640156	0.0184653	0.0148045	E2F8/FIGNL2/RIMBP2/FRMD5/ABCA6/SLC4A10/PDGFRA/WDR86	8
LEONARD_HYPOXIA	LEONARD_HYPOXIA	3/167	41/40755	0.000642449	0.0184852	0.0148204	EFNA1/CDKN1C/CCNG2	3
LIU_PROSTATE_CANCER_UP	LIU_PROSTATE_CANCER_UP	4/167	99/40755	0.000756271	0.0205799	0.0164998	MAP2K6/CCNG2/GUCY1A1/TP53INP1	4
BOQUEST_STEM_CELL_UP	BOQUEST_STEM_CELL_UP	6/167	262/40755	0.000774112	0.0210158	0.0168493	CDKN2C/ANG/ABCA6/MITF/PDGFRA/LRRC17	6
CORONEL_RFX7_DIRECT_TARGETS_UP	CORONEL_RFX7_DIRECT_TARGETS_UP	3/167	44/40755	0.000791026	0.021176	0.0169778	FAM214A/CCNG2/TP53INP1	3
MODY_HIPPOCAMPUS_PRENATAL	MODY_HIPPOCAMPUS_PRENATAL	3/167	44/40755	0.000791026	0.021176	0.0169778	MYT1/H1-0/CCNG2	3
NAKAYAMA_FRA2_TARGETS	NAKAYAMA_FRA2_TARGETS	3/167	44/40755	0.000791026	0.021176	0.0169778	LGR4/DBP/KLHL24	3
WHITFIELD_CELL_CYCLE_LITERATURE	WHITFIELD_CELL_CYCLE_LITERATURE	3/167	44/40755	0.000791026	0.021176	0.0169778	CDKN2C/CDKN2D/CCNG2	3
DEURIG_T_CELL_PROLYMPHOCYTIC_LEUKEMIA_UP	DEURIG_T_CELL_PROLYMPHOCYTIC_LEUKEMIA_UP	7/167	367/40755	0.000838363	0.0220342	0.0176658	BTBD8/MPZL2/ERBB3/H1-0/CCNG2/FAXDC2/HFE	7
BERTUCCI_INVASIVE_CARCINOMA_DUCTAL_VS_LOBULAR_DN	BERTUCCI_INVASIVE_CARCINOMA_DUCTAL_VS_LOBULAR_DN	3/167	46/40755	0.000901235	0.0229688	0.0184151	ABCA6/ALDH1L1/EMCN	3
GRAHAM_CML_QUIESCENT_VS_NORMAL_QUIESCENT_DN	GRAHAM_CML_QUIESCENT_VS_NORMAL_QUIESCENT_DN	3/167	46/40755	0.000901235	0.0229688	0.0184151	MPZL2/H1-0/GUCY1A1	3
TONKS_TARGETS_OF_RUNX1_RUNX1T1_FUSION_HSC_UP	TONKS_TARGETS_OF_RUNX1_RUNX1T1_FUSION_HSC_UP	5/167	184/40755	0.00100343	0.0250056	0.0200481	H1-0/KLHL24/CCNG2/GUCY1A1/PNRC1	5
FOROUTAN_TGFB_EMT_DN	FOROUTAN_TGFB_EMT_DN	4/167	108/40755	0.0010464	0.0258529	0.0207274	MPZL2/ERBB3/MITF/RBM47	4
MIZUKAMI_HYPOXIA_UP	MIZUKAMI_HYPOXIA_UP	2/167	12/40755	0.00107225	0.0264351	0.0211942	EFNA1/ANG	2
WU_SILENCED_BY_METHYLATION_IN_BLADDER_CANCER	WU_SILENCED_BY_METHYLATION_IN_BLADDER_CANCER	3/167	52/40755	0.00128869	0.0299554	0.0240166	ERBB3/MITF/GUCY1A1	3
KARLSSON_TGFB1_TARGETS_DN	KARLSSON_TGFB1_TARGETS_DN	5/167	195/40755	0.0012981	0.0299554	0.0240166	CDKN2C/H1-0/BBX/PDGFRA/PNRC1	5
LIEN_BREAST_CARCINOMA_METAPLASTIC_VS_DUCTAL_DN	LIEN_BREAST_CARCINOMA_METAPLASTIC_VS_DUCTAL_DN	4/167	115/40755	0.0013203	0.0299554	0.0240166	TTC39A/FAM214A/CRB3/LRRC17	4
FISCHER_G1_S_CELL_CYCLE	FISCHER_G1_S_CELL_CYCLE	5/167	200/40755	0.0014513	0.0299554	0.0240166	E2F8/MAP2K6/MITF/BBX/TP53INP1	5
FARMER_BREAST_CANCER_CLUSTER_6	FARMER_BREAST_CANCER_CLUSTER_6	2/167	14/40755	0.00147046	0.0301353	0.0241608	TTC39A/RBM47	2
LIU_TOPBP1_TARGETS	LIU_TOPBP1_TARGETS	2/167	14/40755	0.00147046	0.0301353	0.0241608	MPZL2/TP53INP1	2
STARK_PREFRONTAL_CORTEX_22Q11_DELETION_UP	STARK_PREFRONTAL_CORTEX_22Q11_DELETION_UP	5/167	202/40755	0.00151616	0.0310168	0.0248675	RIMBP2/KIAA0513/FOXP1/KLHL24/PAQR8	5
IWANAGA_CARCINOGENESIS_BY_KRAS_DN	IWANAGA_CARCINOGENESIS_BY_KRAS_DN	4/167	121/40755	0.00159196	0.0323298	0.0259203	ITGA2B/ABCA6/DBP/PCDHB11	4
DOUGLAS_BMI1_TARGETS_DN	DOUGLAS_BMI1_TARGETS_DN	6/167	314/40755	0.00194701	0.0375817	0.030131	SLC16A4/H1-0/RARB/KLHL24/RBM47/CCNG2	6
CAIRO_HEPATOBLASTOMA_CLASSES_DN	CAIRO_HEPATOBLASTOMA_CLASSES_DN	5/167	214/40755	0.00195107	0.0375817	0.030131	LMOD1/ABCA6/DBP/RARB/EMCN	5
DACOSTA_UV_RESPONSE_VIA_ERCC3_UP	DACOSTA_UV_RESPONSE_VIA_ERCC3_UP	6/167	317/40755	0.00204176	0.0388103	0.0311159	CDKN2C/EFNA1/CDKN1C/KCNJ4/CCNG2/PNRC1	6
RASHI_RESPONSE_TO_IONIZING_RADIATION_5	RASHI_RESPONSE_TO_IONIZING_RADIATION_5	4/167	132/40755	0.00218689	0.0407631	0.0326816	FRAT1/ANG/EMCN/PAK3	4
ELVIDGE_HYPOXIA_BY_DMOG_UP	ELVIDGE_HYPOXIA_BY_DMOG_UP	4/167	133/40755	0.0022476	0.0416926	0.0334268	ANG/YPEL1/KLHL24/CCNG2	4
MIKKELSEN_MCV6_HCP_WITH_H3K27ME3	MIKKELSEN_MCV6_HCP_WITH_H3K27ME3	7/167	437/40755	0.00226588	0.0419642	0.0336446	HTR6/KCNA2/SCN4B/HOXD8/KCNJ4/GRID2IP/WDR86	7
VART_KSHV_INFECTION_ANGIOGENIC_MARKERS_DN	VART_KSHV_INFECTION_ANGIOGENIC_MARKERS_DN	4/167	134/40755	0.00230945	0.0426036	0.0341572	ANG/NOTCH3/PDGFRA/EPHA7	4
PEDRIOLI_MIR31_TARGETS_UP	PEDRIOLI_MIR31_TARGETS_UP	5/167	223/40755	0.00233247	0.0428535	0.0343576	CDKN2C/MPZL2/RGMA/HES7/RNF112	5
GRAHAM_NORMAL_QUIESCENT_VS_NORMAL_DIVIDING_UP	GRAHAM_NORMAL_QUIESCENT_VS_NORMAL_DIVIDING_UP	3/167	64/40755	0.00234382	0.0428573	0.0343606	MPZL2/H1-0/GUCY1A1	3
LINDGREN_BLADDER_CANCER_CLUSTER_3_UP	LINDGREN_BLADDER_CANCER_CLUSTER_3_UP	6/167	327/40755	0.00238292	0.0433661	0.0347685	CDKN2C/TTC39A/E2F8/RNFT2/RASSF2/GUCY1A1	6
ALONSO_METASTASIS_NEURAL_UP	ALONSO_METASTASIS_NEURAL_UP	2/167	18/40755	0.00244584	0.044163	0.0354074	MITF/PDGFRA	2
ONDER_CDH1_TARGETS_1_UP	ONDER_CDH1_TARGETS_1_UP	4/167	140/40755	0.0027054	0.0478774	0.0383855	ANG/DBP/KLHL24/PNRC1	4
JEON_SMAD6_TARGETS_DN	JEON_SMAD6_TARGETS_DN	2/167	19/40755	0.00272625	0.0478774	0.0383855	ERBB3/NOTCH3	2
SARTIPY_NORMAL_AT_INSULIN_RESISTANCE_DN	SARTIPY_NORMAL_AT_INSULIN_RESISTANCE_DN	2/167	19/40755	0.00272625	0.0478774	0.0383855	KLHL24/CCNG2	2
MOLENAAR_TARGETS_OF_CCND1_AND_CDK4_UP	MOLENAAR_TARGETS_OF_CCND1_AND_CDK4_UP	3/167	68/40755	0.0027858	0.0481897	0.0386358	MYT1/KLHL24/TP53INP1	3
MEISSNER_NPC_HCP_WITH_H3K4ME3_AND_H3K27ME3	MEISSNER_NPC_HCP_WITH_H3K4ME3_AND_H3K27ME3	4/167	143/40755	0.00291981	0.0497973	0.0399247	ERBB3/BMF/FRMD5/KCNJ4	4

## Sheet: go
ID	Description	GeneRatio	BgRatio	pvalue	p.adjust	qvalue	geneID	Count
GOMF_OXIDOREDUCTION_DRIVEN_ACTIVE_TRANSMEMBRANE_TRANSPORTER_ACTIVITY	GOMF_OXIDOREDUCTION_DRIVEN_ACTIVE_TRANSMEMBRANE_TRANSPORTER_ACTIVITY	6/167	72/40755	5.40309e-07	3.94563e-05	3.16338e-05	MT-ND1/MT-ND2/MT-CO2/MT-CO3/MT-ND6/MT-CYB	6
GOMF_PRIMARY_ACTIVE_TRANSMEMBRANE_TRANSPORTER_ACTIVITY	GOMF_PRIMARY_ACTIVE_TRANSMEMBRANE_TRANSPORTER_ACTIVITY	8/167	179/40755	8.2703e-07	5.67993e-05	4.55385e-05	KCNJ11/ABCA6/MT-ND1/MT-ND2/MT-CO2/MT-CO3/MT-ND6/MT-CYB	8
GOBP_ATP_SYNTHESIS_COUPLED_ELECTRON_TRANSPORT	GOBP_ATP_SYNTHESIS_COUPLED_ELECTRON_TRANSPORT	6/167	92/40755	2.3048e-06	0.000137076	0.0001099	MT-ND1/MT-ND2/MT-CO2/MT-CO3/MT-ND6/MT-CYB	6
GOCC_RESPIRASOME	GOCC_RESPIRASOME	6/167	101/40755	3.97372e-06	0.000220427	0.000176726	MT-ND1/MT-ND2/MT-CO2/MT-CO3/MT-ND6/MT-CYB	6
GOCC_TRANSPORTER_COMPLEX	GOCC_TRANSPORTER_COMPLEX	10/167	396/40755	6.11987e-06	0.000319507	0.000256163	KCNAB2/KCNA2/KCNJ11/SCN4B/KCNJ4/MT-ND1/MT-ND2/MT-ND6/MT-CYB/GABRQ	10
GOMF_ACTIVE_TRANSMEMBRANE_TRANSPORTER_ACTIVITY	GOMF_ACTIVE_TRANSMEMBRANE_TRANSPORTER_ACTIVITY	10/167	406/40755	7.60516e-06	0.000390118	0.000312775	SLC16A4/KCNJ11/ABCA6/SLC4A10/MT-ND1/MT-ND2/MT-CO2/MT-CO3/MT-ND6/MT-CYB	10
GOBP_RESPIRATORY_ELECTRON_TRANSPORT_CHAIN	GOBP_RESPIRATORY_ELECTRON_TRANSPORT_CHAIN	6/167	113/40755	7.6076e-06	0.000390118	0.000312775	MT-ND1/MT-ND2/MT-CO2/MT-CO3/MT-ND6/MT-CYB	6
GOMF_ELECTRON_TRANSFER_ACTIVITY	GOMF_ELECTRON_TRANSFER_ACTIVITY	6/167	125/40755	1.35635e-05	0.000641378	0.000514221	MT-ND1/MT-ND2/MT-CO2/MT-CO3/MT-ND6/MT-CYB	6
GOMF_CYCLIN_DEPENDENT_PROTEIN_SERINE_THREONINE_KINASE_INHIBITOR_ACTIVITY	GOMF_CYCLIN_DEPENDENT_PROTEIN_SERINE_THREONINE_KINASE_INHIBITOR_ACTIVITY	3/167	12/40755	1.44682e-05	0.000681363	0.000546279	CDKN2C/CDKN1C/CDKN2D	3
GOBP_EMBRYONIC_ORGAN_DEVELOPMENT	GOBP_EMBRYONIC_ORGAN_DEVELOPMENT	10/167	451/40755	1.88026e-05	0.000860889	0.000690213	EFNA1/CDKN1C/E2F8/FOXN4/RNF112/MYO15A/OTX1/RARB/PDGFRA/BMP5	10
GOBP_OXIDATIVE_PHOSPHORYLATION	GOBP_OXIDATIVE_PHOSPHORYLATION	6/167	139/40755	2.47692e-05	0.00107439	0.000861385	MT-ND1/MT-ND2/MT-CO2/MT-CO3/MT-ND6/MT-CYB	6
GOCC_INNER_MITOCHONDRIAL_MEMBRANE_PROTEIN_COMPLEX	GOCC_INNER_MITOCHONDRIAL_MEMBRANE_PROTEIN_COMPLEX	6/167	155/40755	4.56436e-05	0.00190121	0.00152429	MT-ND1/MT-ND2/MT-CO2/MT-CO3/MT-ND6/MT-CYB	6
GOBP_CELLULAR_RESPIRATION	GOBP_CELLULAR_RESPIRATION	7/167	231/40755	5.03689e-05	0.00206817	0.00165815	NFATC4/MT-ND1/MT-ND2/MT-CO2/MT-CO3/MT-ND6/MT-CYB	7
GOMF_CYCLIN_DEPENDENT_PROTEIN_SERINE_THREONINE_KINASE_REGULATOR_ACTIVITY	GOMF_CYCLIN_DEPENDENT_PROTEIN_SERINE_THREONINE_KINASE_REGULATOR_ACTIVITY	4/167	50/40755	5.40659e-05	0.0022121	0.00177354	CDKN2C/CDKN1C/CDKN2D/CCNG2	4
GOBP_ELECTRON_TRANSPORT_CHAIN	GOBP_ELECTRON_TRANSPORT_CHAIN	6/167	167/40755	6.90632e-05	0.00276684	0.0022183	MT-ND1/MT-ND2/MT-CO2/MT-CO3/MT-ND6/MT-CYB	6
GOBP_REGULATION_OF_MYELOID_LEUKOCYTE_DIFFERENTIATION	GOBP_REGULATION_OF_MYELOID_LEUKOCYTE_DIFFERENTIATION	5/167	117/40755	0.000125882	0.00465522	0.0037323	RASSF2/PLA2G3/MITF/FOXP1/LRRC17	5
GOBP_MALE_GENITALIA_DEVELOPMENT	GOBP_MALE_GENITALIA_DEVELOPMENT	3/167	24/40755	0.000128378	0.00470851	0.00377502	LGR4/PDGFRA/BMP5	3
GOBP_AEROBIC_RESPIRATION	GOBP_AEROBIC_RESPIRATION	6/167	187/40755	0.000128548	0.00470851	0.00377502	MT-ND1/MT-ND2/MT-CO2/MT-CO3/MT-ND6/MT-CYB	6
GOCC_OXIDOREDUCTASE_COMPLEX	GOCC_OXIDOREDUCTASE_COMPLEX	5/167	120/40755	0.000141778	0.00508022	0.00407304	NOXA1/MT-ND1/MT-ND2/MT-ND6/MT-CYB	5
GOBP_GLOMERULUS_DEVELOPMENT	GOBP_GLOMERULUS_DEVELOPMENT	4/167	67/40755	0.000170457	0.0059655	0.00478281	LGR4/NOTCH3/KLF15/PDGFRA	4
GOBP_REGULATION_OF_MYELOID_CELL_DIFFERENTIATION	GOBP_REGULATION_OF_MYELOID_CELL_DIFFERENTIATION	6/167	209/40755	0.000234723	0.00767204	0.00615102	RASSF2/PLA2G3/MITF/FOXP1/FAXDC2/LRRC17	6
GOBP_RHYTHMIC_PROCESS	GOBP_RHYTHMIC_PROCESS	7/167	298/40755	0.000243365	0.00786539	0.00630603	KCNA2/CIART/LGR4/HES7/MAP2K6/DBP/PDGFRA	7
GOBP_NEGATIVE_REGULATION_OF_CYCLIN_DEPENDENT_PROTEIN_SERINE_THREONINE_KINASE_ACTIVITY	GOBP_NEGATIVE_REGULATION_OF_CYCLIN_DEPENDENT_PROTEIN_SERINE_THREONINE_KINASE_ACTIVITY	3/167	33/40755	0.000336816	0.0106763	0.0085597	CDKN2C/CDKN1C/CDKN2D	3
GOMF_PROTEIN_SERINE_THREONINE_KINASE_INHIBITOR_ACTIVITY	GOMF_PROTEIN_SERINE_THREONINE_KINASE_INHIBITOR_ACTIVITY	3/167	33/40755	0.000336816	0.0106763	0.0085597	CDKN2C/CDKN1C/CDKN2D	3
GOBP_ENERGY_DERIVATION_BY_OXIDATION_OF_ORGANIC_COMPOUNDS	GOBP_ENERGY_DERIVATION_BY_OXIDATION_OF_ORGANIC_COMPOUNDS	7/167	321/40755	0.000380655	0.0119348	0.00956863	NFATC4/MT-ND1/MT-ND2/MT-CO2/MT-CO3/MT-ND6/MT-CYB	7
GOBP_EPITHELIAL_TUBE_MORPHOGENESIS	GOBP_EPITHELIAL_TUBE_MORPHOGENESIS	7/167	328/40755	0.000432908	0.0134271	0.0107651	LGR4/FOXN4/NFATC4/RGMA/FOXP1/BMP5/EPHA7	7
GOBP_PROTON_TRANSMEMBRANE_TRANSPORT	GOBP_PROTON_TRANSMEMBRANE_TRANSPORT	5/167	153/40755	0.000436594	0.013469	0.0107987	NOX5/SLC4A10/MT-CO2/MT-CO3/MT-CYB	5
GOCC_PERIKARYON	GOCC_PERIKARYON	5/167	153/40755	0.000436594	0.013469	0.0107987	KCNA2/PRPH/RNF112/SLC4A10/KLHL24	5
GOMF_KINASE_REGULATOR_ACTIVITY	GOMF_KINASE_REGULATOR_ACTIVITY	6/167	235/40755	0.000438271	0.0134847	0.0108113	CDKN2C/CDKN1C/ERBB3/MAP2K6/CDKN2D/CCNG2	6
GOMF_OXIDOREDUCTASE_ACTIVITY_ACTING_ON_NAD_P_H	GOMF_OXIDOREDUCTASE_ACTIVITY_ACTING_ON_NAD_P_H	4/167	88/40755	0.000485113	0.0147684	0.0118405	NOX5/MT-ND1/MT-ND2/MT-ND6	4
GOCC_POTASSIUM_CHANNEL_COMPLEX	GOCC_POTASSIUM_CHANNEL_COMPLEX	4/167	89/40755	0.000506333	0.0152934	0.0122614	KCNAB2/KCNA2/KCNJ11/KCNJ4	4
GOMF_VOLTAGE_GATED_POTASSIUM_CHANNEL_ACTIVITY	GOMF_VOLTAGE_GATED_POTASSIUM_CHANNEL_ACTIVITY	4/167	91/40755	0.00055074	0.0164623	0.0131985	KCNAB2/KCNA2/KCNJ11/KCNJ4	4
GOBP_UROGENITAL_SYSTEM_DEVELOPMENT	GOBP_UROGENITAL_SYSTEM_DEVELOPMENT	7/167	353/40755	0.000668073	0.0190327	0.0152593	CDKN1C/LGR4/NOTCH3/RARB/KLF15/PDGFRA/EPHA7	7
GOBP_OSTEOCLAST_DIFFERENTIATION	GOBP_OSTEOCLAST_DIFFERENTIATION	4/167	96/40755	0.000673766	0.0191005	0.0153137	RASSF2/MITF/FOXP1/LRRC17	4
GOCC_CYTOCHROME_COMPLEX	GOCC_CYTOCHROME_COMPLEX	3/167	42/40755	0.000689795	0.0193646	0.0155255	MT-CO2/MT-CO3/MT-CYB	3
GOBP_AUTOPHAGIC_CELL_DEATH	GOBP_AUTOPHAGIC_CELL_DEATH	2/167	10/40755	0.000735031	0.0201444	0.0161507	CDKN2D/TP53INP1	2
GOBP_EXTRAEMBRYONIC_MEMBRANE_DEVELOPMENT	GOBP_EXTRAEMBRYONIC_MEMBRANE_DEVELOPMENT	2/167	10/40755	0.000735031	0.0201444	0.0161507	E2F8/BMP5	2
GOCC_JUXTAPARANODE_REGION_OF_AXON	GOCC_JUXTAPARANODE_REGION_OF_AXON	2/167	10/40755	0.000735031	0.0201444	0.0161507	KCNAB2/KCNA2	2
GOBP_REGULATION_OF_CYCLIN_DEPENDENT_PROTEIN_KINASE_ACTIVITY	GOBP_REGULATION_OF_CYCLIN_DEPENDENT_PROTEIN_KINASE_ACTIVITY	4/167	101/40755	0.000815087	0.0215205	0.017254	CDKN2C/CDKN1C/CDKN2D/CCNG2	4
GOMF_NADH_DEHYDROGENASE_ACTIVITY	GOMF_NADH_DEHYDROGENASE_ACTIVITY	3/167	45/40755	0.00084499	0.0221579	0.017765	MT-ND1/MT-ND2/MT-ND6	3
GOBP_NEGATIVE_REGULATION_OF_SYNAPSE_ORGANIZATION	GOBP_NEGATIVE_REGULATION_OF_SYNAPSE_ORGANIZATION	2/167	11/40755	0.000895953	0.0229688	0.0184151	NFATC4/EPHA7	2
GOMF_TRANSFERRIN_RECEPTOR_BINDING	GOMF_TRANSFERRIN_RECEPTOR_BINDING	2/167	11/40755	0.000895953	0.0229688	0.0184151	RGMA/HFE	2
GOBP_GENITALIA_DEVELOPMENT	GOBP_GENITALIA_DEVELOPMENT	3/167	46/40755	0.000901235	0.0229688	0.0184151	LGR4/PDGFRA/BMP5	3
GOBP_ATP_METABOLIC_PROCESS	GOBP_ATP_METABOLIC_PROCESS	6/167	273/40755	0.000957241	0.0241268	0.0193435	MT-ND1/MT-ND2/MT-CO2/MT-CO3/MT-ND6/MT-CYB	6
GOBP_NEGATIVE_REGULATION_OF_COLD_INDUCED_THERMOGENESIS	GOBP_NEGATIVE_REGULATION_OF_COLD_INDUCED_THERMOGENESIS	3/167	47/40755	0.000959801	0.0241268	0.0193435	LGR4/MAP2K6/NOVA2	3
GOBP_GENERATION_OF_PRECURSOR_METABOLITES_AND_ENERGY	GOBP_GENERATION_OF_PRECURSOR_METABOLITES_AND_ENERGY	8/167	494/40755	0.00104122	0.0257803	0.0206692	NFATC4/ALDH1L1/MT-ND1/MT-ND2/MT-CO2/MT-CO3/MT-ND6/MT-CYB	8
GOCC_NADH_DEHYDROGENASE_COMPLEX	GOCC_NADH_DEHYDROGENASE_COMPLEX	3/167	49/40755	0.00108404	0.026612	0.021336	MT-ND1/MT-ND2/MT-ND6	3
GOCC_MITOCHONDRIAL_PROTEIN_CONTAINING_COMPLEX	GOCC_MITOCHONDRIAL_PROTEIN_CONTAINING_COMPLEX	6/167	281/40755	0.00111011	0.0271942	0.0218028	MT-ND1/MT-ND2/MT-CO2/MT-CO3/MT-ND6/MT-CYB	6
GOMF_PHOSPHOLIPASE_ACTIVITY	GOMF_PHOSPHOLIPASE_ACTIVITY	4/167	110/40755	0.00112014	0.0273816	0.0219531	GDPD1/PLCD4/PLA2G3/PLCH1	4
GOBP_MITOCHONDRIAL_ELECTRON_TRANSPORT_NADH_TO_UBIQUINONE	GOBP_MITOCHONDRIAL_ELECTRON_TRANSPORT_NADH_TO_UBIQUINONE	3/167	51/40755	0.00121799	0.0291559	0.0233755	MT-ND1/MT-ND2/MT-ND6	3
GOBP_MYELOID_CELL_DIFFERENTIATION	GOBP_MYELOID_CELL_DIFFERENTIATION	7/167	393/40755	0.00124425	0.0296003	0.0237319	CDKN1C/RASSF2/PLA2G3/MITF/FOXP1/FAXDC2/LRRC17	7
GOCC_ION_CHANNEL_COMPLEX	GOCC_ION_CHANNEL_COMPLEX	6/167	288/40755	0.00125865	0.0298805	0.0239565	KCNAB2/KCNA2/KCNJ11/SCN4B/KCNJ4/GABRQ	6
GOBP_NEGATIVE_REGULATION_OF_RECEPTOR_BINDING	GOBP_NEGATIVE_REGULATION_OF_RECEPTOR_BINDING	2/167	13/40755	0.0012638	0.0298805	0.0239565	RGMA/HFE	2
GOBP_EPHRIN_RECEPTOR_SIGNALING_PATHWAY	GOBP_EPHRIN_RECEPTOR_SIGNALING_PATHWAY	3/167	52/40755	0.00128869	0.0299554	0.0240166	EFNA1/EPHA7/PAK3	3
GOBP_EMBRYONIC_ORGAN_MORPHOGENESIS	GOBP_EMBRYONIC_ORGAN_MORPHOGENESIS	6/167	294/40755	0.00139768	0.0299554	0.0240166	EFNA1/FOXN4/MYO15A/OTX1/RARB/PDGFRA	6
GOBP_REGULATION_OF_PROSTAGLANDIN_SECRETION	GOBP_REGULATION_OF_PROSTAGLANDIN_SECRETION	2/167	14/40755	0.00147046	0.0301353	0.0241608	MAP2K6/PLA2G3	2
GOMF_VOLTAGE_GATED_CHANNEL_ACTIVITY	GOMF_VOLTAGE_GATED_CHANNEL_ACTIVITY	5/167	203/40755	0.00154938	0.0315287	0.0252779	KCNAB2/KCNA2/KCNJ11/SCN4B/KCNJ4	5
GOMF_POTASSIUM_CHANNEL_ACTIVITY	GOMF_POTASSIUM_CHANNEL_ACTIVITY	4/167	122/40755	0.00164073	0.0330957	0.0265343	KCNAB2/KCNA2/KCNJ11/KCNJ4	4
GOMF_OXIDOREDUCTASE_ACTIVITY_ACTING_ON_NAD_P_H_QUINONE_OR_SIMILAR_COMPOUND_AS_ACCEPTOR	GOMF_OXIDOREDUCTASE_ACTIVITY_ACTING_ON_NAD_P_H_QUINONE_OR_SIMILAR_COMPOUND_AS_ACCEPTOR	3/167	57/40755	0.00168085	0.0335459	0.0268953	MT-ND1/MT-ND2/MT-ND6	3
GOBP_NADH_DEHYDROGENASE_COMPLEX_ASSEMBLY	GOBP_NADH_DEHYDROGENASE_COMPLEX_ASSEMBLY	3/167	58/40755	0.00176724	0.0347959	0.0278974	MT-ND1/MT-ND2/MT-ND6	3
GOMF_SH3_DOMAIN_BINDING	GOMF_SH3_DOMAIN_BINDING	4/167	125/40755	0.00179326	0.0352039	0.0282246	DTX1/CRB3/NOXA1/PAK3	4
GOBP_MYELOID_LEUKOCYTE_DIFFERENTIATION	GOBP_MYELOID_LEUKOCYTE_DIFFERENTIATION	5/167	211/40755	0.00183474	0.0358193	0.0287179	RASSF2/PLA2G3/MITF/FOXP1/LRRC17	5
GOBP_METANEPHRIC_GLOMERULUS_DEVELOPMENT	GOBP_METANEPHRIC_GLOMERULUS_DEVELOPMENT	2/167	16/40755	0.00192866	0.037337	0.0299347	LGR4/PDGFRA	2
GOCC_CATION_CHANNEL_COMPLEX	GOCC_CATION_CHANNEL_COMPLEX	5/167	215/40755	0.00199102	0.0382236	0.0306456	KCNAB2/KCNA2/KCNJ11/SCN4B/KCNJ4	5
GOMF_PROTON_TRANSMEMBRANE_TRANSPORTER_ACTIVITY	GOMF_PROTON_TRANSMEMBRANE_TRANSPORTER_ACTIVITY	4/167	129/40755	0.00201157	0.0384263	0.0308081	NOX5/MT-CO2/MT-CO3/MT-CYB	4
GOBP_REGULATION_OF_NEURON_PROJECTION_DEVELOPMENT	GOBP_REGULATION_OF_NEURON_PROJECTION_DEVELOPMENT	7/167	431/40755	0.00209759	0.039806	0.0319142	EFNA1/NFATC4/RGMA/PLA2G3/BMP5/EPHA7/PAK3	7
GOBP_BONE_DEVELOPMENT	GOBP_BONE_DEVELOPMENT	5/167	218/40755	0.00211446	0.039929	0.0320129	MAP2K6/RARB/FOXP1/BBX/LRRC17	5
GOBP_RESPONSE_TO_HYDROPEROXIDE	GOBP_RESPONSE_TO_HYDROPEROXIDE	2/167	17/40755	0.00217994	0.0407631	0.0326816	RNF112/TP53INP1	2
GOMF_DNA_BINDING_TRANSCRIPTION_REPRESSOR_ACTIVITY	GOMF_DNA_BINDING_TRANSCRIPTION_REPRESSOR_ACTIVITY	6/167	325/40755	0.00231148	0.0426036	0.0341572	E2F8/NFATC4/MITF/FOXP1/MXD3/FOXP2	6
GOBP_REGULATION_OF_OSTEOCLAST_DIFFERENTIATION	GOBP_REGULATION_OF_OSTEOCLAST_DIFFERENTIATION	3/167	64/40755	0.00234382	0.0428573	0.0343606	RASSF2/MITF/LRRC17	3
GOMF_TRANSMEMBRANE_RECEPTOR_PROTEIN_TYROSINE_KINASE_ACTIVITY	GOMF_TRANSMEMBRANE_RECEPTOR_PROTEIN_TYROSINE_KINASE_ACTIVITY	3/167	64/40755	0.00234382	0.0428573	0.0343606	ERBB3/PDGFRA/EPHA7	3
GOMF_LIPASE_ACTIVITY	GOMF_LIPASE_ACTIVITY	4/167	135/40755	0.00237248	0.0433127	0.0347257	GDPD1/PLCD4/PLA2G3/PLCH1	4
GOBP_MITOCHONDRIAL_ELECTRON_TRANSPORT_CYTOCHROME_C_TO_OXYGEN	GOBP_MITOCHONDRIAL_ELECTRON_TRANSPORT_CYTOCHROME_C_TO_OXYGEN	2/167	18/40755	0.00244584	0.044163	0.0354074	MT-CO2/MT-CO3	2
GOBP_STRIATUM_DEVELOPMENT	GOBP_STRIATUM_DEVELOPMENT	2/167	18/40755	0.00244584	0.044163	0.0354074	RARB/FOXP2	2
GOMF_MAP_KINASE_KINASE_ACTIVITY	GOMF_MAP_KINASE_KINASE_ACTIVITY	2/167	18/40755	0.00244584	0.044163	0.0354074	MAP2K6/PAK3	2
GOBP_KIDNEY_EPITHELIUM_DEVELOPMENT	GOBP_KIDNEY_EPITHELIUM_DEVELOPMENT	4/167	140/40755	0.0027054	0.0478774	0.0383855	LGR4/RARB/KLF15/EPHA7	4
GOMF_CATION_CHANNEL_ACTIVITY	GOMF_CATION_CHANNEL_ACTIVITY	6/167	336/40755	0.00272515	0.0478774	0.0383855	KCNAB2/KCNA2/KCNJ11/SCN4B/NOX5/KCNJ4	6
GOBP_PROSTAGLANDIN_TRANSPORT	GOBP_PROSTAGLANDIN_TRANSPORT	2/167	19/40755	0.00272625	0.0478774	0.0383855	MAP2K6/PLA2G3	2
GOMF_PROTEIN_TYROSINE_KINASE_ACTIVITY	GOMF_PROTEIN_TYROSINE_KINASE_ACTIVITY	4/167	141/40755	0.00277563	0.0481897	0.0386358	ERBB3/MAP2K6/PDGFRA/EPHA7	4
GOBP_DIGESTIVE_SYSTEM_DEVELOPMENT	GOBP_DIGESTIVE_SYSTEM_DEVELOPMENT	4/167	142/40755	0.00284709	0.0491028	0.0393679	CDKN1C/LGR4/RARB/PDGFRA	4
GOBP_NEURON_PROJECTION_GUIDANCE	GOBP_NEURON_PROJECTION_GUIDANCE	5/167	235/40755	0.00292189	0.0497973	0.0399247	EFNA1/NOTCH3/NOVA2/DPYSL5/EPHA7	5

## Sheet: go_bp
ID	Description	GeneRatio	BgRatio	pvalue	p.adjust	qvalue	geneID	Count
GOBP_ATP_SYNTHESIS_COUPLED_ELECTRON_TRANSPORT	GOBP_ATP_SYNTHESIS_COUPLED_ELECTRON_TRANSPORT	6/167	92/40755	2.3048e-06	0.000137076	0.0001099	MT-ND1/MT-ND2/MT-CO2/MT-CO3/MT-ND6/MT-CYB	6
GOBP_RESPIRATORY_ELECTRON_TRANSPORT_CHAIN	GOBP_RESPIRATORY_ELECTRON_TRANSPORT_CHAIN	6/167	113/40755	7.6076e-06	0.000390118	0.000312775	MT-ND1/MT-ND2/MT-CO2/MT-CO3/MT-ND6/MT-CYB	6
GOBP_EMBRYONIC_ORGAN_DEVELOPMENT	GOBP_EMBRYONIC_ORGAN_DEVELOPMENT	10/167	451/40755	1.88026e-05	0.000860889	0.000690213	EFNA1/CDKN1C/E2F8/FOXN4/RNF112/MYO15A/OTX1/RARB/PDGFRA/BMP5	10
GOBP_OXIDATIVE_PHOSPHORYLATION	GOBP_OXIDATIVE_PHOSPHORYLATION	6/167	139/40755	2.47692e-05	0.00107439	0.000861385	MT-ND1/MT-ND2/MT-CO2/MT-CO3/MT-ND6/MT-CYB	6
GOBP_CELLULAR_RESPIRATION	GOBP_CELLULAR_RESPIRATION	7/167	231/40755	5.03689e-05	0.00206817	0.00165815	NFATC4/MT-ND1/MT-ND2/MT-CO2/MT-CO3/MT-ND6/MT-CYB	7
GOBP_ELECTRON_TRANSPORT_CHAIN	GOBP_ELECTRON_TRANSPORT_CHAIN	6/167	167/40755	6.90632e-05	0.00276684	0.0022183	MT-ND1/MT-ND2/MT-CO2/MT-CO3/MT-ND6/MT-CYB	6
GOBP_REGULATION_OF_MYELOID_LEUKOCYTE_DIFFERENTIATION	GOBP_REGULATION_OF_MYELOID_LEUKOCYTE_DIFFERENTIATION	5/167	117/40755	0.000125882	0.00465522	0.0037323	RASSF2/PLA2G3/MITF/FOXP1/LRRC17	5
GOBP_MALE_GENITALIA_DEVELOPMENT	GOBP_MALE_GENITALIA_DEVELOPMENT	3/167	24/40755	0.000128378	0.00470851	0.00377502	LGR4/PDGFRA/BMP5	3
GOBP_AEROBIC_RESPIRATION	GOBP_AEROBIC_RESPIRATION	6/167	187/40755	0.000128548	0.00470851	0.00377502	MT-ND1/MT-ND2/MT-CO2/MT-CO3/MT-ND6/MT-CYB	6
GOBP_GLOMERULUS_DEVELOPMENT	GOBP_GLOMERULUS_DEVELOPMENT	4/167	67/40755	0.000170457	0.0059655	0.00478281	LGR4/NOTCH3/KLF15/PDGFRA	4
GOBP_REGULATION_OF_MYELOID_CELL_DIFFERENTIATION	GOBP_REGULATION_OF_MYELOID_CELL_DIFFERENTIATION	6/167	209/40755	0.000234723	0.00767204	0.00615102	RASSF2/PLA2G3/MITF/FOXP1/FAXDC2/LRRC17	6
GOBP_RHYTHMIC_PROCESS	GOBP_RHYTHMIC_PROCESS	7/167	298/40755	0.000243365	0.00786539	0.00630603	KCNA2/CIART/LGR4/HES7/MAP2K6/DBP/PDGFRA	7
GOBP_NEGATIVE_REGULATION_OF_CYCLIN_DEPENDENT_PROTEIN_SERINE_THREONINE_KINASE_ACTIVITY	GOBP_NEGATIVE_REGULATION_OF_CYCLIN_DEPENDENT_PROTEIN_SERINE_THREONINE_KINASE_ACTIVITY	3/167	33/40755	0.000336816	0.0106763	0.0085597	CDKN2C/CDKN1C/CDKN2D	3
GOBP_ENERGY_DERIVATION_BY_OXIDATION_OF_ORGANIC_COMPOUNDS	GOBP_ENERGY_DERIVATION_BY_OXIDATION_OF_ORGANIC_COMPOUNDS	7/167	321/40755	0.000380655	0.0119348	0.00956863	NFATC4/MT-ND1/MT-ND2/MT-CO2/MT-CO3/MT-ND6/MT-CYB	7
GOBP_EPITHELIAL_TUBE_MORPHOGENESIS	GOBP_EPITHELIAL_TUBE_MORPHOGENESIS	7/167	328/40755	0.000432908	0.0134271	0.0107651	LGR4/FOXN4/NFATC4/RGMA/FOXP1/BMP5/EPHA7	7
GOBP_PROTON_TRANSMEMBRANE_TRANSPORT	GOBP_PROTON_TRANSMEMBRANE_TRANSPORT	5/167	153/40755	0.000436594	0.013469	0.0107987	NOX5/SLC4A10/MT-CO2/MT-CO3/MT-CYB	5
GOBP_UROGENITAL_SYSTEM_DEVELOPMENT	GOBP_UROGENITAL_SYSTEM_DEVELOPMENT	7/167	353/40755	0.000668073	0.0190327	0.0152593	CDKN1C/LGR4/NOTCH3/RARB/KLF15/PDGFRA/EPHA7	7
GOBP_OSTEOCLAST_DIFFERENTIATION	GOBP_OSTEOCLAST_DIFFERENTIATION	4/167	96/40755	0.000673766	0.0191005	0.0153137	RASSF2/MITF/FOXP1/LRRC17	4
GOBP_AUTOPHAGIC_CELL_DEATH	GOBP_AUTOPHAGIC_CELL_DEATH	2/167	10/40755	0.000735031	0.0201444	0.0161507	CDKN2D/TP53INP1	2
GOBP_EXTRAEMBRYONIC_MEMBRANE_DEVELOPMENT	GOBP_EXTRAEMBRYONIC_MEMBRANE_DEVELOPMENT	2/167	10/40755	0.000735031	0.0201444	0.0161507	E2F8/BMP5	2
GOBP_REGULATION_OF_CYCLIN_DEPENDENT_PROTEIN_KINASE_ACTIVITY	GOBP_REGULATION_OF_CYCLIN_DEPENDENT_PROTEIN_KINASE_ACTIVITY	4/167	101/40755	0.000815087	0.0215205	0.017254	CDKN2C/CDKN1C/CDKN2D/CCNG2	4
GOBP_NEGATIVE_REGULATION_OF_SYNAPSE_ORGANIZATION	GOBP_NEGATIVE_REGULATION_OF_SYNAPSE_ORGANIZATION	2/167	11/40755	0.000895953	0.0229688	0.0184151	NFATC4/EPHA7	2
GOBP_GENITALIA_DEVELOPMENT	GOBP_GENITALIA_DEVELOPMENT	3/167	46/40755	0.000901235	0.0229688	0.0184151	LGR4/PDGFRA/BMP5	3
GOBP_ATP_METABOLIC_PROCESS	GOBP_ATP_METABOLIC_PROCESS	6/167	273/40755	0.000957241	0.0241268	0.0193435	MT-ND1/MT-ND2/MT-CO2/MT-CO3/MT-ND6/MT-CYB	6
GOBP_NEGATIVE_REGULATION_OF_COLD_INDUCED_THERMOGENESIS	GOBP_NEGATIVE_REGULATION_OF_COLD_INDUCED_THERMOGENESIS	3/167	47/40755	0.000959801	0.0241268	0.0193435	LGR4/MAP2K6/NOVA2	3
GOBP_GENERATION_OF_PRECURSOR_METABOLITES_AND_ENERGY	GOBP_GENERATION_OF_PRECURSOR_METABOLITES_AND_ENERGY	8/167	494/40755	0.00104122	0.0257803	0.0206692	NFATC4/ALDH1L1/MT-ND1/MT-ND2/MT-CO2/MT-CO3/MT-ND6/MT-CYB	8
GOBP_MITOCHONDRIAL_ELECTRON_TRANSPORT_NADH_TO_UBIQUINONE	GOBP_MITOCHONDRIAL_ELECTRON_TRANSPORT_NADH_TO_UBIQUINONE	3/167	51/40755	0.00121799	0.0291559	0.0233755	MT-ND1/MT-ND2/MT-ND6	3
GOBP_MYELOID_CELL_DIFFERENTIATION	GOBP_MYELOID_CELL_DIFFERENTIATION	7/167	393/40755	0.00124425	0.0296003	0.0237319	CDKN1C/RASSF2/PLA2G3/MITF/FOXP1/FAXDC2/LRRC17	7
GOBP_NEGATIVE_REGULATION_OF_RECEPTOR_BINDING	GOBP_NEGATIVE_REGULATION_OF_RECEPTOR_BINDING	2/167	13/40755	0.0012638	0.0298805	0.0239565	RGMA/HFE	2
GOBP_EPHRIN_RECEPTOR_SIGNALING_PATHWAY	GOBP_EPHRIN_RECEPTOR_SIGNALING_PATHWAY	3/167	52/40755	0.00128869	0.0299554	0.0240166	EFNA1/EPHA7/PAK3	3
GOBP_EMBRYONIC_ORGAN_MORPHOGENESIS	GOBP_EMBRYONIC_ORGAN_MORPHOGENESIS	6/167	294/40755	0.00139768	0.0299554	0.0240166	EFNA1/FOXN4/MYO15A/OTX1/RARB/PDGFRA	6
GOBP_REGULATION_OF_PROSTAGLANDIN_SECRETION	GOBP_REGULATION_OF_PROSTAGLANDIN_SECRETION	2/167	14/40755	0.00147046	0.0301353	0.0241608	MAP2K6/PLA2G3	2
GOBP_NADH_DEHYDROGENASE_COMPLEX_ASSEMBLY	GOBP_NADH_DEHYDROGENASE_COMPLEX_ASSEMBLY	3/167	58/40755	0.00176724	0.0347959	0.0278974	MT-ND1/MT-ND2/MT-ND6	3
GOBP_MYELOID_LEUKOCYTE_DIFFERENTIATION	GOBP_MYELOID_LEUKOCYTE_DIFFERENTIATION	5/167	211/40755	0.00183474	0.0358193	0.0287179	RASSF2/PLA2G3/MITF/FOXP1/LRRC17	5
GOBP_METANEPHRIC_GLOMERULUS_DEVELOPMENT	GOBP_METANEPHRIC_GLOMERULUS_DEVELOPMENT	2/167	16/40755	0.00192866	0.037337	0.0299347	LGR4/PDGFRA	2
GOBP_REGULATION_OF_NEURON_PROJECTION_DEVELOPMENT	GOBP_REGULATION_OF_NEURON_PROJECTION_DEVELOPMENT	7/167	431/40755	0.00209759	0.039806	0.0319142	EFNA1/NFATC4/RGMA/PLA2G3/BMP5/EPHA7/PAK3	7
GOBP_BONE_DEVELOPMENT	GOBP_BONE_DEVELOPMENT	5/167	218/40755	0.00211446	0.039929	0.0320129	MAP2K6/RARB/FOXP1/BBX/LRRC17	5
GOBP_RESPONSE_TO_HYDROPEROXIDE	GOBP_RESPONSE_TO_HYDROPEROXIDE	2/167	17/40755	0.00217994	0.0407631	0.0326816	RNF112/TP53INP1	2
GOBP_REGULATION_OF_OSTEOCLAST_DIFFERENTIATION	GOBP_REGULATION_OF_OSTEOCLAST_DIFFERENTIATION	3/167	64/40755	0.00234382	0.0428573	0.0343606	RASSF2/MITF/LRRC17	3
GOBP_MITOCHONDRIAL_ELECTRON_TRANSPORT_CYTOCHROME_C_TO_OXYGEN	GOBP_MITOCHONDRIAL_ELECTRON_TRANSPORT_CYTOCHROME_C_TO_OXYGEN	2/167	18/40755	0.00244584	0.044163	0.0354074	MT-CO2/MT-CO3	2
GOBP_STRIATUM_DEVELOPMENT	GOBP_STRIATUM_DEVELOPMENT	2/167	18/40755	0.00244584	0.044163	0.0354074	RARB/FOXP2	2
GOBP_KIDNEY_EPITHELIUM_DEVELOPMENT	GOBP_KIDNEY_EPITHELIUM_DEVELOPMENT	4/167	140/40755	0.0027054	0.0478774	0.0383855	LGR4/RARB/KLF15/EPHA7	4
GOBP_PROSTAGLANDIN_TRANSPORT	GOBP_PROSTAGLANDIN_TRANSPORT	2/167	19/40755	0.00272625	0.0478774	0.0383855	MAP2K6/PLA2G3	2
GOBP_DIGESTIVE_SYSTEM_DEVELOPMENT	GOBP_DIGESTIVE_SYSTEM_DEVELOPMENT	4/167	142/40755	0.00284709	0.0491028	0.0393679	CDKN1C/LGR4/RARB/PDGFRA	4
GOBP_NEURON_PROJECTION_GUIDANCE	GOBP_NEURON_PROJECTION_GUIDANCE	5/167	235/40755	0.00292189	0.0497973	0.0399247	EFNA1/NOTCH3/NOVA2/DPYSL5/EPHA7	5

## Sheet: go_mf
ID	Description	GeneRatio	BgRatio	pvalue	p.adjust	qvalue	geneID	Count
GOMF_OXIDOREDUCTION_DRIVEN_ACTIVE_TRANSMEMBRANE_TRANSPORTER_ACTIVITY	GOMF_OXIDOREDUCTION_DRIVEN_ACTIVE_TRANSMEMBRANE_TRANSPORTER_ACTIVITY	6/167	72/40755	5.40309e-07	3.94563e-05	3.16338e-05	MT-ND1/MT-ND2/MT-CO2/MT-CO3/MT-ND6/MT-CYB	6
GOMF_PRIMARY_ACTIVE_TRANSMEMBRANE_TRANSPORTER_ACTIVITY	GOMF_PRIMARY_ACTIVE_TRANSMEMBRANE_TRANSPORTER_ACTIVITY	8/167	179/40755	8.2703e-07	5.67993e-05	4.55385e-05	KCNJ11/ABCA6/MT-ND1/MT-ND2/MT-CO2/MT-CO3/MT-ND6/MT-CYB	8
GOMF_ACTIVE_TRANSMEMBRANE_TRANSPORTER_ACTIVITY	GOMF_ACTIVE_TRANSMEMBRANE_TRANSPORTER_ACTIVITY	10/167	406/40755	7.60516e-06	0.000390118	0.000312775	SLC16A4/KCNJ11/ABCA6/SLC4A10/MT-ND1/MT-ND2/MT-CO2/MT-CO3/MT-ND6/MT-CYB	10
GOMF_ELECTRON_TRANSFER_ACTIVITY	GOMF_ELECTRON_TRANSFER_ACTIVITY	6/167	125/40755	1.35635e-05	0.000641378	0.000514221	MT-ND1/MT-ND2/MT-CO2/MT-CO3/MT-ND6/MT-CYB	6
GOMF_CYCLIN_DEPENDENT_PROTEIN_SERINE_THREONINE_KINASE_INHIBITOR_ACTIVITY	GOMF_CYCLIN_DEPENDENT_PROTEIN_SERINE_THREONINE_KINASE_INHIBITOR_ACTIVITY	3/167	12/40755	1.44682e-05	0.000681363	0.000546279	CDKN2C/CDKN1C/CDKN2D	3
GOMF_CYCLIN_DEPENDENT_PROTEIN_SERINE_THREONINE_KINASE_REGULATOR_ACTIVITY	GOMF_CYCLIN_DEPENDENT_PROTEIN_SERINE_THREONINE_KINASE_REGULATOR_ACTIVITY	4/167	50/40755	5.40659e-05	0.0022121	0.00177354	CDKN2C/CDKN1C/CDKN2D/CCNG2	4
GOMF_PROTEIN_SERINE_THREONINE_KINASE_INHIBITOR_ACTIVITY	GOMF_PROTEIN_SERINE_THREONINE_KINASE_INHIBITOR_ACTIVITY	3/167	33/40755	0.000336816	0.0106763	0.0085597	CDKN2C/CDKN1C/CDKN2D	3
GOMF_KINASE_REGULATOR_ACTIVITY	GOMF_KINASE_REGULATOR_ACTIVITY	6/167	235/40755	0.000438271	0.0134847	0.0108113	CDKN2C/CDKN1C/ERBB3/MAP2K6/CDKN2D/CCNG2	6
GOMF_OXIDOREDUCTASE_ACTIVITY_ACTING_ON_NAD_P_H	GOMF_OXIDOREDUCTASE_ACTIVITY_ACTING_ON_NAD_P_H	4/167	88/40755	0.000485113	0.0147684	0.0118405	NOX5/MT-ND1/MT-ND2/MT-ND6	4
GOMF_VOLTAGE_GATED_POTASSIUM_CHANNEL_ACTIVITY	GOMF_VOLTAGE_GATED_POTASSIUM_CHANNEL_ACTIVITY	4/167	91/40755	0.00055074	0.0164623	0.0131985	KCNAB2/KCNA2/KCNJ11/KCNJ4	4
GOMF_NADH_DEHYDROGENASE_ACTIVITY	GOMF_NADH_DEHYDROGENASE_ACTIVITY	3/167	45/40755	0.00084499	0.0221579	0.017765	MT-ND1/MT-ND2/MT-ND6	3
GOMF_TRANSFERRIN_RECEPTOR_BINDING	GOMF_TRANSFERRIN_RECEPTOR_BINDING	2/167	11/40755	0.000895953	0.0229688	0.0184151	RGMA/HFE	2
GOMF_PHOSPHOLIPASE_ACTIVITY	GOMF_PHOSPHOLIPASE_ACTIVITY	4/167	110/40755	0.00112014	0.0273816	0.0219531	GDPD1/PLCD4/PLA2G3/PLCH1	4
GOMF_VOLTAGE_GATED_CHANNEL_ACTIVITY	GOMF_VOLTAGE_GATED_CHANNEL_ACTIVITY	5/167	203/40755	0.00154938	0.0315287	0.0252779	KCNAB2/KCNA2/KCNJ11/SCN4B/KCNJ4	5
GOMF_POTASSIUM_CHANNEL_ACTIVITY	GOMF_POTASSIUM_CHANNEL_ACTIVITY	4/167	122/40755	0.00164073	0.0330957	0.0265343	KCNAB2/KCNA2/KCNJ11/KCNJ4	4
GOMF_OXIDOREDUCTASE_ACTIVITY_ACTING_ON_NAD_P_H_QUINONE_OR_SIMILAR_COMPOUND_AS_ACCEPTOR	GOMF_OXIDOREDUCTASE_ACTIVITY_ACTING_ON_NAD_P_H_QUINONE_OR_SIMILAR_COMPOUND_AS_ACCEPTOR	3/167	57/40755	0.00168085	0.0335459	0.0268953	MT-ND1/MT-ND2/MT-ND6	3
GOMF_SH3_DOMAIN_BINDING	GOMF_SH3_DOMAIN_BINDING	4/167	125/40755	0.00179326	0.0352039	0.0282246	DTX1/CRB3/NOXA1/PAK3	4
GOMF_PROTON_TRANSMEMBRANE_TRANSPORTER_ACTIVITY	GOMF_PROTON_TRANSMEMBRANE_TRANSPORTER_ACTIVITY	4/167	129/40755	0.00201157	0.0384263	0.0308081	NOX5/MT-CO2/MT-CO3/MT-CYB	4
GOMF_DNA_BINDING_TRANSCRIPTION_REPRESSOR_ACTIVITY	GOMF_DNA_BINDING_TRANSCRIPTION_REPRESSOR_ACTIVITY	6/167	325/40755	0.00231148	0.0426036	0.0341572	E2F8/NFATC4/MITF/FOXP1/MXD3/FOXP2	6
GOMF_TRANSMEMBRANE_RECEPTOR_PROTEIN_TYROSINE_KINASE_ACTIVITY	GOMF_TRANSMEMBRANE_RECEPTOR_PROTEIN_TYROSINE_KINASE_ACTIVITY	3/167	64/40755	0.00234382	0.0428573	0.0343606	ERBB3/PDGFRA/EPHA7	3
GOMF_LIPASE_ACTIVITY	GOMF_LIPASE_ACTIVITY	4/167	135/40755	0.00237248	0.0433127	0.0347257	GDPD1/PLCD4/PLA2G3/PLCH1	4
GOMF_MAP_KINASE_KINASE_ACTIVITY	GOMF_MAP_KINASE_KINASE_ACTIVITY	2/167	18/40755	0.00244584	0.044163	0.0354074	MAP2K6/PAK3	2
GOMF_CATION_CHANNEL_ACTIVITY	GOMF_CATION_CHANNEL_ACTIVITY	6/167	336/40755	0.00272515	0.0478774	0.0383855	KCNAB2/KCNA2/KCNJ11/SCN4B/NOX5/KCNJ4	6
GOMF_PROTEIN_TYROSINE_KINASE_ACTIVITY	GOMF_PROTEIN_TYROSINE_KINASE_ACTIVITY	4/167	141/40755	0.00277563	0.0481897	0.0386358	ERBB3/MAP2K6/PDGFRA/EPHA7	4

## Sheet: cp
ID	Description	GeneRatio	BgRatio	pvalue	p.adjust	qvalue	geneID	Count
WP_G1_TO_S_CELL_CYCLE_CONTROL	WP_G1_TO_S_CELL_CYCLE_CONTROL	6/167	64/40755	2.66388e-07	2.07675e-05	1.66502e-05	CDKN2C/CDKN1C/CREB3L3/CDKN2D/MYT1/CCNG2	6
REACTOME_RESPIRATORY_ELECTRON_TRANSPORT	REACTOME_RESPIRATORY_ELECTRON_TRANSPORT	6/167	103/40755	4.45308e-06	0.000241219	0.000193396	MT-ND1/MT-ND2/MT-CO2/MT-CO3/MT-ND6/MT-CYB	6
WP_ELECTRON_TRANSPORT_CHAIN_OXPHOS_SYSTEM_IN_MITOCHONDRIA	WP_ELECTRON_TRANSPORT_CHAIN_OXPHOS_SYSTEM_IN_MITOCHONDRIA	6/167	106/40755	5.25932e-06	0.000277087	0.000222153	MT-ND1/MT-ND2/MT-CO2/MT-CO3/MT-ND6/MT-CYB	6
REACTOME_RESPIRATORY_ELECTRON_TRANSPORT_ATP_SYNTHESIS_BY_CHEMIOSMOTIC_COUPLING_AND_HEAT_PRODUCTION_BY_UNCOUPLING_PROTEINS	REACTOME_RESPIRATORY_ELECTRON_TRANSPORT_ATP_SYNTHESIS_BY_CHEMIOSMOTIC_COUPLING_AND_HEAT_PRODUCTION_BY_UNCOUPLING_PROTEINS	6/167	127/40755	1.48475e-05	0.000696383	0.000558321	MT-ND1/MT-ND2/MT-CO2/MT-CO3/MT-ND6/MT-CYB	6
KEGG_AXON_GUIDANCE	KEGG_AXON_GUIDANCE	6/167	129/40755	1.62278e-05	0.000754986	0.000605306	EFNA1/NFATC4/DPYSL5/SRGAP3/EPHA7/PAK3	6
KEGG_PARKINSONS_DISEASE	KEGG_PARKINSONS_DISEASE	6/167	130/40755	1.69558e-05	0.000785686	0.000629919	MT-ND1/MT-ND2/MT-CO2/MT-CO3/MT-ND6/MT-CYB	6
KEGG_OXIDATIVE_PHOSPHORYLATION	KEGG_OXIDATIVE_PHOSPHORYLATION	6/167	132/40755	1.84908e-05	0.000849987	0.000681472	MT-ND1/MT-ND2/MT-CO2/MT-CO3/MT-ND6/MT-CYB	6
WP_GLIOBLASTOMA_SIGNALING_PATHWAYS	WP_GLIOBLASTOMA_SIGNALING_PATHWAYS	5/167	83/40755	2.43991e-05	0.00106233	0.000851714	CDKN2C/ERBB3/MAP2K6/PDGFRA/FOXO4	5
REACTOME_THE_CITRIC_ACID_TCA_CYCLE_AND_RESPIRATORY_ELECTRON_TRANSPORT	REACTOME_THE_CITRIC_ACID_TCA_CYCLE_AND_RESPIRATORY_ELECTRON_TRANSPORT	6/167	178/40755	9.81453e-05	0.0037153	0.00297872	MT-ND1/MT-ND2/MT-CO2/MT-CO3/MT-ND6/MT-CYB	6
REACTOME_MAPK_FAMILY_SIGNALING_CASCADES	REACTOME_MAPK_FAMILY_SIGNALING_CASCADES	7/167	327/40755	0.000425111	0.0132208	0.0105997	ERBB3/NRG4/ITGA2B/CDC42EP5/PDGFRA/RASA4/PAK3	7
REACTOME_POTASSIUM_CHANNELS	REACTOME_POTASSIUM_CHANNELS	4/167	103/40755	0.000877058	0.0227385	0.0182305	KCNAB2/KCNA2/KCNJ11/KCNJ4	4
REACTOME_PI3K_AKT_SIGNALING_IN_CANCER	REACTOME_PI3K_AKT_SIGNALING_IN_CANCER	4/167	105/40755	0.000942277	0.0238421	0.0191153	ERBB3/NRG4/PDGFRA/FOXO4	4
REACTOME_CYCLIN_D_ASSOCIATED_EVENTS_IN_G1	REACTOME_CYCLIN_D_ASSOCIATED_EVENTS_IN_G1	3/167	47/40755	0.000959801	0.0241268	0.0193435	CDKN2C/CDKN1C/CDKN2D	3
WP_RAS_SIGNALING	WP_RAS_SIGNALING	5/167	185/40755	0.00102794	0.0255061	0.0204494	PLA2G3/PDGFRA/RASA4/FOXO4/PAK3	5
WP_PHOTODYNAMIC_THERAPYINDUCED_AP1_SURVIVAL_SIGNALING	WP_PHOTODYNAMIC_THERAPYINDUCED_AP1_SURVIVAL_SIGNALING	3/167	51/40755	0.00121799	0.0291559	0.0233755	BMF/MAP2K6/PDGFRA	3
REACTOME_ERBB2_ACTIVATES_PTK6_SIGNALING	REACTOME_ERBB2_ACTIVATES_PTK6_SIGNALING	2/167	13/40755	0.0012638	0.0298805	0.0239565	ERBB3/NRG4	2
REACTOME_MUSCLE_CONTRACTION	REACTOME_MUSCLE_CONTRACTION	5/167	195/40755	0.0012981	0.0299554	0.0240166	LMOD1/KCNJ11/SCN4B/KCNJ4/GUCY1A1	5
WP_MITOCHONDRIAL_COMPLEX_I_ASSEMBLY_MODEL_OXPHOS_SYSTEM	WP_MITOCHONDRIAL_COMPLEX_I_ASSEMBLY_MODEL_OXPHOS_SYSTEM	3/167	56/40755	0.00159716	0.0323298	0.0259203	MT-ND1/MT-ND2/MT-ND6	3
REACTOME_COMPLEX_I_BIOGENESIS	REACTOME_COMPLEX_I_BIOGENESIS	3/167	57/40755	0.00168085	0.0335459	0.0268953	MT-ND1/MT-ND2/MT-ND6	3
PID_ERBB_NETWORK_PATHWAY	PID_ERBB_NETWORK_PATHWAY	2/167	15/40755	0.00169212	0.0335459	0.0268953	ERBB3/NRG4	2
REACTOME_ERBB2_REGULATES_CELL_MOTILITY	REACTOME_ERBB2_REGULATES_CELL_MOTILITY	2/167	15/40755	0.00169212	0.0335459	0.0268953	ERBB3/NRG4	2
REACTOME_SIGNALING_BY_ERBB4	REACTOME_SIGNALING_BY_ERBB4	3/167	58/40755	0.00176724	0.0347959	0.0278974	ERBB3/NRG4/GABRQ	3
REACTOME_PI3K_EVENTS_IN_ERBB2_SIGNALING	REACTOME_PI3K_EVENTS_IN_ERBB2_SIGNALING	2/167	16/40755	0.00192866	0.037337	0.0299347	ERBB3/NRG4	2
WP_OXIDATIVE_PHOSPHORYLATION	WP_OXIDATIVE_PHOSPHORYLATION	3/167	62/40755	0.00214033	0.0402201	0.0322462	MT-ND1/MT-ND2/MT-ND6	3
REACTOME_FOXO_MEDIATED_TRANSCRIPTION_OF_CELL_CYCLE_GENES	REACTOME_FOXO_MEDIATED_TRANSCRIPTION_OF_CELL_CYCLE_GENES	2/167	17/40755	0.00217994	0.0407631	0.0326816	CCNG2/FOXO4	2
REACTOME_FOXO_MEDIATED_TRANSCRIPTION	REACTOME_FOXO_MEDIATED_TRANSCRIPTION	3/167	66/40755	0.0025589	0.045917	0.0368137	ABCA6/CCNG2/FOXO4	3
REACTOME_DISEASES_ASSOCIATED_WITH_O_GLYCOSYLATION_OF_PROTEINS	REACTOME_DISEASES_ASSOCIATED_WITH_O_GLYCOSYLATION_OF_PROTEINS	3/167	68/40755	0.0027858	0.0481897	0.0386358	MUC5B/ADAMTS10/NOTCH3	3
