# Supplementary material for: Identification of a novel minor-groove DNA binder that represses mitochondrial gene expression and induces apoptosis in highly aggressive leiomyosarcoma cells
Source: Cell Death Discov. 2025 Nov 10;11:524. doi: 10.1038/s41420-025-02803-3 (PMC12603272; doi:10.1038/s41420-025-02803-3)
Supplement: Supplementary file 8 — Table S6 [file 41420_2025_2803_MOESM8_ESM.xlsx]

## Sheet: h
ID	Description	GeneRatio	BgRatio	pvalue	p.adjust	qvalue	geneID	Count
HALLMARK_INTERFERON_ALPHA_RESPONSE	HALLMARK_INTERFERON_ALPHA_RESPONSE	18/582	97/40755	2.78035e-15	5.20137e-13	3.69765e-13	IFI44L/IFI44/GBP4/IFIT3/TRIM21/OAS1/ELF1/RSAD2/NMI/IFIH1/HELZ2/PARP9/RTP4/HERC6/DDX60/SAMD9/SAMD9L/TDRD7	18
HALLMARK_INTERFERON_GAMMA_RESPONSE	HALLMARK_INTERFERON_GAMMA_RESPONSE	22/582	200/40755	1.82189e-13	2.18216e-11	1.5513e-11	IFI44L/IFI44/GBP4/IFIT3/IFIT1/TRIM21/OAS2/CCL5/RSAD2/NMI/IFIH1/STAT1/HELZ2/MX2/APOL6/TNFSF10/RTP4/HERC6/DDX60/SAMD9L/DDX58/TDRD7	22
HALLMARK_UV_RESPONSE_DN	HALLMARK_UV_RESPONSE_DN	18/582	144/40755	3.25623e-12	3.12011e-10	2.21808e-10	ADGRL2/TGFBR3/RGS4/NRP1/ADD3/CDON/LDLR/TFPI/COL3A1/COL5A2/PPARG/GJA1/AMPH/COL1A2/INSIG1/MMP16/HAS2/LPAR1	18
HALLMARK_EPITHELIAL_MESENCHYMAL_TRANSITION	HALLMARK_EPITHELIAL_MESENCHYMAL_TRANSITION	14/582	200/40755	1.30874e-06	4.3646e-05	3.10279e-05	TGFBR3/RGS4/DKK1/FAP/COL3A1/COL5A2/WNT5A/CXCL8/VEGFC/GJA1/LAMA2/COL1A2/GEM/MXRA5	14
HALLMARK_INFLAMMATORY_RESPONSE	HALLMARK_INFLAMMATORY_RESPONSE	10/582	200/40755	0.000653939	0.00743794	0.00528763	CCL5/LDLR/NMI/TNFSF10/RTP4/CXCL8/TLR3/PTGER4/HAS2/LPAR1	10
HALLMARK_TNFA_SIGNALING_VIA_NFKB	HALLMARK_TNFA_SIGNALING_VIA_NFKB	10/582	200/40755	0.000653939	0.00743794	0.00528763	DNAJB4/CCL5/KLF2/LDLR/IFIH1/CXCL3/CXCL2/PTGER4/GEM/DDX58	10
HALLMARK_CHOLESTEROL_HOMEOSTASIS	HALLMARK_CHOLESTEROL_HOMEOSTASIS	6/582	74/40755	0.00067322	0.00760441	0.00540598	FADS2/FASN/LDLR/PPARG/GPX8/STARD4	6
HALLMARK_BILE_ACID_METABOLISM	HALLMARK_BILE_ACID_METABOLISM	7/582	112/40755	0.00116386	0.0117	0.00831752	FADS2/ABCA6/ABCA8/PECR/NUDT12/ALDH8A1/ALDH1A1	7
HALLMARK_G2M_CHECKPOINT	HALLMARK_G2M_CHECKPOINT	9/582	200/40755	0.00246827	0.0195816	0.0139206	CDKN2C/SS18/CENPA/MEIS1/CENPE/EGF/LMNB1/FBXO5/DMD	9

## Sheet: cpg
ID	Description	GeneRatio	BgRatio	pvalue	p.adjust	qvalue	geneID	Count
BLANCO_MELO_HUMAN_PARAINFLUENZA_VIRUS_3_INFECTION_A594_CELLS_UP	BLANCO_MELO_HUMAN_PARAINFLUENZA_VIRUS_3_INFECTION_A594_CELLS_UP	39/582	204/40755	4.13883e-32	4.06495e-28	2.88978e-28	IFI44L/IFI44/GBP3/GBP1/GBP4/CTSS/MYPN/IFIT3/IFIT1/TRIM22/TRIM21/OAS1/OAS2/RSAD2/NMI/IFIH1/STAT1/MAP2/HELZ2/MX2/APOL6/TRANK1/PARP9/DTX3L/TNFSF10/RTP4/HERC6/DDX60/DDX60L/TLR3/PTGER4/MCTP1/BTN3A1/GLCCI1/SAMD9/SAMD9L/LRRN3/DDX58/TDRD7	39
BLANCO_MELO_COVID19_SARS_COV_2_INFECTION_CALU3_CELLS_UP	BLANCO_MELO_COVID19_SARS_COV_2_INFECTION_CALU3_CELLS_UP	45/582	339/40755	1.01486e-29	4.98371e-26	3.54292e-26	IFI44L/IFI44/GBP1/GBP4/IFIT3/IFIT1/TRIM22/TRIM21/NAV3/OAS1/OAS2/LGALS9/CCL5/RSAD2/RBM43/FAP/IFIH1/CAVIN2/STAT1/HELZ2/MIR155HG/MX2/APOL6/TRANK1/PARP9/DTX3L/TNFSF10/RTP4/CXCL8/CXCL3/CXCL2/DDX60/DDX60L/TLR3/PTGER4/BACH2/LAMA2/HDAC9/SEMA3A/SAMD9/SAMD9L/LRRN3/GIMAP2/DDX58/TDRD7	45
MOSERLE_IFNA_RESPONSE	MOSERLE_IFNA_RESPONSE	18/582	31/40755	8.15682e-26	2.63133e-22	1.87061e-22	IFI44L/IFI44/GBP1/IFIT3/IFIT1/TRIM22/OAS1/OAS2/RSAD2/IFIH1/STAT1/TNFSF10/RTP4/DDX60/DDX60L/SAMD9/SAMD9L/DDX58	18
XIE_ST_HSC_S1PR3_OE_UP	XIE_ST_HSC_S1PR3_OE_UP	32/582	188/40755	6.65639e-25	1.63439e-21	1.16189e-21	IFI44L/IFI44/GBP1/IL24/IFIT3/IFIT1/PDE3A/LINC02454/OAS1/OAS2/CCL5/RSAD2/IFIH1/FRZB/STAT1/MAP2/HELZ2/MX2/H1-0/PARP9/DTX3L/RTP4/HERC6/DDX60/DDX60L/PTGER4/PLPP1/HDAC9/SAMD9/SAMD9L/DDX58/TDRD7	32
PLASARI_TGFB1_TARGETS_10HR_DN	PLASARI_TGFB1_TARGETS_10HR_DN	35/582	254/40755	6.3868e-24	8.96113e-21	6.37047e-21	TGFBR3/SLC16A4/PBX1/RNASEL/IFIT3/TRIM21/LGR4/SESN3/METTL7A/LMO7/ARHGAP28/NMI/CAVIN2/STAT1/MAP2/RARB/PARP9/ZIC1/MED12L/RTP4/PDGFRA/HERC6/DDIT4L/FAT4/ZNF608/EPHA7/ADGRG6/SEMA3A/PDK4/LRRN3/FOXP2/ZFHX4/MMP16/RUNX1T1/MLLT3	35
BLANCO_MELO_RESPIRATORY_SYNCYTIAL_VIRUS_INFECTION_A594_CELLS_UP	BLANCO_MELO_RESPIRATORY_SYNCYTIAL_VIRUS_INFECTION_A594_CELLS_UP	35/582	286/40755	3.55036e-22	4.10233e-19	2.91635e-19	IFI44L/IFI44/GBP3/GBP1/GBP4/CTSS/IFIT3/IFIT1/TRIM22/NAV3/OAS1/C15orf48/LDLR/RSAD2/IFIH1/STAT1/MAP2/HELZ2/MX2/APOL6/TRANK1/PARP9/DTX3L/TNFSF10/CXCL8/CXCL2/HERC6/DDX60/DDX60L/TLR3/PTGER4/MCTP1/SAMD9/SAMD9L/DDX58	35
SEITZ_NEOPLASTIC_TRANSFORMATION_BY_8P_DELETION_UP	SEITZ_NEOPLASTIC_TRANSFORMATION_BY_8P_DELETION_UP	21/582	75/40755	1.2761e-21	1.25332e-18	8.90985e-19	IFI44L/IFI44/GBP1/IFIT3/IFIT1/OAS1/OAS2/CCL5/IFIH1/MX2/BCHE/NMU/HERC6/DDX60/PTGER4/NR2F1/SEMA3A/SAMD9/COL1A2/CCNE2/DDX58	21
DAUER_STAT3_TARGETS_DN	DAUER_STAT3_TARGETS_DN	18/582	48/40755	2.30983e-21	2.06236e-18	1.46613e-18	IFI44/DNAJB4/IFIT3/IFIT1/TRIM22/OAS1/OAS2/IFIH1/STAT1/TRANK1/TNFSF10/HERC6/DDX60/TLR3/SAMD9/PDK4/DDX58/TDRD7	18
BLANCO_MELO_BETA_INTERFERON_TREATED_BRONCHIAL_EPITHELIAL_CELLS_UP	BLANCO_MELO_BETA_INTERFERON_TREATED_BRONCHIAL_EPITHELIAL_CELLS_UP	38/582	378/40755	6.34094e-21	5.1898e-18	3.68943e-18	GBP3/GBP1/SLC16A4/CTSS/IL24/IFIT3/IFIT1/TRIM21/NAV3/ZCCHC2/RBM43/NMI/IFIH1/SLC39A10/HELZ2/APOL6/TRANK1/PARP9/DTX3L/TNFSF10/RTP4/CXCL8/CXCL3/CXCL2/FGF5/CTSO/DDX60L/VEGFC/MCTP1/STARD4/SAMD9/SAMD9L/PDK4/CADPS2/NRG1/HAS2/DDX58/TDRD7	38
TAKEDA_TARGETS_OF_NUP98_HOXA9_FUSION_3D_UP	TAKEDA_TARGETS_OF_NUP98_HOXA9_FUSION_3D_UP	28/582	184/40755	1.39462e-20	9.78377e-18	6.95528e-18	IFI44L/IFI44/GBP3/GBP1/IFIT3/IFIT1/TRIM22/CLEC2B/PDE3A/OAS1/OAS2/RSAD2/MEIS1/IFIH1/STAT1/HELZ2/MX2/PARP9/DTX3L/HERC6/GUCY1A1/DDX60/DDX60L/SAMD9/SAMD9L/MLLT3/DDX58/ALDH1A1	28
TAKEDA_TARGETS_OF_NUP98_HOXA9_FUSION_10D_UP	TAKEDA_TARGETS_OF_NUP98_HOXA9_FUSION_10D_UP	28/582	194/40755	6.0469e-20	3.67552e-17	2.61292e-17	IFI44L/IFI44/GBP1/IFIT3/IFIT1/OAS1/OAS2/C15orf48/CDH1/RSAD2/MEIS1/IFIH1/STAT1/MIR155HG/MX2/APOL6/TMEM45A/NXPE3/TM4SF1/RTP4/DDX60/DDX60L/SAMD9/SAMD9L/GEM/DDX58/ALDH1A1/DMD	28
ONDER_CDH1_TARGETS_2_UP	ONDER_CDH1_TARGETS_2_UP	30/582	257/40755	1.32745e-18	6.06399e-16	4.31089e-16	CDKN2C/DNAJB4/TGFBR3/RGS4/NRP1/STARD13/SLITRK5/ABCA8/TFPI/COL3A1/COL5A2/LMCD1/PPARG/WNT5A/LRIG1/FAT4/GLRB/CDH18/PTGER4/NR2F1/TWIST1/GNG11/COL1A2/MYBL1/ZFHX4/CCNE2/HAS2/MLLT3/PRUNE2/LPAR1	30
TAKEDA_TARGETS_OF_NUP98_HOXA9_FUSION_8D_UP	TAKEDA_TARGETS_OF_NUP98_HOXA9_FUSION_8D_UP	23/582	156/40755	7.83994e-17	2.40625e-14	1.7106e-14	IFI44L/IFI44/GBP1/IFIT3/IFIT1/CLEC2B/OAS1/OAS2/ATP7B/CDH1/RSAD2/MEIS1/IFIH1/CAVIN2/STAT1/MIR155HG/MX2/NMU/HERC6/DDX60/GJA1/DDX58/ALDH1A1	23
HECKER_IFNB1_TARGETS	HECKER_IFNB1_TARGETS	19/582	95/40755	1.07269e-16	3.09866e-14	2.20284e-14	IFI44L/IFI44/GBP1/IFIT3/IFIT1/OAS1/OAS2/RSAD2/STAT1/MX2/PARP9/DTX3L/RTP4/CXCL8/HERC6/DDX60/SAMD9/SAMD9L/DDX58	19
BOQUEST_STEM_CELL_CULTURED_VS_FRESH_UP	BOQUEST_STEM_CELL_CULTURED_VS_FRESH_UP	35/582	428/40755	1.53317e-16	4.1828e-14	2.97355e-14	IFI44/TGFBR3/CTSS/RGS4/AKR1C1/DKK1/CLEC2B/PLBD1/METTL7A/LMO7/DLGAP5/ABCA6/LRP1B/IFIH1/FRZB/TFPI/MX2/PPARG/WNT5A/BCHE/TNFSF10/CXCL8/CXCL3/CXCL2/FAM13A/DKK2/GUCY1A1/TLR3/PDK4/MYBL1/RUNX1T1/GEM/SLC1A1/ARHGAP6/MT-ND5	35
GRAHAM_CML_DIVIDING_VS_NORMAL_QUIESCENT_DN	GRAHAM_CML_DIVIDING_VS_NORMAL_QUIESCENT_DN	17/582	94/40755	2.58466e-14	3.9357e-12	2.79789e-12	AKR1C3/TRIM22/CLEC2B/TCF4/TFPI/H1-0/TM4SF1/TNFSF10/CXCL8/CXCL3/CXCL2/GUCY1A1/CTSO/PTGER4/ADGRG6/MLLT3/DMD	17
BROWNE_INTERFERON_RESPONSIVE_GENES	BROWNE_INTERFERON_RESPONSIVE_GENES	15/582	67/40755	3.05964e-14	4.58782e-12	3.26148e-12	IFI44L/IFI44/GBP1/IFIT3/TRIM22/TRIM21/OAS1/OAS2/RSAD2/NMI/STAT1/MX2/TNFSF10/TLR3/TDRD7	15
CHARAFE_BREAST_CANCER_LUMINAL_VS_BASAL_DN	CHARAFE_BREAST_CANCER_LUMINAL_VS_BASAL_DN	33/582	456/40755	3.77691e-14	5.53655e-12	3.93594e-12	TMEM35B/IFI44/DNAJB4/GBP3/GBP1/DIPK1A/DPYD/AKR1C3/AKR1C1/NRP1/IFIT3/ADD3/TRIM22/MAML2/FRMD6/NMI/FAP/APOL6/RBMS3/TP63/ATP10D/CXCL3/CXCL2/PDGFC/CARD6/GPX8/STING1/BTN3A2/SAMD9/MIR31HG/ANXA1/TLE4/DMD	33
JINESH_BLEBBISHIELD_TO_IMMUNE_CELL_FUSION_PBSHMS_DN	JINESH_BLEBBISHIELD_TO_IMMUNE_CELL_FUSION_PBSHMS_DN	31/582	402/40755	4.16496e-14	6.01561e-12	4.2765e-12	CRYZ/IFI44L/IFI44/AKR1C3/IFIT3/IFIT1/SESN3/CLEC2B/PLBD1/OAS1/OAS2/C15orf48/ABCA6/ARHGAP25/STAT1/LANCL1/MX2/WNT5A/DTX3L/CP/TNFSF10/TP63/CXCL8/MAPK10/ANKRD50/GUCY1A1/MCTP1/HLA-DMB/PEG10/CADPS2/INSIG1	31
CHARAFE_BREAST_CANCER_LUMINAL_VS_MESENCHYMAL_DN	CHARAFE_BREAST_CANCER_LUMINAL_VS_MESENCHYMAL_DN	33/582	466/40755	6.94874e-14	9.41338e-12	6.69197e-12	TMEM35B/CDKN2C/DNAJB4/DIPK1A/DPYD/RGS4/AKR1C3/NRP1/ADD3/MAML2/PDE3A/NAV3/SACS/TFPI/CAVIN2/RBMS3/BCHE/ATP10D/CXCL2/ARSJ/FAT4/PDGFC/GPX8/NR2F1/GJA1/ANLN/SEMA3A/GNG11/HAS2/BNC2/ANXA1/LPAR1/DMD	33
KAN_RESPONSE_TO_ARSENIC_TRIOXIDE	KAN_RESPONSE_TO_ARSENIC_TRIOXIDE	18/582	123/40755	2.06152e-13	2.42482e-11	1.72381e-11	RGS4/AKR1C3/AKR1C1/DKK1/CLEC2B/SACS/DLGAP5/LDLR/SPC25/PDGFRA/CXCL8/LMNB1/KIF20A/FBXO5/INSIG1/MYBL1/ARHGAP6/MT-ND5	18
SANA_RESPONSE_TO_IFNG_UP	SANA_RESPONSE_TO_IFNG_UP	15/582	76/40755	2.23381e-13	2.59637e-11	1.84576e-11	IFI44L/GBP3/GBP1/GBP4/TRIM22/OAS1/OAS2/LGALS9/IFIH1/STAT1/PARP9/DTX3L/TNFSF10/DDX60/SAMD9L	15
BOSCO_INTERFERON_INDUCED_ANTIVIRAL_MODULE	BOSCO_INTERFERON_INDUCED_ANTIVIRAL_MODULE	15/582	78/40755	3.3459e-13	3.84348e-11	2.73233e-11	IFI44L/IFI44/GBP4/IFIT3/IFIT1/TRIM22/OAS2/RSAD2/IFIH1/APOL6/TNFSF10/ARAP2/DDX60/SAMD9L/TDRD7	15
BOQUEST_STEM_CELL_UP	BOQUEST_STEM_CELL_UP	24/582	262/40755	8.20746e-13	8.76191e-11	6.22885e-11	CDKN2C/DIPK1A/AKR1C1/PLBD1/ABCA6/ABCA8/MEIS1/LRP1B/FAP/COL3A1/COL5A2/WNT5A/TMEM45A/PDGFRA/DKK2/LAMA2/TWIST1/BBS9/COL1A2/PEG10/LRRC17/ALDH1A1/LPAR1/MXRA5	24
DOUGLAS_BMI1_TARGETS_DN	DOUGLAS_BMI1_TARGETS_DN	26/582	314/40755	9.48465e-13	1.00165e-10	7.12074e-11	SLC16A4/IFIT3/IFIT1/SESN3/LRIG3/FGD6/OAS1/LRP1B/COL3A1/COL5A2/STAT1/LANCL1/H1-0/RARB/RBM47/ATP10D/HERC6/EGF/PITX2/DDX60L/RASA1/BTN3A1/SEMA3A/COL1A2/INSIG1/PAG1	26
GRAESSMANN_RESPONSE_TO_MC_AND_SERUM_DEPRIVATION_UP	GRAESSMANN_RESPONSE_TO_MC_AND_SERUM_DEPRIVATION_UP	22/582	219/40755	1.16212e-12	1.22072e-10	8.67811e-11	IFI44/DNM3/IFIT3/TRIM34/TRIM21/CDON/METTL7A/OAS1/OAS2/RSAD2/RBM43/IFIH1/COL3A1/COL5A2/STAT1/HELZ2/PARP9/CP/RTP4/EGF/DDX60/TLR3	22
FLORIO_NEOCORTEX_BASAL_RADIAL_GLIA_UP	FLORIO_NEOCORTEX_BASAL_RADIAL_GLIA_UP	28/582	383/40755	2.60538e-12	2.52106e-10	1.79222e-10	ADGRL2/MCOLN3/RNASEL/NRP1/DNAJC12/MYPN/TRIM22/PRRG4/GPR83/PDE3A/E2F7/OAS2/ARHGAP28/RSAD2/C2orf50/APOL6/RARB/WNT5A/TM4SF1/TNFSF10/FGF5/TLR3/ZNF608/HFE/FOXP2/CADPS2/CPA4/BNC2	28
SENESE_HDAC1_AND_HDAC2_TARGETS_DN	SENESE_HDAC1_AND_HDAC2_TARGETS_DN	22/582	238/40755	6.16733e-12	5.66098e-10	4.02439e-10	CDKN2C/FADS2/SESN3/ATL1/DTNA/TCF4/ATP8B1/MEIS1/FIGN/TFPI/COL3A1/COL5A2/CAVIN2/RBMS3/WNT5A/TMEM45A/EGF/GPX8/H2BC5/INSIG1/MYBL1/BNC2	22
KRASNOSELSKAYA_ILF3_TARGETS_UP	KRASNOSELSKAYA_ILF3_TARGETS_UP	11/582	40/40755	7.28997e-12	6.62948e-10	4.7129e-10	RGS4/IFIT3/IFIT1/TRIM22/CLEC2B/OAS1/FAP/STAT1/MX2/CTSO/H1-2	11
SCHUETZ_BREAST_CANCER_DUCTAL_INVASIVE_UP	SCHUETZ_BREAST_CANCER_DUCTAL_INVASIVE_UP	26/582	353/40755	1.33988e-11	1.1675e-09	8.29978e-10	GBP1/DPYD/CTSS/RGS4/DNM3/NRP1/TRIM22/CLEC2B/IFFO1/CCL5/TCF4/FAP/COL3A1/COL5A2/LMCD1/ATP10D/PDGFRA/HLA-DMB/PDE10A/TWIST1/COL1A2/LRRC17/GEM/ANXA1/TLE4/MXRA5	26
DEBIASI_APOPTOSIS_BY_REOVIRUS_INFECTION_UP	DEBIASI_APOPTOSIS_BY_REOVIRUS_INFECTION_UP	24/582	300/40755	1.47528e-11	1.2766e-09	9.07538e-10	IFI44L/IFI44/GBP1/IFIT3/TRIM22/TRIM21/OAS1/OAS2/CCL5/DTNA/ZNF254/NMI/STK17B/STAT1/ZNF217/MX2/H1-0/CXCL8/CXCL2/H2BC6/GEM/CCNE2/ANXA1/TDRD7	24
ONDER_CDH1_TARGETS_2_DN	ONDER_CDH1_TARGETS_2_DN	30/582	473/40755	1.53478e-11	1.32226e-09	9.39997e-10	ADGRL2/MCOLN3/DIPK1A/AKR1C1/TRIM34/LGR4/PRRG4/NAV3/FGD6/CDH1/ARHGAP25/COBLL1/IFIH1/TNFSF10/TP63/ARAP2/RBM47/NMU/CXCL8/CXCL3/CXCL2/HERC6/DDX60/FAM169A/HDAC9/SEMA3A/NRG1/DDX58/DMD/RNF128	30
WANG_SMARCE1_TARGETS_DN	WANG_SMARCE1_TARGETS_DN	27/582	385/40755	1.66972e-11	1.42415e-09	1.01243e-09	ADGRL2/TLCD4/RGS4/FADS2/SACS/SLITRK5/C15orf48/CAVIN2/MX2/TM4SF1/TM4SF18/CXCL8/CXCL3/CXCL2/FGF5/ARSJ/GASK1B/PTGER4/RASA1/TWIST1/KIAA0895/GNG11/NRG1/MYBL1/CCNE2/TLE4/MXRA5	27
LIANG_SILENCED_BY_METHYLATION_2	LIANG_SILENCED_BY_METHYLATION_2	12/582	58/40755	3.15473e-11	2.5713e-09	1.82794e-09	IFI44L/IFI44/IFIT3/IFIT1/OAS1/OAS2/CCL5/STAT1/MX2/TNFSF10/CXCL2/H2BC6	12
LEE_NEURAL_CREST_STEM_CELL_UP	LEE_NEURAL_CREST_STEM_CELL_UP	17/582	147/40755	4.58959e-11	3.6948e-09	2.62664e-09	CRYZ/DPYD/AKR1C1/CDH1/FAP/COBLL1/COL3A1/BCHE/PDGFRA/PITX2/NR2F1/BMP5/ADGRG6/COL1A2/LRRN3/RUNX1T1/ANXA1	17
DURAND_STROMA_S_UP	DURAND_STROMA_S_UP	23/582	300/40755	9.20051e-11	7.17165e-09	5.09833e-09	MMP23B/ADGRL2/RGS4/TRIM21/LRIG3/DHRS7/CCL5/ARHGAP28/COL3A1/STAT1/DTX3L/RTP4/PDGFRA/FAT4/MAP9/CTSO/PLPP1/BACH2/PDK4/COL1A2/CDKN2B/PRUNE2/LPAR1	23
WALLACE_PROSTATE_CANCER_RACE_UP	WALLACE_PROSTATE_CANCER_RACE_UP	23/582	303/40755	1.12147e-10	8.53841e-09	6.06996e-09	IFI44L/IFI44/GBP1/CTSS/IFIT3/IFIT1/OAS2/CCL5/RSAD2/ARHGAP25/STK17B/STAT1/MX2/APOL6/HERC6/DDX60/BTN3A2/BTN3A1/COL21A1/GNG11/PDK4/MYBL1/TLE4	23
RUIZ_TNC_TARGETS_UP	RUIZ_TNC_TARGETS_UP	17/582	156/40755	1.18612e-10	8.96114e-09	6.37047e-09	SLC16A4/METTL7A/ARHGAP28/STON1/MEIS1/IFIH1/COL3A1/COL5A2/LRIG1/CBLB/TM4SF1/TNFSF10/PDGFRA/PLPP1/NR2F1/BTN3A2/COL1A2	17
MIKKELSEN_NPC_ICP_WITH_H3K4ME3	MIKKELSEN_NPC_ICP_WITH_H3K4ME3	28/582	452/40755	1.26408e-10	9.51353e-09	6.76317e-09	CDKN2C/IFI44L/FRRS1/PBX1/AKR1E2/DNAJC12/ADD3/IFTAP/NAV3/ABCA8/DTNA/ZNF681/ZNF585A/CAVIN2/SRGAP3/RBMS3/SLC9A9/BCHE/MAPK10/FAM13A/CTSO/GPX8/ZNF608/PCDHB2/PCDHB4/HDAC9/SEMA3A/LRRN3	28
FULCHER_INFLAMMATORY_RESPONSE_LECTIN_VS_LPS_DN	FULCHER_INFLAMMATORY_RESPONSE_LECTIN_VS_LPS_DN	28/582	453/40755	1.32963e-10	9.89317e-09	7.03306e-09	IFI44L/IFI44/GBP1/IFIT3/IFIT1/ADD3/TRIM22/MAML2/METTL7A/OAS1/OAS2/OTOA/KLF2/RSAD2/NMI/IFIH1/MX2/TNFSF10/ARAP2/RBM47/HERC6/PTGER4/H2BC5/HLA-DMB/SAMD9/SAMD9L/DDX58/ALDH1A1	28
SALVADOR_MARTIN_PEDIATRIC_TBD_ANTI_TNF_THERAPY_NONRESPONDER_PRE_TREATMENT_UP	SALVADOR_MARTIN_PEDIATRIC_TBD_ANTI_TNF_THERAPY_NONRESPONDER_PRE_TREATMENT_UP	9/582	29/40755	1.80384e-10	1.31233e-08	9.32936e-09	CCL5/MYOM2/MT-ND1/MT-ND2/MT-ATP8/MT-ATP6/MT-CO3/MT-ND4L/MT-CYB	9
SANA_TNF_SIGNALING_UP	SANA_TNF_SIGNALING_UP	13/582	83/40755	1.91027e-10	1.38463e-08	9.84335e-09	IFI44L/GBP1/IFIT1/OAS1/OAS2/LGALS9/IFIH1/MX2/CXCL8/CXCL3/CXCL2/DDX60/SAMD9L	13
SENESE_HDAC3_TARGETS_UP	SENESE_HDAC3_TARGETS_UP	29/582	495/40755	2.18474e-10	1.56623e-08	1.11344e-08	RGS4/IL24/AKR1C3/AKR1C1/IFIT3/IFIT1/E2F7/NAV3/CCDC148/MAP2/TM4SF1/TM4SF18/CXCL8/CXCL3/FLJ20021/ARSJ/GASK1B/PDGFC/VEGFC/STING1/BMP5/HDAC9/CLDN12/PDK4/MMP16/GEM/HAS2/MT-ND5/IL1RAPL1	29
ROETH_TERT_TARGETS_UP	ROETH_TERT_TARGETS_UP	7/582	14/40755	3.67694e-10	2.57951e-08	1.83377e-08	IFI44L/IFI44/IFIT3/IFIT1/RSAD2/GPR35/HERC6	7
CHICAS_RB1_TARGETS_GROWING	CHICAS_RB1_TARGETS_GROWING	20/582	243/40755	4.47582e-10	3.08486e-08	2.19303e-08	RGS4/AKR1C1/NRP1/CENPA/NMI/FAP/COL3A1/PGAP1/RBMS3/GASK1B/TICAM2/KIF20A/C1QTNF2/ADGRG6/LRRC17/ZFHX4-AS1/RUNX1T1/CCNE2/HAS2/BNC2	20
DER_IFN_ALPHA_RESPONSE_UP	DER_IFN_ALPHA_RESPONSE_UP	12/582	74/40755	6.30928e-10	4.24429e-08	3.01727e-08	IFI44/GBP1/IFIT3/IFIT1/TRIM22/TRIM21/OAS1/OAS2/NMI/STAT1/MX2/VEGFC	12
ZHANG_RESPONSE_TO_IKK_INHIBITOR_AND_TNF_UP	ZHANG_RESPONSE_TO_IKK_INHIBITOR_AND_TNF_UP	19/582	223/40755	6.81754e-10	4.52422e-08	3.21627e-08	GBP3/IFIT3/IFIT1/NAV3/C15orf48/CCL5/IFIH1/HELZ2/TM4SF1/TNFSF10/CXCL8/CXCL3/CXCL2/LAMA2/TIAM2/HDAC9/PAG1/DDX58/TLE4	19
DER_IFN_BETA_RESPONSE_UP	DER_IFN_BETA_RESPONSE_UP	13/582	103/40755	2.9805e-09	1.8182e-07	1.29256e-07	IFI44/FUBP1/GBP1/IFIT3/IFIT1/TRIM22/TRIM21/OAS1/OAS2/ELF1/NMI/STAT1/MX2	13
RIGGINS_TAMOXIFEN_RESISTANCE_DN	RIGGINS_TAMOXIFEN_RESISTANCE_DN	18/582	221/40755	3.92167e-09	2.33435e-07	1.65949e-07	AKR1C1/OAS1/NMI/IFIH1/COL3A1/STAT1/ZNF217/APOL6/TM4SF1/TNFSF10/RBM47/CTSO/DDX60/GJA1/PDE10A/PEG10/MMP16/SLC1A1	18
ACEVEDO_LIVER_CANCER_WITH_H3K27ME3_DN	ACEVEDO_LIVER_CANCER_WITH_H3K27ME3_DN	18/582	222/40755	4.21194e-09	2.48454e-07	1.76626e-07	E2F7/OR4N2/DHRS7/CHD9/CHST4/DTNA/NMI/PCDHGB6/PCDHGA11/PCDHGA9/PCDHGA10/PCDHGB7/H2BC6/H2BC5/H4C11/KIAA0895/ANLN/ZFHX4	18
KINSEY_TARGETS_OF_EWSR1_FLII_FUSION_DN	KINSEY_TARGETS_OF_EWSR1_FLII_FUSION_DN	22/582	336/40755	4.48781e-09	2.62316e-07	1.8648e-07	TGFBR3/AKR1C3/AKR1C1/DKK1/CDON/CLEC2B/LMO7/FRMD6/KLF2/TFPI/COL3A1/COL5A2/MAP2/RBMS3/EMCN/CARD6/PPP1R9A/LRRC17/LRRN3/GEM/MLLT3/ALDH1A1	22
THUM_SYSTOLIC_HEART_FAILURE_UP	THUM_SYSTOLIC_HEART_FAILURE_UP	25/582	430/40755	4.50036e-09	2.62316e-07	1.8648e-07	TMEM35B/DNAJB4/PTBP2/CTSS/RGS4/AKR1C1/CLEC2B/SS18/CAVIN2/STAT1/ZNF217/RBMS3/TMEM45A/SLC9A9/TM4SF1/CP/TNFSF10/CXCL2/GASK1B/PDGFC/GPX8/ZNF608/BTN3A2/EPHA7/GIMAP2	25
RIGGI_EWING_SARCOMA_PROGENITOR_UP	RIGGI_EWING_SARCOMA_PROGENITOR_UP	25/582	434/40755	5.41622e-09	3.10178e-07	2.20505e-07	IFI44/PBX1/DNAJC12/C15orf48/TCF4/MEIS1/FRZB/SHISA3/DKK2/FAT4/PTGER4/NR2F1/STING1/H2BC6/H2BC5/COL21A1/HDAC9/LRRN3/CADPS2/GIMAP2/MYOM2/SLCO5A1/PAG1/DMD/ZCCHC12	25
BENNETT_SYSTEMIC_LUPUS_ERYTHEMATOSUS	BENNETT_SYSTEMIC_LUPUS_ERYTHEMATOSUS	8/582	29/40755	5.43456e-09	3.10323e-07	2.20608e-07	IFI44L/IFIT3/OAS1/OAS2/STAT1/MX2/TNFSF10/TDRD7	8
PEDRIOLI_MIR31_TARGETS_DN	PEDRIOLI_MIR31_TARGETS_DN	24/582	412/40755	8.82641e-09	4.77623e-07	3.39542e-07	AKR1C1/NRP1/IFIT3/IFIT1/DHRS7/CHD9/IFIH1/DCLK3/CXCL8/CXCL2/GUCY1A1/CTSO/GLRB/PLPP1/PCDHB14/H1-4/LAMA2/ERV3-1/SAMD9/SAMD9L/PPP1R9A/PDK4/PEG10/MMP16	24
BEGUM_TARGETS_OF_PAX3_FOXO1_FUSION_UP	BEGUM_TARGETS_OF_PAX3_FOXO1_FUSION_UP	10/582	59/40755	1.09532e-08	5.81498e-07	4.13387e-07	DPYD/PBX1/DACH1/STK17B/PITX2/NR2F1/GNG11/PEG10/LRRN3/DMD	10
COLINA_TARGETS_OF_4EBP1_AND_4EBP2	COLINA_TARGETS_OF_4EBP1_AND_4EBP2	22/582	359/40755	1.48829e-08	7.83765e-07	5.57179e-07	CRYZ/IFI44/GBP4/SESN3/DLGAP5/LGALS9/CCL5/TFPI/STAT1/WNT5A/TM4SF1/CP/RTP4/ATP10D/NR2F1/KIF20A/FBXO5/GLCCI1/ANLN/GNG11/FOXP2/RNF128	22
HOOI_ST7_TARGETS_DN	HOOI_ST7_TARGETS_DN	13/582	120/40755	1.95563e-08	9.92622e-07	7.05655e-07	MCOLN3/TLCD4/AKR1C3/ARID2/WHAMMP3/STON1/PGAP1/SRGAP3/TMEM45A/TM4SF1/CADPS2/MLLT3/PAK3	13
WINZEN_DEGRADED_VIA_KHSRP	WINZEN_DEGRADED_VIA_KHSRP	12/582	100/40755	2.15735e-08	1.08104e-06	7.68512e-07	TGFBR3/DKK1/IFIT1/CCDC68/CXCL8/CXCL3/CXCL2/PDGFC/PTGER4/CLDN12/GEM/HAS2	12
CONCANNON_APOPTOSIS_BY_EPOXOMICIN_DN	CONCANNON_APOPTOSIS_BY_EPOXOMICIN_DN	15/582	176/40755	4.23688e-08	1.97684e-06	1.40534e-06	RGS4/METTL7A/DACH1/DLGAP5/MAP2K6/CENPA/SPC25/PDGFRA/HDAC9/TWIST1/GNG11/LRRN3/INSIG1/SLC1A1/MLLT3	15
SMID_BREAST_CANCER_NORMAL_LIKE_UP	SMID_BREAST_CANCER_NORMAL_LIKE_UP	25/582	484/40755	4.59727e-08	2.13358e-06	1.51676e-06	TGFBR3/ADD3/CLEC2B/CCL5/ABCA6/ABCA8/TCF4/ARHGAP25/FRZB/TFPI/CASP10/TP63/PDGFRA/CXCL2/EMCN/PTGER4/BTN3A2/LAMA2/GNG11/LRRN3/RUNX1T1/GEM/ALDH1A1/TLE4/DMD	25
WILCOX_RESPONSE_TO_PROGESTERONE_UP	WILCOX_RESPONSE_TO_PROGESTERONE_UP	14/582	153/40755	4.89199e-08	2.26102e-06	1.60736e-06	CDKN2C/FADS2/METTL7A/BBS10/DLGAP5/LDLR/XRCC4/KIF20A/CEP162/ADGRG6/KIAA0895/SAMD9/PEG10/INSIG1	14
WANG_SMARCE1_TARGETS_UP	WANG_SMARCE1_TARGETS_UP	19/582	295/40755	6.54946e-08	2.96431e-06	2.10733e-06	DPYD/IFIT3/CLEC2B/TNFRSF19/DACH1/ATP8B1/FAP/LNPK/COL3A1/SMTN/LMCD1/CBLB/ATP10D/PCDH10/PLEKHG4B/PCDHB2/PCDHB14/PCDHB10/SLC44A1	19
SENESE_HDAC2_TARGETS_DN	SENESE_HDAC2_TARGETS_DN	13/582	133/40755	6.73437e-08	3.04099e-06	2.16184e-06	LINP1/FADS2/SESN3/DTNA/ETAA1/COL3A1/COL5A2/CAVIN2/WNT5A/EGF/MOCS2-DT/INSIG1/BNC2	13
EINAV_INTERFERON_SIGNATURE_IN_CANCER	EINAV_INTERFERON_SIGNATURE_IN_CANCER	7/582	27/40755	8.09819e-08	3.61529e-06	2.57011e-06	IFI44L/IFI44/IFIT3/IFIT1/OAS1/OAS2/STAT1	7
YANG_BCL3_TARGETS_UP	YANG_BCL3_TARGETS_UP	20/582	333/40755	9.30365e-08	4.09757e-06	2.91296e-06	CDKN2C/GBP4/TGFBR3/IFIT3/OAS1/DLGAP5/KRT23/ABCA8/FASN/RSAD2/NMI/DTX3L/CP/RTP4/RBM47/HERC6/KIF20A/PDK4/CCNE2/DDX58	20
MARTORIATI_MDM4_TARGETS_NEUROEPITHELIUM_DN	MARTORIATI_MDM4_TARGETS_NEUROEPITHELIUM_DN	14/582	162/40755	1.00315e-07	4.37886e-06	3.11293e-06	TLCD4/RGS4/DACH1/CACNG4/SANBR/SLC4A5/MAP2/PLCXD2/PARP9/PDGFRA/MAPK10/HDAC9/INSIG1/ALDH1A1	14
FLORIO_NEOCORTEX_BASAL_RADIAL_GLIA_DN	FLORIO_NEOCORTEX_BASAL_RADIAL_GLIA_DN	15/582	190/40755	1.16535e-07	5.00895e-06	3.56086e-06	E2F8/DLGAP5/LDLR/CENPA/SPC25/TFPI/CIP2A/CENPE/LMNB1/KIF20A/FBXO5/ANLN/COL1A2/GEM/ANXA1	15
NIKOLSKY_BREAST_CANCER_7Q21_Q22_AMPLICON	NIKOLSKY_BREAST_CANCER_7Q21_Q22_AMPLICON	10/582	75/40755	1.17792e-07	5.05193e-06	3.59142e-06	CLDN12/SAMD9/SAMD9L/GNG11/GNGT1/PPP1R9A/ASB4/PDK4/COL1A2/PEG10	10
BOWIE_RESPONSE_TO_TAMOXIFEN	BOWIE_RESPONSE_TO_TAMOXIFEN	6/582	18/40755	1.3262e-07	5.66317e-06	4.02595e-06	IFIT3/IFIT1/OAS1/OAS2/CCL5/STAT1	6
ZHOU_INFLAMMATORY_RESPONSE_LPS_UP	ZHOU_INFLAMMATORY_RESPONSE_LPS_UP	22/582	409/40755	1.47027e-07	6.18425e-06	4.39638e-06	IFI44/IFIT3/IFIT1/CDON/OAS1/OAS2/BRICD5/IFIH1/HELZ2/MX2/WNT5A/CBLB/TM4SF18/RTP4/CXCL3/CXCL2/C4orf33/FAM218A/FOXP2/DMRTA1/DDX58/MXRA5	22
HELLER_SILENCED_BY_METHYLATION_UP	HELLER_SILENCED_BY_METHYLATION_UP	18/582	283/40755	1.74533e-07	7.2777e-06	5.17372e-06	IFI44L/IFI44/GBP1/CTSS/IFIT3/IFIT1/TRIM22/METTL7A/CDH1/LDLR/IFIH1/TFPI/STAT1/HERC6/DDX60/PTGER4/HLA-DMB/DDX58	18
VECCHI_GASTRIC_CANCER_EARLY_DN	VECCHI_GASTRIC_CANCER_EARLY_DN	21/582	384/40755	2.14301e-07	8.69735e-06	6.18295e-06	RGS4/AKR1C1/ASAH2/METTL7A/CCL5/ABCA8/DTNA/FIGN/CAVIN2/RBMS3/BCHE/SHISA3/NDNF/MAP9/PDGFC/MCTP1/LAMA2/PDK4/LRRC17/ALDH1A1/DMD	21
HUANG_DASATINIB_SENSITIVITY_UP	HUANG_DASATINIB_SENSITIVITY_UP	10/582	80/40755	2.19502e-07	8.89007e-06	6.31995e-06	GBP3/DPYD/AKR1C3/IFIT3/MAML2/TFPI/PDGFC/BTN3A2/SAMD9L/ANXA1	10
BROWNE_HCMV_INFECTION_14HR_DN	BROWNE_HCMV_INFECTION_14HR_DN	18/582	291/40755	2.63581e-07	1.05021e-05	7.46594e-06	ADGRL2/DKK1/ADD3/PIGCP1/SLITRK5/DTNA/LDLR/STON1/RBMS3/WNT5A/PDGFRA/CENPE/VEGFC/BTN3A2/GNG11/MMP16/HAS2/LPAR1	18
ZHENG_BOUND_BY_FOXP3	ZHENG_BOUND_BY_FOXP3	24/582	496/40755	2.80979e-07	1.11276e-05	7.91058e-06	DIPK1A/NRP1/IFIT3/ADD3/PRRG4/ELF1/C15orf48/RDM1/KLF2/ARHGAP25/COBLL1/STK17B/PGAP1/ZNF217/LRIG1/CBLB/PTGER4/ZNF608/GLCCI1/AMPH/PAG1/MLLT3/ANXA1/MT-ND4L	24
EPPERT_HSC_R	EPPERT_HSC_R	12/582	126/40755	2.85811e-07	1.12509e-05	7.99825e-06	DACH1/MEIS1/TFPI/GUCY1A1/FAM169A/MCTP1/H2BC6/H2BC5/ADGRG6/PDE10A/INSIG1/MLLT3	12
DELYS_THYROID_CANCER_DN	DELYS_THYROID_CANCER_DN	16/582	233/40755	3.00891e-07	1.17972e-05	8.38665e-06	DNAJB4/TGFBR3/AKR1C1/ADD3/STARD13/LRP1B/TFPI/TNFSF10/EMCN/LAMA2/PDE10A/GNG11/SLC1A1/ALDH1A1/TLE4/LPAR1	16
GRAHAM_NORMAL_QUIESCENT_VS_NORMAL_DIVIDING_UP	GRAHAM_NORMAL_QUIESCENT_VS_NORMAL_DIVIDING_UP	9/582	64/40755	3.18216e-07	1.23776e-05	8.79927e-06	TFPI/H1-0/TM4SF1/TNFSF10/CXCL3/CXCL2/GUCY1A1/MLLT3/ALDH1A1	9
TAKEDA_TARGETS_OF_NUP98_HOXA9_FUSION_16D_UP	TAKEDA_TARGETS_OF_NUP98_HOXA9_FUSION_16D_UP	14/582	178/40755	3.21227e-07	1.24701e-05	8.86499e-06	IFI44L/IFI44/IFIT3/IFIT1/OAS2/C15orf48/RSAD2/MEIS1/STAT1/MX2/TNFSF10/HDAC9/NRG1/GEM	14
MIYAGAWA_TARGETS_OF_EWSR1_ETS_FUSIONS_DN	MIYAGAWA_TARGETS_OF_EWSR1_ETS_FUSIONS_DN	16/582	235/40755	3.37627e-07	1.30809e-05	9.29921e-06	DIPK1A/AKR1C1/NRP1/DKK1/TNFRSF19/COL3A1/MAP2/MIR155HG/LMCD1/RBMS3/CXCL8/GASK1B/COL1A2/LRRC17/NRG1/HAS2	16
BROWNE_HCMV_INFECTION_16HR_DN	BROWNE_HCMV_INFECTION_16HR_DN	10/582	84/40755	3.49773e-07	1.35248e-05	9.61476e-06	TGFBR3/PBX1/AKR1C3/NRP1/METTL7A/MAP2K6/WNT5A/GJA1/SEMA3A/COL1A2	10
FARMER_BREAST_CANCER_CLUSTER_1	FARMER_BREAST_CANCER_CLUSTER_1	8/582	48/40755	3.76445e-07	1.44424e-05	1.02671e-05	IFI44L/IFI44/IFIT3/IFIT1/OAS1/OAS2/RSAD2/HERC6	8
KOKKINAKIS_METHIONINE_DEPRIVATION_48HR_UP	KOKKINAKIS_METHIONINE_DEPRIVATION_48HR_UP	12/582	130/40755	4.0178e-07	1.52949e-05	1.08731e-05	DPYD/RNASEL/CDH1/WNT5A/TNFSF10/RTP4/PDGFRA/CXCL8/TLR3/GJA1/CCNE2/CDKN2B	12
LI_WILMS_TUMOR_VS_FETAL_KIDNEY_1_UP	LI_WILMS_TUMOR_VS_FETAL_KIDNEY_1_UP	14/582	183/40755	4.50198e-07	1.70062e-05	1.20897e-05	FPGT/CRYZ/AKR1C3/IFIT1/ELF1/CDH1/TFPI/ATP10D/GUCY1A1/CTSO/PLPP1/GNG11/COL1A2/ALDH1A1	14
SENGUPTA_NASOPHARYNGEAL_CARCINOMA_UP	SENGUPTA_NASOPHARYNGEAL_CARCINOMA_UP	18/582	304/40755	4.99619e-07	1.86934e-05	1.32891e-05	GBP1/FRRS1/DLGAP5/ZNF431/IFIH1/COL3A1/COL5A2/STAT1/PGAP1/CENPE/DDX60/GJA1/ANLN/SLC25A40/COL1A2/SLCO5A1/CCNE2/SLC44A1	18
SENGUPTA_NASOPHARYNGEAL_CARCINOMA_WITH_LMP1_UP	SENGUPTA_NASOPHARYNGEAL_CARCINOMA_WITH_LMP1_UP	21/582	405/40755	5.11928e-07	1.91175e-05	1.35906e-05	CRYZ/ADGRL2/DNM3/IFIT3/IFIT1/SESN3/OAS1/TNFRSF19/LMO7/WDR72/TCF4/RSAD2/TFPI/MIR99AHG/RBMS3/CP/CXCL8/MCTP1/SAMD9L/FOXP2/DMD	21
STAMBOLSKY_TARGETS_OF_MUTATED_TP53_DN	STAMBOLSKY_TARGETS_OF_MUTATED_TP53_DN	8/582	51/40755	6.11809e-07	2.25052e-05	1.59989e-05	IFIT1/OAS1/STAT1/DTX3L/HERC6/DDX60/SAMD9/DDX58	8
GRANDVAUX_IRF3_TARGETS_UP	GRANDVAUX_IRF3_TARGETS_UP	5/582	13/40755	6.83473e-07	2.4816e-05	1.76417e-05	IFI44/GBP1/IFIT3/IFIT1/OAS2	5
PHONG_TNF_RESPONSE_VIA_P38_PARTIAL	PHONG_TNF_RESPONSE_VIA_P38_PARTIAL	13/582	164/40755	7.72286e-07	2.78349e-05	1.97878e-05	DNAJB4/DKK1/FGD6/LDLR/TSC22D2/CXCL8/CXCL3/CXCL2/PITX2/PTGER4/BMP5/INSIG1/HAS2	13
ZHANG_INTERFERON_RESPONSE	ZHANG_INTERFERON_RESPONSE	6/582	24/40755	8.93957e-07	3.17541e-05	2.2574e-05	IFI44/OAS1/OAS2/STAT1/MX2/RTP4	6
RIGGI_EWING_SARCOMA_PROGENITOR_DN	RIGGI_EWING_SARCOMA_PROGENITOR_DN	14/582	194/40755	9.10114e-07	3.20958e-05	2.28169e-05	TGFBR3/DPYD/NRP1/CEP126/TNFRSF19/DLGAP5/PDGFRA/GLCCI1/ANLN/PDK4/MMP16/HAS2/BNC2/MIR31HG	14
HOELZEL_NF1_TARGETS_DN	HOELZEL_NF1_TARGETS_DN	11/582	117/40755	1.01605e-06	3.54498e-05	2.52012e-05	ARHGAP28/COL3A1/WNT5A/CP/PDGFRA/NR2F1/PCDHB2/HDAC9/AMPH/PDK4/MMP16	11
SWEET_LUNG_CANCER_KRAS_DN	SWEET_LUNG_CANCER_KRAS_DN	21/582	423/40755	1.02979e-06	3.56757e-05	2.53619e-05	GBP4/IFIT3/TNFRSF19/TCF4/KLF2/MEIS1/SLC4A5/IFIH1/TFPI/COL3A1/CAVIN2/TMEM45A/CP/PDGFRA/EMCN/PLPP1/LAMA2/GNG11/COL1A2/PAG1/ALDH1A1	21
WAMUNYOKOLI_OVARIAN_CANCER_LMP_DN	WAMUNYOKOLI_OVARIAN_CANCER_LMP_DN	14/582	199/40755	1.23303e-06	4.18316e-05	2.97381e-05	MCOLN3/DPYD/CDON/TCF4/GCA/SLC39A10/WNT5A/TMEM45A/PDGFC/PLPP1/NR2F1/RUNX1T1/BNC2/SMIM10L2A	14
BLANCO_MELO_COVID19_SARS_COV_2_POS_PATIENT_LUNG_TISSUE_UP	BLANCO_MELO_COVID19_SARS_COV_2_POS_PATIENT_LUNG_TISSUE_UP	13/582	173/40755	1.41294e-06	4.69618e-05	3.33852e-05	IFI44L/IFIT3/IFIT1/OAS1/OAS2/ATP7B/MAP2K6/MX2/TNFSF10/RTP4/DDX60L/SAMD9/SAMD9L	13
SMIRNOV_RESPONSE_TO_IR_2HR_DN	SMIRNOV_RESPONSE_TO_IR_2HR_DN	8/582	57/40755	1.47278e-06	4.87856e-05	3.46817e-05	DIPK1A/ZNF248/BBS10/KLF2/CENPA/ATP10D/KIF20A/ZBED8	8
GAUSSMANN_MLL_AF4_FUSION_TARGETS_E_UP	GAUSSMANN_MLL_AF4_FUSION_TARGETS_E_UP	10/582	98/40755	1.48428e-06	4.90837e-05	3.48936e-05	METTL7A/CCL5/GCA/LMCD1/CP/PDGFRA/PCDHB4/PDE10A/HDAC9/HAS2	10
BHATI_G2M_ARREST_BY_2METHOXYESTRADIOL_UP	BHATI_G2M_ARREST_BY_2METHOXYESTRADIOL_UP	11/582	122/40755	1.54128e-06	5.08829e-05	3.61726e-05	PTBP2/IL24/BMS1P1/DKK1/DLGAP5/FAP/SPC25/PDGFC/H1-2/GNG11/ANXA1	11
XU_RESPONSE_TO_TRETINOIN_AND_NSC682994_UP	XU_RESPONSE_TO_TRETINOIN_AND_NSC682994_UP	5/582	15/40755	1.55746e-06	5.11591e-05	3.6369e-05	NMI/STAT1/TNFSF10/CXCL8/ANXA1	5
DAZARD_RESPONSE_TO_UV_NHEK_DN	DAZARD_RESPONSE_TO_UV_NHEK_DN	17/582	300/40755	1.87913e-06	6.081e-05	4.32298e-05	IFI44L/ADGRL2/METTL18/AKR1C3/DKK1/NAV3/SACS/ELF1/CHD9/CENPA/MEIS1/ZNF217/CBLB/TP63/VEGFC/INSIG1/TLE4	17
GARGALOVIC_RESPONSE_TO_OXIDIZED_PHOSPHOLIPIDS_GREY_DN	GARGALOVIC_RESPONSE_TO_OXIDIZED_PHOSPHOLIPIDS_GREY_DN	9/582	80/40755	2.1887e-06	6.96801e-05	4.95356e-05	GBP1/FAM102B/IFIT3/IFIT1/SESN3/METTL7A/STAT1/SHISA3/RUNX1T1	9
CHANG_IMMORTALIZED_BY_HPV31_DN	CHANG_IMMORTALIZED_BY_HPV31_DN	8/582	60/40755	2.19649e-06	6.98148e-05	4.96314e-05	IFI44/GBP1/IFIT1/TRIM22/OAS2/STAT1/MX2/SAMD9	8
ZHOU_CELL_CYCLE_GENES_IN_IR_RESPONSE_24HR	ZHOU_CELL_CYCLE_GENES_IN_IR_RESPONSE_24HR	11/582	127/40755	2.29144e-06	7.21326e-05	5.12791e-05	E2F8/BORA/DLGAP5/CENPA/SPC25/GASK1B/LMNB1/KIF20A/FBXO5/ANLN/MXRA5	11
GAUSSMANN_MLL_AF4_FUSION_TARGETS_F_UP	GAUSSMANN_MLL_AF4_FUSION_TARGETS_F_UP	13/582	183/40755	2.6451e-06	8.13109e-05	5.78039e-05	IFI44/SLC16A4/RGS4/LMO7/LGALS9/ARHGAP28/FBLN7/IFIH1/COL3A1/FGF5/STING1/H1-2/ADGRG6	13
WU_CELL_MIGRATION	WU_CELL_MIGRATION	13/582	183/40755	2.6451e-06	8.13109e-05	5.78039e-05	AKR1C3/AKR1C1/SACS/CDH1/WNT5A/TM4SF1/NMU/PDGFC/PTGER4/GJA1/GNG11/LPAR1/RNF128	13
TONKS_TARGETS_OF_RUNX1_RUNX1T1_FUSION_HSC_UP	TONKS_TARGETS_OF_RUNX1_RUNX1T1_FUSION_HSC_UP	13/582	184/40755	2.80962e-06	8.58311e-05	6.10173e-05	ADD3/CLEC2B/TFPI/COL3A1/ZNF217/TCP10L/H1-0/TM4SF1/CXCL8/GUCY1A1/CEP162/DDX58/ALDH1A1	13
VANTVEER_BREAST_CANCER_METASTASIS_DN	VANTVEER_BREAST_CANCER_METASTASIS_DN	10/582	109/40755	3.92789e-06	0.000117436	8.34853e-05	SACS/DLGAP5/CENPA/SPC25/TMEM45A/CP/NMU/ADGRG6/FBXO5/CCNE2	10
TAKEDA_TARGETS_OF_NUP98_HOXA9_FUSION_6HR_UP	TAKEDA_TARGETS_OF_NUP98_HOXA9_FUSION_6HR_UP	9/582	86/40755	4.02351e-06	0.00011993	8.52581e-05	DACH1/FRMD6/NRG4/FIGN/CAVIN2/GASK1B/MCTP1/PCDHB2/CA8	9
GENTILE_UV_HIGH_DOSE_DN	GENTILE_UV_HIGH_DOSE_DN	16/582	289/40755	5.04266e-06	0.000146727	0.000104308	DKK1/NAV3/SS18/CENPA/ZNF217/TM4SF1/PDGFRA/FGF5/VEGFC/H2BC6/UFL1/ZNF117/GEM/HAS2/TLE4/LPAR1	16
CAIRO_LIVER_DEVELOPMENT_UP	CAIRO_LIVER_DEVELOPMENT_UP	12/582	166/40755	5.33382e-06	0.000153625	0.000109212	ADGRL2/PTBP2/COL5A2/RARB/PDGFRA/EMCN/PITX2/PDGFC/NR2F1/GJA1/SEMA3A/ASB4	12
LIU_VAV3_PROSTATE_CARCINOGENESIS_UP	LIU_VAV3_PROSTATE_CARCINOGENESIS_UP	9/582	89/40755	5.3548e-06	0.000154003	0.000109481	CDKN2C/CTSS/RNASEL/IFIT3/STAT1/PPARG/TNFSF10/PITX2/HDAC9	9
ODONNELL_TFRC_TARGETS_DN	ODONNELL_TFRC_TARGETS_DN	11/582	139/40755	5.51883e-06	0.000157797	0.000112178	DLGAP5/CENPA/CCDC148/FAP/SPC25/TP63/CENPE/ANKRD50/KIF20A/FBXO5/ANLN	11
KIM_WT1_TARGETS_DN	KIM_WT1_TARGETS_DN	21/582	472/40755	5.69376e-06	0.000161622	0.000114897	FUBP1/DNAJB4/NRP1/IFIT1/LGR4/FGD6/DLGAP5/ZCCHC2/CENPA/STK17B/ATP10D/CENPE/PITX2/GLRB/KIF20A/ZBED8/H2BC6/BMP5/GJA1/NRG1/MYBL1	21
POOLA_INVASIVE_BREAST_CANCER_UP	POOLA_INVASIVE_BREAST_CANCER_UP	16/582	292/40755	5.7458e-06	0.000162572	0.000115573	GBP1/CTSS/RGS4/DLGAP5/LGALS9/RSAD2/CENPA/ARHGAP25/FAP/SPC25/COL5A2/STK17B/KIF20A/HLA-DMB/CCNE2/PRUNE2	16
CERVERA_SDHB_TARGETS_2	CERVERA_SDHB_TARGETS_2	10/582	114/40755	5.8839e-06	0.000165347	0.000117545	METTL7A/TNFRSF19/LYPD6/NMI/CXCL8/GJA1/HDAC9/CADPS2/PAG1/CCNE2	10
SMIRNOV_RESPONSE_TO_IR_6HR_DN	SMIRNOV_RESPONSE_TO_IR_6HR_DN	10/582	114/40755	5.8839e-06	0.000165347	0.000117545	OAS1/DLGAP5/KLF2/LDLR/CENPA/H1-0/TMEM45A/CENPE/KIF20A/INSIG1	10
MANNE_COVID19_COMBINED_COHORT_VS_HEALTHY_DONOR_PLATELETS_DN	MANNE_COVID19_COMBINED_COHORT_VS_HEALTHY_DONOR_PLATELETS_DN	14/582	228/40755	6.04048e-06	0.000168781	0.000119987	DPYD/TECTA/DACH1/COBLL1/SPC25/CAVIN2/DNAH12/MAPK10/HLA-DMB/ZNF117/ERV3-1/CA8/ALDH1A1/DMD	14
SERVITJA_ISLET_HNF1A_TARGETS_UP	SERVITJA_ISLET_HNF1A_TARGETS_UP	12/582	169/40755	6.40967e-06	0.000178084	0.0001266	GBP4/DNM3/PCDH15/COL3A1/COL5A2/STK17B/RBMS3/GUCY1A1/HCN1/NR2F1/ZFHX4/ANXA1	12
ZHAN_MULTIPLE_MYELOMA_HP_UP	ZHAN_MULTIPLE_MYELOMA_HP_UP	7/582	50/40755	6.85596e-06	0.000186268	0.000132418	OAS2/RSAD2/FRZB/TNFSF10/XRCC4/GNG11/DDX58	7
AFFAR_YY1_TARGETS_DN	AFFAR_YY1_TARGETS_DN	15/582	263/40755	6.93696e-06	0.000186784	0.000132785	FADS2/LDLR/CENPA/LRIG1/TMEM45A/PDGFRA/DKK2/CENPE/STARD4/LMNB1/PCDHB11/KIF20A/MXD3/HAS2/LPAR1	15
GARGALOVIC_RESPONSE_TO_OXIDIZED_PHOSPHOLIPIDS_PINK_DN	GARGALOVIC_RESPONSE_TO_OXIDIZED_PHOSPHOLIPIDS_PINK_DN	6/582	34/40755	7.91269e-06	0.000207793	0.00014772	LRIG3/BBS10/ARHGAP28/TNFSF10/ZNF608/GIMAP2	6
ZWANG_EGF_PERSISTENTLY_UP	ZWANG_EGF_PERSISTENTLY_UP	6/582	34/40755	7.91269e-06	0.000207793	0.00014772	IFIT3/CCDC149/FAM169A/CPA4/PRUNE2/RADX	6
BROWNE_HCMV_INFECTION_24HR_DN	BROWNE_HCMV_INFECTION_24HR_DN	11/582	145/40755	8.27707e-06	0.000215918	0.000153496	SLC16A4/PRKG1/CDON/ABCA8/COL5A2/CPS1/CTSO/FIG4/ALDH1A1/LPAR1/MXRA5	11
JOHNSTONE_PARVB_TARGETS_2_UP	JOHNSTONE_PARVB_TARGETS_2_UP	11/582	145/40755	8.27707e-06	0.000215918	0.000153496	AKR1C1/IFIT3/IFIT1/FASN/H1-0/DDX60/MT-CO1/MT-ATP6/MT-ND4/MT-ND5/MT-CYB	11
BROWNE_HCMV_INFECTION_48HR_DN	BROWNE_HCMV_INFECTION_48HR_DN	21/582	485/40755	8.5956e-06	0.000222749	0.000158352	PBX1/PIGCP1/FADS2/LMO7/ABCA6/MAP2K6/DTNA/FAP/STAT1/MAP2/PPARG/BCHE/BTN3A2/CEP162/GJA1/LAMA2/MMP16/RUNX1T1/HAS2/PRUNE2/ARHGAP6	21
FOROUTAN_INTEGRATED_TGFB_EMT_DN	FOROUTAN_INTEGRATED_TGFB_EMT_DN	8/582	74/40755	1.08624e-05	0.000277104	0.000196993	METTL7A/CDH1/ATP8B1/CAVIN2/CP/RBM47/PPP1R9A/PDK4	8
TURASHVILI_BREAST_DUCTAL_CARCINOMA_VS_LOBULAR_NORMAL_UP	TURASHVILI_BREAST_DUCTAL_CARCINOMA_VS_LOBULAR_NORMAL_UP	8/582	74/40755	1.08624e-05	0.000277104	0.000196993	IFIT3/COL3A1/COL5A2/DDX60/GLCCI1/ANLN/COL1A2/CCNE2	8
DAVICIONI_MOLECULAR_ARMS_VS_ERMS_DN	DAVICIONI_MOLECULAR_ARMS_VS_ERMS_DN	12/582	179/40755	1.14951e-05	0.000291468	0.000207205	PLBD1/NAV3/COL5A2/RBMS3/TMEM45A/ZIC1/TP63/FAT4/PTGER4/LAMA2/ZFHX4/LPAR1	12
HORIUCHI_WTAP_TARGETS_UP	HORIUCHI_WTAP_TARGETS_UP	16/582	309/40755	1.16545e-05	0.000295013	0.000209725	IFI44/IFIT3/SESN3/ATL1/WHAMMP3/RSAD2/IFIH1/TFPI/H1-0/TMEM45A/CXCL3/CXCL2/EMCN/TLR3/H2BC5/GLCCI1	16
HELLER_HDAC_TARGETS_SILENCED_BY_METHYLATION_UP	HELLER_HDAC_TARGETS_SILENCED_BY_METHYLATION_UP	20/582	461/40755	1.36154e-05	0.000336835	0.000239456	SLC16A4/DNM3/PGBD5/AKR1C3/IFIT1/FGD6/DLGAP5/CDH1/KLF2/TFPI/STAT1/H1-0/MAP9/PTGER4/H1-2/PEG10/MYBL1/TLE4/RNF128/RADX	20
DACOSTA_UV_RESPONSE_VIA_ERCC3_COMMON_DN	DACOSTA_UV_RESPONSE_VIA_ERCC3_COMMON_DN	20/582	466/40755	1.5893e-05	0.000387328	0.000275351	FUBP1/DPYD/STARD13/CHD9/CENPA/COL5A2/WNT5A/CBLB/FGF5/CENPE/GLRB/VEGFC/FAM169A/XRCC4/RASA1/ADGRG6/NRG1/MYBL1/TLE4/TDRD7	20
BASAKI_YBX1_TARGETS_DN	BASAKI_YBX1_TARGETS_DN	18/582	395/40755	1.90576e-05	0.000450479	0.000320246	FRRS1/CDH1/CARD8/MEIS1/COBLL1/TFPI/DNAH12/TNFSF10/RBM47/FAM13A/ANKRD50/BTN3A2/GLCCI1/PPP1R9A/SLC1A1/BNC2/PRUNE2/SLC44A1	18
GHANDHI_DIRECT_IRRADIATION_UP	GHANDHI_DIRECT_IRRADIATION_UP	9/582	105/40755	2.06926e-05	0.000486201	0.00034564	DKK1/MYPN/E2F7/THSD1/CXCL8/CXCL3/CXCL2/MYBL1/IFNE	9
DAWSON_METHYLATED_IN_LYMPHOMA_TCL1	DAWSON_METHYLATED_IN_LYMPHOMA_TCL1	7/582	59/40755	2.09596e-05	0.000489947	0.000348303	ADGRL2/FIGN/ARHGEF26/PCDH10/EPHA7/CADPS2/RUNX1T1	7
GABRIELY_MIR21_TARGETS	GABRIELY_MIR21_TARGETS	15/582	289/40755	2.11227e-05	0.000491021	0.000349067	TLCD4/FAM102B/PBX1/MEIS1/FIGN/COBLL1/LNPK/COL5A2/WNT5A/PARP9/FBXL5/PLPP1/GLCCI1/PAG1/DMD	15
HADDAD_T_LYMPHOCYTE_AND_NK_PROGENITOR_UP	HADDAD_T_LYMPHOCYTE_AND_NK_PROGENITOR_UP	8/582	81/40755	2.12437e-05	0.000492669	0.000350239	PBX1/DACH1/LRIG1/TNFSF10/RASA1/ADGRG6/MLLT3/ALDH1A1	8
PEDERSEN_METASTASIS_BY_ERBB2_ISOFORM_7	PEDERSEN_METASTASIS_BY_ERBB2_ISOFORM_7	18/582	399/40755	2.17697e-05	0.000503678	0.000358065	PBX1/DNM3/ADD3/E2F8/LGR4/E2F7/LDLR/TFPI/STAT1/SMTN/LRIG1/TSC22D2/GUCY1A1/VEGFC/GPX8/LMNB1/GLCCI1/CA8	18
LIM_MAMMARY_STEM_CELL_UP	LIM_MAMMARY_STEM_CELL_UP	20/582	480/40755	2.42017e-05	0.000554072	0.00039389	TGFBR3/IL24/NRP1/THSD1/TCF4/ARHGAP25/FBLN7/COL5A2/CAVIN2/SMTN/RARB/CBLB/TP63/HGFAC/PLPP1/GJA1/GNG11/NRG1/GEM/HAS2	20
ZHU_CMV_8_HR_UP	ZHU_CMV_8_HR_UP	6/582	41/40755	2.43063e-05	0.000555174	0.000394673	GBP1/TRIM21/OAS1/OAS2/CCL5/MX2	6
GOLDRATH_ANTIGEN_RESPONSE	GOLDRATH_ANTIGEN_RESPONSE	17/582	366/40755	2.53691e-05	0.000573447	0.000407664	CDKN2C/NRP1/E2F8/PLBD1/DLGAP5/CCL5/CENPA/H1-0/CIP2A/PTGER4/LMNB1/KIF20A/MXD3/H1-2/ANLN/GEM/ANXA1	17
FOROUTAN_TGFB_EMT_DN	FOROUTAN_TGFB_EMT_DN	9/582	108/40755	2.59355e-05	0.000582897	0.000414381	METTL7A/CDH1/ATP8B1/CAVIN2/CP/RBM47/PPP1R9A/PDK4/PEG10	9
DACOSTA_UV_RESPONSE_VIA_ERCC3_TTD_DN	DACOSTA_UV_RESPONSE_VIA_ERCC3_TTD_DN	8/582	84/40755	2.77371e-05	0.000618434	0.000439644	NAV3/TSC22D2/ARAP2/AMPH/COL1A2/HAS2/LPAR1/DMD	8
CHEN_LVAD_SUPPORT_OF_FAILING_HEART_DN	CHEN_LVAD_SUPPORT_OF_FAILING_HEART_DN	6/582	42/40755	2.80168e-05	0.000621845	0.00044207	NRP1/IFIT1/TM4SF1/TNFSF10/PTGER4/GJA1	6
KONDO_EZH2_TARGETS	KONDO_EZH2_TARGETS	13/582	229/40755	2.94651e-05	0.000648859	0.000461274	NRP1/IFIT3/ATP8B1/KLF2/TFPI/COL3A1/LMCD1/RBMS3/TMEM45A/CP/SHISA3/GJA1/HAS2	13
SANA_TNF_SIGNALING_DN	SANA_TNF_SIGNALING_DN	8/582	85/40755	3.02398e-05	0.000660736	0.000469717	DNAJB4/RGS4/CAVIN2/TM4SF1/EMCN/GASK1B/ALDH1A1/ANXA1	8
COLDREN_GEFITINIB_RESISTANCE_DN	COLDREN_GEFITINIB_RESISTANCE_DN	13/582	230/40755	3.08303e-05	0.000672889	0.000478357	PRRG4/LMO7/CDH1/LGALS9/ZNF681/COBLL1/GCA/SESTD1/CCDC149/ARAP2/RBM47/PEG10/SLC1A1	13
FUJII_YBX1_TARGETS_UP	FUJII_YBX1_TARGETS_UP	6/582	43/40755	3.2169e-05	0.000697457	0.000495822	TRIM22/LGALS9/CCL5/MX2/PDK4/GIMAP2	6
MEBARKI_HCC_PROGENITOR_WNT_UP	MEBARKI_HCC_PROGENITOR_WNT_UP	12/582	200/40755	3.45992e-05	0.000716155	0.000509115	GBP1/DNM3/MANCR/FAP/COL3A1/COL5A2/CXCL3/PITX2/ZNF608/COL1A2/BNC2/KLHL4	12
FOSTER_TOLERANT_MACROPHAGE_DN	FOSTER_TOLERANT_MACROPHAGE_DN	18/582	414/40755	3.52698e-05	0.000727737	0.000517348	ADGRL2/GBP4/TRIM21/TCF4/IFIH1/GCA/LNPK/MIR155HG/CP/TNFSF10/SHISA3/CXCL2/TLR3/GJA1/ADGRG6/DDX58/SLC44A1/LPAR1	18
BILBAN_B_CLL_LPL_UP	BILBAN_B_CLL_LPL_UP	7/582	64/40755	3.58906e-05	0.000737446	0.000524251	DIPK1A/OAS1/OAS2/ABCA6/BACH2/PEG10/DMD	7
FIGUEROA_AML_METHYLATION_CLUSTER_3_UP	FIGUEROA_AML_METHYLATION_CLUSTER_3_UP	11/582	170/40755	3.66805e-05	0.000749755	0.000533001	DNM3/CAPS2/KRTCAP3/PCDHB9/PCDHB11/PCDHB14/PCDHB10/PCDHGA11/PCDHGB7/COL21A1/ADGRG6	11
HOLLMANN_APOPTOSIS_VIA_CD40_DN	HOLLMANN_APOPTOSIS_VIA_CD40_DN	14/582	268/40755	3.67945e-05	0.00074988	0.00053309	TRIM22/RAG1/FADS2/IFFO1/TCF4/IFIH1/STAT1/MX2/RTP4/H1-2/H2BC6/BACH2/HDAC9/TDRD7	14
MEBARKI_HCC_PROGENITOR_WNT_UP_CTNNB1_DEPENDENT	MEBARKI_HCC_PROGENITOR_WNT_UP_CTNNB1_DEPENDENT	8/582	88/40755	3.89085e-05	0.000783074	0.000556687	GBP1/COL3A1/COL5A2/CXCL3/PITX2/COL1A2/BNC2/KLHL4	8
KORKOLA_YOLK_SAC_TUMOR	KORKOLA_YOLK_SAC_TUMOR	7/582	65/40755	3.97309e-05	0.000798807	0.000567872	VANGL1/TRIM22/METTL7A/NMI/PCDH10/NRG1/HAS2	7
FISCHER_G2_M_CELL_CYCLE	FISCHER_G2_M_CELL_CYCLE	13/582	236/40755	4.02422e-05	0.000806688	0.000573474	CDKN2C/VANGL1/LDLR/CENPA/STK17B/STAT1/SMTN/H1-0/CENPE/KIF20A/ADGRG6/ANLN/CDKL5	13
MONNIER_POSTRADIATION_TUMOR_ESCAPE_DN	MONNIER_POSTRADIATION_TUMOR_ESCAPE_DN	17/582	382/40755	4.33056e-05	0.000863606	0.000613937	CRYZ/DIPK1A/TRIM21/E2F7/C15orf48/RDM1/RBM43/COL5A2/STK17B/STAT1/H1-0/CP/CTSO/SHLD3/MXD3/CEP162/LRRC17	17
BLANCO_MELO_COVID19_BRONCHIAL_EPITHELIAL_CELLS_SARS_COV_2_INFECTION_UP	BLANCO_MELO_COVID19_BRONCHIAL_EPITHELIAL_CELLS_SARS_COV_2_INFECTION_UP	10/582	144/40755	4.53376e-05	0.000897748	0.000638209	IFI44/OAS1/OAS2/C15orf48/LGALS9/IFIH1/HELZ2/PARP9/CXCL8/CXCL2	10
GRAHAM_CML_QUIESCENT_VS_NORMAL_QUIESCENT_DN	GRAHAM_CML_QUIESCENT_VS_NORMAL_QUIESCENT_DN	6/582	46/40755	4.76672e-05	0.000936326	0.000665634	H1-0/TM4SF1/GUCY1A1/HLA-DMB/ADGRG6/MLLT3	6
ANDERSEN_CHOLANGIOCARCINOMA_CLASS2	ANDERSEN_CHOLANGIOCARCINOMA_CLASS2	11/582	175/40755	4.77972e-05	0.000937943	0.000666783	DKK1/PLBD1/BORA/DLGAP5/C15orf48/GPR35/NMU/CENPE/ANLN/COL1A2/MXRA5	11
DUTERTRE_ESTRADIOL_RESPONSE_6HR_DN	DUTERTRE_ESTRADIOL_RESPONSE_6HR_DN	8/582	91/40755	4.95594e-05	0.000970583	0.000689988	SESN3/LMO7/STON1/TFPI/PARP9/PTGER4/MMP16/CDKL5	8
TURASHVILI_BREAST_LOBULAR_CARCINOMA_VS_DUCTAL_NORMAL_DN	TURASHVILI_BREAST_LOBULAR_CARCINOMA_VS_DUCTAL_NORMAL_DN	8/582	91/40755	4.95594e-05	0.000970583	0.000689988	CDH1/KRT23/LYPD6/CP/TM4SF18/PTGER4/PDK4/DMD	8
FOROUTAN_INTEGRATED_TGFB_EMT_UP	FOROUTAN_INTEGRATED_TGFB_EMT_UP	9/582	118/40755	5.22787e-05	0.00101775	0.000723519	RGS4/SACS/TCF4/COL3A1/COL5A2/LMCD1/WNT5A/GASK1B/PDGFC	9
VECCHI_GASTRIC_CANCER_ADVANCED_VS_EARLY_UP	VECCHI_GASTRIC_CANCER_ADVANCED_VS_EARLY_UP	11/582	177/40755	5.29933e-05	0.00102658	0.000729793	IL24/PDE3A/FRMD6/FAP/COL5A2/TMEM45A/GUCY1A1/PDGFC/LAMA2/TWIST1/COL1A2	11
JI_RESPONSE_TO_FSH_UP	JI_RESPONSE_TO_FSH_UP	7/582	68/40755	5.33235e-05	0.00103195	0.000733617	SLC16A4/AKR1C3/FADS2/FASN/MEIS1/COL3A1/BTN3A1	7
HUANG_FOXA2_TARGETS_UP	HUANG_FOXA2_TARGETS_UP	6/582	47/40755	5.39873e-05	0.00104095	0.000740012	MAP2/CBLB/MCTP1/CADPS2/NRG1/TLE4	6
CHYLA_CBFA2T3_TARGETS_DN	CHYLA_CBFA2T3_TARGETS_DN	13/582	243/40755	5.43053e-05	0.0010458	0.000743461	ADGRL2/TLCD4/OAS1/ATP7B/C15orf48/KRTCAP3/LMCD1/PLPP1/MXD3/KIAA0895/ALDH1A1/RNF128/RADX	13
AKL_HTLV1_INFECTION_DN	AKL_HTLV1_INFECTION_DN	7/582	69/40755	5.86197e-05	0.00111992	0.000796153	ADGRL2/CDH1/LANCL1/TMEM45A/UFL1/PRUNE2/ANXA1	7
CHIANG_LIVER_CANCER_SUBCLASS_PROLIFERATION_UP	CHIANG_LIVER_CANCER_SUBCLASS_PROLIFERATION_UP	11/582	179/40755	5.86672e-05	0.00111992	0.000796153	E2F8/PLBD1/PIGAP1/DLGAP5/SLC39A10/CENPE/LMNB1/KIF20A/FBXO5/ANLN/PAG1	11
TURASHVILI_BREAST_LOBULAR_CARCINOMA_VS_DUCTAL_NORMAL_UP	TURASHVILI_BREAST_LOBULAR_CARCINOMA_VS_DUCTAL_NORMAL_UP	7/582	70/40755	6.43383e-05	0.00121753	0.000865543	IFI44/COL3A1/COL5A2/GPX8/ZNF117/COL1A2/MXRA5	7
BAELDE_DIABETIC_NEPHROPATHY_DN	BAELDE_DIABETIC_NEPHROPATHY_DN	18/582	437/40755	7.05148e-05	0.00131291	0.000933349	IFI44/TGFBR3/IFIT1/ADD3/TRIM22/OAS1/OAS2/NMI/COL3A1/STAT1/LANCL1/LRIG1/CBLB/CXCL2/PTGER4/GJA1/ANXA1/TLE4	18
BILD_HRAS_ONCOGENIC_SIGNATURE	BILD_HRAS_ONCOGENIC_SIGNATURE	13/582	250/40755	7.24589e-05	0.00134528	0.000956363	TRIM22/SESN3/LRIG3/NAV3/LDLR/ARHGAP25/SMTN/CXCL8/CXCL3/CXCL2/ZNF608/H1-4/GLCCI1	13
GRYDER_PAX3FOXO1_ENHANCERS_KO_DOWN	GRYDER_PAX3FOXO1_ENHANCERS_KO_DOWN	18/582	438/40755	7.25831e-05	0.00134632	0.000957097	PBX1/DNM3/PRKG1/CDON/LRIG3/MEIS1/ETAA1/ZNF217/TSC22D2/BCHE/PITX2/LMNB1/BMP5/ANLN/PEG10/NRG1/TRIQK/PRUNE2	18
VERHAAK_GLIOBLASTOMA_MESENCHYMAL	VERHAAK_GLIOBLASTOMA_MESENCHYMAL	12/582	216/40755	7.27948e-05	0.00134897	0.000958983	NRP1/TRIM22/CLEC2B/PLBD1/ZNF217/RBM47/ARSJ/PTGER4/HFE/COL1A2/BNC2/ANXA1	12
JAATINEN_HEMATOPOIETIC_STEM_CELL_UP	JAATINEN_HEMATOPOIETIC_STEM_CELL_UP	15/582	323/40755	7.49792e-05	0.00138683	0.0009859	SAMD13/AKR1C3/ALG10B/FRMD6/MEIS1/TFPI/SLC39A10/MIR155HG/GUCY1A1/MAP9/PDGFC/ADGRG6/ZNF117/MLLT3/ALDH1A1	15
BLANCO_MELO_COVID19_SARS_COV_2_INFECTION_A594_ACE2_EXPRESSING_CELLS_RUXOLITINIB_UP	BLANCO_MELO_COVID19_SARS_COV_2_INFECTION_A594_ACE2_EXPRESSING_CELLS_RUXOLITINIB_UP	19/582	483/40755	8.21981e-05	0.00150197	0.00106775	PTBP2/CCDC73/IFFO1/NRG4/LGALS9/CENPA/STON1/CXCL8/CXCL3/CXCL2/MXD3/H2BC6/BACH2/ALDH8A1/HDAC9/LSMEM1/SLCO5A1/GEM/SUGT1P1	19
BROWNE_HCMV_INFECTION_10HR_UP	BROWNE_HCMV_INFECTION_10HR_UP	8/582	98/40755	8.41167e-05	0.00152991	0.00108761	FUBP1/GBP1/IL24/CCL5/MAP2/CBLB/LRRN3/CCNE2	8
BOWIE_RESPONSE_TO_EXTRACELLULAR_MATRIX	BOWIE_RESPONSE_TO_EXTRACELLULAR_MATRIX	4/582	17/40755	8.45033e-05	0.00153268	0.00108959	IFIT3/IFIT1/OAS1/STAT1	4
LINDGREN_BLADDER_CANCER_CLUSTER_3_UP	LINDGREN_BLADDER_CANCER_CLUSTER_3_UP	15/582	327/40755	8.59789e-05	0.00155658	0.00110657	CDKN2C/E2F8/DLGAP5/CENPA/GCA/LNPK/TM4SF1/TSC22D2/ARHGEF26/CENPE/GUCY1A1/H1-2/H2BC5/SLC25A40/INSIG1	15
RATTENBACHER_BOUND_BY_CELF1	RATTENBACHER_BOUND_BY_CELF1	18/582	445/40755	8.86243e-05	0.00159689	0.00113523	NAV3/CHD9/STON1/FIGN/CAVIN2/KCNB1/MIR99AHG/SRGAP3/TP63/FAM169A/NUDT12/GLCCI1/ANLN/ZNF117/PTPRN2/MMP16/RUNX1T1/PAK3	18
REN_ALVEOLAR_RHABDOMYOSARCOMA_DN	REN_ALVEOLAR_RHABDOMYOSARCOMA_DN	17/582	407/40755	9.39463e-05	0.00168221	0.00119588	NRP1/KLF2/FAP/COL5A2/SMTN/TMEM45A/TM4SF1/ATP10D/PDGFRA/ARSJ/PDGFC/VEGFC/GJA1/TWIST1/NRG1/ANXA1/LPAR1	17
WANG_MLL_TARGETS	WANG_MLL_TARGETS	14/582	293/40755	9.56658e-05	0.00170833	0.00121445	CDKN2C/TGFBR3/DPYD/CDHR1/LRIG3/CCDC68/FRZB/CXCL3/FAM13A/PITX2/NDNF/VEGFC/HDAC9/PDK4	14
SCHAEFFER_PROSTATE_DEVELOPMENT_48HR_DN	SCHAEFFER_PROSTATE_DEVELOPMENT_48HR_DN	17/582	409/40755	9.96531e-05	0.00176509	0.0012548	DHRS7/TCF4/MEIS1/ARHGAP25/RBMS3/FAM13A/CENPE/PCDH10/GUCY1A1/HAVCR1/BACH2/EPHA7/TIAM2/AMPH/MMP16/RUNX1T1/SLC1A1	17
FOROUTAN_TGFB_EMT_UP	FOROUTAN_TGFB_EMT_UP	11/582	192/40755	0.00010985	0.00190616	0.00135509	RGS4/SACS/TCF4/COL3A1/COL5A2/LMCD1/WNT5A/GASK1B/PDGFC/VEGFC/GNG11	11
BROWNE_HCMV_INFECTION_20HR_DN	BROWNE_HCMV_INFECTION_20HR_DN	8/582	102/40755	0.000111537	0.00193202	0.00137347	TGFBR3/RGS4/ADD3/TRIM22/TFPI/COL1A2/RUNX1T1/ANXA1	8
PETROVA_ENDOTHELIUM_LYMPHATIC_VS_BLOOD_DN	PETROVA_ENDOTHELIUM_LYMPHATIC_VS_BLOOD_DN	10/582	162/40755	0.000121555	0.00208351	0.00148117	ADGRL2/RGS4/DKK1/TRIM22/FAP/CXCL8/VEGFC/ADGRG6/COL1A2/SLC1A1	10
RAO_BOUND_BY_SALL4	RAO_BOUND_BY_SALL4	12/582	229/40755	0.000126534	0.00215381	0.00153115	DKK1/TRIM34/KLF2/ZNF585A/FBXO36/PDGFC/VEGFC/ZNF608/GJA1/SLC25A40/SLCO5A1/SLC44A1	12
RODWELL_AGING_KIDNEY_UP	RODWELL_AGING_KIDNEY_UP	19/582	500/40755	0.000128573	0.00218285	0.00155178	TRIM22/C15orf48/CCL5/ARHGAP25/TFPI/COL3A1/RBMS3/DTX3L/TM4SF18/GASK1B/VEGFC/GPX8/NR2F1/STING1/SAMD9/SAMD9L/COL1A2/GIMAP2/DDX58	19
CLASPER_LYMPHATIC_VESSELS_DURING_METASTASIS_DN	CLASPER_LYMPHATIC_VESSELS_DURING_METASTASIS_DN	5/582	35/40755	0.00013299	0.00224041	0.00159271	COL3A1/COL5A2/LAMA2/COL1A2/LPAR1	5
FARMER_BREAST_CANCER_CLUSTER_4	FARMER_BREAST_CANCER_CLUSTER_4	4/582	19/40755	0.000134534	0.0022606	0.00160706	FAP/COL3A1/COL5A2/COL1A2	4
PHONG_TNF_RESPONSE_NOT_VIA_P38	PHONG_TNF_RESPONSE_NOT_VIA_P38	15/582	341/40755	0.000136351	0.00228722	0.00162598	GBP1/TRIM21/LDLR/NMI/PPARG/LRIG1/RBM47/ARSJ/NR2F1/BMP5/PDE10A/PEG10/MYBL1/ZFHX4/GEM	15
ROZANOV_MMP14_TARGETS_UP	ROZANOV_MMP14_TARGETS_UP	13/582	267/40755	0.000139797	0.00233506	0.00166	GBP3/SLC16A4/RGS4/ADD3/OAS1/FRMD6/PPARG/LRIG1/TMEM45A/H2BC5/HLA-DMB/LRRC17/HAS2	13
JOHNSTONE_PARVB_TARGETS_2_DN	JOHNSTONE_PARVB_TARGETS_2_DN	15/582	342/40755	0.000140771	0.00234934	0.00167015	CRYZ/FUBP1/DPYD/DACH1/FRMD6/FIGN/LNPK/SESTD1/STK17B/MAP2/RBMS3/PDGFC/UFL1/SLC25A40/SLC44A1	15
ZHENG_FOXP3_TARGETS_IN_THYMUS_UP	ZHENG_FOXP3_TARGETS_IN_THYMUS_UP	11/582	198/40755	0.000144063	0.00238805	0.00169766	DIPK1A/ADD3/TRIM34/ELF1/CHD9/PGAP1/ZNF217/LRIG1/CBLB/GLCCI1/SLC25A40	11
RICKMAN_HEAD_AND_NECK_CANCER_B	RICKMAN_HEAD_AND_NECK_CANCER_B	6/582	56/40755	0.000146466	0.00240957	0.00171296	ZIC1/ARHGEF26/BCHE/COL21A1/LRRC17/CDKN2B	6
TANG_SENESCENCE_TP53_TARGETS_DN	TANG_SENESCENCE_TP53_TARGETS_DN	6/582	56/40755	0.000146466	0.00240957	0.00171296	TCF4/CENPA/CENPE/LMNB1/KIF20A/FBXO5	6
TOOKER_GEMCITABINE_RESISTANCE_UP	TOOKER_GEMCITABINE_RESISTANCE_UP	7/582	80/40755	0.00015082	0.00242237	0.00172206	ABCC2/TRIM34/TRIM22/TRIM21/DHRS7/PEG10/ANXA1	7
MARZEC_IL2_SIGNALING_DN	MARZEC_IL2_SIGNALING_DN	5/582	36/40755	0.000152636	0.00243614	0.00173185	CDKN2C/SESN3/MAP2K6/PDGFC/CARD6	5
UZONYI_RESPONSE_TO_LEUKOTRIENE_AND_THROMBIN	UZONYI_RESPONSE_TO_LEUKOTRIENE_AND_THROMBIN	5/582	36/40755	0.000152636	0.00243614	0.00173185	KLF2/CXCL8/CXCL2/PDK4/GEM	5
PLASARI_TGFB1_SIGNALING_VIA_NFIC_1HR_DN	PLASARI_TGFB1_SIGNALING_VIA_NFIC_1HR_DN	8/582	107/40755	0.000155806	0.00243614	0.00173185	IFI44/RGS4/SESN3/COL3A1/WNT5A/CENPE/FAT4/MYBL1	8
JINESH_BLEBBISHIELD_VS_LIVE_CONTROL_DN	JINESH_BLEBBISHIELD_VS_LIVE_CONTROL_DN	14/582	308/40755	0.000161079	0.0024914	0.00177114	CDKN2C/IFI44L/IFI44/GBP4/IFIT3/IFIT1/OAS1/OAS2/C15orf48/MX2/DTX3L/TP63/KIF20A/SAMD9	14
PEDERSEN_METASTASIS_BY_ERBB2_ISOFORM_4	PEDERSEN_METASTASIS_BY_ERBB2_ISOFORM_4	8/582	108/40755	0.000166195	0.00255562	0.00181679	NCAM2/PPARG/CBLB/ARSJ/EPHA7/CADPS2/MYBL1/ANXA1	8
MASRI_RESISTANCE_TO_TAMOXIFEN_AND_AROMATASE_INHIBITORS_UP	MASRI_RESISTANCE_TO_TAMOXIFEN_AND_AROMATASE_INHIBITORS_UP	4/582	20/40755	0.000166272	0.00255562	0.00181679	METTL7A/GJA1/MYBL1/DMD	4
HAN_SATB1_TARGETS_DN	HAN_SATB1_TARGETS_DN	16/582	388/40755	0.000172888	0.00264489	0.00188025	DNAJB4/RGS4/AKR1C3/NRP1/DNAJC12/IFIT3/METTL7A/OAS1/TCF4/LMCD1/FGF5/H1-4/ADGRG6/PDE10A/NRG1/RADX	16
HERNANDEZ_MITOTIC_ARREST_BY_DOCETAXEL_1_DN	HERNANDEZ_MITOTIC_ARREST_BY_DOCETAXEL_1_DN	5/582	37/40755	0.000174424	0.00266217	0.00189253	ADGRL2/CLEC2B/PDGFRA/PDGFC/FBXO5	5
FOROUTAN_PRODRANK_TGFB_EMT_DN	FOROUTAN_PRODRANK_TGFB_EMT_DN	7/582	82/40755	0.000176128	0.00268192	0.00190658	METTL7A/CDH1/CAVIN2/RBM47/PPP1R9A/PDK4/PEG10	7
WARTERS_RESPONSE_TO_IR_SKIN	WARTERS_RESPONSE_TO_IR_SKIN	7/582	82/40755	0.000176128	0.00268192	0.00190658	DNAJB4/TRIM22/E2F7/THSD1/CAVIN2/BTG3-AS1/STING1	7
BLANCO_MELO_COVID19_BRONCHIAL_EPITHELIAL_CELLS_SARS_COV_2_INFECTION_DN	BLANCO_MELO_COVID19_BRONCHIAL_EPITHELIAL_CELLS_SARS_COV_2_INFECTION_DN	6/582	58/40755	0.000178242	0.00270782	0.00192499	PBX1/METTL7A/CENPA/STON1/PDK4/MXRA5	6
CHIANG_LIVER_CANCER_SUBCLASS_CTNNB1_DN	CHIANG_LIVER_CANCER_SUBCLASS_CTNNB1_DN	10/582	170/40755	0.000180347	0.00273556	0.00194471	PLBD1/C15orf48/CDH1/COL3A1/TMEM45A/CP/COL1A2/PAG1/GEM/MXRA5	10
SABATES_COLORECTAL_ADENOMA_UP	SABATES_COLORECTAL_ADENOMA_UP	9/582	140/40755	0.000194289	0.00292895	0.00208219	SLC16A4/WDR72/KRT23/CPS1/NMU/CXCL8/CXCL3/CXCL2/ANLN	9
CORRE_MULTIPLE_MYELOMA_DN	CORRE_MULTIPLE_MYELOMA_DN	6/582	59/40755	0.000196048	0.00294192	0.00209141	LRIG3/TNFRSF19/LAMA2/CADPS2/INSIG1/LPAR1	6
GRAHAM_CML_QUIESCENT_VS_NORMAL_DIVIDING_UP	GRAHAM_CML_QUIESCENT_VS_NORMAL_DIVIDING_UP	6/582	59/40755	0.000196048	0.00294192	0.00209141	GBP1/AKR1C1/CCL5/CXCL8/CXCL2/H1-2	6
MOLENAAR_TARGETS_OF_CCND1_AND_CDK4_DN	MOLENAAR_TARGETS_OF_CCND1_AND_CDK4_DN	6/582	59/40755	0.000196048	0.00294192	0.00209141	CDKN2C/E2F7/SPC25/CIP2A/KIF20A/MYBL1	6
ONDER_CDH1_TARGETS_3_DN	ONDER_CDH1_TARGETS_3_DN	6/582	59/40755	0.000196048	0.00294192	0.00209141	NAV3/ARHGAP25/TP63/CXCL8/CXCL3/CXCL2	6
GHANDHI_BYSTANDER_IRRADIATION_UP	GHANDHI_BYSTANDER_IRRADIATION_UP	7/582	84/40755	0.000204762	0.00304938	0.0021678	DNAJB4/CXCL8/CXCL3/CXCL2/MCTP1/IFNE/RNF128	7
ZHOU_CELL_CYCLE_GENES_IN_IR_RESPONSE_6HR	ZHOU_CELL_CYCLE_GENES_IN_IR_RESPONSE_6HR	7/582	84/40755	0.000204762	0.00304938	0.0021678	E2F8/DLGAP5/CENPA/GASK1B/LMNB1/KIF20A/FBXO5	7
ZHU_CMV_24_HR_DN	ZHU_CMV_24_HR_DN	7/582	84/40755	0.000204762	0.00304938	0.0021678	TGFBR3/AKR1C1/COL3A1/COL5A2/PDGFRA/COL1A2/ANXA1	7
MOHANKUMAR_HOXA1_TARGETS_DN	MOHANKUMAR_HOXA1_TARGETS_DN	10/582	173/40755	0.000207825	0.00308564	0.00219358	AKR1C1/LRP1B/NMI/PLA2G3/GUCY1A1/GASK1B/PLPP1/AMPH/RUNX1T1/ANXA1	10
KATSANOU_ELAVL1_TARGETS_UP	KATSANOU_ELAVL1_TARGETS_UP	10/582	174/40755	0.000217731	0.00320366	0.00227748	IFI44/SLC16A4/CTSS/CCDC68/RARB/ATP10D/EMCN/PITX2/EPHA7/ALDH1A1	10
WINTER_HYPOXIA_METAGENE	WINTER_HYPOXIA_METAGENE	12/582	243/40755	0.000219366	0.00322531	0.00229287	RNASEL/COL5A2/CP/CXCL8/EGF/VEGFC/HDAC9/INSIG1/ALDH1A1/ANXA1/MT-CO1/MT-CO2	12
NAKAYAMA_SOFT_TISSUE_TUMORS_PCA2_DN	NAKAYAMA_SOFT_TISSUE_TUMORS_PCA2_DN	7/582	85/40755	0.000220424	0.0032336	0.00229876	IFI44L/AKR1C3/AKR1C1/METTL7A/ABCA8/PPARG/PDK4	7
RUIZ_TNC_TARGETS_DN	RUIZ_TNC_TARGETS_DN	9/582	143/40755	0.000227743	0.00332037	0.00236045	DKK1/E2F8/NAV3/SPC25/CXCL8/NRG1/MYBL1/CCNE2/DMD	9
SENGUPTA_NASOPHARYNGEAL_CARCINOMA_WITH_LMP1_DN	SENGUPTA_NASOPHARYNGEAL_CARCINOMA_WITH_LMP1_DN	10/582	175/40755	0.00022803	0.00332037	0.00236045	MCOLN3/TGFBR3/LINC01139/DACH1/KRT23/MAP2/PDK4/MYBL1/RNF128/RADX	10
LINDSTEDT_DENDRITIC_CELL_MATURATION_A	LINDSTEDT_DENDRITIC_CELL_MATURATION_A	6/582	61/40755	0.000235853	0.00342161	0.00243243	GBP1/CCL5/STAT1/CXCL8/CXCL2/PTGER4	6
PICCALUGA_ANGIOIMMUNOBLASTIC_LYMPHOMA_UP	PICCALUGA_ANGIOIMMUNOBLASTIC_LYMPHOMA_UP	11/582	210/40755	0.000240179	0.00346899	0.00246611	COL3A1/CP/PDGFRA/EMCN/GUCY1A1/GASK1B/GJA1/SAMD9L/COL1A2/LPAR1/MXRA5	11
VERHAAK_GLIOBLASTOMA_PRONEURAL	VERHAAK_GLIOBLASTOMA_PRONEURAL	10/582	177/40755	0.000249856	0.00359246	0.00255388	DNM3/ZNF248/MAP2/SRGAP3/PDE10A/SLCO5A1/MMP16/SLC1A1/IL1RAPL1/PAK3	10
MANNE_COVID19_NONICU_VS_HEALTHY_DONOR_PLATELETS_DN	MANNE_COVID19_NONICU_VS_HEALTHY_DONOR_PLATELETS_DN	11/582	211/40755	0.00025019	0.00359246	0.00255388	DPYD/SPC25/CAVIN2/DNAH12/MAPK10/EMCN/GASK1B/ZNF117/CA8/ALDH1A1/DMD	11
SARRIO_EPITHELIAL_MESENCHYMAL_TRANSITION_DN	SARRIO_EPITHELIAL_MESENCHYMAL_TRANSITION_DN	9/582	145/40755	0.000252597	0.00362438	0.00257657	IFI44/TGFBR3/CDH1/TFPI/TP63/CXCL3/ZNF608/INSIG1/GEM	9
ZHAN_MULTIPLE_MYELOMA_LB_DN	ZHAN_MULTIPLE_MYELOMA_LB_DN	5/582	40/40755	0.000254191	0.00363926	0.00258715	RSAD2/STAT1/MX2/RTP4/DDX60	5
HOSHIDA_LIVER_CANCER_LATE_RECURRENCE_UP	HOSHIDA_LIVER_CANCER_LATE_RECURRENCE_UP	6/582	62/40755	0.000258003	0.00367776	0.00261452	CDH1/TCF4/FRZB/STAT1/FAM13A/ANXA1	6
TENEDINI_MEGAKARYOCYTE_MARKERS	TENEDINI_MEGAKARYOCYTE_MARKERS	6/582	62/40755	0.000258003	0.00367776	0.00261452	CCL5/STAT1/CXCL8/PDGFC/RASA1/CCNE2	6
LEI_MYB_TARGETS	LEI_MYB_TARGETS	14/582	323/40755	0.000262022	0.00373234	0.00265332	AKR1C1/FADS2/CDH1/FAP/ZNF217/SRGAP3/TM4SF1/CXCL8/RASA1/GJA1/ADGRG6/GNG11/COL1A2/ANXA1	14
BHAT_ESR1_TARGETS_NOT_VIA_AKT1_DN	BHAT_ESR1_TARGETS_NOT_VIA_AKT1_DN	7/582	88/40755	0.000273288	0.00387482	0.00275461	PBX1/NRP1/TNFRSF19/FRMD6/SPATA7/PPARG/PDK4	7
DEURIG_T_CELL_PROLYMPHOCYTIC_LEUKEMIA_DN	DEURIG_T_CELL_PROLYMPHOCYTIC_LEUKEMIA_DN	14/582	325/40755	0.000278905	0.00394139	0.00280194	CDKN2C/FUBP1/TGFBR3/AKR1C3/TRIM22/CLEC2B/DHRS7/WHAMMP3/CCL5/ZCCHC2/ARHGAP25/TNFSF10/PLPP1/GNG11	14
ACEVEDO_LIVER_CANCER_WITH_H3K27ME3_UP	ACEVEDO_LIVER_CANCER_WITH_H3K27ME3_UP	13/582	290/40755	0.000312011	0.00434921	0.00309186	MCOLN3/PBX1/KDM4D/CEP126/PLBD1/NAV3/GCG/COL3A1/MIR99AHG/GUCY1A1/GLRB/COL1A2/MLLT3	13
BENPORATH_OCT4_TARGETS	BENPORATH_OCT4_TARGETS	13/582	290/40755	0.000312011	0.00434921	0.00309186	DKK1/ADD3/TRIM22/CDH1/DTNA/TCF4/ZIC1/PLPP1/GJA1/HAS2/SLC44A1/IL1RAPL1/KLHL4	13
JISON_SICKLE_CELL_DISEASE_UP	JISON_SICKLE_CELL_DISEASE_UP	10/582	182/40755	0.000312192	0.00434921	0.00309186	IFI44/GBP1/IFIT3/IFIT1/RSAD2/STAT1/H1-0/LMNB1/GNG11/TDRD7	10
SENESE_HDAC1_TARGETS_UP	SENESE_HDAC1_TARGETS_UP	17/582	451/40755	0.000313886	0.00436352	0.00310203	RGS4/IL24/AKR1C1/ASAH2/NAV3/FGD6/COBLL1/TFPI/TM4SF1/CXCL8/CXCL3/VEGFC/HDAC9/CLDN12/GEM/CCNE2/IL1RAPL1	17
HORTON_SREBF_TARGETS	HORTON_SREBF_TARGETS	4/582	24/40755	0.000348525	0.00477079	0.00339156	FASN/LDLR/STARD4/INSIG1	4
JAEGER_METASTASIS_DN	JAEGER_METASTASIS_DN	12/582	259/40755	0.000391104	0.0052946	0.00376393	MCOLN3/AKR1C1/CDHR1/CDH1/KRT23/WNT5A/TMEM45A/TM4SF1/TP63/ARAP2/NMU/GJA1	12
RODWELL_AGING_KIDNEY_NO_BLOOD_UP	RODWELL_AGING_KIDNEY_NO_BLOOD_UP	11/582	223/40755	0.000400547	0.00540753	0.00384421	TFPI/COL3A1/RBMS3/TM4SF18/CXCL2/PDGFC/VEGFC/GPX8/NR2F1/COL1A2/ANXA1	11
DELACROIX_RAR_TARGETS_DN	DELACROIX_RAR_TARGETS_DN	4/582	25/40755	0.000410247	0.0055082	0.00391578	FUBP1/NRP1/FIGN/H1-2	4
AGARWAL_AKT_PATHWAY_TARGETS	AGARWAL_AKT_PATHWAY_TARGETS	3/582	11/40755	0.000438906	0.00582135	0.0041384	EGF/VEGFC/MT-CO2	3
MISSIAGLIA_REGULATED_BY_METHYLATION_UP	MISSIAGLIA_REGULATED_BY_METHYLATION_UP	8/582	125/40755	0.000449845	0.00594637	0.00422727	IFI44L/IFIT1/TRIM21/OAS1/OAS2/LGALS9/STAT1/MX2	8
JECHLINGER_EPITHELIAL_TO_MESENCHYMAL_TRANSITION_UP	JECHLINGER_EPITHELIAL_TO_MESENCHYMAL_TRANSITION_UP	6/582	69/40755	0.000462556	0.00608573	0.00432634	GBP4/IFIT3/COL3A1/STAT1/PDGFRA/CXCL2	6
AZARE_NEOPLASTIC_TRANSFORMATION_BY_STAT3_UP	AZARE_NEOPLASTIC_TRANSFORMATION_BY_STAT3_UP	8/582	126/40755	0.000474439	0.00621708	0.00441972	OAS1/OAS2/ARHGAP25/COL5A2/CPS1/TP63/GNG11/DDX58	8
CHOW_RASSF1_TARGETS_UP	CHOW_RASSF1_TARGETS_UP	4/582	26/40755	0.000479391	0.00625302	0.00444527	CCL5/SS18/CARD8/INSIG1	4
LI_CISPLATIN_RESISTANCE_UP	LI_CISPLATIN_RESISTANCE_UP	4/582	26/40755	0.000479391	0.00625302	0.00444527	ADGRL2/GJA1/TWIST1/PEG10	4
WEINMANN_ADAPTATION_TO_HYPOXIA_UP	WEINMANN_ADAPTATION_TO_HYPOXIA_UP	4/582	26/40755	0.000479391	0.00625302	0.00444527	MAP2K6/COL3A1/NMU/DMD	4
FOSTER_KDM1A_TARGETS_UP	FOSTER_KDM1A_TARGETS_UP	12/582	265/40755	0.000479728	0.00625302	0.00444527	KLF17/OAS1/NRG4/KRT23/SLC4A5/GCA/MAP2/RBM47/KIAA0895/MYOM2/MLLT3/LPAR1	12
KHETCHOUMIAN_TRIM24_TARGETS_UP	KHETCHOUMIAN_TRIM24_TARGETS_UP	5/582	46/40755	0.000493572	0.00640372	0.00455241	CDH1/STAT1/CP/COL1A2/CDKN2B	5
SENESE_HDAC1_TARGETS_DN	SENESE_HDAC1_TARGETS_DN	12/582	266/40755	0.000496028	0.00641019	0.004557	TLCD4/PBX1/SESN3/TCF4/MEIS1/COL3A1/ZNF608/PCDHB10/ZBED8/TIAM2/MYBL1/BNC2	12
DER_IFN_GAMMA_RESPONSE_UP	DER_IFN_GAMMA_RESPONSE_UP	6/582	71/40755	0.000539525	0.00684176	0.00486381	GBP1/IFIT3/TRIM21/NMI/STAT1/VEGFC	6
RADAEVA_RESPONSE_TO_IFNA1_UP	RADAEVA_RESPONSE_TO_IFNA1_UP	5/582	47/40755	0.000545904	0.00690927	0.0049118	IFI44L/IFI44/STAT1/MX2/TNFSF10	5
GARGALOVIC_RESPONSE_TO_OXIDIZED_PHOSPHOLIPIDS_GREEN_UP	GARGALOVIC_RESPONSE_TO_OXIDIZED_PHOSPHOLIPIDS_GREEN_UP	4/582	27/40755	0.000556444	0.00700655	0.00498096	LDLR/HDAC9/GEM/IFNE	4
REICHERT_MITOSIS_LIN9_TARGETS	REICHERT_MITOSIS_LIN9_TARGETS	4/582	27/40755	0.000556444	0.00700655	0.00498096	CENPA/CENPE/KIF20A/FBXO5	4
ZWANG_CLASS_3_TRANSIENTLY_INDUCED_BY_EGF	ZWANG_CLASS_3_TRANSIENTLY_INDUCED_BY_EGF	11/582	232/40755	0.000557695	0.00701782	0.00498897	MYPN/LMO7/FRMD6/CAVIN2/TP63/CXCL8/CXCL2/SEMA3A/NRG1/GEM/IFNE	11
MANNE_COVID19_ICU_VS_HEALTHY_DONOR_PLATELETS_DN	MANNE_COVID19_ICU_VS_HEALTHY_DONOR_PLATELETS_DN	9/582	162/40755	0.000569128	0.00711157	0.00505561	TECTA/SPC25/CAVIN2/DNAH12/MAPK10/BACH2/ZNF117/ERV3-1/ALDH1A1	9
SOUCEK_MYC_TARGETS	SOUCEK_MYC_TARGETS	3/582	12/40755	0.000579007	0.00719382	0.00511409	CCL5/CXCL3/CXCL2	3
MIKKELSEN_MCV6_LCP_WITH_H3K4ME3	MIKKELSEN_MCV6_LCP_WITH_H3K4ME3	9/582	163/40755	0.000594916	0.0073266	0.00520848	TRIM21/OAS2/CHST4/LGALS9/RSAD2/GPR35/TNFSF10/ALDH1A1/ANXA1	9
LI_WILMS_TUMOR_VS_FETAL_KIDNEY_2_DN	LI_WILMS_TUMOR_VS_FETAL_KIDNEY_2_DN	5/582	48/40755	0.000602292	0.0074128	0.00526976	TGFBR3/CDH1/FRZB/EGF/GNG11	5
PETROVA_ENDOTHELIUM_LYMPHATIC_VS_BLOOD_UP	PETROVA_ENDOTHELIUM_LYMPHATIC_VS_BLOOD_UP	8/582	131/40755	0.000614301	0.00743794	0.00528763	ADD3/PPARG/PLPP1/NR2F1/LMNB1/PEG10/CCNE2/ALDH1A1	8
VECCHI_GASTRIC_CANCER_EARLY_UP	VECCHI_GASTRIC_CANCER_EARLY_UP	16/582	436/40755	0.000621365	0.00743794	0.00528763	FUBP1/CTSS/E2F8/E2F7/DLGAP5/WDR72/CENPA/SLC39A10/TM4SF1/NMU/CXCL8/CXCL3/XRCC4/KIF20A/ANLN/ZNF117	16
BROWNE_HCMV_INFECTION_6HR_DN	BROWNE_HCMV_INFECTION_6HR_DN	9/582	164/40755	0.000621651	0.00743794	0.00528763	FPGT/DKK1/STON1/MEIS1/CBLB/TSC22D2/FBXL5/HDAC9/TLE4	9
VART_KSHV_INFECTION_ANGIOGENIC_MARKERS_UP	VART_KSHV_INFECTION_ANGIOGENIC_MARKERS_UP	9/582	164/40755	0.000621651	0.00743794	0.00528763	NRP1/CCL5/FRZB/WNT5A/PDGFRA/CXCL3/CXCL2/VEGFC/EPHA7	9
HOSHIDA_LIVER_CANCER_SURVIVAL_UP	HOSHIDA_LIVER_CANCER_SURVIVAL_UP	6/582	73/40755	0.000626091	0.00743794	0.00528763	ADD3/TCF4/TSC22D2/EGF/HDAC9/ANXA1	6
OISHI_CHOLANGIOMA_STEM_CELL_LIKE_DN	OISHI_CHOLANGIOMA_STEM_CELL_LIKE_DN	12/582	274/40755	0.000644019	0.00743794	0.00528763	DKK1/CLEC2B/FAP/COL3A1/COL5A2/MX2/RARB/VEGFC/SEMA3A/PEG10/GEM/BNC2	12
YAGI_AML_WITH_T_9_11_TRANSLOCATION	YAGI_AML_WITH_T_9_11_TRANSLOCATION	8/582	132/40755	0.000645905	0.00743794	0.00528763	IFI44L/OAS1/DACH1/WHAMMP3/MEIS1/MX2/TSC22D2/MUSK	8
RASHI_RESPONSE_TO_IONIZING_RADIATION_4	RASHI_RESPONSE_TO_IONIZING_RADIATION_4	5/582	49/40755	0.000662936	0.00752719	0.00535108	IFIT3/E2F8/CPS1/BBS9/CA8	5
KOBAYASHI_EGFR_SIGNALING_24HR_UP	KOBAYASHI_EGFR_SIGNALING_24HR_UP	7/582	102/40755	0.000670083	0.00758205	0.00539008	DPYD/PBX1/METTL7A/CBLB/H1-2/H2BC5/ZNF117	7
SARRIO_EPITHELIAL_MESENCHYMAL_TRANSITION_UP	SARRIO_EPITHELIAL_MESENCHYMAL_TRANSITION_UP	9/582	166/40755	0.000678073	0.00763288	0.00542622	CENPA/SMTN/CENPE/VEGFC/KIF20A/H4C11/FBXO5/ANLN/MYBL1	9
ROY_WOUND_BLOOD_VESSEL_UP	ROY_WOUND_BLOOD_VESSEL_UP	5/582	50/40755	0.000728033	0.0081116	0.00576654	GBP1/NRP1/COL3A1/COL5A2/MCTP1	5
FORTSCHEGGER_PHF8_TARGETS_UP	FORTSCHEGGER_PHF8_TARGETS_UP	12/582	278/40755	0.000730894	0.00813425	0.00578264	FUBP1/DNAJB4/AKR1C1/ARHGAP28/TFPI/MAP2/MIR99AHG/TCP10L/NEK10/PDGFC/NR2F1/PDK4	12
TONKS_TARGETS_OF_RUNX1_RUNX1T1_FUSION_MONOCYTE_UP	TONKS_TARGETS_OF_RUNX1_RUNX1T1_FUSION_MONOCYTE_UP	10/582	203/40755	0.000733332	0.00814754	0.00579208	IFI44L/IFI44/GBP1/AKR1C3/IFIT1/OAS1/LGALS9/TFPI/TM4SF1/COL1A2	10
BOYAULT_LIVER_CANCER_SUBCLASS_G5_DN	BOYAULT_LIVER_CANCER_SUBCLASS_G5_DN	4/582	29/40755	0.000736248	0.0081508	0.00579441	IFI44/CLEC2B/STAT1/PTGER4	4
GENTLES_LEUKEMIC_STEM_CELL_UP	GENTLES_LEUKEMIC_STEM_CELL_UP	4/582	29/40755	0.000736248	0.0081508	0.00579441	ABCC2/GUCY1A1/PCDHGA10/GIMAP2	4
PEDERSEN_METASTASIS_BY_ERBB2_ISOFORM_6	PEDERSEN_METASTASIS_BY_ERBB2_ISOFORM_6	4/582	29/40755	0.000736248	0.0081508	0.00579441	SACS/CCDC68/MCTP1/PDK4	4
WHITFIELD_CELL_CYCLE_G2	WHITFIELD_CELL_CYCLE_G2	9/582	168/40755	0.000738606	0.0081508	0.00579441	CDKN2C/BORA/STK17B/STAT1/CIP2A/LMNB1/ADGRG6/ANLN/CDKL5	9
RAY_ALZHEIMERS_DISEASE	RAY_ALZHEIMERS_DISEASE	3/582	13/40755	0.000744739	0.00818171	0.00581638	CCL5/CXCL8/EGF	3
TSAI_DNAJB4_TARGETS_UP	TSAI_DNAJB4_TARGETS_UP	3/582	13/40755	0.000744739	0.00818171	0.00581638	IFIT3/IFIT1/STAT1	3
TSENG_IRS1_TARGETS_DN	TSENG_IRS1_TARGETS_DN	8/582	135/40755	0.000748664	0.00822024	0.00584377	CDKN2C/NRP1/FRMD6/RSAD2/COL3A1/TMEM45A/GJA1/LPAR1	8
PROVENZANI_METASTASIS_UP	PROVENZANI_METASTASIS_UP	10/582	204/40755	0.000761497	0.00835124	0.0059369	CDKN2C/AKR1C3/AKR1C1/BORA/LMCD1/LRIG1/TM4SF1/RBM47/PEG10/CADPS2	10
DELYS_THYROID_CANCER_UP	DELYS_THYROID_CANCER_UP	16/582	445/40755	0.000771354	0.00844107	0.00600075	DPYD/SLC16A4/CTSS/TRIM22/FAP/COL3A1/COL5A2/STAT1/MAP2/NMU/CXCL8/CXCL2/GLRB/HAS2/ANXA1/DMD	16
DESERT_STEM_CELL_HEPATOCELLULAR_CARCINOMA_SUBCLASS_UP	DESERT_STEM_CELL_HEPATOCELLULAR_CARCINOMA_SUBCLASS_UP	11/582	242/40755	0.000789549	0.00862575	0.00613205	DKK1/PLBD1/BORA/DLGAP5/CENPA/COL5A2/PDGFRA/CXCL8/CENPE/KIF20A/COL1A2	11
ONDER_CDH1_TARGETS_1_DN	ONDER_CDH1_TARGETS_1_DN	9/582	170/40755	0.000803472	0.00874867	0.00621943	DKK1/NAV3/STARD13/ARHGAP25/TP63/CXCL8/CXCL3/CXCL2/CCNE2	9
SENESE_HDAC1_AND_HDAC2_TARGETS_UP	SENESE_HDAC1_AND_HDAC2_TARGETS_UP	11/582	243/40755	0.000816583	0.00888158	0.00631392	IL24/DKK1/NAV3/CXCL8/CXCL3/DKK2/LINC02577/PTPRN2/GEM/HAS2/IL1RAPL1	11
MAHAJAN_RESPONSE_TO_IL1A_UP	MAHAJAN_RESPONSE_TO_IL1A_UP	6/582	77/40755	0.000831222	0.00900094	0.00639877	CCL5/STAT1/MAP2/PDGFRA/CXCL3/CXCL2	6
HOLLERN_SOLID_NODULAR_BREAST_TUMOR_DN	HOLLERN_SOLID_NODULAR_BREAST_TUMOR_DN	4/582	30/40755	0.000839992	0.00906591	0.00644496	RBMS3/GJA1/TWIST1/HAS2	4
KIM_LRRC3B_TARGETS	KIM_LRRC3B_TARGETS	4/582	30/40755	0.000839992	0.00906591	0.00644496	IFI44/IFIT1/OAS2/CCL5	4
MARSON_FOXP3_TARGETS_STIMULATED_UP	MARSON_FOXP3_TARGETS_STIMULATED_UP	4/582	30/40755	0.000839992	0.00906591	0.00644496	TNFRSF19/PTGER4/MLLT3/ANXA1	4
BROWNE_HCMV_INFECTION_8HR_UP	BROWNE_HCMV_INFECTION_8HR_UP	7/582	106/40755	0.00084222	0.00908497	0.0064585	OAS1/OAS2/ABCA6/MX2/TNFSF10/PCDHGA12/COL21A1	7
UDAYAKUMAR_MED1_TARGETS_DN	UDAYAKUMAR_MED1_TARGETS_DN	11/582	244/40755	0.00084438	0.00910327	0.00647152	FUBP1/PTBP2/DKK1/CLEC2B/MEIS1/TFPI/SMTN/H1-0/CBLB/H1-2/H2BC5	11
DUTERTRE_ESTRADIOL_RESPONSE_24HR_UP	DUTERTRE_ESTRADIOL_RESPONSE_24HR_UP	13/582	323/40755	0.000853824	0.00920004	0.00654031	E2F8/E2F7/DLGAP5/LYPD6/LRIG1/CIP2A/LMNB1/H1-2/H1-4/FBXO5/ANLN/MYBL1/CCNE2	13
WU_SILENCED_BY_METHYLATION_IN_BLADDER_CANCER	WU_SILENCED_BY_METHYLATION_IN_BLADDER_CANCER	5/582	52/40755	0.000872407	0.0093651	0.00665765	TGFBR3/COL5A2/LRIG1/GUCY1A1/LAMA2	5
SMID_BREAST_CANCER_RELAPSE_IN_BONE_DN	SMID_BREAST_CANCER_RELAPSE_IN_BONE_DN	13/582	324/40755	0.000878214	0.00939584	0.0066795	DNAJB4/GBP1/PGBD5/AKR1C1/DKK1/KRT23/TMEM45A/ZIC1/TM4SF1/CP/NMU/CXCL8/PEG10	13
CHEBOTAEV_GR_TARGETS_UP	CHEBOTAEV_GR_TARGETS_UP	6/582	78/40755	0.000889779	0.00948349	0.00674181	DNM3/NRP1/ADD3/CHD9/PDGFRA/DDIT4L	6
IZADPANAH_STEM_CELL_ADIPOSE_VS_BONE_DN	IZADPANAH_STEM_CELL_ADIPOSE_VS_BONE_DN	7/582	107/40755	0.000890269	0.00948349	0.00674181	RGS4/PBX1/AKR1C1/TCF4/COL5A2/PLPP1/LRRC17	7
ZHU_CMV_ALL_UP	ZHU_CMV_ALL_UP	7/582	107/40755	0.000890269	0.00948349	0.00674181	GBP1/TRIM22/TRIM21/OAS1/OAS2/CCL5/MX2	7
PILON_KLF1_TARGETS_UP	PILON_KLF1_TARGETS_UP	17/582	497/40755	0.000926952	0.00984223	0.00699684	DNAJB4/TGFBR3/TLCD4/PBX1/ABCA8/COL3A1/COL5A2/CAVIN2/HGFAC/GUCY1A1/H1-4/GNG11/COL1A2/FOXP2/MLLT3/SLC44A1/RNF128	17
RICKMAN_TUMOR_DIFFERENTIATED_WELL_VS_MODERATELY_UP	RICKMAN_TUMOR_DIFFERENTIATED_WELL_VS_MODERATELY_UP	7/582	108/40755	0.000940452	0.00992655	0.00705678	FAM102B/PBX1/METTL7A/MAP2K6/RARB/ARHGEF26/GLCCI1	7
HOELZEL_NF1_TARGETS_UP	HOELZEL_NF1_TARGETS_UP	8/582	140/40755	0.000948827	0.009948	0.00707203	SESN3/MAML2/STK17B/MAP2/GUCY1A1/NRG1/PAG1/CCNB3	8
ROSTY_CERVICAL_CANCER_PROLIFERATION_CLUSTER	ROSTY_CERVICAL_CANCER_PROLIFERATION_CLUSTER	8/582	140/40755	0.000948827	0.009948	0.00707203	E2F8/DLGAP5/CENPA/CENPE/LMNB1/KIF20A/FBXO5/CCNE2	8
CORRE_MULTIPLE_MYELOMA_UP	CORRE_MULTIPLE_MYELOMA_UP	6/582	79/40755	0.000951461	0.009948	0.00707203	RGS4/C15orf48/ABCA6/TFPI/PDE10A/DMD	6
ZHENG_GLIOBLASTOMA_PLASTICITY_UP	ZHENG_GLIOBLASTOMA_PLASTICITY_UP	11/582	248/40755	0.000963532	0.0100407	0.00713791	E2F7/SPC25/CP/PDGFRA/LMNB1/HFE/ADGRG6/ANLN/SEMA3A/TDRD7/RNF128	11
FIGUEROA_AML_METHYLATION_CLUSTER_2_UP	FIGUEROA_AML_METHYLATION_CLUSTER_2_UP	5/582	54/40755	0.00103707	0.0106936	0.00760205	DNM3/PCDHGA11/PCDHGB7/COL21A1/ZCCHC12	5
SHEDDEN_LUNG_CANCER_POOR_SURVIVAL_A6	SHEDDEN_LUNG_CANCER_POOR_SURVIVAL_A6	16/582	459/40755	0.00106558	0.0109473	0.00778245	CDKN2C/VANGL1/ZNF248/E2F8/DLGAP5/SS18/CENPA/SPC25/NMU/CENPE/LMNB1/KIF20A/FBXO5/SEMA3A/MYBL1/CCNE2	16
HINATA_NFKB_TARGETS_FIBROBLAST_UP	HINATA_NFKB_TARGETS_FIBROBLAST_UP	6/582	81/40755	0.00108464	0.0110851	0.00788042	HGFAC/CXCL8/CXCL3/FGF5/LRRN3/MYBL1	6
NAGASHIMA_NRG1_SIGNALING_DN	NAGASHIMA_NRG1_SIGNALING_DN	5/582	55/40755	0.00112754	0.0114699	0.00815395	ZNF248/ETAA1/PGAP1/TSC22D2/ZBED8	5
PECE_MAMMARY_STEM_CELL_DN	PECE_MAMMARY_STEM_CELL_DN	8/582	144/40755	0.00113802	0.0115406	0.00820418	KCNQ1OT1/PLBD1/COG6/FAP/CTSO/RASA1/TICAM2/PCDHB10	8
BENPORATH_NOS_TARGETS	BENPORATH_NOS_TARGETS	9/582	179/40755	0.00115529	0.0116659	0.00829331	DKK1/ADD3/TRIM22/DTNA/ZIC1/PLPP1/GJA1/HAS2/SLC44A1	9
TONKS_TARGETS_OF_RUNX1_RUNX1T1_FUSION_SUSTAINED_IN_GRANULOCYTE_UP	TONKS_TARGETS_OF_RUNX1_RUNX1T1_FUSION_SUSTAINED_IN_GRANULOCYTE_UP	3/582	15/40755	0.00115988	0.0116659	0.00829331	TM4SF1/GUCY1A1/ALDH1A1	3
WATANABE_ULCERATIVE_COLITIS_WITH_CANCER_DN	WATANABE_ULCERATIVE_COLITIS_WITH_CANCER_DN	3/582	15/40755	0.00115988	0.0116659	0.00829331	GBP1/GBP4/BTN3A1	3
KIM_WT1_TARGETS_UP	KIM_WT1_TARGETS_UP	10/582	216/40755	0.00117467	0.0117845	0.00837763	RGS4/TM4SF1/ARAP2/PDGFRA/CXCL8/FGF5/PDE10A/GEM/CCNE2/LPAR1	10
DAZARD_UV_RESPONSE_CLUSTER_G6	DAZARD_UV_RESPONSE_CLUSTER_G6	8/582	145/40755	0.00118972	0.011893	0.0084547	ADGRL2/NAV3/CHD9/CENPA/MEIS1/TP63/VEGFC/TLE4	8
IGLESIAS_E2F_TARGETS_UP	IGLESIAS_E2F_TARGETS_UP	8/582	145/40755	0.00118972	0.011893	0.0084547	GBP4/CTSS/SS18/COL3A1/COL5A2/TMEM45A/GJA1/COL1A2	8
AMIT_SERUM_RESPONSE_40_MCF10A	AMIT_SERUM_RESPONSE_40_MCF10A	4/582	33/40755	0.00121256	0.0120783	0.00858644	SLC16A4/TP63/CXCL3/CXCL2	4
KASLER_HDAC7_TARGETS_2_DN	KASLER_HDAC7_TARGETS_2_DN	4/582	33/40755	0.00121256	0.0120783	0.00858644	ADD3/TNFRSF19/KLF2/H1-0	4
PETROVA_PROX1_TARGETS_DN	PETROVA_PROX1_TARGETS_DN	5/582	56/40755	0.00122373	0.0121587	0.00864361	RGS4/NRP1/TRIM22/FAP/ADGRG6	5
BROWNE_HCMV_INFECTION_12HR_UP	BROWNE_HCMV_INFECTION_12HR_UP	7/582	113/40755	0.00122573	0.0121662	0.00864897	IFI44L/IFI44/TRIM21/OAS2/CXCL8/PITX2/KIAA0895	7
BOQUEST_STEM_CELL_DN	BOQUEST_STEM_CELL_DN	10/582	218/40755	0.00125863	0.01243	0.00883649	IFI44L/DNM3/CCDC68/CARD8/IFIH1/CAVIN2/TM4SF1/EMCN/MCTP1/GNG11	10
BERTUCCI_MEDULLARY_VS_DUCTAL_BREAST_CANCER_DN	BERTUCCI_MEDULLARY_VS_DUCTAL_BREAST_CANCER_DN	9/582	182/40755	0.00129695	0.0127892	0.00909183	RGS4/NAV3/STARD13/ATL1/FAP/SMTN/LMCD1/LAMA2/SMIM10L2A	9
WANG_CISPLATIN_RESPONSE_AND_XPC_DN	WANG_CISPLATIN_RESPONSE_AND_XPC_DN	10/582	219/40755	0.00130241	0.0128236	0.00911632	NRP1/PRKG1/ADD3/ELF1/STAT1/PDGFRA/VEGFC/BTN3A1/NRG1/HAS2	10
LEE_AGING_CEREBELLUM_UP	LEE_AGING_CEREBELLUM_UP	6/582	84/40755	0.00131066	0.0128662	0.00914659	GBP4/TGFBR3/PTBP2/CTSS/LMNB1/GNG11	6
ONDER_CDH1_SIGNALING_VIA_CTNNB1	ONDER_CDH1_SIGNALING_VIA_CTNNB1	6/582	84/40755	0.00131066	0.0128662	0.00914659	IFIH1/LMCD1/CXCL8/CXCL2/COL1A2/PRUNE2	6
AMIT_SERUM_RESPONSE_240_MCF10A	AMIT_SERUM_RESPONSE_240_MCF10A	5/582	57/40755	0.00132584	0.0129699	0.0092203	GBP1/PGBD5/DKK1/CDH1/TM4SF1	5
HAN_SATB1_TARGETS_UP	HAN_SATB1_TARGETS_UP	15/582	425/40755	0.00133504	0.0130404	0.00927043	DNAJB4/MCOLN3/IFIT3/OAS1/CDH1/GPR35/MX2/WNT5A/TMEM45A/BCHE/CXCL8/ADGRG6/PDE10A/SLC1A1/LPAR1	15
SCHOEN_NFKB_SIGNALING	SCHOEN_NFKB_SIGNALING	4/582	34/40755	0.00135886	0.0132204	0.0093984	CTSS/CXCL8/CXCL2/PTGER4	4
SABATES_COLORECTAL_ADENOMA_DN	SABATES_COLORECTAL_ADENOMA_DN	12/582	299/40755	0.00136402	0.013257	0.00942441	PDE3A/CCL5/ABCA8/MEIS1/GCG/CP/BCHE/BMP5/EPHA7/PAG1/CDKN2B/LPAR1	12
DACOSTA_UV_RESPONSE_VIA_ERCC3_XPCS_DN	DACOSTA_UV_RESPONSE_VIA_ERCC3_XPCS_DN	6/582	85/40755	0.00139346	0.0135036	0.00959971	TGFBR3/DKK1/NAV3/ATP8B1/TSC22D2/ARAP2	6
IKEDA_MIR30_TARGETS_UP	IKEDA_MIR30_TARGETS_UP	7/582	116/40755	0.00142688	0.013746	0.00977204	CHD9/DTNA/RASA1/SEMA3A/LRRC17/BNC2/DMD	7
CROMER_TUMORIGENESIS_UP	CROMER_TUMORIGENESIS_UP	5/582	58/40755	0.00143411	0.0137886	0.00980234	FAP/COL3A1/COL5A2/CXCL8/COL1A2	5
PLASARI_TGFB1_SIGNALING_VIA_NFIC_10HR_UP	PLASARI_TGFB1_SIGNALING_VIA_NFIC_10HR_UP	5/582	58/40755	0.00143411	0.0137886	0.00980234	IFI44/RGS4/EPHA7/ADGRG6/PDK4	5
OSWALD_HEMATOPOIETIC_STEM_CELL_IN_COLLAGEN_GEL_UP	OSWALD_HEMATOPOIETIC_STEM_CELL_IN_COLLAGEN_GEL_UP	10/582	222/40755	0.00144123	0.0138503	0.00984618	AKR1C3/AKR1C1/TCF4/KLF2/CXCL8/CXCL3/CXCL2/PTGER4/PEG10/ALDH1A1	10
FOROUTAN_PRODRANK_TGFB_EMT_UP	FOROUTAN_PRODRANK_TGFB_EMT_UP	9/582	185/40755	0.0014523	0.0139159	0.00989278	RGS4/SACS/TCF4/LMCD1/WNT5A/GASK1B/PDGFC/VEGFC/GNG11	9
GRAHAM_CML_DIVIDING_VS_NORMAL_QUIESCENT_UP	GRAHAM_CML_DIVIDING_VS_NORMAL_QUIESCENT_UP	9/582	185/40755	0.0014523	0.0139159	0.00989278	DNAJC12/E2F8/DLGAP5/CENPA/SPC25/KIF20A/H1-2/FBXO5/CCNE2	9
WANG_CISPLATIN_RESPONSE_AND_XPC_UP	WANG_CISPLATIN_RESPONSE_AND_XPC_UP	9/582	185/40755	0.0014523	0.0139159	0.00989278	FADS2/CDH1/TM4SF1/MXD3/H1-2/BMP5/ADGRG6/INSIG1/PTPRN2	9
BLANCO_MELO_COVID19_SARS_COV_2_INFECTION_A594_CELLS_UP	BLANCO_MELO_COVID19_SARS_COV_2_INFECTION_A594_CELLS_UP	6/582	86/40755	0.00148019	0.0141693	0.010073	GBP4/C15orf48/CCL5/MAP2/RBMS3/CXCL8	6
GENTILE_UV_RESPONSE_CLUSTER_D5	GENTILE_UV_RESPONSE_CLUSTER_D5	4/582	35/40755	0.00151703	0.0144306	0.0102587	NAV3/SS18/FGF5/VEGFC	4
BLANCO_MELO_BRONCHIAL_EPITHELIAL_CELLS_INFLUENZA_A_DEL_NS1_INFECTION_DN	BLANCO_MELO_BRONCHIAL_EPITHELIAL_CELLS_INFLUENZA_A_DEL_NS1_INFECTION_DN	9/582	187/40755	0.00156393	0.0147764	0.0105046	ZNF248/E2F8/SPC25/RARB/CENPE/LMNB1/ZNF608/KIF20A/ANLN	9
RAO_BOUND_BY_SALL4_ISOFORM_A	RAO_BOUND_BY_SALL4_ISOFORM_A	9/582	187/40755	0.00156393	0.0147764	0.0105046	DNAJB4/ASAH2B/CHST4/PITX2/DDX60/RUNX1T1/HAS2/ALDH1A1/ARHGAP6	9
KOKKINAKIS_METHIONINE_DEPRIVATION_96HR_UP	KOKKINAKIS_METHIONINE_DEPRIVATION_96HR_UP	7/582	118/40755	0.00157466	0.0148209	0.0105362	DPYD/RNASEL/WNT5A/PDGFRA/CXCL8/TLR3/GJA1	7
HOFFMANN_LARGE_TO_SMALL_PRE_BII_LYMPHOCYTE_UP	HOFFMANN_LARGE_TO_SMALL_PRE_BII_LYMPHOCYTE_UP	8/582	152/40755	0.00160626	0.0150966	0.0107322	CDKN2C/E2F8/DLGAP5/CENPA/CIP2A/CENPE/KIF20A/ANLN	8
MULLIGHAN_NPM1_MUTATED_SIGNATURE_1_UP	MULLIGHAN_NPM1_MUTATED_SIGNATURE_1_UP	11/582	265/40755	0.00163558	0.0153134	0.0108863	LGR4/TECTA/PDE3A/METTL7A/MEIS1/CAVIN2/NCAM2/WNT5A/MAPK10/HFE/INSIG1	11
RAY_TUMORIGENESIS_BY_ERBB2_CDC25A_DN	RAY_TUMORIGENESIS_BY_ERBB2_CDC25A_DN	11/582	265/40755	0.00163558	0.0153134	0.0108863	TMEM35B/CDHR1/OAS2/TCF4/RSAD2/IFIH1/FAM13A/BACH2/GLCCI1/MLLT3/DDX58	11
TSENG_IRS1_TARGETS_UP	TSENG_IRS1_TARGETS_UP	7/582	119/40755	0.00165289	0.0154388	0.0109754	LDLR/FAP/WNT5A/GLRB/NR2F1/PAG1/CDKN2B	7
ZHU_CMV_ALL_DN	ZHU_CMV_ALL_DN	7/582	119/40755	0.00165289	0.0154388	0.0109754	TGFBR3/AKR1C1/COL3A1/COL5A2/PDGFRA/COL1A2/ANXA1	7
MORI_LARGE_PRE_BII_LYMPHOCYTE_UP	MORI_LARGE_PRE_BII_LYMPHOCYTE_UP	6/582	88/40755	0.00166593	0.0155458	0.0110515	CDKN2C/E2F8/LGALS9/CENPA/CENPE/LMNB1	6
HOSHIDA_LIVER_CANCER_SUBCLASS_S3	HOSHIDA_LIVER_CANCER_SUBCLASS_S3	11/582	266/40755	0.00168473	0.0156617	0.0111339	TGFBR3/AKR1C1/IFIT1/CPS1/CP/CXCL2/CTSO/PDK4/CPA4/NRG1/ALDH1A1	11
CERVERA_SDHB_TARGETS_1_DN	CERVERA_SDHB_TARGETS_1_DN	4/582	36/40755	0.00168758	0.0156734	0.0111422	PDE3A/CPS1/PEG10/MMP16	4
LE_SKI_TARGETS_UP	LE_SKI_TARGETS_UP	3/582	17/40755	0.00169703	0.0156943	0.0111571	AKR1C3/NRP1/NRG1	3
WANG_RESPONSE_TO_GSK3_INHIBITOR_SB216763_UP	WANG_RESPONSE_TO_GSK3_INHIBITOR_SB216763_UP	14/582	392/40755	0.00170875	0.0157953	0.0112289	FRRS1/CTSS/SESN3/BBS10/DTNA/IFIH1/NCAM2/PARP9/ATP10D/ATP6AP1L/FIG4/ZNF117/ERV3-1/GIMAP2	14
SOTIRIOU_BREAST_CANCER_GRADE_1_VS_3_UP	SOTIRIOU_BREAST_CANCER_GRADE_1_VS_3_UP	8/582	154/40755	0.00174431	0.0160861	0.0114356	E2F8/DLGAP5/CENPA/CENPE/LMNB1/KIF20A/FBXO5/CCNE2	8
POMEROY_MEDULLOBLASTOMA_DESMOPLASIC_VS_CLASSIC_DN	POMEROY_MEDULLOBLASTOMA_DESMOPLASIC_VS_CLASSIC_DN	5/582	61/40755	0.00179802	0.0165117	0.0117381	TCF4/COL3A1/NMU/FIG4/COL1A2	5
IWANAGA_CARCINOGENESIS_BY_KRAS_PTEN_UP	IWANAGA_CARCINOGENESIS_BY_KRAS_PTEN_UP	9/582	191/40755	0.00180782	0.0165862	0.0117911	CDHR1/SUPT20H/PGAP1/CP/BCHE/TP63/PDGFC/LMNB1/RNF128	9
SHEPARD_CRASH_AND_BURN_MUTANT_DN	SHEPARD_CRASH_AND_BURN_MUTANT_DN	9/582	191/40755	0.00180782	0.0165862	0.0117911	FUBP1/BORA/DLGAP5/ZNF585A/SMTN/NR2F1/FBXO5/ANLN/CCNB3	9
MARKEY_RB1_ACUTE_LOF_DN	MARKEY_RB1_ACUTE_LOF_DN	10/582	230/40755	0.00187103	0.0170201	0.0120996	GBP4/IFIT3/DHRS7/CCL5/LDLR/IFIH1/STAT1/TMEM45A/CXCL3/H1-2	10
MCBRYAN_PUBERTAL_BREAST_5_6WK_UP	MCBRYAN_PUBERTAL_BREAST_5_6WK_UP	7/582	122/40755	0.0019058	0.0172514	0.0122641	TLCD4/DNAJC12/ELF1/BCHE/PDGFC/PDK4/HAS2	7
MISSIAGLIA_REGULATED_BY_METHYLATION_DN	MISSIAGLIA_REGULATED_BY_METHYLATION_DN	7/582	122/40755	0.0019058	0.0172514	0.0122641	CDKN2C/DLGAP5/FASN/LANCL1/CENPE/LMNB1/SEMA3A	7
MASSARWEH_RESPONSE_TO_ESTRADIOL	MASSARWEH_RESPONSE_TO_ESTRADIOL	5/582	62/40755	0.00193311	0.0174664	0.0124169	ADD3/STARD13/MAP2/LRIG1/MYBL1	5
NAKAMURA_ADIPOGENESIS_EARLY_UP	NAKAMURA_ADIPOGENESIS_EARLY_UP	5/582	62/40755	0.00193311	0.0174664	0.0124169	TGFBR3/DKK1/GASK1B/PDE10A/INSIG1	5
TARTE_PLASMA_CELL_VS_PLASMABLAST_UP	TARTE_PLASMA_CELL_VS_PLASMABLAST_UP	14/582	398/40755	0.00196438	0.0176921	0.0125773	IFI44L/IFI44/TRIM22/LGALS9/FRZB/MX2/CBLB/CXCL8/ZNF117/MMP16/RUNX1T1/ALDH1A1/CDKL5/DMD	14
GROSS_HYPOXIA_VIA_ELK3_DN	GROSS_HYPOXIA_VIA_ELK3_DN	8/582	157/40755	0.00196877	0.0177072	0.0125881	FGD6/OAS2/TM4SF1/CXCL3/CXCL2/PTGER4/GJA1/TIAM2	8
MORI_IMMATURE_B_LYMPHOCYTE_DN	MORI_IMMATURE_B_LYMPHOCYTE_DN	6/582	91/40755	0.00197705	0.017733	0.0126064	CDKN2C/E2F8/RAG1/DLGAP5/CENPA/LMNB1	6
KONDO_PROSTATE_CANCER_WITH_H3K27ME3	KONDO_PROSTATE_CANCER_WITH_H3K27ME3	9/582	194/40755	0.00200998	0.0178931	0.0127202	ASAH2/TECTA/ATL1/NRG4/KRT222/ABCA6/ZIC1/ALDH8A1/RUNX1T1	9
GRANDVAUX_IRF3_TARGETS_DN	GRANDVAUX_IRF3_TARGETS_DN	3/582	18/40755	0.00201495	0.0178931	0.0127202	STK17B/RASA1/GEM	3
KIM_PTEN_TARGETS_UP	KIM_PTEN_TARGETS_UP	3/582	18/40755	0.00201495	0.0178931	0.0127202	IFI44/CPA4/LPAR1	3
WEINMANN_ADAPTATION_TO_HYPOXIA_DN	WEINMANN_ADAPTATION_TO_HYPOXIA_DN	4/582	38/40755	0.00206776	0.0183064	0.013014	COL3A1/NMU/VEGFC/DMD	4
JOHNSTONE_PARVB_TARGETS_1_DN	JOHNSTONE_PARVB_TARGETS_1_DN	5/582	63/40755	0.00207546	0.0183064	0.013014	ATP10D/PTGER4/GPX8/MCTP1/INSIG1	5
LEE_LIVER_CANCER_E2F1_UP	LEE_LIVER_CANCER_E2F1_UP	5/582	63/40755	0.00207546	0.0183064	0.013014	IFI44/CTSS/KRT23/COL5A2/ANXA1	5
PHONG_TNF_TARGETS_UP	PHONG_TNF_TARGETS_UP	5/582	63/40755	0.00207546	0.0183064	0.013014	LDLR/CXCL8/CXCL3/CXCL2/GEM	5
VILLANUEVA_LIVER_CANCER_KRT19_DN	VILLANUEVA_LIVER_CANCER_KRT19_DN	5/582	63/40755	0.00207546	0.0183064	0.013014	METTL7A/ABCA6/ABCA8/KCNB1/SLC1A1	5
LIU_PROSTATE_CANCER_DN	LIU_PROSTATE_CANCER_DN	16/582	491/40755	0.00210944	0.0184734	0.0131327	TGFBR3/METTL7A/FRMD6/KRT23/DTNA/MEIS1/TP63/NDNF/PDGFC/STARD4/EPHA7/GJA1/PDK4/COL1A2/LPAR1/DMD	16
HOSHIDA_LIVER_CANCER_SUBCLASS_S1	HOSHIDA_LIVER_CANCER_SUBCLASS_S1	10/582	235/40755	0.0021885	0.0189628	0.0134807	CTSS/LGALS9/CCL5/TCF4/COL3A1/COL5A2/GUCY1A1/COL1A2/GEM/ANXA1	10
DE_YY1_TARGETS_DN	DE_YY1_TARGETS_DN	6/582	93/40755	0.0022076	0.0190946	0.0135744	NRP1/EGF/RASA1/CCNE2/ANXA1/LPAR1	6
HELLER_HDAC_TARGETS_UP	HELLER_HDAC_TARGETS_UP	12/582	317/40755	0.00221744	0.0191097	0.0135851	DNM3/AKR1C3/IFIT1/DLGAP5/KLF2/STAT1/H1-0/CENPE/PTGER4/PEG10/RNF128/RADX	12
ANASTASSIOU_MULTICANCER_INVASIVENESS_SIGNATURE	ANASTASSIOU_MULTICANCER_INVASIVENESS_SIGNATURE	5/582	64/40755	0.00222532	0.0191097	0.0135851	FAP/COL3A1/COL5A2/COL1A2/MXRA5	5
HORIUCHI_WTAP_TARGETS_DN	HORIUCHI_WTAP_TARGETS_DN	12/582	318/40755	0.00227537	0.0194666	0.0138388	RGS4/DKK1/DLGAP5/FASN/CENPA/STON1/SPC25/LMNB1/KIF20A/ANLN/PEG10/LRRC17	12
AMIT_EGF_RESPONSE_60_MCF10A	AMIT_EGF_RESPONSE_60_MCF10A	4/582	39/40755	0.00227836	0.0194666	0.0138388	TP63/CXCL8/CXCL2/PTGER4	4
GEISS_RESPONSE_TO_DSRNA_UP	GEISS_RESPONSE_TO_DSRNA_UP	4/582	39/40755	0.00227836	0.0194666	0.0138388	GBP1/IFIT1/NMI/ANXA1	4
SPIRA_SMOKERS_LUNG_CANCER_UP	SPIRA_SMOKERS_LUNG_CANCER_UP	4/582	39/40755	0.00227836	0.0194666	0.0138388	DNAJC12/CXCL8/CXCL2/DMD	4
ALTEMEIER_RESPONSE_TO_LPS_WITH_MECHANICAL_VENTILATION	ALTEMEIER_RESPONSE_TO_LPS_WITH_MECHANICAL_VENTILATION	7/582	126/40755	0.00228848	0.0194753	0.013845	GBP4/OAS2/IFIH1/STAT1/CXCL3/CXCL2/GEM	7
CHEBOTAEV_GR_TARGETS_DN	CHEBOTAEV_GR_TARGETS_DN	7/582	126/40755	0.00228848	0.0194753	0.013845	TLCD4/SLC39A10/PLCXD2/PTGER4/COL1A2/LRRN3/CA8	7
WHITFIELD_CELL_CYCLE_G2_M	WHITFIELD_CELL_CYCLE_G2_M	9/582	198/40755	0.00230714	0.0194753	0.013845	VANGL1/DLGAP5/SS18/CENPA/FRZB/SMTN/CENPE/ANLN/LRRC17	9
MARKEY_RB1_ACUTE_LOF_UP	MARKEY_RB1_ACUTE_LOF_UP	10/582	237/40755	0.00232703	0.0195816	0.0139206	FUBP1/E2F8/LMO7/DLGAP5/CENPA/CIP2A/CXCL2/PTGER4/KIF20A/ANLN	10
KAYO_CALORIE_RESTRICTION_MUSCLE_UP	KAYO_CALORIE_RESTRICTION_MUSCLE_UP	6/582	94/40755	0.0023302	0.0195816	0.0139206	FAP/COL3A1/LAMA2/PDK4/COL1A2/SLC1A1	6
BOYAULT_LIVER_CANCER_SUBCLASS_G6_DN	BOYAULT_LIVER_CANCER_SUBCLASS_G6_DN	3/582	19/40755	0.00236753	0.0195816	0.0139206	CDH1/LDLR/TNFSF10	3
GARGALOVIC_RESPONSE_TO_OXIDIZED_PHOSPHOLIPIDS_GREY_UP	GARGALOVIC_RESPONSE_TO_OXIDIZED_PHOSPHOLIPIDS_GREY_UP	3/582	19/40755	0.00236753	0.0195816	0.0139206	NAV3/WHAMMP3/CCDC68	3
GAVIN_IL2_RESPONSIVE_FOXP3_TARGETS_UP	GAVIN_IL2_RESPONSIVE_FOXP3_TARGETS_UP	3/582	19/40755	0.00236753	0.0195816	0.0139206	GPR83/ZNF608/STING1	3
GENTLES_LEUKEMIC_STEM_CELL_DN	GENTLES_LEUKEMIC_STEM_CELL_DN	3/582	19/40755	0.00236753	0.0195816	0.0139206	DLGAP5/CCL5/ANLN	3
WUNDER_INFLAMMATORY_RESPONSE_AND_CHOLESTEROL_UP	WUNDER_INFLAMMATORY_RESPONSE_AND_CHOLESTEROL_UP	5/582	65/40755	0.0023829	0.0195816	0.0139206	IFI44/CTSS/CCL5/STAT1/HLA-DMB	5
SCHAEFFER_PROSTATE_DEVELOPMENT_48HR_UP	SCHAEFFER_PROSTATE_DEVELOPMENT_48HR_UP	15/582	453/40755	0.00246401	0.0195816	0.0139206	TMEM35B/CDH1/KRT23/LYPD6/COBLL1/LMCD1/ARHGEF26/DDIT4L/CTSO/PDGFC/HDAC9/BBS9/ALDH1A1/ANXA1/RNF128	15
KRIEG_KDM3A_TARGETS_NOT_HYPOXIA	KRIEG_KDM3A_TARGETS_NOT_HYPOXIA	9/582	200/40755	0.00246827	0.0195816	0.0139206	IFI44/GBP3/GBP1/IFIT3/OAS1/LGALS9/STAT1/MT-TS2/RADX	9
HOFMANN_CELL_LYMPHOMA_DN	HOFMANN_CELL_LYMPHOMA_DN	4/582	40/40755	0.00250327	0.0198353	0.0141009	TGFBR3/PRKG1/CASP10/H1-4	4
TRAYNOR_RETT_SYNDROM_UP	TRAYNOR_RETT_SYNDROM_UP	4/582	40/40755	0.00250327	0.0198353	0.0141009	IFI44/TNFRSF19/STAT1/PRUNE2	4
TURASHVILI_BREAST_LOBULAR_CARCINOMA_VS_LOBULAR_NORMAL_UP	TURASHVILI_BREAST_LOBULAR_CARCINOMA_VS_LOBULAR_NORMAL_UP	6/582	96/40755	0.00259069	0.0204209	0.0145172	CRYZ/CDH1/LYPD6/TM4SF18/PDK4/DMD	6
DEURIG_T_CELL_PROLYMPHOCYTIC_LEUKEMIA_UP	DEURIG_T_CELL_PROLYMPHOCYTIC_LEUKEMIA_UP	13/582	367/40755	0.00263918	0.0207366	0.0147416	MCOLN3/DKK1/CHST4/NCAM2/TCP10L/H1-0/TP63/FAM13A/H1-2/HFE/H2BC5/LRRN3/SLC1A1	13
HELLER_HDAC_TARGETS_SILENCED_BY_METHYLATION_DN	HELLER_HDAC_TARGETS_SILENCED_BY_METHYLATION_DN	11/582	282/40755	0.00264972	0.0208111	0.0147946	CDKN2C/DNAJB4/CLEC2B/OAS1/OAS2/ELF1/TCF4/GUCY1A1/BTN3A2/GJA1/MYOM2	11
HIRSCH_CELLULAR_TRANSFORMATION_SIGNATURE_UP	HIRSCH_CELLULAR_TRANSFORMATION_SIGNATURE_UP	10/582	242/40755	0.00270432	0.021206	0.0150753	CLEC2B/FGD6/DHRS7/KLF2/STON1/NMI/TM4SF1/FBXL5/CXCL3/ADGRG6	10
NAKAMURA_ADIPOGENESIS_LATE_UP	NAKAMURA_ADIPOGENESIS_LATE_UP	6/582	97/40755	0.00272883	0.0212708	0.0151214	CDKN2C/TGFBR3/FASN/PPARG/PDE10A/INSIG1	6
EPPERT_CE_HSC_LSC	EPPERT_CE_HSC_LSC	4/582	41/40755	0.00274296	0.0213048	0.0151456	MEIS1/TFPI/GUCY1A1/ADGRG6	4
DAZARD_UV_RESPONSE_CLUSTER_G28	DAZARD_UV_RESPONSE_CLUSTER_G28	3/582	20/40755	0.00275598	0.0213553	0.0151815	CXCL8/CXCL3/CXCL2	3
YAO_HOXA10_TARGETS_VIA_PROGESTERONE_DN	YAO_HOXA10_TARGETS_VIA_PROGESTERONE_DN	3/582	20/40755	0.00275598	0.0213553	0.0151815	TGFBR3/GJA1/CDKN2B	3
KIM_MYC_AMPLIFICATION_TARGETS_DN	KIM_MYC_AMPLIFICATION_TARGETS_DN	6/582	98/40755	0.00287243	0.0221622	0.0157551	CDH1/IFIH1/GCA/PTPRN2/DDX58/PRUNE2	6
DURAND_STROMA_NS_UP	DURAND_STROMA_NS_UP	8/582	167/40755	0.00288529	0.0222345	0.0158065	PRRG4/CEP126/LMO7/ZNF681/TMEM45A/RBM47/TLE4/RNF128	8
HUTTMANN_B_CLL_POOR_SURVIVAL_UP	HUTTMANN_B_CLL_POOR_SURVIVAL_UP	11/582	286/40755	0.00295005	0.0226536	0.0161044	IFI44/TGFBR3/CLEC2B/CASP10/RBMS3/WNT5A/TMEM45A/KIAA0895/NRG1/ANXA1/DMD	11
NIKOLSKY_BREAST_CANCER_8Q12_Q22_AMPLICON	NIKOLSKY_BREAST_CANCER_8Q12_Q22_AMPLICON	7/582	132/40755	0.00297042	0.0227566	0.0161777	SLCO5A1/ZFHX4/PAG1/MMP16/RUNX1T1/GEM/CCNE2	7
KORKOLA_TERATOMA	KORKOLA_TERATOMA	4/582	42/40755	0.0029979	0.0228617	0.0162524	DLGAP5/CENPA/TM4SF1/LRRC17	4
FARMER_BREAST_CANCER_BASAL_VS_LULMINAL	FARMER_BREAST_CANCER_BASAL_VS_LULMINAL	12/582	329/40755	0.0029981	0.0228617	0.0162524	PBX1/DNAJC12/ATP7B/DACH1/DHRS7/FASN/CENPA/FBXL5/RBM47/CXCL8/LRRC17/DMD	12
LINSLEY_MIR16_TARGETS	LINSLEY_MIR16_TARGETS	9/582	206/40755	0.0030058	0.0229115	0.0162878	E2F7/LMO7/CHD9/CCDC68/ZCCHC2/ANLN/BMT2/MYBL1/RNF128	9
LIU_PROSTATE_CANCER_UP	LIU_PROSTATE_CANCER_UP	6/582	99/40755	0.00302159	0.023014	0.0163607	MAP2K6/LRIG1/ARHGEF26/FLJ20021/GUCY1A1/PPP1R9A	6
JINESH_BLEBBISHIELD_TRANSFORMED_STEM_CELL_SPHERES_DN	JINESH_BLEBBISHIELD_TRANSFORMED_STEM_CELL_SPHERES_DN	13/582	375/40755	0.0031697	0.0240117	0.0170699	BMS1P1/PRRG4/SESN3/DLGAP5/BRICD5/LDLR/SLC4A5/CXCL8/VEGFC/DTWD2/PCDHB9/TBC1D32/MT-ND6	13
BERENJENO_TRANSFORMED_BY_RHOA_FOREVER_UP	BERENJENO_TRANSFORMED_BY_RHOA_FOREVER_UP	3/582	21/40755	0.00318147	0.0240175	0.017074	DHRS7/PDGFRA/ALDH1A1	3
PLASARI_NFIC_TARGETS_BASAL_DN	PLASARI_NFIC_TARGETS_BASAL_DN	3/582	21/40755	0.00318147	0.0240175	0.017074	PDGFRA/STARD4/INSIG1	3
BILD_E2F3_ONCOGENIC_SIGNATURE	BILD_E2F3_ONCOGENIC_SIGNATURE	10/582	248/40755	0.00322001	0.0242432	0.0172345	CDKN2C/PRRG4/E2F7/LYPD6/WNT5A/LRIG1/GLRB/NR2F1/PEG10/CCNE2	10
NATSUME_RESPONSE_TO_INTERFERON_BETA_UP	NATSUME_RESPONSE_TO_INTERFERON_BETA_UP	5/582	70/40755	0.00329464	0.0246727	0.0175398	TGFBR3/MAP2K6/STAT1/FGF5/MAPK10	5
ROSS_AML_OF_FAB_M7_TYPE	ROSS_AML_OF_FAB_M7_TYPE	5/582	70/40755	0.00329464	0.0246727	0.0175398	DNM3/FADS2/CAVIN2/RASA1/ALDH1A1	5
MOREAUX_MULTIPLE_MYELOMA_BY_TACI_UP	MOREAUX_MULTIPLE_MYELOMA_BY_TACI_UP	13/582	378/40755	0.00338975	0.0252503	0.0179504	LINC02574/AKR1C1/FADS2/CHST4/KLF2/LINC01238/KCNB1/TCP10L/HLA-DMB/AMPH/NRG1/LPAR1/SMIM10L2A	13
VERHAAK_AML_WITH_NPM1_MUTATED_DN	VERHAAK_AML_WITH_NPM1_MUTATED_DN	10/582	250/40755	0.00340829	0.0253787	0.0180417	IFI44L/IFI44/DACH1/TFPI/H1-0/ARAP2/PTGER4/GJA1/RUNX1T1/MLLT3	10
MULLIGHAN_NPM1_SIGNATURE_3_UP	MULLIGHAN_NPM1_SIGNATURE_3_UP	12/582	335/40755	0.0034646	0.0257785	0.0183259	LGR4/PDE3A/METTL7A/MEIS1/CAVIN2/NCAM2/WNT5A/MAPK10/HFE/LAMA2/COL1A2/INSIG1	12
HIRSCH_CELLULAR_TRANSFORMATION_SIGNATURE_DN	HIRSCH_CELLULAR_TRANSFORMATION_SIGNATURE_DN	6/582	102/40755	0.00350389	0.0259171	0.0184245	GBP1/DKK1/CHD9/TCF4/ATP10D/DMD	6
PARK_HSC_MARKERS	PARK_HSC_MARKERS	4/582	44/40755	0.00355538	0.0261567	0.0185948	ELF1/TCF4/MEIS1/RASA1	4
WHITFIELD_CELL_CYCLE_LITERATURE	WHITFIELD_CELL_CYCLE_LITERATURE	4/582	44/40755	0.00355538	0.0261567	0.0185948	CDKN2C/CENPA/KIF20A/CCNE2	4
EGUCHI_CELL_CYCLE_RB1_TARGETS	EGUCHI_CELL_CYCLE_RB1_TARGETS	3/582	22/40755	0.00364505	0.0266368	0.0189361	CENPE/KIF20A/CCNE2	3
HERNANDEZ_ABERRANT_MITOSIS_BY_DOCETACEL_2NM_DN	HERNANDEZ_ABERRANT_MITOSIS_BY_DOCETACEL_2NM_DN	3/582	22/40755	0.00364505	0.0266368	0.0189361	CDH1/WNT5A/PDGFRA	3
MAHADEVAN_IMATINIB_RESISTANCE_UP	MAHADEVAN_IMATINIB_RESISTANCE_UP	3/582	22/40755	0.00364505	0.0266368	0.0189361	PDGFC/SLC1A1/ALDH1A1	3
BLANCO_MELO_BRONCHIAL_EPITHELIAL_CELLS_INFLUENZA_A_INFECTION_UP	BLANCO_MELO_BRONCHIAL_EPITHELIAL_CELLS_INFLUENZA_A_INFECTION_UP	7/582	137/40755	0.00364912	0.0266368	0.0189361	GBP1/CCL5/HELZ2/TRANK1/PARP9/DTX3L/HERC6	7
CHANG_IMMORTALIZED_BY_HPV31_UP	CHANG_IMMORTALIZED_BY_HPV31_UP	5/582	72/40755	0.0037214	0.0270139	0.0192042	SLC9A9/CP/MAP9/ALDH8A1/CLDN12	5
KOKKINAKIS_METHIONINE_DEPRIVATION_96HR_DN	KOKKINAKIS_METHIONINE_DEPRIVATION_96HR_DN	5/582	72/40755	0.0037214	0.0270139	0.0192042	CDH1/TNFSF10/RTP4/CCNE2/CDKN2B	5
BLANCO_MELO_MERS_COV_INFECTION_MCR5_CELLS_UP	BLANCO_MELO_MERS_COV_INFECTION_MCR5_CELLS_UP	11/582	296/40755	0.00382187	0.0276818	0.019679	TAS1R3/ABCC2/ZCCHC2/GPR35/SRGAP3/DNAH12/PTGER4/H1-4/COL21A1/ALDH8A1/KIAA0895	11
VILLANUEVA_LIVER_CANCER_KRT19_UP	VILLANUEVA_LIVER_CANCER_KRT19_UP	8/582	175/40755	0.00383363	0.0276955	0.0196887	FUBP1/ARID2/DLGAP5/SANBR/CENPE/LMNB1/KIF20A/ANLN	8
CAIRO_HEPATOBLASTOMA_CLASSES_DN	CAIRO_HEPATOBLASTOMA_CLASSES_DN	9/582	214/40755	0.00386162	0.0278363	0.0197888	TRIM22/ABCA6/RARB/TRANK1/EMCN/FAT4/CTSO/LAMA2/HDAC9	9
FURUKAWA_DUSP6_TARGETS_PCI35_UP	FURUKAWA_DUSP6_TARGETS_PCI35_UP	5/582	73/40755	0.003949	0.0283268	0.0201375	AKR1C3/C15orf48/PARP9/RTP4/HERC6	5
GAURNIER_PSMD4_TARGETS	GAURNIER_PSMD4_TARGETS	5/582	73/40755	0.003949	0.0283268	0.0201375	CCL5/CXCL8/CXCL3/CXCL2/HLA-DMB	5
ALCALAY_AML_BY_NPM1_LOCALIZATION_UP	ALCALAY_AML_BY_NPM1_LOCALIZATION_UP	7/582	140/40755	0.00410933	0.0292781	0.0208138	VANGL1/ZCCHC2/MEIS1/ARHGAP25/CAVIN2/LRIG1/H2BC6	7
XU_HGF_TARGETS_INDUCED_BY_AKT1_48HR_DN	XU_HGF_TARGETS_INDUCED_BY_AKT1_48HR_DN	3/582	23/40755	0.00414775	0.0294131	0.0209098	MCOLN3/CENPA/SPC25	3
YAN_ESCAPE_FROM_ANOIKIS	YAN_ESCAPE_FROM_ANOIKIS	3/582	23/40755	0.00414775	0.0294131	0.0209098	CCL5/RSAD2/STAT1	3
CUI_TCF21_TARGETS_2_UP	CUI_TCF21_TARGETS_2_UP	14/582	433/40755	0.00416523	0.0295091	0.0209781	CENPA/MEIS1/FBLN7/FAP/COL3A1/GLRB/LMNB1/MXD3/BMP5/GJA1/LAMA2/CADPS2/MMP16/BNC2	14
JOHNSTONE_PARVB_TARGETS_3_UP	JOHNSTONE_PARVB_TARGETS_3_UP	14/582	433/40755	0.00416523	0.0295091	0.0209781	CTSS/AKR1C3/AKR1C1/ADD3/LGR4/ATL1/LDLR/HELZ2/APOL6/TNFSF10/RBM47/PDK4/PEG10/ANXA1	14
BERTUCCI_INVASIVE_CARCINOMA_DUCTAL_VS_LOBULAR_DN	BERTUCCI_INVASIVE_CARCINOMA_DUCTAL_VS_LOBULAR_DN	4/582	46/40755	0.00417932	0.0295091	0.0209781	ABCA6/EMCN/PDK4/ALDH1A1	4
STOSSI_RESPONSE_TO_ESTRADIOL	STOSSI_RESPONSE_TO_ESTRADIOL	4/582	46/40755	0.00417932	0.0295091	0.0209781	IL24/LRIG1/CXCL8/GJA1	4
ADDYA_ERYTHROID_DIFFERENTIATION_BY_HEMIN	ADDYA_ERYTHROID_DIFFERENTIATION_BY_HEMIN	5/582	74/40755	0.00418638	0.0295165	0.0209833	DNAJB4/AKR1C1/CXCL8/CXCL2/INSIG1	5
TURASHVILI_BREAST_LOBULAR_CARCINOMA_VS_LOBULAR_NORMAL_DN	TURASHVILI_BREAST_LOBULAR_CARCINOMA_VS_LOBULAR_NORMAL_DN	5/582	74/40755	0.00418638	0.0295165	0.0209833	IFI44/COL3A1/COL5A2/COL1A2/MXRA5	5
CHIARADONNA_NEOPLASTIC_TRANSFORMATION_KRAS_DN	CHIARADONNA_NEOPLASTIC_TRANSFORMATION_KRAS_DN	7/582	141/40755	0.0042721	0.0299596	0.0212983	DHRS7/LGALS9/KLF2/COL5A2/TMEM45A/COL1A2/ALDH1A1	7
LINDGREN_BLADDER_CANCER_CLUSTER_2B	LINDGREN_BLADDER_CANCER_CLUSTER_2B	13/582	389/40755	0.00430525	0.0301813	0.0214559	TCF4/COL5A2/LMCD1/LRIG1/PDGFRA/PITX2/GUCY1A1/NR2F1/STARD4/BMP5/GNG11/COL1A2/GEM	13
TAVAZOIE_METASTASIS	TAVAZOIE_METASTASIS	6/582	107/40755	0.00443168	0.0309167	0.0219787	PDGFRA/PRKN/AMPH/PTPRN2/CA8/RADX	6
PEDERSEN_TARGETS_OF_611CTF_ISOFORM_OF_ERBB2	PEDERSEN_TARGETS_OF_611CTF_ISOFORM_OF_ERBB2	5/582	75/40755	0.00443376	0.0309167	0.0219787	DNM3/LGR4/LMO7/TFPI/TSC22D2	5
MEBARKI_HCC_PROGENITOR_WNT_UP_CTNNB1_DEPENDENT_BLOCKED_BY_FZD8CRD	MEBARKI_HCC_PROGENITOR_WNT_UP_CTNNB1_DEPENDENT_BLOCKED_BY_FZD8CRD	4/582	47/40755	0.00451731	0.0312993	0.0222507	COL3A1/COL5A2/PITX2/KLHL4	4
TSENG_ADIPOGENIC_POTENTIAL_DN	TSENG_ADIPOGENIC_POTENTIAL_DN	4/582	47/40755	0.00451731	0.0312993	0.0222507	CDKN2C/NRP1/GJA1/LPAR1	4
TURASHVILI_BREAST_DUCTAL_CARCINOMA_VS_DUCTAL_NORMAL_UP	TURASHVILI_BREAST_DUCTAL_CARCINOMA_VS_DUCTAL_NORMAL_UP	4/582	47/40755	0.00451731	0.0312993	0.0222507	COL3A1/COL5A2/DDX60/COL1A2	4
BLANCO_MELO_COVID19_SARS_COV_2_INFECTION_CALU3_CELLS_DN	BLANCO_MELO_COVID19_SARS_COV_2_INFECTION_CALU3_CELLS_DN	3/582	24/40755	0.00469049	0.0321874	0.022882	METTL7A/MXD3/MIR31HG	3
GARGALOVIC_RESPONSE_TO_OXIDIZED_PHOSPHOLIPIDS_GREEN_DN	GARGALOVIC_RESPONSE_TO_OXIDIZED_PHOSPHOLIPIDS_GREEN_DN	3/582	24/40755	0.00469049	0.0321874	0.022882	CEP126/H1-0/MXD3	3
GRAHAM_CML_QUIESCENT_VS_CML_DIVIDING_UP	GRAHAM_CML_QUIESCENT_VS_CML_DIVIDING_UP	3/582	24/40755	0.00469049	0.0321874	0.022882	CXCL8/CXCL3/CXCL2	3
OSADA_ASCL1_TARGETS_DN	OSADA_ASCL1_TARGETS_DN	3/582	24/40755	0.00469049	0.0321874	0.022882	DKK1/CDH1/NRG1	3
HOFFMANN_PRE_BI_TO_LARGE_PRE_BII_LYMPHOCYTE_DN	HOFFMANN_PRE_BI_TO_LARGE_PRE_BII_LYMPHOCYTE_DN	5/582	76/40755	0.00469137	0.0321874	0.022882	AKR1C1/TRIM21/FRMD6/CCL5/ANXA1	5
SHEPARD_BMYB_TARGETS	SHEPARD_BMYB_TARGETS	5/582	76/40755	0.00469137	0.0321874	0.022882	DLGAP5/NR2F1/FBXO5/ANLN/CCNB3	5
BROWNE_HCMV_INFECTION_18HR_DN	BROWNE_HCMV_INFECTION_18HR_DN	8/582	182/40755	0.00484649	0.0331093	0.0235374	ADD3/ABCA8/COL3A1/RBMS3/CTSO/GNG11/LRRC17/INSIG1	8
BROWNE_HCMV_INFECTION_8HR_DN	BROWNE_HCMV_INFECTION_8HR_DN	4/582	48/40755	0.00487323	0.0331917	0.023596	NAV3/SACS/ZIC1/TWIST1	4
HALMOS_CEBPA_TARGETS_UP	HALMOS_CEBPA_TARGETS_UP	4/582	48/40755	0.00487323	0.0331917	0.023596	RGS4/CXCL8/CXCL3/CXCL2	4
ZHAN_MULTIPLE_MYELOMA_MF_UP	ZHAN_MULTIPLE_MYELOMA_MF_UP	4/582	48/40755	0.00487323	0.0331917	0.023596	CDH1/NMU/MCTP1/ARHGAP6	4
BLANCO_MELO_COVID19_SARS_COV_2_INFECTION_A594_CELLS_DN	BLANCO_MELO_COVID19_SARS_COV_2_INFECTION_A594_CELLS_DN	5/582	77/40755	0.00495943	0.033697	0.0239552	CDKN2C/FASN/MXD3/HLA-DMB/PEG10	5
RODRIGUES_THYROID_CARCINOMA_DN	RODRIGUES_THYROID_CARCINOMA_DN	5/582	77/40755	0.00495943	0.033697	0.0239552	MAP2/TSC22D2/SAMD9/BNC2/DMD	5
BROWNE_HCMV_INFECTION_30MIN_DN	BROWNE_HCMV_INFECTION_30MIN_DN	7/582	145/40755	0.00497231	0.0337379	0.0239843	LMO7/CENPE/FAM169A/BTN3A2/GJA1/LRRC17/MUSK	7
LEE_EARLY_T_LYMPHOCYTE_UP	LEE_EARLY_T_LYMPHOCYTE_UP	6/582	110/40755	0.00506867	0.0341791	0.024298	E2F8/RAG1/E2F7/DLGAP5/CENPA/KIF20A	6
BROCKE_APOPTOSIS_REVERSED_BY_IL6	BROCKE_APOPTOSIS_REVERSED_BY_IL6	7/582	146/40755	0.00516011	0.0347242	0.0246854	OAS1/LDLR/NMI/STK17B/STAT1/TNFSF10/PDGFRA	7
DAZARD_RESPONSE_TO_UV_NHEK_UP	DAZARD_RESPONSE_TO_UV_NHEK_UP	9/582	224/40755	0.00518719	0.0348945	0.0248065	OAS2/STK17B/TM4SF1/CXCL8/CXCL3/CXCL2/H2BC6/LAMA2/GEM	9
VANTVEER_BREAST_CANCER_POOR_PROGNOSIS	VANTVEER_BREAST_CANCER_POOR_PROGNOSIS	4/582	49/40755	0.00524747	0.0351744	0.0250055	CENPA/NMU/ADGRG6/CCNE2	4
KOYAMA_SEMA3B_TARGETS_UP	KOYAMA_SEMA3B_TARGETS_UP	10/582	266/40755	0.00524924	0.0351744	0.0250055	MCOLN3/HMX2/CHST4/SMTN/TM4SF18/FGF5/C4orf33/PCDHB11/ANXA1/RNF128	10
IKEDA_MIR30_TARGETS_DN	IKEDA_MIR30_TARGETS_DN	3/582	25/40755	0.00527416	0.0352622	0.0250679	CHD9/PCDH10/GJA1	3
KORKOLA_EMBRYONIC_CARCINOMA_VS_SEMINOMA_DN	KORKOLA_EMBRYONIC_CARCINOMA_VS_SEMINOMA_DN	3/582	25/40755	0.00527416	0.0352622	0.0250679	FRMD6/DDIT4L/DMD	3
LIM_MAMMARY_LUMINAL_MATURE_UP	LIM_MAMMARY_LUMINAL_MATURE_UP	6/582	111/40755	0.00529519	0.0353427	0.0251251	DNAJC12/LMNTD2/CACNG4/MEIS1/FBXO36/WNT5A	6
PHONG_TNF_RESPONSE_VIA_P38_COMPLETE	PHONG_TNF_RESPONSE_VIA_P38_COMPLETE	9/582	225/40755	0.005337	0.0355592	0.025279	PBX1/METTL7A/NAV3/SS18/TCF4/WNT5A/FBXL5/HDAC9/INSIG1	9
BERENJENO_TRANSFORMED_BY_RHOA_DN	BERENJENO_TRANSFORMED_BY_RHOA_DN	13/582	400/40755	0.00541056	0.0359296	0.0255423	LMO7/DHRS7/LGALS9/TCF4/MEIS1/TMEM45A/PDGFRA/LAMA2/TWIST1/PDK4/COL1A2/ALDH1A1/LPAR1	13
PUIFFE_INVASION_INHIBITED_BY_ASCITES_UP	PUIFFE_INVASION_INHIBITED_BY_ASCITES_UP	5/582	79/40755	0.00552782	0.0364943	0.0259438	AKR1C3/AKR1C1/ABCC2/CENPA/KIF20A	5
SCHAEFFER_PROSTATE_DEVELOPMENT_12HR_UP	SCHAEFFER_PROSTATE_DEVELOPMENT_12HR_UP	6/582	112/40755	0.00552904	0.0364943	0.0259438	CDH1/LMCD1/TMEM45A/ARHGEF26/TP63/PDGFC	6
WARTERS_IR_RESPONSE_5GY	WARTERS_IR_RESPONSE_5GY	4/582	50/40755	0.00564047	0.0369936	0.0262987	E2F7/THSD1/CAVIN2/GASK1B	4
WESTON_VEGFA_TARGETS_6HR	WESTON_VEGFA_TARGETS_6HR	4/582	50/40755	0.00564047	0.0369936	0.0262987	FAP/TNFSF10/COL1A2/GEM	4
FONTAINE_PAPILLARY_THYROID_CARCINOMA_DN	FONTAINE_PAPILLARY_THYROID_CARCINOMA_DN	5/582	80/40755	0.00582858	0.0379234	0.0269598	IL24/ABCA8/FRZB/BMP5/TWIST1	5
SCIBETTA_KDM5B_TARGETS_DN	SCIBETTA_KDM5B_TARGETS_DN	5/582	80/40755	0.00582858	0.0379234	0.0269598	DLGAP5/SS18/GCA/FBXO5/INSIG1	5
DING_LUNG_CANCER_MUTATED_SIGNIFICANTLY	DING_LUNG_CANCER_MUTATED_SIGNIFICANTLY	3/582	26/40755	0.00589957	0.0381261	0.0271039	LRP1B/PDGFRA/PAK3	3
FONTAINE_THYROID_TUMOR_UNCERTAIN_MALIGNANCY_DN	FONTAINE_THYROID_TUMOR_UNCERTAIN_MALIGNANCY_DN	3/582	26/40755	0.00589957	0.0381261	0.0271039	IL24/FRZB/TWIST1	3
NEWMAN_ERCC6_TARGETS_UP	NEWMAN_ERCC6_TARGETS_UP	3/582	26/40755	0.00589957	0.0381261	0.0271039	CXCL8/CXCL2/SLC25A40	3
PETRETTO_HEART_MASS_QTL_CIS_DN	PETRETTO_HEART_MASS_QTL_CIS_DN	3/582	26/40755	0.00589957	0.0381261	0.0271039	COG6/LANCL1/GJA1	3
RIZ_ERYTHROID_DIFFERENTIATION_HEMGN	RIZ_ERYTHROID_DIFFERENTIATION_HEMGN	3/582	26/40755	0.00589957	0.0381261	0.0271039	E2F8/NR2F1/RUNX1T1	3
SALVADOR_MARTIN_PEDIATRIC_TBD_ANTI_TNF_THERAPY_NONRESPONDER_POST_TREATMENT_UP	SALVADOR_MARTIN_PEDIATRIC_TBD_ANTI_TNF_THERAPY_NONRESPONDER_POST_TREATMENT_UP	3/582	26/40755	0.00589957	0.0381261	0.0271039	GBP1/APOL6/MYOM2	3
SCHMIDT_POR_TARGETS_IN_LIMB_BUD_UP	SCHMIDT_POR_TARGETS_IN_LIMB_BUD_UP	3/582	26/40755	0.00589957	0.0381261	0.0271039	LDLR/STARD4/INSIG1	3
TIAN_TNF_SIGNALING_VIA_NFKB	TIAN_TNF_SIGNALING_VIA_NFKB	3/582	26/40755	0.00589957	0.0381261	0.0271039	CXCL8/CXCL3/CXCL2	3
BRUINS_UVC_RESPONSE_EARLY_LATE	BRUINS_UVC_RESPONSE_EARLY_LATE	11/582	314/40755	0.0059005	0.0381261	0.0271039	FUBP1/PMFBP1/SS18/MAP2/LRIG1/PRDM5/STING1/FBXO5/HDAC9/CCNE2/HAS2	11
GRUETZMANN_PANCREATIC_CANCER_UP	GRUETZMANN_PANCREATIC_CANCER_UP	12/582	359/40755	0.00594882	0.0384131	0.0273079	IFI44L/GBP1/DPYD/OAS1/FAP/COL5A2/STAT1/MX2/WNT5A/XRCC4/GEM/ANXA1	12
TORCHIA_TARGETS_OF_EWSR1_FLI1_FUSION_UP	TORCHIA_TARGETS_OF_EWSR1_FLI1_FUSION_UP	10/582	271/40755	0.00596101	0.0384413	0.0273279	CDKN2C/SAMD13/FAM102B/IFFO1/FGD6/TSC22D2/ARAP2/BMT2/CA8/CDKN2B	10
WHITFIELD_CELL_CYCLE_S	WHITFIELD_CELL_CYCLE_S	7/582	150/40755	0.00596494	0.0384413	0.027328	DNAJB4/IFIT1/ABCC2/E2F8/ZNF217/H1-0/ADGRG6	7
BURTON_ADIPOGENESIS_11	BURTON_ADIPOGENESIS_11	4/582	51/40755	0.00605261	0.0388541	0.0276214	LMO7/COL3A1/RASA1/LPAR1	4
GAVIN_FOXP3_TARGETS_CLUSTER_P2	GAVIN_FOXP3_TARGETS_CLUSTER_P2	5/582	81/40755	0.00614068	0.0393288	0.0279588	IFI44L/CCL5/SS18/SANBR/GJA1	5
TAKEDA_TARGETS_OF_NUP98_HOXA9_FUSION_10D_DN	TAKEDA_TARGETS_OF_NUP98_HOXA9_FUSION_10D_DN	7/582	151/40755	0.00618001	0.0395549	0.0281196	NRP1/DACH1/OTOA/KLF2/CXCL3/CXCL2/PDK4	7
WANG_LMO4_TARGETS_DN	WANG_LMO4_TARGETS_DN	12/582	361/40755	0.00620699	0.0397146	0.0282331	RNASEL/PDE3A/COG6/DTNA/COBLL1/IFIH1/DTX3L/DDX60/H1-2/KIAA0895/SAMD9/DMD	12
IVANOVA_HEMATOPOIESIS_STEM_CELL	IVANOVA_HEMATOPOIESIS_STEM_CELL	8/582	190/40755	0.00624211	0.0399003	0.0283651	IFI44/PRKG1/TCF4/COBLL1/IFIH1/EMCN/PPP1R9A/GEM	8
LAIHO_COLORECTAL_CANCER_SERRATED_UP	LAIHO_COLORECTAL_CANCER_SERRATED_UP	6/582	115/40755	0.00627588	0.040038	0.028463	GBP1/DPYD/TCF4/TM4SF1/PDGFC/DDX60	6
LIEN_BREAST_CARCINOMA_METAPLASTIC_VS_DUCTAL_DN	LIEN_BREAST_CARCINOMA_METAPLASTIC_VS_DUCTAL_DN	6/582	115/40755	0.00627588	0.040038	0.028463	IFI44L/DNAJC12/DACH1/CDH1/FRZB/LRRC17	6
ZWANG_DOWN_BY_2ND_EGF_PULSE	ZWANG_DOWN_BY_2ND_EGF_PULSE	11/582	317/40755	0.00632002	0.0402412	0.0286075	CDKN2C/IFI44/E2F8/BORA/ZNF431/FIGN/PGAP1/ZNF117/PDK4/ZNF658/MT-ND4	11
CHEMNITZ_RESPONSE_TO_PROSTAGLANDIN_E2_DN	CHEMNITZ_RESPONSE_TO_PROSTAGLANDIN_E2_DN	13/582	408/40755	0.00634873	0.0403978	0.0287188	CRYZ/SAMD13/TGFBR3/LMO7/CCDC148/SESTD1/SRGAP3/WNT5A/TNFSF10/RBM47/CLDN12/FOXP2/MIR31HG	13
LANDIS_ERBB2_BREAST_TUMORS_324_DN	LANDIS_ERBB2_BREAST_TUMORS_324_DN	7/582	152/40755	0.00640081	0.0406634	0.0289076	NRP1/DHRS7/COL3A1/CAVIN2/PLPP1/GJA1/ALDH1A1	7
BREDEMEYER_RAG_SIGNALING_VIA_ATM_NOT_VIA_NFKB_UP	BREDEMEYER_RAG_SIGNALING_VIA_ATM_NOT_VIA_NFKB_UP	4/582	52/40755	0.0064843	0.0408896	0.0290684	DIPK1A/AKR1E2/PRRG4/IFTAP	4
CHARAFE_BREAST_CANCER_BASAL_VS_MESENCHYMAL_DN	CHARAFE_BREAST_CANCER_BASAL_VS_MESENCHYMAL_DN	4/582	52/40755	0.0064843	0.0408896	0.0290684	KLF2/SEMA3A/GNG11/MMP16	4
CHIANG_LIVER_CANCER_SUBCLASS_INTERFERON_DN	CHIANG_LIVER_CANCER_SUBCLASS_INTERFERON_DN	4/582	52/40755	0.0064843	0.0408896	0.0290684	TNFRSF19/TAPT1-AS1/FAM169A/NR2F1	4
ROSS_AML_WITH_CBFB_MYH11_FUSION	ROSS_AML_WITH_CBFB_MYH11_FUSION	4/582	52/40755	0.0064843	0.0408896	0.0290684	CTSS/NRP1/PLBD1/LPAR1	4
RICKMAN_HEAD_AND_NECK_CANCER_C	RICKMAN_HEAD_AND_NECK_CANCER_C	6/582	116/40755	0.00654037	0.0412299	0.0293104	IL24/DKK1/VEGFC/LINC02577/NRG1/RNF128	6
OHM_METHYLATED_IN_ADULT_CANCERS	OHM_METHYLATED_IN_ADULT_CANCERS	3/582	27/40755	0.00656746	0.0412815	0.029347	CDH1/RARB/CDKN2B	3
XU_AKT1_TARGETS_6HR	XU_AKT1_TARGETS_6HR	3/582	27/40755	0.00656746	0.0412815	0.029347	IFIT3/IFIT1/IFIH1	3
FUJII_YBX1_TARGETS_DN	FUJII_YBX1_TARGETS_DN	8/582	193/40755	0.0068373	0.0425825	0.0302719	DKK1/E2F7/DTNA/SPC25/TFPI/LMNB1/FBXO5/MYBL1	8
BOYAULT_LIVER_CANCER_SUBCLASS_G23_UP	BOYAULT_LIVER_CANCER_SUBCLASS_G23_UP	4/582	53/40755	0.0069359	0.04306	0.0306114	DLGAP5/CENPA/TFPI/CCNE2	4
PAPASPYRIDONOS_UNSTABLE_ATEROSCLEROTIC_PLAQUE_UP	PAPASPYRIDONOS_UNSTABLE_ATEROSCLEROTIC_PLAQUE_UP	4/582	53/40755	0.0069359	0.04306	0.0306114	CTSS/IFIT3/RSAD2/CXCL2	4
GAUSSMANN_MLL_AF4_FUSION_TARGETS_A_UP	GAUSSMANN_MLL_AF4_FUSION_TARGETS_A_UP	8/582	194/40755	0.00704493	0.0435716	0.0309751	NRP1/NAV3/DTNA/RTP4/CENPE/PITX2/ARSJ/ANKRD50	8
PYEON_CANCER_HEAD_AND_NECK_VS_CERVICAL_UP	PYEON_CANCER_HEAD_AND_NECK_VS_CERVICAL_UP	8/582	194/40755	0.00704493	0.0435716	0.0309751	E2F8/E2F7/ATP8B1/MEIS1/LNPK/LMNB1/CCNE2/CDKN2B	8
ICHIBA_GRAFT_VERSUS_HOST_DISEASE_D7_UP	ICHIBA_GRAFT_VERSUS_HOST_DISEASE_D7_UP	6/582	118/40755	0.00709347	0.0438201	0.0311517	GBP4/CTSS/IFIT3/STAT1/CXCL2/HLA-DMB	6
HINATA_NFKB_TARGETS_KERATINOCYTE_UP	HINATA_NFKB_TARGETS_KERATINOCYTE_UP	5/582	84/40755	0.00714718	0.0440791	0.0313359	GBP1/CCL5/WNT5A/CXCL8/CXCL3	5
DORN_ADENOVIRUS_INFECTION_12HR_UP	DORN_ADENOVIRUS_INFECTION_12HR_UP	3/582	28/40755	0.00727853	0.0444703	0.031614	FUBP1/IFIT1/DDX58	3
BECKER_TAMOXIFEN_RESISTANCE_DN	BECKER_TAMOXIFEN_RESISTANCE_DN	4/582	54/40755	0.00740781	0.0450239	0.0320075	TM4SF1/CXCL8/GJA1/PEG10	4
TONKS_TARGETS_OF_RUNX1_RUNX1T1_FUSION_GRANULOCYTE_UP	TONKS_TARGETS_OF_RUNX1_RUNX1T1_FUSION_GRANULOCYTE_UP	4/582	54/40755	0.00740781	0.0450239	0.0320075	MEIS1/TM4SF1/GUCY1A1/ALDH1A1	4
WIERENGA_STAT5A_TARGETS_GROUP2	WIERENGA_STAT5A_TARGETS_GROUP2	4/582	54/40755	0.00740781	0.0450239	0.0320075	CCL5/KLF2/TSC22D2/CXCL8	4
ZHOU_INFLAMMATORY_RESPONSE_FIMA_DN	ZHOU_INFLAMMATORY_RESPONSE_FIMA_DN	10/582	280/40755	0.00742952	0.0451123	0.0320703	FPGT/SLC16A4/DNM3/CLEC2B/IFFO1/CHD9/C2orf74/CCDC148/CPS1/NUDT12	10
HESS_TARGETS_OF_HOXA9_AND_MEIS1_DN	HESS_TARGETS_OF_HOXA9_AND_MEIS1_DN	5/582	85/40755	0.00750679	0.0453431	0.0322344	CTSS/CDH1/CXCL3/H1-2/ANXA1	5
KIM_GLIS2_TARGETS_UP	KIM_GLIS2_TARGETS_UP	5/582	85/40755	0.00750679	0.0453431	0.0322344	CCL5/COL3A1/PDGFRA/HLA-DMB/COL1A2	5
SCHUETZ_BREAST_CANCER_DUCTAL_INVASIVE_DN	SCHUETZ_BREAST_CANCER_DUCTAL_INVASIVE_DN	5/582	85/40755	0.00750679	0.0453431	0.0322344	DNAJC12/DTNA/TM4SF1/TP63/CADPS2	5
RICKMAN_HEAD_AND_NECK_CANCER_F	RICKMAN_HEAD_AND_NECK_CANCER_F	4/582	55/40755	0.00790038	0.0464098	0.0329928	ABCA8/DDIT4L/CMYA5/PDK4	4
CERVERA_SDHB_TARGETS_1_UP	CERVERA_SDHB_TARGETS_1_UP	6/582	121/40755	0.00798543	0.0464098	0.0329928	PLBD1/TNFRSF19/PLEKHG4B/GPX8/SLCO5A1/SLC1A1	6
GILDEA_METASTASIS	GILDEA_METASTASIS	3/582	29/40755	0.00803341	0.0464098	0.0329928	GBP1/AKR1C3/COL5A2	3
VALK_AML_CLUSTER_16	VALK_AML_CLUSTER_16	3/582	29/40755	0.00803341	0.0464098	0.0329928	DACH1/WHAMMP3/TDRD7	3
TONKS_TARGETS_OF_RUNX1_RUNX1T1_FUSION_ERYTHROCYTE_UP	TONKS_TARGETS_OF_RUNX1_RUNX1T1_FUSION_ERYTHROCYTE_UP	7/582	159/40755	0.00811443	0.0464098	0.0329928	IFI44/KLF2/STAT1/ZNF217/TM4SF1/DKK2/COL1A2	7
FIGUEROA_AML_METHYLATION_CLUSTER_1_UP	FIGUEROA_AML_METHYLATION_CLUSTER_1_UP	6/582	122/40755	0.0082999	0.0464098	0.0329928	DNM3/CAVIN2/PCDHB9/ADGRG6/GNG11/ZCCHC12	6
LEE_NEURAL_CREST_STEM_CELL_DN	LEE_NEURAL_CREST_STEM_CELL_DN	6/582	122/40755	0.0082999	0.0464098	0.0329928	TRIM22/NAV3/SLITRK5/DTNA/ZIC1/DMD	6
EBAUER_TARGETS_OF_PAX3_FOXO1_FUSION_UP	EBAUER_TARGETS_OF_PAX3_FOXO1_FUSION_UP	8/582	200/40755	0.00839219	0.0464098	0.0329928	CASP10/PLA2G3/SRGAP3/RARB/TP63/FAM13A/XRCC4/BBS9	8
HOQUE_METHYLATED_IN_CANCER	HOQUE_METHYLATED_IN_CANCER	4/582	56/40755	0.00841397	0.0464323	0.0330087	CDH1/RARB/TWIST1/CDKN2B	4
LEE_LIVER_CANCER_MYC_E2F1_UP	LEE_LIVER_CANCER_MYC_E2F1_UP	4/582	56/40755	0.00841397	0.0464323	0.0330087	IFI44/CTSS/KIF20A/COL1A2	4
LEE_TARGETS_OF_PTCH1_AND_SUFU_UP	LEE_TARGETS_OF_PTCH1_AND_SUFU_UP	4/582	56/40755	0.00841397	0.0464323	0.0330087	CTSS/LRIG3/MAP2K6/CAVIN2	4
MULLIGAN_NTF3_SIGNALING_VIA_INSR_AND_IGF1R_DN	MULLIGAN_NTF3_SIGNALING_VIA_INSR_AND_IGF1R_DN	2/582	10/40755	0.00849134	0.0464482	0.03302	H1-0/PDK4	2
OSAWA_TNF_TARGETS	OSAWA_TNF_TARGETS	2/582	10/40755	0.00849134	0.0464482	0.03302	COL3A1/CXCL8	2
SCHLESINGER_METHYLATED_IN_COLON_CANCER	SCHLESINGER_METHYLATED_IN_COLON_CANCER	2/582	10/40755	0.00849134	0.0464482	0.03302	DKK1/PCDH10	2
SMID_BREAST_CANCER_RELAPSE_IN_LIVER_DN	SMID_BREAST_CANCER_RELAPSE_IN_LIVER_DN	2/582	10/40755	0.00849134	0.0464482	0.03302	DNAJC12/GLRB	2
WIERENGA_STAT5A_TARGETS_UP	WIERENGA_STAT5A_TARGETS_UP	8/582	201/40755	0.00863427	0.0471522	0.0335205	GBP4/CDHR1/CCL5/KLF2/STK17B/TSC22D2/CXCL8/TLE4	8
DOANE_RESPONSE_TO_ANDROGEN_DN	DOANE_RESPONSE_TO_ANDROGEN_DN	9/582	243/40755	0.00864981	0.0471522	0.0335205	CDKN2C/E2F8/TSC22D2/NMU/HERC6/GASK1B/NR2F1/MXD3/CCNE2	9
HOEBEKE_LYMPHOID_STEM_CELL_DN	HOEBEKE_LYMPHOID_STEM_CELL_DN	5/582	88/40755	0.00866086	0.0471522	0.0335205	ELF1/KLF2/TMEM45A/TNFSF10/MLLT3	5
KANG_IMMORTALIZED_BY_TERT_UP	KANG_IMMORTALIZED_BY_TERT_UP	5/582	88/40755	0.00866086	0.0471522	0.0335205	DKK1/CENPA/PPARG/WNT5A/PDGFC	5
BERENJENO_TRANSFORMED_BY_RHOA_FOREVER_DN	BERENJENO_TRANSFORMED_BY_RHOA_FOREVER_DN	3/582	30/40755	0.00883267	0.0479282	0.0340722	CAVIN2/CXCL2/GJA1	3
DAZARD_UV_RESPONSE_CLUSTER_G2	DAZARD_UV_RESPONSE_CLUSTER_G2	3/582	30/40755	0.00883267	0.0479282	0.0340722	CXCL8/CXCL3/CXCL2	3
LY_AGING_PREMATURE_DN	LY_AGING_PREMATURE_DN	3/582	30/40755	0.00883267	0.0479282	0.0340722	CENPA/CXCL8/HAS2	3
FERRANDO_T_ALL_WITH_MLL_ENL_FUSION_UP	FERRANDO_T_ALL_WITH_MLL_ENL_FUSION_UP	5/582	89/40755	0.00907132	0.0489662	0.0348101	CLEC2B/TCF4/CBLB/MYOM2/TLE4	5
HADDAD_B_LYMPHOCYTE_PROGENITOR	HADDAD_B_LYMPHOCYTE_PROGENITOR	10/582	289/40755	0.00916297	0.0494066	0.0351232	CDKN2C/RAG1/TCF4/LRIG1/ARAP2/H1-2/H1-4/H2BC5/BACH2/TLE4	10

## Sheet: go
ID	Description	GeneRatio	BgRatio	pvalue	p.adjust	qvalue	geneID	Count
GOBP_HOMOPHILIC_CELL_ADHESION_VIA_PLASMA_MEMBRANE_ADHESION_MOLECULES	GOBP_HOMOPHILIC_CELL_ADHESION_VIA_PLASMA_MEMBRANE_ADHESION_MOLECULES	21/582	170/40755	6.44042e-14	8.78536e-12	6.24551e-12	PCDH15/MYPN/CDHR1/CDH1/FAT4/PCDH10/CDH18/PCDHB2/PCDHB4/PCDHB9/PCDHB11/PCDHB12/PCDHB14/PCDHB10/PCDHGB2/PCDHGB6/PCDHGA11/PCDHGA12/PCDHGA9/PCDHGA10/PCDHGB7	21
GOBP_RESPONSE_TO_VIRUS	GOBP_RESPONSE_TO_VIRUS	28/582	391/40755	4.27021e-12	4.01338e-10	2.85311e-10	IFI44L/IFI44/GBP3/GBP1/RNASEL/IFIT3/IFIT1/TRIM34/TRIM22/TRIM21/OAS1/OAS2/LGALS9/CCL5/CARD8/RSAD2/NMI/IFIH1/STAT1/MX2/PARP9/DTX3L/RTP4/DDX60/TLR3/STING1/IFNE/DDX58	28
GOBP_DEFENSE_RESPONSE_TO_SYMBIONT	GOBP_DEFENSE_RESPONSE_TO_SYMBIONT	24/582	291/40755	7.76374e-12	7.0278e-10	4.99606e-10	IFI44L/GBP3/GBP1/RNASEL/IFIT3/IFIT1/TRIM34/TRIM22/TRIM21/OAS1/OAS2/CARD8/RSAD2/IFIH1/STAT1/MX2/PARP9/DTX3L/RTP4/DDX60/TLR3/STING1/IFNE/DDX58	24
GOBP_CELL_CELL_ADHESION_VIA_PLASMA_MEMBRANE_ADHESION_MOLECULES	GOBP_CELL_CELL_ADHESION_VIA_PLASMA_MEMBRANE_ADHESION_MOLECULES	23/582	277/40755	1.84965e-11	1.56606e-09	1.11331e-09	PCDH15/MYPN/CDHR1/CDH1/FAT4/PCDH10/CDH18/PCDHB2/PCDHB4/PCDHB9/PCDHB11/PCDHB12/PCDHB14/PCDHB10/PCDHGB2/PCDHGB6/PCDHGA11/PCDHGA12/PCDHGA9/PCDHGA10/PCDHGB7/CLDN12/IL1RAPL1	23
GOMF_OXIDOREDUCTION_DRIVEN_ACTIVE_TRANSMEMBRANE_TRANSPORTER_ACTIVITY	GOMF_OXIDOREDUCTION_DRIVEN_ACTIVE_TRANSMEMBRANE_TRANSPORTER_ACTIVITY	12/582	72/40755	4.53311e-10	3.11342e-08	2.21333e-08	MTCO2P12/MT-ND1/MT-ND2/MT-CO1/MT-CO2/MT-CO3/MT-ND3/MT-ND4L/MT-ND4/MT-ND5/MT-ND6/MT-CYB	12
GOMF_PRIMARY_ACTIVE_TRANSMEMBRANE_TRANSPORTER_ACTIVITY	GOMF_PRIMARY_ACTIVE_TRANSMEMBRANE_TRANSPORTER_ACTIVITY	17/582	179/40755	1.02417e-09	6.66152e-08	4.73567e-08	MTCO2P12/ABCC2/ATP7B/ABCA6/ABCA8/SLC1A1/MT-ND1/MT-ND2/MT-CO1/MT-CO2/MT-CO3/MT-ND3/MT-ND4L/MT-ND4/MT-ND5/MT-ND6/MT-CYB	17
GOBP_SYNAPSE_ASSEMBLY	GOBP_SYNAPSE_ASSEMBLY	17/582	180/40755	1.11623e-09	7.21251e-08	5.12737e-08	DNM3/DKK1/NPAS4/SLITRK5/CDH1/WNT5A/PCDHB2/PCDHB4/PCDHB9/PCDHB11/PCDHB14/PCDHB10/EPHA7/LRRN3/NRG1/MUSK/IL1RAPL1	17
GOCC_RESPIRASOME	GOCC_RESPIRASOME	13/582	101/40755	2.33223e-09	1.44063e-07	1.02414e-07	MTCO2P12/C15orf48/MT-ND1/MT-ND2/MT-CO1/MT-CO2/MT-CO3/MT-ND3/MT-ND4L/MT-ND4/MT-ND5/MT-ND6/MT-CYB	13
GOCC_INNER_MITOCHONDRIAL_MEMBRANE_PROTEIN_COMPLEX	GOCC_INNER_MITOCHONDRIAL_MEMBRANE_PROTEIN_COMPLEX	15/582	155/40755	7.60623e-09	4.18513e-07	2.97521e-07	MTCO2P12/C15orf48/MT-ND1/MT-ND2/MT-CO1/MT-CO2/MT-ATP8/MT-ATP6/MT-CO3/MT-ND3/MT-ND4L/MT-ND4/MT-ND5/MT-ND6/MT-CYB	15
GOMF_OXIDOREDUCTASE_ACTIVITY_ACTING_ON_NAD_P_H_QUINONE_OR_SIMILAR_COMPOUND_AS_ACCEPTOR	GOMF_OXIDOREDUCTASE_ACTIVITY_ACTING_ON_NAD_P_H_QUINONE_OR_SIMILAR_COMPOUND_AS_ACCEPTOR	10/582	57/40755	7.72338e-09	4.23772e-07	3.0126e-07	CRYZ/AKR1C3/AKR1C1/MT-ND1/MT-ND2/MT-ND3/MT-ND4L/MT-ND4/MT-ND5/MT-ND6	10
GOBP_ATP_SYNTHESIS_COUPLED_ELECTRON_TRANSPORT	GOBP_ATP_SYNTHESIS_COUPLED_ELECTRON_TRANSPORT	12/582	92/40755	8.26392e-09	4.52167e-07	3.21446e-07	MTCO2P12/MT-ND1/MT-ND2/MT-CO1/MT-CO2/MT-CO3/MT-ND3/MT-ND4L/MT-ND4/MT-ND5/MT-ND6/MT-CYB	12
GOBP_OXIDATIVE_PHOSPHORYLATION	GOBP_OXIDATIVE_PHOSPHORYLATION	14/582	139/40755	1.437e-08	7.58791e-07	5.39424e-07	MTCO2P12/MT-ND1/MT-ND2/MT-CO1/MT-CO2/MT-ATP8/MT-ATP6/MT-CO3/MT-ND3/MT-ND4L/MT-ND4/MT-ND5/MT-ND6/MT-CYB	14
GOBP_GLAND_DEVELOPMENT	GOBP_GLAND_DEVELOPMENT	24/582	432/40755	2.18275e-08	1.09099e-06	7.75583e-07	MTCO2P12/TGFBR3/PBX1/NRP1/E2F8/RAG1/E2F7/OAS2/ATP7B/CDH1/FASN/FRZB/CPS1/WNT5A/TP63/PDGFRA/EGF/PITX2/GJA1/SEMA3A/NRG1/CDKN2B/ANXA1/MT-CO2	24
GOBP_CELL_JUNCTION_ASSEMBLY	GOBP_CELL_JUNCTION_ASSEMBLY	23/582	421/40755	5.80627e-08	2.66478e-06	1.89439e-06	DNM3/NRP1/DKK1/NPAS4/THSD1/SLITRK5/CDH1/WNT5A/CDH18/PCDHB2/PCDHB4/PCDHB9/PCDHB11/PCDHB14/PCDHB10/EPHA7/GJA1/CLDN12/LRRN3/NRG1/MUSK/ARHGAP6/IL1RAPL1	23
GOBP_RESPIRATORY_ELECTRON_TRANSPORT_CHAIN	GOBP_RESPIRATORY_ELECTRON_TRANSPORT_CHAIN	12/582	113/40755	8.57977e-08	3.81675e-06	2.71333e-06	MTCO2P12/MT-ND1/MT-ND2/MT-CO1/MT-CO2/MT-CO3/MT-ND3/MT-ND4L/MT-ND4/MT-ND5/MT-ND6/MT-CYB	12
GOMF_ACTIVE_TRANSMEMBRANE_TRANSPORTER_ACTIVITY	GOMF_ACTIVE_TRANSMEMBRANE_TRANSPORTER_ACTIVITY	22/582	406/40755	1.29529e-07	5.54324e-06	3.94069e-06	MTCO2P12/SLC16A4/ABCC2/ATP7B/ABCA6/ABCA8/SLC4A5/SLC9A9/SLC10A4/SLCO5A1/SLC1A1/MT-ND1/MT-ND2/MT-CO1/MT-CO2/MT-CO3/MT-ND3/MT-ND4L/MT-ND4/MT-ND5/MT-ND6/MT-CYB	22
GOBP_POSITIVE_REGULATION_OF_BINDING	GOBP_POSITIVE_REGULATION_OF_BINDING	14/582	171/40755	1.96258e-07	8.06505e-06	5.73345e-06	NRP1/TRIM21/KDM4D/GCG/H1-0/PPARG/WNT5A/PARP9/DTX3L/EGF/STING1/HFE/PRKN/TWIST1	14
GOBP_SYNAPSE_ORGANIZATION	GOBP_SYNAPSE_ORGANIZATION	22/582	418/40755	2.13435e-07	8.69735e-06	6.18295e-06	DNM3/NRP1/DKK1/NPAS4/SLITRK5/CDH1/WNT5A/GLRB/PCDHB2/PCDHB4/PCDHB9/PCDHB11/PCDHB14/PCDHB10/EPHA7/LRRN3/NRG1/SLC1A1/MUSK/CDKL5/IL1RAPL1/PAK3	22
GOMF_ELECTRON_TRANSFER_ACTIVITY	GOMF_ELECTRON_TRANSFER_ACTIVITY	12/582	125/40755	2.6195e-07	1.04583e-05	7.4348e-06	MTCO2P12/MT-ND1/MT-ND2/MT-CO1/MT-CO2/MT-CO3/MT-ND3/MT-ND4L/MT-ND4/MT-ND5/MT-ND6/MT-CYB	12
GOBP_REGULATION_OF_BINDING	GOBP_REGULATION_OF_BINDING	20/582	367/40755	4.3908e-07	1.66503e-05	1.18367e-05	TGFBR3/NRP1/DKK1/IFIT1/TRIM21/KDM4D/ARHGAP28/GCG/MAP2/H1-0/PPARG/WNT5A/CBLB/PARP9/DTX3L/EGF/STING1/HFE/PRKN/TWIST1	20
GOBP_REGULATION_OF_VIRAL_PROCESS	GOBP_REGULATION_OF_VIRAL_PROCESS	13/582	159/40755	5.42298e-07	2.01763e-05	1.43434e-05	RNASEL/IFIT1/TRIM34/TRIM22/TRIM21/OAS1/OAS2/LGALS9/CCL5/RSAD2/IFIH1/STAT1/CXCL8	13
GOMF_OXIDOREDUCTASE_ACTIVITY_ACTING_ON_NAD_P_H	GOMF_OXIDOREDUCTASE_ACTIVITY_ACTING_ON_NAD_P_H	10/582	88/40755	5.43363e-07	2.01763e-05	1.43434e-05	CRYZ/AKR1C3/AKR1C1/MT-ND1/MT-ND2/MT-ND3/MT-ND4L/MT-ND4/MT-ND5/MT-ND6	10
GOBP_AEROBIC_RESPIRATION	GOBP_AEROBIC_RESPIRATION	14/582	187/40755	5.84991e-07	2.15996e-05	1.53551e-05	MTCO2P12/MT-ND1/MT-ND2/MT-CO1/MT-CO2/MT-ATP8/MT-ATP6/MT-CO3/MT-ND3/MT-ND4L/MT-ND4/MT-ND5/MT-ND6/MT-CYB	14
GOBP_RESPONSE_TO_INTERFERON_GAMMA	GOBP_RESPONSE_TO_INTERFERON_GAMMA	12/582	139/40755	8.27154e-07	2.9502e-05	2.0973e-05	GBP3/GBP1/GBP4/TRIM21/LGALS9/CCL5/NMI/STAT1/PPARG/WNT5A/PARP9/TLR3	12
GOBP_CELLULAR_RESPONSE_TO_INTERFERON_GAMMA	GOBP_CELLULAR_RESPONSE_TO_INTERFERON_GAMMA	11/582	117/40755	1.01605e-06	3.54498e-05	2.52012e-05	GBP3/GBP1/GBP4/LGALS9/CCL5/NMI/STAT1/PPARG/WNT5A/PARP9/TLR3	11
GOBP_HEPATOCYTE_DIFFERENTIATION	GOBP_HEPATOCYTE_DIFFERENTIATION	5/582	15/40755	1.55746e-06	5.11591e-05	3.6369e-05	E2F8/E2F7/FRZB/CPS1/ANXA1	5
GOBP_SENSORY_ORGAN_MORPHOGENESIS	GOBP_SENSORY_ORGAN_MORPHOGENESIS	16/582	266/40755	1.73997e-06	5.63997e-05	4.00945e-05	HMX2/LRIG3/MEIS1/FRZB/COL5A2/RARB/WNT5A/LRIG1/ZIC1/PITX2/HCN1/TWIST1/GNGT1/INSIG1/SLC1A1/TDRD7	16
GOBP_CALCIUM_DEPENDENT_CELL_CELL_ADHESION_VIA_PLASMA_MEMBRANE_CELL_ADHESION_MOLECULES	GOBP_CALCIUM_DEPENDENT_CELL_CELL_ADHESION_VIA_PLASMA_MEMBRANE_CELL_ADHESION_MOLECULES	7/582	43/40755	2.41127e-06	7.54214e-05	5.36171e-05	CDH18/PCDHB2/PCDHB4/PCDHB9/PCDHB11/PCDHB14/PCDHB10	7
GOMF_NADH_DEHYDROGENASE_ACTIVITY	GOMF_NADH_DEHYDROGENASE_ACTIVITY	7/582	45/40755	3.3129e-06	9.9962e-05	7.1063e-05	MT-ND1/MT-ND2/MT-ND3/MT-ND4L/MT-ND4/MT-ND5/MT-ND6	7
GOBP_CELLULAR_RESPONSE_TO_EXOGENOUS_DSRNA	GOBP_CELLULAR_RESPONSE_TO_EXOGENOUS_DSRNA	5/582	18/40755	4.28875e-06	0.000126493	8.99235e-05	IFIT1/IFIH1/TLR3/STING1/DDX58	5
GOBP_I_KAPPAB_KINASE_NF_KAPPAB_SIGNALING	GOBP_I_KAPPAB_KINASE_NF_KAPPAB_SIGNALING	16/582	288/40755	4.82601e-06	0.000141489	0.000100584	TRIM34/TRIM22/TRIM21/TNFRSF19/LGALS9/CARD8/STAT1/CASP10/WNT5A/TNFSF10/TLR3/TICAM2/UFL1/GJA1/PRKN/LPAR1	16
GOBP_ELECTRON_TRANSPORT_CHAIN	GOBP_ELECTRON_TRANSPORT_CHAIN	12/582	167/40755	5.67331e-06	0.000161275	0.00011465	MTCO2P12/MT-ND1/MT-ND2/MT-CO1/MT-CO2/MT-CO3/MT-ND3/MT-ND4L/MT-ND4/MT-ND5/MT-ND6/MT-CYB	12
GOBP_REGULATION_OF_PROTEIN_BINDING	GOBP_REGULATION_OF_PROTEIN_BINDING	13/582	197/40755	5.94042e-06	0.000166697	0.000118505	TGFBR3/NRP1/DKK1/IFIT1/TRIM21/GCG/MAP2/WNT5A/CBLB/DTX3L/STING1/HFE/PRKN	13
GOCC_NADH_DEHYDROGENASE_COMPLEX	GOCC_NADH_DEHYDROGENASE_COMPLEX	7/582	49/40755	5.96925e-06	0.000167267	0.00011891	MT-ND1/MT-ND2/MT-ND3/MT-ND4L/MT-ND4/MT-ND5/MT-ND6	7
GOBP_NEGATIVE_REGULATION_OF_VIRAL_PROCESS	GOBP_NEGATIVE_REGULATION_OF_VIRAL_PROCESS	9/582	91/40755	6.43829e-06	0.000178626	0.000126985	RNASEL/IFIT1/TRIM21/OAS1/OAS2/CCL5/RSAD2/IFIH1/STAT1	9
GOBP_CELLULAR_RESPIRATION	GOBP_CELLULAR_RESPIRATION	14/582	231/40755	7.01462e-06	0.000186958	0.000132909	MTCO2P12/MT-ND1/MT-ND2/MT-CO1/MT-CO2/MT-ATP8/MT-ATP6/MT-CO3/MT-ND3/MT-ND4L/MT-ND4/MT-ND5/MT-ND6/MT-CYB	14
GOBP_MITOCHONDRIAL_ELECTRON_TRANSPORT_NADH_TO_UBIQUINONE	GOBP_MITOCHONDRIAL_ELECTRON_TRANSPORT_NADH_TO_UBIQUINONE	7/582	51/40755	7.84934e-06	0.000206682	0.00014693	MT-ND1/MT-ND2/MT-ND3/MT-ND4L/MT-ND4/MT-ND5/MT-ND6	7
GOBP_EMBRYONIC_ORGAN_DEVELOPMENT	GOBP_EMBRYONIC_ORGAN_DEVELOPMENT	20/582	451/40755	9.91908e-06	0.000254361	0.000180825	PBX1/HMX2/E2F8/ARID2/LRIG3/E2F7/FRZB/RARB/WNT5A/LRIG1/ZIC1/PDGFRA/CXCL8/PITX2/PDGFC/BMP5/GJA1/TWIST1/INSIG1/MMP16	20
GOBP_TYPE_I_INTERFERON_PRODUCTION	GOBP_TYPE_I_INTERFERON_PRODUCTION	9/582	98/40755	1.1835e-05	0.000298427	0.000212152	TRIM21/OAS1/OAS2/NMI/IFIH1/STAT1/TLR3/STING1/DDX58	9
GOBP_OSSIFICATION	GOBP_OSSIFICATION	19/582	419/40755	1.20694e-05	0.000303947	0.000216076	PBX1/DKK1/LGR4/MAP2K6/FASN/COL5A2/PPARG/WNT5A/TP63/VEGFC/PTGER4/BMP5/UFL1/GJA1/FBXO5/TWIST1/COL1A2/LRRC17/MMP16	19
GOBP_PATTERN_RECOGNITION_RECEPTOR_SIGNALING_PATHWAY	GOBP_PATTERN_RECOGNITION_RECEPTOR_SIGNALING_PATHWAY	12/582	180/40755	1.21589e-05	0.00030581	0.0002174	CTSS/LGR4/OAS1/LGALS9/MAP2K6/RSAD2/NMI/IFIH1/DDX60/TLR3/TICAM2/DDX58	12
GOBP_PROTON_TRANSMEMBRANE_TRANSPORT	GOBP_PROTON_TRANSMEMBRANE_TRANSPORT	11/582	153/40755	1.37738e-05	0.000339899	0.000241634	MTCO2P12/SLC9A9/TWIST1/MT-CO1/MT-CO2/MT-ATP8/MT-ATP6/MT-CO3/MT-ND4/MT-ND5/MT-CYB	11
GOCC_MITOCHONDRIAL_PROTEIN_CONTAINING_COMPLEX	GOCC_MITOCHONDRIAL_PROTEIN_CONTAINING_COMPLEX	15/582	281/40755	1.52177e-05	0.000372719	0.000264966	MTCO2P12/C15orf48/MT-ND1/MT-ND2/MT-CO1/MT-CO2/MT-ATP8/MT-ATP6/MT-CO3/MT-ND3/MT-ND4L/MT-ND4/MT-ND5/MT-ND6/MT-CYB	15
GOBP_CELLULAR_RESPONSE_TO_DSRNA	GOBP_CELLULAR_RESPONSE_TO_DSRNA	5/582	23/40755	1.58773e-05	0.000387328	0.000275351	IFIT1/IFIH1/TLR3/STING1/DDX58	5
GOBP_ORGANIC_ACID_BIOSYNTHETIC_PROCESS	GOBP_ORGANIC_ACID_BIOSYNTHETIC_PROCESS	16/582	318/40755	1.65964e-05	0.000401821	0.000285655	DPYD/AKR1C3/ASAH2B/ASAH2/FADS2/FASN/CPS1/PECR/PLA2G3/DHFR2/STARD4/ALDH8A1/PDK4/INSIG1/ALDH1A1/ANXA1	16
GOBP_VIRAL_LIFE_CYCLE	GOBP_VIRAL_LIFE_CYCLE	16/582	318/40755	1.65964e-05	0.000401821	0.000285655	RNASEL/NRP1/IFIT1/TRIM34/TRIM22/TRIM21/OAS1/OAS2/LGALS9/CCL5/LDLR/RSAD2/IFIH1/CXCL8/HAVCR1/PRKN	16
GOBP_INTERFERON_BETA_PRODUCTION	GOBP_INTERFERON_BETA_PRODUCTION	7/582	57/40755	1.66481e-05	0.000401821	0.000285655	OAS1/OAS2/NMI/IFIH1/TLR3/STING1/DDX58	7
GOBP_NEGATIVE_REGULATION_OF_VIRAL_GENOME_REPLICATION	GOBP_NEGATIVE_REGULATION_OF_VIRAL_GENOME_REPLICATION	7/582	57/40755	1.66481e-05	0.000401821	0.000285655	RNASEL/IFIT1/OAS1/OAS2/CCL5/RSAD2/IFIH1	7
GOBP_RESPONSE_TO_ACID_CHEMICAL	GOBP_RESPONSE_TO_ACID_CHEMICAL	10/582	129/40755	1.75709e-05	0.000421839	0.000299885	SESN3/KLF2/COL3A1/COL5A2/CPS1/PDGFRA/GLRB/PDGFC/UFL1/COL1A2	10
GOBP_BONE_DEVELOPMENT	GOBP_BONE_DEVELOPMENT	13/582	218/40755	1.75882e-05	0.000421839	0.000299885	MAP2K6/MEIS1/COL3A1/RARB/PITX2/PDGFC/PTGER4/GJA1/TWIST1/LRRC17/INSIG1/MMP16/HAS2	13
GOBP_POSITIVE_REGULATION_OF_INTERFERON_BETA_PRODUCTION	GOBP_POSITIVE_REGULATION_OF_INTERFERON_BETA_PRODUCTION	6/582	39/40755	1.80686e-05	0.000430207	0.000305834	OAS1/OAS2/IFIH1/TLR3/STING1/DDX58	6
GOBP_POSITIVE_REGULATION_OF_TYPE_I_INTERFERON_PRODUCTION	GOBP_POSITIVE_REGULATION_OF_TYPE_I_INTERFERON_PRODUCTION	7/582	58/40755	1.87016e-05	0.000443131	0.000315022	OAS1/OAS2/IFIH1/STAT1/TLR3/STING1/DDX58	7
GOBP_POSITIVE_REGULATION_OF_I_KAPPAB_KINASE_NF_KAPPAB_SIGNALING	GOBP_POSITIVE_REGULATION_OF_I_KAPPAB_KINASE_NF_KAPPAB_SIGNALING	12/582	188/40755	1.87915e-05	0.000444725	0.000316155	TRIM34/TRIM22/TRIM21/TNFRSF19/LGALS9/CASP10/TNFSF10/TLR3/TICAM2/GJA1/PRKN/LPAR1	12
GOBP_NEGATIVE_REGULATION_OF_LOCOMOTION	GOBP_NEGATIVE_REGULATION_OF_LOCOMOTION	18/582	396/40755	1.97057e-05	0.000464681	0.000330342	IL24/NRP1/PRKG1/ARID2/NAV3/STARD13/DACH1/CDH1/COL3A1/PPARG/SRGAP3/WNT5A/PTGER4/MCTP1/BMP5/GJA1/SEMA3A/NRG1	18
GOBP_IMMUNE_RESPONSE_REGULATING_SIGNALING_PATHWAY	GOBP_IMMUNE_RESPONSE_REGULATING_SIGNALING_PATHWAY	20/582	479/40755	2.34995e-05	0.000538625	0.000382909	GBP1/CTSS/LGR4/OAS1/ELF1/LGALS9/MAP2K6/RSAD2/NMI/IFIH1/SLC39A10/CBLB/MAPK10/DDX60/TLR3/TICAM2/BTN3A2/BTN3A1/DDX58/PAK3	20
GOBP_POSITIVE_REGULATION_OF_PROTEIN_BINDING	GOBP_POSITIVE_REGULATION_OF_PROTEIN_BINDING	8/582	83/40755	2.54101e-05	0.000573713	0.000407853	NRP1/TRIM21/GCG/WNT5A/DTX3L/STING1/HFE/PRKN	8
GOCC_CYTOCHROME_COMPLEX	GOCC_CYTOCHROME_COMPLEX	6/582	42/40755	2.80168e-05	0.000621845	0.00044207	MTCO2P12/C15orf48/MT-CO1/MT-CO2/MT-CO3/MT-CYB	6
GOBP_REGULATION_OF_VIRAL_GENOME_REPLICATION	GOBP_REGULATION_OF_VIRAL_GENOME_REPLICATION	8/582	87/40755	3.58145e-05	0.000737446	0.000524251	RNASEL/IFIT1/OAS1/OAS2/CCL5/RSAD2/IFIH1/CXCL8	8
GOBP_POSITIVE_REGULATION_OF_RESPONSE_TO_CYTOKINE_STIMULUS	GOBP_POSITIVE_REGULATION_OF_RESPONSE_TO_CYTOKINE_STIMULUS	7/582	64/40755	3.58906e-05	0.000737446	0.000524251	IFIH1/WNT5A/PARP9/TICAM2/STING1/PRKN/DDX58	7
GOCC_LATERAL_PLASMA_MEMBRANE	GOCC_LATERAL_PLASMA_MEMBRANE	7/582	64/40755	3.58906e-05	0.000737446	0.000524251	VANGL1/CDH1/KCNB1/GJA1/CLDN12/ANXA1/DMD	7
GOBP_INTERFERON_ALPHA_PRODUCTION	GOBP_INTERFERON_ALPHA_PRODUCTION	5/582	27/40755	3.63372e-05	0.000745843	0.00053022	NMI/IFIH1/STAT1/TLR3/DDX58	5
GOBP_VIRAL_PROCESS	GOBP_VIRAL_PROCESS	18/582	415/40755	3.63903e-05	0.000746153	0.00053044	RNASEL/NRP1/IFIT1/TRIM34/TRIM22/TRIM21/OAS1/OAS2/LGALS9/CCL5/LDLR/RSAD2/IFIH1/STAT1/PARP9/CXCL8/HAVCR1/PRKN	18
GOBP_APPENDAGE_MORPHOGENESIS	GOBP_APPENDAGE_MORPHOGENESIS	10/582	142/40755	4.02461e-05	0.000806688	0.000573474	PBX1/DKK1/LNPK/COL3A1/RARB/WNT5A/TP63/TBC1D32/GJA1/TWIST1	10
GOCC_RESPIRATORY_CHAIN_COMPLEX_IV	GOCC_RESPIRATORY_CHAIN_COMPLEX_IV	5/582	28/40755	4.37184e-05	0.000870072	0.000618534	MTCO2P12/C15orf48/MT-CO1/MT-CO2/MT-CO3	5
GOBP_ATP_METABOLIC_PROCESS	GOBP_ATP_METABOLIC_PROCESS	14/582	273/40755	4.49666e-05	0.000892201	0.000634266	MTCO2P12/MT-ND1/MT-ND2/MT-CO1/MT-CO2/MT-ATP8/MT-ATP6/MT-CO3/MT-ND3/MT-ND4L/MT-ND4/MT-ND5/MT-ND6/MT-CYB	14
GOMF_OXIDOREDUCTASE_ACTIVITY_ACTING_ON_THE_CH_CH_GROUP_OF_DONORS_NAD_OR_NADP_AS_ACCEPTOR	GOMF_OXIDOREDUCTASE_ACTIVITY_ACTING_ON_THE_CH_CH_GROUP_OF_DONORS_NAD_OR_NADP_AS_ACCEPTOR	5/582	29/40755	5.22078e-05	0.00101738	0.000723255	DPYD/AKR1C3/AKR1C1/FASN/PECR	5
GOBP_SENSORY_SYSTEM_DEVELOPMENT	GOBP_SENSORY_SYSTEM_DEVELOPMENT	17/582	388/40755	5.24929e-05	0.00102091	0.000725765	PBX1/NRP1/MEIS1/SLC4A5/COL5A2/RARB/WNT5A/PDGFRA/PITX2/HCN1/TBC1D32/GJA1/TWIST1/SEMA3A/GNGT1/SLC1A1/TDRD7	17
GOBP_REGULATION_OF_RESPONSE_TO_BIOTIC_STIMULUS	GOBP_REGULATION_OF_RESPONSE_TO_BIOTIC_STIMULUS	16/582	350/40755	5.25882e-05	0.00102175	0.000726363	IFIT1/TRIM21/OAS1/LGALS9/CCL5/CARD8/NMI/STAT1/PPARG/WNT5A/PARP9/DTX3L/DDX60/STING1/DDX58/PAK3	16
GOBP_APPENDAGE_DEVELOPMENT	GOBP_APPENDAGE_DEVELOPMENT	11/582	177/40755	5.29933e-05	0.00102658	0.000729793	PBX1/DKK1/LNPK/COL3A1/RARB/WNT5A/TP63/PITX2/TBC1D32/GJA1/TWIST1	11
GOBP_REGULATION_OF_RESPONSE_TO_CYTOKINE_STIMULUS	GOBP_REGULATION_OF_RESPONSE_TO_CYTOKINE_STIMULUS	11/582	178/40755	5.57684e-05	0.00107135	0.00076162	OAS1/CCL5/CARD8/IFIH1/PPARG/WNT5A/PARP9/TICAM2/STING1/PRKN/DDX58	11
GOBP_EMBRYONIC_APPENDAGE_MORPHOGENESIS	GOBP_EMBRYONIC_APPENDAGE_MORPHOGENESIS	9/582	119/40755	5.58498e-05	0.00107135	0.00076162	PBX1/DKK1/LNPK/RARB/WNT5A/TP63/TBC1D32/GJA1/TWIST1	9
GOCC_OXIDOREDUCTASE_COMPLEX	GOCC_OXIDOREDUCTASE_COMPLEX	9/582	120/40755	5.96243e-05	0.00113598	0.000807572	MT-ND1/MT-ND2/MT-CO1/MT-ND3/MT-ND4L/MT-ND4/MT-ND5/MT-ND6/MT-CYB	9
GOBP_POSITIVE_REGULATION_OF_DOUBLE_STRAND_BREAK_REPAIR_VIA_NONHOMOLOGOUS_END_JOINING	GOBP_POSITIVE_REGULATION_OF_DOUBLE_STRAND_BREAK_REPAIR_VIA_NONHOMOLOGOUS_END_JOINING	4/582	16/40755	6.53576e-05	0.00123089	0.000875041	KDM4D/PARP9/DTX3L/SHLD3	4
GOCC_TRANSPORTER_COMPLEX	GOCC_TRANSPORTER_COMPLEX	17/582	396/40755	6.74016e-05	0.00126454	0.000898959	KCNC1/CACNG4/ATP8B1/KCNB1/ATP10D/GLRB/HCN1/TMEM249/MT-ND1/MT-ND2/MT-CO1/MT-ND3/MT-ND4L/MT-ND4/MT-ND5/MT-ND6/MT-CYB	17
GOBP_MONOCARBOXYLIC_ACID_BIOSYNTHETIC_PROCESS	GOBP_MONOCARBOXYLIC_ACID_BIOSYNTHETIC_PROCESS	12/582	215/40755	6.96371e-05	0.0013015	0.000925239	AKR1C3/ASAH2B/ASAH2/FADS2/FASN/PECR/PLA2G3/STARD4/ALDH8A1/PDK4/INSIG1/ANXA1	12
GOBP_POSITIVE_REGULATION_OF_KINASE_ACTIVITY	GOBP_POSITIVE_REGULATION_OF_KINASE_ACTIVITY	19/582	477/40755	6.97925e-05	0.00130317	0.000926423	DKK1/BORA/CCL5/MAP2K6/ETAA1/GCG/NEK10/WNT5A/PDGFRA/EPGN/CENPE/EGF/PDGFC/VEGFC/TLR3/EPHA7/NRG1/SLC1A1/MUSK	19
GOBP_POSITIVE_REGULATION_OF_DEFENSE_RESPONSE_TO_VIRUS_BY_HOST	GOBP_POSITIVE_REGULATION_OF_DEFENSE_RESPONSE_TO_VIRUS_BY_HOST	5/582	31/40755	7.2959e-05	0.00135074	0.000960241	STAT1/PARP9/DTX3L/STING1/DDX58	5
GOBP_EYE_MORPHOGENESIS	GOBP_EYE_MORPHOGENESIS	10/582	154/40755	7.98453e-05	0.0014617	0.00103912	MEIS1/COL5A2/RARB/WNT5A/PITX2/HCN1/TWIST1/GNGT1/SLC1A1/TDRD7	10
GOBP_EAR_DEVELOPMENT	GOBP_EAR_DEVELOPMENT	12/582	219/40755	8.30199e-05	0.00151276	0.00107542	MCOLN3/PCDH15/HMX2/LRIG3/ATP8B1/FRZB/WNT5A/LRIG1/ZIC1/BMP5/TWIST1/INSIG1	12
GOBP_ANTIVIRAL_INNATE_IMMUNE_RESPONSE	GOBP_ANTIVIRAL_INNATE_IMMUNE_RESPONSE	4/582	17/40755	8.45033e-05	0.00153268	0.00108959	IFIT1/OAS1/CARD8/DDX58	4
GOBP_CYTOKINE_MEDIATED_SIGNALING_PATHWAY	GOBP_CYTOKINE_MEDIATED_SIGNALING_PATHWAY	19/582	485/40755	8.67466e-05	0.00156903	0.00111542	OAS1/OAS2/TNFRSF19/CCL5/CARD8/NMI/STAT1/GPR35/PPARG/WNT5A/PARP9/CXCL8/CXCL3/CXCL2/TICAM2/STING1/PRKN/SLC1A1/IFNE	19
GOBP_DIENCEPHALON_DEVELOPMENT	GOBP_DIENCEPHALON_DEVELOPMENT	7/582	75/40755	0.000100188	0.00177137	0.00125927	NRP1/KCNC1/CDH1/WNT5A/PITX2/NDNF/SEMA3A	7
GOBP_MITOCHONDRIAL_ELECTRON_TRANSPORT_CYTOCHROME_C_TO_OXYGEN	GOBP_MITOCHONDRIAL_ELECTRON_TRANSPORT_CYTOCHROME_C_TO_OXYGEN	4/582	18/40755	0.000107422	0.00187396	0.0013322	MTCO2P12/MT-CO1/MT-CO2/MT-CO3	4
GOBP_FATTY_ACID_BIOSYNTHETIC_PROCESS	GOBP_FATTY_ACID_BIOSYNTHETIC_PROCESS	10/582	162/40755	0.000121555	0.00208351	0.00148117	AKR1C3/ASAH2B/ASAH2/FADS2/FASN/PECR/PLA2G3/PDK4/INSIG1/ANXA1	10
GOBP_REGULATION_OF_SMALL_GTPASE_MEDIATED_SIGNAL_TRANSDUCTION	GOBP_REGULATION_OF_SMALL_GTPASE_MEDIATED_SIGNAL_TRANSDUCTION	14/582	300/40755	0.000122551	0.00209876	0.00149201	NRP1/STARD13/ARHGAP28/ARHGAP25/COL3A1/GPR35/SRGAP3/FAM13A/PLEKHG4B/RASA1/TIAM2/NRG1/LPAR1/ARHGAP6	14
GOBP_REGULATION_OF_CELLULAR_KETONE_METABOLIC_PROCESS	GOBP_REGULATION_OF_CELLULAR_KETONE_METABOLIC_PROCESS	9/582	132/40755	0.000124436	0.00212918	0.00151363	AKR1C3/PLA2G3/PPARG/STARD4/BMP5/TWIST1/PDK4/INSIG1/ANXA1	9
GOBP_FOREBRAIN_DEVELOPMENT	GOBP_FOREBRAIN_DEVELOPMENT	16/582	377/40755	0.000124707	0.00213196	0.00151561	NRP1/PRKG1/DKK1/KCNC1/CDH1/COL3A1/PGAP1/RARB/WNT5A/PITX2/METTL14/NDNF/FAT4/SEMA3A/FOXP2/NRG1	16
GOBP_REGULATION_OF_HORMONE_LEVELS	GOBP_REGULATION_OF_HORMONE_LEVELS	19/582	499/40755	0.000125314	0.00213861	0.00152034	AKR1C3/AKR1C1/BCO2/DHRS7/CCL5/GCG/KCNB1/PLA2G3/PPARG/BCHE/PDGFRA/HFE/BMP5/GJA1/ALDH8A1/PRKN/PTPRN2/ALDH1A1/ANXA1	19
GOBP_INTRACELLULAR_RECEPTOR_SIGNALING_PATHWAY	GOBP_INTRACELLULAR_RECEPTOR_SIGNALING_PATHWAY	13/582	265/40755	0.000129784	0.00219961	0.0015637	AKR1C3/MAP2K6/KLF2/IFIH1/PPARG/RARB/TP63/DDX60/PLPP1/NR2F1/UFL1/TWIST1/DDX58	13
GOBP_CELLULAR_RESPONSE_TO_FATTY_ACID	GOBP_CELLULAR_RESPONSE_TO_FATTY_ACID	5/582	35/40755	0.00013299	0.00224041	0.00159271	AKR1C3/AKR1C1/LDLR/CPS1/PDK4	5
GOBP_MAINTENANCE_OF_BLOOD_BRAIN_BARRIER	GOBP_MAINTENANCE_OF_BLOOD_BRAIN_BARRIER	5/582	35/40755	0.00013299	0.00224041	0.00159271	GJA1/LAMA2/CLDN12/SLC1A1/DMD	5
GOBP_RETINAL_METABOLIC_PROCESS	GOBP_RETINAL_METABOLIC_PROCESS	4/582	19/40755	0.000134534	0.0022606	0.00160706	AKR1C3/AKR1C1/BCO2/ALDH8A1	4
GOBP_VIRAL_GENOME_REPLICATION	GOBP_VIRAL_GENOME_REPLICATION	9/582	134/40755	0.000139534	0.00233463	0.00165969	RNASEL/IFIT1/OAS1/OAS2/CCL5/RSAD2/IFIH1/CXCL8/PRKN	9
GOBP_RESPONSE_TO_DSRNA	GOBP_RESPONSE_TO_DSRNA	6/582	56/40755	0.000146466	0.00240957	0.00171296	IFIT1/IFIH1/TLR3/STING1/IFNE/DDX58	6
GOBP_MAMMARY_GLAND_DEVELOPMENT	GOBP_MAMMARY_GLAND_DEVELOPMENT	9/582	135/40755	0.000147638	0.00242049	0.00172073	MTCO2P12/OAS2/ATP7B/FASN/WNT5A/EGF/GJA1/NRG1/MT-CO2	9
GOBP_POSITIVE_REGULATION_OF_TUMOR_NECROSIS_FACTOR_SUPERFAMILY_CYTOKINE_PRODUCTION	GOBP_POSITIVE_REGULATION_OF_TUMOR_NECROSIS_FACTOR_SUPERFAMILY_CYTOKINE_PRODUCTION	8/582	107/40755	0.000155806	0.00243614	0.00173185	OAS1/OAS2/LGALS9/IFIH1/WNT5A/TLR3/TWIST1/DDX58	8
GOBP_NEGATIVE_REGULATION_OF_NEURON_PROJECTION_DEVELOPMENT	GOBP_NEGATIVE_REGULATION_OF_NEURON_PROJECTION_DEVELOPMENT	9/582	136/40755	0.000156131	0.00243614	0.00173185	DNM3/NRP1/DKK1/MAP2/WNT5A/NR2F1/EPHA7/SEMA3A/LPAR1	9
GOBP_NEGATIVE_REGULATION_OF_IMMUNE_SYSTEM_PROCESS	GOBP_NEGATIVE_REGULATION_OF_IMMUNE_SYSTEM_PROCESS	17/582	425/40755	0.000157382	0.00243614	0.00173185	GBP1/TRIM21/OAS1/ELF1/LGALS9/LDLR/NMI/COL3A1/PPARG/CBLB/TLR3/PTGER4/HFE/BMP5/LRRC17/PAG1/ANXA1	17
GOMF_OXIDOREDUCTASE_ACTIVITY_ACTING_ON_A_HEME_GROUP_OF_DONORS	GOMF_OXIDOREDUCTASE_ACTIVITY_ACTING_ON_A_HEME_GROUP_OF_DONORS	4/582	20/40755	0.000166272	0.00255562	0.00181679	MTCO2P12/MT-CO1/MT-CO2/MT-CO3	4
GOBP_REGULATION_OF_NEURON_PROJECTION_DEVELOPMENT	GOBP_REGULATION_OF_NEURON_PROJECTION_DEVELOPMENT	17/582	431/40755	0.000185588	0.00280424	0.00199353	DNM3/NRP1/DKK1/MAP2/PLA2G3/WNT5A/NDNF/NR2F1/BMP5/EPHA7/FIG4/TIAM2/SEMA3A/LPAR1/CDKL5/IL1RAPL1/PAK3	17
GOBP_POSITIVE_REGULATION_OF_INTERFERON_ALPHA_PRODUCTION	GOBP_POSITIVE_REGULATION_OF_INTERFERON_ALPHA_PRODUCTION	4/582	21/40755	0.000203082	0.00303818	0.00215985	IFIH1/STAT1/TLR3/DDX58	4
GOBP_REGULATION_OF_SIGNALING_RECEPTOR_ACTIVITY	GOBP_REGULATION_OF_SIGNALING_RECEPTOR_ACTIVITY	10/582	173/40755	0.000207825	0.00308564	0.00219358	NRP1/DKK1/CACNG4/LYPD6/PPARG/CBLB/EPGN/DKK2/EGF/HFE	10
GOBP_DIGESTIVE_SYSTEM_DEVELOPMENT	GOBP_DIGESTIVE_SYSTEM_DEVELOPMENT	9/582	142/40755	0.000216099	0.00318203	0.0022621	LGR4/COL3A1/CPS1/RARB/WNT5A/TP63/PDGFRA/CXCL8/PDGFC	9
GOBP_NEGATIVE_REGULATION_OF_CANONICAL_WNT_SIGNALING_PATHWAY	GOBP_NEGATIVE_REGULATION_OF_CANONICAL_WNT_SIGNALING_PATHWAY	9/582	142/40755	0.000216099	0.00318203	0.0022621	DKK1/FRZB/RBMS3/WNT5A/SHISA3/DKK2/PRKN/MLLT3/TLE4	9
GOBP_CELLULAR_RESPONSE_TO_ACID_CHEMICAL	GOBP_CELLULAR_RESPONSE_TO_ACID_CHEMICAL	7/582	85/40755	0.000220424	0.0032336	0.00229876	SESN3/KLF2/COL3A1/COL5A2/PDGFRA/PDGFC/COL1A2	7
GOBP_CELLULAR_RESPONSE_TO_VIRUS	GOBP_CELLULAR_RESPONSE_TO_VIRUS	7/582	85/40755	0.000220424	0.0032336	0.00229876	OAS1/LGALS9/CCL5/IFIH1/DDX60/TLR3/DDX58	7
GOBP_POSITIVE_REGULATION_OF_PROTEIN_KINASE_ACTIVITY	GOBP_POSITIVE_REGULATION_OF_PROTEIN_KINASE_ACTIVITY	16/582	397/40755	0.000223633	0.00327578	0.00232875	DKK1/BORA/CCL5/MAP2K6/ETAA1/GCG/NEK10/WNT5A/EPGN/CENPE/EGF/PDGFC/VEGFC/TLR3/NRG1/SLC1A1	16
GOBP_ANATOMICAL_STRUCTURE_HOMEOSTASIS	GOBP_ANATOMICAL_STRUCTURE_HOMEOSTASIS	14/582	319/40755	0.000230874	0.00335185	0.00238283	PCDH15/CDHR1/BBS10/OAS1/SPATA7/COL3A1/GJA1/LAMA2/PRKN/CLDN12/PDK4/SLC1A1/ALDH1A1/DMD	14
GOBP_ENERGY_DERIVATION_BY_OXIDATION_OF_ORGANIC_COMPOUNDS	GOBP_ENERGY_DERIVATION_BY_OXIDATION_OF_ORGANIC_COMPOUNDS	14/582	321/40755	0.000246024	0.003543	0.00251872	MTCO2P12/MT-ND1/MT-ND2/MT-CO1/MT-CO2/MT-ATP8/MT-ATP6/MT-CO3/MT-ND3/MT-ND4L/MT-ND4/MT-ND5/MT-ND6/MT-CYB	14
GOBP_CELLULAR_KETONE_METABOLIC_PROCESS	GOBP_CELLULAR_KETONE_METABOLIC_PROCESS	11/582	211/40755	0.00025019	0.00359246	0.00255388	AKR1C3/AKR1C1/PLA2G3/PPARG/STARD4/BMP5/ALDH8A1/TWIST1/PDK4/INSIG1/ANXA1	11
GOBP_MONOCARBOXYLIC_ACID_TRANSPORT	GOBP_MONOCARBOXYLIC_ACID_TRANSPORT	8/582	117/40755	0.000287959	0.00404895	0.0028784	SLC16A4/AKR1C1/ABCC2/MAP2K6/ATP8B1/PLA2G3/SLC10A4/ANXA1	8
GOBP_CELLULAR_RESPONSE_TO_INTERFERON_BETA	GOBP_CELLULAR_RESPONSE_TO_INTERFERON_BETA	4/582	23/40755	0.000293741	0.0041214	0.0029299	OAS1/STAT1/TLR3/STING1	4
GOMF_ALCOHOL_DEHYDROGENASE_NADPPLUS_ACTIVITY	GOMF_ALCOHOL_DEHYDROGENASE_NADPPLUS_ACTIVITY	4/582	23/40755	0.000293741	0.0041214	0.0029299	AKR1C3/AKR1E2/AKR1C1/DHRS7	4
GOBP_RESPONSE_TO_TYPE_I_INTERFERON	GOBP_RESPONSE_TO_TYPE_I_INTERFERON	6/582	64/40755	0.000307189	0.00429475	0.00305314	IFIT1/OAS1/OAS2/STAT1/WNT5A/STING1	6
GOBP_REGULATION_OF_DEFENSE_RESPONSE_TO_VIRUS_BY_HOST	GOBP_REGULATION_OF_DEFENSE_RESPONSE_TO_VIRUS_BY_HOST	5/582	42/40755	0.000320998	0.00444353	0.0031589	STAT1/PARP9/DTX3L/STING1/DDX58	5
GOBP_EXTRAEMBRYONIC_MEMBRANE_DEVELOPMENT	GOBP_EXTRAEMBRYONIC_MEMBRANE_DEVELOPMENT	3/582	10/40755	0.000322625	0.00445037	0.00316377	E2F8/E2F7/BMP5	3
GOBP_HYPOTHALAMUS_CELL_DIFFERENTIATION	GOBP_HYPOTHALAMUS_CELL_DIFFERENTIATION	3/582	10/40755	0.000322625	0.00445037	0.00316377	NRP1/NDNF/SEMA3A	3
GOBP_PROTEIN_LOCALIZATION_TO_EARLY_ENDOSOME	GOBP_PROTEIN_LOCALIZATION_TO_EARLY_ENDOSOME	3/582	10/40755	0.000322625	0.00445037	0.00316377	NRP1/DTX3L/EGF	3
GOBP_NEGATIVE_REGULATION_OF_SIGNALING_RECEPTOR_ACTIVITY	GOBP_NEGATIVE_REGULATION_OF_SIGNALING_RECEPTOR_ACTIVITY	6/582	65/40755	0.000334388	0.0045965	0.00326765	DKK1/LYPD6/PPARG/CBLB/DKK2/HFE	6
GOBP_ROOF_OF_MOUTH_DEVELOPMENT	GOBP_ROOF_OF_MOUTH_DEVELOPMENT	7/582	91/40755	0.000335891	0.00461069	0.00327774	TGFBR3/WNT5A/PDGFRA/TBC1D32/TWIST1/INSIG1/BNC2	7
GOBP_HEART_MORPHOGENESIS	GOBP_HEART_MORPHOGENESIS	12/582	255/40755	0.000340059	0.00466465	0.0033161	TGFBR3/NRP1/DKK1/ARID2/WNT5A/PITX2/BMP5/GJA1/ADGRG6/TWIST1/NRG1/HAS2	12
GOBP_CELLULAR_ALDEHYDE_METABOLIC_PROCESS	GOBP_CELLULAR_ALDEHYDE_METABOLIC_PROCESS	6/582	66/40755	0.000363437	0.00494733	0.00351706	AKR1C3/AKR1C1/BCO2/BMP5/ALDH8A1/ALDH1A1	6
GOBP_REGULATION_OF_CELL_DEVELOPMENT	GOBP_REGULATION_OF_CELL_DEVELOPMENT	18/582	500/40755	0.000366482	0.00498532	0.00354406	GBP1/NRP1/PDE3A/LDLR/FRZB/MAP2/WNT5A/VEGFC/EPHA7/UFL1/TIAM2/HDAC9/SEMA3A/HAS2/CDKN2B/CDKL5/IL1RAPL1/PAK3	18
GOBP_LACTATION	GOBP_LACTATION	5/582	44/40755	0.00040031	0.00540753	0.00384421	MTCO2P12/OAS2/ATP7B/GJA1/MT-CO2	5
GOBP_EAR_MORPHOGENESIS	GOBP_EAR_MORPHOGENESIS	8/582	123/40755	0.000403756	0.00543963	0.00386703	HMX2/LRIG3/FRZB/WNT5A/LRIG1/ZIC1/TWIST1/INSIG1	8
GOBP_INTERFERON_GAMMA_MEDIATED_SIGNALING_PATHWAY	GOBP_INTERFERON_GAMMA_MEDIATED_SIGNALING_PATHWAY	4/582	25/40755	0.000410247	0.0055082	0.00391578	NMI/STAT1/PPARG/PARP9	4
GOBP_REGULATION_OF_CANONICAL_WNT_SIGNALING_PATHWAY	GOBP_REGULATION_OF_CANONICAL_WNT_SIGNALING_PATHWAY	12/582	261/40755	0.000418963	0.00560224	0.00398264	DKK1/LGR4/LYPD6/FRZB/RBMS3/WNT5A/SHISA3/DKK2/EGF/PRKN/MLLT3/TLE4	12
GOBP_NEGATIVE_REGULATION_OF_SYNAPSE_ORGANIZATION	GOBP_NEGATIVE_REGULATION_OF_SYNAPSE_ORGANIZATION	3/582	11/40755	0.000438906	0.00582135	0.0041384	DKK1/WNT5A/EPHA7	3
GOMF_PLATELET_DERIVED_GROWTH_FACTOR_BINDING	GOMF_PLATELET_DERIVED_GROWTH_FACTOR_BINDING	3/582	11/40755	0.000438906	0.00582135	0.0041384	COL3A1/PDGFRA/COL1A2	3
GOBP_NEGATIVE_REGULATION_OF_DNA_RECOMBINATION	GOBP_NEGATIVE_REGULATION_OF_DNA_RECOMBINATION	5/582	45/40755	0.000445104	0.00588766	0.00418554	H1-0/SHLD3/H1-2/H1-4/RADX	5
GOBP_POSITIVE_REGULATION_OF_SIGNALING_RECEPTOR_ACTIVITY	GOBP_POSITIVE_REGULATION_OF_SIGNALING_RECEPTOR_ACTIVITY	5/582	45/40755	0.000445104	0.00588766	0.00418554	NRP1/CACNG4/EPGN/EGF/HFE	5
GOBP_NEGATIVE_REGULATION_OF_TRANSPORT	GOBP_NEGATIVE_REGULATION_OF_TRANSPORT	17/582	466/40755	0.000455049	0.00600304	0.00426756	RGS4/LGALS9/RSAD2/ERLEC1/SESTD1/GPR35/KCNB1/EGF/MCTP1/GJA1/PRKN/TWIST1/INSIG1/NRG1/GEM/ANXA1/IL1RAPL1	17
GOBP_SECOND_MESSENGER_MEDIATED_SIGNALING	GOBP_SECOND_MESSENGER_MEDIATED_SIGNALING	13/582	302/40755	0.000458207	0.00604064	0.00429429	GBP1/PRKG1/PDE3A/LMCD1/CXCL8/NDNF/GUCY1A1/MCTP1/ADGRG6/PDE10A/PPP1R9A/NRG1/DMD	13
GOBP_REGULATION_OF_SMALL_MOLECULE_METABOLIC_PROCESS	GOBP_REGULATION_OF_SMALL_MOLECULE_METABOLIC_PROCESS	14/582	342/40755	0.000464134	0.00609018	0.00432951	MTCO2P12/AKR1C3/LDLR/GCG/PLA2G3/PPARG/STARD4/BMP5/PRKN/TWIST1/PDK4/INSIG1/ANXA1/MT-CO2	14
GOBP_TOLL_LIKE_RECEPTOR_SIGNALING_PATHWAY	GOBP_TOLL_LIKE_RECEPTOR_SIGNALING_PATHWAY	8/582	126/40755	0.000474439	0.00621708	0.00441972	CTSS/LGR4/OAS1/LGALS9/RSAD2/NMI/TLR3/TICAM2	8
GOBP_BLASTODERM_SEGMENTATION	GOBP_BLASTODERM_SEGMENTATION	4/582	26/40755	0.000479391	0.00625302	0.00444527	NRP1/WNT5A/SEMA3A/TDRD7	4
GOBP_GENITALIA_DEVELOPMENT	GOBP_GENITALIA_DEVELOPMENT	5/582	46/40755	0.000493572	0.00640372	0.00455241	LGR4/WNT5A/TP63/PDGFRA/BMP5	5
GOBP_REGULATION_OF_BODY_FLUID_LEVELS	GOBP_REGULATION_OF_BODY_FLUID_LEVELS	15/582	385/40755	0.000494301	0.00640894	0.00455612	MTCO2P12/PRKG1/OAS2/ATP7B/SLC4A5/FAP/LNPK/TFPI/COL3A1/TP63/HGFAC/PDGFRA/GJA1/HAS2/MT-CO2	15
GOMF_ACTIVE_ION_TRANSMEMBRANE_TRANSPORTER_ACTIVITY	GOMF_ACTIVE_ION_TRANSMEMBRANE_TRANSPORTER_ACTIVITY	12/582	266/40755	0.000496028	0.00641019	0.004557	MTCO2P12/ABCC2/ATP7B/SLC4A5/SLC9A9/SLC10A4/SLCO5A1/SLC1A1/MT-CO1/MT-CO2/MT-CO3/MT-CYB	12
GOBP_DOUBLE_STRAND_BREAK_REPAIR_VIA_NONHOMOLOGOUS_END_JOINING	GOBP_DOUBLE_STRAND_BREAK_REPAIR_VIA_NONHOMOLOGOUS_END_JOINING	6/582	70/40755	0.000499889	0.00645447	0.00458848	KDM4D/IFFO1/PARP9/DTX3L/SHLD3/XRCC4	6
GOBP_TERPENOID_METABOLIC_PROCESS	GOBP_TERPENOID_METABOLIC_PROCESS	7/582	98/40755	0.000527082	0.0067274	0.00478251	AKR1C3/AKR1C1/BCO2/DHRS7/PECR/ALDH8A1/ALDH1A1	7
GOBP_XENOBIOTIC_TRANSPORT	GOBP_XENOBIOTIC_TRANSPORT	5/582	47/40755	0.000545904	0.00690927	0.0049118	ABCC2/ATP7B/ABCA8/ATP8B1/GJA1	5
GOMF_PROTON_TRANSMEMBRANE_TRANSPORTER_ACTIVITY	GOMF_PROTON_TRANSMEMBRANE_TRANSPORTER_ACTIVITY	8/582	129/40755	0.000554835	0.00700426	0.00497933	MTCO2P12/SLC9A9/MT-CO1/MT-CO2/MT-ATP8/MT-ATP6/MT-CO3/MT-CYB	8
GOBP_POSITIVE_REGULATION_OF_LEUKOCYTE_APOPTOTIC_PROCESS	GOBP_POSITIVE_REGULATION_OF_LEUKOCYTE_APOPTOTIC_PROCESS	4/582	27/40755	0.000556444	0.00700655	0.00498096	LGALS9/CCL5/WNT5A/ANXA1	4
GOBP_POSTSYNAPSE_ORGANIZATION	GOBP_POSTSYNAPSE_ORGANIZATION	9/582	162/40755	0.000569128	0.00711157	0.00505561	DNM3/NRP1/WNT5A/GLRB/EPHA7/MUSK/CDKL5/IL1RAPL1/PAK3	9
GOMF_GROWTH_FACTOR_ACTIVITY	GOMF_GROWTH_FACTOR_ACTIVITY	9/582	162/40755	0.000569128	0.00711157	0.00505561	DKK1/NRG4/EPGN/FGF5/EGF/PDGFC/VEGFC/BMP5/NRG1	9
GOBP_POSITIVE_REGULATION_OF_CYTOKINE_PRODUCTION	GOBP_POSITIVE_REGULATION_OF_CYTOKINE_PRODUCTION	17/582	476/40755	0.000577016	0.00719382	0.00511409	OAS1/OAS2/LGALS9/CARD8/RSAD2/IFIH1/STAT1/PLA2G3/WNT5A/TLR3/PTGER4/STING1/BTN3A2/BTN3A1/TWIST1/DDX58/ANXA1	17
GOCC_FIBRILLAR_COLLAGEN_TRIMER	GOCC_FIBRILLAR_COLLAGEN_TRIMER	3/582	12/40755	0.000579007	0.00719382	0.00511409	COL3A1/COL5A2/COL1A2	3
GOMF_ALDITOL_NADPPLUS_1_OXIDOREDUCTASE_ACTIVITY	GOMF_ALDITOL_NADPPLUS_1_OXIDOREDUCTASE_ACTIVITY	3/582	12/40755	0.000579007	0.00719382	0.00511409	AKR1C3/AKR1E2/AKR1C1	3
GOMF_STAT_FAMILY_PROTEIN_BINDING	GOMF_STAT_FAMILY_PROTEIN_BINDING	3/582	12/40755	0.000579007	0.00719382	0.00511409	PPARG/PARP9/DTX3L	3
GOBP_NEURON_DEATH	GOBP_NEURON_DEATH	14/582	352/40755	0.000615757	0.00743794	0.00528763	NRP1/DKK1/CCL5/LANCL1/KCNB1/PLA2G3/WNT5A/TP63/NDNF/RASA1/EPHA7/PRKN/SLC1A1/PAK3	14
GOBP_NEURON_MIGRATION	GOBP_NEURON_MIGRATION	9/582	164/40755	0.000621651	0.00743794	0.00528763	NRP1/PRKG1/COL3A1/NDNF/GJA1/TWIST1/SEMA3A/NRG1/CDKL5	9
GOBP_ACTOMYOSIN_STRUCTURE_ORGANIZATION	GOBP_ACTOMYOSIN_STRUCTURE_ORGANIZATION	10/582	199/40755	0.000629108	0.00743794	0.00528763	NRP1/MYPN/FRMD6/ARHGAP28/PDGFRA/PTGER4/ANLN/MYOM2/LPAR1/ARHGAP6	10
GOBP_AMEBOIDAL_TYPE_CELL_MIGRATION	GOBP_AMEBOIDAL_TYPE_CELL_MIGRATION	17/582	482/40755	0.000662908	0.00752719	0.00535108	NRP1/STARD13/FAP/STAT1/PPARG/WNT5A/EGF/PITX2/VEGFC/GJA1/HDAC9/TWIST1/ANLN/SEMA3A/HAS2/ANXA1/PAK3	17
GOBP_REGULATION_OF_NERVOUS_SYSTEM_DEVELOPMENT	GOBP_REGULATION_OF_NERVOUS_SYSTEM_DEVELOPMENT	16/582	439/40755	0.000668314	0.00758205	0.00539008	NRP1/DKK1/LDLR/MAP2/WNT5A/VEGFC/EPHA7/UFL1/FIG4/TIAM2/SEMA3A/LRRN3/CDKN2B/CDKL5/IL1RAPL1/PAK3	16
GOBP_EMBRYONIC_PATTERN_SPECIFICATION	GOBP_EMBRYONIC_PATTERN_SPECIFICATION	6/582	74/40755	0.00067322	0.00760441	0.00540598	NRP1/MEIS1/PGAP1/WNT5A/SEMA3A/TDRD7	6
GOBP_REGULATION_OF_DEFENSE_RESPONSE_TO_VIRUS	GOBP_REGULATION_OF_DEFENSE_RESPONSE_TO_VIRUS	6/582	74/40755	0.00067322	0.00760441	0.00540598	IFIT1/STAT1/PARP9/DTX3L/STING1/DDX58	6
GOBP_PROTEIN_DNA_COMPLEX_ASSEMBLY	GOBP_PROTEIN_DNA_COMPLEX_ASSEMBLY	10/582	202/40755	0.000706031	0.00790683	0.00562096	DLGAP5/TCF4/CENPA/H1-0/CENPE/H1-2/H2BC6/H1-4/H2BC5/H4C11	10
GOBP_NEGATIVE_REGULATION_OF_SECRETION	GOBP_NEGATIVE_REGULATION_OF_SECRETION	9/582	167/40755	0.000707811	0.00792224	0.00563192	LGALS9/RSAD2/KCNB1/EGF/GJA1/PRKN/NRG1/ANXA1/IL1RAPL1	9
GOBP_INNER_EAR_MORPHOGENESIS	GOBP_INNER_EAR_MORPHOGENESIS	7/582	103/40755	0.000710234	0.00792678	0.00563515	HMX2/LRIG3/FRZB/WNT5A/LRIG1/ZIC1/INSIG1	7
GOBP_REGULATION_OF_SYNAPSE_ASSEMBLY	GOBP_REGULATION_OF_SYNAPSE_ASSEMBLY	7/582	103/40755	0.000710234	0.00792678	0.00563515	DKK1/SLITRK5/WNT5A/EPHA7/LRRN3/MUSK/IL1RAPL1	7
GOMF_DOUBLE_STRANDED_RNA_BINDING	GOMF_DOUBLE_STRANDED_RNA_BINDING	6/582	75/40755	0.000723049	0.00806522	0.00573357	OAS1/OAS2/IFIH1/DDX60/TLR3/DDX58	6
GOBP_GLANDULAR_EPITHELIAL_CELL_DEVELOPMENT	GOBP_GLANDULAR_EPITHELIAL_CELL_DEVELOPMENT	4/582	29/40755	0.000736248	0.0081508	0.00579441	FASN/RARB/WNT5A/BMP5	4
GOBP_NEURON_APOPTOTIC_PROCESS	GOBP_NEURON_APOPTOTIC_PROCESS	11/582	240/40755	0.000737703	0.0081508	0.00579441	NRP1/LANCL1/KCNB1/PLA2G3/TP63/NDNF/RASA1/EPHA7/PRKN/SLC1A1/PAK3	11
GOBP_POSITIVE_REGULATION_OF_T_CELL_APOPTOTIC_PROCESS	GOBP_POSITIVE_REGULATION_OF_T_CELL_APOPTOTIC_PROCESS	3/582	13/40755	0.000744739	0.00818171	0.00581638	LGALS9/CCL5/WNT5A	3
GOMF_CO_RECEPTOR_BINDING	GOMF_CO_RECEPTOR_BINDING	3/582	13/40755	0.000744739	0.00818171	0.00581638	DKK1/DKK2/HFE	3
GOBP_OSTEOBLAST_DIFFERENTIATION	GOBP_OSTEOBLAST_DIFFERENTIATION	11/582	241/40755	0.000763261	0.00836181	0.00594441	LGR4/MAP2K6/FASN/PPARG/TP63/VEGFC/UFL1/GJA1/FBXO5/TWIST1/LRRC17	11
GOMF_GUANYL_NUCLEOTIDE_BINDING	GOMF_GUANYL_NUCLEOTIDE_BINDING	15/582	402/40755	0.000768055	0.00840964	0.00597842	FPGT/IFI44L/GBP3/GBP1/GBP4/DNM3/PRKG1/ATL1/MX2/GUCY1A1/STING1/PDE10A/GIMAP2/GEM/DDX58	15
GOMF_NUCLEOSIDE_TRIPHOSPHATASE_REGULATOR_ACTIVITY	GOMF_NUCLEOSIDE_TRIPHOSPHATASE_REGULATOR_ACTIVITY	17/582	489/40755	0.000776757	0.00849072	0.00603606	RGS4/NRP1/FGD6/STARD13/ARHGAP28/ARHGAP25/PLCD4/SRGAP3/ARHGEF26/ARAP2/FAM13A/EGF/PLEKHG4B/RASA1/TIAM2/ALDH1A1/ARHGAP6	17
GOBP_SEX_DIFFERENTIATION	GOBP_SEX_DIFFERENTIATION	12/582	281/40755	0.000802303	0.00874564	0.00621728	PBX1/AKR1C3/LGR4/DACH1/WNT5A/TP63/PDGFRA/TLR3/BMP5/GJA1/SEMA3A/DMRTA1	12
GOBP_CELLULAR_HORMONE_METABOLIC_PROCESS	GOBP_CELLULAR_HORMONE_METABOLIC_PROCESS	8/582	137/40755	0.000824188	0.00894449	0.00635864	AKR1C3/AKR1C1/BCO2/DHRS7/PDGFRA/BMP5/ALDH8A1/ALDH1A1	8
GOBP_POSITIVE_REGULATION_OF_MAPK_CASCADE	GOBP_POSITIVE_REGULATION_OF_MAPK_CASCADE	17/582	492/40755	0.000830439	0.00899742	0.00639626	NRP1/DKK1/TNFRSF19/LGALS9/CCL5/MAP2K6/GCG/NEK10/WNT5A/PDGFRA/EPGN/EGF/PDGFC/TLR3/SEMA3A/NRG1/LPAR1	17
GOMF_ALDO_KETO_REDUCTASE_NADP_ACTIVITY	GOMF_ALDO_KETO_REDUCTASE_NADP_ACTIVITY	4/582	30/40755	0.000839992	0.00906591	0.00644496	AKR1C3/AKR1E2/AKR1C1/DHRS7	4
GOBP_NEGATIVE_REGULATION_OF_CYTOKINE_PRODUCTION	GOBP_NEGATIVE_REGULATION_OF_CYTOKINE_PRODUCTION	14/582	365/40755	0.000873966	0.0093657	0.00665807	GBP1/LGR4/NAV3/OAS1/LGALS9/KLF2/CARD8/NMI/PTGER4/HFE/HDAC9/TWIST1/ANXA1/RNF128	14
GOBP_MESENCHYMAL_CELL_DIFFERENTIATION	GOBP_MESENCHYMAL_CELL_DIFFERENTIATION	11/582	246/40755	0.00090233	0.00960155	0.00682575	TGFBR3/NRP1/FRZB/STAT1/WNT5A/PITX2/BMP5/TWIST1/SEMA3A/NRG1/HAS2	11
GOBP_TRANSITION_METAL_ION_HOMEOSTASIS	GOBP_TRANSITION_METAL_ION_HOMEOSTASIS	8/582	139/40755	0.000905711	0.0096271	0.0068439	FRRS1/ATP7B/SLC39A10/CP/FBXL5/HFE/PRKN/SLC1A1	8
GOBP_ACTIVATION_OF_TRANSMEMBRANE_RECEPTOR_PROTEIN_TYROSINE_KINASE_ACTIVITY	GOBP_ACTIVATION_OF_TRANSMEMBRANE_RECEPTOR_PROTEIN_TYROSINE_KINASE_ACTIVITY	3/582	14/40755	0.000937821	0.00991475	0.0070484	EGF/PDGFC/NRG1	3
GOBP_POSITIVE_REGULATION_OF_CHROMATIN_BINDING	GOBP_POSITIVE_REGULATION_OF_CHROMATIN_BINDING	3/582	14/40755	0.000937821	0.00991475	0.0070484	KDM4D/PARP9/DTX3L	3
GOBP_RESPONSE_TO_INTERLEUKIN_1	GOBP_RESPONSE_TO_INTERLEUKIN_1	8/582	140/40755	0.000948827	0.009948	0.00707203	GBP3/GBP1/LGALS9/CCL5/KLF2/CXCL8/HAS2/ANXA1	8
GOBP_BILE_ACID_AND_BILE_SALT_TRANSPORT	GOBP_BILE_ACID_AND_BILE_SALT_TRANSPORT	4/582	31/40755	0.000953626	0.009948	0.00707203	AKR1C1/ABCC2/ATP8B1/SLC10A4	4
GOBP_HEART_TRABECULA_MORPHOGENESIS	GOBP_HEART_TRABECULA_MORPHOGENESIS	4/582	31/40755	0.000953626	0.009948	0.00707203	TGFBR3/BMP5/ADGRG6/NRG1	4
GOBP_REGULATION_OF_DOUBLE_STRAND_BREAK_REPAIR_VIA_NONHOMOLOGOUS_END_JOINING	GOBP_REGULATION_OF_DOUBLE_STRAND_BREAK_REPAIR_VIA_NONHOMOLOGOUS_END_JOINING	4/582	31/40755	0.000953626	0.009948	0.00707203	KDM4D/PARP9/DTX3L/SHLD3	4
GOBP_RESPONSE_TO_INTERFERON_BETA	GOBP_RESPONSE_TO_INTERFERON_BETA	4/582	31/40755	0.000953626	0.009948	0.00707203	OAS1/STAT1/TLR3/STING1	4
GOBP_RETINOIC_ACID_RECEPTOR_SIGNALING_PATHWAY	GOBP_RETINOIC_ACID_RECEPTOR_SIGNALING_PATHWAY	4/582	31/40755	0.000953626	0.009948	0.00707203	AKR1C3/KLF2/PPARG/RARB	4
GOBP_NEGATIVE_REGULATION_OF_WNT_SIGNALING_PATHWAY	GOBP_NEGATIVE_REGULATION_OF_WNT_SIGNALING_PATHWAY	9/582	175/40755	0.000986113	0.0102542	0.00728972	DKK1/FRZB/RBMS3/WNT5A/SHISA3/DKK2/PRKN/MLLT3/TLE4	9
GOBP_ACTIVATION_OF_PROTEIN_KINASE_ACTIVITY	GOBP_ACTIVATION_OF_PROTEIN_KINASE_ACTIVITY	8/582	141/40755	0.000993572	0.0103099	0.00732934	BORA/CCL5/WNT5A/EGF/PDGFC/TLR3/NRG1/SLC1A1	8
GOCC_MEMBRANE_MICRODOMAIN	GOCC_MEMBRANE_MICRODOMAIN	13/582	329/40755	0.0010091	0.0104326	0.0074165	ASAH2/CDH1/LYPD6/TFPI/CAVIN2/CBLB/PLPP1/UNC5A/GJA1/PAG1/HAS2/SLC1A1/DMD	13
GOBP_GLANDULAR_EPITHELIAL_CELL_DIFFERENTIATION	GOBP_GLANDULAR_EPITHELIAL_CELL_DIFFERENTIATION	5/582	54/40755	0.00103707	0.0106936	0.00760205	FASN/RARB/WNT5A/TP63/BMP5	5
GOBP_REGULATION_OF_DOUBLE_STRAND_BREAK_REPAIR	GOBP_REGULATION_OF_DOUBLE_STRAND_BREAK_REPAIR	7/582	110/40755	0.00104749	0.0107783	0.0076623	KDM4D/ARID2/PARP9/DTX3L/SHLD3/TWIST1/RADX	7
GOBP_REGULATION_OF_SYNAPSE_STRUCTURE_OR_ACTIVITY	GOBP_REGULATION_OF_SYNAPSE_STRUCTURE_OR_ACTIVITY	10/582	213/40755	0.00105736	0.0108742	0.00773043	DNM3/DKK1/SLITRK5/WNT5A/EPHA7/LRRN3/MUSK/CDKL5/IL1RAPL1/PAK3	10
GOBP_NEGATIVE_REGULATION_OF_CELL_JUNCTION_ASSEMBLY	GOBP_NEGATIVE_REGULATION_OF_CELL_JUNCTION_ASSEMBLY	4/582	32/40755	0.00107765	0.0110366	0.00784595	DKK1/WNT5A/EPHA7/ARHGAP6	4
GOBP_POSITIVE_REGULATION_OF_MONOCYTE_CHEMOTACTIC_PROTEIN_1_PRODUCTION	GOBP_POSITIVE_REGULATION_OF_MONOCYTE_CHEMOTACTIC_PROTEIN_1_PRODUCTION	3/582	15/40755	0.00115988	0.0116659	0.00829331	OAS1/LGALS9/TWIST1	3
GOBP_POSITIVE_REGULATION_OF_NON_CANONICAL_WNT_SIGNALING_PATHWAY	GOBP_POSITIVE_REGULATION_OF_NON_CANONICAL_WNT_SIGNALING_PATHWAY	3/582	15/40755	0.00115988	0.0116659	0.00829331	DKK1/WNT5A/MLLT3	3
GOBP_PROTEIN_DNA_COMPLEX_SUBUNIT_ORGANIZATION	GOBP_PROTEIN_DNA_COMPLEX_SUBUNIT_ORGANIZATION	11/582	254/40755	0.00116805	0.0117301	0.00833893	ARID2/DLGAP5/TCF4/CENPA/H1-0/CENPE/H1-2/H2BC6/H1-4/H2BC5/H4C11	11
GOBP_EMBRYONIC_ORGAN_MORPHOGENESIS	GOBP_EMBRYONIC_ORGAN_MORPHOGENESIS	12/582	294/40755	0.00118264	0.0118584	0.00843015	HMX2/LRIG3/FRZB/RARB/WNT5A/LRIG1/ZIC1/PDGFRA/GJA1/TWIST1/INSIG1/MMP16	12
GOBP_NEGATIVE_REGULATION_OF_NERVOUS_SYSTEM_DEVELOPMENT	GOBP_NEGATIVE_REGULATION_OF_NERVOUS_SYSTEM_DEVELOPMENT	8/582	145/40755	0.00118972	0.011893	0.0084547	NRP1/DKK1/LDLR/MAP2/WNT5A/EPHA7/SEMA3A/CDKN2B	8
GOBP_POSITIVE_REGULATION_OF_SMALL_MOLECULE_METABOLIC_PROCESS	GOBP_POSITIVE_REGULATION_OF_SMALL_MOLECULE_METABOLIC_PROCESS	8/582	145/40755	0.00118972	0.011893	0.0084547	MTCO2P12/GCG/PLA2G3/PPARG/STARD4/TWIST1/ANXA1/MT-CO2	8
GOBP_NEGATIVE_REGULATION_OF_CELL_DEVELOPMENT	GOBP_NEGATIVE_REGULATION_OF_CELL_DEVELOPMENT	9/582	180/40755	0.00120104	0.011994	0.00852651	GBP1/NRP1/LDLR/FRZB/MAP2/WNT5A/EPHA7/SEMA3A/CDKN2B	9
GOBP_STEM_CELL_DIFFERENTIATION	GOBP_STEM_CELL_DIFFERENTIATION	10/582	217/40755	0.00121606	0.012107	0.00860686	NRP1/FRZB/TP63/PDGFRA/PITX2/UFL1/TWIST1/SEMA3A/NRG1/MLLT3	10
GOBP_REGULATION_OF_BIOLOGICAL_PROCESS_INVOLVED_IN_SYMBIOTIC_INTERACTION	GOBP_REGULATION_OF_BIOLOGICAL_PROCESS_INVOLVED_IN_SYMBIOTIC_INTERACTION	5/582	56/40755	0.00122373	0.0121587	0.00864361	TRIM34/TRIM22/TRIM21/LGALS9/CXCL8	5
GOBP_REGULATION_OF_POSTSYNAPSE_ORGANIZATION	GOBP_REGULATION_OF_POSTSYNAPSE_ORGANIZATION	6/582	84/40755	0.00131066	0.0128662	0.00914659	DNM3/WNT5A/EPHA7/CDKL5/IL1RAPL1/PAK3	6
GOBP_REGULATION_OF_LIPID_METABOLIC_PROCESS	GOBP_REGULATION_OF_LIPID_METABOLIC_PROCESS	13/582	339/40755	0.00132017	0.012953	0.00920832	AKR1C3/LDLR/PLA2G3/PPARG/PDGFRA/PLPP1/STARD4/C1QTNF2/BMP5/TWIST1/PDK4/INSIG1/ANXA1	13
GOBP_POSITIVE_REGULATION_OF_DNA_BINDING	GOBP_POSITIVE_REGULATION_OF_DNA_BINDING	5/582	57/40755	0.00132584	0.0129699	0.0092203	H1-0/PPARG/EGF/PRKN/TWIST1	5
GOBP_REGULATION_OF_LYMPHOCYTE_APOPTOTIC_PROCESS	GOBP_REGULATION_OF_LYMPHOCYTE_APOPTOTIC_PROCESS	5/582	57/40755	0.00132584	0.0129699	0.0092203	RAG1/LGALS9/CCL5/SLC39A10/WNT5A	5
GOBP_LIPID_LOCALIZATION	GOBP_LIPID_LOCALIZATION	16/582	469/40755	0.00132971	0.0129947	0.00923796	AKR1C1/ABCC2/ABCA6/ABCA8/MAP2K6/ATP8B1/LDLR/APOL6/PLA2G3/PPARG/ATP10D/SLC10A4/EGF/STARD4/PRKN/ANXA1	16
GOBP_REGULATION_OF_T_CELL_APOPTOTIC_PROCESS	GOBP_REGULATION_OF_T_CELL_APOPTOTIC_PROCESS	4/582	34/40755	0.00135886	0.0132204	0.0093984	RAG1/LGALS9/CCL5/WNT5A	4
GOBP_ERK1_AND_ERK2_CASCADE	GOBP_ERK1_AND_ERK2_CASCADE	13/582	341/40755	0.00139108	0.0135036	0.00959971	GBP1/TGFBR3/NRP1/LGALS9/CCL5/GCG/NEK10/PDGFRA/EGF/PDGFC/PTGER4/EPHA7/NRG1	13
GOBP_REGULATION_OF_LEUKOCYTE_APOPTOTIC_PROCESS	GOBP_REGULATION_OF_LEUKOCYTE_APOPTOTIC_PROCESS	6/582	85/40755	0.00139346	0.0135036	0.00959971	RAG1/LGALS9/CCL5/SLC39A10/WNT5A/ANXA1	6
GOBP_EMBRYONIC_DIGIT_MORPHOGENESIS	GOBP_EMBRYONIC_DIGIT_MORPHOGENESIS	5/582	58/40755	0.00143411	0.0137886	0.00980234	LNPK/WNT5A/TBC1D32/GJA1/TWIST1	5
GOBP_NADH_DEHYDROGENASE_COMPLEX_ASSEMBLY	GOBP_NADH_DEHYDROGENASE_COMPLEX_ASSEMBLY	5/582	58/40755	0.00143411	0.0137886	0.00980234	MT-ND1/MT-ND2/MT-ND4/MT-ND5/MT-ND6	5
GOBP_NEGATIVE_REGULATION_OF_RESPONSE_TO_EXTERNAL_STIMULUS	GOBP_NEGATIVE_REGULATION_OF_RESPONSE_TO_EXTERNAL_STIMULUS	15/582	429/40755	0.00146284	0.0140101	0.00995976	NRP1/PRKG1/TRIM21/OAS1/LGALS9/LDLR/CARD8/NMI/FAP/TFPI/PPARG/WNT5A/PDGFRA/PTGER4/SEMA3A	15
GOBP_MESENCHYME_DEVELOPMENT	GOBP_MESENCHYME_DEVELOPMENT	12/582	302/40755	0.00148347	0.0141937	0.0100903	TGFBR3/NRP1/FRZB/STAT1/WNT5A/PITX2/BMP5/TWIST1/SEMA3A/NRG1/HAS2/BNC2	12
GOBP_ISOPRENOID_METABOLIC_PROCESS	GOBP_ISOPRENOID_METABOLIC_PROCESS	7/582	117/40755	0.00149935	0.0143039	0.0101687	AKR1C3/AKR1C1/BCO2/DHRS7/PECR/ALDH8A1/ALDH1A1	7
GOBP_NEGATIVE_REGULATION_OF_CELL_GROWTH	GOBP_NEGATIVE_REGULATION_OF_CELL_GROWTH	9/582	186/40755	0.00150728	0.0143517	0.0102026	CDKN2C/RGS4/NRP1/FRZB/MAP2/WNT5A/EPHA7/GJA1/SEMA3A	9
GOBP_REGULATION_OF_CELL_DIVISION	GOBP_REGULATION_OF_CELL_DIVISION	9/582	186/40755	0.00150728	0.0143517	0.0102026	E2F8/E2F7/TP63/FGF5/MAP9/PDGFC/VEGFC/KIF20A/MLLT3	9
GOBP_NEGATIVE_REGULATION_OF_EXOCYTOSIS	GOBP_NEGATIVE_REGULATION_OF_EXOCYTOSIS	4/582	35/40755	0.00151703	0.0144306	0.0102587	LGALS9/PRKN/ANXA1/IL1RAPL1	4
GOMF_OXIDOREDUCTASE_ACTIVITY_ACTING_ON_THE_CH_CH_GROUP_OF_DONORS	GOMF_OXIDOREDUCTASE_ACTIVITY_ACTING_ON_THE_CH_CH_GROUP_OF_DONORS	5/582	59/40755	0.00154874	0.0146541	0.0104176	DPYD/AKR1C3/AKR1C1/FASN/PECR	5
GOBP_NEGATIVE_REGULATION_OF_CELL_PROJECTION_ORGANIZATION	GOBP_NEGATIVE_REGULATION_OF_CELL_PROJECTION_ORGANIZATION	9/582	187/40755	0.00156393	0.0147764	0.0105046	DNM3/NRP1/DKK1/MAP2/WNT5A/NR2F1/EPHA7/SEMA3A/LPAR1	9
GOBP_POSITIVE_REGULATION_OF_MAP_KINASE_ACTIVITY	GOBP_POSITIVE_REGULATION_OF_MAP_KINASE_ACTIVITY	7/582	118/40755	0.00157466	0.0148209	0.0105362	DKK1/MAP2K6/NEK10/WNT5A/EPGN/EGF/PDGFC	7
GOBP_REGULATION_OF_CELL_MORPHOGENESIS	GOBP_REGULATION_OF_CELL_MORPHOGENESIS	12/582	305/40755	0.00161142	0.0151378	0.0107614	GBP1/NRP1/FGD6/WNT5A/RASA1/PRKN/HAS2/ANXA1/LPAR1/CDKL5/IL1RAPL1/PAK3	12
GOBP_RESPONSE_TO_FIBROBLAST_GROWTH_FACTOR	GOBP_RESPONSE_TO_FIBROBLAST_GROWTH_FACTOR	7/582	119/40755	0.00165289	0.0154388	0.0109754	KCNC1/CCL5/CPS1/WNT5A/CXCL8/FGF5/NDNF	7
GOBP_MICROTUBULE_CYTOSKELETON_ORGANIZATION_INVOLVED_IN_MITOSIS	GOBP_MICROTUBULE_CYTOSKELETON_ORGANIZATION_INVOLVED_IN_MITOSIS	8/582	153/40755	0.00167416	0.0155782	0.0110745	CEP126/BORA/DLGAP5/CENPA/SPC25/CENPE/MAP9/GJA1	8
GOBP_GANGLION_DEVELOPMENT	GOBP_GANGLION_DEVELOPMENT	3/582	17/40755	0.00169703	0.0156943	0.0111571	RGS4/NRP1/SEMA3A	3
GOBP_NUCLEOSOME_POSITIONING	GOBP_NUCLEOSOME_POSITIONING	3/582	17/40755	0.00169703	0.0156943	0.0111571	H1-0/H1-2/H1-4	3
GOBP_POSITIVE_REGULATION_OF_LYMPHOCYTE_APOPTOTIC_PROCESS	GOBP_POSITIVE_REGULATION_OF_LYMPHOCYTE_APOPTOTIC_PROCESS	3/582	17/40755	0.00169703	0.0156943	0.0111571	LGALS9/CCL5/WNT5A	3
GOBP_RESPONSE_TO_OXIDATIVE_STRESS	GOBP_RESPONSE_TO_OXIDATIVE_STRESS	15/582	436/40755	0.00171117	0.0158102	0.0112395	AKR1C3/SESN3/KLF2/STAT1/LANCL1/PDGFRA/GPX8/MCTP1/PRKN/SLC1A1/ANXA1/MT-CO1/MT-ND3/MT-ND5/MT-ND6	15
GOBP_ENTRY_INTO_HOST	GOBP_ENTRY_INTO_HOST	8/582	154/40755	0.00174431	0.0160861	0.0114356	NRP1/TRIM34/TRIM22/TRIM21/LGALS9/LDLR/CXCL8/HAVCR1	8
GOBP_REGULATION_OF_AXONOGENESIS	GOBP_REGULATION_OF_AXONOGENESIS	8/582	154/40755	0.00174431	0.0160861	0.0114356	NRP1/MAP2/WNT5A/EPHA7/TIAM2/SEMA3A/CDKL5/PAK3	8
GOCC_ENDOPLASMIC_RETICULUM_LUMEN	GOCC_ENDOPLASMIC_RETICULUM_LUMEN	12/582	310/40755	0.00184478	0.0168623	0.0119874	ERLEC1/GCG/COL3A1/COL5A2/WNT5A/CP/BCHE/ARSJ/PDGFC/GPX8/COL21A1/COL1A2	12
GOBP_HORMONE_METABOLIC_PROCESS	GOBP_HORMONE_METABOLIC_PROCESS	10/582	230/40755	0.00187103	0.0170201	0.0120996	AKR1C3/AKR1C1/BCO2/DHRS7/BCHE/PDGFRA/HFE/BMP5/ALDH8A1/ALDH1A1	10
GOBP_REGULATION_OF_INNATE_IMMUNE_RESPONSE	GOBP_REGULATION_OF_INNATE_IMMUNE_RESPONSE	10/582	230/40755	0.00187103	0.0170201	0.0120996	TRIM21/OAS1/LGALS9/CCL5/NMI/PPARG/WNT5A/PARP9/STING1/PAK3	10
GOBP_BIOLOGICAL_PROCESS_INVOLVED_IN_INTERACTION_WITH_HOST	GOBP_BIOLOGICAL_PROCESS_INVOLVED_IN_INTERACTION_WITH_HOST	9/582	192/40755	0.00187331	0.0170201	0.0120996	NRP1/IFIT1/TRIM34/TRIM22/TRIM21/LGALS9/LDLR/CXCL8/HAVCR1	9
GOBP_CARDIOCYTE_DIFFERENTIATION	GOBP_CARDIOCYTE_DIFFERENTIATION	8/582	156/40755	0.00189156	0.017178	0.0122118	TGFBR3/RGS4/DKK1/RARB/PDGFRA/PITX2/TWIST1/NRG1	8
GOBP_CAMERA_TYPE_EYE_MORPHOGENESIS	GOBP_CAMERA_TYPE_EYE_MORPHOGENESIS	7/582	122/40755	0.0019058	0.0172514	0.0122641	MEIS1/WNT5A/PITX2/HCN1/TWIST1/SLC1A1/TDRD7	7
GOBP_POSITIVE_REGULATION_OF_RESPONSE_TO_EXTERNAL_STIMULUS	GOBP_POSITIVE_REGULATION_OF_RESPONSE_TO_EXTERNAL_STIMULUS	15/582	441/40755	0.00190932	0.0172754	0.0122811	NRP1/LGALS9/CCL5/LDLR/NMI/PLA2G3/WNT5A/PARP9/CXCL8/DDX60/VEGFC/TLR3/PTGER4/STING1/PAK3	15
GOCC_POSTSYNAPTIC_MEMBRANE	GOCC_POSTSYNAPTIC_MEMBRANE	11/582	271/40755	0.00194895	0.0175611	0.0124842	DNM3/NRP1/KCNC1/CACNG4/KCNB1/KCTD8/GLRB/EPHA7/MUSK/IL1RAPL1/DMD	11
GOBP_OLEFINIC_COMPOUND_METABOLIC_PROCESS	GOBP_OLEFINIC_COMPOUND_METABOLIC_PROCESS	8/582	157/40755	0.00196877	0.0177072	0.0125881	AKR1C3/AKR1C1/FADS2/BCO2/DHRS7/BMP5/ALDH8A1/ALDH1A1	8
GOBP_BODY_FLUID_SECRETION	GOBP_BODY_FLUID_SECRETION	6/582	91/40755	0.00197705	0.017733	0.0126064	MTCO2P12/OAS2/ATP7B/SLC4A5/GJA1/MT-CO2	6
GOBP_HEMATOPOIETIC_PROGENITOR_CELL_DIFFERENTIATION	GOBP_HEMATOPOIETIC_PROGENITOR_CELL_DIFFERENTIATION	7/582	123/40755	0.00199644	0.0178687	0.0127029	RBM47/PDGFRA/HERC6/METTL14/UFL1/ANLN/MLLT3	7
GOBP_NEGATIVE_REGULATION_OF_DNA_METABOLIC_PROCESS	GOBP_NEGATIVE_REGULATION_OF_DNA_METABOLIC_PROCESS	7/582	123/40755	0.00199644	0.0178687	0.0127029	DACH1/H1-0/SHLD3/H1-2/H1-4/TWIST1/RADX	7
GOBP_CANONICAL_WNT_SIGNALING_PATHWAY	GOBP_CANONICAL_WNT_SIGNALING_PATHWAY	12/582	313/40755	0.00199764	0.0178687	0.0127029	DKK1/LGR4/LYPD6/FRZB/RBMS3/WNT5A/SHISA3/DKK2/EGF/PRKN/MLLT3/TLE4	12
GOBP_EXTERNAL_ENCAPSULATING_STRUCTURE_ORGANIZATION	GOBP_EXTERNAL_ENCAPSULATING_STRUCTURE_ORGANIZATION	12/582	313/40755	0.00199764	0.0178687	0.0127029	MMP23B/CTSS/WDR72/FAP/COL3A1/COL5A2/PDGFRA/NDNF/PRDM5/COL1A2/MMP16/HAS2	12
GOBP_CRANIOFACIAL_SUTURE_MORPHOGENESIS	GOBP_CRANIOFACIAL_SUTURE_MORPHOGENESIS	3/582	18/40755	0.00201495	0.0178931	0.0127202	TWIST1/INSIG1/MMP16	3
GOBP_KINETOCHORE_ASSEMBLY	GOBP_KINETOCHORE_ASSEMBLY	3/582	18/40755	0.00201495	0.0178931	0.0127202	DLGAP5/CENPA/CENPE	3
GOCC_SYNAPTIC_CLEFT	GOCC_SYNAPTIC_CLEFT	3/582	18/40755	0.00201495	0.0178931	0.0127202	DNM3/LAMA2/SLC1A1	3
GOMF_CXCR_CHEMOKINE_RECEPTOR_BINDING	GOMF_CXCR_CHEMOKINE_RECEPTOR_BINDING	3/582	18/40755	0.00201495	0.0178931	0.0127202	CXCL8/CXCL3/CXCL2	3
GOMF_D_THREO_ALDOSE_1_DEHYDROGENASE_ACTIVITY	GOMF_D_THREO_ALDOSE_1_DEHYDROGENASE_ACTIVITY	3/582	18/40755	0.00201495	0.0178931	0.0127202	AKR1C3/AKR1E2/AKR1C1	3
GOMF_MAP_KINASE_KINASE_ACTIVITY	GOMF_MAP_KINASE_KINASE_ACTIVITY	3/582	18/40755	0.00201495	0.0178931	0.0127202	MAP2K6/MAPK10/PAK3	3
GOMF_CYCLIC_NUCLEOTIDE_BINDING	GOMF_CYCLIC_NUCLEOTIDE_BINDING	4/582	38/40755	0.00206776	0.0183064	0.013014	PRKG1/HCN1/STING1/PDE10A	4
GOBP_RESPONSE_TO_FATTY_ACID	GOBP_RESPONSE_TO_FATTY_ACID	5/582	63/40755	0.00207546	0.0183064	0.013014	AKR1C3/AKR1C1/LDLR/CPS1/PDK4	5
GOBP_REGULATION_OF_FATTY_ACID_METABOLIC_PROCESS	GOBP_REGULATION_OF_FATTY_ACID_METABOLIC_PROCESS	6/582	92/40755	0.00208993	0.0183228	0.0130257	PLA2G3/PPARG/TWIST1/PDK4/INSIG1/ANXA1	6
GOBP_REGULATION_OF_LIPASE_ACTIVITY	GOBP_REGULATION_OF_LIPASE_ACTIVITY	6/582	92/40755	0.00208993	0.0183228	0.0130257	CCL5/PDGFRA/HDAC9/ANXA1/LPAR1/ARHGAP6	6
GOBP_CARDIAC_MUSCLE_TISSUE_DEVELOPMENT	GOBP_CARDIAC_MUSCLE_TISSUE_DEVELOPMENT	10/582	234/40755	0.00212177	0.0185565	0.0131918	TGFBR3/RGS4/DKK1/ARID2/RARB/WNT5A/PDGFRA/BMP5/GJA1/NRG1	10
GOBP_MYELOID_LEUKOCYTE_ACTIVATION	GOBP_MYELOID_LEUKOCYTE_ACTIVATION	10/582	234/40755	0.00212177	0.0185565	0.0131918	LGALS9/CCL5/LDLR/NMI/PLA2G3/WNT5A/CXCL8/TLR3/HAVCR1/ANXA1	10
GOMF_CYTOKINE_ACTIVITY	GOMF_CYTOKINE_ACTIVITY	10/582	234/40755	0.00212177	0.0185565	0.0131918	IL24/CCL5/WNT5A/TNFSF10/CXCL8/CXCL3/CXCL2/BMP5/NRG1/IFNE	10
GOMF_GTPASE_ACTIVATOR_ACTIVITY	GOMF_GTPASE_ACTIVATOR_ACTIVITY	11/582	275/40755	0.00218379	0.0189628	0.0134807	RGS4/NRP1/STARD13/ARHGAP28/ARHGAP25/SRGAP3/ARAP2/FAM13A/RASA1/ALDH1A1/ARHGAP6	11
GOCC_GLUTAMATERGIC_SYNAPSE	GOCC_GLUTAMATERGIC_SYNAPSE	12/582	317/40755	0.00221744	0.0191097	0.0135851	DNM3/NRP1/CDH1/CACNG4/WNT5A/GUCY1A1/EPHA7/CADPS2/NRG1/CDKL5/IL1RAPL1/PAK3	12
GOBP_NEGATIVE_REGULATION_OF_AXONOGENESIS	GOBP_NEGATIVE_REGULATION_OF_AXONOGENESIS	5/582	64/40755	0.00222532	0.0191097	0.0135851	NRP1/MAP2/WNT5A/EPHA7/SEMA3A	5
GOBP_POSITIVE_CHEMOTAXIS	GOBP_POSITIVE_CHEMOTAXIS	5/582	64/40755	0.00222532	0.0191097	0.0135851	NRP1/CCL5/WNT5A/CXCL8/VEGFC	5
GOBP_POSITIVE_REGULATION_OF_DOUBLE_STRAND_BREAK_REPAIR	GOBP_POSITIVE_REGULATION_OF_DOUBLE_STRAND_BREAK_REPAIR	5/582	64/40755	0.00222532	0.0191097	0.0135851	KDM4D/ARID2/PARP9/DTX3L/SHLD3	5
GOBP_POSITIVE_REGULATION_OF_FATTY_ACID_METABOLIC_PROCESS	GOBP_POSITIVE_REGULATION_OF_FATTY_ACID_METABOLIC_PROCESS	4/582	39/40755	0.00227836	0.0194666	0.0138388	PLA2G3/PPARG/TWIST1/ANXA1	4
GOMF_TRANSCRIPTION_COREGULATOR_ACTIVITY	GOMF_TRANSCRIPTION_COREGULATOR_ACTIVITY	16/582	495/40755	0.00228582	0.0194753	0.013845	TRIM22/TRIM21/MAML2/SUPT20H/SS18/NMI/HELZ2/TCP10L/LMCD1/PARP9/MED12L/PRKN/HDAC9/NRG1/RUNX1T1/TLE4	16
GOBP_REGULATION_OF_NEUROGENESIS	GOBP_REGULATION_OF_NEUROGENESIS	13/582	361/40755	0.00229096	0.0194753	0.013845	NRP1/LDLR/MAP2/WNT5A/VEGFC/EPHA7/UFL1/TIAM2/SEMA3A/CDKN2B/CDKL5/IL1RAPL1/PAK3	13
GOBP_MUSCLE_TISSUE_DEVELOPMENT	GOBP_MUSCLE_TISSUE_DEVELOPMENT	14/582	405/40755	0.0023019	0.0194753	0.013845	TGFBR3/RGS4/DKK1/ARID2/COL3A1/RARB/WNT5A/PDGFRA/BMP5/GJA1/HDAC9/TWIST1/NRG1/DMD	14
GOBP_ORGANELLE_FISSION	GOBP_ORGANELLE_FISSION	16/582	496/40755	0.00233178	0.0195816	0.0139206	HFM1/PDE3A/BORA/DLGAP5/RAD21L1/PPARG/WNT5A/EPGN/CENPE/EGF/MAP9/FBXO5/PRKN/ANLN/MYBL1/CCNE2	16
GOBP_ORGANIC_ANION_TRANSPORT	GOBP_ORGANIC_ANION_TRANSPORT	13/582	362/40755	0.00234622	0.0195816	0.0139206	SLC16A4/RGS4/AKR1C1/ABCC2/MAP2K6/ATP8B1/SLC4A5/PLA2G3/SLC10A4/GJA1/SLCO5A1/SLC1A1/ANXA1	13
GOBP_EPITHELIAL_CELL_PROLIFERATION	GOBP_EPITHELIAL_CELL_PROLIFERATION	15/582	451/40755	0.00236326	0.0195816	0.0139206	TGFBR3/NRP1/LGR4/FAP/STAT1/PPARG/WNT5A/TP63/EPGN/EGF/VEGFC/BMP5/TWIST1/HAS2/CDKN2B	15
GOBP_CORONARY_VASCULATURE_MORPHOGENESIS	GOBP_CORONARY_VASCULATURE_MORPHOGENESIS	3/582	19/40755	0.00236753	0.0195816	0.0139206	TGFBR3/NRP1/ARID2	3
GOBP_NEGATIVE_REGULATION_OF_POSTTRANSCRIPTIONAL_GENE_SILENCING	GOBP_NEGATIVE_REGULATION_OF_POSTTRANSCRIPTIONAL_GENE_SILENCING	3/582	19/40755	0.00236753	0.0195816	0.0139206	KCNQ1OT1/PPARG/RMRP	3
GOBP_REFLEX	GOBP_REFLEX	3/582	19/40755	0.00236753	0.0195816	0.0139206	GLRB/GJA1/SLC1A1	3
GOBP_DNA_RECOMBINATION	GOBP_DNA_RECOMBINATION	12/582	320/40755	0.00239494	0.0195816	0.0139206	HFM1/PGBD5/RAG1/KDM4D/ARID2/RAD21L1/H1-0/SHLD3/XRCC4/H1-2/H1-4/RADX	12
GOBP_REGULATION_OF_GTPASE_ACTIVITY	GOBP_REGULATION_OF_GTPASE_ACTIVITY	13/582	363/40755	0.00240257	0.0195816	0.0139206	RGS4/PRKG1/FGD6/CCL5/ARHGAP25/WNT5A/CBLB/ARHGEF26/ARAP2/RASA1/TIAM2/ARHGAP6/CDKL5	13
GOMF_MODIFIED_AMINO_ACID_BINDING	GOMF_MODIFIED_AMINO_ACID_BINDING	6/582	95/40755	0.00245785	0.0195816	0.0139206	FASN/SESTD1/CAVIN2/CPS1/LANCL1/HAVCR1	6
GOBP_CARBOXYLIC_ACID_TRANSPORT	GOBP_CARBOXYLIC_ACID_TRANSPORT	11/582	280/40755	0.0025091	0.0198575	0.0141167	SLC16A4/RGS4/AKR1C1/ABCC2/MAP2K6/ATP8B1/PLA2G3/SLC10A4/GJA1/SLC1A1/ANXA1	11
GOBP_PATHWAY_RESTRICTED_SMAD_PROTEIN_PHOSPHORYLATION	GOBP_PATHWAY_RESTRICTED_SMAD_PROTEIN_PHOSPHORYLATION	5/582	66/40755	0.00254843	0.0201444	0.0143206	TGFBR3/DKK1/PPARG/HFE/BMP5	5
GOBP_REGULATION_OF_CELL_JUNCTION_ASSEMBLY	GOBP_REGULATION_OF_CELL_JUNCTION_ASSEMBLY	9/582	201/40755	0.00255211	0.0201654	0.0143356	NRP1/DKK1/SLITRK5/WNT5A/EPHA7/LRRN3/MUSK/ARHGAP6/IL1RAPL1	9
GOBP_MALE_SEX_DIFFERENTIATION	GOBP_MALE_SEX_DIFFERENTIATION	8/582	164/40755	0.0025812	0.0203788	0.0144873	AKR1C3/LGR4/WNT5A/PDGFRA/TLR3/BMP5/GJA1/SEMA3A	8
GOBP_NEURAL_CREST_CELL_DIFFERENTIATION	GOBP_NEURAL_CREST_CELL_DIFFERENTIATION	6/582	96/40755	0.00259069	0.0204209	0.0145172	NRP1/FRZB/PITX2/TWIST1/SEMA3A/NRG1	6
GOBP_REGULATION_OF_CELL_MORPHOGENESIS_INVOLVED_IN_DIFFERENTIATION	GOBP_REGULATION_OF_CELL_MORPHOGENESIS_INVOLVED_IN_DIFFERENTIATION	6/582	96/40755	0.00259069	0.0204209	0.0145172	GBP1/NRP1/HAS2/CDKL5/IL1RAPL1/PAK3	6
GOBP_TISSUE_MIGRATION	GOBP_TISSUE_MIGRATION	13/582	368/40755	0.00270122	0.0211986	0.0150701	NRP1/STARD13/FAP/STAT1/PPARG/WNT5A/EGF/VEGFC/HDAC9/ANLN/SEMA3A/HAS2/ANXA1	13
GOMF_DNA_BINDING_TRANSCRIPTION_REPRESSOR_ACTIVITY	GOMF_DNA_BINDING_TRANSCRIPTION_REPRESSOR_ACTIVITY	12/582	325/40755	0.00271641	0.0212708	0.0151214	ZNF248/E2F8/E2F7/DACH1/ZNF559-ZNF177/ZNF217/PPARG/PRDM5/NR2F1/MXD3/BACH2/FOXP2	12
GOBP_POSITIVE_REGULATION_OF_INTERLEUKIN_6_PRODUCTION	GOBP_POSITIVE_REGULATION_OF_INTERLEUKIN_6_PRODUCTION	6/582	97/40755	0.00272883	0.0212708	0.0151214	LGALS9/IFIH1/WNT5A/TLR3/TWIST1/DDX58	6
GOCC_SITE_OF_DNA_DAMAGE	GOCC_SITE_OF_DNA_DAMAGE	6/582	97/40755	0.00272883	0.0212708	0.0151214	KDM4D/IFFO1/PARP9/SHLD3/XRCC4/UFL1	6
GOBP_ZINC_ION_HOMEOSTASIS	GOBP_ZINC_ION_HOMEOSTASIS	4/582	41/40755	0.00274296	0.0213048	0.0151456	ATP7B/SLC39A10/PRKN/SLC1A1	4
GOMF_EXTRACELLULAR_MATRIX_STRUCTURAL_CONSTITUENT_CONFERRING_TENSILE_STRENGTH	GOMF_EXTRACELLULAR_MATRIX_STRUCTURAL_CONSTITUENT_CONFERRING_TENSILE_STRENGTH	4/582	41/40755	0.00274296	0.0213048	0.0151456	COL3A1/COL5A2/COL21A1/COL1A2	4
GOMF_PROTEIN_TYROSINE_KINASE_ACTIVATOR_ACTIVITY	GOMF_PROTEIN_TYROSINE_KINASE_ACTIVATOR_ACTIVITY	3/582	20/40755	0.00275598	0.0213553	0.0151815	CCL5/EGF/NRG1	3
GOBP_PATTERN_SPECIFICATION_PROCESS	GOBP_PATTERN_SPECIFICATION_PROCESS	15/582	460/40755	0.00284505	0.0220108	0.0156475	PBX1/NRP1/DKK1/MEIS1/PGAP1/WNT5A/ZIC1/TP63/PITX2/BMP5/TBC1D32/GJA1/SEMA3A/MLLT3/TDRD7	15
GOBP_PROTEIN_COMPLEX_OLIGOMERIZATION	GOBP_PROTEIN_COMPLEX_OLIGOMERIZATION	10/582	244/40755	0.00286828	0.0221556	0.0157504	CRYZ/KCNC1/ATL1/KCNB1/TP63/KCTD8/HCN1/STING1/COL1A2/PEG10	10
GOBP_BONE_MORPHOGENESIS	GOBP_BONE_MORPHOGENESIS	6/582	98/40755	0.00287243	0.0221622	0.0157551	COL3A1/RARB/TWIST1/INSIG1/MMP16/HAS2	6
GOMF_G_PROTEIN_COUPLED_RECEPTOR_BINDING	GOMF_G_PROTEIN_COUPLED_RECEPTOR_BINDING	11/582	285/40755	0.00287252	0.0221622	0.0157551	DNM3/CCL5/GCG/STAT1/WNT5A/RTP4/NMU/CXCL8/CXCL3/CXCL2/PRKN	11
GOBP_RECEPTOR_METABOLIC_PROCESS	GOBP_RECEPTOR_METABOLIC_PROCESS	8/582	167/40755	0.00288529	0.0222345	0.0158065	DNM3/DKK1/CACNG4/LDLR/DTX3L/CXCL8/EGF/NRG1	8
GOBP_REGULATION_OF_PHOSPHOLIPASE_ACTIVITY	GOBP_REGULATION_OF_PHOSPHOLIPASE_ACTIVITY	5/582	68/40755	0.00290426	0.0223368	0.0158793	CCL5/PDGFRA/ANXA1/LPAR1/ARHGAP6	5
GOBP_ORGANIC_HYDROXY_COMPOUND_TRANSPORT	GOBP_ORGANIC_HYDROXY_COMPOUND_TRANSPORT	11/582	286/40755	0.00295005	0.0226536	0.0161044	AKR1C1/ABCC2/ABCA8/ATP8B1/LDLR/KCNB1/PPARG/SLC10A4/EGF/STARD4/PRKN	11
GOBP_ENDOCRINE_SYSTEM_DEVELOPMENT	GOBP_ENDOCRINE_SYSTEM_DEVELOPMENT	7/582	132/40755	0.00297042	0.0227566	0.0161777	PBX1/CDH1/WNT5A/PDGFRA/PITX2/BMP5/ANXA1	7
GOBP_COLLAGEN_CATABOLIC_PROCESS	GOBP_COLLAGEN_CATABOLIC_PROCESS	4/582	42/40755	0.0029979	0.0228617	0.0162524	MMP23B/CTSS/FAP/MMP16	4
GOBP_NEGATIVE_REGULATION_OF_ALPHA_BETA_T_CELL_ACTIVATION	GOBP_NEGATIVE_REGULATION_OF_ALPHA_BETA_T_CELL_ACTIVATION	4/582	42/40755	0.0029979	0.0228617	0.0162524	LGALS9/CBLB/HFE/ANXA1	4
GOBP_REGULATION_OF_PROTEIN_AUTOPHOSPHORYLATION	GOBP_REGULATION_OF_PROTEIN_AUTOPHOSPHORYLATION	4/582	42/40755	0.0029979	0.0228617	0.0162524	NEK10/PDGFC/VEGFC/EPHA7	4
GOBP_CAMERA_TYPE_EYE_DEVELOPMENT	GOBP_CAMERA_TYPE_EYE_DEVELOPMENT	12/582	329/40755	0.0029981	0.0228617	0.0162524	NRP1/MEIS1/SLC4A5/WNT5A/PDGFRA/PITX2/HCN1/TBC1D32/GJA1/TWIST1/SLC1A1/TDRD7	12
GOBP_BIOLOGICAL_PROCESS_INVOLVED_IN_SYMBIOTIC_INTERACTION	GOBP_BIOLOGICAL_PROCESS_INVOLVED_IN_SYMBIOTIC_INTERACTION	11/582	287/40755	0.00302926	0.0230635	0.0163958	NRP1/IFIT1/TRIM34/TRIM22/TRIM21/LGALS9/CCL5/LDLR/CXCL8/HAVCR1/PRKN	11
GOBP_REGULATION_OF_SUPRAMOLECULAR_FIBER_ORGANIZATION	GOBP_REGULATION_OF_SUPRAMOLECULAR_FIBER_ORGANIZATION	13/582	374/40755	0.00309899	0.0235392	0.016734	RGS4/NRP1/ADD3/NAV3/ARHGAP28/LDLR/MAP2/PTGER4/RASA1/PRKN/LPAR1/ARHGAP6/PAK3	13
GOBP_LIPID_DIGESTION	GOBP_LIPID_DIGESTION	3/582	21/40755	0.00318147	0.0240175	0.017074	AKR1C1/ASAH2/LDLR	3
GOBP_MONOCYTE_CHEMOTACTIC_PROTEIN_1_PRODUCTION	GOBP_MONOCYTE_CHEMOTACTIC_PROTEIN_1_PRODUCTION	3/582	21/40755	0.00318147	0.0240175	0.017074	OAS1/LGALS9/TWIST1	3
GOBP_EPITHELIAL_CELL_DEVELOPMENT	GOBP_EPITHELIAL_CELL_DEVELOPMENT	9/582	208/40755	0.00320415	0.0241702	0.0171826	FRMD6/FASN/SLC4A5/RARB/WNT5A/ARHGEF26/TP63/BMP5/GJA1	9
GOBP_RESPONSE_TO_TUMOR_NECROSIS_FACTOR	GOBP_RESPONSE_TO_TUMOR_NECROSIS_FACTOR	10/582	248/40755	0.00322001	0.0242432	0.0172345	GBP3/GBP1/TNFRSF19/CCL5/KLF2/CARD8/STAT1/CXCL8/PRKN/HAS2	10
GOBP_REGULATION_OF_PROTEIN_SERINE_THREONINE_KINASE_ACTIVITY	GOBP_REGULATION_OF_PROTEIN_SERINE_THREONINE_KINASE_ACTIVITY	13/582	376/40755	0.00324172	0.024388	0.0173374	CDKN2C/DKK1/MAP2K6/ETAA1/PPARG/NEK10/WNT5A/EPGN/EGF/PDGFC/CCNE2/CDKN2B/CCNB3	13
GOBP_PHOTORECEPTOR_CELL_MAINTENANCE	GOBP_PHOTORECEPTOR_CELL_MAINTENANCE	4/582	43/40755	0.00326856	0.0245523	0.0174542	PCDH15/CDHR1/BBS10/SPATA7	4
GOBP_REGULATION_OF_VIRAL_ENTRY_INTO_HOST_CELL	GOBP_REGULATION_OF_VIRAL_ENTRY_INTO_HOST_CELL	4/582	43/40755	0.00326856	0.0245523	0.0174542	TRIM34/TRIM22/TRIM21/LGALS9	4
GOBP_RESPONSE_TO_AMINE	GOBP_RESPONSE_TO_AMINE	4/582	43/40755	0.00326856	0.0245523	0.0174542	RGS4/KCNC1/CPS1/SLC1A1	4
GOMF_SIGNALING_RECEPTOR_INHIBITOR_ACTIVITY	GOMF_SIGNALING_RECEPTOR_INHIBITOR_ACTIVITY	4/582	43/40755	0.00326856	0.0245523	0.0174542	DKK1/CCL5/LYPD6/DKK2	4
GOBP_CRANIAL_SKELETAL_SYSTEM_DEVELOPMENT	GOBP_CRANIAL_SKELETAL_SYSTEM_DEVELOPMENT	5/582	70/40755	0.00329464	0.0246727	0.0175398	TP63/PDGFRA/TWIST1/INSIG1/MMP16	5
GOBP_POSITIVE_REGULATION_OF_CHEMOKINE_PRODUCTION	GOBP_POSITIVE_REGULATION_OF_CHEMOKINE_PRODUCTION	5/582	70/40755	0.00329464	0.0246727	0.0175398	OAS1/LGALS9/WNT5A/TLR3/TWIST1	5
GOMF_CHEMOKINE_RECEPTOR_BINDING	GOMF_CHEMOKINE_RECEPTOR_BINDING	5/582	70/40755	0.00329464	0.0246727	0.0175398	CCL5/STAT1/CXCL8/CXCL3/CXCL2	5
GOBP_POSITIVE_REGULATION_OF_EPITHELIAL_CELL_PROLIFERATION	GOBP_POSITIVE_REGULATION_OF_EPITHELIAL_CELL_PROLIFERATION	9/582	209/40755	0.00330712	0.0247473	0.0175929	NRP1/WNT5A/TP63/EPGN/EGF/VEGFC/BMP5/TWIST1/HAS2	9
GOBP_PEPTIDYL_TYROSINE_MODIFICATION	GOBP_PEPTIDYL_TYROSINE_MODIFICATION	13/582	377/40755	0.00331506	0.0247879	0.0176217	IL24/NRP1/CCL5/MAP2K6/CBLB/PARP9/PDGFRA/EPGN/EGF/PDGFC/EPHA7/NRG1/MUSK	13
GOBP_MITOTIC_CYTOKINESIS	GOBP_MITOTIC_CYTOKINESIS	5/582	71/40755	0.00350336	0.0259171	0.0184245	CENPA/MAP9/RASA1/KIF20A/ANLN	5
GOBP_POSITIVE_REGULATION_OF_AUTOPHAGY	GOBP_POSITIVE_REGULATION_OF_AUTOPHAGY	7/582	136/40755	0.00350478	0.0259171	0.0184245	TRIM34/TRIM22/TRIM21/SESN3/STING1/UFL1/PRKN	7
GOCC_DNA_PACKAGING_COMPLEX	GOCC_DNA_PACKAGING_COMPLEX	7/582	136/40755	0.00350478	0.0259171	0.0184245	CENPA/H1-0/H1-2/H2BC6/H1-4/H2BC5/H4C11	7
GOBP_CELL_CYCLE_DNA_REPLICATION	GOBP_CELL_CYCLE_DNA_REPLICATION	4/582	44/40755	0.00355538	0.0261567	0.0185948	E2F8/E2F7/DACH1/FBXO5	4
GOBP_COLUMNAR_CUBOIDAL_EPITHELIAL_CELL_DEVELOPMENT	GOBP_COLUMNAR_CUBOIDAL_EPITHELIAL_CELL_DEVELOPMENT	4/582	44/40755	0.00355538	0.0261567	0.0185948	FASN/RARB/WNT5A/BMP5	4
GOBP_NEGATIVE_REGULATION_OF_AXON_EXTENSION	GOBP_NEGATIVE_REGULATION_OF_AXON_EXTENSION	4/582	44/40755	0.00355538	0.0261567	0.0185948	NRP1/MAP2/WNT5A/SEMA3A	4
GOBP_POSITIVE_REGULATION_OF_PATTERN_RECOGNITION_RECEPTOR_SIGNALING_PATHWAY	GOBP_POSITIVE_REGULATION_OF_PATTERN_RECOGNITION_RECEPTOR_SIGNALING_PATHWAY	4/582	44/40755	0.00355538	0.0261567	0.0185948	RSAD2/DDX60/TLR3/TICAM2	4
GOBP_TOLL_LIKE_RECEPTOR_4_SIGNALING_PATHWAY	GOBP_TOLL_LIKE_RECEPTOR_4_SIGNALING_PATHWAY	4/582	44/40755	0.00355538	0.0261567	0.0185948	OAS1/LGALS9/NMI/TICAM2	4
GOBP_REGULATION_OF_WNT_SIGNALING_PATHWAY	GOBP_REGULATION_OF_WNT_SIGNALING_PATHWAY	12/582	337/40755	0.00363251	0.0266368	0.0189361	DKK1/LGR4/LYPD6/FRZB/RBMS3/WNT5A/SHISA3/DKK2/EGF/PRKN/MLLT3/TLE4	12
GOBP_AXONAL_FASCICULATION	GOBP_AXONAL_FASCICULATION	3/582	22/40755	0.00364505	0.0266368	0.0189361	NRP1/NCAM2/SEMA3A	3
GOBP_FOREBRAIN_NEURON_DEVELOPMENT	GOBP_FOREBRAIN_NEURON_DEVELOPMENT	3/582	22/40755	0.00364505	0.0266368	0.0189361	NRP1/NDNF/SEMA3A	3
GOBP_SYMPATHETIC_NERVOUS_SYSTEM_DEVELOPMENT	GOBP_SYMPATHETIC_NERVOUS_SYSTEM_DEVELOPMENT	3/582	22/40755	0.00364505	0.0266368	0.0189361	NRP1/TP63/SEMA3A	3
GOBP_TERTIARY_ALCOHOL_METABOLIC_PROCESS	GOBP_TERTIARY_ALCOHOL_METABOLIC_PROCESS	3/582	22/40755	0.00364505	0.0266368	0.0189361	AKR1C3/AKR1C1/BMP5	3
GOCC_COMPLEX_OF_COLLAGEN_TRIMERS	GOCC_COMPLEX_OF_COLLAGEN_TRIMERS	3/582	22/40755	0.00364505	0.0266368	0.0189361	COL3A1/COL5A2/COL1A2	3
GOBP_HEPATICOBILIARY_SYSTEM_DEVELOPMENT	GOBP_HEPATICOBILIARY_SYSTEM_DEVELOPMENT	7/582	137/40755	0.00364912	0.0266368	0.0189361	TGFBR3/E2F8/E2F7/FRZB/CPS1/CDKN2B/ANXA1	7
GOBP_SEGMENTATION	GOBP_SEGMENTATION	6/582	103/40755	0.00367669	0.0268082	0.0190579	NRP1/DKK1/WNT5A/SEMA3A/MLLT3/TDRD7	6
GOBP_STRESS_ACTIVATED_PROTEIN_KINASE_SIGNALING_CASCADE	GOBP_STRESS_ACTIVATED_PROTEIN_KINASE_SIGNALING_CASCADE	10/582	253/40755	0.00370702	0.0269892	0.0191866	TGFBR3/TNFRSF19/LGALS9/MAP2K6/WNT5A/MAPK10/TLR3/PTGER4/PRKN/SEMA3A	10
GOBP_ESTABLISHMENT_OF_TISSUE_POLARITY	GOBP_ESTABLISHMENT_OF_TISSUE_POLARITY	5/582	72/40755	0.0037214	0.0270139	0.0192042	VANGL1/DKK1/WNT5A/TP63/MLLT3	5
GOBP_NON_CANONICAL_WNT_SIGNALING_PATHWAY	GOBP_NON_CANONICAL_WNT_SIGNALING_PATHWAY	5/582	72/40755	0.0037214	0.0270139	0.0192042	VANGL1/DKK1/FRZB/WNT5A/MLLT3	5
GOBP_JNK_CASCADE	GOBP_JNK_CASCADE	8/582	175/40755	0.00383363	0.0276955	0.0196887	TGFBR3/TNFRSF19/WNT5A/MAPK10/TLR3/PTGER4/PRKN/SEMA3A	8
GOBP_REGULATION_OF_LIPID_BIOSYNTHETIC_PROCESS	GOBP_REGULATION_OF_LIPID_BIOSYNTHETIC_PROCESS	8/582	175/40755	0.00383363	0.0276955	0.0196887	AKR1C3/LDLR/PLA2G3/STARD4/BMP5/PDK4/INSIG1/ANXA1	8
GOBP_NEGATIVE_REGULATION_OF_INNATE_IMMUNE_RESPONSE	GOBP_NEGATIVE_REGULATION_OF_INNATE_IMMUNE_RESPONSE	5/582	73/40755	0.003949	0.0283268	0.0201375	TRIM21/OAS1/LGALS9/NMI/PPARG	5
GOCC_SITE_OF_DOUBLE_STRAND_BREAK	GOCC_SITE_OF_DOUBLE_STRAND_BREAK	5/582	73/40755	0.003949	0.0283268	0.0201375	KDM4D/IFFO1/SHLD3/XRCC4/UFL1	5
GOBP_DENDRITE_MORPHOGENESIS	GOBP_DENDRITE_MORPHOGENESIS	7/582	139/40755	0.00395131	0.0283268	0.0201375	DNM3/NRP1/MAP2/SEMA3A/CDKL5/IL1RAPL1/PAK3	7
GOBP_REGULATION_OF_NUCLEAR_DIVISION	GOBP_REGULATION_OF_NUCLEAR_DIVISION	7/582	139/40755	0.00395131	0.0283268	0.0201375	PDE3A/BORA/DLGAP5/WNT5A/EPGN/EGF/FBXO5	7
GOBP_RHO_PROTEIN_SIGNAL_TRANSDUCTION	GOBP_RHO_PROTEIN_SIGNAL_TRANSDUCTION	7/582	139/40755	0.00395131	0.0283268	0.0201375	NRP1/STARD13/COL3A1/GPR35/COL1A2/LPAR1/ARHGAP6	7
GOBP_POSITIVE_REGULATION_OF_CELL_PROJECTION_ORGANIZATION	GOBP_POSITIVE_REGULATION_OF_CELL_PROJECTION_ORGANIZATION	12/582	341/40755	0.003988	0.028569	0.0203097	DNM3/NRP1/PLA2G3/WNT5A/NDNF/BMP5/FIG4/TIAM2/ANLN/CDKL5/IL1RAPL1/PAK3	12
GOCC_INTERMEDIATE_FILAMENT_CYTOSKELETON	GOCC_INTERMEDIATE_FILAMENT_CYTOSKELETON	10/582	256/40755	0.00402611	0.0288106	0.0204814	NRP1/LMNTD2/IFFO1/KRT23/KRT222/DTNA/SESTD1/DDX60/LMNB1/GJA1	10
GOBP_PRIMARY_ALCOHOL_METABOLIC_PROCESS	GOBP_PRIMARY_ALCOHOL_METABOLIC_PROCESS	6/582	105/40755	0.00404116	0.0288761	0.020528	AKR1C3/AKR1C1/DHRS7/PECR/BMP5/ALDH1A1	6
GOMF_GROWTH_FACTOR_BINDING	GOMF_GROWTH_FACTOR_BINDING	7/582	140/40755	0.00410933	0.0292781	0.0208138	TGFBR3/NRP1/COL3A1/PDGFRA/EPHA7/COL1A2/IL1RAPL1	7
GOBP_HYPOTHALAMUS_DEVELOPMENT	GOBP_HYPOTHALAMUS_DEVELOPMENT	3/582	23/40755	0.00414775	0.0294131	0.0209098	NRP1/NDNF/SEMA3A	3
GOBP_KINETOCHORE_ORGANIZATION	GOBP_KINETOCHORE_ORGANIZATION	3/582	23/40755	0.00414775	0.0294131	0.0209098	DLGAP5/CENPA/CENPE	3
GOBP_MORPHOGENESIS_OF_AN_EPITHELIAL_FOLD	GOBP_MORPHOGENESIS_OF_AN_EPITHELIAL_FOLD	3/582	23/40755	0.00414775	0.0294131	0.0209098	WNT5A/TP63/BMP5	3
GOBP_SPHINGOID_METABOLIC_PROCESS	GOBP_SPHINGOID_METABOLIC_PROCESS	3/582	23/40755	0.00414775	0.0294131	0.0209098	ASAH2B/ASAH2/PLPP1	3
GOMF_PHOSPHOLIPASE_BINDING	GOMF_PHOSPHOLIPASE_BINDING	3/582	23/40755	0.00414775	0.0294131	0.0209098	LMNB1/PRKN/ARHGAP6	3
GOBP_TRABECULA_MORPHOGENESIS	GOBP_TRABECULA_MORPHOGENESIS	4/582	46/40755	0.00417932	0.0295091	0.0209781	TGFBR3/BMP5/ADGRG6/NRG1	4
GOBP_REGULATION_OF_ACTIN_FILAMENT_BUNDLE_ASSEMBLY	GOBP_REGULATION_OF_ACTIN_FILAMENT_BUNDLE_ASSEMBLY	6/582	106/40755	0.0042331	0.0298031	0.021187	NRP1/ARHGAP28/PTGER4/PRKN/LPAR1/ARHGAP6	6
GOBP_NEGATIVE_REGULATION_OF_IMMUNE_RESPONSE	GOBP_NEGATIVE_REGULATION_OF_IMMUNE_RESPONSE	8/582	179/40755	0.00439	0.0307097	0.0218315	TRIM21/OAS1/LGALS9/NMI/COL3A1/PPARG/HFE/ANXA1	8
GOBP_LYMPHOCYTE_APOPTOTIC_PROCESS	GOBP_LYMPHOCYTE_APOPTOTIC_PROCESS	5/582	75/40755	0.00443376	0.0309167	0.0219787	RAG1/LGALS9/CCL5/SLC39A10/WNT5A	5
GOBP_PROTEIN_AUTOUBIQUITINATION	GOBP_PROTEIN_AUTOUBIQUITINATION	5/582	75/40755	0.00443376	0.0309167	0.0219787	TRIM21/RAG1/DTX3L/PRKN/ASB4	5
GOCC_TRANSCRIPTION_REGULATOR_COMPLEX	GOCC_TRANSCRIPTION_REGULATOR_COMPLEX	15/582	483/40755	0.00445382	0.0310235	0.0220546	PBX1/E2F8/NPAS4/E2F7/DACH1/TCF4/MEIS1/STAT1/H1-0/PPARG/PITX2/MXD3/BACH2/HDAC9/TLE4	15
GOBP_REGULATION_OF_LEUKOCYTE_MIGRATION	GOBP_REGULATION_OF_LEUKOCYTE_MIGRATION	9/582	219/40755	0.00448638	0.0312061	0.0221844	CHST4/LGALS9/CCL5/WNT5A/CXCL8/VEGFC/PTGER4/BMP5/ANXA1	9
GOBP_REPRODUCTIVE_SYSTEM_DEVELOPMENT	GOBP_REPRODUCTIVE_SYSTEM_DEVELOPMENT	14/582	437/40755	0.00451068	0.0312993	0.0222507	AKR1C3/E2F8/LGR4/E2F7/PPARG/WNT5A/TP63/PDGFRA/TLR3/BMP5/GJA1/SEMA3A/DMRTA1/ANXA1	14
GOBP_NEGATIVE_CHEMOTAXIS	GOBP_NEGATIVE_CHEMOTAXIS	4/582	47/40755	0.00451731	0.0312993	0.0222507	WNT5A/EPHA7/SEMA3A/NRG1	4
GOBP_RESPONSE_TO_COCAINE	GOBP_RESPONSE_TO_COCAINE	4/582	47/40755	0.00451731	0.0312993	0.0222507	RGS4/CACNG4/SLC1A1/MT-ND6	4
GOBP_REGULATION_OF_PEPTIDYL_TYROSINE_PHOSPHORYLATION	GOBP_REGULATION_OF_PEPTIDYL_TYROSINE_PHOSPHORYLATION	10/582	261/40755	0.00460581	0.0318563	0.0226467	IL24/NRP1/CCL5/CBLB/PARP9/EPGN/EGF/PDGFC/EPHA7/NRG1	10
GOBP_REGULATION_OF_EXTENT_OF_CELL_GROWTH	GOBP_REGULATION_OF_EXTENT_OF_CELL_GROWTH	6/582	108/40755	0.00463705	0.0319935	0.0227442	NRP1/MAP2/WNT5A/EPHA7/SEMA3A/CDKL5	6
GOBP_MYELOID_CELL_DIFFERENTIATION	GOBP_MYELOID_CELL_DIFFERENTIATION	13/582	393/40755	0.00468386	0.0321874	0.022882	TGFBR3/LGALS9/FASN/KLF2/MEIS1/STAT1/PLA2G3/PPARG/TLR3/H4C11/UFL1/LRRC17/CDKN2B	13
GOBP_MALE_GENITALIA_DEVELOPMENT	GOBP_MALE_GENITALIA_DEVELOPMENT	3/582	24/40755	0.00469049	0.0321874	0.022882	LGR4/PDGFRA/BMP5	3
GOBP_PROTEIN_LOCALIZATION_TO_ENDOSOME	GOBP_PROTEIN_LOCALIZATION_TO_ENDOSOME	3/582	24/40755	0.00469049	0.0321874	0.022882	NRP1/DTX3L/EGF	3
GOBP_REGULATION_OF_CHROMATIN_BINDING	GOBP_REGULATION_OF_CHROMATIN_BINDING	3/582	24/40755	0.00469049	0.0321874	0.022882	KDM4D/PARP9/DTX3L	3
GOBP_POSITIVE_REGULATION_OF_WNT_SIGNALING_PATHWAY	GOBP_POSITIVE_REGULATION_OF_WNT_SIGNALING_PATHWAY	7/582	144/40755	0.00478971	0.0327934	0.0233128	DKK1/LGR4/LYPD6/WNT5A/DKK2/EGF/MLLT3	7
GOBP_LEUKOCYTE_APOPTOTIC_PROCESS	GOBP_LEUKOCYTE_APOPTOTIC_PROCESS	6/582	109/40755	0.00484933	0.0331093	0.0235374	RAG1/LGALS9/CCL5/SLC39A10/WNT5A/ANXA1	6
GOBP_VASODILATION	GOBP_VASODILATION	4/582	48/40755	0.00487323	0.0331917	0.023596	PRKG1/KLF2/CPS1/GUCY1A1	4
GOMF_CHEMOKINE_ACTIVITY	GOMF_CHEMOKINE_ACTIVITY	4/582	48/40755	0.00487323	0.0331917	0.023596	CCL5/CXCL8/CXCL3/CXCL2	4
GOBP_FATTY_ACID_METABOLIC_PROCESS	GOBP_FATTY_ACID_METABOLIC_PROCESS	13/582	395/40755	0.00488296	0.0332465	0.0236349	AKR1C3/AKR1C1/ASAH2B/ASAH2/FADS2/FASN/PECR/PLA2G3/PPARG/TWIST1/PDK4/INSIG1/ANXA1	13
GOBP_POSITIVE_REGULATION_OF_INTERFERON_GAMMA_PRODUCTION	GOBP_POSITIVE_REGULATION_OF_INTERFERON_GAMMA_PRODUCTION	5/582	77/40755	0.00495943	0.033697	0.0239552	LGALS9/WNT5A/TLR3/BTN3A2/BTN3A1	5
GOBP_CELLULAR_RESPONSE_TO_INTERLEUKIN_1	GOBP_CELLULAR_RESPONSE_TO_INTERLEUKIN_1	6/582	110/40755	0.00506867	0.0341791	0.024298	GBP3/GBP1/CCL5/KLF2/CXCL8/HAS2	6
GOBP_UROGENITAL_SYSTEM_DEVELOPMENT	GOBP_UROGENITAL_SYSTEM_DEVELOPMENT	12/582	353/40755	0.005225	0.0351369	0.0249788	PBX1/NRP1/LGR4/STAT1/RARB/WNT5A/TP63/PDGFRA/EPHA7/TBC1D32/HAS2/ANXA1	12
GOMF_SMAD_BINDING	GOMF_SMAD_BINDING	5/582	78/40755	0.00523818	0.0351744	0.0250055	TGFBR3/COL3A1/COL5A2/PPARG/COL1A2	5
GOBP_NEURON_RECOGNITION	GOBP_NEURON_RECOGNITION	4/582	49/40755	0.00524747	0.0351744	0.0250055	NRP1/MYPN/NCAM2/SEMA3A	4
GOBP_REGULATION_OF_FATTY_ACID_BIOSYNTHETIC_PROCESS	GOBP_REGULATION_OF_FATTY_ACID_BIOSYNTHETIC_PROCESS	4/582	49/40755	0.00524747	0.0351744	0.0250055	PLA2G3/PDK4/INSIG1/ANXA1	4
GOBP_NEGATIVE_REGULATION_OF_T_CELL_RECEPTOR_SIGNALING_PATHWAY	GOBP_NEGATIVE_REGULATION_OF_T_CELL_RECEPTOR_SIGNALING_PATHWAY	3/582	25/40755	0.00527416	0.0352622	0.0250679	GBP1/ELF1/CBLB	3
GOBP_NEGATIVE_REGULATION_OF_DEVELOPMENTAL_GROWTH	GOBP_NEGATIVE_REGULATION_OF_DEVELOPMENTAL_GROWTH	6/582	111/40755	0.00529519	0.0353427	0.0251251	RGS4/NRP1/MAP2/WNT5A/EPHA7/SEMA3A	6
GOBP_RECEPTOR_SIGNALING_PATHWAY_VIA_STAT	GOBP_RECEPTOR_SIGNALING_PATHWAY_VIA_STAT	8/582	185/40755	0.00533849	0.0355592	0.025279	IL24/CCL5/NMI/STAT1/PPARG/PARP9/EGF/IFNE	8
GOBP_CHROMATIN_REMODELING	GOBP_CHROMATIN_REMODELING	10/582	267/40755	0.00538598	0.0357784	0.0254349	KDM4D/ARID2/H1-0/TP63/H1-2/H2BC6/H1-4/H2BC5/H4C11/MLLT3	10
GOBP_REGULATION_OF_ACTIN_FILAMENT_ORGANIZATION	GOBP_REGULATION_OF_ACTIN_FILAMENT_ORGANIZATION	10/582	268/40755	0.00552548	0.0364943	0.0259438	RGS4/NRP1/ADD3/ARHGAP28/PTGER4/RASA1/PRKN/LPAR1/ARHGAP6/PAK3	10
GOBP_POSITIVE_REGULATION_OF_CELL_MORPHOGENESIS_INVOLVED_IN_DIFFERENTIATION	GOBP_POSITIVE_REGULATION_OF_CELL_MORPHOGENESIS_INVOLVED_IN_DIFFERENTIATION	5/582	79/40755	0.00552782	0.0364943	0.0259438	NRP1/HAS2/CDKL5/IL1RAPL1/PAK3	5
GOMF_ATP_DEPENDENT_ACTIVITY_ACTING_ON_RNA	GOMF_ATP_DEPENDENT_ACTIVITY_ACTING_ON_RNA	5/582	79/40755	0.00552782	0.0364943	0.0259438	IFIH1/HELZ2/DDX60/DDX60L/DDX58	5
GOBP_FOREBRAIN_GENERATION_OF_NEURONS	GOBP_FOREBRAIN_GENERATION_OF_NEURONS	4/582	50/40755	0.00564047	0.0369936	0.0262987	NRP1/METTL14/NDNF/SEMA3A	4
GOBP_PROSTANOID_METABOLIC_PROCESS	GOBP_PROSTANOID_METABOLIC_PROCESS	4/582	50/40755	0.00564047	0.0369936	0.0262987	AKR1C3/AKR1C1/PLA2G3/ANXA1	4
GOBP_T_CELL_APOPTOTIC_PROCESS	GOBP_T_CELL_APOPTOTIC_PROCESS	4/582	50/40755	0.00564047	0.0369936	0.0262987	RAG1/LGALS9/CCL5/WNT5A	4
GOMF_CYCLIN_DEPENDENT_PROTEIN_SERINE_THREONINE_KINASE_REGULATOR_ACTIVITY	GOMF_CYCLIN_DEPENDENT_PROTEIN_SERINE_THREONINE_KINASE_REGULATOR_ACTIVITY	4/582	50/40755	0.00564047	0.0369936	0.0262987	CDKN2C/CCNE2/CDKN2B/CCNB3	4
GOBP_REGULATION_OF_MAP_KINASE_ACTIVITY	GOBP_REGULATION_OF_MAP_KINASE_ACTIVITY	8/582	187/40755	0.00568707	0.0372122	0.0264542	DKK1/MAP2K6/PPARG/NEK10/WNT5A/EPGN/EGF/PDGFC	8
GOBP_NEGATIVE_REGULATION_OF_RESPONSE_TO_BIOTIC_STIMULUS	GOBP_NEGATIVE_REGULATION_OF_RESPONSE_TO_BIOTIC_STIMULUS	6/582	113/40755	0.00577035	0.0376568	0.0267702	TRIM21/OAS1/LGALS9/CARD8/NMI/PPARG	6
GOBP_TUMOR_NECROSIS_FACTOR_SUPERFAMILY_CYTOKINE_PRODUCTION	GOBP_TUMOR_NECROSIS_FACTOR_SUPERFAMILY_CYTOKINE_PRODUCTION	8/582	188/40755	0.00586773	0.0381261	0.0271039	OAS1/OAS2/LGALS9/IFIH1/WNT5A/TLR3/TWIST1/DDX58	8
GOBP_INNERVATION	GOBP_INNERVATION	3/582	26/40755	0.00589957	0.0381261	0.0271039	NRP1/LRIG1/SEMA3A	3
GOBP_POSITIVE_REGULATION_OF_PROTEIN_AUTOPHOSPHORYLATION	GOBP_POSITIVE_REGULATION_OF_PROTEIN_AUTOPHOSPHORYLATION	3/582	26/40755	0.00589957	0.0381261	0.0271039	NEK10/PDGFC/VEGFC	3
GOBP_REGULATION_OF_NON_CANONICAL_WNT_SIGNALING_PATHWAY	GOBP_REGULATION_OF_NON_CANONICAL_WNT_SIGNALING_PATHWAY	3/582	26/40755	0.00589957	0.0381261	0.0271039	DKK1/WNT5A/MLLT3	3
GOBP_REGULATION_OF_DNA_BINDING_TRANSCRIPTION_FACTOR_ACTIVITY	GOBP_REGULATION_OF_DNA_BINDING_TRANSCRIPTION_FACTOR_ACTIVITY	14/582	451/40755	0.00590678	0.0381542	0.0271238	TRIM34/TRIM22/TRIM21/LGALS9/ZNF431/CARD8/PPARG/WNT5A/MAPK10/TLR3/STING1/UFL1/TWIST1/DDX58	14
GOBP_POSITIVE_REGULATION_OF_GTPASE_ACTIVITY	GOBP_POSITIVE_REGULATION_OF_GTPASE_ACTIVITY	10/582	271/40755	0.00596101	0.0384413	0.0273279	RGS4/CCL5/ARHGAP25/WNT5A/ARHGEF26/ARAP2/RASA1/TIAM2/ARHGAP6/CDKL5	10
GOBP_MOLTING_CYCLE	GOBP_MOLTING_CYCLE	6/582	114/40755	0.00601925	0.0387659	0.0275587	DKK1/LGR4/TNFRSF19/WNT5A/LRIG1/TP63	6
GOCC_PLASMA_MEMBRANE_RAFT	GOCC_PLASMA_MEMBRANE_RAFT	6/582	114/40755	0.00601925	0.0387659	0.0275587	ASAH2/CDH1/TFPI/CAVIN2/PLPP1/HAS2	6
GOBP_CELL_CHEMOTAXIS	GOBP_CELL_CHEMOTAXIS	11/582	315/40755	0.00603783	0.0388541	0.0276214	NRP1/LGALS9/CCL5/WNT5A/PDGFRA/CXCL8/CXCL3/CXCL2/VEGFC/ANXA1/LPAR1	11
GOBP_SPROUTING_ANGIOGENESIS	GOBP_SPROUTING_ANGIOGENESIS	8/582	189/40755	0.00605272	0.0388541	0.0276214	NRP1/E2F8/E2F7/STARD13/KLF2/VEGFC/HDAC9/ANXA1	8
GOMF_TRANSCRIPTION_COREPRESSOR_ACTIVITY	GOMF_TRANSCRIPTION_COREPRESSOR_ACTIVITY	8/582	189/40755	0.00605272	0.0388541	0.0276214	TRIM22/TCP10L/LMCD1/PARP9/PRKN/HDAC9/RUNX1T1/TLE4	8
GOCC_RNA_POLYMERASE_II_TRANSCRIPTION_REGULATOR_COMPLEX	GOCC_RNA_POLYMERASE_II_TRANSCRIPTION_REGULATOR_COMPLEX	9/582	230/40755	0.0061369	0.0393288	0.0279588	PBX1/E2F8/E2F7/TCF4/STAT1/PPARG/MXD3/BACH2/TLE4	9
GOBP_FIBROBLAST_PROLIFERATION	GOBP_FIBROBLAST_PROLIFERATION	5/582	81/40755	0.00614068	0.0393288	0.0279588	DACH1/COL3A1/WNT5A/PDGFRA/PDGFC	5
GOBP_OUTFLOW_TRACT_MORPHOGENESIS	GOBP_OUTFLOW_TRACT_MORPHOGENESIS	5/582	81/40755	0.00614068	0.0393288	0.0279588	TGFBR3/NRP1/WNT5A/PITX2/TWIST1	5
GOBP_DOUBLE_STRAND_BREAK_REPAIR	GOBP_DOUBLE_STRAND_BREAK_REPAIR	10/582	273/40755	0.00626591	0.0400264	0.0284548	KDM4D/IFFO1/ARID2/RAD21L1/PARP9/DTX3L/SHLD3/XRCC4/TWIST1/RADX	10
GOBP_CELLULAR_TRANSITION_METAL_ION_HOMEOSTASIS	GOBP_CELLULAR_TRANSITION_METAL_ION_HOMEOSTASIS	6/582	115/40755	0.00627588	0.040038	0.028463	FRRS1/ATP7B/SLC39A10/CP/HFE/SLC1A1	6
GOBP_DENDRITE_DEVELOPMENT	GOBP_DENDRITE_DEVELOPMENT	9/582	231/40755	0.0063074	0.0401999	0.0285781	DNM3/NRP1/PRKG1/MAP2/BMP5/SEMA3A/CDKL5/IL1RAPL1/PAK3	9
GOBP_REACTIVE_OXYGEN_SPECIES_METABOLIC_PROCESS	GOBP_REACTIVE_OXYGEN_SPECIES_METABOLIC_PROCESS	9/582	231/40755	0.0063074	0.0401999	0.0285781	MTCO2P12/AKR1C3/AKR1C1/BCO2/PRKN/PDK4/SLC1A1/MT-ND2/MT-CO2	9
GOBP_REGULATION_OF_DNA_REPAIR	GOBP_REGULATION_OF_DNA_REPAIR	7/582	152/40755	0.00640081	0.0406634	0.0289076	KDM4D/ARID2/PARP9/DTX3L/SHLD3/TWIST1/RADX	7
GOBP_SKIN_DEVELOPMENT	GOBP_SKIN_DEVELOPMENT	10/582	274/40755	0.00642283	0.0407769	0.0289883	AKR1C3/DKK1/LGR4/TNFRSF19/COL3A1/COL5A2/WNT5A/TP63/COL1A2/ANXA1	10
GOBP_REGULATION_OF_CYSTEINE_TYPE_ENDOPEPTIDASE_ACTIVITY	GOBP_REGULATION_OF_CYSTEINE_TYPE_ENDOPEPTIDASE_ACTIVITY	9/582	232/40755	0.00648151	0.0408896	0.0290684	RAG1/LGALS9/CARD8/CASP10/PPARG/TNFSF10/TP63/EPHA7/SLC1A1	9
GOBP_EPHRIN_RECEPTOR_SIGNALING_PATHWAY	GOBP_EPHRIN_RECEPTOR_SIGNALING_PATHWAY	4/582	52/40755	0.0064843	0.0408896	0.0290684	SS18/RASA1/EPHA7/PAK3	4
GOBP_NEGATIVE_REGULATION_OF_COAGULATION	GOBP_NEGATIVE_REGULATION_OF_COAGULATION	4/582	52/40755	0.0064843	0.0408896	0.0290684	PRKG1/FAP/TFPI/PDGFRA	4
GOBP_PRESYNAPSE_ORGANIZATION	GOBP_PRESYNAPSE_ORGANIZATION	4/582	52/40755	0.0064843	0.0408896	0.0290684	DKK1/SLITRK5/WNT5A/IL1RAPL1	4
GOBP_REGULATION_OF_DNA_DEPENDENT_DNA_REPLICATION	GOBP_REGULATION_OF_DNA_DEPENDENT_DNA_REPLICATION	4/582	52/40755	0.0064843	0.0408896	0.0290684	E2F8/E2F7/DACH1/FBXO5	4
GOBP_UNSATURATED_FATTY_ACID_BIOSYNTHETIC_PROCESS	GOBP_UNSATURATED_FATTY_ACID_BIOSYNTHETIC_PROCESS	4/582	52/40755	0.0064843	0.0408896	0.0290684	AKR1C3/FADS2/PLA2G3/ANXA1	4
GOBP_NEGATIVE_REGULATION_OF_AXON_EXTENSION_INVOLVED_IN_AXON_GUIDANCE	GOBP_NEGATIVE_REGULATION_OF_AXON_EXTENSION_INVOLVED_IN_AXON_GUIDANCE	3/582	27/40755	0.00656746	0.0412815	0.029347	NRP1/WNT5A/SEMA3A	3
GOBP_POSITIVE_REGULATION_OF_LIPID_METABOLIC_PROCESS	GOBP_POSITIVE_REGULATION_OF_LIPID_METABOLIC_PROCESS	7/582	153/40755	0.00662743	0.0415653	0.0295488	LDLR/PLA2G3/PPARG/PDGFRA/STARD4/TWIST1/ANXA1	7
GOBP_REGULATION_OF_CELL_CELL_ADHESION	GOBP_REGULATION_OF_CELL_CELL_ADHESION	14/582	458/40755	0.00672449	0.0420934	0.0299242	PRKG1/RAG1/CHST4/CDH1/LGALS9/CCL5/WNT5A/CBLB/HFE/HLA-DMB/EPHA7/PAG1/HAS2/ANXA1	14
GOBP_RESPONSE_TO_XENOBIOTIC_STIMULUS	GOBP_RESPONSE_TO_XENOBIOTIC_STIMULUS	13/582	411/40755	0.00673221	0.0421283	0.029949	CRYZ/AKR1C1/KCNC1/PDE3A/CDH1/MAP2K6/SS18/STAT1/CPS1/BCHE/VEGFC/TLR3/SLC1A1	13
GOCC_CAVEOLA	GOCC_CAVEOLA	5/582	83/40755	0.00679977	0.0424834	0.0302015	ASAH2/CDH1/TFPI/CAVIN2/PLPP1	5
GOMF_TRANSMEMBRANE_RECEPTOR_PROTEIN_KINASE_ACTIVITY	GOMF_TRANSMEMBRANE_RECEPTOR_PROTEIN_KINASE_ACTIVITY	5/582	83/40755	0.00679977	0.0424834	0.0302015	TGFBR3/NRP1/PDGFRA/EPHA7/MUSK	5
GOBP_REGULATION_OF_OSSIFICATION	GOBP_REGULATION_OF_OSSIFICATION	6/582	117/40755	0.00681286	0.0425381	0.0302404	PBX1/DKK1/WNT5A/PTGER4/GJA1/TWIST1	6
GOBP_LOCOMOTORY_BEHAVIOR	GOBP_LOCOMOTORY_BEHAVIOR	8/582	193/40755	0.0068373	0.0425825	0.0302719	MCOLN3/MEIS1/ZIC1/GLRB/FIG4/PRKN/NRG1/SLC1A1	8
GOBP_REGULATION_OF_HORMONE_SECRETION	GOBP_REGULATION_OF_HORMONE_SECRETION	9/582	234/40755	0.00684079	0.0425907	0.0302777	CCL5/GCG/KCNB1/PLA2G3/PPARG/HFE/GJA1/PRKN/ANXA1	9
GOMF_KINASE_REGULATOR_ACTIVITY	GOMF_KINASE_REGULATOR_ACTIVITY	9/582	235/40755	0.00702606	0.0435716	0.0309751	CDKN2C/CCL5/MAP2K6/ETAA1/EGF/NRG1/CCNE2/CDKN2B/CCNB3	9
GOBP_ORGANIC_ACID_TRANSPORT	GOBP_ORGANIC_ACID_TRANSPORT	11/582	323/40755	0.00722906	0.0444703	0.031614	RGS4/AKR1C1/ABCC2/MAP2K6/ATP8B1/PLA2G3/PPARG/SLC10A4/GJA1/SLC1A1/ANXA1	11
GOBP_EMBRYONIC_HINDLIMB_MORPHOGENESIS	GOBP_EMBRYONIC_HINDLIMB_MORPHOGENESIS	3/582	28/40755	0.00727853	0.0444703	0.031614	RARB/TP63/TWIST1	3
GOBP_POSITIVE_REGULATION_OF_PEPTIDYL_THREONINE_PHOSPHORYLATION	GOBP_POSITIVE_REGULATION_OF_PEPTIDYL_THREONINE_PHOSPHORYLATION	3/582	28/40755	0.00727853	0.0444703	0.031614	GCG/WNT5A/EGF	3
GOBP_POSITIVE_REGULATION_OF_TOLL_LIKE_RECEPTOR_SIGNALING_PATHWAY	GOBP_POSITIVE_REGULATION_OF_TOLL_LIKE_RECEPTOR_SIGNALING_PATHWAY	3/582	28/40755	0.00727853	0.0444703	0.031614	RSAD2/TLR3/TICAM2	3
GOCC_ENDOLYSOSOME	GOCC_ENDOLYSOSOME	3/582	28/40755	0.00727853	0.0444703	0.031614	CTSS/LDLR/TLR3	3
GOCC_PHAGOCYTIC_CUP	GOCC_PHAGOCYTIC_CUP	3/582	28/40755	0.00727853	0.0444703	0.031614	ARHGAP25/TICAM2/ANXA1	3
GOMF_CHEMOREPELLENT_ACTIVITY	GOMF_CHEMOREPELLENT_ACTIVITY	3/582	28/40755	0.00727853	0.0444703	0.031614	EPHA7/SEMA3A/NRG1	3
GOMF_NADPLUS_NUCLEOSIDASE_ACTIVITY	GOMF_NADPLUS_NUCLEOSIDASE_ACTIVITY	3/582	28/40755	0.00727853	0.0444703	0.031614	TLR3/TICAM2/IL1RAPL1	3
GOBP_ICOSANOID_TRANSPORT	GOBP_ICOSANOID_TRANSPORT	4/582	54/40755	0.00740781	0.0450239	0.0320075	ABCC2/MAP2K6/PLA2G3/ANXA1	4
GOBP_RESPONSE_TO_CORTICOSTEROID	GOBP_RESPONSE_TO_CORTICOSTEROID	7/582	157/40755	0.00759391	0.045813	0.0325685	AKR1C3/NPAS4/GPR83/CPS1/BCHE/ANXA1/MT-ND3	7
GOMF_HELICASE_ACTIVITY	GOMF_HELICASE_ACTIVITY	7/582	157/40755	0.00759391	0.045813	0.0325685	HFM1/CHD9/IFIH1/HELZ2/DDX60/DDX60L/DDX58	7
GOBP_FAT_CELL_DIFFERENTIATION	GOBP_FAT_CELL_DIFFERENTIATION	9/582	238/40755	0.00760497	0.0458449	0.0325911	RNASEL/PTPRQ/FRZB/PPARG/WNT5A/PDGFRA/BBS9/INSIG1/RUNX1T1	9
GOBP_ENDOTHELIAL_CELL_MIGRATION	GOBP_ENDOTHELIAL_CELL_MIGRATION	10/582	281/40755	0.00760852	0.0458449	0.0325911	NRP1/STARD13/FAP/STAT1/PPARG/WNT5A/EGF/VEGFC/HDAC9/ANXA1	10
GOBP_LENS_DEVELOPMENT_IN_CAMERA_TYPE_EYE	GOBP_LENS_DEVELOPMENT_IN_CAMERA_TYPE_EYE	5/582	86/40755	0.0078788	0.0464098	0.0329928	MEIS1/WNT5A/TBC1D32/GJA1/TDRD7	5
GOCC_COLLAGEN_TRIMER	GOCC_COLLAGEN_TRIMER	5/582	86/40755	0.0078788	0.0464098	0.0329928	COL3A1/COL5A2/C1QTNF2/COL21A1/COL1A2	5
GOBP_PLATELET_DERIVED_GROWTH_FACTOR_RECEPTOR_SIGNALING_PATHWAY	GOBP_PLATELET_DERIVED_GROWTH_FACTOR_RECEPTOR_SIGNALING_PATHWAY	4/582	55/40755	0.00790038	0.0464098	0.0329928	NRP1/CBLB/PDGFRA/PDGFC	4
GOBP_POSITIVE_REGULATION_OF_PROTEIN_TYROSINE_KINASE_ACTIVITY	GOBP_POSITIVE_REGULATION_OF_PROTEIN_TYROSINE_KINASE_ACTIVITY	4/582	55/40755	0.00790038	0.0464098	0.0329928	CCL5/EPGN/EGF/NRG1	4
GOCC_LATE_ENDOSOME	GOCC_LATE_ENDOSOME	10/582	283/40755	0.00797649	0.0464098	0.0329928	MCOLN3/CTSS/ATP7B/LDLR/SLC9A9/TICAM2/HLA-DMB/FIG4/SLC1A1/RNF128	10
GOBP_CRANIAL_NERVE_MORPHOGENESIS	GOBP_CRANIAL_NERVE_MORPHOGENESIS	3/582	29/40755	0.00803341	0.0464098	0.0329928	NRP1/ATP8B1/SEMA3A	3
GOBP_MORPHOGENESIS_OF_A_BRANCHING_STRUCTURE	GOBP_MORPHOGENESIS_OF_A_BRANCHING_STRUCTURE	8/582	199/40755	0.00815523	0.0464098	0.0329928	PBX1/NRP1/LGR4/WNT5A/TP63/EGF/EPHA7/SEMA3A	8
GOMF_DNA_BINDING_TRANSCRIPTION_FACTOR_BINDING	GOMF_DNA_BINDING_TRANSCRIPTION_FACTOR_BINDING	14/582	469/40755	0.00818964	0.0464098	0.0329928	PBX1/BBS10/STAT1/TCP10L/PPARG/PARP9/DTX3L/PITX2/PRDM5/STING1/HDAC9/TWIST1/RUNX1T1/TLE4	14
GOMF_BETA_CATENIN_BINDING	GOMF_BETA_CATENIN_BINDING	5/582	87/40755	0.00826342	0.0464098	0.0329928	CDH1/TCF4/MED12L/GJA1/PRKN	5
GOBP_POSITIVE_REGULATION_OF_PHOSPHOLIPASE_ACTIVITY	GOBP_POSITIVE_REGULATION_OF_PHOSPHOLIPASE_ACTIVITY	4/582	56/40755	0.00841397	0.0464323	0.0330087	CCL5/PDGFRA/LPAR1/ARHGAP6	4
GOBP_RESPONSE_TO_STEROID_HORMONE	GOBP_RESPONSE_TO_STEROID_HORMONE	11/582	330/40755	0.00841516	0.0464323	0.0330087	AKR1C3/NPAS4/GPR83/TFPI/CPS1/BCHE/TP63/PLPP1/UFL1/ANXA1/MT-ND3	11
GOBP_AMINOGLYCOSIDE_ANTIBIOTIC_METABOLIC_PROCESS	GOBP_AMINOGLYCOSIDE_ANTIBIOTIC_METABOLIC_PROCESS	2/582	10/40755	0.00849134	0.0464482	0.03302	AKR1C3/AKR1C1	2
GOBP_DENDRITE_ARBORIZATION	GOBP_DENDRITE_ARBORIZATION	2/582	10/40755	0.00849134	0.0464482	0.03302	NRP1/SEMA3A	2
GOBP_DETECTION_OF_CELL_DENSITY	GOBP_DETECTION_OF_CELL_DENSITY	2/582	10/40755	0.00849134	0.0464482	0.03302	DACH1/FAP	2
GOBP_MOTOR_NEURON_APOPTOTIC_PROCESS	GOBP_MOTOR_NEURON_APOPTOTIC_PROCESS	2/582	10/40755	0.00849134	0.0464482	0.03302	KCNB1/SLC1A1	2
GOBP_NAD_BIOSYNTHESIS_VIA_NICOTINAMIDE_RIBOSIDE_SALVAGE_PATHWAY	GOBP_NAD_BIOSYNTHESIS_VIA_NICOTINAMIDE_RIBOSIDE_SALVAGE_PATHWAY	2/582	10/40755	0.00849134	0.0464482	0.03302	PARP9/NUDT12	2
GOBP_NEGATIVE_REGULATION_OF_PROTEIN_EXIT_FROM_ENDOPLASMIC_RETICULUM	GOBP_NEGATIVE_REGULATION_OF_PROTEIN_EXIT_FROM_ENDOPLASMIC_RETICULUM	2/582	10/40755	0.00849134	0.0464482	0.03302	ERLEC1/INSIG1	2
GOBP_POLYKETIDE_METABOLIC_PROCESS	GOBP_POLYKETIDE_METABOLIC_PROCESS	2/582	10/40755	0.00849134	0.0464482	0.03302	AKR1C3/AKR1C1	2
GOBP_T_CELL_ACTIVATION_VIA_T_CELL_RECEPTOR_CONTACT_WITH_ANTIGEN_BOUND_TO_MHC_MOLECULE_ON_ANTIGEN_PRESENTING_CELL	GOBP_T_CELL_ACTIVATION_VIA_T_CELL_RECEPTOR_CONTACT_WITH_ANTIGEN_BOUND_TO_MHC_MOLECULE_ON_ANTIGEN_PRESENTING_CELL	2/582	10/40755	0.00849134	0.0464482	0.03302	LGALS9/HLA-DMB	2
GOBP_VESTIBULOCOCHLEAR_NERVE_DEVELOPMENT	GOBP_VESTIBULOCOCHLEAR_NERVE_DEVELOPMENT	2/582	10/40755	0.00849134	0.0464482	0.03302	NRP1/ATP8B1	2
GOCC_NUCLEAR_LAMINA	GOCC_NUCLEAR_LAMINA	2/582	10/40755	0.00849134	0.0464482	0.03302	LMNTD2/LMNB1	2
GOMF_GLUTAMATE_BINDING	GOMF_GLUTAMATE_BINDING	2/582	10/40755	0.00849134	0.0464482	0.03302	CPS1/SLC1A1	2
GOBP_REGULATION_OF_RHO_PROTEIN_SIGNAL_TRANSDUCTION	GOBP_REGULATION_OF_RHO_PROTEIN_SIGNAL_TRANSDUCTION	5/582	88/40755	0.00866086	0.0471522	0.0335205	NRP1/STARD13/COL3A1/GPR35/LPAR1	5
GOBP_NEURON_PROJECTION_ARBORIZATION	GOBP_NEURON_PROJECTION_ARBORIZATION	3/582	30/40755	0.00883267	0.0479282	0.0340722	NRP1/WNT5A/SEMA3A	3
GOBP_REGULATION_OF_EPIDERMAL_GROWTH_FACTOR_ACTIVATED_RECEPTOR_ACTIVITY	GOBP_REGULATION_OF_EPIDERMAL_GROWTH_FACTOR_ACTIVATED_RECEPTOR_ACTIVITY	3/582	30/40755	0.00883267	0.0479282	0.0340722	CBLB/EPGN/EGF	3
GOBP_ATP_BIOSYNTHETIC_PROCESS	GOBP_ATP_BIOSYNTHETIC_PROCESS	4/582	57/40755	0.00894892	0.0484256	0.0344258	MTCO2P12/MT-CO2/MT-ATP8/MT-ATP6	4
GOBP_REGULATION_OF_ESTABLISHMENT_OF_PLANAR_POLARITY	GOBP_REGULATION_OF_ESTABLISHMENT_OF_PLANAR_POLARITY	4/582	57/40755	0.00894892	0.0484256	0.0344258	VANGL1/DKK1/WNT5A/MLLT3	4
GOMF_AMINO_ACID_BINDING	GOMF_AMINO_ACID_BINDING	4/582	57/40755	0.00894892	0.0484256	0.0344258	SESN3/CPS1/GLRB/SLC1A1	4
GOBP_POSITIVE_REGULATION_OF_DEFENSE_RESPONSE	GOBP_POSITIVE_REGULATION_OF_DEFENSE_RESPONSE	10/582	288/40755	0.00895639	0.0484256	0.0344258	CCL5/LDLR/NMI/PLA2G3/WNT5A/PARP9/TLR3/PTGER4/STING1/PAK3	10
GOBP_REGULATION_OF_INTRACELLULAR_TRANSPORT	GOBP_REGULATION_OF_INTRACELLULAR_TRANSPORT	11/582	333/40755	0.00896743	0.048472	0.0344587	CDH1/ERLEC1/PGAP1/MAP2/KCNB1/MX2/PLA2G3/ZIC1/PRKN/INSIG1/SLC1A1	11
GOBP_MESENCHYMAL_CELL_DEVELOPMENT	GOBP_MESENCHYMAL_CELL_DEVELOPMENT	5/582	89/40755	0.00907132	0.0489662	0.0348101	NRP1/PITX2/TWIST1/SEMA3A/NRG1	5
GOBP_NEGATIVE_REGULATION_OF_GROWTH	GOBP_NEGATIVE_REGULATION_OF_GROWTH	9/582	245/40755	0.00909692	0.0490864	0.0348955	CDKN2C/RGS4/NRP1/FRZB/MAP2/WNT5A/EPHA7/GJA1/SEMA3A	9
GOCC_COLLAGEN_CONTAINING_EXTRACELLULAR_MATRIX	GOCC_COLLAGEN_CONTAINING_EXTRACELLULAR_MATRIX	13/582	427/40755	0.00909858	0.0490864	0.0348955	MMP23B/CTSS/TECTA/CDON/LGALS9/COL3A1/COL5A2/WNT5A/COL21A1/LAMA2/COL1A2/ANXA1/MXRA5	13
GOBP_CELLULAR_RESPONSE_TO_STEROID_HORMONE_STIMULUS	GOBP_CELLULAR_RESPONSE_TO_STEROID_HORMONE_STIMULUS	8/582	203/40755	0.00913404	0.0492641	0.0350219	AKR1C3/NPAS4/TFPI/TP63/PLPP1/UFL1/ANXA1/MT-ND3	8

## Sheet: go_bp
ID	Description	GeneRatio	BgRatio	pvalue	p.adjust	qvalue	geneID	Count
GOBP_HOMOPHILIC_CELL_ADHESION_VIA_PLASMA_MEMBRANE_ADHESION_MOLECULES	GOBP_HOMOPHILIC_CELL_ADHESION_VIA_PLASMA_MEMBRANE_ADHESION_MOLECULES	21/582	170/40755	6.44042e-14	8.78536e-12	6.24551e-12	PCDH15/MYPN/CDHR1/CDH1/FAT4/PCDH10/CDH18/PCDHB2/PCDHB4/PCDHB9/PCDHB11/PCDHB12/PCDHB14/PCDHB10/PCDHGB2/PCDHGB6/PCDHGA11/PCDHGA12/PCDHGA9/PCDHGA10/PCDHGB7	21
GOBP_RESPONSE_TO_VIRUS	GOBP_RESPONSE_TO_VIRUS	28/582	391/40755	4.27021e-12	4.01338e-10	2.85311e-10	IFI44L/IFI44/GBP3/GBP1/RNASEL/IFIT3/IFIT1/TRIM34/TRIM22/TRIM21/OAS1/OAS2/LGALS9/CCL5/CARD8/RSAD2/NMI/IFIH1/STAT1/MX2/PARP9/DTX3L/RTP4/DDX60/TLR3/STING1/IFNE/DDX58	28
GOBP_DEFENSE_RESPONSE_TO_SYMBIONT	GOBP_DEFENSE_RESPONSE_TO_SYMBIONT	24/582	291/40755	7.76374e-12	7.0278e-10	4.99606e-10	IFI44L/GBP3/GBP1/RNASEL/IFIT3/IFIT1/TRIM34/TRIM22/TRIM21/OAS1/OAS2/CARD8/RSAD2/IFIH1/STAT1/MX2/PARP9/DTX3L/RTP4/DDX60/TLR3/STING1/IFNE/DDX58	24
GOBP_CELL_CELL_ADHESION_VIA_PLASMA_MEMBRANE_ADHESION_MOLECULES	GOBP_CELL_CELL_ADHESION_VIA_PLASMA_MEMBRANE_ADHESION_MOLECULES	23/582	277/40755	1.84965e-11	1.56606e-09	1.11331e-09	PCDH15/MYPN/CDHR1/CDH1/FAT4/PCDH10/CDH18/PCDHB2/PCDHB4/PCDHB9/PCDHB11/PCDHB12/PCDHB14/PCDHB10/PCDHGB2/PCDHGB6/PCDHGA11/PCDHGA12/PCDHGA9/PCDHGA10/PCDHGB7/CLDN12/IL1RAPL1	23
GOBP_SYNAPSE_ASSEMBLY	GOBP_SYNAPSE_ASSEMBLY	17/582	180/40755	1.11623e-09	7.21251e-08	5.12737e-08	DNM3/DKK1/NPAS4/SLITRK5/CDH1/WNT5A/PCDHB2/PCDHB4/PCDHB9/PCDHB11/PCDHB14/PCDHB10/EPHA7/LRRN3/NRG1/MUSK/IL1RAPL1	17
GOBP_ATP_SYNTHESIS_COUPLED_ELECTRON_TRANSPORT	GOBP_ATP_SYNTHESIS_COUPLED_ELECTRON_TRANSPORT	12/582	92/40755	8.26392e-09	4.52167e-07	3.21446e-07	MTCO2P12/MT-ND1/MT-ND2/MT-CO1/MT-CO2/MT-CO3/MT-ND3/MT-ND4L/MT-ND4/MT-ND5/MT-ND6/MT-CYB	12
GOBP_OXIDATIVE_PHOSPHORYLATION	GOBP_OXIDATIVE_PHOSPHORYLATION	14/582	139/40755	1.437e-08	7.58791e-07	5.39424e-07	MTCO2P12/MT-ND1/MT-ND2/MT-CO1/MT-CO2/MT-ATP8/MT-ATP6/MT-CO3/MT-ND3/MT-ND4L/MT-ND4/MT-ND5/MT-ND6/MT-CYB	14
GOBP_GLAND_DEVELOPMENT	GOBP_GLAND_DEVELOPMENT	24/582	432/40755	2.18275e-08	1.09099e-06	7.75583e-07	MTCO2P12/TGFBR3/PBX1/NRP1/E2F8/RAG1/E2F7/OAS2/ATP7B/CDH1/FASN/FRZB/CPS1/WNT5A/TP63/PDGFRA/EGF/PITX2/GJA1/SEMA3A/NRG1/CDKN2B/ANXA1/MT-CO2	24
GOBP_CELL_JUNCTION_ASSEMBLY	GOBP_CELL_JUNCTION_ASSEMBLY	23/582	421/40755	5.80627e-08	2.66478e-06	1.89439e-06	DNM3/NRP1/DKK1/NPAS4/THSD1/SLITRK5/CDH1/WNT5A/CDH18/PCDHB2/PCDHB4/PCDHB9/PCDHB11/PCDHB14/PCDHB10/EPHA7/GJA1/CLDN12/LRRN3/NRG1/MUSK/ARHGAP6/IL1RAPL1	23
GOBP_RESPIRATORY_ELECTRON_TRANSPORT_CHAIN	GOBP_RESPIRATORY_ELECTRON_TRANSPORT_CHAIN	12/582	113/40755	8.57977e-08	3.81675e-06	2.71333e-06	MTCO2P12/MT-ND1/MT-ND2/MT-CO1/MT-CO2/MT-CO3/MT-ND3/MT-ND4L/MT-ND4/MT-ND5/MT-ND6/MT-CYB	12
GOBP_POSITIVE_REGULATION_OF_BINDING	GOBP_POSITIVE_REGULATION_OF_BINDING	14/582	171/40755	1.96258e-07	8.06505e-06	5.73345e-06	NRP1/TRIM21/KDM4D/GCG/H1-0/PPARG/WNT5A/PARP9/DTX3L/EGF/STING1/HFE/PRKN/TWIST1	14
GOBP_SYNAPSE_ORGANIZATION	GOBP_SYNAPSE_ORGANIZATION	22/582	418/40755	2.13435e-07	8.69735e-06	6.18295e-06	DNM3/NRP1/DKK1/NPAS4/SLITRK5/CDH1/WNT5A/GLRB/PCDHB2/PCDHB4/PCDHB9/PCDHB11/PCDHB14/PCDHB10/EPHA7/LRRN3/NRG1/SLC1A1/MUSK/CDKL5/IL1RAPL1/PAK3	22
GOBP_REGULATION_OF_BINDING	GOBP_REGULATION_OF_BINDING	20/582	367/40755	4.3908e-07	1.66503e-05	1.18367e-05	TGFBR3/NRP1/DKK1/IFIT1/TRIM21/KDM4D/ARHGAP28/GCG/MAP2/H1-0/PPARG/WNT5A/CBLB/PARP9/DTX3L/EGF/STING1/HFE/PRKN/TWIST1	20
GOBP_REGULATION_OF_VIRAL_PROCESS	GOBP_REGULATION_OF_VIRAL_PROCESS	13/582	159/40755	5.42298e-07	2.01763e-05	1.43434e-05	RNASEL/IFIT1/TRIM34/TRIM22/TRIM21/OAS1/OAS2/LGALS9/CCL5/RSAD2/IFIH1/STAT1/CXCL8	13
GOBP_AEROBIC_RESPIRATION	GOBP_AEROBIC_RESPIRATION	14/582	187/40755	5.84991e-07	2.15996e-05	1.53551e-05	MTCO2P12/MT-ND1/MT-ND2/MT-CO1/MT-CO2/MT-ATP8/MT-ATP6/MT-CO3/MT-ND3/MT-ND4L/MT-ND4/MT-ND5/MT-ND6/MT-CYB	14
GOBP_RESPONSE_TO_INTERFERON_GAMMA	GOBP_RESPONSE_TO_INTERFERON_GAMMA	12/582	139/40755	8.27154e-07	2.9502e-05	2.0973e-05	GBP3/GBP1/GBP4/TRIM21/LGALS9/CCL5/NMI/STAT1/PPARG/WNT5A/PARP9/TLR3	12
GOBP_CELLULAR_RESPONSE_TO_INTERFERON_GAMMA	GOBP_CELLULAR_RESPONSE_TO_INTERFERON_GAMMA	11/582	117/40755	1.01605e-06	3.54498e-05	2.52012e-05	GBP3/GBP1/GBP4/LGALS9/CCL5/NMI/STAT1/PPARG/WNT5A/PARP9/TLR3	11
GOBP_HEPATOCYTE_DIFFERENTIATION	GOBP_HEPATOCYTE_DIFFERENTIATION	5/582	15/40755	1.55746e-06	5.11591e-05	3.6369e-05	E2F8/E2F7/FRZB/CPS1/ANXA1	5
GOBP_SENSORY_ORGAN_MORPHOGENESIS	GOBP_SENSORY_ORGAN_MORPHOGENESIS	16/582	266/40755	1.73997e-06	5.63997e-05	4.00945e-05	HMX2/LRIG3/MEIS1/FRZB/COL5A2/RARB/WNT5A/LRIG1/ZIC1/PITX2/HCN1/TWIST1/GNGT1/INSIG1/SLC1A1/TDRD7	16
GOBP_CALCIUM_DEPENDENT_CELL_CELL_ADHESION_VIA_PLASMA_MEMBRANE_CELL_ADHESION_MOLECULES	GOBP_CALCIUM_DEPENDENT_CELL_CELL_ADHESION_VIA_PLASMA_MEMBRANE_CELL_ADHESION_MOLECULES	7/582	43/40755	2.41127e-06	7.54214e-05	5.36171e-05	CDH18/PCDHB2/PCDHB4/PCDHB9/PCDHB11/PCDHB14/PCDHB10	7
GOBP_CELLULAR_RESPONSE_TO_EXOGENOUS_DSRNA	GOBP_CELLULAR_RESPONSE_TO_EXOGENOUS_DSRNA	5/582	18/40755	4.28875e-06	0.000126493	8.99235e-05	IFIT1/IFIH1/TLR3/STING1/DDX58	5
GOBP_I_KAPPAB_KINASE_NF_KAPPAB_SIGNALING	GOBP_I_KAPPAB_KINASE_NF_KAPPAB_SIGNALING	16/582	288/40755	4.82601e-06	0.000141489	0.000100584	TRIM34/TRIM22/TRIM21/TNFRSF19/LGALS9/CARD8/STAT1/CASP10/WNT5A/TNFSF10/TLR3/TICAM2/UFL1/GJA1/PRKN/LPAR1	16
GOBP_ELECTRON_TRANSPORT_CHAIN	GOBP_ELECTRON_TRANSPORT_CHAIN	12/582	167/40755	5.67331e-06	0.000161275	0.00011465	MTCO2P12/MT-ND1/MT-ND2/MT-CO1/MT-CO2/MT-CO3/MT-ND3/MT-ND4L/MT-ND4/MT-ND5/MT-ND6/MT-CYB	12
GOBP_REGULATION_OF_PROTEIN_BINDING	GOBP_REGULATION_OF_PROTEIN_BINDING	13/582	197/40755	5.94042e-06	0.000166697	0.000118505	TGFBR3/NRP1/DKK1/IFIT1/TRIM21/GCG/MAP2/WNT5A/CBLB/DTX3L/STING1/HFE/PRKN	13
GOBP_NEGATIVE_REGULATION_OF_VIRAL_PROCESS	GOBP_NEGATIVE_REGULATION_OF_VIRAL_PROCESS	9/582	91/40755	6.43829e-06	0.000178626	0.000126985	RNASEL/IFIT1/TRIM21/OAS1/OAS2/CCL5/RSAD2/IFIH1/STAT1	9
GOBP_CELLULAR_RESPIRATION	GOBP_CELLULAR_RESPIRATION	14/582	231/40755	7.01462e-06	0.000186958	0.000132909	MTCO2P12/MT-ND1/MT-ND2/MT-CO1/MT-CO2/MT-ATP8/MT-ATP6/MT-CO3/MT-ND3/MT-ND4L/MT-ND4/MT-ND5/MT-ND6/MT-CYB	14
GOBP_MITOCHONDRIAL_ELECTRON_TRANSPORT_NADH_TO_UBIQUINONE	GOBP_MITOCHONDRIAL_ELECTRON_TRANSPORT_NADH_TO_UBIQUINONE	7/582	51/40755	7.84934e-06	0.000206682	0.00014693	MT-ND1/MT-ND2/MT-ND3/MT-ND4L/MT-ND4/MT-ND5/MT-ND6	7
GOBP_EMBRYONIC_ORGAN_DEVELOPMENT	GOBP_EMBRYONIC_ORGAN_DEVELOPMENT	20/582	451/40755	9.91908e-06	0.000254361	0.000180825	PBX1/HMX2/E2F8/ARID2/LRIG3/E2F7/FRZB/RARB/WNT5A/LRIG1/ZIC1/PDGFRA/CXCL8/PITX2/PDGFC/BMP5/GJA1/TWIST1/INSIG1/MMP16	20
GOBP_TYPE_I_INTERFERON_PRODUCTION	GOBP_TYPE_I_INTERFERON_PRODUCTION	9/582	98/40755	1.1835e-05	0.000298427	0.000212152	TRIM21/OAS1/OAS2/NMI/IFIH1/STAT1/TLR3/STING1/DDX58	9
GOBP_OSSIFICATION	GOBP_OSSIFICATION	19/582	419/40755	1.20694e-05	0.000303947	0.000216076	PBX1/DKK1/LGR4/MAP2K6/FASN/COL5A2/PPARG/WNT5A/TP63/VEGFC/PTGER4/BMP5/UFL1/GJA1/FBXO5/TWIST1/COL1A2/LRRC17/MMP16	19
GOBP_PATTERN_RECOGNITION_RECEPTOR_SIGNALING_PATHWAY	GOBP_PATTERN_RECOGNITION_RECEPTOR_SIGNALING_PATHWAY	12/582	180/40755	1.21589e-05	0.00030581	0.0002174	CTSS/LGR4/OAS1/LGALS9/MAP2K6/RSAD2/NMI/IFIH1/DDX60/TLR3/TICAM2/DDX58	12
GOBP_PROTON_TRANSMEMBRANE_TRANSPORT	GOBP_PROTON_TRANSMEMBRANE_TRANSPORT	11/582	153/40755	1.37738e-05	0.000339899	0.000241634	MTCO2P12/SLC9A9/TWIST1/MT-CO1/MT-CO2/MT-ATP8/MT-ATP6/MT-CO3/MT-ND4/MT-ND5/MT-CYB	11
GOBP_CELLULAR_RESPONSE_TO_DSRNA	GOBP_CELLULAR_RESPONSE_TO_DSRNA	5/582	23/40755	1.58773e-05	0.000387328	0.000275351	IFIT1/IFIH1/TLR3/STING1/DDX58	5
GOBP_ORGANIC_ACID_BIOSYNTHETIC_PROCESS	GOBP_ORGANIC_ACID_BIOSYNTHETIC_PROCESS	16/582	318/40755	1.65964e-05	0.000401821	0.000285655	DPYD/AKR1C3/ASAH2B/ASAH2/FADS2/FASN/CPS1/PECR/PLA2G3/DHFR2/STARD4/ALDH8A1/PDK4/INSIG1/ALDH1A1/ANXA1	16
GOBP_VIRAL_LIFE_CYCLE	GOBP_VIRAL_LIFE_CYCLE	16/582	318/40755	1.65964e-05	0.000401821	0.000285655	RNASEL/NRP1/IFIT1/TRIM34/TRIM22/TRIM21/OAS1/OAS2/LGALS9/CCL5/LDLR/RSAD2/IFIH1/CXCL8/HAVCR1/PRKN	16
GOBP_INTERFERON_BETA_PRODUCTION	GOBP_INTERFERON_BETA_PRODUCTION	7/582	57/40755	1.66481e-05	0.000401821	0.000285655	OAS1/OAS2/NMI/IFIH1/TLR3/STING1/DDX58	7
GOBP_NEGATIVE_REGULATION_OF_VIRAL_GENOME_REPLICATION	GOBP_NEGATIVE_REGULATION_OF_VIRAL_GENOME_REPLICATION	7/582	57/40755	1.66481e-05	0.000401821	0.000285655	RNASEL/IFIT1/OAS1/OAS2/CCL5/RSAD2/IFIH1	7
GOBP_RESPONSE_TO_ACID_CHEMICAL	GOBP_RESPONSE_TO_ACID_CHEMICAL	10/582	129/40755	1.75709e-05	0.000421839	0.000299885	SESN3/KLF2/COL3A1/COL5A2/CPS1/PDGFRA/GLRB/PDGFC/UFL1/COL1A2	10
GOBP_BONE_DEVELOPMENT	GOBP_BONE_DEVELOPMENT	13/582	218/40755	1.75882e-05	0.000421839	0.000299885	MAP2K6/MEIS1/COL3A1/RARB/PITX2/PDGFC/PTGER4/GJA1/TWIST1/LRRC17/INSIG1/MMP16/HAS2	13
GOBP_POSITIVE_REGULATION_OF_INTERFERON_BETA_PRODUCTION	GOBP_POSITIVE_REGULATION_OF_INTERFERON_BETA_PRODUCTION	6/582	39/40755	1.80686e-05	0.000430207	0.000305834	OAS1/OAS2/IFIH1/TLR3/STING1/DDX58	6
GOBP_POSITIVE_REGULATION_OF_TYPE_I_INTERFERON_PRODUCTION	GOBP_POSITIVE_REGULATION_OF_TYPE_I_INTERFERON_PRODUCTION	7/582	58/40755	1.87016e-05	0.000443131	0.000315022	OAS1/OAS2/IFIH1/STAT1/TLR3/STING1/DDX58	7
GOBP_POSITIVE_REGULATION_OF_I_KAPPAB_KINASE_NF_KAPPAB_SIGNALING	GOBP_POSITIVE_REGULATION_OF_I_KAPPAB_KINASE_NF_KAPPAB_SIGNALING	12/582	188/40755	1.87915e-05	0.000444725	0.000316155	TRIM34/TRIM22/TRIM21/TNFRSF19/LGALS9/CASP10/TNFSF10/TLR3/TICAM2/GJA1/PRKN/LPAR1	12
GOBP_NEGATIVE_REGULATION_OF_LOCOMOTION	GOBP_NEGATIVE_REGULATION_OF_LOCOMOTION	18/582	396/40755	1.97057e-05	0.000464681	0.000330342	IL24/NRP1/PRKG1/ARID2/NAV3/STARD13/DACH1/CDH1/COL3A1/PPARG/SRGAP3/WNT5A/PTGER4/MCTP1/BMP5/GJA1/SEMA3A/NRG1	18
GOBP_IMMUNE_RESPONSE_REGULATING_SIGNALING_PATHWAY	GOBP_IMMUNE_RESPONSE_REGULATING_SIGNALING_PATHWAY	20/582	479/40755	2.34995e-05	0.000538625	0.000382909	GBP1/CTSS/LGR4/OAS1/ELF1/LGALS9/MAP2K6/RSAD2/NMI/IFIH1/SLC39A10/CBLB/MAPK10/DDX60/TLR3/TICAM2/BTN3A2/BTN3A1/DDX58/PAK3	20
GOBP_POSITIVE_REGULATION_OF_PROTEIN_BINDING	GOBP_POSITIVE_REGULATION_OF_PROTEIN_BINDING	8/582	83/40755	2.54101e-05	0.000573713	0.000407853	NRP1/TRIM21/GCG/WNT5A/DTX3L/STING1/HFE/PRKN	8
GOBP_REGULATION_OF_VIRAL_GENOME_REPLICATION	GOBP_REGULATION_OF_VIRAL_GENOME_REPLICATION	8/582	87/40755	3.58145e-05	0.000737446	0.000524251	RNASEL/IFIT1/OAS1/OAS2/CCL5/RSAD2/IFIH1/CXCL8	8
GOBP_POSITIVE_REGULATION_OF_RESPONSE_TO_CYTOKINE_STIMULUS	GOBP_POSITIVE_REGULATION_OF_RESPONSE_TO_CYTOKINE_STIMULUS	7/582	64/40755	3.58906e-05	0.000737446	0.000524251	IFIH1/WNT5A/PARP9/TICAM2/STING1/PRKN/DDX58	7
GOBP_INTERFERON_ALPHA_PRODUCTION	GOBP_INTERFERON_ALPHA_PRODUCTION	5/582	27/40755	3.63372e-05	0.000745843	0.00053022	NMI/IFIH1/STAT1/TLR3/DDX58	5
GOBP_VIRAL_PROCESS	GOBP_VIRAL_PROCESS	18/582	415/40755	3.63903e-05	0.000746153	0.00053044	RNASEL/NRP1/IFIT1/TRIM34/TRIM22/TRIM21/OAS1/OAS2/LGALS9/CCL5/LDLR/RSAD2/IFIH1/STAT1/PARP9/CXCL8/HAVCR1/PRKN	18
GOBP_APPENDAGE_MORPHOGENESIS	GOBP_APPENDAGE_MORPHOGENESIS	10/582	142/40755	4.02461e-05	0.000806688	0.000573474	PBX1/DKK1/LNPK/COL3A1/RARB/WNT5A/TP63/TBC1D32/GJA1/TWIST1	10
GOBP_ATP_METABOLIC_PROCESS	GOBP_ATP_METABOLIC_PROCESS	14/582	273/40755	4.49666e-05	0.000892201	0.000634266	MTCO2P12/MT-ND1/MT-ND2/MT-CO1/MT-CO2/MT-ATP8/MT-ATP6/MT-CO3/MT-ND3/MT-ND4L/MT-ND4/MT-ND5/MT-ND6/MT-CYB	14
GOBP_SENSORY_SYSTEM_DEVELOPMENT	GOBP_SENSORY_SYSTEM_DEVELOPMENT	17/582	388/40755	5.24929e-05	0.00102091	0.000725765	PBX1/NRP1/MEIS1/SLC4A5/COL5A2/RARB/WNT5A/PDGFRA/PITX2/HCN1/TBC1D32/GJA1/TWIST1/SEMA3A/GNGT1/SLC1A1/TDRD7	17
GOBP_REGULATION_OF_RESPONSE_TO_BIOTIC_STIMULUS	GOBP_REGULATION_OF_RESPONSE_TO_BIOTIC_STIMULUS	16/582	350/40755	5.25882e-05	0.00102175	0.000726363	IFIT1/TRIM21/OAS1/LGALS9/CCL5/CARD8/NMI/STAT1/PPARG/WNT5A/PARP9/DTX3L/DDX60/STING1/DDX58/PAK3	16
GOBP_APPENDAGE_DEVELOPMENT	GOBP_APPENDAGE_DEVELOPMENT	11/582	177/40755	5.29933e-05	0.00102658	0.000729793	PBX1/DKK1/LNPK/COL3A1/RARB/WNT5A/TP63/PITX2/TBC1D32/GJA1/TWIST1	11
GOBP_REGULATION_OF_RESPONSE_TO_CYTOKINE_STIMULUS	GOBP_REGULATION_OF_RESPONSE_TO_CYTOKINE_STIMULUS	11/582	178/40755	5.57684e-05	0.00107135	0.00076162	OAS1/CCL5/CARD8/IFIH1/PPARG/WNT5A/PARP9/TICAM2/STING1/PRKN/DDX58	11
GOBP_EMBRYONIC_APPENDAGE_MORPHOGENESIS	GOBP_EMBRYONIC_APPENDAGE_MORPHOGENESIS	9/582	119/40755	5.58498e-05	0.00107135	0.00076162	PBX1/DKK1/LNPK/RARB/WNT5A/TP63/TBC1D32/GJA1/TWIST1	9
GOBP_POSITIVE_REGULATION_OF_DOUBLE_STRAND_BREAK_REPAIR_VIA_NONHOMOLOGOUS_END_JOINING	GOBP_POSITIVE_REGULATION_OF_DOUBLE_STRAND_BREAK_REPAIR_VIA_NONHOMOLOGOUS_END_JOINING	4/582	16/40755	6.53576e-05	0.00123089	0.000875041	KDM4D/PARP9/DTX3L/SHLD3	4
GOBP_MONOCARBOXYLIC_ACID_BIOSYNTHETIC_PROCESS	GOBP_MONOCARBOXYLIC_ACID_BIOSYNTHETIC_PROCESS	12/582	215/40755	6.96371e-05	0.0013015	0.000925239	AKR1C3/ASAH2B/ASAH2/FADS2/FASN/PECR/PLA2G3/STARD4/ALDH8A1/PDK4/INSIG1/ANXA1	12
GOBP_POSITIVE_REGULATION_OF_KINASE_ACTIVITY	GOBP_POSITIVE_REGULATION_OF_KINASE_ACTIVITY	19/582	477/40755	6.97925e-05	0.00130317	0.000926423	DKK1/BORA/CCL5/MAP2K6/ETAA1/GCG/NEK10/WNT5A/PDGFRA/EPGN/CENPE/EGF/PDGFC/VEGFC/TLR3/EPHA7/NRG1/SLC1A1/MUSK	19
GOBP_POSITIVE_REGULATION_OF_DEFENSE_RESPONSE_TO_VIRUS_BY_HOST	GOBP_POSITIVE_REGULATION_OF_DEFENSE_RESPONSE_TO_VIRUS_BY_HOST	5/582	31/40755	7.2959e-05	0.00135074	0.000960241	STAT1/PARP9/DTX3L/STING1/DDX58	5
GOBP_EYE_MORPHOGENESIS	GOBP_EYE_MORPHOGENESIS	10/582	154/40755	7.98453e-05	0.0014617	0.00103912	MEIS1/COL5A2/RARB/WNT5A/PITX2/HCN1/TWIST1/GNGT1/SLC1A1/TDRD7	10
GOBP_EAR_DEVELOPMENT	GOBP_EAR_DEVELOPMENT	12/582	219/40755	8.30199e-05	0.00151276	0.00107542	MCOLN3/PCDH15/HMX2/LRIG3/ATP8B1/FRZB/WNT5A/LRIG1/ZIC1/BMP5/TWIST1/INSIG1	12
GOBP_ANTIVIRAL_INNATE_IMMUNE_RESPONSE	GOBP_ANTIVIRAL_INNATE_IMMUNE_RESPONSE	4/582	17/40755	8.45033e-05	0.00153268	0.00108959	IFIT1/OAS1/CARD8/DDX58	4
GOBP_CYTOKINE_MEDIATED_SIGNALING_PATHWAY	GOBP_CYTOKINE_MEDIATED_SIGNALING_PATHWAY	19/582	485/40755	8.67466e-05	0.00156903	0.00111542	OAS1/OAS2/TNFRSF19/CCL5/CARD8/NMI/STAT1/GPR35/PPARG/WNT5A/PARP9/CXCL8/CXCL3/CXCL2/TICAM2/STING1/PRKN/SLC1A1/IFNE	19
GOBP_DIENCEPHALON_DEVELOPMENT	GOBP_DIENCEPHALON_DEVELOPMENT	7/582	75/40755	0.000100188	0.00177137	0.00125927	NRP1/KCNC1/CDH1/WNT5A/PITX2/NDNF/SEMA3A	7
GOBP_MITOCHONDRIAL_ELECTRON_TRANSPORT_CYTOCHROME_C_TO_OXYGEN	GOBP_MITOCHONDRIAL_ELECTRON_TRANSPORT_CYTOCHROME_C_TO_OXYGEN	4/582	18/40755	0.000107422	0.00187396	0.0013322	MTCO2P12/MT-CO1/MT-CO2/MT-CO3	4
GOBP_FATTY_ACID_BIOSYNTHETIC_PROCESS	GOBP_FATTY_ACID_BIOSYNTHETIC_PROCESS	10/582	162/40755	0.000121555	0.00208351	0.00148117	AKR1C3/ASAH2B/ASAH2/FADS2/FASN/PECR/PLA2G3/PDK4/INSIG1/ANXA1	10
GOBP_REGULATION_OF_SMALL_GTPASE_MEDIATED_SIGNAL_TRANSDUCTION	GOBP_REGULATION_OF_SMALL_GTPASE_MEDIATED_SIGNAL_TRANSDUCTION	14/582	300/40755	0.000122551	0.00209876	0.00149201	NRP1/STARD13/ARHGAP28/ARHGAP25/COL3A1/GPR35/SRGAP3/FAM13A/PLEKHG4B/RASA1/TIAM2/NRG1/LPAR1/ARHGAP6	14
GOBP_REGULATION_OF_CELLULAR_KETONE_METABOLIC_PROCESS	GOBP_REGULATION_OF_CELLULAR_KETONE_METABOLIC_PROCESS	9/582	132/40755	0.000124436	0.00212918	0.00151363	AKR1C3/PLA2G3/PPARG/STARD4/BMP5/TWIST1/PDK4/INSIG1/ANXA1	9
GOBP_FOREBRAIN_DEVELOPMENT	GOBP_FOREBRAIN_DEVELOPMENT	16/582	377/40755	0.000124707	0.00213196	0.00151561	NRP1/PRKG1/DKK1/KCNC1/CDH1/COL3A1/PGAP1/RARB/WNT5A/PITX2/METTL14/NDNF/FAT4/SEMA3A/FOXP2/NRG1	16
GOBP_REGULATION_OF_HORMONE_LEVELS	GOBP_REGULATION_OF_HORMONE_LEVELS	19/582	499/40755	0.000125314	0.00213861	0.00152034	AKR1C3/AKR1C1/BCO2/DHRS7/CCL5/GCG/KCNB1/PLA2G3/PPARG/BCHE/PDGFRA/HFE/BMP5/GJA1/ALDH8A1/PRKN/PTPRN2/ALDH1A1/ANXA1	19
GOBP_INTRACELLULAR_RECEPTOR_SIGNALING_PATHWAY	GOBP_INTRACELLULAR_RECEPTOR_SIGNALING_PATHWAY	13/582	265/40755	0.000129784	0.00219961	0.0015637	AKR1C3/MAP2K6/KLF2/IFIH1/PPARG/RARB/TP63/DDX60/PLPP1/NR2F1/UFL1/TWIST1/DDX58	13
GOBP_CELLULAR_RESPONSE_TO_FATTY_ACID	GOBP_CELLULAR_RESPONSE_TO_FATTY_ACID	5/582	35/40755	0.00013299	0.00224041	0.00159271	AKR1C3/AKR1C1/LDLR/CPS1/PDK4	5
GOBP_MAINTENANCE_OF_BLOOD_BRAIN_BARRIER	GOBP_MAINTENANCE_OF_BLOOD_BRAIN_BARRIER	5/582	35/40755	0.00013299	0.00224041	0.00159271	GJA1/LAMA2/CLDN12/SLC1A1/DMD	5
GOBP_RETINAL_METABOLIC_PROCESS	GOBP_RETINAL_METABOLIC_PROCESS	4/582	19/40755	0.000134534	0.0022606	0.00160706	AKR1C3/AKR1C1/BCO2/ALDH8A1	4
GOBP_VIRAL_GENOME_REPLICATION	GOBP_VIRAL_GENOME_REPLICATION	9/582	134/40755	0.000139534	0.00233463	0.00165969	RNASEL/IFIT1/OAS1/OAS2/CCL5/RSAD2/IFIH1/CXCL8/PRKN	9
GOBP_RESPONSE_TO_DSRNA	GOBP_RESPONSE_TO_DSRNA	6/582	56/40755	0.000146466	0.00240957	0.00171296	IFIT1/IFIH1/TLR3/STING1/IFNE/DDX58	6
GOBP_MAMMARY_GLAND_DEVELOPMENT	GOBP_MAMMARY_GLAND_DEVELOPMENT	9/582	135/40755	0.000147638	0.00242049	0.00172073	MTCO2P12/OAS2/ATP7B/FASN/WNT5A/EGF/GJA1/NRG1/MT-CO2	9
GOBP_POSITIVE_REGULATION_OF_TUMOR_NECROSIS_FACTOR_SUPERFAMILY_CYTOKINE_PRODUCTION	GOBP_POSITIVE_REGULATION_OF_TUMOR_NECROSIS_FACTOR_SUPERFAMILY_CYTOKINE_PRODUCTION	8/582	107/40755	0.000155806	0.00243614	0.00173185	OAS1/OAS2/LGALS9/IFIH1/WNT5A/TLR3/TWIST1/DDX58	8
GOBP_NEGATIVE_REGULATION_OF_NEURON_PROJECTION_DEVELOPMENT	GOBP_NEGATIVE_REGULATION_OF_NEURON_PROJECTION_DEVELOPMENT	9/582	136/40755	0.000156131	0.00243614	0.00173185	DNM3/NRP1/DKK1/MAP2/WNT5A/NR2F1/EPHA7/SEMA3A/LPAR1	9
GOBP_NEGATIVE_REGULATION_OF_IMMUNE_SYSTEM_PROCESS	GOBP_NEGATIVE_REGULATION_OF_IMMUNE_SYSTEM_PROCESS	17/582	425/40755	0.000157382	0.00243614	0.00173185	GBP1/TRIM21/OAS1/ELF1/LGALS9/LDLR/NMI/COL3A1/PPARG/CBLB/TLR3/PTGER4/HFE/BMP5/LRRC17/PAG1/ANXA1	17
GOBP_REGULATION_OF_NEURON_PROJECTION_DEVELOPMENT	GOBP_REGULATION_OF_NEURON_PROJECTION_DEVELOPMENT	17/582	431/40755	0.000185588	0.00280424	0.00199353	DNM3/NRP1/DKK1/MAP2/PLA2G3/WNT5A/NDNF/NR2F1/BMP5/EPHA7/FIG4/TIAM2/SEMA3A/LPAR1/CDKL5/IL1RAPL1/PAK3	17
GOBP_POSITIVE_REGULATION_OF_INTERFERON_ALPHA_PRODUCTION	GOBP_POSITIVE_REGULATION_OF_INTERFERON_ALPHA_PRODUCTION	4/582	21/40755	0.000203082	0.00303818	0.00215985	IFIH1/STAT1/TLR3/DDX58	4
GOBP_REGULATION_OF_SIGNALING_RECEPTOR_ACTIVITY	GOBP_REGULATION_OF_SIGNALING_RECEPTOR_ACTIVITY	10/582	173/40755	0.000207825	0.00308564	0.00219358	NRP1/DKK1/CACNG4/LYPD6/PPARG/CBLB/EPGN/DKK2/EGF/HFE	10
GOBP_DIGESTIVE_SYSTEM_DEVELOPMENT	GOBP_DIGESTIVE_SYSTEM_DEVELOPMENT	9/582	142/40755	0.000216099	0.00318203	0.0022621	LGR4/COL3A1/CPS1/RARB/WNT5A/TP63/PDGFRA/CXCL8/PDGFC	9
GOBP_NEGATIVE_REGULATION_OF_CANONICAL_WNT_SIGNALING_PATHWAY	GOBP_NEGATIVE_REGULATION_OF_CANONICAL_WNT_SIGNALING_PATHWAY	9/582	142/40755	0.000216099	0.00318203	0.0022621	DKK1/FRZB/RBMS3/WNT5A/SHISA3/DKK2/PRKN/MLLT3/TLE4	9
GOBP_CELLULAR_RESPONSE_TO_ACID_CHEMICAL	GOBP_CELLULAR_RESPONSE_TO_ACID_CHEMICAL	7/582	85/40755	0.000220424	0.0032336	0.00229876	SESN3/KLF2/COL3A1/COL5A2/PDGFRA/PDGFC/COL1A2	7
GOBP_CELLULAR_RESPONSE_TO_VIRUS	GOBP_CELLULAR_RESPONSE_TO_VIRUS	7/582	85/40755	0.000220424	0.0032336	0.00229876	OAS1/LGALS9/CCL5/IFIH1/DDX60/TLR3/DDX58	7
GOBP_POSITIVE_REGULATION_OF_PROTEIN_KINASE_ACTIVITY	GOBP_POSITIVE_REGULATION_OF_PROTEIN_KINASE_ACTIVITY	16/582	397/40755	0.000223633	0.00327578	0.00232875	DKK1/BORA/CCL5/MAP2K6/ETAA1/GCG/NEK10/WNT5A/EPGN/CENPE/EGF/PDGFC/VEGFC/TLR3/NRG1/SLC1A1	16
GOBP_ANATOMICAL_STRUCTURE_HOMEOSTASIS	GOBP_ANATOMICAL_STRUCTURE_HOMEOSTASIS	14/582	319/40755	0.000230874	0.00335185	0.00238283	PCDH15/CDHR1/BBS10/OAS1/SPATA7/COL3A1/GJA1/LAMA2/PRKN/CLDN12/PDK4/SLC1A1/ALDH1A1/DMD	14
GOBP_ENERGY_DERIVATION_BY_OXIDATION_OF_ORGANIC_COMPOUNDS	GOBP_ENERGY_DERIVATION_BY_OXIDATION_OF_ORGANIC_COMPOUNDS	14/582	321/40755	0.000246024	0.003543	0.00251872	MTCO2P12/MT-ND1/MT-ND2/MT-CO1/MT-CO2/MT-ATP8/MT-ATP6/MT-CO3/MT-ND3/MT-ND4L/MT-ND4/MT-ND5/MT-ND6/MT-CYB	14
GOBP_CELLULAR_KETONE_METABOLIC_PROCESS	GOBP_CELLULAR_KETONE_METABOLIC_PROCESS	11/582	211/40755	0.00025019	0.00359246	0.00255388	AKR1C3/AKR1C1/PLA2G3/PPARG/STARD4/BMP5/ALDH8A1/TWIST1/PDK4/INSIG1/ANXA1	11
GOBP_MONOCARBOXYLIC_ACID_TRANSPORT	GOBP_MONOCARBOXYLIC_ACID_TRANSPORT	8/582	117/40755	0.000287959	0.00404895	0.0028784	SLC16A4/AKR1C1/ABCC2/MAP2K6/ATP8B1/PLA2G3/SLC10A4/ANXA1	8
GOBP_CELLULAR_RESPONSE_TO_INTERFERON_BETA	GOBP_CELLULAR_RESPONSE_TO_INTERFERON_BETA	4/582	23/40755	0.000293741	0.0041214	0.0029299	OAS1/STAT1/TLR3/STING1	4
GOBP_RESPONSE_TO_TYPE_I_INTERFERON	GOBP_RESPONSE_TO_TYPE_I_INTERFERON	6/582	64/40755	0.000307189	0.00429475	0.00305314	IFIT1/OAS1/OAS2/STAT1/WNT5A/STING1	6
GOBP_REGULATION_OF_DEFENSE_RESPONSE_TO_VIRUS_BY_HOST	GOBP_REGULATION_OF_DEFENSE_RESPONSE_TO_VIRUS_BY_HOST	5/582	42/40755	0.000320998	0.00444353	0.0031589	STAT1/PARP9/DTX3L/STING1/DDX58	5
GOBP_EXTRAEMBRYONIC_MEMBRANE_DEVELOPMENT	GOBP_EXTRAEMBRYONIC_MEMBRANE_DEVELOPMENT	3/582	10/40755	0.000322625	0.00445037	0.00316377	E2F8/E2F7/BMP5	3
GOBP_HYPOTHALAMUS_CELL_DIFFERENTIATION	GOBP_HYPOTHALAMUS_CELL_DIFFERENTIATION	3/582	10/40755	0.000322625	0.00445037	0.00316377	NRP1/NDNF/SEMA3A	3
GOBP_PROTEIN_LOCALIZATION_TO_EARLY_ENDOSOME	GOBP_PROTEIN_LOCALIZATION_TO_EARLY_ENDOSOME	3/582	10/40755	0.000322625	0.00445037	0.00316377	NRP1/DTX3L/EGF	3
GOBP_NEGATIVE_REGULATION_OF_SIGNALING_RECEPTOR_ACTIVITY	GOBP_NEGATIVE_REGULATION_OF_SIGNALING_RECEPTOR_ACTIVITY	6/582	65/40755	0.000334388	0.0045965	0.00326765	DKK1/LYPD6/PPARG/CBLB/DKK2/HFE	6
GOBP_ROOF_OF_MOUTH_DEVELOPMENT	GOBP_ROOF_OF_MOUTH_DEVELOPMENT	7/582	91/40755	0.000335891	0.00461069	0.00327774	TGFBR3/WNT5A/PDGFRA/TBC1D32/TWIST1/INSIG1/BNC2	7
GOBP_HEART_MORPHOGENESIS	GOBP_HEART_MORPHOGENESIS	12/582	255/40755	0.000340059	0.00466465	0.0033161	TGFBR3/NRP1/DKK1/ARID2/WNT5A/PITX2/BMP5/GJA1/ADGRG6/TWIST1/NRG1/HAS2	12
GOBP_CELLULAR_ALDEHYDE_METABOLIC_PROCESS	GOBP_CELLULAR_ALDEHYDE_METABOLIC_PROCESS	6/582	66/40755	0.000363437	0.00494733	0.00351706	AKR1C3/AKR1C1/BCO2/BMP5/ALDH8A1/ALDH1A1	6
GOBP_REGULATION_OF_CELL_DEVELOPMENT	GOBP_REGULATION_OF_CELL_DEVELOPMENT	18/582	500/40755	0.000366482	0.00498532	0.00354406	GBP1/NRP1/PDE3A/LDLR/FRZB/MAP2/WNT5A/VEGFC/EPHA7/UFL1/TIAM2/HDAC9/SEMA3A/HAS2/CDKN2B/CDKL5/IL1RAPL1/PAK3	18
GOBP_LACTATION	GOBP_LACTATION	5/582	44/40755	0.00040031	0.00540753	0.00384421	MTCO2P12/OAS2/ATP7B/GJA1/MT-CO2	5
GOBP_EAR_MORPHOGENESIS	GOBP_EAR_MORPHOGENESIS	8/582	123/40755	0.000403756	0.00543963	0.00386703	HMX2/LRIG3/FRZB/WNT5A/LRIG1/ZIC1/TWIST1/INSIG1	8
GOBP_INTERFERON_GAMMA_MEDIATED_SIGNALING_PATHWAY	GOBP_INTERFERON_GAMMA_MEDIATED_SIGNALING_PATHWAY	4/582	25/40755	0.000410247	0.0055082	0.00391578	NMI/STAT1/PPARG/PARP9	4
GOBP_REGULATION_OF_CANONICAL_WNT_SIGNALING_PATHWAY	GOBP_REGULATION_OF_CANONICAL_WNT_SIGNALING_PATHWAY	12/582	261/40755	0.000418963	0.00560224	0.00398264	DKK1/LGR4/LYPD6/FRZB/RBMS3/WNT5A/SHISA3/DKK2/EGF/PRKN/MLLT3/TLE4	12
GOBP_NEGATIVE_REGULATION_OF_SYNAPSE_ORGANIZATION	GOBP_NEGATIVE_REGULATION_OF_SYNAPSE_ORGANIZATION	3/582	11/40755	0.000438906	0.00582135	0.0041384	DKK1/WNT5A/EPHA7	3
GOBP_NEGATIVE_REGULATION_OF_DNA_RECOMBINATION	GOBP_NEGATIVE_REGULATION_OF_DNA_RECOMBINATION	5/582	45/40755	0.000445104	0.00588766	0.00418554	H1-0/SHLD3/H1-2/H1-4/RADX	5
GOBP_POSITIVE_REGULATION_OF_SIGNALING_RECEPTOR_ACTIVITY	GOBP_POSITIVE_REGULATION_OF_SIGNALING_RECEPTOR_ACTIVITY	5/582	45/40755	0.000445104	0.00588766	0.00418554	NRP1/CACNG4/EPGN/EGF/HFE	5
GOBP_NEGATIVE_REGULATION_OF_TRANSPORT	GOBP_NEGATIVE_REGULATION_OF_TRANSPORT	17/582	466/40755	0.000455049	0.00600304	0.00426756	RGS4/LGALS9/RSAD2/ERLEC1/SESTD1/GPR35/KCNB1/EGF/MCTP1/GJA1/PRKN/TWIST1/INSIG1/NRG1/GEM/ANXA1/IL1RAPL1	17
GOBP_SECOND_MESSENGER_MEDIATED_SIGNALING	GOBP_SECOND_MESSENGER_MEDIATED_SIGNALING	13/582	302/40755	0.000458207	0.00604064	0.00429429	GBP1/PRKG1/PDE3A/LMCD1/CXCL8/NDNF/GUCY1A1/MCTP1/ADGRG6/PDE10A/PPP1R9A/NRG1/DMD	13
GOBP_REGULATION_OF_SMALL_MOLECULE_METABOLIC_PROCESS	GOBP_REGULATION_OF_SMALL_MOLECULE_METABOLIC_PROCESS	14/582	342/40755	0.000464134	0.00609018	0.00432951	MTCO2P12/AKR1C3/LDLR/GCG/PLA2G3/PPARG/STARD4/BMP5/PRKN/TWIST1/PDK4/INSIG1/ANXA1/MT-CO2	14
GOBP_TOLL_LIKE_RECEPTOR_SIGNALING_PATHWAY	GOBP_TOLL_LIKE_RECEPTOR_SIGNALING_PATHWAY	8/582	126/40755	0.000474439	0.00621708	0.00441972	CTSS/LGR4/OAS1/LGALS9/RSAD2/NMI/TLR3/TICAM2	8
GOBP_BLASTODERM_SEGMENTATION	GOBP_BLASTODERM_SEGMENTATION	4/582	26/40755	0.000479391	0.00625302	0.00444527	NRP1/WNT5A/SEMA3A/TDRD7	4
GOBP_GENITALIA_DEVELOPMENT	GOBP_GENITALIA_DEVELOPMENT	5/582	46/40755	0.000493572	0.00640372	0.00455241	LGR4/WNT5A/TP63/PDGFRA/BMP5	5
GOBP_REGULATION_OF_BODY_FLUID_LEVELS	GOBP_REGULATION_OF_BODY_FLUID_LEVELS	15/582	385/40755	0.000494301	0.00640894	0.00455612	MTCO2P12/PRKG1/OAS2/ATP7B/SLC4A5/FAP/LNPK/TFPI/COL3A1/TP63/HGFAC/PDGFRA/GJA1/HAS2/MT-CO2	15
GOBP_DOUBLE_STRAND_BREAK_REPAIR_VIA_NONHOMOLOGOUS_END_JOINING	GOBP_DOUBLE_STRAND_BREAK_REPAIR_VIA_NONHOMOLOGOUS_END_JOINING	6/582	70/40755	0.000499889	0.00645447	0.00458848	KDM4D/IFFO1/PARP9/DTX3L/SHLD3/XRCC4	6
GOBP_TERPENOID_METABOLIC_PROCESS	GOBP_TERPENOID_METABOLIC_PROCESS	7/582	98/40755	0.000527082	0.0067274	0.00478251	AKR1C3/AKR1C1/BCO2/DHRS7/PECR/ALDH8A1/ALDH1A1	7
GOBP_XENOBIOTIC_TRANSPORT	GOBP_XENOBIOTIC_TRANSPORT	5/582	47/40755	0.000545904	0.00690927	0.0049118	ABCC2/ATP7B/ABCA8/ATP8B1/GJA1	5
GOBP_POSITIVE_REGULATION_OF_LEUKOCYTE_APOPTOTIC_PROCESS	GOBP_POSITIVE_REGULATION_OF_LEUKOCYTE_APOPTOTIC_PROCESS	4/582	27/40755	0.000556444	0.00700655	0.00498096	LGALS9/CCL5/WNT5A/ANXA1	4
GOBP_POSTSYNAPSE_ORGANIZATION	GOBP_POSTSYNAPSE_ORGANIZATION	9/582	162/40755	0.000569128	0.00711157	0.00505561	DNM3/NRP1/WNT5A/GLRB/EPHA7/MUSK/CDKL5/IL1RAPL1/PAK3	9
GOBP_POSITIVE_REGULATION_OF_CYTOKINE_PRODUCTION	GOBP_POSITIVE_REGULATION_OF_CYTOKINE_PRODUCTION	17/582	476/40755	0.000577016	0.00719382	0.00511409	OAS1/OAS2/LGALS9/CARD8/RSAD2/IFIH1/STAT1/PLA2G3/WNT5A/TLR3/PTGER4/STING1/BTN3A2/BTN3A1/TWIST1/DDX58/ANXA1	17
GOBP_NEURON_DEATH	GOBP_NEURON_DEATH	14/582	352/40755	0.000615757	0.00743794	0.00528763	NRP1/DKK1/CCL5/LANCL1/KCNB1/PLA2G3/WNT5A/TP63/NDNF/RASA1/EPHA7/PRKN/SLC1A1/PAK3	14
GOBP_NEURON_MIGRATION	GOBP_NEURON_MIGRATION	9/582	164/40755	0.000621651	0.00743794	0.00528763	NRP1/PRKG1/COL3A1/NDNF/GJA1/TWIST1/SEMA3A/NRG1/CDKL5	9
GOBP_ACTOMYOSIN_STRUCTURE_ORGANIZATION	GOBP_ACTOMYOSIN_STRUCTURE_ORGANIZATION	10/582	199/40755	0.000629108	0.00743794	0.00528763	NRP1/MYPN/FRMD6/ARHGAP28/PDGFRA/PTGER4/ANLN/MYOM2/LPAR1/ARHGAP6	10
GOBP_AMEBOIDAL_TYPE_CELL_MIGRATION	GOBP_AMEBOIDAL_TYPE_CELL_MIGRATION	17/582	482/40755	0.000662908	0.00752719	0.00535108	NRP1/STARD13/FAP/STAT1/PPARG/WNT5A/EGF/PITX2/VEGFC/GJA1/HDAC9/TWIST1/ANLN/SEMA3A/HAS2/ANXA1/PAK3	17
GOBP_REGULATION_OF_NERVOUS_SYSTEM_DEVELOPMENT	GOBP_REGULATION_OF_NERVOUS_SYSTEM_DEVELOPMENT	16/582	439/40755	0.000668314	0.00758205	0.00539008	NRP1/DKK1/LDLR/MAP2/WNT5A/VEGFC/EPHA7/UFL1/FIG4/TIAM2/SEMA3A/LRRN3/CDKN2B/CDKL5/IL1RAPL1/PAK3	16
GOBP_EMBRYONIC_PATTERN_SPECIFICATION	GOBP_EMBRYONIC_PATTERN_SPECIFICATION	6/582	74/40755	0.00067322	0.00760441	0.00540598	NRP1/MEIS1/PGAP1/WNT5A/SEMA3A/TDRD7	6
GOBP_REGULATION_OF_DEFENSE_RESPONSE_TO_VIRUS	GOBP_REGULATION_OF_DEFENSE_RESPONSE_TO_VIRUS	6/582	74/40755	0.00067322	0.00760441	0.00540598	IFIT1/STAT1/PARP9/DTX3L/STING1/DDX58	6
GOBP_PROTEIN_DNA_COMPLEX_ASSEMBLY	GOBP_PROTEIN_DNA_COMPLEX_ASSEMBLY	10/582	202/40755	0.000706031	0.00790683	0.00562096	DLGAP5/TCF4/CENPA/H1-0/CENPE/H1-2/H2BC6/H1-4/H2BC5/H4C11	10
GOBP_NEGATIVE_REGULATION_OF_SECRETION	GOBP_NEGATIVE_REGULATION_OF_SECRETION	9/582	167/40755	0.000707811	0.00792224	0.00563192	LGALS9/RSAD2/KCNB1/EGF/GJA1/PRKN/NRG1/ANXA1/IL1RAPL1	9
GOBP_INNER_EAR_MORPHOGENESIS	GOBP_INNER_EAR_MORPHOGENESIS	7/582	103/40755	0.000710234	0.00792678	0.00563515	HMX2/LRIG3/FRZB/WNT5A/LRIG1/ZIC1/INSIG1	7
GOBP_REGULATION_OF_SYNAPSE_ASSEMBLY	GOBP_REGULATION_OF_SYNAPSE_ASSEMBLY	7/582	103/40755	0.000710234	0.00792678	0.00563515	DKK1/SLITRK5/WNT5A/EPHA7/LRRN3/MUSK/IL1RAPL1	7
GOBP_GLANDULAR_EPITHELIAL_CELL_DEVELOPMENT	GOBP_GLANDULAR_EPITHELIAL_CELL_DEVELOPMENT	4/582	29/40755	0.000736248	0.0081508	0.00579441	FASN/RARB/WNT5A/BMP5	4
GOBP_NEURON_APOPTOTIC_PROCESS	GOBP_NEURON_APOPTOTIC_PROCESS	11/582	240/40755	0.000737703	0.0081508	0.00579441	NRP1/LANCL1/KCNB1/PLA2G3/TP63/NDNF/RASA1/EPHA7/PRKN/SLC1A1/PAK3	11
GOBP_POSITIVE_REGULATION_OF_T_CELL_APOPTOTIC_PROCESS	GOBP_POSITIVE_REGULATION_OF_T_CELL_APOPTOTIC_PROCESS	3/582	13/40755	0.000744739	0.00818171	0.00581638	LGALS9/CCL5/WNT5A	3
GOBP_OSTEOBLAST_DIFFERENTIATION	GOBP_OSTEOBLAST_DIFFERENTIATION	11/582	241/40755	0.000763261	0.00836181	0.00594441	LGR4/MAP2K6/FASN/PPARG/TP63/VEGFC/UFL1/GJA1/FBXO5/TWIST1/LRRC17	11
GOBP_SEX_DIFFERENTIATION	GOBP_SEX_DIFFERENTIATION	12/582	281/40755	0.000802303	0.00874564	0.00621728	PBX1/AKR1C3/LGR4/DACH1/WNT5A/TP63/PDGFRA/TLR3/BMP5/GJA1/SEMA3A/DMRTA1	12
GOBP_CELLULAR_HORMONE_METABOLIC_PROCESS	GOBP_CELLULAR_HORMONE_METABOLIC_PROCESS	8/582	137/40755	0.000824188	0.00894449	0.00635864	AKR1C3/AKR1C1/BCO2/DHRS7/PDGFRA/BMP5/ALDH8A1/ALDH1A1	8
GOBP_POSITIVE_REGULATION_OF_MAPK_CASCADE	GOBP_POSITIVE_REGULATION_OF_MAPK_CASCADE	17/582	492/40755	0.000830439	0.00899742	0.00639626	NRP1/DKK1/TNFRSF19/LGALS9/CCL5/MAP2K6/GCG/NEK10/WNT5A/PDGFRA/EPGN/EGF/PDGFC/TLR3/SEMA3A/NRG1/LPAR1	17
GOBP_NEGATIVE_REGULATION_OF_CYTOKINE_PRODUCTION	GOBP_NEGATIVE_REGULATION_OF_CYTOKINE_PRODUCTION	14/582	365/40755	0.000873966	0.0093657	0.00665807	GBP1/LGR4/NAV3/OAS1/LGALS9/KLF2/CARD8/NMI/PTGER4/HFE/HDAC9/TWIST1/ANXA1/RNF128	14
GOBP_MESENCHYMAL_CELL_DIFFERENTIATION	GOBP_MESENCHYMAL_CELL_DIFFERENTIATION	11/582	246/40755	0.00090233	0.00960155	0.00682575	TGFBR3/NRP1/FRZB/STAT1/WNT5A/PITX2/BMP5/TWIST1/SEMA3A/NRG1/HAS2	11
GOBP_TRANSITION_METAL_ION_HOMEOSTASIS	GOBP_TRANSITION_METAL_ION_HOMEOSTASIS	8/582	139/40755	0.000905711	0.0096271	0.0068439	FRRS1/ATP7B/SLC39A10/CP/FBXL5/HFE/PRKN/SLC1A1	8
GOBP_ACTIVATION_OF_TRANSMEMBRANE_RECEPTOR_PROTEIN_TYROSINE_KINASE_ACTIVITY	GOBP_ACTIVATION_OF_TRANSMEMBRANE_RECEPTOR_PROTEIN_TYROSINE_KINASE_ACTIVITY	3/582	14/40755	0.000937821	0.00991475	0.0070484	EGF/PDGFC/NRG1	3
GOBP_POSITIVE_REGULATION_OF_CHROMATIN_BINDING	GOBP_POSITIVE_REGULATION_OF_CHROMATIN_BINDING	3/582	14/40755	0.000937821	0.00991475	0.0070484	KDM4D/PARP9/DTX3L	3
GOBP_RESPONSE_TO_INTERLEUKIN_1	GOBP_RESPONSE_TO_INTERLEUKIN_1	8/582	140/40755	0.000948827	0.009948	0.00707203	GBP3/GBP1/LGALS9/CCL5/KLF2/CXCL8/HAS2/ANXA1	8
GOBP_BILE_ACID_AND_BILE_SALT_TRANSPORT	GOBP_BILE_ACID_AND_BILE_SALT_TRANSPORT	4/582	31/40755	0.000953626	0.009948	0.00707203	AKR1C1/ABCC2/ATP8B1/SLC10A4	4
GOBP_HEART_TRABECULA_MORPHOGENESIS	GOBP_HEART_TRABECULA_MORPHOGENESIS	4/582	31/40755	0.000953626	0.009948	0.00707203	TGFBR3/BMP5/ADGRG6/NRG1	4
GOBP_REGULATION_OF_DOUBLE_STRAND_BREAK_REPAIR_VIA_NONHOMOLOGOUS_END_JOINING	GOBP_REGULATION_OF_DOUBLE_STRAND_BREAK_REPAIR_VIA_NONHOMOLOGOUS_END_JOINING	4/582	31/40755	0.000953626	0.009948	0.00707203	KDM4D/PARP9/DTX3L/SHLD3	4
GOBP_RESPONSE_TO_INTERFERON_BETA	GOBP_RESPONSE_TO_INTERFERON_BETA	4/582	31/40755	0.000953626	0.009948	0.00707203	OAS1/STAT1/TLR3/STING1	4
GOBP_RETINOIC_ACID_RECEPTOR_SIGNALING_PATHWAY	GOBP_RETINOIC_ACID_RECEPTOR_SIGNALING_PATHWAY	4/582	31/40755	0.000953626	0.009948	0.00707203	AKR1C3/KLF2/PPARG/RARB	4
GOBP_NEGATIVE_REGULATION_OF_WNT_SIGNALING_PATHWAY	GOBP_NEGATIVE_REGULATION_OF_WNT_SIGNALING_PATHWAY	9/582	175/40755	0.000986113	0.0102542	0.00728972	DKK1/FRZB/RBMS3/WNT5A/SHISA3/DKK2/PRKN/MLLT3/TLE4	9
GOBP_ACTIVATION_OF_PROTEIN_KINASE_ACTIVITY	GOBP_ACTIVATION_OF_PROTEIN_KINASE_ACTIVITY	8/582	141/40755	0.000993572	0.0103099	0.00732934	BORA/CCL5/WNT5A/EGF/PDGFC/TLR3/NRG1/SLC1A1	8
GOBP_GLANDULAR_EPITHELIAL_CELL_DIFFERENTIATION	GOBP_GLANDULAR_EPITHELIAL_CELL_DIFFERENTIATION	5/582	54/40755	0.00103707	0.0106936	0.00760205	FASN/RARB/WNT5A/TP63/BMP5	5
GOBP_REGULATION_OF_DOUBLE_STRAND_BREAK_REPAIR	GOBP_REGULATION_OF_DOUBLE_STRAND_BREAK_REPAIR	7/582	110/40755	0.00104749	0.0107783	0.0076623	KDM4D/ARID2/PARP9/DTX3L/SHLD3/TWIST1/RADX	7
GOBP_REGULATION_OF_SYNAPSE_STRUCTURE_OR_ACTIVITY	GOBP_REGULATION_OF_SYNAPSE_STRUCTURE_OR_ACTIVITY	10/582	213/40755	0.00105736	0.0108742	0.00773043	DNM3/DKK1/SLITRK5/WNT5A/EPHA7/LRRN3/MUSK/CDKL5/IL1RAPL1/PAK3	10
GOBP_NEGATIVE_REGULATION_OF_CELL_JUNCTION_ASSEMBLY	GOBP_NEGATIVE_REGULATION_OF_CELL_JUNCTION_ASSEMBLY	4/582	32/40755	0.00107765	0.0110366	0.00784595	DKK1/WNT5A/EPHA7/ARHGAP6	4
GOBP_POSITIVE_REGULATION_OF_MONOCYTE_CHEMOTACTIC_PROTEIN_1_PRODUCTION	GOBP_POSITIVE_REGULATION_OF_MONOCYTE_CHEMOTACTIC_PROTEIN_1_PRODUCTION	3/582	15/40755	0.00115988	0.0116659	0.00829331	OAS1/LGALS9/TWIST1	3
GOBP_POSITIVE_REGULATION_OF_NON_CANONICAL_WNT_SIGNALING_PATHWAY	GOBP_POSITIVE_REGULATION_OF_NON_CANONICAL_WNT_SIGNALING_PATHWAY	3/582	15/40755	0.00115988	0.0116659	0.00829331	DKK1/WNT5A/MLLT3	3
GOBP_PROTEIN_DNA_COMPLEX_SUBUNIT_ORGANIZATION	GOBP_PROTEIN_DNA_COMPLEX_SUBUNIT_ORGANIZATION	11/582	254/40755	0.00116805	0.0117301	0.00833893	ARID2/DLGAP5/TCF4/CENPA/H1-0/CENPE/H1-2/H2BC6/H1-4/H2BC5/H4C11	11
GOBP_EMBRYONIC_ORGAN_MORPHOGENESIS	GOBP_EMBRYONIC_ORGAN_MORPHOGENESIS	12/582	294/40755	0.00118264	0.0118584	0.00843015	HMX2/LRIG3/FRZB/RARB/WNT5A/LRIG1/ZIC1/PDGFRA/GJA1/TWIST1/INSIG1/MMP16	12
GOBP_NEGATIVE_REGULATION_OF_NERVOUS_SYSTEM_DEVELOPMENT	GOBP_NEGATIVE_REGULATION_OF_NERVOUS_SYSTEM_DEVELOPMENT	8/582	145/40755	0.00118972	0.011893	0.0084547	NRP1/DKK1/LDLR/MAP2/WNT5A/EPHA7/SEMA3A/CDKN2B	8
GOBP_POSITIVE_REGULATION_OF_SMALL_MOLECULE_METABOLIC_PROCESS	GOBP_POSITIVE_REGULATION_OF_SMALL_MOLECULE_METABOLIC_PROCESS	8/582	145/40755	0.00118972	0.011893	0.0084547	MTCO2P12/GCG/PLA2G3/PPARG/STARD4/TWIST1/ANXA1/MT-CO2	8
GOBP_NEGATIVE_REGULATION_OF_CELL_DEVELOPMENT	GOBP_NEGATIVE_REGULATION_OF_CELL_DEVELOPMENT	9/582	180/40755	0.00120104	0.011994	0.00852651	GBP1/NRP1/LDLR/FRZB/MAP2/WNT5A/EPHA7/SEMA3A/CDKN2B	9
GOBP_STEM_CELL_DIFFERENTIATION	GOBP_STEM_CELL_DIFFERENTIATION	10/582	217/40755	0.00121606	0.012107	0.00860686	NRP1/FRZB/TP63/PDGFRA/PITX2/UFL1/TWIST1/SEMA3A/NRG1/MLLT3	10
GOBP_REGULATION_OF_BIOLOGICAL_PROCESS_INVOLVED_IN_SYMBIOTIC_INTERACTION	GOBP_REGULATION_OF_BIOLOGICAL_PROCESS_INVOLVED_IN_SYMBIOTIC_INTERACTION	5/582	56/40755	0.00122373	0.0121587	0.00864361	TRIM34/TRIM22/TRIM21/LGALS9/CXCL8	5
GOBP_REGULATION_OF_POSTSYNAPSE_ORGANIZATION	GOBP_REGULATION_OF_POSTSYNAPSE_ORGANIZATION	6/582	84/40755	0.00131066	0.0128662	0.00914659	DNM3/WNT5A/EPHA7/CDKL5/IL1RAPL1/PAK3	6
GOBP_REGULATION_OF_LIPID_METABOLIC_PROCESS	GOBP_REGULATION_OF_LIPID_METABOLIC_PROCESS	13/582	339/40755	0.00132017	0.012953	0.00920832	AKR1C3/LDLR/PLA2G3/PPARG/PDGFRA/PLPP1/STARD4/C1QTNF2/BMP5/TWIST1/PDK4/INSIG1/ANXA1	13
GOBP_POSITIVE_REGULATION_OF_DNA_BINDING	GOBP_POSITIVE_REGULATION_OF_DNA_BINDING	5/582	57/40755	0.00132584	0.0129699	0.0092203	H1-0/PPARG/EGF/PRKN/TWIST1	5
GOBP_REGULATION_OF_LYMPHOCYTE_APOPTOTIC_PROCESS	GOBP_REGULATION_OF_LYMPHOCYTE_APOPTOTIC_PROCESS	5/582	57/40755	0.00132584	0.0129699	0.0092203	RAG1/LGALS9/CCL5/SLC39A10/WNT5A	5
GOBP_LIPID_LOCALIZATION	GOBP_LIPID_LOCALIZATION	16/582	469/40755	0.00132971	0.0129947	0.00923796	AKR1C1/ABCC2/ABCA6/ABCA8/MAP2K6/ATP8B1/LDLR/APOL6/PLA2G3/PPARG/ATP10D/SLC10A4/EGF/STARD4/PRKN/ANXA1	16
GOBP_REGULATION_OF_T_CELL_APOPTOTIC_PROCESS	GOBP_REGULATION_OF_T_CELL_APOPTOTIC_PROCESS	4/582	34/40755	0.00135886	0.0132204	0.0093984	RAG1/LGALS9/CCL5/WNT5A	4
GOBP_ERK1_AND_ERK2_CASCADE	GOBP_ERK1_AND_ERK2_CASCADE	13/582	341/40755	0.00139108	0.0135036	0.00959971	GBP1/TGFBR3/NRP1/LGALS9/CCL5/GCG/NEK10/PDGFRA/EGF/PDGFC/PTGER4/EPHA7/NRG1	13
GOBP_REGULATION_OF_LEUKOCYTE_APOPTOTIC_PROCESS	GOBP_REGULATION_OF_LEUKOCYTE_APOPTOTIC_PROCESS	6/582	85/40755	0.00139346	0.0135036	0.00959971	RAG1/LGALS9/CCL5/SLC39A10/WNT5A/ANXA1	6
GOBP_EMBRYONIC_DIGIT_MORPHOGENESIS	GOBP_EMBRYONIC_DIGIT_MORPHOGENESIS	5/582	58/40755	0.00143411	0.0137886	0.00980234	LNPK/WNT5A/TBC1D32/GJA1/TWIST1	5
GOBP_NADH_DEHYDROGENASE_COMPLEX_ASSEMBLY	GOBP_NADH_DEHYDROGENASE_COMPLEX_ASSEMBLY	5/582	58/40755	0.00143411	0.0137886	0.00980234	MT-ND1/MT-ND2/MT-ND4/MT-ND5/MT-ND6	5
GOBP_NEGATIVE_REGULATION_OF_RESPONSE_TO_EXTERNAL_STIMULUS	GOBP_NEGATIVE_REGULATION_OF_RESPONSE_TO_EXTERNAL_STIMULUS	15/582	429/40755	0.00146284	0.0140101	0.00995976	NRP1/PRKG1/TRIM21/OAS1/LGALS9/LDLR/CARD8/NMI/FAP/TFPI/PPARG/WNT5A/PDGFRA/PTGER4/SEMA3A	15
GOBP_MESENCHYME_DEVELOPMENT	GOBP_MESENCHYME_DEVELOPMENT	12/582	302/40755	0.00148347	0.0141937	0.0100903	TGFBR3/NRP1/FRZB/STAT1/WNT5A/PITX2/BMP5/TWIST1/SEMA3A/NRG1/HAS2/BNC2	12
GOBP_ISOPRENOID_METABOLIC_PROCESS	GOBP_ISOPRENOID_METABOLIC_PROCESS	7/582	117/40755	0.00149935	0.0143039	0.0101687	AKR1C3/AKR1C1/BCO2/DHRS7/PECR/ALDH8A1/ALDH1A1	7
GOBP_NEGATIVE_REGULATION_OF_CELL_GROWTH	GOBP_NEGATIVE_REGULATION_OF_CELL_GROWTH	9/582	186/40755	0.00150728	0.0143517	0.0102026	CDKN2C/RGS4/NRP1/FRZB/MAP2/WNT5A/EPHA7/GJA1/SEMA3A	9
GOBP_REGULATION_OF_CELL_DIVISION	GOBP_REGULATION_OF_CELL_DIVISION	9/582	186/40755	0.00150728	0.0143517	0.0102026	E2F8/E2F7/TP63/FGF5/MAP9/PDGFC/VEGFC/KIF20A/MLLT3	9
GOBP_NEGATIVE_REGULATION_OF_EXOCYTOSIS	GOBP_NEGATIVE_REGULATION_OF_EXOCYTOSIS	4/582	35/40755	0.00151703	0.0144306	0.0102587	LGALS9/PRKN/ANXA1/IL1RAPL1	4
GOBP_NEGATIVE_REGULATION_OF_CELL_PROJECTION_ORGANIZATION	GOBP_NEGATIVE_REGULATION_OF_CELL_PROJECTION_ORGANIZATION	9/582	187/40755	0.00156393	0.0147764	0.0105046	DNM3/NRP1/DKK1/MAP2/WNT5A/NR2F1/EPHA7/SEMA3A/LPAR1	9
GOBP_POSITIVE_REGULATION_OF_MAP_KINASE_ACTIVITY	GOBP_POSITIVE_REGULATION_OF_MAP_KINASE_ACTIVITY	7/582	118/40755	0.00157466	0.0148209	0.0105362	DKK1/MAP2K6/NEK10/WNT5A/EPGN/EGF/PDGFC	7
GOBP_REGULATION_OF_CELL_MORPHOGENESIS	GOBP_REGULATION_OF_CELL_MORPHOGENESIS	12/582	305/40755	0.00161142	0.0151378	0.0107614	GBP1/NRP1/FGD6/WNT5A/RASA1/PRKN/HAS2/ANXA1/LPAR1/CDKL5/IL1RAPL1/PAK3	12
GOBP_RESPONSE_TO_FIBROBLAST_GROWTH_FACTOR	GOBP_RESPONSE_TO_FIBROBLAST_GROWTH_FACTOR	7/582	119/40755	0.00165289	0.0154388	0.0109754	KCNC1/CCL5/CPS1/WNT5A/CXCL8/FGF5/NDNF	7
GOBP_MICROTUBULE_CYTOSKELETON_ORGANIZATION_INVOLVED_IN_MITOSIS	GOBP_MICROTUBULE_CYTOSKELETON_ORGANIZATION_INVOLVED_IN_MITOSIS	8/582	153/40755	0.00167416	0.0155782	0.0110745	CEP126/BORA/DLGAP5/CENPA/SPC25/CENPE/MAP9/GJA1	8
GOBP_GANGLION_DEVELOPMENT	GOBP_GANGLION_DEVELOPMENT	3/582	17/40755	0.00169703	0.0156943	0.0111571	RGS4/NRP1/SEMA3A	3
GOBP_NUCLEOSOME_POSITIONING	GOBP_NUCLEOSOME_POSITIONING	3/582	17/40755	0.00169703	0.0156943	0.0111571	H1-0/H1-2/H1-4	3
GOBP_POSITIVE_REGULATION_OF_LYMPHOCYTE_APOPTOTIC_PROCESS	GOBP_POSITIVE_REGULATION_OF_LYMPHOCYTE_APOPTOTIC_PROCESS	3/582	17/40755	0.00169703	0.0156943	0.0111571	LGALS9/CCL5/WNT5A	3
GOBP_RESPONSE_TO_OXIDATIVE_STRESS	GOBP_RESPONSE_TO_OXIDATIVE_STRESS	15/582	436/40755	0.00171117	0.0158102	0.0112395	AKR1C3/SESN3/KLF2/STAT1/LANCL1/PDGFRA/GPX8/MCTP1/PRKN/SLC1A1/ANXA1/MT-CO1/MT-ND3/MT-ND5/MT-ND6	15
GOBP_ENTRY_INTO_HOST	GOBP_ENTRY_INTO_HOST	8/582	154/40755	0.00174431	0.0160861	0.0114356	NRP1/TRIM34/TRIM22/TRIM21/LGALS9/LDLR/CXCL8/HAVCR1	8
GOBP_REGULATION_OF_AXONOGENESIS	GOBP_REGULATION_OF_AXONOGENESIS	8/582	154/40755	0.00174431	0.0160861	0.0114356	NRP1/MAP2/WNT5A/EPHA7/TIAM2/SEMA3A/CDKL5/PAK3	8
GOBP_HORMONE_METABOLIC_PROCESS	GOBP_HORMONE_METABOLIC_PROCESS	10/582	230/40755	0.00187103	0.0170201	0.0120996	AKR1C3/AKR1C1/BCO2/DHRS7/BCHE/PDGFRA/HFE/BMP5/ALDH8A1/ALDH1A1	10
GOBP_REGULATION_OF_INNATE_IMMUNE_RESPONSE	GOBP_REGULATION_OF_INNATE_IMMUNE_RESPONSE	10/582	230/40755	0.00187103	0.0170201	0.0120996	TRIM21/OAS1/LGALS9/CCL5/NMI/PPARG/WNT5A/PARP9/STING1/PAK3	10
GOBP_BIOLOGICAL_PROCESS_INVOLVED_IN_INTERACTION_WITH_HOST	GOBP_BIOLOGICAL_PROCESS_INVOLVED_IN_INTERACTION_WITH_HOST	9/582	192/40755	0.00187331	0.0170201	0.0120996	NRP1/IFIT1/TRIM34/TRIM22/TRIM21/LGALS9/LDLR/CXCL8/HAVCR1	9
GOBP_CARDIOCYTE_DIFFERENTIATION	GOBP_CARDIOCYTE_DIFFERENTIATION	8/582	156/40755	0.00189156	0.017178	0.0122118	TGFBR3/RGS4/DKK1/RARB/PDGFRA/PITX2/TWIST1/NRG1	8
GOBP_CAMERA_TYPE_EYE_MORPHOGENESIS	GOBP_CAMERA_TYPE_EYE_MORPHOGENESIS	7/582	122/40755	0.0019058	0.0172514	0.0122641	MEIS1/WNT5A/PITX2/HCN1/TWIST1/SLC1A1/TDRD7	7
GOBP_POSITIVE_REGULATION_OF_RESPONSE_TO_EXTERNAL_STIMULUS	GOBP_POSITIVE_REGULATION_OF_RESPONSE_TO_EXTERNAL_STIMULUS	15/582	441/40755	0.00190932	0.0172754	0.0122811	NRP1/LGALS9/CCL5/LDLR/NMI/PLA2G3/WNT5A/PARP9/CXCL8/DDX60/VEGFC/TLR3/PTGER4/STING1/PAK3	15
GOBP_OLEFINIC_COMPOUND_METABOLIC_PROCESS	GOBP_OLEFINIC_COMPOUND_METABOLIC_PROCESS	8/582	157/40755	0.00196877	0.0177072	0.0125881	AKR1C3/AKR1C1/FADS2/BCO2/DHRS7/BMP5/ALDH8A1/ALDH1A1	8
GOBP_BODY_FLUID_SECRETION	GOBP_BODY_FLUID_SECRETION	6/582	91/40755	0.00197705	0.017733	0.0126064	MTCO2P12/OAS2/ATP7B/SLC4A5/GJA1/MT-CO2	6
GOBP_HEMATOPOIETIC_PROGENITOR_CELL_DIFFERENTIATION	GOBP_HEMATOPOIETIC_PROGENITOR_CELL_DIFFERENTIATION	7/582	123/40755	0.00199644	0.0178687	0.0127029	RBM47/PDGFRA/HERC6/METTL14/UFL1/ANLN/MLLT3	7
GOBP_NEGATIVE_REGULATION_OF_DNA_METABOLIC_PROCESS	GOBP_NEGATIVE_REGULATION_OF_DNA_METABOLIC_PROCESS	7/582	123/40755	0.00199644	0.0178687	0.0127029	DACH1/H1-0/SHLD3/H1-2/H1-4/TWIST1/RADX	7
GOBP_CANONICAL_WNT_SIGNALING_PATHWAY	GOBP_CANONICAL_WNT_SIGNALING_PATHWAY	12/582	313/40755	0.00199764	0.0178687	0.0127029	DKK1/LGR4/LYPD6/FRZB/RBMS3/WNT5A/SHISA3/DKK2/EGF/PRKN/MLLT3/TLE4	12
GOBP_EXTERNAL_ENCAPSULATING_STRUCTURE_ORGANIZATION	GOBP_EXTERNAL_ENCAPSULATING_STRUCTURE_ORGANIZATION	12/582	313/40755	0.00199764	0.0178687	0.0127029	MMP23B/CTSS/WDR72/FAP/COL3A1/COL5A2/PDGFRA/NDNF/PRDM5/COL1A2/MMP16/HAS2	12
GOBP_CRANIOFACIAL_SUTURE_MORPHOGENESIS	GOBP_CRANIOFACIAL_SUTURE_MORPHOGENESIS	3/582	18/40755	0.00201495	0.0178931	0.0127202	TWIST1/INSIG1/MMP16	3
GOBP_KINETOCHORE_ASSEMBLY	GOBP_KINETOCHORE_ASSEMBLY	3/582	18/40755	0.00201495	0.0178931	0.0127202	DLGAP5/CENPA/CENPE	3
GOBP_RESPONSE_TO_FATTY_ACID	GOBP_RESPONSE_TO_FATTY_ACID	5/582	63/40755	0.00207546	0.0183064	0.013014	AKR1C3/AKR1C1/LDLR/CPS1/PDK4	5
GOBP_REGULATION_OF_FATTY_ACID_METABOLIC_PROCESS	GOBP_REGULATION_OF_FATTY_ACID_METABOLIC_PROCESS	6/582	92/40755	0.00208993	0.0183228	0.0130257	PLA2G3/PPARG/TWIST1/PDK4/INSIG1/ANXA1	6
GOBP_REGULATION_OF_LIPASE_ACTIVITY	GOBP_REGULATION_OF_LIPASE_ACTIVITY	6/582	92/40755	0.00208993	0.0183228	0.0130257	CCL5/PDGFRA/HDAC9/ANXA1/LPAR1/ARHGAP6	6
GOBP_CARDIAC_MUSCLE_TISSUE_DEVELOPMENT	GOBP_CARDIAC_MUSCLE_TISSUE_DEVELOPMENT	10/582	234/40755	0.00212177	0.0185565	0.0131918	TGFBR3/RGS4/DKK1/ARID2/RARB/WNT5A/PDGFRA/BMP5/GJA1/NRG1	10
GOBP_MYELOID_LEUKOCYTE_ACTIVATION	GOBP_MYELOID_LEUKOCYTE_ACTIVATION	10/582	234/40755	0.00212177	0.0185565	0.0131918	LGALS9/CCL5/LDLR/NMI/PLA2G3/WNT5A/CXCL8/TLR3/HAVCR1/ANXA1	10
GOBP_NEGATIVE_REGULATION_OF_AXONOGENESIS	GOBP_NEGATIVE_REGULATION_OF_AXONOGENESIS	5/582	64/40755	0.00222532	0.0191097	0.0135851	NRP1/MAP2/WNT5A/EPHA7/SEMA3A	5
GOBP_POSITIVE_CHEMOTAXIS	GOBP_POSITIVE_CHEMOTAXIS	5/582	64/40755	0.00222532	0.0191097	0.0135851	NRP1/CCL5/WNT5A/CXCL8/VEGFC	5
GOBP_POSITIVE_REGULATION_OF_DOUBLE_STRAND_BREAK_REPAIR	GOBP_POSITIVE_REGULATION_OF_DOUBLE_STRAND_BREAK_REPAIR	5/582	64/40755	0.00222532	0.0191097	0.0135851	KDM4D/ARID2/PARP9/DTX3L/SHLD3	5
GOBP_POSITIVE_REGULATION_OF_FATTY_ACID_METABOLIC_PROCESS	GOBP_POSITIVE_REGULATION_OF_FATTY_ACID_METABOLIC_PROCESS	4/582	39/40755	0.00227836	0.0194666	0.0138388	PLA2G3/PPARG/TWIST1/ANXA1	4
GOBP_REGULATION_OF_NEUROGENESIS	GOBP_REGULATION_OF_NEUROGENESIS	13/582	361/40755	0.00229096	0.0194753	0.013845	NRP1/LDLR/MAP2/WNT5A/VEGFC/EPHA7/UFL1/TIAM2/SEMA3A/CDKN2B/CDKL5/IL1RAPL1/PAK3	13
GOBP_MUSCLE_TISSUE_DEVELOPMENT	GOBP_MUSCLE_TISSUE_DEVELOPMENT	14/582	405/40755	0.0023019	0.0194753	0.013845	TGFBR3/RGS4/DKK1/ARID2/COL3A1/RARB/WNT5A/PDGFRA/BMP5/GJA1/HDAC9/TWIST1/NRG1/DMD	14
GOBP_ORGANELLE_FISSION	GOBP_ORGANELLE_FISSION	16/582	496/40755	0.00233178	0.0195816	0.0139206	HFM1/PDE3A/BORA/DLGAP5/RAD21L1/PPARG/WNT5A/EPGN/CENPE/EGF/MAP9/FBXO5/PRKN/ANLN/MYBL1/CCNE2	16
GOBP_ORGANIC_ANION_TRANSPORT	GOBP_ORGANIC_ANION_TRANSPORT	13/582	362/40755	0.00234622	0.0195816	0.0139206	SLC16A4/RGS4/AKR1C1/ABCC2/MAP2K6/ATP8B1/SLC4A5/PLA2G3/SLC10A4/GJA1/SLCO5A1/SLC1A1/ANXA1	13
GOBP_EPITHELIAL_CELL_PROLIFERATION	GOBP_EPITHELIAL_CELL_PROLIFERATION	15/582	451/40755	0.00236326	0.0195816	0.0139206	TGFBR3/NRP1/LGR4/FAP/STAT1/PPARG/WNT5A/TP63/EPGN/EGF/VEGFC/BMP5/TWIST1/HAS2/CDKN2B	15
GOBP_CORONARY_VASCULATURE_MORPHOGENESIS	GOBP_CORONARY_VASCULATURE_MORPHOGENESIS	3/582	19/40755	0.00236753	0.0195816	0.0139206	TGFBR3/NRP1/ARID2	3
GOBP_NEGATIVE_REGULATION_OF_POSTTRANSCRIPTIONAL_GENE_SILENCING	GOBP_NEGATIVE_REGULATION_OF_POSTTRANSCRIPTIONAL_GENE_SILENCING	3/582	19/40755	0.00236753	0.0195816	0.0139206	KCNQ1OT1/PPARG/RMRP	3
GOBP_REFLEX	GOBP_REFLEX	3/582	19/40755	0.00236753	0.0195816	0.0139206	GLRB/GJA1/SLC1A1	3
GOBP_DNA_RECOMBINATION	GOBP_DNA_RECOMBINATION	12/582	320/40755	0.00239494	0.0195816	0.0139206	HFM1/PGBD5/RAG1/KDM4D/ARID2/RAD21L1/H1-0/SHLD3/XRCC4/H1-2/H1-4/RADX	12
GOBP_REGULATION_OF_GTPASE_ACTIVITY	GOBP_REGULATION_OF_GTPASE_ACTIVITY	13/582	363/40755	0.00240257	0.0195816	0.0139206	RGS4/PRKG1/FGD6/CCL5/ARHGAP25/WNT5A/CBLB/ARHGEF26/ARAP2/RASA1/TIAM2/ARHGAP6/CDKL5	13
GOBP_CARBOXYLIC_ACID_TRANSPORT	GOBP_CARBOXYLIC_ACID_TRANSPORT	11/582	280/40755	0.0025091	0.0198575	0.0141167	SLC16A4/RGS4/AKR1C1/ABCC2/MAP2K6/ATP8B1/PLA2G3/SLC10A4/GJA1/SLC1A1/ANXA1	11
GOBP_PATHWAY_RESTRICTED_SMAD_PROTEIN_PHOSPHORYLATION	GOBP_PATHWAY_RESTRICTED_SMAD_PROTEIN_PHOSPHORYLATION	5/582	66/40755	0.00254843	0.0201444	0.0143206	TGFBR3/DKK1/PPARG/HFE/BMP5	5
GOBP_REGULATION_OF_CELL_JUNCTION_ASSEMBLY	GOBP_REGULATION_OF_CELL_JUNCTION_ASSEMBLY	9/582	201/40755	0.00255211	0.0201654	0.0143356	NRP1/DKK1/SLITRK5/WNT5A/EPHA7/LRRN3/MUSK/ARHGAP6/IL1RAPL1	9
GOBP_MALE_SEX_DIFFERENTIATION	GOBP_MALE_SEX_DIFFERENTIATION	8/582	164/40755	0.0025812	0.0203788	0.0144873	AKR1C3/LGR4/WNT5A/PDGFRA/TLR3/BMP5/GJA1/SEMA3A	8
GOBP_NEURAL_CREST_CELL_DIFFERENTIATION	GOBP_NEURAL_CREST_CELL_DIFFERENTIATION	6/582	96/40755	0.00259069	0.0204209	0.0145172	NRP1/FRZB/PITX2/TWIST1/SEMA3A/NRG1	6
GOBP_REGULATION_OF_CELL_MORPHOGENESIS_INVOLVED_IN_DIFFERENTIATION	GOBP_REGULATION_OF_CELL_MORPHOGENESIS_INVOLVED_IN_DIFFERENTIATION	6/582	96/40755	0.00259069	0.0204209	0.0145172	GBP1/NRP1/HAS2/CDKL5/IL1RAPL1/PAK3	6
GOBP_TISSUE_MIGRATION	GOBP_TISSUE_MIGRATION	13/582	368/40755	0.00270122	0.0211986	0.0150701	NRP1/STARD13/FAP/STAT1/PPARG/WNT5A/EGF/VEGFC/HDAC9/ANLN/SEMA3A/HAS2/ANXA1	13
GOBP_POSITIVE_REGULATION_OF_INTERLEUKIN_6_PRODUCTION	GOBP_POSITIVE_REGULATION_OF_INTERLEUKIN_6_PRODUCTION	6/582	97/40755	0.00272883	0.0212708	0.0151214	LGALS9/IFIH1/WNT5A/TLR3/TWIST1/DDX58	6
GOBP_ZINC_ION_HOMEOSTASIS	GOBP_ZINC_ION_HOMEOSTASIS	4/582	41/40755	0.00274296	0.0213048	0.0151456	ATP7B/SLC39A10/PRKN/SLC1A1	4
GOBP_PATTERN_SPECIFICATION_PROCESS	GOBP_PATTERN_SPECIFICATION_PROCESS	15/582	460/40755	0.00284505	0.0220108	0.0156475	PBX1/NRP1/DKK1/MEIS1/PGAP1/WNT5A/ZIC1/TP63/PITX2/BMP5/TBC1D32/GJA1/SEMA3A/MLLT3/TDRD7	15
GOBP_PROTEIN_COMPLEX_OLIGOMERIZATION	GOBP_PROTEIN_COMPLEX_OLIGOMERIZATION	10/582	244/40755	0.00286828	0.0221556	0.0157504	CRYZ/KCNC1/ATL1/KCNB1/TP63/KCTD8/HCN1/STING1/COL1A2/PEG10	10
GOBP_BONE_MORPHOGENESIS	GOBP_BONE_MORPHOGENESIS	6/582	98/40755	0.00287243	0.0221622	0.0157551	COL3A1/RARB/TWIST1/INSIG1/MMP16/HAS2	6
GOBP_RECEPTOR_METABOLIC_PROCESS	GOBP_RECEPTOR_METABOLIC_PROCESS	8/582	167/40755	0.00288529	0.0222345	0.0158065	DNM3/DKK1/CACNG4/LDLR/DTX3L/CXCL8/EGF/NRG1	8
GOBP_REGULATION_OF_PHOSPHOLIPASE_ACTIVITY	GOBP_REGULATION_OF_PHOSPHOLIPASE_ACTIVITY	5/582	68/40755	0.00290426	0.0223368	0.0158793	CCL5/PDGFRA/ANXA1/LPAR1/ARHGAP6	5
GOBP_ORGANIC_HYDROXY_COMPOUND_TRANSPORT	GOBP_ORGANIC_HYDROXY_COMPOUND_TRANSPORT	11/582	286/40755	0.00295005	0.0226536	0.0161044	AKR1C1/ABCC2/ABCA8/ATP8B1/LDLR/KCNB1/PPARG/SLC10A4/EGF/STARD4/PRKN	11
GOBP_ENDOCRINE_SYSTEM_DEVELOPMENT	GOBP_ENDOCRINE_SYSTEM_DEVELOPMENT	7/582	132/40755	0.00297042	0.0227566	0.0161777	PBX1/CDH1/WNT5A/PDGFRA/PITX2/BMP5/ANXA1	7
GOBP_COLLAGEN_CATABOLIC_PROCESS	GOBP_COLLAGEN_CATABOLIC_PROCESS	4/582	42/40755	0.0029979	0.0228617	0.0162524	MMP23B/CTSS/FAP/MMP16	4
GOBP_NEGATIVE_REGULATION_OF_ALPHA_BETA_T_CELL_ACTIVATION	GOBP_NEGATIVE_REGULATION_OF_ALPHA_BETA_T_CELL_ACTIVATION	4/582	42/40755	0.0029979	0.0228617	0.0162524	LGALS9/CBLB/HFE/ANXA1	4
GOBP_REGULATION_OF_PROTEIN_AUTOPHOSPHORYLATION	GOBP_REGULATION_OF_PROTEIN_AUTOPHOSPHORYLATION	4/582	42/40755	0.0029979	0.0228617	0.0162524	NEK10/PDGFC/VEGFC/EPHA7	4
GOBP_CAMERA_TYPE_EYE_DEVELOPMENT	GOBP_CAMERA_TYPE_EYE_DEVELOPMENT	12/582	329/40755	0.0029981	0.0228617	0.0162524	NRP1/MEIS1/SLC4A5/WNT5A/PDGFRA/PITX2/HCN1/TBC1D32/GJA1/TWIST1/SLC1A1/TDRD7	12
GOBP_BIOLOGICAL_PROCESS_INVOLVED_IN_SYMBIOTIC_INTERACTION	GOBP_BIOLOGICAL_PROCESS_INVOLVED_IN_SYMBIOTIC_INTERACTION	11/582	287/40755	0.00302926	0.0230635	0.0163958	NRP1/IFIT1/TRIM34/TRIM22/TRIM21/LGALS9/CCL5/LDLR/CXCL8/HAVCR1/PRKN	11
GOBP_REGULATION_OF_SUPRAMOLECULAR_FIBER_ORGANIZATION	GOBP_REGULATION_OF_SUPRAMOLECULAR_FIBER_ORGANIZATION	13/582	374/40755	0.00309899	0.0235392	0.016734	RGS4/NRP1/ADD3/NAV3/ARHGAP28/LDLR/MAP2/PTGER4/RASA1/PRKN/LPAR1/ARHGAP6/PAK3	13
GOBP_LIPID_DIGESTION	GOBP_LIPID_DIGESTION	3/582	21/40755	0.00318147	0.0240175	0.017074	AKR1C1/ASAH2/LDLR	3
GOBP_MONOCYTE_CHEMOTACTIC_PROTEIN_1_PRODUCTION	GOBP_MONOCYTE_CHEMOTACTIC_PROTEIN_1_PRODUCTION	3/582	21/40755	0.00318147	0.0240175	0.017074	OAS1/LGALS9/TWIST1	3
GOBP_EPITHELIAL_CELL_DEVELOPMENT	GOBP_EPITHELIAL_CELL_DEVELOPMENT	9/582	208/40755	0.00320415	0.0241702	0.0171826	FRMD6/FASN/SLC4A5/RARB/WNT5A/ARHGEF26/TP63/BMP5/GJA1	9
GOBP_RESPONSE_TO_TUMOR_NECROSIS_FACTOR	GOBP_RESPONSE_TO_TUMOR_NECROSIS_FACTOR	10/582	248/40755	0.00322001	0.0242432	0.0172345	GBP3/GBP1/TNFRSF19/CCL5/KLF2/CARD8/STAT1/CXCL8/PRKN/HAS2	10
GOBP_REGULATION_OF_PROTEIN_SERINE_THREONINE_KINASE_ACTIVITY	GOBP_REGULATION_OF_PROTEIN_SERINE_THREONINE_KINASE_ACTIVITY	13/582	376/40755	0.00324172	0.024388	0.0173374	CDKN2C/DKK1/MAP2K6/ETAA1/PPARG/NEK10/WNT5A/EPGN/EGF/PDGFC/CCNE2/CDKN2B/CCNB3	13
GOBP_PHOTORECEPTOR_CELL_MAINTENANCE	GOBP_PHOTORECEPTOR_CELL_MAINTENANCE	4/582	43/40755	0.00326856	0.0245523	0.0174542	PCDH15/CDHR1/BBS10/SPATA7	4
GOBP_REGULATION_OF_VIRAL_ENTRY_INTO_HOST_CELL	GOBP_REGULATION_OF_VIRAL_ENTRY_INTO_HOST_CELL	4/582	43/40755	0.00326856	0.0245523	0.0174542	TRIM34/TRIM22/TRIM21/LGALS9	4
GOBP_RESPONSE_TO_AMINE	GOBP_RESPONSE_TO_AMINE	4/582	43/40755	0.00326856	0.0245523	0.0174542	RGS4/KCNC1/CPS1/SLC1A1	4
GOBP_CRANIAL_SKELETAL_SYSTEM_DEVELOPMENT	GOBP_CRANIAL_SKELETAL_SYSTEM_DEVELOPMENT	5/582	70/40755	0.00329464	0.0246727	0.0175398	TP63/PDGFRA/TWIST1/INSIG1/MMP16	5
GOBP_POSITIVE_REGULATION_OF_CHEMOKINE_PRODUCTION	GOBP_POSITIVE_REGULATION_OF_CHEMOKINE_PRODUCTION	5/582	70/40755	0.00329464	0.0246727	0.0175398	OAS1/LGALS9/WNT5A/TLR3/TWIST1	5
GOBP_POSITIVE_REGULATION_OF_EPITHELIAL_CELL_PROLIFERATION	GOBP_POSITIVE_REGULATION_OF_EPITHELIAL_CELL_PROLIFERATION	9/582	209/40755	0.00330712	0.0247473	0.0175929	NRP1/WNT5A/TP63/EPGN/EGF/VEGFC/BMP5/TWIST1/HAS2	9
GOBP_PEPTIDYL_TYROSINE_MODIFICATION	GOBP_PEPTIDYL_TYROSINE_MODIFICATION	13/582	377/40755	0.00331506	0.0247879	0.0176217	IL24/NRP1/CCL5/MAP2K6/CBLB/PARP9/PDGFRA/EPGN/EGF/PDGFC/EPHA7/NRG1/MUSK	13
GOBP_MITOTIC_CYTOKINESIS	GOBP_MITOTIC_CYTOKINESIS	5/582	71/40755	0.00350336	0.0259171	0.0184245	CENPA/MAP9/RASA1/KIF20A/ANLN	5
GOBP_POSITIVE_REGULATION_OF_AUTOPHAGY	GOBP_POSITIVE_REGULATION_OF_AUTOPHAGY	7/582	136/40755	0.00350478	0.0259171	0.0184245	TRIM34/TRIM22/TRIM21/SESN3/STING1/UFL1/PRKN	7
GOBP_CELL_CYCLE_DNA_REPLICATION	GOBP_CELL_CYCLE_DNA_REPLICATION	4/582	44/40755	0.00355538	0.0261567	0.0185948	E2F8/E2F7/DACH1/FBXO5	4
GOBP_COLUMNAR_CUBOIDAL_EPITHELIAL_CELL_DEVELOPMENT	GOBP_COLUMNAR_CUBOIDAL_EPITHELIAL_CELL_DEVELOPMENT	4/582	44/40755	0.00355538	0.0261567	0.0185948	FASN/RARB/WNT5A/BMP5	4
GOBP_NEGATIVE_REGULATION_OF_AXON_EXTENSION	GOBP_NEGATIVE_REGULATION_OF_AXON_EXTENSION	4/582	44/40755	0.00355538	0.0261567	0.0185948	NRP1/MAP2/WNT5A/SEMA3A	4
GOBP_POSITIVE_REGULATION_OF_PATTERN_RECOGNITION_RECEPTOR_SIGNALING_PATHWAY	GOBP_POSITIVE_REGULATION_OF_PATTERN_RECOGNITION_RECEPTOR_SIGNALING_PATHWAY	4/582	44/40755	0.00355538	0.0261567	0.0185948	RSAD2/DDX60/TLR3/TICAM2	4
GOBP_TOLL_LIKE_RECEPTOR_4_SIGNALING_PATHWAY	GOBP_TOLL_LIKE_RECEPTOR_4_SIGNALING_PATHWAY	4/582	44/40755	0.00355538	0.0261567	0.0185948	OAS1/LGALS9/NMI/TICAM2	4
GOBP_REGULATION_OF_WNT_SIGNALING_PATHWAY	GOBP_REGULATION_OF_WNT_SIGNALING_PATHWAY	12/582	337/40755	0.00363251	0.0266368	0.0189361	DKK1/LGR4/LYPD6/FRZB/RBMS3/WNT5A/SHISA3/DKK2/EGF/PRKN/MLLT3/TLE4	12
GOBP_AXONAL_FASCICULATION	GOBP_AXONAL_FASCICULATION	3/582	22/40755	0.00364505	0.0266368	0.0189361	NRP1/NCAM2/SEMA3A	3
GOBP_FOREBRAIN_NEURON_DEVELOPMENT	GOBP_FOREBRAIN_NEURON_DEVELOPMENT	3/582	22/40755	0.00364505	0.0266368	0.0189361	NRP1/NDNF/SEMA3A	3
GOBP_SYMPATHETIC_NERVOUS_SYSTEM_DEVELOPMENT	GOBP_SYMPATHETIC_NERVOUS_SYSTEM_DEVELOPMENT	3/582	22/40755	0.00364505	0.0266368	0.0189361	NRP1/TP63/SEMA3A	3
GOBP_TERTIARY_ALCOHOL_METABOLIC_PROCESS	GOBP_TERTIARY_ALCOHOL_METABOLIC_PROCESS	3/582	22/40755	0.00364505	0.0266368	0.0189361	AKR1C3/AKR1C1/BMP5	3
GOBP_HEPATICOBILIARY_SYSTEM_DEVELOPMENT	GOBP_HEPATICOBILIARY_SYSTEM_DEVELOPMENT	7/582	137/40755	0.00364912	0.0266368	0.0189361	TGFBR3/E2F8/E2F7/FRZB/CPS1/CDKN2B/ANXA1	7
GOBP_SEGMENTATION	GOBP_SEGMENTATION	6/582	103/40755	0.00367669	0.0268082	0.0190579	NRP1/DKK1/WNT5A/SEMA3A/MLLT3/TDRD7	6
GOBP_STRESS_ACTIVATED_PROTEIN_KINASE_SIGNALING_CASCADE	GOBP_STRESS_ACTIVATED_PROTEIN_KINASE_SIGNALING_CASCADE	10/582	253/40755	0.00370702	0.0269892	0.0191866	TGFBR3/TNFRSF19/LGALS9/MAP2K6/WNT5A/MAPK10/TLR3/PTGER4/PRKN/SEMA3A	10
GOBP_ESTABLISHMENT_OF_TISSUE_POLARITY	GOBP_ESTABLISHMENT_OF_TISSUE_POLARITY	5/582	72/40755	0.0037214	0.0270139	0.0192042	VANGL1/DKK1/WNT5A/TP63/MLLT3	5
GOBP_NON_CANONICAL_WNT_SIGNALING_PATHWAY	GOBP_NON_CANONICAL_WNT_SIGNALING_PATHWAY	5/582	72/40755	0.0037214	0.0270139	0.0192042	VANGL1/DKK1/FRZB/WNT5A/MLLT3	5
GOBP_JNK_CASCADE	GOBP_JNK_CASCADE	8/582	175/40755	0.00383363	0.0276955	0.0196887	TGFBR3/TNFRSF19/WNT5A/MAPK10/TLR3/PTGER4/PRKN/SEMA3A	8
GOBP_REGULATION_OF_LIPID_BIOSYNTHETIC_PROCESS	GOBP_REGULATION_OF_LIPID_BIOSYNTHETIC_PROCESS	8/582	175/40755	0.00383363	0.0276955	0.0196887	AKR1C3/LDLR/PLA2G3/STARD4/BMP5/PDK4/INSIG1/ANXA1	8
GOBP_NEGATIVE_REGULATION_OF_INNATE_IMMUNE_RESPONSE	GOBP_NEGATIVE_REGULATION_OF_INNATE_IMMUNE_RESPONSE	5/582	73/40755	0.003949	0.0283268	0.0201375	TRIM21/OAS1/LGALS9/NMI/PPARG	5
GOBP_DENDRITE_MORPHOGENESIS	GOBP_DENDRITE_MORPHOGENESIS	7/582	139/40755	0.00395131	0.0283268	0.0201375	DNM3/NRP1/MAP2/SEMA3A/CDKL5/IL1RAPL1/PAK3	7
GOBP_REGULATION_OF_NUCLEAR_DIVISION	GOBP_REGULATION_OF_NUCLEAR_DIVISION	7/582	139/40755	0.00395131	0.0283268	0.0201375	PDE3A/BORA/DLGAP5/WNT5A/EPGN/EGF/FBXO5	7
GOBP_RHO_PROTEIN_SIGNAL_TRANSDUCTION	GOBP_RHO_PROTEIN_SIGNAL_TRANSDUCTION	7/582	139/40755	0.00395131	0.0283268	0.0201375	NRP1/STARD13/COL3A1/GPR35/COL1A2/LPAR1/ARHGAP6	7
GOBP_POSITIVE_REGULATION_OF_CELL_PROJECTION_ORGANIZATION	GOBP_POSITIVE_REGULATION_OF_CELL_PROJECTION_ORGANIZATION	12/582	341/40755	0.003988	0.028569	0.0203097	DNM3/NRP1/PLA2G3/WNT5A/NDNF/BMP5/FIG4/TIAM2/ANLN/CDKL5/IL1RAPL1/PAK3	12
GOBP_PRIMARY_ALCOHOL_METABOLIC_PROCESS	GOBP_PRIMARY_ALCOHOL_METABOLIC_PROCESS	6/582	105/40755	0.00404116	0.0288761	0.020528	AKR1C3/AKR1C1/DHRS7/PECR/BMP5/ALDH1A1	6
GOBP_HYPOTHALAMUS_DEVELOPMENT	GOBP_HYPOTHALAMUS_DEVELOPMENT	3/582	23/40755	0.00414775	0.0294131	0.0209098	NRP1/NDNF/SEMA3A	3
GOBP_KINETOCHORE_ORGANIZATION	GOBP_KINETOCHORE_ORGANIZATION	3/582	23/40755	0.00414775	0.0294131	0.0209098	DLGAP5/CENPA/CENPE	3
GOBP_MORPHOGENESIS_OF_AN_EPITHELIAL_FOLD	GOBP_MORPHOGENESIS_OF_AN_EPITHELIAL_FOLD	3/582	23/40755	0.00414775	0.0294131	0.0209098	WNT5A/TP63/BMP5	3
GOBP_SPHINGOID_METABOLIC_PROCESS	GOBP_SPHINGOID_METABOLIC_PROCESS	3/582	23/40755	0.00414775	0.0294131	0.0209098	ASAH2B/ASAH2/PLPP1	3
GOBP_TRABECULA_MORPHOGENESIS	GOBP_TRABECULA_MORPHOGENESIS	4/582	46/40755	0.00417932	0.0295091	0.0209781	TGFBR3/BMP5/ADGRG6/NRG1	4
GOBP_REGULATION_OF_ACTIN_FILAMENT_BUNDLE_ASSEMBLY	GOBP_REGULATION_OF_ACTIN_FILAMENT_BUNDLE_ASSEMBLY	6/582	106/40755	0.0042331	0.0298031	0.021187	NRP1/ARHGAP28/PTGER4/PRKN/LPAR1/ARHGAP6	6
GOBP_NEGATIVE_REGULATION_OF_IMMUNE_RESPONSE	GOBP_NEGATIVE_REGULATION_OF_IMMUNE_RESPONSE	8/582	179/40755	0.00439	0.0307097	0.0218315	TRIM21/OAS1/LGALS9/NMI/COL3A1/PPARG/HFE/ANXA1	8
GOBP_LYMPHOCYTE_APOPTOTIC_PROCESS	GOBP_LYMPHOCYTE_APOPTOTIC_PROCESS	5/582	75/40755	0.00443376	0.0309167	0.0219787	RAG1/LGALS9/CCL5/SLC39A10/WNT5A	5
GOBP_PROTEIN_AUTOUBIQUITINATION	GOBP_PROTEIN_AUTOUBIQUITINATION	5/582	75/40755	0.00443376	0.0309167	0.0219787	TRIM21/RAG1/DTX3L/PRKN/ASB4	5
GOBP_REGULATION_OF_LEUKOCYTE_MIGRATION	GOBP_REGULATION_OF_LEUKOCYTE_MIGRATION	9/582	219/40755	0.00448638	0.0312061	0.0221844	CHST4/LGALS9/CCL5/WNT5A/CXCL8/VEGFC/PTGER4/BMP5/ANXA1	9
GOBP_REPRODUCTIVE_SYSTEM_DEVELOPMENT	GOBP_REPRODUCTIVE_SYSTEM_DEVELOPMENT	14/582	437/40755	0.00451068	0.0312993	0.0222507	AKR1C3/E2F8/LGR4/E2F7/PPARG/WNT5A/TP63/PDGFRA/TLR3/BMP5/GJA1/SEMA3A/DMRTA1/ANXA1	14
GOBP_NEGATIVE_CHEMOTAXIS	GOBP_NEGATIVE_CHEMOTAXIS	4/582	47/40755	0.00451731	0.0312993	0.0222507	WNT5A/EPHA7/SEMA3A/NRG1	4
GOBP_RESPONSE_TO_COCAINE	GOBP_RESPONSE_TO_COCAINE	4/582	47/40755	0.00451731	0.0312993	0.0222507	RGS4/CACNG4/SLC1A1/MT-ND6	4
GOBP_REGULATION_OF_PEPTIDYL_TYROSINE_PHOSPHORYLATION	GOBP_REGULATION_OF_PEPTIDYL_TYROSINE_PHOSPHORYLATION	10/582	261/40755	0.00460581	0.0318563	0.0226467	IL24/NRP1/CCL5/CBLB/PARP9/EPGN/EGF/PDGFC/EPHA7/NRG1	10
GOBP_REGULATION_OF_EXTENT_OF_CELL_GROWTH	GOBP_REGULATION_OF_EXTENT_OF_CELL_GROWTH	6/582	108/40755	0.00463705	0.0319935	0.0227442	NRP1/MAP2/WNT5A/EPHA7/SEMA3A/CDKL5	6
GOBP_MYELOID_CELL_DIFFERENTIATION	GOBP_MYELOID_CELL_DIFFERENTIATION	13/582	393/40755	0.00468386	0.0321874	0.022882	TGFBR3/LGALS9/FASN/KLF2/MEIS1/STAT1/PLA2G3/PPARG/TLR3/H4C11/UFL1/LRRC17/CDKN2B	13
GOBP_MALE_GENITALIA_DEVELOPMENT	GOBP_MALE_GENITALIA_DEVELOPMENT	3/582	24/40755	0.00469049	0.0321874	0.022882	LGR4/PDGFRA/BMP5	3
GOBP_PROTEIN_LOCALIZATION_TO_ENDOSOME	GOBP_PROTEIN_LOCALIZATION_TO_ENDOSOME	3/582	24/40755	0.00469049	0.0321874	0.022882	NRP1/DTX3L/EGF	3
GOBP_REGULATION_OF_CHROMATIN_BINDING	GOBP_REGULATION_OF_CHROMATIN_BINDING	3/582	24/40755	0.00469049	0.0321874	0.022882	KDM4D/PARP9/DTX3L	3
GOBP_POSITIVE_REGULATION_OF_WNT_SIGNALING_PATHWAY	GOBP_POSITIVE_REGULATION_OF_WNT_SIGNALING_PATHWAY	7/582	144/40755	0.00478971	0.0327934	0.0233128	DKK1/LGR4/LYPD6/WNT5A/DKK2/EGF/MLLT3	7
GOBP_LEUKOCYTE_APOPTOTIC_PROCESS	GOBP_LEUKOCYTE_APOPTOTIC_PROCESS	6/582	109/40755	0.00484933	0.0331093	0.0235374	RAG1/LGALS9/CCL5/SLC39A10/WNT5A/ANXA1	6
GOBP_VASODILATION	GOBP_VASODILATION	4/582	48/40755	0.00487323	0.0331917	0.023596	PRKG1/KLF2/CPS1/GUCY1A1	4
GOBP_FATTY_ACID_METABOLIC_PROCESS	GOBP_FATTY_ACID_METABOLIC_PROCESS	13/582	395/40755	0.00488296	0.0332465	0.0236349	AKR1C3/AKR1C1/ASAH2B/ASAH2/FADS2/FASN/PECR/PLA2G3/PPARG/TWIST1/PDK4/INSIG1/ANXA1	13
GOBP_POSITIVE_REGULATION_OF_INTERFERON_GAMMA_PRODUCTION	GOBP_POSITIVE_REGULATION_OF_INTERFERON_GAMMA_PRODUCTION	5/582	77/40755	0.00495943	0.033697	0.0239552	LGALS9/WNT5A/TLR3/BTN3A2/BTN3A1	5
GOBP_CELLULAR_RESPONSE_TO_INTERLEUKIN_1	GOBP_CELLULAR_RESPONSE_TO_INTERLEUKIN_1	6/582	110/40755	0.00506867	0.0341791	0.024298	GBP3/GBP1/CCL5/KLF2/CXCL8/HAS2	6
GOBP_UROGENITAL_SYSTEM_DEVELOPMENT	GOBP_UROGENITAL_SYSTEM_DEVELOPMENT	12/582	353/40755	0.005225	0.0351369	0.0249788	PBX1/NRP1/LGR4/STAT1/RARB/WNT5A/TP63/PDGFRA/EPHA7/TBC1D32/HAS2/ANXA1	12
GOBP_NEURON_RECOGNITION	GOBP_NEURON_RECOGNITION	4/582	49/40755	0.00524747	0.0351744	0.0250055	NRP1/MYPN/NCAM2/SEMA3A	4
GOBP_REGULATION_OF_FATTY_ACID_BIOSYNTHETIC_PROCESS	GOBP_REGULATION_OF_FATTY_ACID_BIOSYNTHETIC_PROCESS	4/582	49/40755	0.00524747	0.0351744	0.0250055	PLA2G3/PDK4/INSIG1/ANXA1	4
GOBP_NEGATIVE_REGULATION_OF_T_CELL_RECEPTOR_SIGNALING_PATHWAY	GOBP_NEGATIVE_REGULATION_OF_T_CELL_RECEPTOR_SIGNALING_PATHWAY	3/582	25/40755	0.00527416	0.0352622	0.0250679	GBP1/ELF1/CBLB	3
GOBP_NEGATIVE_REGULATION_OF_DEVELOPMENTAL_GROWTH	GOBP_NEGATIVE_REGULATION_OF_DEVELOPMENTAL_GROWTH	6/582	111/40755	0.00529519	0.0353427	0.0251251	RGS4/NRP1/MAP2/WNT5A/EPHA7/SEMA3A	6
GOBP_RECEPTOR_SIGNALING_PATHWAY_VIA_STAT	GOBP_RECEPTOR_SIGNALING_PATHWAY_VIA_STAT	8/582	185/40755	0.00533849	0.0355592	0.025279	IL24/CCL5/NMI/STAT1/PPARG/PARP9/EGF/IFNE	8
GOBP_CHROMATIN_REMODELING	GOBP_CHROMATIN_REMODELING	10/582	267/40755	0.00538598	0.0357784	0.0254349	KDM4D/ARID2/H1-0/TP63/H1-2/H2BC6/H1-4/H2BC5/H4C11/MLLT3	10
GOBP_REGULATION_OF_ACTIN_FILAMENT_ORGANIZATION	GOBP_REGULATION_OF_ACTIN_FILAMENT_ORGANIZATION	10/582	268/40755	0.00552548	0.0364943	0.0259438	RGS4/NRP1/ADD3/ARHGAP28/PTGER4/RASA1/PRKN/LPAR1/ARHGAP6/PAK3	10
GOBP_POSITIVE_REGULATION_OF_CELL_MORPHOGENESIS_INVOLVED_IN_DIFFERENTIATION	GOBP_POSITIVE_REGULATION_OF_CELL_MORPHOGENESIS_INVOLVED_IN_DIFFERENTIATION	5/582	79/40755	0.00552782	0.0364943	0.0259438	NRP1/HAS2/CDKL5/IL1RAPL1/PAK3	5
GOBP_FOREBRAIN_GENERATION_OF_NEURONS	GOBP_FOREBRAIN_GENERATION_OF_NEURONS	4/582	50/40755	0.00564047	0.0369936	0.0262987	NRP1/METTL14/NDNF/SEMA3A	4
GOBP_PROSTANOID_METABOLIC_PROCESS	GOBP_PROSTANOID_METABOLIC_PROCESS	4/582	50/40755	0.00564047	0.0369936	0.0262987	AKR1C3/AKR1C1/PLA2G3/ANXA1	4
GOBP_T_CELL_APOPTOTIC_PROCESS	GOBP_T_CELL_APOPTOTIC_PROCESS	4/582	50/40755	0.00564047	0.0369936	0.0262987	RAG1/LGALS9/CCL5/WNT5A	4
GOBP_REGULATION_OF_MAP_KINASE_ACTIVITY	GOBP_REGULATION_OF_MAP_KINASE_ACTIVITY	8/582	187/40755	0.00568707	0.0372122	0.0264542	DKK1/MAP2K6/PPARG/NEK10/WNT5A/EPGN/EGF/PDGFC	8
GOBP_NEGATIVE_REGULATION_OF_RESPONSE_TO_BIOTIC_STIMULUS	GOBP_NEGATIVE_REGULATION_OF_RESPONSE_TO_BIOTIC_STIMULUS	6/582	113/40755	0.00577035	0.0376568	0.0267702	TRIM21/OAS1/LGALS9/CARD8/NMI/PPARG	6
GOBP_TUMOR_NECROSIS_FACTOR_SUPERFAMILY_CYTOKINE_PRODUCTION	GOBP_TUMOR_NECROSIS_FACTOR_SUPERFAMILY_CYTOKINE_PRODUCTION	8/582	188/40755	0.00586773	0.0381261	0.0271039	OAS1/OAS2/LGALS9/IFIH1/WNT5A/TLR3/TWIST1/DDX58	8
GOBP_INNERVATION	GOBP_INNERVATION	3/582	26/40755	0.00589957	0.0381261	0.0271039	NRP1/LRIG1/SEMA3A	3
GOBP_POSITIVE_REGULATION_OF_PROTEIN_AUTOPHOSPHORYLATION	GOBP_POSITIVE_REGULATION_OF_PROTEIN_AUTOPHOSPHORYLATION	3/582	26/40755	0.00589957	0.0381261	0.0271039	NEK10/PDGFC/VEGFC	3
GOBP_REGULATION_OF_NON_CANONICAL_WNT_SIGNALING_PATHWAY	GOBP_REGULATION_OF_NON_CANONICAL_WNT_SIGNALING_PATHWAY	3/582	26/40755	0.00589957	0.0381261	0.0271039	DKK1/WNT5A/MLLT3	3
GOBP_REGULATION_OF_DNA_BINDING_TRANSCRIPTION_FACTOR_ACTIVITY	GOBP_REGULATION_OF_DNA_BINDING_TRANSCRIPTION_FACTOR_ACTIVITY	14/582	451/40755	0.00590678	0.0381542	0.0271238	TRIM34/TRIM22/TRIM21/LGALS9/ZNF431/CARD8/PPARG/WNT5A/MAPK10/TLR3/STING1/UFL1/TWIST1/DDX58	14
GOBP_POSITIVE_REGULATION_OF_GTPASE_ACTIVITY	GOBP_POSITIVE_REGULATION_OF_GTPASE_ACTIVITY	10/582	271/40755	0.00596101	0.0384413	0.0273279	RGS4/CCL5/ARHGAP25/WNT5A/ARHGEF26/ARAP2/RASA1/TIAM2/ARHGAP6/CDKL5	10
GOBP_MOLTING_CYCLE	GOBP_MOLTING_CYCLE	6/582	114/40755	0.00601925	0.0387659	0.0275587	DKK1/LGR4/TNFRSF19/WNT5A/LRIG1/TP63	6
GOBP_CELL_CHEMOTAXIS	GOBP_CELL_CHEMOTAXIS	11/582	315/40755	0.00603783	0.0388541	0.0276214	NRP1/LGALS9/CCL5/WNT5A/PDGFRA/CXCL8/CXCL3/CXCL2/VEGFC/ANXA1/LPAR1	11
GOBP_SPROUTING_ANGIOGENESIS	GOBP_SPROUTING_ANGIOGENESIS	8/582	189/40755	0.00605272	0.0388541	0.0276214	NRP1/E2F8/E2F7/STARD13/KLF2/VEGFC/HDAC9/ANXA1	8
GOBP_FIBROBLAST_PROLIFERATION	GOBP_FIBROBLAST_PROLIFERATION	5/582	81/40755	0.00614068	0.0393288	0.0279588	DACH1/COL3A1/WNT5A/PDGFRA/PDGFC	5
GOBP_OUTFLOW_TRACT_MORPHOGENESIS	GOBP_OUTFLOW_TRACT_MORPHOGENESIS	5/582	81/40755	0.00614068	0.0393288	0.0279588	TGFBR3/NRP1/WNT5A/PITX2/TWIST1	5
GOBP_DOUBLE_STRAND_BREAK_REPAIR	GOBP_DOUBLE_STRAND_BREAK_REPAIR	10/582	273/40755	0.00626591	0.0400264	0.0284548	KDM4D/IFFO1/ARID2/RAD21L1/PARP9/DTX3L/SHLD3/XRCC4/TWIST1/RADX	10
GOBP_CELLULAR_TRANSITION_METAL_ION_HOMEOSTASIS	GOBP_CELLULAR_TRANSITION_METAL_ION_HOMEOSTASIS	6/582	115/40755	0.00627588	0.040038	0.028463	FRRS1/ATP7B/SLC39A10/CP/HFE/SLC1A1	6
GOBP_DENDRITE_DEVELOPMENT	GOBP_DENDRITE_DEVELOPMENT	9/582	231/40755	0.0063074	0.0401999	0.0285781	DNM3/NRP1/PRKG1/MAP2/BMP5/SEMA3A/CDKL5/IL1RAPL1/PAK3	9
GOBP_REACTIVE_OXYGEN_SPECIES_METABOLIC_PROCESS	GOBP_REACTIVE_OXYGEN_SPECIES_METABOLIC_PROCESS	9/582	231/40755	0.0063074	0.0401999	0.0285781	MTCO2P12/AKR1C3/AKR1C1/BCO2/PRKN/PDK4/SLC1A1/MT-ND2/MT-CO2	9
GOBP_REGULATION_OF_DNA_REPAIR	GOBP_REGULATION_OF_DNA_REPAIR	7/582	152/40755	0.00640081	0.0406634	0.0289076	KDM4D/ARID2/PARP9/DTX3L/SHLD3/TWIST1/RADX	7
GOBP_SKIN_DEVELOPMENT	GOBP_SKIN_DEVELOPMENT	10/582	274/40755	0.00642283	0.0407769	0.0289883	AKR1C3/DKK1/LGR4/TNFRSF19/COL3A1/COL5A2/WNT5A/TP63/COL1A2/ANXA1	10
GOBP_REGULATION_OF_CYSTEINE_TYPE_ENDOPEPTIDASE_ACTIVITY	GOBP_REGULATION_OF_CYSTEINE_TYPE_ENDOPEPTIDASE_ACTIVITY	9/582	232/40755	0.00648151	0.0408896	0.0290684	RAG1/LGALS9/CARD8/CASP10/PPARG/TNFSF10/TP63/EPHA7/SLC1A1	9
GOBP_EPHRIN_RECEPTOR_SIGNALING_PATHWAY	GOBP_EPHRIN_RECEPTOR_SIGNALING_PATHWAY	4/582	52/40755	0.0064843	0.0408896	0.0290684	SS18/RASA1/EPHA7/PAK3	4
GOBP_NEGATIVE_REGULATION_OF_COAGULATION	GOBP_NEGATIVE_REGULATION_OF_COAGULATION	4/582	52/40755	0.0064843	0.0408896	0.0290684	PRKG1/FAP/TFPI/PDGFRA	4
GOBP_PRESYNAPSE_ORGANIZATION	GOBP_PRESYNAPSE_ORGANIZATION	4/582	52/40755	0.0064843	0.0408896	0.0290684	DKK1/SLITRK5/WNT5A/IL1RAPL1	4
GOBP_REGULATION_OF_DNA_DEPENDENT_DNA_REPLICATION	GOBP_REGULATION_OF_DNA_DEPENDENT_DNA_REPLICATION	4/582	52/40755	0.0064843	0.0408896	0.0290684	E2F8/E2F7/DACH1/FBXO5	4
GOBP_UNSATURATED_FATTY_ACID_BIOSYNTHETIC_PROCESS	GOBP_UNSATURATED_FATTY_ACID_BIOSYNTHETIC_PROCESS	4/582	52/40755	0.0064843	0.0408896	0.0290684	AKR1C3/FADS2/PLA2G3/ANXA1	4
GOBP_NEGATIVE_REGULATION_OF_AXON_EXTENSION_INVOLVED_IN_AXON_GUIDANCE	GOBP_NEGATIVE_REGULATION_OF_AXON_EXTENSION_INVOLVED_IN_AXON_GUIDANCE	3/582	27/40755	0.00656746	0.0412815	0.029347	NRP1/WNT5A/SEMA3A	3
GOBP_POSITIVE_REGULATION_OF_LIPID_METABOLIC_PROCESS	GOBP_POSITIVE_REGULATION_OF_LIPID_METABOLIC_PROCESS	7/582	153/40755	0.00662743	0.0415653	0.0295488	LDLR/PLA2G3/PPARG/PDGFRA/STARD4/TWIST1/ANXA1	7
GOBP_REGULATION_OF_CELL_CELL_ADHESION	GOBP_REGULATION_OF_CELL_CELL_ADHESION	14/582	458/40755	0.00672449	0.0420934	0.0299242	PRKG1/RAG1/CHST4/CDH1/LGALS9/CCL5/WNT5A/CBLB/HFE/HLA-DMB/EPHA7/PAG1/HAS2/ANXA1	14
GOBP_RESPONSE_TO_XENOBIOTIC_STIMULUS	GOBP_RESPONSE_TO_XENOBIOTIC_STIMULUS	13/582	411/40755	0.00673221	0.0421283	0.029949	CRYZ/AKR1C1/KCNC1/PDE3A/CDH1/MAP2K6/SS18/STAT1/CPS1/BCHE/VEGFC/TLR3/SLC1A1	13
GOBP_REGULATION_OF_OSSIFICATION	GOBP_REGULATION_OF_OSSIFICATION	6/582	117/40755	0.00681286	0.0425381	0.0302404	PBX1/DKK1/WNT5A/PTGER4/GJA1/TWIST1	6
GOBP_LOCOMOTORY_BEHAVIOR	GOBP_LOCOMOTORY_BEHAVIOR	8/582	193/40755	0.0068373	0.0425825	0.0302719	MCOLN3/MEIS1/ZIC1/GLRB/FIG4/PRKN/NRG1/SLC1A1	8
GOBP_REGULATION_OF_HORMONE_SECRETION	GOBP_REGULATION_OF_HORMONE_SECRETION	9/582	234/40755	0.00684079	0.0425907	0.0302777	CCL5/GCG/KCNB1/PLA2G3/PPARG/HFE/GJA1/PRKN/ANXA1	9
GOBP_ORGANIC_ACID_TRANSPORT	GOBP_ORGANIC_ACID_TRANSPORT	11/582	323/40755	0.00722906	0.0444703	0.031614	RGS4/AKR1C1/ABCC2/MAP2K6/ATP8B1/PLA2G3/PPARG/SLC10A4/GJA1/SLC1A1/ANXA1	11
GOBP_EMBRYONIC_HINDLIMB_MORPHOGENESIS	GOBP_EMBRYONIC_HINDLIMB_MORPHOGENESIS	3/582	28/40755	0.00727853	0.0444703	0.031614	RARB/TP63/TWIST1	3
GOBP_POSITIVE_REGULATION_OF_PEPTIDYL_THREONINE_PHOSPHORYLATION	GOBP_POSITIVE_REGULATION_OF_PEPTIDYL_THREONINE_PHOSPHORYLATION	3/582	28/40755	0.00727853	0.0444703	0.031614	GCG/WNT5A/EGF	3
GOBP_POSITIVE_REGULATION_OF_TOLL_LIKE_RECEPTOR_SIGNALING_PATHWAY	GOBP_POSITIVE_REGULATION_OF_TOLL_LIKE_RECEPTOR_SIGNALING_PATHWAY	3/582	28/40755	0.00727853	0.0444703	0.031614	RSAD2/TLR3/TICAM2	3
GOBP_ICOSANOID_TRANSPORT	GOBP_ICOSANOID_TRANSPORT	4/582	54/40755	0.00740781	0.0450239	0.0320075	ABCC2/MAP2K6/PLA2G3/ANXA1	4
GOBP_RESPONSE_TO_CORTICOSTEROID	GOBP_RESPONSE_TO_CORTICOSTEROID	7/582	157/40755	0.00759391	0.045813	0.0325685	AKR1C3/NPAS4/GPR83/CPS1/BCHE/ANXA1/MT-ND3	7
GOBP_FAT_CELL_DIFFERENTIATION	GOBP_FAT_CELL_DIFFERENTIATION	9/582	238/40755	0.00760497	0.0458449	0.0325911	RNASEL/PTPRQ/FRZB/PPARG/WNT5A/PDGFRA/BBS9/INSIG1/RUNX1T1	9
GOBP_ENDOTHELIAL_CELL_MIGRATION	GOBP_ENDOTHELIAL_CELL_MIGRATION	10/582	281/40755	0.00760852	0.0458449	0.0325911	NRP1/STARD13/FAP/STAT1/PPARG/WNT5A/EGF/VEGFC/HDAC9/ANXA1	10
GOBP_LENS_DEVELOPMENT_IN_CAMERA_TYPE_EYE	GOBP_LENS_DEVELOPMENT_IN_CAMERA_TYPE_EYE	5/582	86/40755	0.0078788	0.0464098	0.0329928	MEIS1/WNT5A/TBC1D32/GJA1/TDRD7	5
GOBP_PLATELET_DERIVED_GROWTH_FACTOR_RECEPTOR_SIGNALING_PATHWAY	GOBP_PLATELET_DERIVED_GROWTH_FACTOR_RECEPTOR_SIGNALING_PATHWAY	4/582	55/40755	0.00790038	0.0464098	0.0329928	NRP1/CBLB/PDGFRA/PDGFC	4
GOBP_POSITIVE_REGULATION_OF_PROTEIN_TYROSINE_KINASE_ACTIVITY	GOBP_POSITIVE_REGULATION_OF_PROTEIN_TYROSINE_KINASE_ACTIVITY	4/582	55/40755	0.00790038	0.0464098	0.0329928	CCL5/EPGN/EGF/NRG1	4
GOBP_CRANIAL_NERVE_MORPHOGENESIS	GOBP_CRANIAL_NERVE_MORPHOGENESIS	3/582	29/40755	0.00803341	0.0464098	0.0329928	NRP1/ATP8B1/SEMA3A	3
GOBP_MORPHOGENESIS_OF_A_BRANCHING_STRUCTURE	GOBP_MORPHOGENESIS_OF_A_BRANCHING_STRUCTURE	8/582	199/40755	0.00815523	0.0464098	0.0329928	PBX1/NRP1/LGR4/WNT5A/TP63/EGF/EPHA7/SEMA3A	8
GOBP_POSITIVE_REGULATION_OF_PHOSPHOLIPASE_ACTIVITY	GOBP_POSITIVE_REGULATION_OF_PHOSPHOLIPASE_ACTIVITY	4/582	56/40755	0.00841397	0.0464323	0.0330087	CCL5/PDGFRA/LPAR1/ARHGAP6	4
GOBP_RESPONSE_TO_STEROID_HORMONE	GOBP_RESPONSE_TO_STEROID_HORMONE	11/582	330/40755	0.00841516	0.0464323	0.0330087	AKR1C3/NPAS4/GPR83/TFPI/CPS1/BCHE/TP63/PLPP1/UFL1/ANXA1/MT-ND3	11
GOBP_AMINOGLYCOSIDE_ANTIBIOTIC_METABOLIC_PROCESS	GOBP_AMINOGLYCOSIDE_ANTIBIOTIC_METABOLIC_PROCESS	2/582	10/40755	0.00849134	0.0464482	0.03302	AKR1C3/AKR1C1	2
GOBP_DENDRITE_ARBORIZATION	GOBP_DENDRITE_ARBORIZATION	2/582	10/40755	0.00849134	0.0464482	0.03302	NRP1/SEMA3A	2
GOBP_DETECTION_OF_CELL_DENSITY	GOBP_DETECTION_OF_CELL_DENSITY	2/582	10/40755	0.00849134	0.0464482	0.03302	DACH1/FAP	2
GOBP_MOTOR_NEURON_APOPTOTIC_PROCESS	GOBP_MOTOR_NEURON_APOPTOTIC_PROCESS	2/582	10/40755	0.00849134	0.0464482	0.03302	KCNB1/SLC1A1	2
GOBP_NAD_BIOSYNTHESIS_VIA_NICOTINAMIDE_RIBOSIDE_SALVAGE_PATHWAY	GOBP_NAD_BIOSYNTHESIS_VIA_NICOTINAMIDE_RIBOSIDE_SALVAGE_PATHWAY	2/582	10/40755	0.00849134	0.0464482	0.03302	PARP9/NUDT12	2
GOBP_NEGATIVE_REGULATION_OF_PROTEIN_EXIT_FROM_ENDOPLASMIC_RETICULUM	GOBP_NEGATIVE_REGULATION_OF_PROTEIN_EXIT_FROM_ENDOPLASMIC_RETICULUM	2/582	10/40755	0.00849134	0.0464482	0.03302	ERLEC1/INSIG1	2
GOBP_POLYKETIDE_METABOLIC_PROCESS	GOBP_POLYKETIDE_METABOLIC_PROCESS	2/582	10/40755	0.00849134	0.0464482	0.03302	AKR1C3/AKR1C1	2
GOBP_T_CELL_ACTIVATION_VIA_T_CELL_RECEPTOR_CONTACT_WITH_ANTIGEN_BOUND_TO_MHC_MOLECULE_ON_ANTIGEN_PRESENTING_CELL	GOBP_T_CELL_ACTIVATION_VIA_T_CELL_RECEPTOR_CONTACT_WITH_ANTIGEN_BOUND_TO_MHC_MOLECULE_ON_ANTIGEN_PRESENTING_CELL	2/582	10/40755	0.00849134	0.0464482	0.03302	LGALS9/HLA-DMB	2
GOBP_VESTIBULOCOCHLEAR_NERVE_DEVELOPMENT	GOBP_VESTIBULOCOCHLEAR_NERVE_DEVELOPMENT	2/582	10/40755	0.00849134	0.0464482	0.03302	NRP1/ATP8B1	2
GOBP_REGULATION_OF_RHO_PROTEIN_SIGNAL_TRANSDUCTION	GOBP_REGULATION_OF_RHO_PROTEIN_SIGNAL_TRANSDUCTION	5/582	88/40755	0.00866086	0.0471522	0.0335205	NRP1/STARD13/COL3A1/GPR35/LPAR1	5
GOBP_NEURON_PROJECTION_ARBORIZATION	GOBP_NEURON_PROJECTION_ARBORIZATION	3/582	30/40755	0.00883267	0.0479282	0.0340722	NRP1/WNT5A/SEMA3A	3
GOBP_REGULATION_OF_EPIDERMAL_GROWTH_FACTOR_ACTIVATED_RECEPTOR_ACTIVITY	GOBP_REGULATION_OF_EPIDERMAL_GROWTH_FACTOR_ACTIVATED_RECEPTOR_ACTIVITY	3/582	30/40755	0.00883267	0.0479282	0.0340722	CBLB/EPGN/EGF	3
GOBP_ATP_BIOSYNTHETIC_PROCESS	GOBP_ATP_BIOSYNTHETIC_PROCESS	4/582	57/40755	0.00894892	0.0484256	0.0344258	MTCO2P12/MT-CO2/MT-ATP8/MT-ATP6	4
GOBP_REGULATION_OF_ESTABLISHMENT_OF_PLANAR_POLARITY	GOBP_REGULATION_OF_ESTABLISHMENT_OF_PLANAR_POLARITY	4/582	57/40755	0.00894892	0.0484256	0.0344258	VANGL1/DKK1/WNT5A/MLLT3	4
GOBP_POSITIVE_REGULATION_OF_DEFENSE_RESPONSE	GOBP_POSITIVE_REGULATION_OF_DEFENSE_RESPONSE	10/582	288/40755	0.00895639	0.0484256	0.0344258	CCL5/LDLR/NMI/PLA2G3/WNT5A/PARP9/TLR3/PTGER4/STING1/PAK3	10
GOBP_REGULATION_OF_INTRACELLULAR_TRANSPORT	GOBP_REGULATION_OF_INTRACELLULAR_TRANSPORT	11/582	333/40755	0.00896743	0.048472	0.0344587	CDH1/ERLEC1/PGAP1/MAP2/KCNB1/MX2/PLA2G3/ZIC1/PRKN/INSIG1/SLC1A1	11
GOBP_MESENCHYMAL_CELL_DEVELOPMENT	GOBP_MESENCHYMAL_CELL_DEVELOPMENT	5/582	89/40755	0.00907132	0.0489662	0.0348101	NRP1/PITX2/TWIST1/SEMA3A/NRG1	5
GOBP_NEGATIVE_REGULATION_OF_GROWTH	GOBP_NEGATIVE_REGULATION_OF_GROWTH	9/582	245/40755	0.00909692	0.0490864	0.0348955	CDKN2C/RGS4/NRP1/FRZB/MAP2/WNT5A/EPHA7/GJA1/SEMA3A	9
GOBP_CELLULAR_RESPONSE_TO_STEROID_HORMONE_STIMULUS	GOBP_CELLULAR_RESPONSE_TO_STEROID_HORMONE_STIMULUS	8/582	203/40755	0.00913404	0.0492641	0.0350219	AKR1C3/NPAS4/TFPI/TP63/PLPP1/UFL1/ANXA1/MT-ND3	8

## Sheet: go_mf
ID	Description	GeneRatio	BgRatio	pvalue	p.adjust	qvalue	geneID	Count
GOMF_OXIDOREDUCTION_DRIVEN_ACTIVE_TRANSMEMBRANE_TRANSPORTER_ACTIVITY	GOMF_OXIDOREDUCTION_DRIVEN_ACTIVE_TRANSMEMBRANE_TRANSPORTER_ACTIVITY	12/582	72/40755	4.53311e-10	3.11342e-08	2.21333e-08	MTCO2P12/MT-ND1/MT-ND2/MT-CO1/MT-CO2/MT-CO3/MT-ND3/MT-ND4L/MT-ND4/MT-ND5/MT-ND6/MT-CYB	12
GOMF_PRIMARY_ACTIVE_TRANSMEMBRANE_TRANSPORTER_ACTIVITY	GOMF_PRIMARY_ACTIVE_TRANSMEMBRANE_TRANSPORTER_ACTIVITY	17/582	179/40755	1.02417e-09	6.66152e-08	4.73567e-08	MTCO2P12/ABCC2/ATP7B/ABCA6/ABCA8/SLC1A1/MT-ND1/MT-ND2/MT-CO1/MT-CO2/MT-CO3/MT-ND3/MT-ND4L/MT-ND4/MT-ND5/MT-ND6/MT-CYB	17
GOMF_OXIDOREDUCTASE_ACTIVITY_ACTING_ON_NAD_P_H_QUINONE_OR_SIMILAR_COMPOUND_AS_ACCEPTOR	GOMF_OXIDOREDUCTASE_ACTIVITY_ACTING_ON_NAD_P_H_QUINONE_OR_SIMILAR_COMPOUND_AS_ACCEPTOR	10/582	57/40755	7.72338e-09	4.23772e-07	3.0126e-07	CRYZ/AKR1C3/AKR1C1/MT-ND1/MT-ND2/MT-ND3/MT-ND4L/MT-ND4/MT-ND5/MT-ND6	10
GOMF_ACTIVE_TRANSMEMBRANE_TRANSPORTER_ACTIVITY	GOMF_ACTIVE_TRANSMEMBRANE_TRANSPORTER_ACTIVITY	22/582	406/40755	1.29529e-07	5.54324e-06	3.94069e-06	MTCO2P12/SLC16A4/ABCC2/ATP7B/ABCA6/ABCA8/SLC4A5/SLC9A9/SLC10A4/SLCO5A1/SLC1A1/MT-ND1/MT-ND2/MT-CO1/MT-CO2/MT-CO3/MT-ND3/MT-ND4L/MT-ND4/MT-ND5/MT-ND6/MT-CYB	22
GOMF_ELECTRON_TRANSFER_ACTIVITY	GOMF_ELECTRON_TRANSFER_ACTIVITY	12/582	125/40755	2.6195e-07	1.04583e-05	7.4348e-06	MTCO2P12/MT-ND1/MT-ND2/MT-CO1/MT-CO2/MT-CO3/MT-ND3/MT-ND4L/MT-ND4/MT-ND5/MT-ND6/MT-CYB	12
GOMF_OXIDOREDUCTASE_ACTIVITY_ACTING_ON_NAD_P_H	GOMF_OXIDOREDUCTASE_ACTIVITY_ACTING_ON_NAD_P_H	10/582	88/40755	5.43363e-07	2.01763e-05	1.43434e-05	CRYZ/AKR1C3/AKR1C1/MT-ND1/MT-ND2/MT-ND3/MT-ND4L/MT-ND4/MT-ND5/MT-ND6	10
GOMF_NADH_DEHYDROGENASE_ACTIVITY	GOMF_NADH_DEHYDROGENASE_ACTIVITY	7/582	45/40755	3.3129e-06	9.9962e-05	7.1063e-05	MT-ND1/MT-ND2/MT-ND3/MT-ND4L/MT-ND4/MT-ND5/MT-ND6	7
GOMF_OXIDOREDUCTASE_ACTIVITY_ACTING_ON_THE_CH_CH_GROUP_OF_DONORS_NAD_OR_NADP_AS_ACCEPTOR	GOMF_OXIDOREDUCTASE_ACTIVITY_ACTING_ON_THE_CH_CH_GROUP_OF_DONORS_NAD_OR_NADP_AS_ACCEPTOR	5/582	29/40755	5.22078e-05	0.00101738	0.000723255	DPYD/AKR1C3/AKR1C1/FASN/PECR	5
GOMF_OXIDOREDUCTASE_ACTIVITY_ACTING_ON_A_HEME_GROUP_OF_DONORS	GOMF_OXIDOREDUCTASE_ACTIVITY_ACTING_ON_A_HEME_GROUP_OF_DONORS	4/582	20/40755	0.000166272	0.00255562	0.00181679	MTCO2P12/MT-CO1/MT-CO2/MT-CO3	4
GOMF_ALCOHOL_DEHYDROGENASE_NADPPLUS_ACTIVITY	GOMF_ALCOHOL_DEHYDROGENASE_NADPPLUS_ACTIVITY	4/582	23/40755	0.000293741	0.0041214	0.0029299	AKR1C3/AKR1E2/AKR1C1/DHRS7	4
GOMF_PLATELET_DERIVED_GROWTH_FACTOR_BINDING	GOMF_PLATELET_DERIVED_GROWTH_FACTOR_BINDING	3/582	11/40755	0.000438906	0.00582135	0.0041384	COL3A1/PDGFRA/COL1A2	3
GOMF_ACTIVE_ION_TRANSMEMBRANE_TRANSPORTER_ACTIVITY	GOMF_ACTIVE_ION_TRANSMEMBRANE_TRANSPORTER_ACTIVITY	12/582	266/40755	0.000496028	0.00641019	0.004557	MTCO2P12/ABCC2/ATP7B/SLC4A5/SLC9A9/SLC10A4/SLCO5A1/SLC1A1/MT-CO1/MT-CO2/MT-CO3/MT-CYB	12
GOMF_PROTON_TRANSMEMBRANE_TRANSPORTER_ACTIVITY	GOMF_PROTON_TRANSMEMBRANE_TRANSPORTER_ACTIVITY	8/582	129/40755	0.000554835	0.00700426	0.00497933	MTCO2P12/SLC9A9/MT-CO1/MT-CO2/MT-ATP8/MT-ATP6/MT-CO3/MT-CYB	8
GOMF_GROWTH_FACTOR_ACTIVITY	GOMF_GROWTH_FACTOR_ACTIVITY	9/582	162/40755	0.000569128	0.00711157	0.00505561	DKK1/NRG4/EPGN/FGF5/EGF/PDGFC/VEGFC/BMP5/NRG1	9
GOMF_ALDITOL_NADPPLUS_1_OXIDOREDUCTASE_ACTIVITY	GOMF_ALDITOL_NADPPLUS_1_OXIDOREDUCTASE_ACTIVITY	3/582	12/40755	0.000579007	0.00719382	0.00511409	AKR1C3/AKR1E2/AKR1C1	3
GOMF_STAT_FAMILY_PROTEIN_BINDING	GOMF_STAT_FAMILY_PROTEIN_BINDING	3/582	12/40755	0.000579007	0.00719382	0.00511409	PPARG/PARP9/DTX3L	3
GOMF_DOUBLE_STRANDED_RNA_BINDING	GOMF_DOUBLE_STRANDED_RNA_BINDING	6/582	75/40755	0.000723049	0.00806522	0.00573357	OAS1/OAS2/IFIH1/DDX60/TLR3/DDX58	6
GOMF_CO_RECEPTOR_BINDING	GOMF_CO_RECEPTOR_BINDING	3/582	13/40755	0.000744739	0.00818171	0.00581638	DKK1/DKK2/HFE	3
GOMF_GUANYL_NUCLEOTIDE_BINDING	GOMF_GUANYL_NUCLEOTIDE_BINDING	15/582	402/40755	0.000768055	0.00840964	0.00597842	FPGT/IFI44L/GBP3/GBP1/GBP4/DNM3/PRKG1/ATL1/MX2/GUCY1A1/STING1/PDE10A/GIMAP2/GEM/DDX58	15
GOMF_NUCLEOSIDE_TRIPHOSPHATASE_REGULATOR_ACTIVITY	GOMF_NUCLEOSIDE_TRIPHOSPHATASE_REGULATOR_ACTIVITY	17/582	489/40755	0.000776757	0.00849072	0.00603606	RGS4/NRP1/FGD6/STARD13/ARHGAP28/ARHGAP25/PLCD4/SRGAP3/ARHGEF26/ARAP2/FAM13A/EGF/PLEKHG4B/RASA1/TIAM2/ALDH1A1/ARHGAP6	17
GOMF_ALDO_KETO_REDUCTASE_NADP_ACTIVITY	GOMF_ALDO_KETO_REDUCTASE_NADP_ACTIVITY	4/582	30/40755	0.000839992	0.00906591	0.00644496	AKR1C3/AKR1E2/AKR1C1/DHRS7	4
GOMF_OXIDOREDUCTASE_ACTIVITY_ACTING_ON_THE_CH_CH_GROUP_OF_DONORS	GOMF_OXIDOREDUCTASE_ACTIVITY_ACTING_ON_THE_CH_CH_GROUP_OF_DONORS	5/582	59/40755	0.00154874	0.0146541	0.0104176	DPYD/AKR1C3/AKR1C1/FASN/PECR	5
GOMF_CXCR_CHEMOKINE_RECEPTOR_BINDING	GOMF_CXCR_CHEMOKINE_RECEPTOR_BINDING	3/582	18/40755	0.00201495	0.0178931	0.0127202	CXCL8/CXCL3/CXCL2	3
GOMF_D_THREO_ALDOSE_1_DEHYDROGENASE_ACTIVITY	GOMF_D_THREO_ALDOSE_1_DEHYDROGENASE_ACTIVITY	3/582	18/40755	0.00201495	0.0178931	0.0127202	AKR1C3/AKR1E2/AKR1C1	3
GOMF_MAP_KINASE_KINASE_ACTIVITY	GOMF_MAP_KINASE_KINASE_ACTIVITY	3/582	18/40755	0.00201495	0.0178931	0.0127202	MAP2K6/MAPK10/PAK3	3
GOMF_CYCLIC_NUCLEOTIDE_BINDING	GOMF_CYCLIC_NUCLEOTIDE_BINDING	4/582	38/40755	0.00206776	0.0183064	0.013014	PRKG1/HCN1/STING1/PDE10A	4
GOMF_CYTOKINE_ACTIVITY	GOMF_CYTOKINE_ACTIVITY	10/582	234/40755	0.00212177	0.0185565	0.0131918	IL24/CCL5/WNT5A/TNFSF10/CXCL8/CXCL3/CXCL2/BMP5/NRG1/IFNE	10
GOMF_GTPASE_ACTIVATOR_ACTIVITY	GOMF_GTPASE_ACTIVATOR_ACTIVITY	11/582	275/40755	0.00218379	0.0189628	0.0134807	RGS4/NRP1/STARD13/ARHGAP28/ARHGAP25/SRGAP3/ARAP2/FAM13A/RASA1/ALDH1A1/ARHGAP6	11
GOMF_TRANSCRIPTION_COREGULATOR_ACTIVITY	GOMF_TRANSCRIPTION_COREGULATOR_ACTIVITY	16/582	495/40755	0.00228582	0.0194753	0.013845	TRIM22/TRIM21/MAML2/SUPT20H/SS18/NMI/HELZ2/TCP10L/LMCD1/PARP9/MED12L/PRKN/HDAC9/NRG1/RUNX1T1/TLE4	16
GOMF_MODIFIED_AMINO_ACID_BINDING	GOMF_MODIFIED_AMINO_ACID_BINDING	6/582	95/40755	0.00245785	0.0195816	0.0139206	FASN/SESTD1/CAVIN2/CPS1/LANCL1/HAVCR1	6
GOMF_DNA_BINDING_TRANSCRIPTION_REPRESSOR_ACTIVITY	GOMF_DNA_BINDING_TRANSCRIPTION_REPRESSOR_ACTIVITY	12/582	325/40755	0.00271641	0.0212708	0.0151214	ZNF248/E2F8/E2F7/DACH1/ZNF559-ZNF177/ZNF217/PPARG/PRDM5/NR2F1/MXD3/BACH2/FOXP2	12
GOMF_EXTRACELLULAR_MATRIX_STRUCTURAL_CONSTITUENT_CONFERRING_TENSILE_STRENGTH	GOMF_EXTRACELLULAR_MATRIX_STRUCTURAL_CONSTITUENT_CONFERRING_TENSILE_STRENGTH	4/582	41/40755	0.00274296	0.0213048	0.0151456	COL3A1/COL5A2/COL21A1/COL1A2	4
GOMF_PROTEIN_TYROSINE_KINASE_ACTIVATOR_ACTIVITY	GOMF_PROTEIN_TYROSINE_KINASE_ACTIVATOR_ACTIVITY	3/582	20/40755	0.00275598	0.0213553	0.0151815	CCL5/EGF/NRG1	3
GOMF_G_PROTEIN_COUPLED_RECEPTOR_BINDING	GOMF_G_PROTEIN_COUPLED_RECEPTOR_BINDING	11/582	285/40755	0.00287252	0.0221622	0.0157551	DNM3/CCL5/GCG/STAT1/WNT5A/RTP4/NMU/CXCL8/CXCL3/CXCL2/PRKN	11
GOMF_SIGNALING_RECEPTOR_INHIBITOR_ACTIVITY	GOMF_SIGNALING_RECEPTOR_INHIBITOR_ACTIVITY	4/582	43/40755	0.00326856	0.0245523	0.0174542	DKK1/CCL5/LYPD6/DKK2	4
GOMF_CHEMOKINE_RECEPTOR_BINDING	GOMF_CHEMOKINE_RECEPTOR_BINDING	5/582	70/40755	0.00329464	0.0246727	0.0175398	CCL5/STAT1/CXCL8/CXCL3/CXCL2	5
GOMF_GROWTH_FACTOR_BINDING	GOMF_GROWTH_FACTOR_BINDING	7/582	140/40755	0.00410933	0.0292781	0.0208138	TGFBR3/NRP1/COL3A1/PDGFRA/EPHA7/COL1A2/IL1RAPL1	7
GOMF_PHOSPHOLIPASE_BINDING	GOMF_PHOSPHOLIPASE_BINDING	3/582	23/40755	0.00414775	0.0294131	0.0209098	LMNB1/PRKN/ARHGAP6	3
GOMF_CHEMOKINE_ACTIVITY	GOMF_CHEMOKINE_ACTIVITY	4/582	48/40755	0.00487323	0.0331917	0.023596	CCL5/CXCL8/CXCL3/CXCL2	4
GOMF_SMAD_BINDING	GOMF_SMAD_BINDING	5/582	78/40755	0.00523818	0.0351744	0.0250055	TGFBR3/COL3A1/COL5A2/PPARG/COL1A2	5
GOMF_ATP_DEPENDENT_ACTIVITY_ACTING_ON_RNA	GOMF_ATP_DEPENDENT_ACTIVITY_ACTING_ON_RNA	5/582	79/40755	0.00552782	0.0364943	0.0259438	IFIH1/HELZ2/DDX60/DDX60L/DDX58	5
GOMF_CYCLIN_DEPENDENT_PROTEIN_SERINE_THREONINE_KINASE_REGULATOR_ACTIVITY	GOMF_CYCLIN_DEPENDENT_PROTEIN_SERINE_THREONINE_KINASE_REGULATOR_ACTIVITY	4/582	50/40755	0.00564047	0.0369936	0.0262987	CDKN2C/CCNE2/CDKN2B/CCNB3	4
GOMF_TRANSCRIPTION_COREPRESSOR_ACTIVITY	GOMF_TRANSCRIPTION_COREPRESSOR_ACTIVITY	8/582	189/40755	0.00605272	0.0388541	0.0276214	TRIM22/TCP10L/LMCD1/PARP9/PRKN/HDAC9/RUNX1T1/TLE4	8
GOMF_TRANSMEMBRANE_RECEPTOR_PROTEIN_KINASE_ACTIVITY	GOMF_TRANSMEMBRANE_RECEPTOR_PROTEIN_KINASE_ACTIVITY	5/582	83/40755	0.00679977	0.0424834	0.0302015	TGFBR3/NRP1/PDGFRA/EPHA7/MUSK	5
GOMF_KINASE_REGULATOR_ACTIVITY	GOMF_KINASE_REGULATOR_ACTIVITY	9/582	235/40755	0.00702606	0.0435716	0.0309751	CDKN2C/CCL5/MAP2K6/ETAA1/EGF/NRG1/CCNE2/CDKN2B/CCNB3	9
GOMF_CHEMOREPELLENT_ACTIVITY	GOMF_CHEMOREPELLENT_ACTIVITY	3/582	28/40755	0.00727853	0.0444703	0.031614	EPHA7/SEMA3A/NRG1	3
GOMF_NADPLUS_NUCLEOSIDASE_ACTIVITY	GOMF_NADPLUS_NUCLEOSIDASE_ACTIVITY	3/582	28/40755	0.00727853	0.0444703	0.031614	TLR3/TICAM2/IL1RAPL1	3
GOMF_HELICASE_ACTIVITY	GOMF_HELICASE_ACTIVITY	7/582	157/40755	0.00759391	0.045813	0.0325685	HFM1/CHD9/IFIH1/HELZ2/DDX60/DDX60L/DDX58	7
GOMF_DNA_BINDING_TRANSCRIPTION_FACTOR_BINDING	GOMF_DNA_BINDING_TRANSCRIPTION_FACTOR_BINDING	14/582	469/40755	0.00818964	0.0464098	0.0329928	PBX1/BBS10/STAT1/TCP10L/PPARG/PARP9/DTX3L/PITX2/PRDM5/STING1/HDAC9/TWIST1/RUNX1T1/TLE4	14
GOMF_BETA_CATENIN_BINDING	GOMF_BETA_CATENIN_BINDING	5/582	87/40755	0.00826342	0.0464098	0.0329928	CDH1/TCF4/MED12L/GJA1/PRKN	5
GOMF_GLUTAMATE_BINDING	GOMF_GLUTAMATE_BINDING	2/582	10/40755	0.00849134	0.0464482	0.03302	CPS1/SLC1A1	2
GOMF_AMINO_ACID_BINDING	GOMF_AMINO_ACID_BINDING	4/582	57/40755	0.00894892	0.0484256	0.0344258	SESN3/CPS1/GLRB/SLC1A1	4

## Sheet: cp
ID	Description	GeneRatio	BgRatio	pvalue	p.adjust	qvalue	geneID	Count
WP_ELECTRON_TRANSPORT_CHAIN_OXPHOS_SYSTEM_IN_MITOCHONDRIA	WP_ELECTRON_TRANSPORT_CHAIN_OXPHOS_SYSTEM_IN_MITOCHONDRIA	13/582	106/40755	4.26164e-09	2.50633e-07	1.78175e-07	MT-ND1/MT-ND2/MT-CO1/MT-CO2/MT-ATP8/MT-ATP6/MT-CO3/MT-ND3/MT-ND4L/MT-ND4/MT-ND5/MT-ND6/MT-CYB	13
KEGG_PARKINSONS_DISEASE	KEGG_PARKINSONS_DISEASE	14/582	130/40755	6.02952e-09	3.38394e-07	2.40564e-07	PRKN/MT-ND1/MT-ND2/MT-CO1/MT-CO2/MT-ATP8/MT-ATP6/MT-CO3/MT-ND3/MT-ND4L/MT-ND4/MT-ND5/MT-ND6/MT-CYB	14
KEGG_OXIDATIVE_PHOSPHORYLATION	KEGG_OXIDATIVE_PHOSPHORYLATION	13/582	132/40755	6.15546e-08	2.8119e-06	1.99898e-06	MT-ND1/MT-ND2/MT-CO1/MT-CO2/MT-ATP8/MT-ATP6/MT-CO3/MT-ND3/MT-ND4L/MT-ND4/MT-ND5/MT-ND6/MT-CYB	13
REACTOME_INTERFERON_SIGNALING	REACTOME_INTERFERON_SIGNALING	15/582	203/40755	2.7549e-07	1.09544e-05	7.78746e-06	GBP3/GBP1/GBP4/RNASEL/IFIT3/IFIT1/TRIM34/TRIM22/TRIM21/OAS1/OAS2/RSAD2/STAT1/MX2/DDX58	15
REACTOME_RESPIRATORY_ELECTRON_TRANSPORT_ATP_SYNTHESIS_BY_CHEMIOSMOTIC_COUPLING_AND_HEAT_PRODUCTION_BY_UNCOUPLING_PROTEINS	REACTOME_RESPIRATORY_ELECTRON_TRANSPORT_ATP_SYNTHESIS_BY_CHEMIOSMOTIC_COUPLING_AND_HEAT_PRODUCTION_BY_UNCOUPLING_PROTEINS	12/582	127/40755	3.11588e-07	1.2168e-05	8.65026e-06	MT-ND1/MT-ND2/MT-CO1/MT-CO2/MT-ATP8/MT-ATP6/MT-CO3/MT-ND3/MT-ND4/MT-ND5/MT-ND6/MT-CYB	12
REACTOME_THE_CITRIC_ACID_TCA_CYCLE_AND_RESPIRATORY_ELECTRON_TRANSPORT	REACTOME_THE_CITRIC_ACID_TCA_CYCLE_AND_RESPIRATORY_ELECTRON_TRANSPORT	13/582	178/40755	1.94388e-06	6.23914e-05	4.43541e-05	PDK4/MT-ND1/MT-ND2/MT-CO1/MT-CO2/MT-ATP8/MT-ATP6/MT-CO3/MT-ND3/MT-ND4/MT-ND5/MT-ND6/MT-CYB	13
WP_PATHWAYS_OF_NUCLEIC_ACID_METABOLISM_AND_INNATE_IMMUNE_SENSING	WP_PATHWAYS_OF_NUCLEIC_ACID_METABOLISM_AND_INNATE_IMMUNE_SENSING	5/582	16/40755	2.23875e-06	7.09287e-05	5.04232e-05	RNASEL/OAS1/IFIH1/STING1/DDX58	5
REACTOME_RESPIRATORY_ELECTRON_TRANSPORT	REACTOME_RESPIRATORY_ELECTRON_TRANSPORT	10/582	103/40755	2.34592e-06	7.36118e-05	5.23306e-05	MT-ND1/MT-ND2/MT-CO1/MT-CO2/MT-CO3/MT-ND3/MT-ND4/MT-ND5/MT-ND6/MT-CYB	10
NABA_SECRETED_FACTORS	NABA_SECRETED_FACTORS	18/582	343/40755	2.79197e-06	8.55581e-05	6.08233e-05	IL24/NRG4/CCL5/FRZB/WNT5A/TNFSF10/HGFAC/CXCL8/EPGN/CXCL3/CXCL2/FGF5/EGF/PDGFC/VEGFC/BMP5/NRG1/IFNE	18
WP_OXIDATIVE_PHOSPHORYLATION	WP_OXIDATIVE_PHOSPHORYLATION	8/582	62/40755	2.83087e-06	8.63458e-05	6.13833e-05	MT-ND1/MT-ND2/MT-ATP6/MT-ND3/MT-ND4L/MT-ND4/MT-ND5/MT-ND6	8
WP_TYPE_I_INTERFERON_INDUCTION_AND_SIGNALING_DURING_SARSCOV2_INFECTION	WP_TYPE_I_INTERFERON_INDUCTION_AND_SIGNALING_DURING_SARSCOV2_INFECTION	6/582	31/40755	4.49219e-06	0.000132294	9.40478e-05	OAS1/OAS2/IFIH1/STAT1/TLR3/DDX58	6
REACTOME_CELLULAR_SENESCENCE	REACTOME_CELLULAR_SENESCENCE	13/582	196/40755	5.62056e-06	0.000160007	0.000113749	CDKN2C/MAP2K6/H1-0/CXCL8/MAPK10/LMNB1/H1-2/H2BC6/H1-4/H2BC5/H4C11/CCNE2/CDKN2B	13
REACTOME_INTERFERON_GAMMA_SIGNALING	REACTOME_INTERFERON_GAMMA_SIGNALING	9/582	93/40755	7.70424e-06	0.00020368	0.000144796	GBP3/GBP1/GBP4/TRIM34/TRIM22/TRIM21/OAS1/OAS2/STAT1	9
REACTOME_INTERFERON_ALPHA_BETA_SIGNALING	REACTOME_INTERFERON_ALPHA_BETA_SIGNALING	8/582	71/40755	7.96043e-06	0.000208767	0.000148413	RNASEL/IFIT3/IFIT1/OAS1/OAS2/RSAD2/STAT1/MX2	8
REACTOME_DNA_DAMAGE_TELOMERE_STRESS_INDUCED_SENESCENCE	REACTOME_DNA_DAMAGE_TELOMERE_STRESS_INDUCED_SENESCENCE	8/582	78/40755	1.60763e-05	0.000390824	0.000277837	H1-0/LMNB1/H1-2/H2BC6/H1-4/H2BC5/H4C11/CCNE2	8
PID_BETA_CATENIN_NUC_PATHWAY	PID_BETA_CATENIN_NUC_PATHWAY	8/582	80/40755	1.93857e-05	0.000457685	0.000325368	DKK1/CDH1/TCF4/CXCL8/PITX2/TLE4/MT-CO2/ZCCHC12	8
KEGG_PATHWAYS_IN_CANCER	KEGG_PATHWAYS_IN_CANCER	16/582	325/40755	2.16459e-05	0.000501404	0.000356449	CDH1/STAT1/PPARG/RARB/WNT5A/CBLB/PDGFRA/CXCL8/FGF5/MAPK10/EGF/VEGFC/LAMA2/RUNX1T1/CCNE2/CDKN2B	16
WP_NOVEL_INTRACELLULAR_COMPONENTS_OF_RIGILIKE_RECEPTOR_RLR_PATHWAY	WP_NOVEL_INTRACELLULAR_COMPONENTS_OF_RIGILIKE_RECEPTOR_RLR_PATHWAY	7/582	61/40755	2.61524e-05	0.00058576	0.000416417	IFIH1/CASP10/CXCL8/MAPK10/STING1/IFNE/DDX58	7
KEGG_RIG_I_LIKE_RECEPTOR_SIGNALING_PATHWAY	KEGG_RIG_I_LIKE_RECEPTOR_SIGNALING_PATHWAY	7/582	71/40755	7.05047e-05	0.00131291	0.000933349	IFIH1/CASP10/CXCL8/MAPK10/STING1/IFNE/DDX58	7
REACTOME_FORMATION_OF_SENESCENCE_ASSOCIATED_HETEROCHROMATIN_FOCI_SAHF	REACTOME_FORMATION_OF_SENESCENCE_ASSOCIATED_HETEROCHROMATIN_FOCI_SAHF	4/582	17/40755	8.45033e-05	0.00153268	0.00108959	H1-0/LMNB1/H1-2/H1-4	4
WP_NETWORK_MAP_OF_SARSCOV2_SIGNALING_PATHWAY	WP_NETWORK_MAP_OF_SARSCOV2_SIGNALING_PATHWAY	12/582	221/40755	9.05034e-05	0.00162649	0.00115628	IFI44L/IFIT1/OAS2/CCL5/IFIH1/STAT1/TNFSF10/CXCL8/CXCL3/CXCL2/BTN3A1/DDX58	12
BIOCARTA_AGR_PATHWAY	BIOCARTA_AGR_PATHWAY	5/582	33/40755	9.95411e-05	0.0017647	0.00125452	LAMA2/NRG1/MUSK/DMD/PAK3	5
WP_HOSTPATHOGEN_INTERACTION_OF_HUMAN_CORONAVIRUSES_INTERFERON_INDUCTION	WP_HOSTPATHOGEN_INTERACTION_OF_HUMAN_CORONAVIRUSES_INTERFERON_INDUCTION	5/582	33/40755	9.95411e-05	0.0017647	0.00125452	OAS1/OAS2/IFIH1/STAT1/DDX58	5
REACTOME_RHO_GTPASE_CYCLE	REACTOME_RHO_GTPASE_CYCLE	18/582	450/40755	0.000101922	0.00179717	0.00127761	VANGL1/ADD3/STARD13/SLITRK5/ARHGAP28/ARHGAP25/SRGAP3/ARHGEF26/ARAP2/FAM13A/PLEKHG4B/FAM169A/LMNB1/GJA1/TIAM2/ANLN/ARHGAP6/PAK3	18
REACTOME_SIGNALING_BY_NUCLEAR_RECEPTORS	REACTOME_SIGNALING_BY_NUCLEAR_RECEPTORS	14/582	295/40755	0.000102766	0.00180966	0.00128649	AKR1C3/FASN/ZNF217/RARB/EPGN/EGF/H2BC6/H2BC5/H4C11/ALDH8A1/GNG11/GNGT1/PDK4/ALDH1A1	14
WP_NRP1TRIGGERED_SIGNALING_PATHWAYS_IN_PANCREATIC_CANCER	WP_NRP1TRIGGERED_SIGNALING_PATHWAYS_IN_PANCREATIC_CANCER	6/582	55/40755	0.000132357	0.0022355	0.00158922	TGFBR3/NRP1/EGF/SEMA3A/COL1A2/CCNE2	6
WP_CCL18_SIGNALING_PATHWAY	WP_CCL18_SIGNALING_PATHWAY	6/582	56/40755	0.000146466	0.00240957	0.00171296	CDH1/STAT1/VEGFC/TWIST1/COL1A2/MT-CO2	6
WP_MITOCHONDRIAL_COMPLEX_I_ASSEMBLY_MODEL_OXPHOS_SYSTEM	WP_MITOCHONDRIAL_COMPLEX_I_ASSEMBLY_MODEL_OXPHOS_SYSTEM	6/582	56/40755	0.000146466	0.00240957	0.00171296	MT-ND1/MT-ND2/MT-ND4L/MT-ND4/MT-ND5/MT-ND6	6
REACTOME_COMPLEX_I_BIOGENESIS	REACTOME_COMPLEX_I_BIOGENESIS	6/582	57/40755	0.000161738	0.0024952	0.00177384	MT-ND1/MT-ND2/MT-ND3/MT-ND4/MT-ND5/MT-ND6	6
REACTOME_ANTIVIRAL_MECHANISM_BY_IFN_STIMULATED_GENES	REACTOME_ANTIVIRAL_MECHANISM_BY_IFN_STIMULATED_GENES	7/582	82/40755	0.000176128	0.00268192	0.00190658	RNASEL/IFIT1/OAS1/OAS2/STAT1/MX2/DDX58	7
REACTOME_SIGNALING_BY_PDGF	REACTOME_SIGNALING_BY_PDGF	6/582	58/40755	0.000178242	0.00270782	0.00192499	COL3A1/COL5A2/STAT1/PDGFRA/PDGFC/RASA1	6
KEGG_NOD_LIKE_RECEPTOR_SIGNALING_PATHWAY	KEGG_NOD_LIKE_RECEPTOR_SIGNALING_PATHWAY	6/582	62/40755	0.000258003	0.00367776	0.00261452	CCL5/CARD8/CXCL8/CXCL2/MAPK10/CARD6	6
REACTOME_APOPTOSIS	REACTOME_APOPTOSIS	10/582	179/40755	0.000273405	0.00387482	0.00275461	CDH1/CARD8/H1-0/TNFSF10/TP63/TICAM2/LMNB1/UNC5A/H1-2/H1-4	10
WP_MALIGNANT_PLEURAL_MESOTHELIOMA	WP_MALIGNANT_PLEURAL_MESOTHELIOMA	17/582	446/40755	0.000276166	0.0039055	0.00277642	DKK1/CDH1/LGALS9/CCL5/MAP2K6/STAT1/WNT5A/PDGFRA/FGF5/MAPK10/DKK2/EGF/PDGFC/VEGFC/CDH18/LAMA2/PAK3	17
WP_IMMUNE_RESPONSE_TO_TUBERCULOSIS	WP_IMMUNE_RESPONSE_TO_TUBERCULOSIS	4/582	23/40755	0.000293741	0.0041214	0.0029299	IFIT3/IFIT1/OAS1/STAT1	4
KEGG_GAP_JUNCTION	KEGG_GAP_JUNCTION	7/582	90/40755	0.000313865	0.00436352	0.00310203	PRKG1/PDGFRA/EGF/GUCY1A1/PDGFC/GJA1/LPAR1	7
REACTOME_SIGNALING_BY_RETINOIC_ACID	REACTOME_SIGNALING_BY_RETINOIC_ACID	5/582	43/40755	0.000359002	0.00489374	0.00347896	AKR1C3/RARB/ALDH8A1/PDK4/ALDH1A1	5
WP_HEPATITIS_B_INFECTION	WP_HEPATITIS_B_INFECTION	9/582	154/40755	0.000393969	0.00532971	0.00378889	MAP2K6/IFIH1/STAT1/CASP10/CXCL8/MAPK10/TLR3/TICAM2/DDX58	9
REACTOME_NOTCH3_INTRACELLULAR_DOMAIN_REGULATES_TRANSCRIPTION	REACTOME_NOTCH3_INTRACELLULAR_DOMAIN_REGULATES_TRANSCRIPTION	4/582	25/40755	0.000410247	0.0055082	0.00391578	PBX1/MAML2/DLGAP5/STAT1	4
WP_SARSCOV2_INNATE_IMMUNITY_EVASION_AND_CELLSPECIFIC_IMMUNE_RESPONSE	WP_SARSCOV2_INNATE_IMMUNITY_EVASION_AND_CELLSPECIFIC_IMMUNE_RESPONSE	6/582	68/40755	0.000427431	0.00570383	0.00405485	CCL5/STAT1/CXCL8/CXCL3/CXCL2/DDX58	6
PID_NFAT_TFPATHWAY	PID_NFAT_TFPATHWAY	5/582	45/40755	0.000445104	0.00588766	0.00418554	GBP3/PPARG/CBLB/CXCL8/RNF128	5
WP_PROSTAGLANDIN_SYNTHESIS_AND_REGULATION	WP_PROSTAGLANDIN_SYNTHESIS_AND_REGULATION	5/582	45/40755	0.000445104	0.00588766	0.00418554	AKR1C3/AKR1C1/PPARG/PTGER4/ANXA1	5
KEGG_CYTOKINE_CYTOKINE_RECEPTOR_INTERACTION	KEGG_CYTOKINE_CYTOKINE_RECEPTOR_INTERACTION	12/582	265/40755	0.000479728	0.00625302	0.00444527	IL24/TNFRSF19/CCL5/TNFSF10/PDGFRA/CXCL8/CXCL3/CXCL2/EGF/PDGFC/VEGFC/IFNE	12
KEGG_FOCAL_ADHESION	KEGG_FOCAL_ADHESION	10/582	199/40755	0.000629108	0.00743794	0.00528763	COL3A1/COL5A2/PDGFRA/MAPK10/EGF/PDGFC/VEGFC/LAMA2/COL1A2/PAK3	10
REACTOME_SIGNALING_BY_NOTCH3	REACTOME_SIGNALING_BY_NOTCH3	5/582	49/40755	0.000662936	0.00752719	0.00535108	PBX1/MAML2/DLGAP5/STAT1/EGF	5
KEGG_TOLL_LIKE_RECEPTOR_SIGNALING_PATHWAY	KEGG_TOLL_LIKE_RECEPTOR_SIGNALING_PATHWAY	7/582	102/40755	0.000670083	0.00758205	0.00539008	CCL5/MAP2K6/STAT1/CXCL8/MAPK10/TLR3/TICAM2	7
REACTOME_APOPTOSIS_INDUCED_DNA_FRAGMENTATION	REACTOME_APOPTOSIS_INDUCED_DNA_FRAGMENTATION	3/582	13/40755	0.000744739	0.00818171	0.00581638	H1-0/H1-2/H1-4	3
REACTOME_ERBB2_ACTIVATES_PTK6_SIGNALING	REACTOME_ERBB2_ACTIVATES_PTK6_SIGNALING	3/582	13/40755	0.000744739	0.00818171	0.00581638	NRG4/EGF/NRG1	3
REACTOME_NF_KB_ACTIVATION_THROUGH_FADD_RIP_1_PATHWAY_MEDIATED_BY_CASPASE_8_AND_10	REACTOME_NF_KB_ACTIVATION_THROUGH_FADD_RIP_1_PATHWAY_MEDIATED_BY_CASPASE_8_AND_10	3/582	13/40755	0.000744739	0.00818171	0.00581638	IFIH1/CASP10/DDX58	3
WP_TOLLLIKE_RECEPTOR_SIGNALING_PATHWAY	WP_TOLLLIKE_RECEPTOR_SIGNALING_PATHWAY	7/582	104/40755	0.000752266	0.00825517	0.0058686	CCL5/MAP2K6/STAT1/CXCL8/MAPK10/TLR3/TICAM2	7
REACTOME_MET_ACTIVATES_PTK2_SIGNALING	REACTOME_MET_ACTIVATES_PTK2_SIGNALING	4/582	30/40755	0.000839992	0.00906591	0.00644496	COL3A1/COL5A2/LAMA2/COL1A2	4
WP_MEASLES_VIRUS_INFECTION	WP_MEASLES_VIRUS_INFECTION	8/582	138/40755	0.000864179	0.00929631	0.00660875	OAS1/OAS2/IFIH1/STAT1/CBLB/MAPK10/CCNE2/DDX58	8
REACTOME_APOPTOTIC_EXECUTION_PHASE	REACTOME_APOPTOTIC_EXECUTION_PHASE	5/582	52/40755	0.000872407	0.0093651	0.00665765	CDH1/H1-0/LMNB1/H1-2/H1-4	5
REACTOME_PROGRAMMED_CELL_DEATH	REACTOME_PROGRAMMED_CELL_DEATH	10/582	208/40755	0.000883209	0.00943899	0.00671018	CDH1/CARD8/H1-0/TNFSF10/TP63/TICAM2/LMNB1/UNC5A/H1-2/H1-4	10
REACTOME_CONSTITUTIVE_SIGNALING_BY_ABERRANT_PI3K_IN_CANCER	REACTOME_CONSTITUTIVE_SIGNALING_BY_ABERRANT_PI3K_IN_CANCER	6/582	78/40755	0.000889779	0.00948349	0.00674181	NRG4/PDGFRA/EPGN/FGF5/EGF/NRG1	6
REACTOME_TP53_REGULATES_TRANSCRIPTION_OF_GENES_INVOLVED_IN_G1_CELL_CYCLE_ARREST	REACTOME_TP53_REGULATES_TRANSCRIPTION_OF_GENES_INVOLVED_IN_G1_CELL_CYCLE_ARREST	3/582	14/40755	0.000937821	0.00991475	0.0070484	E2F8/E2F7/CCNE2	3
REACTOME_SIGNALING_BY_MET	REACTOME_SIGNALING_BY_MET	6/582	79/40755	0.000951461	0.009948	0.00707203	COL3A1/COL5A2/LRIG1/HGFAC/LAMA2/COL1A2	6
PID_AURORA_A_PATHWAY	PID_AURORA_A_PATHWAY	4/582	31/40755	0.000953626	0.009948	0.00707203	DLGAP5/CENPA/RASA1/TDRD7	4
WP_SARS_CORONAVIRUS_AND_INNATE_IMMUNITY	WP_SARS_CORONAVIRUS_AND_INNATE_IMMUNITY	4/582	31/40755	0.000953626	0.009948	0.00707203	IFIH1/STAT1/TLR3/DDX58	4
WP_MITOCHONDRIAL_IMMUNE_RESPONSE_TO_SARSCOV2	WP_MITOCHONDRIAL_IMMUNE_RESPONSE_TO_SARSCOV2	4/582	32/40755	0.00107765	0.0110366	0.00784595	IFIH1/TLR3/STING1/DDX58	4
PID_ERBB_NETWORK_PATHWAY	PID_ERBB_NETWORK_PATHWAY	3/582	15/40755	0.00115988	0.0116659	0.00829331	NRG4/EGF/NRG1	3
REACTOME_ERBB2_REGULATES_CELL_MOTILITY	REACTOME_ERBB2_REGULATES_CELL_MOTILITY	3/582	15/40755	0.00115988	0.0116659	0.00829331	NRG4/EGF/NRG1	3
REACTOME_NEGATIVE_REGULATION_OF_TCF_DEPENDENT_SIGNALING_BY_WNT_LIGAND_ANTAGONISTS	REACTOME_NEGATIVE_REGULATION_OF_TCF_DEPENDENT_SIGNALING_BY_WNT_LIGAND_ANTAGONISTS	3/582	15/40755	0.00115988	0.0116659	0.00829331	DKK1/WNT5A/DKK2	3
WP_HAIR_FOLLICLE_DEVELOPMENT_ORGANOGENESIS_PART_2_OF_3	WP_HAIR_FOLLICLE_DEVELOPMENT_ORGANOGENESIS_PART_2_OF_3	4/582	33/40755	0.00121256	0.0120783	0.00858644	CDH1/WNT5A/TP63/PDGFRA	4
WP_CARDIAC_HYPERTROPHIC_RESPONSE	WP_CARDIAC_HYPERTROPHIC_RESPONSE	5/582	57/40755	0.00132584	0.0129699	0.0092203	PRKG1/MAP2K6/EGF/HDAC9/NRG1	5
REACTOME_GRB2_EVENTS_IN_ERBB2_SIGNALING	REACTOME_GRB2_EVENTS_IN_ERBB2_SIGNALING	3/582	16/40755	0.00141246	0.0136272	0.00968759	NRG4/EGF/NRG1	3
REACTOME_PI3K_EVENTS_IN_ERBB2_SIGNALING	REACTOME_PI3K_EVENTS_IN_ERBB2_SIGNALING	3/582	16/40755	0.00141246	0.0136272	0.00968759	NRG4/EGF/NRG1	3
REACTOME_SEMA3A_PAK_DEPENDENT_AXON_REPULSION	REACTOME_SEMA3A_PAK_DEPENDENT_AXON_REPULSION	3/582	16/40755	0.00141246	0.0136272	0.00968759	NRP1/SEMA3A/PAK3	3
REACTOME_NON_INTEGRIN_MEMBRANE_ECM_INTERACTIONS	REACTOME_NON_INTEGRIN_MEMBRANE_ECM_INTERACTIONS	5/582	59/40755	0.00154874	0.0146541	0.0104176	COL3A1/COL5A2/LAMA2/COL1A2/DMD	5
KEGG_ERBB_SIGNALING_PATHWAY	KEGG_ERBB_SIGNALING_PATHWAY	6/582	87/40755	0.00157098	0.0148074	0.0105266	NRG4/CBLB/MAPK10/EGF/NRG1/PAK3	6
REACTOME_GAB1_SIGNALOSOME	REACTOME_GAB1_SIGNALOSOME	3/582	17/40755	0.00169703	0.0156943	0.0111571	EPGN/EGF/PAG1	3
WP_ERBB_SIGNALING_PATHWAY	WP_ERBB_SIGNALING_PATHWAY	6/582	91/40755	0.00197705	0.017733	0.0126064	NRG4/CBLB/MAPK10/EGF/NRG1/PAK3	6
PID_MYC_REPRESS_PATHWAY	PID_MYC_REPRESS_PATHWAY	5/582	63/40755	0.00207546	0.0183064	0.013014	DKK1/CCL5/WNT5A/COL1A2/CDKN2B	5
WP_LUNG_FIBROSIS	WP_LUNG_FIBROSIS	5/582	63/40755	0.00207546	0.0183064	0.013014	CCL5/CXCL8/CXCL2/FAM13A/EGF	5
REACTOME_OXIDATIVE_STRESS_INDUCED_SENESCENCE	REACTOME_OXIDATIVE_STRESS_INDUCED_SENESCENCE	7/582	124/40755	0.00209038	0.0183228	0.0130257	CDKN2C/MAP2K6/MAPK10/H2BC6/H2BC5/H4C11/CDKN2B	7
KEGG_AXON_GUIDANCE	KEGG_AXON_GUIDANCE	7/582	129/40755	0.0026124	0.0205673	0.0146213	NRP1/SRGAP3/RASA1/UNC5A/EPHA7/SEMA3A/PAK3	7
WP_FOCAL_ADHESION	WP_FOCAL_ADHESION	9/582	202/40755	0.0026382	0.0207366	0.0147416	COL5A2/PDGFRA/MAPK10/EGF/PDGFC/VEGFC/LAMA2/COL1A2/PAK3	9
PID_ERBB1_INTERNALIZATION_PATHWAY	PID_ERBB1_INTERNALIZATION_PATHWAY	4/582	41/40755	0.00274296	0.0213048	0.0151456	LRIG1/CBLB/EGF/AMPH	4
REACTOME_MET_PROMOTES_CELL_MOTILITY	REACTOME_MET_PROMOTES_CELL_MOTILITY	4/582	41/40755	0.00274296	0.0213048	0.0151456	COL3A1/COL5A2/LAMA2/COL1A2	4
REACTOME_SIGNALING_BY_NOTCH	REACTOME_SIGNALING_BY_NOTCH	10/582	245/40755	0.00295319	0.02266	0.016109	PBX1/MAML2/DLGAP5/STAT1/EGF/H2BC6/H2BC5/H4C11/HDAC9/TLE4	10
KEGG_BLADDER_CANCER	KEGG_BLADDER_CANCER	4/582	42/40755	0.0029979	0.0228617	0.0162524	CDH1/CXCL8/EGF/VEGFC	4
REACTOME_GLUCAGON_LIKE_PEPTIDE_1_GLP1_REGULATES_INSULIN_SECRETION	REACTOME_GLUCAGON_LIKE_PEPTIDE_1_GLP1_REGULATES_INSULIN_SECRETION	4/582	42/40755	0.0029979	0.0228617	0.0162524	GCG/KCNB1/GNG11/GNGT1	4
REACTOME_RHOF_GTPASE_CYCLE	REACTOME_RHOF_GTPASE_CYCLE	4/582	42/40755	0.0029979	0.0228617	0.0162524	VANGL1/ADD3/FAM169A/LMNB1	4
REACTOME_SIGNALING_BY_WNT	REACTOME_SIGNALING_BY_WNT	12/582	329/40755	0.0029981	0.0228617	0.0162524	PRKG1/DKK1/LGR4/TCF4/WNT5A/DKK2/H2BC6/H2BC5/H4C11/GNG11/GNGT1/TLE4	12
WP_MICRORNAS_IN_CARDIOMYOCYTE_HYPERTROPHY	WP_MICRORNAS_IN_CARDIOMYOCYTE_HYPERTROPHY	6/582	101/40755	0.00333719	0.0249059	0.0177056	PRKG1/MAP2K6/WNT5A/EGF/HDAC9/NRG1	6
KEGG_MELANOMA	KEGG_MELANOMA	5/582	71/40755	0.00350336	0.0259171	0.0184245	CDH1/PDGFRA/FGF5/EGF/PDGFC	5
WP_NONGENOMIC_ACTIONS_OF_125_DIHYDROXYVITAMIN_D3	WP_NONGENOMIC_ACTIONS_OF_125_DIHYDROXYVITAMIN_D3	5/582	71/40755	0.00350336	0.0259171	0.0184245	IFI44L/OAS2/RSAD2/STAT1/CXCL8	5
NABA_COLLAGENS	NABA_COLLAGENS	4/582	44/40755	0.00355538	0.0261567	0.0185948	COL3A1/COL5A2/COL21A1/COL1A2	4
REACTOME_COLLAGEN_CHAIN_TRIMERIZATION	REACTOME_COLLAGEN_CHAIN_TRIMERIZATION	4/582	44/40755	0.00355538	0.0261567	0.0185948	COL3A1/COL5A2/COL21A1/COL1A2	4
WP_FIBRIN_COMPLEMENT_RECEPTOR_3_SIGNALING_PATHWAY	WP_FIBRIN_COMPLEMENT_RECEPTOR_3_SIGNALING_PATHWAY	4/582	44/40755	0.00355538	0.0261567	0.0185948	CBLB/CXCL3/TLR3/TICAM2	4
REACTOME_NITRIC_OXIDE_STIMULATES_GUANYLATE_CYCLASE	REACTOME_NITRIC_OXIDE_STIMULATES_GUANYLATE_CYCLASE	3/582	22/40755	0.00364505	0.0266368	0.0189361	PRKG1/GUCY1A1/PDE10A	3
REACTOME_RA_BIOSYNTHESIS_PATHWAY	REACTOME_RA_BIOSYNTHESIS_PATHWAY	3/582	22/40755	0.00364505	0.0266368	0.0189361	AKR1C3/ALDH8A1/ALDH1A1	3
REACTOME_SHC1_EVENTS_IN_ERBB2_SIGNALING	REACTOME_SHC1_EVENTS_IN_ERBB2_SIGNALING	3/582	22/40755	0.00364505	0.0266368	0.0189361	NRG4/EGF/NRG1	3
REACTOME_PI3K_AKT_SIGNALING_IN_CANCER	REACTOME_PI3K_AKT_SIGNALING_IN_CANCER	6/582	105/40755	0.00404116	0.0288761	0.020528	NRG4/PDGFRA/EPGN/FGF5/EGF/NRG1	6
PID_PLK1_PATHWAY	PID_PLK1_PATHWAY	4/582	46/40755	0.00417932	0.0295091	0.0209781	BORA/CENPE/KIF20A/FBXO5	4
PID_SYNDECAN_1_PATHWAY	PID_SYNDECAN_1_PATHWAY	4/582	46/40755	0.00417932	0.0295091	0.0209781	CCL5/COL3A1/COL5A2/COL1A2	4
REACTOME_ECM_PROTEOGLYCANS	REACTOME_ECM_PROTEOGLYCANS	5/582	76/40755	0.00469137	0.0321874	0.022882	COL3A1/COL5A2/LAMA2/COL1A2/MUSK	5
REACTOME_G_ALPHA_S_SIGNALLING_EVENTS	REACTOME_G_ALPHA_S_SIGNALLING_EVENTS	7/582	144/40755	0.00478971	0.0327934	0.0233128	GPR83/PDE3A/GCG/PTGER4/PDE10A/GNG11/GNGT1	7
REACTOME_METABOLISM_OF_FAT_SOLUBLE_VITAMINS	REACTOME_METABOLISM_OF_FAT_SOLUBLE_VITAMINS	4/582	48/40755	0.00487323	0.0331917	0.023596	AKR1C3/AKR1C1/BCO2/LDLR	4
REACTOME_CLATHRIN_MEDIATED_ENDOCYTOSIS	REACTOME_CLATHRIN_MEDIATED_ENDOCYTOSIS	7/582	145/40755	0.00497231	0.0337379	0.0239843	DNM3/LDLR/STON1/WNT5A/EPGN/EGF/AMPH	7
REACTOME_SENESCENCE_ASSOCIATED_SECRETORY_PHENOTYPE_SASP	REACTOME_SENESCENCE_ASSOCIATED_SECRETORY_PHENOTYPE_SASP	6/582	110/40755	0.00506867	0.0341791	0.024298	CDKN2C/CXCL8/H2BC6/H2BC5/H4C11/CDKN2B	6
WP_FOCAL_ADHESION_PI3KAKTMTORSIGNALING_PATHWAY	WP_FOCAL_ADHESION_PI3KAKTMTORSIGNALING_PATHWAY	11/582	309/40755	0.00525028	0.0351744	0.0250055	COL3A1/COL5A2/PDGFRA/EGF/PDGFC/VEGFC/LAMA2/GNG11/GNGT1/COL1A2/LPAR1	11
KEGG_CARDIAC_MUSCLE_CONTRACTION	KEGG_CARDIAC_MUSCLE_CONTRACTION	5/582	79/40755	0.00552782	0.0364943	0.0259438	CACNG4/MT-CO1/MT-CO2/MT-CO3/MT-CYB	5
REACTOME_SIGNALING_BY_EGFR	REACTOME_SIGNALING_BY_EGFR	4/582	50/40755	0.00564047	0.0369936	0.0262987	LRIG1/EPGN/EGF/PAG1	4
REACTOME_RHOA_GTPASE_CYCLE	REACTOME_RHOA_GTPASE_CYCLE	7/582	149/40755	0.0057555	0.0376099	0.0267369	VANGL1/STARD13/ARHGAP28/ARAP2/FAM13A/ANLN/ARHGAP6	7
REACTOME_NEGATIVE_REGULATION_OF_THE_PI3K_AKT_NETWORK	REACTOME_NEGATIVE_REGULATION_OF_THE_PI3K_AKT_NETWORK	6/582	113/40755	0.00577035	0.0376568	0.0267702	NRG4/PDGFRA/EPGN/FGF5/EGF/NRG1	6
REACTOME_CASPASE_ACTIVATION_VIA_EXTRINSIC_APOPTOTIC_SIGNALLING_PATHWAY	REACTOME_CASPASE_ACTIVATION_VIA_EXTRINSIC_APOPTOTIC_SIGNALLING_PATHWAY	3/582	26/40755	0.00589957	0.0381261	0.0271039	TNFSF10/TICAM2/UNC5A	3
REACTOME_SIGNALING_BY_ERBB2_IN_CANCER	REACTOME_SIGNALING_BY_ERBB2_IN_CANCER	3/582	26/40755	0.00589957	0.0381261	0.0271039	NRG4/EGF/NRG1	3
REACTOME_G_ALPHA_I_SIGNALLING_EVENTS	REACTOME_G_ALPHA_I_SIGNALLING_EVENTS	11/582	314/40755	0.0059005	0.0381261	0.0271039	TAS1R3/RGS4/CCL5/NMU/CXCL8/CXCL3/CXCL2/GNG11/GNGT1/ANXA1/LPAR1	11
KEGG_CHEMOKINE_SIGNALING_PATHWAY	KEGG_CHEMOKINE_SIGNALING_PATHWAY	8/582	189/40755	0.00605272	0.0388541	0.0276214	CCL5/STAT1/CXCL8/CXCL3/CXCL2/TIAM2/GNG11/GNGT1	8
REACTOME_METABOLISM_OF_VITAMINS_AND_COFACTORS	REACTOME_METABOLISM_OF_VITAMINS_AND_COFACTORS	8/582	189/40755	0.00605272	0.0388541	0.0276214	AKR1C3/AKR1C1/BCO2/FASN/LDLR/DHFR2/PARP9/NUDT12	8
REACTOME_TCF_DEPENDENT_SIGNALING_IN_RESPONSE_TO_WNT	REACTOME_TCF_DEPENDENT_SIGNALING_IN_RESPONSE_TO_WNT	9/582	232/40755	0.00648151	0.0408896	0.0290684	DKK1/LGR4/TCF4/WNT5A/DKK2/H2BC6/H2BC5/H4C11/TLE4	9
BIOCARTA_EGF_PATHWAY	BIOCARTA_EGF_PATHWAY	3/582	27/40755	0.00656746	0.0412815	0.029347	STAT1/EGF/RASA1	3
REACTOME_SYNDECAN_INTERACTIONS	REACTOME_SYNDECAN_INTERACTIONS	3/582	27/40755	0.00656746	0.0412815	0.029347	COL3A1/COL5A2/COL1A2	3
REACTOME_METABOLISM_OF_STEROIDS	REACTOME_METABOLISM_OF_STEROIDS	7/582	153/40755	0.00662743	0.0415653	0.0295488	AKR1C3/AKR1C1/CHD9/FASN/HELZ2/STARD4/INSIG1	7
WP_OREXIN_RECEPTOR_PATHWAY	WP_OREXIN_RECEPTOR_PATHWAY	7/582	154/40755	0.00685996	0.0426425	0.0303145	NPAS4/LDLR/PPARG/CXCL8/CXCL2/LAMA2/RUNX1T1	7
REACTOME_CDC42_GTPASE_CYCLE	REACTOME_CDC42_GTPASE_CYCLE	7/582	155/40755	0.00709849	0.0438201	0.0311517	VANGL1/STARD13/SRGAP3/ARHGEF26/ARAP2/PLEKHG4B/PAK3	7
WP_MESODERMAL_COMMITMENT_PATHWAY	WP_MESODERMAL_COMMITMENT_PATHWAY	7/582	155/40755	0.00709849	0.0438201	0.0311517	PBX1/DKK1/TCF4/MEIS1/RARB/PITX2/ZFHX4	7
BIOCARTA_PDGF_PATHWAY	BIOCARTA_PDGF_PATHWAY	3/582	28/40755	0.00727853	0.0444703	0.031614	STAT1/PDGFRA/RASA1	3
REACTOME_GPCR_LIGAND_BINDING	REACTOME_GPCR_LIGAND_BINDING	14/582	463/40755	0.00736206	0.0448969	0.0319172	TAS1R3/CCL5/GCG/GPR35/WNT5A/NMU/CXCL8/CXCL3/CXCL2/PTGER4/GNG11/GNGT1/ANXA1/LPAR1	14
REACTOME_SIGNALING_BY_INTERLEUKINS	REACTOME_SIGNALING_BY_INTERLEUKINS	14/582	463/40755	0.00736206	0.0448969	0.0319172	IL24/RAG1/LGALS9/CCL5/MAP2K6/STAT1/CXCL8/CXCL2/MAPK10/LMNB1/TWIST1/COL1A2/ANXA1/IL1RAPL1	14
REACTOME_SIGNALING_BY_PTK6	REACTOME_SIGNALING_BY_PTK6	4/582	54/40755	0.00740781	0.0450239	0.0320075	NRG4/EGF/RASA1/NRG1	4
REACTOME_ACTIVATION_OF_ANTERIOR_HOX_GENES_IN_HINDBRAIN_DEVELOPMENT_DURING_EARLY_EMBRYOGENESIS	REACTOME_ACTIVATION_OF_ANTERIOR_HOX_GENES_IN_HINDBRAIN_DEVELOPMENT_DURING_EARLY_EMBRYOGENESIS	6/582	120/40755	0.00767963	0.0460636	0.0327466	PBX1/MEIS1/RARB/H2BC6/H2BC5/H4C11	6
REACTOME_PLATELET_HOMEOSTASIS	REACTOME_PLATELET_HOMEOSTASIS	5/582	86/40755	0.0078788	0.0464098	0.0329928	PRKG1/GUCY1A1/PDE10A/GNG11/GNGT1	5
REACTOME_REGULATION_OF_CHOLESTEROL_BIOSYNTHESIS_BY_SREBP_SREBF	REACTOME_REGULATION_OF_CHOLESTEROL_BIOSYNTHESIS_BY_SREBP_SREBF	4/582	55/40755	0.00790038	0.0464098	0.0329928	CHD9/FASN/HELZ2/INSIG1	4
REACTOME_DOWNREGULATION_OF_ERBB2_SIGNALING	REACTOME_DOWNREGULATION_OF_ERBB2_SIGNALING	3/582	29/40755	0.00803341	0.0464098	0.0329928	NRG4/EGF/NRG1	3
REACTOME_DOWNSTREAM_SIGNAL_TRANSDUCTION	REACTOME_DOWNSTREAM_SIGNAL_TRANSDUCTION	3/582	29/40755	0.00803341	0.0464098	0.0329928	STAT1/PDGFRA/RASA1	3
REACTOME_MYOGENESIS	REACTOME_MYOGENESIS	3/582	29/40755	0.00803341	0.0464098	0.0329928	CDON/MAP2K6/TCF4	3
REACTOME_TP53_REGULATES_METABOLIC_GENES	REACTOME_TP53_REGULATES_METABOLIC_GENES	5/582	87/40755	0.00826342	0.0464098	0.0329928	SESN3/TP63/MT-CO1/MT-CO2/MT-CO3	5
WP_ACUTE_VIRAL_MYOCARDITIS	WP_ACUTE_VIRAL_MYOCARDITIS	5/582	87/40755	0.00826342	0.0464098	0.0329928	STAT1/TLR3/RASA1/LAMA2/DMD	5
PID_VEGF_VEGFR_PATHWAY	PID_VEGF_VEGFR_PATHWAY	2/582	10/40755	0.00849134	0.0464482	0.03302	NRP1/VEGFC	2
REACTOME_PI3K_EVENTS_IN_ERBB4_SIGNALING	REACTOME_PI3K_EVENTS_IN_ERBB4_SIGNALING	2/582	10/40755	0.00849134	0.0464482	0.03302	NRG4/NRG1	2
WP_ALLOGRAFT_REJECTION	WP_ALLOGRAFT_REJECTION	5/582	89/40755	0.00907132	0.0489662	0.0348101	STAT1/PECR/PDGFRA/CXCL8/HLA-DMB	5
WP_HAIR_FOLLICLE_DEVELOPMENT_CYTODIFFERENTIATION_PART_3_OF_3	WP_HAIR_FOLLICLE_DEVELOPMENT_CYTODIFFERENTIATION_PART_3_OF_3	5/582	89/40755	0.00907132	0.0489662	0.0348101	DKK1/TCF4/WNT5A/LRIG1/TP63	5
WP_EGFEGFR_SIGNALING_PATHWAY	WP_EGFEGFR_SIGNALING_PATHWAY	7/582	163/40755	0.00923361	0.0497602	0.0353745	STAT1/CBLB/EGF/RASA1/GJA1/TWIST1/MT-CO2	7
