# Supplementary material for: Identification of a novel minor-groove DNA binder that represses mitochondrial gene expression and induces apoptosis in highly aggressive leiomyosarcoma cells
Source: Cell Death Discov. 2025 Nov 10;11:524. doi: 10.1038/s41420-025-02803-3 (PMC12603272; doi:10.1038/s41420-025-02803-3)
Supplement: Supplementary file 9 — Table S7 [file 41420_2025_2803_MOESM9_ESM.xlsx]

## Sheet: 6hrs_fc
UP_U6XvsUC_lfc	log2FoldChange	padj	DN_U6XvsUC_lfc	log2FoldChange	padj
RGS16	1.113457	1.769035e-03	MTND2P28	-1.3467	1.30303e-39
G0S2	1.414506	4.672505e-21	DHRS3	-1.75001	3.05285e-05
PLXNA2	1.436920	6.006908e-51	PADI1	-1.60821	0.0029647
AURKAP1	1.738066	1.336623e-02	ZNF436-AS1	-1.05884	0.000274252
OR14K1	1.440118	2.954619e-05	FAM167B	-1.33376	0.00103826
NLRP3	1.003803	1.849143e-03	RIMS3	-1.36287	7.98967e-08
ANKRD1	2.225558	2.536290e-06	ARTN	-1.68171	0.00428513
BEST1	1.136380	6.164201e-04	SAMD13	-1.39937	0.00137219
BIRC3	1.625328	1.459579e-05	SLC16A4	-1.0177	0.021215
BIRC2	1.271645	4.239412e-25	BCAN-AS1	-1.52337	0.00263194
MMP3	1.068757	3.078412e-02	AIM2	-1.20778	4.21797e-07
USP2-AS1	1.087250	2.538209e-05	OLFML2B	-1.01906	2.52121e-07
LINC02551	1.852553	3.106610e-04	F11R	-1.15268	1.20226e-07
AMIGO2	1.454296	1.475846e-25	LINP1	-1.1764	0.0016807
RPSAP52	1.688942	1.582371e-04	LINC00707	-1.0658	0.00423814
KITLG	1.326231	2.707820e-21	DEPP1	-1.33229	0.00292467
EID3	1.197741	3.553104e-06	VSIR	-1.2557	0.000145829
GPR68	1.790478	1.564187e-04	IFIT1	-1.20259	7.52478e-09
SCG5	1.559805	1.117014e-04	OLMALINC	-1.01778	0.0022864
LINC01583	1.018263	4.064391e-07	SLC22A18	-1.13101	1.87848e-07
MT1X	1.025291	5.068860e-12	MIR210HG	-1.74076	7.25011e-09
SLC7A5	1.201736	2.548012e-17	SESN3	-1.09379	0.00804359
KRTAP2-1	1.300531	2.895070e-03	METTL7A	-1.41781	6.32319e-09
KRTAP2-2	1.326023	1.523445e-03	TMEM119	-1.61273	0.0047019
KRTAP2-3	1.258716	8.479612e-04	SERPINA3	-2.21517	2.34667e-05
KRTAP2-4	1.250543	1.665213e-03	LINC02298	-1.00509	0.0294684
NOG	1.514511	2.710891e-11	CLDN7	-1.03575	0.00252522
SMAD7	1.747470	3.043894e-15	SOX15	-1.45095	4.02635e-09
ALPK2	1.310896	6.352781e-04	EVI2B	-1.68697	1.5769e-07
SERPINB2	1.525681	1.448548e-06	COLEC12	-1.05405	0.00279316
ANGPTL4	1.664215	1.117014e-04	SLC14A1	-1.29758	0.00402139
RELB	1.163004	3.339658e-12	CCDC102B	-1.29626	1.59243e-07
POLR1G	1.046455	2.337462e-09	CAPS	-1.13119	0.00145136
IL11	1.017404	1.293080e-04	PROM2	-1.00378	0.000879107
LINC01943	1.687214	1.435540e-03	CALCRL	-1.25704	0.00259355
UBE2F-SCLY	1.969263	4.890351e-03	COL3A1	-1.46566	2.80652e-06
TGM2	1.187607	1.253697e-21	CAVIN2	-2.33881	3.13971e-11
TRPM2	1.548194	2.114018e-04	ERBB4	-1.51567	4.22767e-09
SKIL	1.100861	9.655921e-32	PLCD4	-1.46985	4.0408e-07
BMP6	1.411317	1.595582e-05	FER1L4	-1.85925	3.456e-05
TMEM217	1.054511	1.523445e-03	LINC01275	-1.34496	0.00237055
SGK1	1.084007	4.944349e-04	OPRL1	-1.54694	2.44263e-06
AKAP12	1.312095	7.539067e-23	TRANK1	-1.05708	3.65964e-06
INHBA	1.960400	5.915099e-26	LIMD1-AS1	-1.08509	0.0007783
IGFBP3	2.019496	1.520697e-04	ARHGEF3	-1.02023	6.72725e-05
SERPINE1	2.194975	6.770238e-10	LINC01182	-1.78748	1.28289e-05
KDM7A-DT	1.017113	3.667784e-04	LINC02475	-1.40995	0.000211688
STC1	1.247229	4.556681e-06	CCNG2	-1.12608	3.66235e-08
PDCD1LG2	1.138245	2.800486e-07	SAP30-DT	-1.65253	6.17762e-11
SLC28A3	1.232646	5.726997e-03	PURPL	-1.10019	4.92659e-10
TRAF1	1.079916	1.769035e-03	OCLN	-1.0142	0.000861822
MT-RNR1	1.896929	1.090850e-12	MTND6P4	-2.35502	4.12636e-13
MT-RNR2	1.363214	3.035206e-19	MXD3	-1.04723	2.29587e-09
AKR1C7P	1.695462	6.898011e-03	TFAP2A-AS1	-1.44717	3.41715e-05
SSTR1	1.584900	7.388343e-25	ZNF204P	-1.60674	0.00042275
BCL2A1	1.174960	4.537169e-05	PRICKLE4	-1.17226	0.00523235
			BMP5	-1.65771	0.000448672
			SCIRT	-1.23012	0.00252609
			PNRC1	-1.23285	5.3569e-09
			SLC2A12	-1.78914	4.40862e-10
			MACC1	-1.44457	3.03795e-12
			HOTTIP	-1.18201	6.81258e-06
			LINC00957	-1.44612	0.0079474
			SEMA3D	-1.13565	6.22942e-12
			GTF2IP7	-1.21169	0.00252721
			UPK3BL1	-2.34043	1.24599e-18
			CHRM2	-2.10851	2.70782e-21
			WEE2-AS1	-1.48976	0.00429653
			DENND2A	-1.76309	9.04962e-12
			GIMAP2	-1.09561	1.16189e-05
			EYA1	-1.12383	9.44206e-11
			RHPN1	-1.17939	0.000912873
			CDKN2B	-1.10847	1.92878e-06
			CA9	-1.8256	0.000461461
			SHOC1	-1.2449	0.00108928
			NTNG2	-1.34749	0.000109329
			NOXA1	-1.2595	0.0010966
			LINC02154	-1.05612	2.28895e-09
			MT-ND1	-1.05008	6.78766e-49
			MT-TI	-1.17736	5.26851e-06
			MT-TQ	-1.86006	1.14744e-09
			MT-TM	-1.39085	9.09369e-05
			MT-ND2	-1.44159	1.87567e-64
			MT-TW	-2.40395	4.31559e-09
			MT-TA	-3.35661	3.33561e-17
			MT-TC	-1.41034	2.06802e-14
			MT-TY	-1.40866	2.28376e-18
			MT-TD	-1.52849	2.5289e-05
			MT-TK	-1.7942	1.44101e-06
			MT-ATP8	-1.02137	5.59829e-20
			MT-ATP6	-1.01525	4.24158e-26
			MT-CO3	-1.1109	8.1295e-23
			MT-TG	-3.29103	1.12015e-17
			MT-TH	-1.24158	0.000469231
			MT-ND6	-2.17675	5.8129e-46
			MT-TE	-3.50428	6.72766e-39
			MT-TT	-2.48101	1.1986e-15
			MT-TP	-3.06	2.0181e-20
			BRINP3	-1.28077	2.2466e-05
			PPARGC1A	-2.46068	0.000111701
			PCDH18	-1.27115	2.66742e-09
			CDH9	-1.52863	1.67543e-10
			ADGRF1	-1.40371	2.65258e-05
			AGMO	-1.40226	7.92438e-05
			ABCB5	-2.05859	0.000964128
			HGF	-1.16411	0.00305329
			ELAVL2	-1.32052	0.00772559
			RASSF9	-1.48349	0.00189241
			XKR3	-1.01266	0.00389609

## Sheet: 18hrs_fc
UP_U18XvsUC_lfc	log2FoldChange	padj	DN_U18XvsUC_lfc	log2FoldChange	padj
PRKCZ	1.32492	0.0092411	MTND2P28	-1.815522	3.326223e-72
SYTL1	1.93508	0.000570916	MTCO1P12	-1.148054	2.324620e-05
SESN2	2.73515	9.7588e-45	MTCO2P12	-1.318483	1.015185e-03
COL16A1	1.01045	6.87996e-07	MTATP8P1	-1.665113	6.309036e-11
ZNF362	1.30891	9.51279e-28	MTATP6P1	-2.112782	8.255680e-75
RIMKLA	1.63724	0.000282636	MTCO3P12	-2.071584	3.238077e-07
SLC6A9	1.57863	9.88989e-20	LRRC38	-1.588970	2.522933e-10
DYNLT4	1.36333	0.0256143	TMEM35B	-1.047862	7.111925e-09
RRAS2P1	1.25791	0.00916302	TSPAN1	-1.246485	2.491736e-07
CALR4P	1.61447	0.000235652	CDKN2C	-1.099272	1.871027e-14
LINC01359	1.26616	0.0211329	ZSWIM5	-1.454781	7.836346e-03
SLC2A3P2	3.4392	0.00108536	PLPP3	-1.044693	1.503638e-11
GADD45A	1.03707	1.93973e-15	IFI44L	-1.299183	3.271054e-04
CTH	1.91569	2.4963e-19	IFI44	-1.851859	1.785264e-23
NEGR1	1.01193	1.05473e-17	GBP1	-1.765860	9.254781e-08
ST6GALNAC3	1.20255	1.68164e-06	GBP2	-1.430580	1.615474e-07
PSAT1P3	1.74221	0.00522822	GBP7	-1.368908	8.132888e-03
LMO4	1.17065	2.74562e-45	GBP4	-2.335774	1.050650e-08
ELAPOR1	1.70681	5.0511e-08	EPHX4	-1.417167	2.740991e-05
SARS1	1.22396	6.00638e-59	PLPPR5	-1.923536	1.008769e-02
NGF	3.68141	1.41022e-05	FRRS1	-1.248037	7.662267e-08
PHGDH	1.33018	1.25744e-15	RBM15-AS1	-1.123523	1.895979e-02
FLG	1.80547	1.35008e-05	SLC16A4	-1.420586	3.244236e-03
TUFT1	1.31203	0.000408407	BCAN-AS1	-1.080485	1.277485e-02
TDRKH-AS1	1.87595	3.0615e-06	RGS4	-1.615292	6.385727e-07
ADAMTSL4	1.02689	0.000308099	HSD17B7	-1.000875	1.463262e-15
BCAN	1.58035	5.35476e-05	SELL	-1.485874	1.327444e-02
PEAR1	1.15529	3.13421e-06	PLA2G4A	-1.179410	6.873353e-08
ARHGEF2	1.1103	5.35587e-21	CFH	-1.336627	1.291198e-06
PAPPA2	2.69467	9.44697e-06	RGS13	-1.868765	2.812760e-06
RGS16	1.06877	0.00156395	RGS7	-3.099286	9.779175e-19
PTGS2	1.90536	6.15016e-13	LINC00705	-1.213830	2.653983e-09
PACERR	2.31977	1.7732e-06	MANCR	-1.862072	6.618751e-22
INAVA	2.74021	0.00123748	LINP1	-2.785392	7.678571e-14
FMOD	1.5531	0.00118169	LINC00707	-4.495419	1.893701e-28
DYRK3	1.08963	7.90244e-14	FZD8	-1.440399	8.521245e-38
G0S2	1.39968	1.53096e-21	LNCAROD	-1.090064	5.753291e-03
LAMB3	1.0754	1.02591e-22	DKK1	-1.758967	9.042688e-41
PLXNA2	1.12919	3.37589e-32	CTNNA3	-1.478350	5.359511e-07
HHAT	1.48389	3.73556e-15	LRRTM3	-1.043873	2.333091e-07
KCNH1	1.81981	3.7948e-05	MYPN	-1.407946	1.302433e-06
ATF3	1.73212	4.46355e-31	ANKRD22	-2.753834	6.953290e-04
TGFB2	1.33167	1.17944e-19	FAM24B	-1.865809	1.140406e-24
LYPLAL1-DT	1.7609	3.84049e-24	MIR210HG	-1.010911	3.418702e-04
DUSP10	1.05488	1.21372e-11	E2F8	-1.398814	3.369863e-15
CDC42BPA	1.23957	1.02441e-33	RAB38	-1.653965	1.060643e-07
KIF26B	1.4128	0.00472315	CTSC	-1.334655	6.716488e-20
OR14K1	1.64011	6.24076e-07	HSPA8	-1.349755	6.974822e-21
CUBN	1.5788	2.00078e-08	WNT5B	-1.190382	8.996789e-04
ITGB1-DT	1.85887	3.16836e-21	HSPA8P5	-1.034592	2.789120e-03
ANXA8	4.48731	7.50161e-05	C3AR1	-2.544931	6.378345e-06
UNC5B	2.27058	1.98514e-09	CNTN1	-1.845514	1.238248e-02
DDIT4	2.9728	1.07014e-14	OTOGL	-3.097800	4.837360e-05
PLAU	1.24991	5.91479e-20	PTPRQ	-2.100802	1.680631e-07
LINC00595	1.62101	0.0161092	HSPH1	-1.003470	1.550273e-16
ANKRD1	2.78421	8.06312e-10	MAB21L1	-1.152305	1.199884e-04
SORBS1	1.36802	3.62183e-05	TRPC4	-1.038266	7.969247e-06
CFAP43	1.83067	0.00374963	FREM2	-1.709695	4.863322e-03
PDCD4	1.1588	1.41266e-29	LPAR6	-1.577980	6.977592e-04
PDCD4-AS1	1.23763	5.45565e-06	KCTD12	-1.296330	1.697563e-14
ABLIM1	1.3437	0.00120969	LMO7	-1.442833	1.230321e-35
C11orf21	1.27404	0.0152883	EFNB2	-1.044692	8.017275e-22
CARS1	1.03022	5.74953e-22	LINC00452	-1.045933	8.170694e-06
CEND1	1.82255	5.24305e-09	NOVA1	-1.013159	1.017486e-08
STK33	1.41245	0.00650005	LINC01551	-1.560454	4.514526e-14
ARNTL	1.65274	2.19649e-22	FOXG1	-1.393955	5.585751e-34
SLC43A1	1.11348	2.84479e-17	LINC02302	-1.176033	1.432625e-02
MYRF	1.1517	1.07263e-07	HSPA2	-1.034434	6.383296e-05
BEST1	4.42586	1.79831e-48	GPR65	-2.547567	7.886579e-08
RCOR2	1.42432	1.38304e-05	WHAMMP2	-1.182988	3.761807e-04
PDE2A	1.79537	0.00682891	MINAR1	-1.133310	8.733747e-05
FTH1P16	1.01986	0.00332854	ST20-MTHFS	-1.136741	3.432449e-03
POU2F3	3.83316	6.48676e-05	SV2B	-1.210048	2.479266e-02
C1QTNF5	1.06363	1.74801e-06	NR2F2	-1.080687	1.592833e-25
USP2-AS1	1.26209	3.18455e-07	CHST4	-2.080969	1.731933e-03
LINC02551	1.57586	0.000936572	HAS3	-2.102692	6.604586e-20
CCND2-AS1	1.52291	0.00784606	TRPV2	-1.802461	1.048482e-13
GABARAPL1	1.01442	1.65379e-09	EVI2B	-4.227263	1.031189e-40
SPX	3.57778	0.000506542	EVI2A	-1.778206	9.999778e-17
BCAT1	1.17647	9.77265e-59	RDM1	-1.035769	4.129458e-06
AMIGO2	2.07159	6.92264e-53	SOCS3	-1.113824	1.016984e-17
CCDC184	2.44746	1.71962e-05	GAPLINC	-1.355527	1.423984e-02
KRT81	1.02199	0.00199285	RAB27B	-1.171877	6.224422e-09
HOXC5	1.01053	0.000104166	NEDD4L	-1.076646	6.532625e-12
INHBE	4.53147	1.35616e-26	ATP8B1	-1.139776	5.182249e-11
NDUFA4L2	1.1191	0.00997864	DSEL	-1.531264	1.503255e-52
DDIT3	2.63324	1.29646e-62	CCDC102B	-1.447103	1.157632e-09
RPSAP52	2.41682	1.37842e-08	C2orf74	-1.427423	7.621736e-09
E2F7	1.08667	1.5943e-23	LINC01812	-1.810884	2.106353e-05
NTN4	1.46108	3.08782e-43	MTATP8P2	-1.998202	1.817085e-08
ALDH1L2	2.19128	3.11483e-09	PROM2	-1.125716	1.108628e-04
TCP11L2	2.51038	7.73426e-34	CREG2	-1.001996	1.764071e-03
TRPV4	1.40126	0.00679525	LRP1B	-2.253580	3.967991e-03
OASL	1.17671	0.00376357	CALCRL	-1.295859	1.192828e-03
HIP1R	1.21038	3.89176e-27	COL3A1	-1.800286	2.139073e-09
SLC7A7	2.04848	3.34362e-06	CAVIN2	-2.927064	1.541710e-17
DHRS2	1.20112	3.75605e-09	ERBB4	-2.659688	8.031208e-27
PCK2	2.0602	6.89267e-35	FBXO36	-1.223853	1.547795e-03
MIA2	1.1764	3.89895e-26	RAD21L1	-3.596076	9.719134e-15
DACT1	2.82392	2.56384e-09	MACROD2	-1.449443	3.585329e-17
LTBP2	1.0534	1.42742e-13	MYLK2	-1.080760	3.481604e-03
RPS6KL1	1.88194	1.57051e-19	PEDS1-UBE2V1	-16.129548	4.246043e-32
JDP2-AS1	3.16274	0.000663603	LINC01684	-1.619194	1.833633e-07
JDP2	2.70721	1.13373e-25	LINC00161	-2.907889	5.069921e-08
ZC2HC1C	1.11036	0.000157999	B3GALT5	-1.353011	2.018976e-06
LINC02288	1.95096	0.000547353	SMTN	-1.104221	2.122009e-18
GTF2A1	1.10962	2.00197e-26	PLCL2	-1.392911	7.780648e-22
GPR68	1.96499	1.31366e-05	ZNF385D	-1.064137	5.354996e-06
FBLN5	1.75752	1.47218e-16	ABHD14A-ACY1	-1.303500	1.351288e-02
BCL11B	1.03085	0.00238958	ROBO2	-1.032598	2.583660e-05
WARS1	1.44181	2.25903e-33	CADM2	-1.127357	9.654753e-03
TNFAIP2	1.5421	5.46863e-13	EPHA6	-1.857091	5.357113e-06
SCG5	2.88189	7.24199e-14	COL8A1	-2.324420	5.724449e-25
PAK6	1.6517	0.0195535	MYH15	-1.388182	2.766584e-12
CHAC1	2.83272	1.03179e-10	TM4SF1	-1.019292	3.531266e-15
GCOM1	1.1208	2.40605e-05	CPA3	-3.568234	4.944170e-14
MYZAP	1.05733	3.50835e-10	TNFSF10	-1.080216	2.192858e-02
LINC01583	3.69387	6.36947e-89	PEX5L	-1.255067	1.405934e-11
PLIN1	1.95466	1.44539e-05	TMEM156	-1.574053	1.402916e-06
IGF1R	1.05362	3.29775e-32	EPHA5	-1.771302	9.438978e-26
SPATA41	1.18744	0.0221886	ENAM	-3.677650	1.194062e-04
ALDH1A3	1.05777	8.94682e-16	EREG	-1.001827	8.098800e-03
VASN	1.19531	7.08666e-08	FGF5	-1.321273	8.296618e-05
NPIPA8	1.66284	0.000701178	GPAT3	-1.164312	3.814722e-17
GPRC5B	1.78672	0.0105653	ARHGAP24	-1.221876	3.324910e-15
GPT2	1.23885	9.3689e-21	HERC6	-1.017023	5.548050e-09
NUPR1	1.92629	1.33649e-10	BMPR1B	-1.727321	4.973793e-03
ADGRG1	1.38111	2.05243e-15	BANK1	-1.010029	1.042901e-03
MT1X	1.07803	1.50303e-13	ELOVL6	-1.176112	6.167447e-27
AARS1	1.14528	1.46119e-26	CFI	-5.000463	1.712324e-13
PKD1L2	1.01116	0.00909983	PRSS12	-1.349638	2.669840e-36
LINC01081	3.12559	0.000270807	PCDH10	-2.427570	1.402257e-21
GSE1	1.08941	2.78282e-19	PCDH10-DT	-1.528965	1.292420e-10
SLC7A5	1.82399	4.25624e-40	FHIP1A	-1.305627	1.651758e-17
ZNF469	1.48599	0.00395828	GUCY1B1	-1.159063	2.288629e-10
XAF1	1.58528	7.34174e-11	GASK1B	-1.459446	3.159039e-04
SPNS3	8.55758	1.508e-06	FSTL5	-1.155009	5.457313e-06
ACAP1	1.16611	0.00347577	TLL1	-1.311928	1.827332e-35
FGF11	4.127	0.00202152	ANXA10	-1.770186	2.500991e-05
ALOXE3	2.60001	7.63844e-14	TENM3-AS1	-4.358526	7.559801e-08
NATD1	1.16259	3.27907e-14	CDH18	-1.423806	1.815251e-05
KCNJ12	2.28843	0.0179743	IL7R	-1.956061	5.612154e-09
LINC02693	1.27817	4.16861e-24	PRLR	-2.040304	1.006553e-07
SLFN5	1.58304	1.40085e-46	PTGER4	-1.211272	1.886696e-08
KRT34	1.13622	1.83553e-06	FST	-1.607001	2.033802e-33
NBR2	1.50355	3.13469e-10	IL31RA	-1.852279	6.297834e-15
ITGB3	1.25107	0.000196348	ESM1	-2.988400	2.342557e-13
RUNDC3A-AS1	1.27899	2.63973e-05	OCLN	-1.265886	1.953822e-05
ADAM11	1.00906	0.00211384	TMEM171	-1.743383	3.645832e-06
LRRC37A17P	1.61681	0.00866207	XRCC4	-1.042488	3.245231e-15
LRRC46	1.00235	1.23699e-05	ARL14EPL	-1.813921	6.372960e-03
HOXB5	1.26467	1.5561e-19	LMNB1	-1.111396	2.870484e-19
HOXB9	2.01381	0.00173562	MTND6P4	-3.184738	2.798818e-23
SAMD14	2.04814	7.65343e-06	MTND5P11	-1.785628	4.334585e-08
CACNA1G	1.23988	2.40537e-06	MTND4P12	-1.217185	2.687021e-05
ANKFN1	1.02857	9.96659e-12	PCDHB19P	-1.025253	2.706380e-02
NOG	1.93235	9.91982e-19	KIF20A	-1.427995	6.961528e-21
ERN1	1.14716	1.14741e-26	PCDHGB3	-1.215452	8.662072e-03
MAP2K6	1.00084	0.0326327	PCDHGA11	-1.120349	1.791624e-02
ABCA10	3.79833	1.7415e-36	PCDHGB7	-1.385566	3.133590e-12
C1QTNF1	2.11676	0.000422249	FGF1	-1.708915	3.734564e-14
GATA6-AS1	2.18348	4.77152e-06	C1QTNF2	-1.241005	2.485960e-02
GATA6	1.33623	5.34516e-15	PRR7-AS1	-1.236943	2.887330e-11
MOCOS	1.69679	7.49588e-33	DCDC2	-2.016967	2.844042e-06
SMAD7	1.86916	4.65431e-18	H1-2	-1.049426	1.563218e-08
ALPK2	3.43136	4.54879e-21	BTN3A2	-1.510898	2.284626e-10
ANKRD24	1.32944	3.9876e-05	HCP5	-2.306875	4.751342e-03
CNN1	1.21474	4.66892e-07	HSPA1A	-1.750056	2.518676e-39
CEBPG	1.30244	3.81849e-29	HSPA1B	-1.782578	3.068756e-36
GDF15	3.99392	2.18918e-06	BMP5	-2.149596	3.119215e-06
IFI30	1.31479	2.94369e-16	COL19A1	-1.127787	1.131863e-02
SBSN	1.21799	0.00800791	VNN1	-1.569447	2.503658e-03
GRIK5	1.15478	2.13101e-06	MYB	-1.593608	1.296299e-09
CEACAM19	2.21786	7.44281e-13	ADGRG6	-1.400135	4.233267e-34
FOSB	1.03557	2.13709e-05	STX11	-1.112511	5.641652e-09
MEIOSIN	2.05138	0.00556611	MYCT1	-1.329027	4.285421e-13
NPAS1	1.16453	0.00147341	SDK1	-1.495921	2.173028e-13
BBC3	1.35278	2.94586e-08	HSPA8P8	-1.228961	2.236646e-03
LMTK3	1.22429	0.00140862	LINC01176	-1.060332	5.593034e-03
FUT1	3.58018	1.48676e-16	PDE1C	-2.406735	2.230725e-44
GRIN2D	2.50308	6.00095e-08	ANLN	-1.463838	2.704724e-23
ZNF582	1.31383	0.000372008	SEMA3E	-1.869932	6.726526e-24
IL11	1.26587	4.94608e-07	PCLO	-1.033203	2.587121e-19
ZNF419	1.25613	1.33754e-16	SEMA3D	-2.636387	7.614307e-63
ZNF773	1.0847	3.67199e-10	GTF2IP7	-1.235516	1.254000e-03
MATN3	1.55503	0.00056759	PTTG1IP2	-7.118629	5.278968e-05
ADGRF3	2.13824	1.09143e-08	C7orf61	-1.228237	8.067186e-03
GAREM2	1.14407	0.00445161	LRRC17	-1.138425	9.144995e-18
PLB1	1.13307	0.00207647	SLC26A4	-1.145722	1.917783e-04
TOGARAM2	1.58773	9.47191e-09	COMETT	-1.616001	1.666995e-02
CDC42EP3	1.69928	2.84716e-40	POT1-AS1	-2.414700	2.318687e-03
BCL11A	1.35407	1.37345e-13	CPA4	-2.386901	3.588176e-38
SLC1A4	1.60037	4.74669e-23	LINC00513	-1.546745	8.892753e-12
ANKRD53	1.23183	0.0163851	CHRM2	-3.354341	1.870979e-51
LINC01293	1.25027	0.00966961	TRBV12-4	-1.341107	4.584556e-06
LINC01291	1.03519	0.0254377	MGAM	-1.417155	1.978497e-10
MTHFD2	1.44139	9.16296e-81	INSIG1	-1.271276	1.204965e-04
LINC01943	1.96116	0.000119072	ADAM32	-1.197523	3.909605e-04
NPAS2	1.22317	3.2454e-21	SFRP1	-1.134868	3.741008e-25
THORLNC	1.34513	0.00643931	TOX	-1.121052	2.061165e-08
GYPC	1.11907	6.22211e-12	EYA1	-1.089858	9.625134e-11
DPP4	2.4303	8.21093e-06	PKIA	-1.025702	3.150645e-16
ERICH2	2.50934	7.34714e-28	IARS2P1	-1.143172	1.932584e-03
HOXD4	1.02085	0.000295385	RIMS2	-2.266122	5.844922e-11
CHROMR	1.09204	9.08187e-17	HAS2	-1.112876	3.203419e-04
ZNF385B	3.30744	1.20012e-05	TMEM71	-1.650074	1.539454e-07
HECW2	1.44543	6.9271e-13	LURAP1L-AS1	-1.136726	1.131966e-04
KLF7	1.10456	1.74465e-17	IFNE	-1.110047	1.502563e-05
MYOSLID	1.68526	6.61916e-08	CA9	-1.255431	6.028377e-03
DIRC3-AS1	2.0982	8.86314e-18	LPAR1	-2.271623	8.577691e-57
SERPINE2	2.45874	3.00079e-21	NTNG2	-1.247276	1.478630e-04
DAW1	1.05888	0.007564	GRPR	-1.254991	1.696774e-07
PID1	2.5181	5.09999e-35	MT-ND1	-1.023171	1.168564e-47
KLHL30-AS1	4.41923	3.5198e-07	MT-ND2	-1.769131	1.084419e-98
ASB1	1.15648	9.42611e-62	MT-TW	-1.863592	1.435023e-06
TRIB3	2.51645	9.39077e-42	MT-TA	-2.121970	8.326518e-09
SPEF1	2.94084	6.22857e-10	MT-TC	-1.827957	2.770076e-24
TGM2	1.5087	1.57274e-35	MT-TY	-1.889545	3.208429e-33
MMP9	3.48823	0.00257236	MT-CO1	-1.367673	1.981807e-36
NEURL2	1.82135	0.000243995	MT-CO2	-1.853085	1.873450e-40
LINC01270	1.32236	1.2488e-09	MT-TK	-1.371644	7.348185e-05
CEBPB	1.41196	1.6281e-11	MT-ATP8	-2.388429	5.512560e-109
NFATC2	1.40454	1.26085e-05	MT-ATP6	-2.327072	2.744826e-138
SALL4	1.34426	0.00627281	MT-CO3	-2.384499	2.001827e-105
KCNG1	2.16266	0.000108499	MT-TG	-3.420678	1.776880e-19
PMEPA1	1.0083	0.00125595	MT-ND3	-2.307087	3.858818e-55
NKILA	1.68582	0.000532122	MT-ND4L	-1.731047	5.686848e-43
SLCO4A1-AS2	1.08544	0.00171823	MT-ND4	-1.631184	3.990576e-45
SH3BGR	2.56236	7.72597e-20	MT-TH	-1.847213	1.583669e-07
CBS	1.79308	2.56073e-17	MT-TS2	-1.591891	6.526409e-03
TRPM2	2.1071	1.38236e-07	MT-ND5	-2.109350	6.708675e-57
CLTCL1	1.57138	4.30687e-35	MT-ND6	-3.217083	2.377842e-101
RTN4R	1.12146	0.0281658	MT-TE	-2.923255	1.188312e-28
HMOX1	1.32762	6.19377e-05	MT-CYB	-2.170057	6.319568e-105
FBLN1	2.6905	0.00877838	MT-TT	-2.680969	9.808308e-19
PANX2	2.65954	2.51718e-06	MT-TP	-2.537505	1.808193e-15
KLHDC7B	4.72284	5.01867e-18	S100G	-1.660565	3.568855e-03
FBLN2	1.1301	8.47933e-05	TFDP1P2	-1.467451	2.089547e-02
THRB	3.17187	7.2127e-13	LINC01204	-1.377484	5.880577e-22
CCK	1.63205	7.26503e-10	KCNE5	-1.165470	1.758236e-02
CCR5AS	1.24124	0.000736351	HSPA8P1	-1.334295	5.279471e-04
ALS2CL	1.40499	0.00031343	APLN	-1.083357	7.090205e-07
UCN2	1.84573	9.88487e-10	PLAC1	-1.055321	1.301212e-07
COL7A1	2.04664	6.53188e-12	SPANXA1	-1.139515	6.889150e-17
PXK	1.06889	7.35403e-18	SPANXA2	-1.126806	5.376505e-16
PHLDB2	1.45992	8.01007e-61	ST6GALNAC5	-1.037032	2.434304e-08
FAM86JP	1.00797	6.08052e-11	BRINP3	-1.816210	4.029302e-10
KLF15	2.07795	0.000144479	CFHR1	-1.739726	5.130947e-03
MRAS	1.86373	9.78084e-12	XDH	-1.750056	1.781214e-09
ARHGEF26-AS1	1.39158	0.00220686	DHRS9	-1.627842	1.770866e-12
PLCH1	2.59068	3.28721e-06	FSIP2	-2.018478	3.078928e-06
SKIL	1.09559	2.52499e-32	HTR1F	-1.335707	5.578897e-04
KLHL24	1.0048	4.5484e-11	LINC02085	-1.337003	2.199347e-06
ETV5	1.3711	2.08675e-30	LINC01192	-3.668019	6.546984e-04
MASP1	2.22029	0.000645358	LINC01085	-1.129373	2.571116e-07
LRRC15	2.16723	0.0015478	PCDH18	-1.175471	1.201847e-08
C4orf19	1.46443	1.0665e-19	IL15	-1.035467	1.935369e-05
N4BP2	1.06874	4.98318e-17	LINC01179	-1.077761	6.018844e-04
CXCL2	1.85922	6.87195e-12	CDH9	-1.972008	1.390987e-17
SLC7A11	1.53545	3.74626e-50	LINC02103	-7.352997	1.577537e-05
EDNRA	1.04407	0.00245527	LINC02104	-2.492331	9.957382e-10
GDNF	1.32538	0.000338439	PDZPH1P	-1.365983	1.277657e-02
ZBED3-AS1	1.19847	1.27571e-09	PRR16	-1.175462	1.022916e-13
JMY	1.12217	1.88722e-21	H3C3	-1.163023	7.280882e-04
LUCAT1	1.79267	0.000674708	ADGRF1	-1.531217	1.777481e-06
TSLP	2.01216	1.46326e-15	VTA1P1	-1.046903	1.197873e-14
TGFBI	1.2761	3.34809e-07	MEOX2	-2.985267	2.521268e-04
SYNPO	1.15806	1.57281e-14	ABCB5	-2.682584	1.420857e-05
STC2	1.49493	1.8937e-28	HGF	-1.669115	2.248002e-05
SQSTM1	1.58897	2.26979e-44	HRAT17	-2.764653	1.127679e-10
BMP6	3.12937	9.93126e-25	IMPDH1P3	-1.489580	1.345469e-02
EDN1	1.02168	0.0102814	ANGPT1	-1.248759	1.278137e-03
JARID2	1.08098	4.33955e-18	IZUMO3	-1.674491	4.987106e-06
ATXN1-AS1	1.43175	8.67284e-09	OOSP2	-1.513064	3.980926e-03
HCG18	1.17167	5.80908e-19	CNTN5	-1.203167	2.782401e-04
TMEM217	1.4555	7.2718e-06	PIK3C2G	-2.138561	7.715930e-12
TREML2	2.88379	0.00313794	LUM	-1.755808	1.200640e-08
GSTA4	1.11737	8.08091e-09	CCDC70	-2.266677	8.633042e-05
GTPBP2	1.19561	3.92845e-21	LINC00564	-2.445559	3.268418e-04
COL12A1	1.43202	5.09255e-19	FOXG1-AS1	-1.042834	1.316521e-06
HMGN3-AS1	1.51518	1.0279e-08	PTCSC3	-1.287355	1.209699e-03
TPBG	1.27371	2.72978e-18	LINC02303	-1.725152	4.832061e-05
ANKRD6	1.32453	0.0188959	BCL2A1	-1.042492	1.985391e-04
TUBE1	1.44706	1.36801e-36	LINC02582	-1.254663	1.060452e-07
TRAPPC3L	4.10005	0.00159044
ULBP1	1.94534	1.81519e-24
TMEM184A	1.85571	6.06055e-05
LFNG	2.02501	3.22293e-05
IL6	1.18647	0.0132405
LINC02983	1.54572	1.83987e-07
ZNRF2P2	1.50724	2.81461e-07
GARS1	1.29132	4.26588e-53
INHBA	1.92396	7.88192e-26
IGFBP3	1.10167	0.012952
PKD1L1-AS1	6.28375	7.34447e-06
C7orf57	3.6409	0.00207978
UPP1	1.6559	2.23022e-42
GRB10	1.84375	2.14621e-30
ASNS	2.33686	3.12809e-16
GPC2	1.11224	6.21363e-06
ACHE	1.07322	0.0263531
SERPINE1	2.13432	5.28465e-10
NRCAM	2.91822	0.00406846
TRPV6	7.66256	0.000290295
TMEM139	1.88309	0.0140336
KDM7A	2.15611	1.58469e-22
KDM7A-DT	2.76897	9.93126e-25
ZNF425	1.45206	1.09898e-08
FAM167A	2.22947	4.9246e-23
MSR1	1.81731	5.66708e-09
SNAI2	1.16976	8.17361e-29
RRS1-DT	1.22657	0.0273124
ZFHX4-AS1	1.58188	0.000292559
HAS2-AS1	1.47267	2.2555e-12
ZHX2	1.28493	3.4071e-25
FBXO32	1.09996	6.15648e-09
LRATD2	1.1489	4.57183e-07
VLDLR-AS1	3.27213	2.36733e-11
VLDLR	1.00175	4.88352e-12
MAFA	2.14435	0.0110136
TEK	4.44322	2.01665e-06
FAM88B	1.07372	1.14421e-12
PSAT1	1.62842	2.53372e-30
SLC28A3	2.06201	6.05617e-06
NFIL3	1.04521	2.48654e-12
ECM2	3.60126	1.21384e-27
TBC1D2	1.3502	4.10152e-18
KLF4	1.6873	5.19444e-21
PAPPA	1.82574	4.68507e-36
AKNA	1.38861	3.76381e-15
TMEM268	1.09525	5.14983e-15
AIF1L	2.58168	2.9808e-05
ASS1	2.50164	2.8375e-13
DIPK1B	1.03904	0.0217523
CD99P1	1.30003	6.07484e-08
MT-TF	2.67156	5.40875e-09
MT-RNR1	3.63328	3.54091e-46
MT-TV	2.20892	5.39144e-08
MT-RNR2	2.82998	6.14615e-83
PCYT1B	1.0845	0.0219594
DMD	1.09209	1.60073e-08
BEX2	1.87314	3.90221e-10
TSC22D3	1.7408	1.49075e-12
RTL9	2.21108	1.00878e-10
MIR503HG	1.14548	7.15056e-11
LINC00629	1.10688	0.00768337
RENBP	1.47084	0.0157525
VCAM1	1.23272	2.85288e-05
NBPF4	1.11931	0.0264454
COP1-DT	3.07721	1.10329e-24
CHRM3-AS2	2.94156	6.69878e-09
PRKG2	1.03682	0.00060344
MSC	1.12314	0.00041325
AKR1C7P	2.52008	8.09868e-05
SSTR1	1.70115	2.31838e-29
LINC02254	4.18567	5.02583e-05
PSG1	1.68561	9.00456e-06
PSG7	1.9646	0.000929567
