# Supplementary material for: Identification of a novel minor-groove DNA binder that represses mitochondrial gene expression and induces apoptosis in highly aggressive leiomyosarcoma cells
Source: Cell Death Discov. 2025 Nov 10;11:524. doi: 10.1038/s41420-025-02803-3 (PMC12603272; doi:10.1038/s41420-025-02803-3)
Supplement: Supplementary file 10 — Table S8 [file 41420_2025_2803_MOESM10_ESM.xlsx]

## Sheet: h
ID	Description	GeneRatio	BgRatio	pvalue	p.adjust	qvalue	geneID	Count
HALLMARK_KRAS_SIGNALING_UP	HALLMARK_KRAS_SIGNALING_UP	10/56	200/40755	1.88956e-13	1.23062e-10	7.80055e-11	RGS16/G0S2/BIRC3/SCG5/ANGPTL4/AKAP12/INHBA/IGFBP3/PDCD1LG2/TRAF1	10
HALLMARK_TNFA_SIGNALING_VIA_NFKB	HALLMARK_TNFA_SIGNALING_VIA_NFKB	10/56	200/40755	1.88956e-13	1.23062e-10	7.80055e-11	G0S2/BIRC3/BIRC2/SERPINB2/RELB/SGK1/INHBA/SERPINE1/TRAF1/BCL2A1	10
HALLMARK_HYPOXIA	HALLMARK_HYPOXIA	6/56	200/40755	3.42918e-07	3.73482e-05	2.3674e-05	ANGPTL4/TGM2/AKAP12/IGFBP3/SERPINE1/STC1	6
HALLMARK_TGF_BETA_SIGNALING	HALLMARK_TGF_BETA_SIGNALING	4/56	54/40755	9.60343e-07	8.70873e-05	5.52021e-05	NOG/SMAD7/SKIL/SERPINE1	4
HALLMARK_EPITHELIAL_MESENCHYMAL_TRANSITION	HALLMARK_EPITHELIAL_MESENCHYMAL_TRANSITION	5/56	200/40755	8.43772e-06	0.00040569	0.000257155	MMP3/TGM2/INHBA/IGFBP3/SERPINE1	5
HALLMARK_INFLAMMATORY_RESPONSE	HALLMARK_INFLAMMATORY_RESPONSE	5/56	200/40755	8.43772e-06	0.00040569	0.000257155	RGS16/NLRP3/BEST1/INHBA/SERPINE1	5
HALLMARK_COAGULATION	HALLMARK_COAGULATION	3/56	138/40755	0.000923385	0.0123879	0.00785232	MMP3/SERPINB2/SERPINE1	3
HALLMARK_IL2_STAT5_SIGNALING	HALLMARK_IL2_STAT5_SIGNALING	3/56	199/40755	0.0026277	0.0213808	0.0135527	RGS16/TGM2/TRAF1	3
HALLMARK_ALLOGRAFT_REJECTION	HALLMARK_ALLOGRAFT_REJECTION	3/56	200/40755	0.00266514	0.0213808	0.0135527	NLRP3/IL11/INHBA	3
HALLMARK_GLYCOLYSIS	HALLMARK_GLYCOLYSIS	3/56	200/40755	0.00266514	0.0213808	0.0135527	ANGPTL4/IGFBP3/STC1	3
HALLMARK_KRAS_SIGNALING_DN	HALLMARK_KRAS_SIGNALING_DN	3/56	200/40755	0.00266514	0.0213808	0.0135527	SERPINB2/SKIL/SGK1	3

## Sheet: cpg
ID	Description	GeneRatio	BgRatio	pvalue	p.adjust	qvalue	geneID	Count
BLANCO_MELO_BETA_INTERFERON_TREATED_BRONCHIAL_EPITHELIAL_CELLS_UP	BLANCO_MELO_BETA_INTERFERON_TREATED_BRONCHIAL_EPITHELIAL_CELLS_UP	16/56	378/40755	6.48914e-20	4.64882e-16	2.94675e-16	G0S2/ANKRD1/BIRC3/BIRC2/MMP3/SCG5/ANGPTL4/RELB/TGM2/SKIL/TMEM217/INHBA/IGFBP3/KDM7A-DT/PDCD1LG2/BCL2A1	16
GHANDHI_BYSTANDER_IRRADIATION_UP	GHANDHI_BYSTANDER_IRRADIATION_UP	10/56	84/40755	2.61832e-17	9.37881e-14	5.94496e-14	G0S2/BIRC3/MMP3/GPR68/MT1X/SERPINB2/RELB/INHBA/STC1/BCL2A1	10
GHANDHI_DIRECT_IRRADIATION_UP	GHANDHI_DIRECT_IRRADIATION_UP	10/56	105/40755	2.67731e-16	6.39341e-13	4.0526e-13	G0S2/BIRC3/MMP3/GPR68/MT1X/SERPINB2/RELB/IL11/INHBA/BCL2A1	10
BLANCO_MELO_COVID19_SARS_COV_2_INFECTION_CALU3_CELLS_UP	BLANCO_MELO_COVID19_SARS_COV_2_INFECTION_CALU3_CELLS_UP	13/56	339/40755	9.9338e-16	1.77914e-12	1.12775e-12	G0S2/NLRP3/ANKRD1/BEST1/BIRC3/KRTAP2-3/SERPINB2/AKAP12/INHBA/SERPINE1/PDCD1LG2/TRAF1/BCL2A1	13
FOROUTAN_INTEGRATED_TGFB_EMT_UP	FOROUTAN_INTEGRATED_TGFB_EMT_UP	9/56	118/40755	7.08165e-14	8.45548e-11	5.35969e-11	SCG5/SMAD7/ANGPTL4/IL11/TGM2/SKIL/INHBA/SERPINE1/STC1	9
FOROUTAN_PRODRANK_TGFB_EMT_UP	FOROUTAN_PRODRANK_TGFB_EMT_UP	10/56	185/40755	8.63557e-14	8.83789e-11	5.60208e-11	AMIGO2/SCG5/SMAD7/ANGPTL4/IL11/TGM2/SKIL/INHBA/SERPINE1/STC1	10
FOROUTAN_TGFB_EMT_UP	FOROUTAN_TGFB_EMT_UP	10/56	192/40755	1.25442e-13	1.12333e-10	7.12048e-11	AMIGO2/SCG5/SMAD7/ANGPTL4/IL11/TGM2/SKIL/INHBA/SERPINE1/STC1	10
ZHANG_RESPONSE_TO_IKK_INHIBITOR_AND_TNF_UP	ZHANG_RESPONSE_TO_IKK_INHIBITOR_AND_TNF_UP	8/56	223/40755	8.02901e-10	4.10856e-07	2.6043e-07	G0S2/BIRC3/BIRC2/RELB/SGK1/INHBA/TRAF1/BCL2A1	8
VILIMAS_NOTCH1_TARGETS_UP	VILIMAS_NOTCH1_TARGETS_UP	5/56	51/40755	9.13015e-09	3.16232e-06	2.0045e-06	BIRC3/BIRC2/RELB/TRAF1/BCL2A1	5
SENESE_HDAC1_TARGETS_UP	SENESE_HDAC1_TARGETS_UP	9/56	451/40755	1.09902e-08	3.23085e-06	2.04794e-06	G0S2/NLRP3/BIRC3/MMP3/KITLG/SCG5/SERPINB2/TGM2/BCL2A1	9
BLANCO_MELO_COVID19_SARS_COV_2_INFECTION_A594_ACE2_EXPRESSING_CELLS_RUXOLITINIB_UP	BLANCO_MELO_COVID19_SARS_COV_2_INFECTION_A594_ACE2_EXPRESSING_CELLS_RUXOLITINIB_UP	9/56	483/40755	1.98042e-08	5.06704e-06	3.21185e-06	AURKAP1/BIRC3/BIRC2/RELB/IL11/SKIL/KDM7A-DT/TRAF1/BCL2A1	9
SENESE_HDAC1_AND_HDAC2_TARGETS_UP	SENESE_HDAC1_AND_HDAC2_TARGETS_UP	7/56	243/40755	4.44327e-08	9.36224e-06	5.93445e-06	G0S2/BIRC3/SCG5/SERPINB2/IL11/TGM2/BCL2A1	7
BLANCO_MELO_COVID19_BRONCHIAL_EPITHELIAL_CELLS_SARS_COV_2_INFECTION_UP	BLANCO_MELO_COVID19_BRONCHIAL_EPITHELIAL_CELLS_SARS_COV_2_INFECTION_UP	6/56	144/40755	4.91837e-08	1.00672e-05	6.38131e-06	G0S2/BIRC3/RELB/TGM2/INHBA/STC1	6
MCLACHLAN_DENTAL_CARIES_UP	MCLACHLAN_DENTAL_CARIES_UP	7/56	265/40755	8.02196e-08	1.59637e-05	1.01189e-05	G0S2/BIRC3/MT1X/SERPINB2/IL11/INHBA/BCL2A1	7
CORRE_MULTIPLE_MYELOMA_UP	CORRE_MULTIPLE_MYELOMA_UP	5/56	79/40755	8.50761e-08	1.6078e-05	1.01914e-05	ANKRD1/SLC7A5/SERPINB2/ANGPTL4/SERPINE1	5
DORSEY_GAB2_TARGETS	DORSEY_GAB2_TARGETS	4/56	30/40755	8.52827e-08	1.6078e-05	1.01914e-05	SMAD7/AKAP12/SERPINE1/STC1	4
ZHOU_INFLAMMATORY_RESPONSE_LPS_UP	ZHOU_INFLAMMATORY_RESPONSE_LPS_UP	8/56	409/40755	8.96181e-08	1.64622e-05	1.04349e-05	G0S2/KITLG/KRTAP2-2/KRTAP2-4/SERPINB2/RELB/IGFBP3/SERPINE1	8
HINATA_NFKB_TARGETS_FIBROBLAST_UP	HINATA_NFKB_TARGETS_FIBROBLAST_UP	5/56	81/40755	9.65166e-08	1.72861e-05	1.09572e-05	G0S2/BIRC2/SERPINB2/RELB/SERPINE1	5
AMIT_EGF_RESPONSE_480_HELA	AMIT_EGF_RESPONSE_480_HELA	6/56	164/40755	1.06469e-07	1.86035e-05	1.17922e-05	AMIGO2/MT1X/IL11/TGM2/SERPINE1/STC1	6
HINATA_NFKB_TARGETS_KERATINOCYTE_UP	HINATA_NFKB_TARGETS_KERATINOCYTE_UP	5/56	84/40755	1.15932e-07	1.97746e-05	1.25346e-05	BIRC2/SERPINB2/SERPINE1/TRAF1/BCL2A1	5
DUTTA_APOPTOSIS_VIA_NFKB	DUTTA_APOPTOSIS_VIA_NFKB	4/56	33/40755	1.26951e-07	2.11507e-05	1.34068e-05	BIRC3/BIRC2/TRAF1/BCL2A1	4
POOLA_INVASIVE_BREAST_CANCER_UP	POOLA_INVASIVE_BREAST_CANCER_UP	7/56	292/40755	1.54922e-07	2.52241e-05	1.59888e-05	RGS16/MMP3/SLC7A5/INHBA/SERPINE1/TRAF1/BCL2A1	7
ZHOU_INFLAMMATORY_RESPONSE_LIVE_UP	ZHOU_INFLAMMATORY_RESPONSE_LIVE_UP	8/56	454/40755	1.98377e-07	3.02377e-05	1.91668e-05	RGS16/G0S2/SERPINB2/RELB/AKAP12/SERPINE1/KDM7A-DT/TRAF1	8
ELVIDGE_HIF1A_AND_HIF2A_TARGETS_DN	ELVIDGE_HIF1A_AND_HIF2A_TARGETS_DN	5/56	105/40755	3.54755e-07	3.79323e-05	2.40442e-05	ANGPTL4/AKAP12/IGFBP3/SERPINE1/STC1	5
PHONG_TNF_RESPONSE_NOT_VIA_P38	PHONG_TNF_RESPONSE_NOT_VIA_P38	7/56	341/40755	4.40383e-07	4.63956e-05	2.94088e-05	G0S2/BIRC3/RELB/SGK1/SERPINE1/TRAF1/BCL2A1	7
KIM_WT1_TARGETS_UP	KIM_WT1_TARGETS_UP	6/56	216/40755	5.38118e-07	5.58707e-05	3.54148e-05	RELB/IL11/SGK1/AKAP12/INHBA/SERPINE1	6
KIM_WT1_TARGETS_12HR_DN	KIM_WT1_TARGETS_12HR_DN	6/56	217/40755	5.52839e-07	5.60139e-05	3.55056e-05	AMIGO2/KITLG/SCG5/SMAD7/INHBA/BCL2A1	6
SCHUETZ_BREAST_CANCER_DUCTAL_INVASIVE_UP	SCHUETZ_BREAST_CANCER_DUCTAL_INVASIVE_UP	7/56	353/40755	5.55135e-07	5.60139e-05	3.55056e-05	MMP3/SCG5/SMAD7/TGM2/SGK1/INHBA/IGFBP3	7
SENESE_HDAC2_TARGETS_UP	SENESE_HDAC2_TARGETS_UP	5/56	116/40755	5.82537e-07	5.75539e-05	3.64818e-05	G0S2/SCG5/TGM2/INHBA/BCL2A1	5
KAN_RESPONSE_TO_ARSENIC_TRIOXIDE	KAN_RESPONSE_TO_ARSENIC_TRIOXIDE	5/56	123/40755	7.7907e-07	7.34376e-05	4.65499e-05	ANKRD1/MT1X/IL11/SERPINE1/STC1	5
ALTEMEIER_RESPONSE_TO_LPS_WITH_MECHANICAL_VENTILATION	ALTEMEIER_RESPONSE_TO_LPS_WITH_MECHANICAL_VENTILATION	5/56	126/40755	8.77823e-07	8.06246e-05	5.11056e-05	MT1X/RELB/AKAP12/SERPINE1/BCL2A1	5
WINTER_HYPOXIA_METAGENE	WINTER_HYPOXIA_METAGENE	6/56	243/40755	1.06872e-06	9.57036e-05	6.06638e-05	BIRC2/SERPINB2/ANGPTL4/TGM2/IGFBP3/SERPINE1	6
ELVIDGE_HYPOXIA_BY_DMOG_UP	ELVIDGE_HYPOXIA_BY_DMOG_UP	5/56	133/40755	1.14684e-06	0.000101431	6.42943e-05	ANGPTL4/AKAP12/IGFBP3/SERPINE1/STC1	5
AMIT_SERUM_RESPONSE_240_MCF10A	AMIT_SERUM_RESPONSE_240_MCF10A	4/56	57/40755	1.19584e-06	0.000104476	6.62241e-05	SERPINB2/ANGPTL4/AKAP12/SERPINE1	4
GARGALOVIC_RESPONSE_TO_OXIDIZED_PHOSPHOLIPIDS_BLUE_UP	GARGALOVIC_RESPONSE_TO_OXIDIZED_PHOSPHOLIPIDS_BLUE_UP	5/56	139/40755	1.42575e-06	0.000121596	7.70761e-05	KITLG/EID3/RELB/TMEM217/INHBA	5
PHONG_TNF_TARGETS_UP	PHONG_TNF_TARGETS_UP	4/56	63/40755	1.79229e-06	0.000149302	9.46384e-05	BIRC3/BIRC2/IL11/INHBA	4
RUTELLA_RESPONSE_TO_HGF_UP	RUTELLA_RESPONSE_TO_HGF_UP	7/56	422/40755	1.81902e-06	0.000149787	9.49454e-05	BIRC3/MT1X/TGM2/SGK1/INHBA/SERPINE1/TRAF1	7
SARTIPY_BLUNTED_BY_INSULIN_RESISTANCE_UP	SARTIPY_BLUNTED_BY_INSULIN_RESISTANCE_UP	3/56	18/40755	1.97592e-06	0.000158938	0.000100746	MT1X/SKIL/SERPINE1	3
BOQUEST_STEM_CELL_CULTURED_VS_FRESH_UP	BOQUEST_STEM_CELL_CULTURED_VS_FRESH_UP	7/56	428/40755	1.99671e-06	0.000158938	0.000100746	RGS16/SCG5/SLC7A5/ANGPTL4/TGM2/INHBA/SERPINE1	7
DELYS_THYROID_CANCER_UP	DELYS_THYROID_CANCER_UP	7/56	445/40755	2.58085e-06	0.000187714	0.000118987	G0S2/SCG5/SLC7A5/TGM2/INHBA/IGFBP3/BCL2A1	7
SMIRNOV_CIRCULATING_ENDOTHELIOCYTES_IN_CANCER_UP	SMIRNOV_CIRCULATING_ENDOTHELIOCYTES_IN_CANCER_UP	5/56	159/40755	2.76003e-06	0.000197729	0.000125334	RGS16/SLC7A5/SMAD7/SERPINB2/IGFBP3	5
CHARAFE_BREAST_CANCER_LUMINAL_VS_MESENCHYMAL_DN	CHARAFE_BREAST_CANCER_LUMINAL_VS_MESENCHYMAL_DN	7/56	466/40755	3.49348e-06	0.000245366	0.00015553	G0S2/ALPK2/IL11/SGK1/AKAP12/INHBA/SERPINE1	7
PEDERSEN_TARGETS_OF_611CTF_ISOFORM_OF_ERBB2	PEDERSEN_TARGETS_OF_611CTF_ISOFORM_OF_ERBB2	4/56	75/40755	3.61268e-06	0.000251274	0.000159275	ANGPTL4/IL11/STC1/BCL2A1	4
ELVIDGE_HYPOXIA_UP	ELVIDGE_HYPOXIA_UP	5/56	172/40755	4.05313e-06	0.000271371	0.000172014	ANGPTL4/AKAP12/IGFBP3/SERPINE1/STC1	5
SANA_TNF_SIGNALING_UP	SANA_TNF_SIGNALING_UP	4/56	83/40755	5.41758e-06	0.000357054	0.000226326	BIRC3/MMP3/INHBA/SERPINE1	4
WU_CELL_MIGRATION	WU_CELL_MIGRATION	5/56	183/40755	5.48241e-06	0.000357054	0.000226326	MT1X/TGM2/AKAP12/IGFBP3/SERPINE1	5
ONDER_CDH1_SIGNALING_VIA_CTNNB1	ONDER_CDH1_SIGNALING_VIA_CTNNB1	4/56	84/40755	5.68266e-06	0.000366762	0.00023248	BIRC3/SCG5/IGFBP3/SERPINE1	4
PLASARI_TGFB1_TARGETS_10HR_UP	PLASARI_TGFB1_TARGETS_10HR_UP	5/56	195/40755	7.46353e-06	0.00040569	0.000257155	RGS16/ANKRD1/IL11/INHBA/SERPINE1	5
JIANG_HYPOXIA_NORMAL	JIANG_HYPOXIA_NORMAL	5/56	200/40755	8.43772e-06	0.00040569	0.000257155	ANGPTL4/TGM2/AKAP12/IGFBP3/SERPINE1	5
MANALO_HYPOXIA_UP	MANALO_HYPOXIA_UP	5/56	205/40755	9.50868e-06	0.000451127	0.000285956	ANGPTL4/INHBA/IGFBP3/SERPINE1/STC1	5
SCIAN_INVERSED_TARGETS_OF_TP53_AND_TP73_DN	SCIAN_INVERSED_TARGETS_OF_TP53_AND_TP73_DN	3/56	30/40755	9.7168e-06	0.000454975	0.000288395	SLC7A5/RELB/TRAF1	3
OSWALD_HEMATOPOIETIC_STEM_CELL_IN_COLLAGEN_GEL_UP	OSWALD_HEMATOPOIETIC_STEM_CELL_IN_COLLAGEN_GEL_UP	5/56	222/40755	1.3966e-05	0.000637278	0.000403952	BIRC3/AMIGO2/SERPINB2/SGK1/BCL2A1	5
HAN_SATB1_TARGETS_DN	HAN_SATB1_TARGETS_DN	6/56	388/40755	1.5564e-05	0.000697953	0.000442412	G0S2/MMP3/SCG5/IL11/INHBA/SERPINE1	6
COULOUARN_TEMPORAL_TGFB1_SIGNATURE_UP	COULOUARN_TEMPORAL_TGFB1_SIGNATURE_UP	4/56	109/40755	1.59724e-05	0.000706334	0.000447724	SMAD7/SKIL/SGK1/SERPINE1	4
GROSS_HYPOXIA_VIA_HIF1A_DN	GROSS_HYPOXIA_VIA_HIF1A_DN	4/56	110/40755	1.65582e-05	0.000723311	0.000458486	ANKRD1/MMP3/SKIL/SGK1	4
PEDERSEN_METASTASIS_BY_ERBB2_ISOFORM_7	PEDERSEN_METASTASIS_BY_ERBB2_ISOFORM_7	6/56	399/40755	1.82143e-05	0.000783049	0.000496352	RGS16/GPR68/ANGPTL4/IL11/STC1/BCL2A1	6
MIYAGAWA_TARGETS_OF_EWSR1_ETS_FUSIONS_DN	MIYAGAWA_TARGETS_OF_EWSR1_ETS_FUSIONS_DN	5/56	235/40755	1.83597e-05	0.000783049	0.000496352	AMIGO2/SCG5/SMAD7/IGFBP3/STC1	5
LU_EZH2_TARGETS_DN	LU_EZH2_TARGETS_DN	6/56	400/40755	1.84723e-05	0.000783049	0.000496352	NLRP3/BIRC2/MMP3/ALPK2/BMP6/IGFBP3	6
CONCANNON_APOPTOSIS_BY_EPOXOMICIN_UP	CONCANNON_APOPTOSIS_BY_EPOXOMICIN_UP	5/56	238/40755	1.95115e-05	0.000817429	0.000518144	KITLG/SLC7A5/IL11/SKIL/SERPINE1	5
RASHI_RESPONSE_TO_IONIZING_RADIATION_1	RASHI_RESPONSE_TO_IONIZING_RADIATION_1	3/56	39/40755	2.16814e-05	0.000903055	0.00057242	G0S2/PLXNA2/SGK1	3
BILD_HRAS_ONCOGENIC_SIGNATURE	BILD_HRAS_ONCOGENIC_SIGNATURE	5/56	250/40755	2.46926e-05	0.00101084	0.000640745	G0S2/PLXNA2/SERPINB2/ANGPTL4/IL11	5
SWEET_LUNG_CANCER_KRAS_DN	SWEET_LUNG_CANCER_KRAS_DN	6/56	423/40755	2.52692e-05	0.00102276	0.000648298	G0S2/ANKRD1/KITLG/SLC7A5/BMP6/AKAP12	6
QI_PLASMACYTOMA_UP	QI_PLASMACYTOMA_UP	5/56	254/40755	2.66382e-05	0.00107211	0.00067958	RGS16/ANKRD1/RELB/TGM2/TRAF1	5
JAZAERI_BREAST_CANCER_BRCA1_VS_BRCA2_DN	JAZAERI_BREAST_CANCER_BRCA1_VS_BRCA2_DN	3/56	42/40755	2.71557e-05	0.0010808	0.000685086	RGS16/PLXNA2/BMP6	3
KOKKINAKIS_METHIONINE_DEPRIVATION_48HR_UP	KOKKINAKIS_METHIONINE_DEPRIVATION_48HR_UP	4/56	130/40755	3.19217e-05	0.00122292	0.000775177	BIRC3/SMAD7/SKIL/IGFBP3	4
TAKEDA_TARGETS_OF_NUP98_HOXA9_FUSION_6HR_DN	TAKEDA_TARGETS_OF_NUP98_HOXA9_FUSION_6HR_DN	3/56	45/40755	3.34682e-05	0.00127535	0.000808409	INHBA/SERPINE1/TRAF1	3
STOSSI_RESPONSE_TO_ESTRADIOL	STOSSI_RESPONSE_TO_ESTRADIOL	3/56	46/40755	3.57683e-05	0.00132769	0.000841585	BIRC3/SKIL/BMP6	3
BROWNE_HCMV_INFECTION_2HR_DN	BROWNE_HCMV_INFECTION_2HR_DN	3/56	48/40755	4.06749e-05	0.00149433	0.000947215	MMP3/SGK1/SERPINE1	3
LINDSTEDT_DENDRITIC_CELL_MATURATION_B	LINDSTEDT_DENDRITIC_CELL_MATURATION_B	3/56	49/40755	4.32854e-05	0.00158213	0.00100286	BIRC3/RELB/TRAF1	3
GROSS_HYPOXIA_VIA_ELK3_AND_HIF1A_UP	GROSS_HYPOXIA_VIA_ELK3_AND_HIF1A_UP	4/56	143/40755	4.63193e-05	0.0016509	0.00104646	RGS16/ANKRD1/ANGPTL4/SGK1	4
RUIZ_TNC_TARGETS_DN	RUIZ_TNC_TARGETS_DN	4/56	143/40755	4.63193e-05	0.0016509	0.00104646	AMIGO2/MT1X/SLC7A5/SERPINB2	4
BLANCO_MELO_RESPIRATORY_SYNCYTIAL_VIRUS_INFECTION_A594_CELLS_UP	BLANCO_MELO_RESPIRATORY_SYNCYTIAL_VIRUS_INFECTION_A594_CELLS_UP	5/56	286/40755	4.68422e-05	0.00166127	0.00105303	BIRC3/TGM2/STC1/TRAF1/BCL2A1	5
YAUCH_HEDGEHOG_SIGNALING_PARACRINE_UP	YAUCH_HEDGEHOG_SIGNALING_PARACRINE_UP	4/56	146/40755	5.02207e-05	0.00174651	0.00110706	SCG5/NOG/IL11/SLC28A3	4
KRIEG_HYPOXIA_VIA_KDM3A	KRIEG_HYPOXIA_VIA_KDM3A	3/56	53/40755	5.48232e-05	0.0018792	0.00119117	BIRC3/TGM2/SERPINE1	3
KYNG_ENVIRONMENTAL_STRESS_RESPONSE_UP	KYNG_ENVIRONMENTAL_STRESS_RESPONSE_UP	3/56	53/40755	5.48232e-05	0.0018792	0.00119117	MT1X/AKAP12/IGFBP3	3
SUNG_METASTASIS_STROMA_DN	SUNG_METASTASIS_STROMA_DN	3/56	54/40755	5.79916e-05	0.00195048	0.00123635	MMP3/MT1X/SERPINE1	3
VERRECCHIA_EARLY_RESPONSE_TO_TGFB1	VERRECCHIA_EARLY_RESPONSE_TO_TGFB1	3/56	54/40755	5.79916e-05	0.00195048	0.00123635	MMP3/IGFBP3/SERPINE1	3
CROONQUIST_STROMAL_STIMULATION_UP	CROONQUIST_STROMAL_STIMULATION_UP	3/56	56/40755	6.46831e-05	0.00209679	0.00132909	TGM2/IGFBP3/SERPINE1	3
CROMER_TUMORIGENESIS_UP	CROMER_TUMORIGENESIS_UP	3/56	58/40755	7.18608e-05	0.00228805	0.00145033	G0S2/MMP3/SERPINE1	3
LIANG_SILENCED_BY_METHYLATION_2	LIANG_SILENCED_BY_METHYLATION_2	3/56	58/40755	7.18608e-05	0.00228805	0.00145033	SERPINB2/INHBA/STC1	3
PETROVA_ENDOTHELIUM_LYMPHATIC_VS_BLOOD_DN	PETROVA_ENDOTHELIUM_LYMPHATIC_VS_BLOOD_DN	4/56	162/40755	7.52054e-05	0.00237344	0.00150446	MT1X/TGM2/BMP6/SERPINE1	4
PHONG_TNF_RESPONSE_VIA_P38_PARTIAL	PHONG_TNF_RESPONSE_VIA_P38_PARTIAL	4/56	164/40755	7.88641e-05	0.00247799	0.00157073	BIRC2/SERPINB2/INHBA/SERPINE1	4
LEI_MYB_TARGETS	LEI_MYB_TARGETS	5/56	323/40755	8.31494e-05	0.00257871	0.00163457	MT1X/SLC7A5/SERPINB2/TGM2/SERPINE1	5
YAMASHITA_METHYLATED_IN_PROSTATE_CANCER	YAMASHITA_METHYLATED_IN_PROSTATE_CANCER	3/56	61/40755	8.3573e-05	0.00258068	0.00163582	G0S2/ANKRD1/SERPINE1	3
DIRMEIER_LMP1_RESPONSE_EARLY	DIRMEIER_LMP1_RESPONSE_EARLY	3/56	62/40755	8.7737e-05	0.00264096	0.00167403	BIRC3/TRAF1/BCL2A1	3
JECHLINGER_EPITHELIAL_TO_MESENCHYMAL_TRANSITION_DN	JECHLINGER_EPITHELIAL_TO_MESENCHYMAL_TRANSITION_DN	3/56	62/40755	8.7737e-05	0.00264096	0.00167403	KITLG/TGM2/SGK1	3
YANG_BCL3_TARGETS_UP	YANG_BCL3_TARGETS_UP	5/56	333/40755	9.59309e-05	0.00282818	0.0017927	MMP3/SERPINB2/ANGPTL4/AKAP12/SERPINE1	5
RUTELLA_RESPONSE_TO_CSF2RB_AND_IL4_UP	RUTELLA_RESPONSE_TO_CSF2RB_AND_IL4_UP	5/56	341/40755	0.000107202	0.00308433	0.00195507	BIRC3/TGM2/INHBA/SERPINE1/TRAF1	5
KYNG_DNA_DAMAGE_DN	KYNG_DNA_DAMAGE_DN	4/56	182/40755	0.000117877	0.00332469	0.00210743	MT1X/SERPINB2/AKAP12/IGFBP3	4
KOYAMA_SEMA3B_TARGETS_DN	KOYAMA_SEMA3B_TARGETS_DN	5/56	364/40755	0.000145333	0.00340663	0.00215936	NLRP3/BIRC3/AMIGO2/KITLG/TRAF1	5
RHEIN_ALL_GLUCOCORTICOID_THERAPY_UP	RHEIN_ALL_GLUCOCORTICOID_THERAPY_UP	3/56	76/40755	0.00016088	0.00340663	0.00215936	G0S2/BIRC3/SLC7A5	3
CASTELLANO_NRAS_TARGETS_DN	CASTELLANO_NRAS_TARGETS_DN	2/56	14/40755	0.00016697	0.00340663	0.00215936	ANKRD1/AKAP12	2
FRIDMAN_SENESCENCE_UP	FRIDMAN_SENESCENCE_UP	3/56	77/40755	0.000167239	0.00340663	0.00215936	SERPINB2/IGFBP3/SERPINE1	3
HELLEBREKERS_SILENCED_DURING_TUMOR_ANGIOGENESIS	HELLEBREKERS_SILENCED_DURING_TUMOR_ANGIOGENESIS	3/56	77/40755	0.000167239	0.00340663	0.00215936	RELB/INHBA/IGFBP3	3
MEBARKI_HCC_PROGENITOR_WNT_UP	MEBARKI_HCC_PROGENITOR_WNT_UP	4/56	200/40755	0.000169285	0.00340663	0.00215936	SCG5/SLC7A5/NOG/SERPINE1	4
SEKI_INFLAMMATORY_RESPONSE_LPS_UP	SEKI_INFLAMMATORY_RESPONSE_LPS_UP	3/56	78/40755	0.00017376	0.00347713	0.00220405	BIRC3/BIRC2/GPR68	3
TONKS_TARGETS_OF_RUNX1_RUNX1T1_FUSION_MONOCYTE_UP	TONKS_TARGETS_OF_RUNX1_RUNX1T1_FUSION_MONOCYTE_UP	4/56	203/40755	0.000179206	0.00357614	0.00226681	G0S2/MT1X/INHBA/BCL2A1	4
BLANCO_MELO_HUMAN_PARAINFLUENZA_VIRUS_3_INFECTION_A594_CELLS_UP	BLANCO_MELO_HUMAN_PARAINFLUENZA_VIRUS_3_INFECTION_A594_CELLS_UP	4/56	204/40755	0.000182605	0.00363384	0.00230338	BIRC3/TGM2/STC1/TRAF1	4
FALVELLA_SMOKERS_WITH_LUNG_CANCER	FALVELLA_SMOKERS_WITH_LUNG_CANCER	3/56	81/40755	0.000194305	0.00379293	0.00240423	SERPINB2/SERPINE1/STC1	3
HARRIS_HYPOXIA	HARRIS_HYPOXIA	3/56	81/40755	0.000194305	0.00379293	0.00240423	TGM2/IGFBP3/STC1	3
LINDGREN_BLADDER_CANCER_CLUSTER_2B	LINDGREN_BLADDER_CANCER_CLUSTER_2B	5/56	389/40755	0.00019774	0.00384948	0.00244007	BIRC3/MT1X/AKAP12/TRAF1/BCL2A1	5
LIEN_BREAST_CARCINOMA_METAPLASTIC_VS_DUCTAL_UP	LIEN_BREAST_CARCINOMA_METAPLASTIC_VS_DUCTAL_UP	3/56	83/40755	0.000208841	0.00400036	0.00253571	G0S2/ANGPTL4/BCL2A1	3
SWEET_KRAS_TARGETS_UP	SWEET_KRAS_TARGETS_UP	3/56	83/40755	0.000208841	0.00400036	0.00253571	SGK1/IGFBP3/SERPINE1	3
DASU_IL6_SIGNALING_SCAR_DN	DASU_IL6_SIGNALING_SCAR_DN	2/56	16/40755	0.000219791	0.00415458	0.00263347	SGK1/SERPINE1	2
KIM_GLIS2_TARGETS_UP	KIM_GLIS2_TARGETS_UP	3/56	85/40755	0.000224063	0.00421309	0.00267056	ANGPTL4/SERPINE1/BCL2A1	3
CHEN_HOXA5_TARGETS_9HR_UP	CHEN_HOXA5_TARGETS_9HR_UP	4/56	223/40755	0.000256404	0.004678	0.00296525	BIRC3/BIRC2/SCG5/RELB	4
NAKAYAMA_SOFT_TISSUE_TUMORS_PCA2_UP	NAKAYAMA_SOFT_TISSUE_TUMORS_PCA2_UP	3/56	89/40755	0.000256624	0.004678	0.00296525	SCG5/SLC7A5/INHBA	3
RUTELLA_RESPONSE_TO_HGF_VS_CSF2RB_AND_IL4_UP	RUTELLA_RESPONSE_TO_HGF_VS_CSF2RB_AND_IL4_UP	5/56	412/40755	0.00025768	0.00468533	0.00296989	NLRP3/MT1X/TGM2/SGK1/SERPINE1	5
KOBAYASHI_EGFR_SIGNALING_6HR_DN	KOBAYASHI_EGFR_SIGNALING_6HR_DN	2/56	18/40755	0.00027974	0.0050227	0.00318374	G0S2/IL11	2
ELVIDGE_HIF1A_TARGETS_DN	ELVIDGE_HIF1A_TARGETS_DN	3/56	92/40755	0.00028295	0.00506665	0.0032116	ANGPTL4/IGFBP3/STC1	3
KONDO_EZH2_TARGETS	KONDO_EZH2_TARGETS	4/56	229/40755	0.000283602	0.00506665	0.0032116	SGK1/IGFBP3/SERPINE1/BCL2A1	4
MARKEY_RB1_ACUTE_LOF_DN	MARKEY_RB1_ACUTE_LOF_DN	4/56	230/40755	0.000288329	0.00513827	0.003257	MMP3/MT1X/IGFBP3/BCL2A1	4
SEAVEY_EPITHELIOID_HEMANGIOENDOTHELIOMA	SEAVEY_EPITHELIOID_HEMANGIOENDOTHELIOMA	3/56	93/40755	0.000292098	0.00519253	0.0032914	ANKRD1/BMP6/SERPINE1	3
RASHI_NFKB1_TARGETS	RASHI_NFKB1_TARGETS	2/56	19/40755	0.000312375	0.00540544	0.00342635	BIRC3/RELB	2
VERRECCHIA_RESPONSE_TO_TGFB1_C1	VERRECCHIA_RESPONSE_TO_TGFB1_C1	2/56	19/40755	0.000312375	0.00540544	0.00342635	IGFBP3/SERPINE1	2
GRAESSMANN_APOPTOSIS_BY_SERUM_DEPRIVATION_DN	GRAESSMANN_APOPTOSIS_BY_SERUM_DEPRIVATION_DN	4/56	236/40755	0.000317884	0.00547432	0.00347002	MT1X/TGM2/SERPINE1/STC1	4
DEBOSSCHER_NFKB_TARGETS_REPRESSED_BY_GLUCOCORTICOIDS	DEBOSSCHER_NFKB_TARGETS_REPRESSED_BY_GLUCOCORTICOIDS	2/56	21/40755	0.000382942	0.00630967	0.00399952	KITLG/IL11	2
CHEN_LVAD_SUPPORT_OF_FAILING_HEART_UP	CHEN_LVAD_SUPPORT_OF_FAILING_HEART_UP	3/56	102/40755	0.000383125	0.00630967	0.00399952	ANKRD1/MT1X/SERPINE1	3
CHARAFE_BREAST_CANCER_LUMINAL_VS_BASAL_DN	CHARAFE_BREAST_CANCER_LUMINAL_VS_BASAL_DN	5/56	456/40755	0.000409821	0.00670311	0.00424891	BIRC3/MT1X/SERPINB2/SGK1/INHBA	5
KANNAN_TP53_TARGETS_DN	KANNAN_TP53_TARGETS_DN	2/56	22/40755	0.000420864	0.0067907	0.00430443	G0S2/BIRC3	2
GENTILE_UV_HIGH_DOSE_UP	GENTILE_UV_HIGH_DOSE_UP	2/56	23/40755	0.00046054	0.00725123	0.00459634	MMP3/IL11	2
ZIRN_TRETINOIN_RESPONSE_WT1_UP	ZIRN_TRETINOIN_RESPONSE_WT1_UP	2/56	23/40755	0.00046054	0.00725123	0.00459634	AKAP12/IGFBP3	2
ONDER_CDH1_TARGETS_2_DN	ONDER_CDH1_TARGETS_2_DN	5/56	473/40755	0.000483899	0.00758568	0.00480834	G0S2/BIRC3/SLC7A5/SERPINB2/INHBA	5
OSADA_ASCL1_TARGETS_DN	OSADA_ASCL1_TARGETS_DN	2/56	24/40755	0.000501964	0.0077669	0.00492321	BIRC3/BCL2A1	2
WANG_TNF_TARGETS	WANG_TNF_TARGETS	2/56	24/40755	0.000501964	0.0077669	0.00492321	MMP3/TRAF1	2
SWEET_LUNG_CANCER_KRAS_UP	SWEET_LUNG_CANCER_KRAS_UP	5/56	482/40755	0.000526986	0.0081144	0.00514348	MT1X/IL11/IGFBP3/SERPINE1/BCL2A1	5
LENAOUR_DENDRITIC_CELL_MATURATION_UP	LENAOUR_DENDRITIC_CELL_MATURATION_UP	3/56	116/40755	0.000557924	0.00845025	0.00535637	BIRC3/TGM2/INHBA	3
KOKKINAKIS_METHIONINE_DEPRIVATION_96HR_UP	KOKKINAKIS_METHIONINE_DEPRIVATION_96HR_UP	3/56	118/40755	0.000586404	0.0087698	0.00555892	SMAD7/SKIL/IGFBP3	3
TIAN_TNF_SIGNALING_VIA_NFKB	TIAN_TNF_SIGNALING_VIA_NFKB	2/56	26/40755	0.00059004	0.0087698	0.00555892	RELB/TRAF1	2
MCMURRAY_TP53_HRAS_COOPERATION_RESPONSE_UP	MCMURRAY_TP53_HRAS_COOPERATION_RESPONSE_UP	2/56	27/40755	0.000636681	0.00936162	0.00593406	ANKRD1/SERPINB2	2
PASQUALUCCI_LYMPHOMA_BY_GC_STAGE_UP	PASQUALUCCI_LYMPHOMA_BY_GC_STAGE_UP	4/56	285/40755	0.00064612	0.0094273	0.00597569	MT1X/SLC7A5/TGM2/SKIL	4
MEBARKI_HCC_PROGENITOR_WNT_UP_BLOCKED_BY_FZD8CRD	MEBARKI_HCC_PROGENITOR_WNT_UP_BLOCKED_BY_FZD8CRD	3/56	125/40755	0.000693358	0.00989486	0.00627206	SLC7A5/NOG/SERPINE1	3
MISSIAGLIA_REGULATED_BY_METHYLATION_UP	MISSIAGLIA_REGULATED_BY_METHYLATION_UP	3/56	125/40755	0.000693358	0.00989486	0.00627206	BIRC3/IGFBP3/SERPINE1	3
AZARE_NEOPLASTIC_TRANSFORMATION_BY_STAT3_UP	AZARE_NEOPLASTIC_TRANSFORMATION_BY_STAT3_UP	3/56	126/40755	0.000709581	0.0100662	0.00638068	G0S2/MMP3/SCG5	3
INGRAM_SHH_TARGETS_UP	INGRAM_SHH_TARGETS_UP	3/56	126/40755	0.000709581	0.0100662	0.00638068	NOG/AKAP12/IGFBP3	3
XIE_LT_HSC_S1PR3_OE_UP	XIE_LT_HSC_S1PR3_OE_UP	2/56	29/40755	0.000735149	0.0103065	0.00653297	TGM2/AKAP12	2
BERENJENO_TRANSFORMED_BY_RHOA_FOREVER_DN	BERENJENO_TRANSFORMED_BY_RHOA_FOREVER_DN	2/56	30/40755	0.000786965	0.010926	0.00692568	ANKRD1/AKAP12	2
BERENJENO_TRANSFORMED_BY_RHOA_REVERSIBLY_DN	BERENJENO_TRANSFORMED_BY_RHOA_REVERSIBLY_DN	2/56	30/40755	0.000786965	0.010926	0.00692568	INHBA/SERPINE1	2
LY_AGING_PREMATURE_DN	LY_AGING_PREMATURE_DN	2/56	30/40755	0.000786965	0.010926	0.00692568	MMP3/SERPINB2	2
MARSHALL_VIRAL_INFECTION_RESPONSE_DN	MARSHALL_VIRAL_INFECTION_RESPONSE_DN	2/56	30/40755	0.000786965	0.010926	0.00692568	RELB/SGK1	2
QI_HYPOXIA	QI_HYPOXIA	3/56	133/40755	0.000829941	0.0114782	0.00727568	MT1X/IGFBP3/STC1	3
SERVITJA_LIVER_HNF1A_TARGETS_UP	SERVITJA_LIVER_HNF1A_TARGETS_UP	3/56	135/40755	0.000866559	0.0118023	0.00748116	RGS16/AKAP12/SERPINE1	3
FARDIN_HYPOXIA_11	FARDIN_HYPOXIA_11	2/56	32/40755	0.000895741	0.0121077	0.00767473	ANGPTL4/IGFBP3	2
SEITZ_NEOPLASTIC_TRANSFORMATION_BY_8P_DELETION_DN	SEITZ_NEOPLASTIC_TRANSFORMATION_BY_8P_DELETION_DN	2/56	32/40755	0.000895741	0.0121077	0.00767473	SCG5/IL11	2
BLANCO_MELO_BRONCHIAL_EPITHELIAL_CELLS_INFLUENZA_A_INFECTION_UP	BLANCO_MELO_BRONCHIAL_EPITHELIAL_CELLS_INFLUENZA_A_INFECTION_UP	3/56	137/40755	0.000904188	0.0121759	0.00771798	RGS16/BIRC3/TRAF1	3
FRIDMAN_IMMORTALIZATION_DN	FRIDMAN_IMMORTALIZATION_DN	2/56	33/40755	0.00095269	0.0126157	0.00799671	IGFBP3/SERPINE1	2
LIANG_SILENCED_BY_METHYLATION_UP	LIANG_SILENCED_BY_METHYLATION_UP	2/56	33/40755	0.00095269	0.0126157	0.00799671	MMP3/SCG5	2
PLASARI_TGFB1_TARGETS_1HR_UP	PLASARI_TGFB1_TARGETS_1HR_UP	2/56	33/40755	0.00095269	0.0126157	0.00799671	SMAD7/SERPINE1	2
SABATES_COLORECTAL_ADENOMA_UP	SABATES_COLORECTAL_ADENOMA_UP	3/56	140/40755	0.000962551	0.0126993	0.00804972	MMP3/SLC7A5/INHBA	3
PROVENZANI_METASTASIS_DN	PROVENZANI_METASTASIS_DN	3/56	142/40755	0.00100276	0.013157	0.00833987	TGM2/IGFBP3/SERPINE1	3
SCHOEN_NFKB_SIGNALING	SCHOEN_NFKB_SIGNALING	2/56	34/40755	0.00101134	0.0132454	0.0083959	BIRC3/IGFBP3	2
ABE_VEGFA_TARGETS_2HR	ABE_VEGFA_TARGETS_2HR	2/56	35/40755	0.00107169	0.0137838	0.00873717	SERPINB2/POLR1G	2
NAKAMURA_ADIPOGENESIS_LATE_DN	NAKAMURA_ADIPOGENESIS_LATE_DN	2/56	35/40755	0.00107169	0.0137838	0.00873717	SLC7A5/SERPINE1	2
WANG_METHYLATED_IN_BREAST_CANCER	WANG_METHYLATED_IN_BREAST_CANCER	2/56	35/40755	0.00107169	0.0137838	0.00873717	SLC7A5/INHBA	2
XU_HGF_SIGNALING_NOT_VIA_AKT1_48HR_UP	XU_HGF_SIGNALING_NOT_VIA_AKT1_48HR_UP	2/56	35/40755	0.00107169	0.0137838	0.00873717	AKAP12/STC1	2
BROCKE_APOPTOSIS_REVERSED_BY_IL6	BROCKE_APOPTOSIS_REVERSED_BY_IL6	3/56	146/40755	0.00108632	0.013922	0.00882478	RGS16/MT1X/SGK1	3
SEMENZA_HIF1_TARGETS	SEMENZA_HIF1_TARGETS	2/56	36/40755	0.00113373	0.0144521	0.00916074	IGFBP3/SERPINE1	2
TSAI_RESPONSE_TO_IONIZING_RADIATION	TSAI_RESPONSE_TO_IONIZING_RADIATION	3/56	150/40755	0.00117417	0.0148881	0.00943711	BIRC3/SGK1/TRAF1	3
SNIJDERS_AMPLIFIED_IN_HEAD_AND_NECK_TUMORS	SNIJDERS_AMPLIFIED_IN_HEAD_AND_NECK_TUMORS	2/56	37/40755	0.00119746	0.0151032	0.00957348	BIRC3/BIRC2	2
CHESLER_BRAIN_HIGHEST_GENETIC_VARIANCE	CHESLER_BRAIN_HIGHEST_GENETIC_VARIANCE	2/56	38/40755	0.00126287	0.0158168	0.0100258	SCG5/BCL2A1	2
GEISS_RESPONSE_TO_DSRNA_UP	GEISS_RESPONSE_TO_DSRNA_UP	2/56	39/40755	0.00132997	0.0165702	0.0105034	BIRC2/TRAF1	2
OLSSON_E2F3_TARGETS_DN	OLSSON_E2F3_TARGETS_DN	2/56	39/40755	0.00132997	0.0165702	0.0105034	MT1X/INHBA	2
GROSS_HYPOXIA_VIA_ELK3_DN	GROSS_HYPOXIA_VIA_ELK3_DN	3/56	157/40755	0.00133845	0.0166181	0.0105337	ANKRD1/SKIL/AKAP12	3
TONKS_TARGETS_OF_RUNX1_RUNX1T1_FUSION_ERYTHROCYTE_UP	TONKS_TARGETS_OF_RUNX1_RUNX1T1_FUSION_ERYTHROCYTE_UP	3/56	159/40755	0.0013879	0.0170547	0.0108105	AMIGO2/SCG5/BCL2A1	3
TRAYNOR_RETT_SYNDROM_UP	TRAYNOR_RETT_SYNDROM_UP	2/56	40/40755	0.00139873	0.0170998	0.0108391	MMP3/AKAP12	2
BLANCO_MELO_INFLUENZA_A_INFECTION_A594_CELLS_UP	BLANCO_MELO_INFLUENZA_A_INFECTION_A594_CELLS_UP	2/56	41/40755	0.00146917	0.0177489	0.0112505	ANKRD1/STC1	2
LEONARD_HYPOXIA	LEONARD_HYPOXIA	2/56	41/40755	0.00146917	0.0177489	0.0112505	SLC7A5/SERPINE1	2
PIONTEK_PKD1_TARGETS_UP	PIONTEK_PKD1_TARGETS_UP	2/56	41/40755	0.00146917	0.0177489	0.0112505	MT1X/SGK1	2
COLINA_TARGETS_OF_4EBP1_AND_4EBP2	COLINA_TARGETS_OF_4EBP1_AND_4EBP2	4/56	359/40755	0.00151579	0.0181678	0.011516	MMP3/MT1X/TGM2/AKAP12	4
GRUETZMANN_PANCREATIC_CANCER_UP	GRUETZMANN_PANCREATIC_CANCER_UP	4/56	359/40755	0.00151579	0.0181678	0.011516	RGS16/BIRC3/AKAP12/SERPINE1	4
KIM_WT1_TARGETS_8HR_UP	KIM_WT1_TARGETS_8HR_UP	3/56	167/40755	0.00159716	0.0189438	0.0120079	IL11/SERPINE1/BCL2A1	3
AMIT_EGF_RESPONSE_480_MCF10A	AMIT_EGF_RESPONSE_480_MCF10A	2/56	43/40755	0.00161503	0.0190611	0.0120823	SCG5/STC1	2
COWLING_MYCN_TARGETS	COWLING_MYCN_TARGETS	2/56	43/40755	0.00161503	0.0190611	0.0120823	MMP3/ALPK2	2
MOHANKUMAR_HOXA1_TARGETS_DN	MOHANKUMAR_HOXA1_TARGETS_DN	3/56	173/40755	0.00176639	0.0206098	0.013064	MMP3/SGK1/INHBA	3
BEGUM_TARGETS_OF_PAX3_FOXO1_FUSION_DN	BEGUM_TARGETS_OF_PAX3_FOXO1_FUSION_DN	2/56	46/40755	0.00184623	0.0211617	0.0134138	IL11/SERPINE1	2
JIANG_TIP30_TARGETS_UP	JIANG_TIP30_TARGETS_UP	2/56	46/40755	0.00184623	0.0211617	0.0134138	MMP3/IGFBP3	2
KHETCHOUMIAN_TRIM24_TARGETS_UP	KHETCHOUMIAN_TRIM24_TARGETS_UP	2/56	46/40755	0.00184623	0.0211617	0.0134138	TGM2/SERPINE1	2
MARCHINI_TRABECTEDIN_RESISTANCE_DN	MARCHINI_TRABECTEDIN_RESISTANCE_DN	2/56	46/40755	0.00184623	0.0211617	0.0134138	ANKRD1/SLC7A5	2
OSADA_ASCL1_TARGETS_UP	OSADA_ASCL1_TARGETS_UP	2/56	46/40755	0.00184623	0.0211617	0.0134138	RGS16/SSTR1	2
ZHAN_MULTIPLE_MYELOMA_CD1_UP	ZHAN_MULTIPLE_MYELOMA_CD1_UP	2/56	46/40755	0.00184623	0.0211617	0.0134138	G0S2/ALPK2	2
JINESH_BLEBBISHIELD_TRANSFORMED_STEM_CELL_SPHERES_UP	JINESH_BLEBBISHIELD_TRANSFORMED_STEM_CELL_SPHERES_UP	3/56	176/40755	0.00185505	0.0211617	0.0134138	MT1X/IGFBP3/SERPINE1	3
VECCHI_GASTRIC_CANCER_ADVANCED_VS_EARLY_UP	VECCHI_GASTRIC_CANCER_ADVANCED_VS_EARLY_UP	3/56	177/40755	0.00188521	0.0213808	0.0135527	AMIGO2/INHBA/IGFBP3	3
MONNIER_POSTRADIATION_TUMOR_ESCAPE_DN	MONNIER_POSTRADIATION_TUMOR_ESCAPE_DN	4/56	382/40755	0.0019004	0.0213808	0.0135527	SMAD7/TGM2/SKIL/SGK1	4
MCDOWELL_ACUTE_LUNG_INJURY_UP	MCDOWELL_ACUTE_LUNG_INJURY_UP	2/56	47/40755	0.00192659	0.0213808	0.0135527	ANGPTL4/AKAP12	2
MEBARKI_HCC_PROGENITOR_WNT_UP_CTNNB1_DEPENDENT_BLOCKED_BY_FZD8CRD	MEBARKI_HCC_PROGENITOR_WNT_UP_CTNNB1_DEPENDENT_BLOCKED_BY_FZD8CRD	2/56	47/40755	0.00192659	0.0213808	0.0135527	NOG/SERPINE1	2
MELLMAN_TUT1_TARGETS_DN	MELLMAN_TUT1_TARGETS_DN	2/56	47/40755	0.00192659	0.0213808	0.0135527	ANKRD1/EID3	2
BROWNE_HCMV_INFECTION_48HR_UP	BROWNE_HCMV_INFECTION_48HR_UP	3/56	180/40755	0.00197751	0.0213808	0.0135527	RGS16/SKIL/BMP6	3
ENGELMANN_CANCER_PROGENITORS_UP	ENGELMANN_CANCER_PROGENITORS_UP	2/56	48/40755	0.00200858	0.0213808	0.0135527	SLC7A5/IGFBP3	2
WOOD_EBV_EBNA1_TARGETS_DN	WOOD_EBV_EBNA1_TARGETS_DN	2/56	48/40755	0.00200858	0.0213808	0.0135527	SGK1/AKAP12	2
OKUMURA_INFLAMMATORY_RESPONSE_LPS	OKUMURA_INFLAMMATORY_RESPONSE_LPS	3/56	182/40755	0.00204059	0.0213808	0.0135527	BIRC3/RELB/SKIL	3
NOUSHMEHR_GBM_SILENCED_BY_METHYLATION	NOUSHMEHR_GBM_SILENCED_BY_METHYLATION	2/56	50/40755	0.00217747	0.0213808	0.0135527	G0S2/BIRC3	2
TSUNODA_CISPLATIN_RESISTANCE_DN	TSUNODA_CISPLATIN_RESISTANCE_DN	2/56	50/40755	0.00217747	0.0213808	0.0135527	SLC7A5/SGK1	2
VERHAAK_AML_WITH_NPM1_MUTATED_UP	VERHAAK_AML_WITH_NPM1_MUTATED_UP	3/56	187/40755	0.00220373	0.0213808	0.0135527	G0S2/SERPINB2/BCL2A1	3
XIE_ST_HSC_S1PR3_OE_UP	XIE_ST_HSC_S1PR3_OE_UP	3/56	188/40755	0.0022373	0.0213808	0.0135527	RELB/SERPINE1/BCL2A1	3
TAVOR_CEBPA_TARGETS_UP	TAVOR_CEBPA_TARGETS_UP	2/56	51/40755	0.00226436	0.0213808	0.0135527	AKAP12/BCL2A1	2
CHARAFE_BREAST_CANCER_BASAL_VS_MESENCHYMAL_DN	CHARAFE_BREAST_CANCER_BASAL_VS_MESENCHYMAL_DN	2/56	52/40755	0.00235286	0.0213808	0.0135527	ALPK2/IL11	2
PRAMOONJAGO_SOX4_TARGETS_UP	PRAMOONJAGO_SOX4_TARGETS_UP	2/56	52/40755	0.00235286	0.0213808	0.0135527	SERPINE1/STC1	2
SMIRNOV_RESPONSE_TO_IR_2HR_UP	SMIRNOV_RESPONSE_TO_IR_2HR_UP	2/56	53/40755	0.00244298	0.0213808	0.0135527	RGS16/SGK1	2
PEDRIOLI_MIR31_TARGETS_DN	PEDRIOLI_MIR31_TARGETS_DN	4/56	412/40755	0.00249748	0.0213808	0.0135527	BIRC3/RELB/AKAP12/STC1	4
ZWANG_CLASS_2_TRANSIENTLY_INDUCED_BY_EGF	ZWANG_CLASS_2_TRANSIENTLY_INDUCED_BY_EGF	2/56	54/40755	0.00253471	0.0213808	0.0135527	KRTAP2-4/INHBA	2
FOSTER_TOLERANT_MACROPHAGE_DN	FOSTER_TOLERANT_MACROPHAGE_DN	4/56	414/40755	0.00254136	0.0213808	0.0135527	RGS16/MT1X/SERPINE1/TRAF1	4
AFFAR_YY1_TARGETS_UP	AFFAR_YY1_TARGETS_UP	3/56	199/40755	0.0026277	0.0213808	0.0135527	ANKRD1/TGM2/BMP6	3
SATO_SILENCED_BY_METHYLATION_IN_PANCREATIC_CANCER_1	SATO_SILENCED_BY_METHYLATION_IN_PANCREATIC_CANCER_1	4/56	421/40755	0.00269914	0.0216294	0.0137102	BIRC3/IGFBP3/SERPINE1/STC1	4
DIRMEIER_LMP1_RESPONSE_LATE_UP	DIRMEIER_LMP1_RESPONSE_LATE_UP	2/56	56/40755	0.00272299	0.0216509	0.0137239	SLC7A5/TRAF1	2
PETROVA_PROX1_TARGETS_DN	PETROVA_PROX1_TARGETS_DN	2/56	56/40755	0.00272299	0.0216509	0.0137239	BMP6/SERPINE1	2
AMIT_SERUM_RESPONSE_60_MCF10A	AMIT_SERUM_RESPONSE_60_MCF10A	2/56	58/40755	0.00291765	0.0230707	0.0146239	SGK1/INHBA	2
BILD_MYC_ONCOGENIC_SIGNATURE	BILD_MYC_ONCOGENIC_SIGNATURE	3/56	209/40755	0.00301699	0.0236245	0.0149749	KRTAP2-3/TGM2/AKAP12	3
AMIT_EGF_RESPONSE_240_HELA	AMIT_EGF_RESPONSE_240_HELA	2/56	59/40755	0.00301737	0.0236245	0.0149749	IL11/AKAP12	2
BEGUM_TARGETS_OF_PAX3_FOXO1_FUSION_UP	BEGUM_TARGETS_OF_PAX3_FOXO1_FUSION_UP	2/56	59/40755	0.00301737	0.0236245	0.0149749	KITLG/SGK1	2
CHIARADONNA_NEOPLASTIC_TRANSFORMATION_KRAS_CDC25_UP	CHIARADONNA_NEOPLASTIC_TRANSFORMATION_KRAS_CDC25_UP	2/56	59/40755	0.00301737	0.0236245	0.0149749	RGS16/KITLG	2
GRAHAM_CML_QUIESCENT_VS_NORMAL_DIVIDING_UP	GRAHAM_CML_QUIESCENT_VS_NORMAL_DIVIDING_UP	2/56	59/40755	0.00301737	0.0236245	0.0149749	SERPINB2/INHBA	2
BAELDE_DIABETIC_NEPHROPATHY_DN	BAELDE_DIABETIC_NEPHROPATHY_DN	4/56	437/40755	0.00308481	0.0241262	0.0152929	G0S2/BIRC3/BIRC2/SERPINE1	4
BHAT_ESR1_TARGETS_NOT_VIA_AKT1_UP	BHAT_ESR1_TARGETS_NOT_VIA_AKT1_UP	3/56	211/40755	0.00309887	0.0242097	0.0153458	GPR68/SLC7A5/TGM2	3
BERNARD_PPAPDC1B_TARGETS_DN	BERNARD_PPAPDC1B_TARGETS_DN	2/56	60/40755	0.00311868	0.0242586	0.0153769	MT1X/STC1	2
JOSEPH_RESPONSE_TO_SODIUM_BUTYRATE_DN	JOSEPH_RESPONSE_TO_SODIUM_BUTYRATE_DN	2/56	60/40755	0.00311868	0.0242586	0.0153769	ALPK2/IL11	2
LEE_LIVER_CANCER_DENA_UP	LEE_LIVER_CANCER_DENA_UP	2/56	60/40755	0.00311868	0.0242586	0.0153769	ANKRD1/BCL2A1	2
DASU_IL6_SIGNALING_UP	DASU_IL6_SIGNALING_UP	2/56	61/40755	0.00322156	0.0248905	0.0157773	MMP3/SERPINB2	2
LINDSTEDT_DENDRITIC_CELL_MATURATION_A	LINDSTEDT_DENDRITIC_CELL_MATURATION_A	2/56	61/40755	0.00322156	0.0248905	0.0157773	SLC7A5/INHBA	2
VERHAAK_GLIOBLASTOMA_MESENCHYMAL	VERHAAK_GLIOBLASTOMA_MESENCHYMAL	3/56	216/40755	0.0033095	0.0254391	0.0161251	RELB/TRPM2/SERPINE1	3
BOQUEST_STEM_CELL_DN	BOQUEST_STEM_CELL_DN	3/56	218/40755	0.00339616	0.0260215	0.0164943	G0S2/TGM2/STC1	3
HAHTOLA_MYCOSIS_FUNGOIDES_CD4_UP	HAHTOLA_MYCOSIS_FUNGOIDES_CD4_UP	2/56	63/40755	0.00343206	0.0261566	0.0165799	G0S2/NLRP3	2
LEE_LIVER_CANCER_MYC_DN	LEE_LIVER_CANCER_MYC_DN	2/56	63/40755	0.00343206	0.0261566	0.0165799	RGS16/G0S2	2
MCBRYAN_PUBERTAL_TGFB1_TARGETS_DN	MCBRYAN_PUBERTAL_TGFB1_TARGETS_DN	2/56	63/40755	0.00343206	0.0261566	0.0165799	KITLG/MT1X	2
WILCOX_RESPONSE_TO_PROGESTERONE_DN	WILCOX_RESPONSE_TO_PROGESTERONE_DN	2/56	63/40755	0.00343206	0.0261566	0.0165799	INHBA/IGFBP3	2
AMUNDSON_RESPONSE_TO_ARSENITE	AMUNDSON_RESPONSE_TO_ARSENITE	3/56	219/40755	0.00344	0.0261615	0.016583	MT1X/SLC7A5/RELB	3
SCHAEFFER_PROSTATE_DEVELOPMENT_48HR_UP	SCHAEFFER_PROSTATE_DEVELOPMENT_48HR_UP	4/56	453/40755	0.00350662	0.0265835	0.0168505	PLXNA2/ANKRD1/MT1X/SGK1	4
GOLDRATH_IMMUNE_MEMORY	GOLDRATH_IMMUNE_MEMORY	2/56	64/40755	0.00353966	0.0267773	0.0169734	ANGPTL4/TRAF1	2
LEE_LIVER_CANCER_MYC_E2F1_DN	LEE_LIVER_CANCER_MYC_E2F1_DN	2/56	64/40755	0.00353966	0.0267773	0.0169734	RGS16/G0S2	2
PEDRIOLI_MIR31_TARGETS_UP	PEDRIOLI_MIR31_TARGETS_UP	3/56	223/40755	0.00361885	0.0272899	0.0172983	ANGPTL4/INHBA/IGFBP3	3
LEE_LIVER_CANCER_MYC_TGFA_DN	LEE_LIVER_CANCER_MYC_TGFA_DN	2/56	65/40755	0.00364882	0.0274006	0.0173684	RGS16/G0S2	2
HELLER_HDAC_TARGETS_SILENCED_BY_METHYLATION_UP	HELLER_HDAC_TARGETS_SILENCED_BY_METHYLATION_UP	4/56	461/40755	0.00373158	0.0279634	0.0177252	BIRC3/MT1X/AKAP12/IGFBP3	4
WESTON_VEGFA_TARGETS_3HR	WESTON_VEGFA_TARGETS_3HR	2/56	66/40755	0.00375954	0.0280848	0.0178022	ANKRD1/BMP6	2
DUTERTRE_ESTRADIOL_RESPONSE_6HR_UP	DUTERTRE_ESTRADIOL_RESPONSE_6HR_UP	3/56	228/40755	0.00385029	0.0286433	0.0181561	SLC7A5/TGM2/SGK1	3
VANHARANTA_UTERINE_FIBROID_DN	VANHARANTA_UTERINE_FIBROID_DN	2/56	67/40755	0.00387181	0.0286843	0.0181821	BIRC3/SMAD7	2
DANG_REGULATED_BY_MYC_UP	DANG_REGULATED_BY_MYC_UP	2/56	68/40755	0.00398564	0.0294327	0.0186566	SLC7A5/SERPINE1	2
ZWANG_CLASS_3_TRANSIENTLY_INDUCED_BY_EGF	ZWANG_CLASS_3_TRANSIENTLY_INDUCED_BY_EGF	3/56	232/40755	0.0040418	0.0297284	0.018844	BIRC3/SMAD7/SERPINE1	3
DELYS_THYROID_CANCER_DN	DELYS_THYROID_CANCER_DN	3/56	233/40755	0.00409057	0.0299792	0.019003	RGS16/MT1X/AKAP12	3
JECHLINGER_EPITHELIAL_TO_MESENCHYMAL_TRANSITION_UP	JECHLINGER_EPITHELIAL_TO_MESENCHYMAL_TRANSITION_UP	2/56	69/40755	0.00410101	0.0299792	0.019003	IL11/INHBA	2
LEE_CALORIE_RESTRICTION_NEOCORTEX_UP	LEE_CALORIE_RESTRICTION_NEOCORTEX_UP	2/56	69/40755	0.00410101	0.0299792	0.019003	RELB/SERPINE1	2
ZHAN_MULTIPLE_MYELOMA_CD1_VS_CD2_UP	ZHAN_MULTIPLE_MYELOMA_CD1_VS_CD2_UP	2/56	69/40755	0.00410101	0.0299792	0.019003	G0S2/SLC7A5	2
JINESH_BLEBBISHIELD_VS_LIVE_CONTROL_UP	JINESH_BLEBBISHIELD_VS_LIVE_CONTROL_UP	4/56	476/40755	0.00417946	0.0304905	0.019327	RGS16/BIRC3/KITLG/SLC7A5	4
DITTMER_PTHLH_TARGETS_DN	DITTMER_PTHLH_TARGETS_DN	2/56	70/40755	0.00421792	0.0306462	0.0194258	MT1X/SERPINE1	2
GOTZMANN_EPITHELIAL_TO_MESENCHYMAL_TRANSITION_UP	GOTZMANN_EPITHELIAL_TO_MESENCHYMAL_TRANSITION_UP	2/56	70/40755	0.00421792	0.0306462	0.0194258	INHBA/SERPINE1	2
LIM_MAMMARY_STEM_CELL_UP	LIM_MAMMARY_STEM_CELL_UP	4/56	480/40755	0.00430477	0.0311824	0.0197656	PLXNA2/ANKRD1/EID3/IGFBP3	4
SESTO_RESPONSE_TO_UV_C8	SESTO_RESPONSE_TO_UV_C8	2/56	71/40755	0.00433637	0.0312848	0.0198305	SLC7A5/SERPINE1	2
ALFANO_MYC_TARGETS	ALFANO_MYC_TARGETS	3/56	239/40755	0.00439073	0.031645	0.0200589	TGM2/AKAP12/STC1	3
HIRSCH_CELLULAR_TRANSFORMATION_SIGNATURE_UP	HIRSCH_CELLULAR_TRANSFORMATION_SIGNATURE_UP	3/56	242/40755	0.00454569	0.0326633	0.0207043	MMP3/STC1/BCL2A1	3
CHESLER_BRAIN_QTL_CIS	CHESLER_BRAIN_QTL_CIS	2/56	73/40755	0.00457786	0.032763	0.0207675	RGS16/SCG5	2
LEE_METASTASIS_AND_ALTERNATIVE_SPLICING_UP	LEE_METASTASIS_AND_ALTERNATIVE_SPLICING_UP	2/56	74/40755	0.0047009	0.033498	0.0212334	PLXNA2/BCL2A1	2
SENESE_HDAC3_TARGETS_UP	SENESE_HDAC3_TARGETS_UP	4/56	495/40755	0.00479732	0.0340953	0.021612	RGS16/BIRC3/KITLG/TRAF1	4
BRUECKNER_TARGETS_OF_MIRLET7A3_DN	BRUECKNER_TARGETS_OF_MIRLET7A3_DN	2/56	76/40755	0.00495152	0.0349829	0.0221747	MT1X/BCL2A1	2
THEILGAARD_NEUTROPHIL_AT_SKIN_WOUND_UP	THEILGAARD_NEUTROPHIL_AT_SKIN_WOUND_UP	2/56	76/40755	0.00495152	0.0349829	0.0221747	SKIL/BCL2A1	2
RODWELL_AGING_KIDNEY_UP	RODWELL_AGING_KIDNEY_UP	4/56	500/40755	0.0049696	0.035076	0.0222337	BIRC3/ALPK2/INHBA/BCL2A1	4
RUTELLA_RESPONSE_TO_HGF_VS_CSF2RB_AND_IL4_DN	RUTELLA_RESPONSE_TO_HGF_VS_CSF2RB_AND_IL4_DN	3/56	250/40755	0.00497503	0.0350799	0.0222361	BIRC3/INHBA/TRAF1	3
DANG_REGULATED_BY_MYC_DN	DANG_REGULATED_BY_MYC_DN	3/56	251/40755	0.00503036	0.0354351	0.0224613	AKAP12/INHBA/SERPINE1	3
CARD_MIR302A_TARGETS	CARD_MIR302A_TARGETS	2/56	77/40755	0.0050791	0.0355686	0.0225459	SMAD7/STC1	2
MAHAJAN_RESPONSE_TO_IL1A_UP	MAHAJAN_RESPONSE_TO_IL1A_UP	2/56	77/40755	0.0050791	0.0355686	0.0225459	BEST1/SERPINB2	2
KOBAYASHI_EGFR_SIGNALING_24HR_DN	KOBAYASHI_EGFR_SIGNALING_24HR_DN	3/56	253/40755	0.00514213	0.0359748	0.0228034	G0S2/IL11/STC1	3
GALINDO_IMMUNE_RESPONSE_TO_ENTEROTOXIN	GALINDO_IMMUNE_RESPONSE_TO_ENTEROTOXIN	2/56	79/40755	0.00533878	0.037133	0.0235376	MT1X/TRAF1	2
ONDER_CDH1_TARGETS_2_UP	ONDER_CDH1_TARGETS_2_UP	3/56	257/40755	0.00537016	0.037315	0.0236529	SCG5/IGFBP3/SERPINE1	3
DAVICIONI_TARGETS_OF_PAX_FOXO1_FUSIONS_UP	DAVICIONI_TARGETS_OF_PAX_FOXO1_FUSIONS_UP	3/56	258/40755	0.0054281	0.0376811	0.023885	SGK1/AKAP12/INHBA	3
BILANGES_SERUM_SENSITIVE_GENES	BILANGES_SERUM_SENSITIVE_GENES	2/56	81/40755	0.00560445	0.0387177	0.0245421	MMP3/AKAP12	2
FOROUTAN_PRODRANK_TGFB_EMT_DN	FOROUTAN_PRODRANK_TGFB_EMT_DN	2/56	82/40755	0.00573953	0.039385	0.024965	BIRC3/KITLG	2
MIYAGAWA_TARGETS_OF_EWSR1_ETS_FUSIONS_UP	MIYAGAWA_TARGETS_OF_EWSR1_ETS_FUSIONS_UP	3/56	265/40755	0.00584427	0.0399889	0.0253478	G0S2/MMP3/TGM2	3
NELSON_RESPONSE_TO_ANDROGEN_UP	NELSON_RESPONSE_TO_ANDROGEN_UP	2/56	83/40755	0.00587609	0.0401682	0.0254615	SGK1/AKAP12	2
CAIRO_HEPATOBLASTOMA_DN	CAIRO_HEPATOBLASTOMA_DN	3/56	267/40755	0.0059666	0.0406705	0.0257799	ANGPTL4/IGFBP3/SERPINE1	3
ROZANOV_MMP14_TARGETS_UP	ROZANOV_MMP14_TARGETS_UP	3/56	267/40755	0.0059666	0.0406705	0.0257799	ANKRD1/AMIGO2/ALPK2	3
DACOSTA_UV_RESPONSE_VIA_ERCC3_TTD_DN	DACOSTA_UV_RESPONSE_VIA_ERCC3_TTD_DN	2/56	84/40755	0.00601413	0.0407233	0.0258133	SMAD7/SERPINB2	2
NEMETH_INFLAMMATORY_RESPONSE_LPS_UP	NEMETH_INFLAMMATORY_RESPONSE_LPS_UP	2/56	84/40755	0.00601413	0.0407233	0.0258133	RGS16/MT1X	2
ZHU_CMV_24_HR_DN	ZHU_CMV_24_HR_DN	2/56	84/40755	0.00601413	0.0407233	0.0258133	IGFBP3/SERPINE1	2
GRAESSMANN_RESPONSE_TO_MC_AND_SERUM_DEPRIVATION_DN	GRAESSMANN_RESPONSE_TO_MC_AND_SERUM_DEPRIVATION_DN	2/56	85/40755	0.00615365	0.0413941	0.0262385	MT1X/SERPINE1	2
NAKAYAMA_SOFT_TISSUE_TUMORS_PCA2_DN	NAKAYAMA_SOFT_TISSUE_TUMORS_PCA2_DN	2/56	85/40755	0.00615365	0.0413941	0.0262385	G0S2/ANGPTL4	2
BLANCO_MELO_COVID19_SARS_COV_2_INFECTION_A594_CELLS_UP	BLANCO_MELO_COVID19_SARS_COV_2_INFECTION_A594_CELLS_UP	2/56	86/40755	0.00629464	0.0422236	0.0267643	SCG5/BCL2A1	2
ACEVEDO_LIVER_TUMOR_VS_NORMAL_ADJACENT_TISSUE_DN	ACEVEDO_LIVER_TUMOR_VS_NORMAL_ADJACENT_TISSUE_DN	3/56	274/40755	0.00640681	0.0429358	0.0272158	MT1X/SLC7A5/IGFBP3	3
KAYO_CALORIE_RESTRICTION_MUSCLE_DN	KAYO_CALORIE_RESTRICTION_MUSCLE_DN	2/56	87/40755	0.0064371	0.0430181	0.0272679	G0S2/BMP6	2
DEBIASI_APOPTOSIS_BY_REOVIRUS_INFECTION_DN	DEBIASI_APOPTOSIS_BY_REOVIRUS_INFECTION_DN	3/56	276/40755	0.00653605	0.0435574	0.0276098	RGS16/SLC7A5/STC1	3
MEBARKI_HCC_PROGENITOR_WNT_UP_CTNNB1_DEPENDENT	MEBARKI_HCC_PROGENITOR_WNT_UP_CTNNB1_DEPENDENT	2/56	88/40755	0.00658103	0.0437352	0.0277225	NOG/SERPINE1	2
LIU_VAV3_PROSTATE_CARCINOGENESIS_UP	LIU_VAV3_PROSTATE_CARCINOGENESIS_UP	2/56	89/40755	0.00672642	0.0445773	0.0282563	TGM2/BCL2A1	2
BHAT_ESR1_TARGETS_VIA_AKT1_UP	BHAT_ESR1_TARGETS_VIA_AKT1_UP	3/56	281/40755	0.00686595	0.045418	0.0287891	RGS16/SLC7A5/TGM2	3
UEDA_CENTRAL_CLOCK	UEDA_CENTRAL_CLOCK	2/56	90/40755	0.00687327	0.0454244	0.0287932	RGS16/SGK1	2
HELLER_SILENCED_BY_METHYLATION_UP	HELLER_SILENCED_BY_METHYLATION_UP	3/56	283/40755	0.00700064	0.0460646	0.029199	BIRC3/AKAP12/IGFBP3	3
NAKAMURA_TUMOR_ZONE_PERIPHERAL_VS_CENTRAL_UP	NAKAMURA_TUMOR_ZONE_PERIPHERAL_VS_CENTRAL_UP	3/56	285/40755	0.00713689	0.0467783	0.0296514	AMIGO2/AKAP12/INHBA	3
HOOI_ST7_TARGETS_UP	HOOI_ST7_TARGETS_UP	2/56	93/40755	0.0073225	0.0477763	0.030284	KRTAP2-3/SERPINE1	2
GENTILE_UV_HIGH_DOSE_DN	GENTILE_UV_HIGH_DOSE_DN	3/56	289/40755	0.00741412	0.0482861	0.0306072	MMP3/SMAD7/IL11	3
GRAHAM_CML_DIVIDING_VS_NORMAL_QUIESCENT_DN	GRAHAM_CML_DIVIDING_VS_NORMAL_QUIESCENT_DN	2/56	94/40755	0.00747514	0.0486114	0.0308133	BIRC3/INHBA	2
BENPORATH_OCT4_TARGETS	BENPORATH_OCT4_TARGETS	3/56	290/40755	0.00748441	0.0486114	0.0308133	ANKRD1/AMIGO2/SKIL	3
BROWNE_HCMV_INFECTION_14HR_DN	BROWNE_HCMV_INFECTION_14HR_DN	3/56	291/40755	0.0075551	0.0489374	0.03102	G0S2/MMP3/SERPINE1	3
WESTON_VEGFA_TARGETS	WESTON_VEGFA_TARGETS	2/56	95/40755	0.0076292	0.0493282	0.0312677	ANKRD1/BMP6	2
BASAKI_YBX1_TARGETS_UP	BASAKI_YBX1_TARGETS_UP	3/56	293/40755	0.00769767	0.0496812	0.0314915	MT1X/SLC7A5/SMAD7	3
WANG_MLL_TARGETS	WANG_MLL_TARGETS	3/56	293/40755	0.00769767	0.0496812	0.0314915	RGS16/G0S2/AMIGO2	3

## Sheet: go
ID	Description	GeneRatio	BgRatio	pvalue	p.adjust	qvalue	geneID	Count
GOBP_EXTRINSIC_APOPTOTIC_SIGNALING_PATHWAY	GOBP_EXTRINSIC_APOPTOTIC_SIGNALING_PATHWAY	7/56	221/40755	2.31989e-08	5.53989e-06	3.51157e-06	G0S2/KITLG/SKIL/INHBA/SERPINE1/TRAF1/BCL2A1	7
GOBP_HORMONE_TRANSPORT	GOBP_HORMONE_TRANSPORT	7/56	293/40755	1.58546e-07	2.52406e-05	1.59993e-05	GPR68/SCG5/SLC7A5/IL11/TRPM2/BMP6/INHBA	7
GOBP_REGULATION_OF_HORMONE_SECRETION	GOBP_REGULATION_OF_HORMONE_SECRETION	6/56	234/40755	8.58193e-07	7.98454e-05	5.06117e-05	GPR68/SCG5/IL11/TRPM2/BMP6/INHBA	6
GOBP_PATHWAY_RESTRICTED_SMAD_PROTEIN_PHOSPHORYLATION	GOBP_PATHWAY_RESTRICTED_SMAD_PROTEIN_PHOSPHORYLATION	4/56	66/40755	2.16195e-06	0.00016835	0.000106712	NOG/SMAD7/BMP6/INHBA	4
GOBP_MONONUCLEAR_CELL_DIFFERENTIATION	GOBP_MONONUCLEAR_CELL_DIFFERENTIATION	7/56	434/40755	2.1887e-06	0.0001686	0.000106871	NLRP3/GPR68/SMAD7/RELB/IL11/TRPM2/INHBA	7
GOBP_REGULATION_OF_EXTRINSIC_APOPTOTIC_SIGNALING_PATHWAY	GOBP_REGULATION_OF_EXTRINSIC_APOPTOTIC_SIGNALING_PATHWAY	5/56	153/40755	2.28564e-06	0.000172362	0.000109255	G0S2/SKIL/INHBA/SERPINE1/TRAF1	5
GOBP_REGULATION_OF_HORMONE_LEVELS	GOBP_REGULATION_OF_HORMONE_LEVELS	7/56	499/40755	5.46323e-06	0.000357054	0.000226326	GPR68/SCG5/SLC7A5/IL11/TRPM2/BMP6/INHBA	7
GOBP_RESPONSE_TO_MOLECULE_OF_BACTERIAL_ORIGIN	GOBP_RESPONSE_TO_MOLECULE_OF_BACTERIAL_ORIGIN	6/56	354/40755	9.26941e-06	0.000442707	0.000280619	NLRP3/ANKRD1/BMP6/AKAP12/SERPINE1/PDCD1LG2	6
GOBP_REGULATION_OF_APOPTOTIC_SIGNALING_PATHWAY	GOBP_REGULATION_OF_APOPTOTIC_SIGNALING_PATHWAY	6/56	367/40755	1.13697e-05	0.000522132	0.000330965	G0S2/NOG/SKIL/INHBA/SERPINE1/TRAF1	6
GOMF_ENZYME_INHIBITOR_ACTIVITY	GOMF_ENZYME_INHIBITOR_ACTIVITY	6/56	389/40755	1.57912e-05	0.000702661	0.000445397	BIRC3/BIRC2/SCG5/SERPINB2/ANGPTL4/SERPINE1	6
GOBP_CELLULAR_RESPONSE_TO_MOLECULE_OF_BACTERIAL_ORIGIN	GOBP_CELLULAR_RESPONSE_TO_MOLECULE_OF_BACTERIAL_ORIGIN	5/56	229/40755	1.62153e-05	0.000712679	0.000451747	NLRP3/ANKRD1/BMP6/SERPINE1/PDCD1LG2	5
GOBP_NEGATIVE_REGULATION_OF_ENDOTHELIAL_CELL_APOPTOTIC_PROCESS	GOBP_NEGATIVE_REGULATION_OF_ENDOTHELIAL_CELL_APOPTOTIC_PROCESS	3/56	36/40755	1.69885e-05	0.000737611	0.000467551	ANGPTL4/IL11/SERPINE1	3
GOBP_RESPONSE_TO_TUMOR_NECROSIS_FACTOR	GOBP_RESPONSE_TO_TUMOR_NECROSIS_FACTOR	5/56	248/40755	2.37623e-05	0.000984005	0.000623732	ANKRD1/BIRC3/BIRC2/AKAP12/TRAF1	5
GOBP_POSITIVE_REGULATION_OF_HORMONE_SECRETION	GOBP_POSITIVE_REGULATION_OF_HORMONE_SECRETION	4/56	122/40755	2.48858e-05	0.00101296	0.000642089	GPR68/TRPM2/BMP6/INHBA	4
GOBP_CELLULAR_RESPONSE_TO_BIOTIC_STIMULUS	GOBP_CELLULAR_RESPONSE_TO_BIOTIC_STIMULUS	5/56	256/40755	2.76545e-05	0.00109457	0.000693816	NLRP3/ANKRD1/BMP6/SERPINE1/PDCD1LG2	5
GOBP_POSITIVE_REGULATION_OF_PROTEIN_SECRETION	GOBP_POSITIVE_REGULATION_OF_PROTEIN_SECRETION	4/56	128/40755	3.00412e-05	0.00116965	0.000741407	ANKRD1/GPR68/TRPM2/BMP6	4
GOBP_REPRODUCTIVE_SYSTEM_DEVELOPMENT	GOBP_REPRODUCTIVE_SYSTEM_DEVELOPMENT	6/56	437/40755	3.0307e-05	0.00117362	0.000743922	BIRC2/KITLG/NOG/BMP6/INHBA/STC1	6
GOBP_REGULATION_OF_TRANSMEMBRANE_RECEPTOR_PROTEIN_SERINE_THREONINE_KINASE_SIGNALING_PATHWAY	GOBP_REGULATION_OF_TRANSMEMBRANE_RECEPTOR_PROTEIN_SERINE_THREONINE_KINASE_SIGNALING_PATHWAY	5/56	269/40755	3.50172e-05	0.00132033	0.00083692	NOG/SMAD7/SKIL/BMP6/INHBA	5
GOBP_SIGNAL_RELEASE	GOBP_SIGNAL_RELEASE	6/56	453/40755	3.70227e-05	0.00136717	0.000866608	GPR68/SCG5/IL11/TRPM2/BMP6/INHBA	6
GOBP_POSITIVE_REGULATION_OF_EXTRINSIC_APOPTOTIC_SIGNALING_PATHWAY	GOBP_POSITIVE_REGULATION_OF_EXTRINSIC_APOPTOTIC_SIGNALING_PATHWAY	3/56	50/40755	4.60035e-05	0.0016509	0.00104646	G0S2/SKIL/INHBA	3
GOBP_REGULATION_OF_LEUKOCYTE_DIFFERENTIATION	GOBP_REGULATION_OF_LEUKOCYTE_DIFFERENTIATION	5/56	285/40755	4.60711e-05	0.0016509	0.00104646	NLRP3/KITLG/GPR68/SMAD7/INHBA	5
GOBP_NIK_NF_KAPPAB_SIGNALING	GOBP_NIK_NF_KAPPAB_SIGNALING	4/56	144/40755	4.75942e-05	0.0016714	0.00105945	NLRP3/BIRC3/BIRC2/RELB	4
GOBP_POSITIVE_REGULATION_OF_CELL_DEVELOPMENT	GOBP_POSITIVE_REGULATION_OF_CELL_DEVELOPMENT	5/56	297/40755	5.59998e-05	0.00191039	0.00121094	PLXNA2/GPR68/SMAD7/TGM2/SKIL	5
GOBP_NEGATIVE_REGULATION_OF_EPITHELIAL_CELL_APOPTOTIC_PROCESS	GOBP_NEGATIVE_REGULATION_OF_EPITHELIAL_CELL_APOPTOTIC_PROCESS	3/56	54/40755	5.79916e-05	0.00195048	0.00123635	ANGPTL4/IL11/SERPINE1	3
GOBP_POSITIVE_REGULATION_OF_SECRETION	GOBP_POSITIVE_REGULATION_OF_SECRETION	5/56	300/40755	5.87223e-05	0.00196582	0.00124608	ANKRD1/GPR68/TRPM2/BMP6/INHBA	5
GOBP_NEGATIVE_REGULATION_OF_CELL_ADHESION	GOBP_NEGATIVE_REGULATION_OF_CELL_ADHESION	5/56	305/40755	6.34858e-05	0.00209591	0.00132854	PLXNA2/SMAD7/BMP6/SERPINE1/PDCD1LG2	5
GOBP_REGULATION_OF_CELL_DEVELOPMENT	GOBP_REGULATION_OF_CELL_DEVELOPMENT	6/56	500/40755	6.39147e-05	0.00209679	0.00132909	PLXNA2/GPR68/NOG/SMAD7/TGM2/SKIL	6
GOBP_NEGATIVE_REGULATION_OF_BMP_SIGNALING_PATHWAY	GOBP_NEGATIVE_REGULATION_OF_BMP_SIGNALING_PATHWAY	3/56	58/40755	7.18608e-05	0.00228805	0.00145033	NOG/SMAD7/SKIL	3
GOMF_GROWTH_FACTOR_ACTIVITY	GOMF_GROWTH_FACTOR_ACTIVITY	4/56	162/40755	7.52054e-05	0.00237344	0.00150446	KITLG/IL11/BMP6/INHBA	4
GOBP_CARDIAC_MUSCLE_TISSUE_MORPHOGENESIS	GOBP_CARDIAC_MUSCLE_TISSUE_MORPHOGENESIS	3/56	60/40755	7.95402e-05	0.00248832	0.00157728	ANKRD1/NOG/SMAD7	3
GOBP_CELLULAR_RESPONSE_TO_ABIOTIC_STIMULUS	GOBP_CELLULAR_RESPONSE_TO_ABIOTIC_STIMULUS	5/56	325/40755	8.5594e-05	0.00263174	0.00166818	ANKRD1/MMP3/GPR68/RELB/BMP6	5
GOBP_RESPONSE_TO_BMP	GOBP_RESPONSE_TO_BMP	4/56	173/40755	9.69505e-05	0.00283491	0.00179697	NOG/SMAD7/SKIL/BMP6	4
GOBP_SIGNAL_TRANSDUCTION_IN_ABSENCE_OF_LIGAND	GOBP_SIGNAL_TRANSDUCTION_IN_ABSENCE_OF_LIGAND	3/56	66/40755	0.000105744	0.00305872	0.00193884	KITLG/INHBA/BCL2A1	3
GOBP_ENDOTHELIAL_CELL_APOPTOTIC_PROCESS	GOBP_ENDOTHELIAL_CELL_APOPTOTIC_PROCESS	3/56	67/40755	0.000110593	0.00314401	0.0019929	ANGPTL4/IL11/SERPINE1	3
GOBP_REGULATION_OF_CARTILAGE_DEVELOPMENT	GOBP_REGULATION_OF_CARTILAGE_DEVELOPMENT	3/56	69/40755	0.000120722	0.00335554	0.00212698	NOG/SMAD7/BMP6	3
GOBP_NEGATIVE_REGULATION_OF_PATHWAY_RESTRICTED_SMAD_PROTEIN_PHOSPHORYLATION	GOBP_NEGATIVE_REGULATION_OF_PATHWAY_RESTRICTED_SMAD_PROTEIN_PHOSPHORYLATION	2/56	12/40755	0.000121313	0.00335554	0.00212698	NOG/SMAD7	2
GOBP_REGULATION_OF_NUCLEOTIDE_BINDING_OLIGOMERIZATION_DOMAIN_CONTAINING_SIGNALING_PATHWAY	GOBP_REGULATION_OF_NUCLEOTIDE_BINDING_OLIGOMERIZATION_DOMAIN_CONTAINING_SIGNALING_PATHWAY	2/56	13/40755	0.000143243	0.00340663	0.00215936	BIRC3/BIRC2	2
GOMF_ENDOPEPTIDASE_REGULATOR_ACTIVITY	GOMF_ENDOPEPTIDASE_REGULATOR_ACTIVITY	4/56	192/40755	0.000144773	0.00340663	0.00215936	BIRC3/BIRC2/SERPINB2/SERPINE1	4
GOBP_NEGATIVE_REGULATION_OF_CYTOKINE_PRODUCTION	GOBP_NEGATIVE_REGULATION_OF_CYTOKINE_PRODUCTION	5/56	365/40755	0.000147199	0.00340663	0.00215936	NLRP3/SMAD7/RELB/INHBA/PDCD1LG2	5
GOBP_CARTILAGE_DEVELOPMENT	GOBP_CARTILAGE_DEVELOPMENT	4/56	194/40755	0.000150643	0.00340663	0.00215936	NOG/SMAD7/BMP6/STC1	4
GOBP_NEGATIVE_REGULATION_OF_HYDROLASE_ACTIVITY	GOBP_NEGATIVE_REGULATION_OF_HYDROLASE_ACTIVITY	5/56	369/40755	0.000154845	0.00340663	0.00215936	BIRC3/BIRC2/SERPINB2/ANGPTL4/SERPINE1	5
GOBP_T_CELL_DIFFERENTIATION_INVOLVED_IN_IMMUNE_RESPONSE	GOBP_T_CELL_DIFFERENTIATION_INVOLVED_IN_IMMUNE_RESPONSE	3/56	76/40755	0.00016088	0.00340663	0.00215936	NLRP3/SMAD7/RELB	3
GOBP_TRANSMEMBRANE_RECEPTOR_PROTEIN_SERINE_THREONINE_KINASE_SIGNALING_PATHWAY	GOBP_TRANSMEMBRANE_RECEPTOR_PROTEIN_SERINE_THREONINE_KINASE_SIGNALING_PATHWAY	5/56	373/40755	0.000162791	0.00340663	0.00215936	NOG/SMAD7/SKIL/BMP6/INHBA	5
GOBP_REGULATION_OF_HEMOPOIESIS	GOBP_REGULATION_OF_HEMOPOIESIS	5/56	374/40755	0.000164825	0.00340663	0.00215936	NLRP3/KITLG/GPR68/SMAD7/INHBA	5
GOMF_SMAD_BINDING	GOMF_SMAD_BINDING	3/56	78/40755	0.00017376	0.00347713	0.00220405	ANKRD1/SMAD7/SKIL	3
GOBP_MUSCLE_ORGAN_MORPHOGENESIS	GOBP_MUSCLE_ORGAN_MORPHOGENESIS	3/56	81/40755	0.000194305	0.00379293	0.00240423	ANKRD1/NOG/SMAD7	3
GOBP_CD4_POSITIVE_ALPHA_BETA_T_CELL_DIFFERENTIATION	GOBP_CD4_POSITIVE_ALPHA_BETA_T_CELL_DIFFERENTIATION	3/56	82/40755	0.000201488	0.00390125	0.00247289	NLRP3/SMAD7/RELB	3
GOBP_MYELOID_CELL_DIFFERENTIATION	GOBP_MYELOID_CELL_DIFFERENTIATION	5/56	393/40755	0.000207309	0.00400012	0.00253556	KITLG/GPR68/RELB/IL11/INHBA	5
GOBP_MYELOID_LEUKOCYTE_DIFFERENTIATION	GOBP_MYELOID_LEUKOCYTE_DIFFERENTIATION	4/56	211/40755	0.000207711	0.00400012	0.00253556	KITLG/GPR68/RELB/INHBA	4
GOBP_NEGATIVE_REGULATION_OF_LOCOMOTION	GOBP_NEGATIVE_REGULATION_OF_LOCOMOTION	5/56	396/40755	0.000214715	0.00410191	0.00260008	NOG/SMAD7/IGFBP3/SERPINE1/STC1	5
GOBP_SMAD_PROTEIN_SIGNAL_TRANSDUCTION	GOBP_SMAD_PROTEIN_SIGNAL_TRANSDUCTION	3/56	84/40755	0.000216365	0.00411151	0.00260617	SMAD7/BMP6/INHBA	3
GOBP_REGULATION_OF_INFLAMMATORY_RESPONSE	GOBP_REGULATION_OF_INFLAMMATORY_RESPONSE	5/56	397/40755	0.000217227	0.00411698	0.00260963	NLRP3/BIRC3/BIRC2/MMP3/SERPINE1	5
GOBP_CELLULAR_RESPONSE_TO_VIRUS	GOBP_CELLULAR_RESPONSE_TO_VIRUS	3/56	85/40755	0.000224063	0.00421309	0.00267056	NLRP3/BIRC3/BIRC2	3
GOBP_BONE_DEVELOPMENT	GOBP_BONE_DEVELOPMENT	4/56	218/40755	0.000235216	0.00437686	0.00277436	GPR68/TGM2/BMP6/STC1	4
GOBP_CELLULAR_RESPONSE_TO_INORGANIC_SUBSTANCE	GOBP_CELLULAR_RESPONSE_TO_INORGANIC_SUBSTANCE	4/56	220/40755	0.000243534	0.00450821	0.00285762	MMP3/MT1X/TRPM2/BMP6	4
GOMF_PEPTIDASE_REGULATOR_ACTIVITY	GOMF_PEPTIDASE_REGULATOR_ACTIVITY	4/56	228/40755	0.000278932	0.00502077	0.00318252	BIRC3/BIRC2/SERPINB2/SERPINE1	4
GOBP_NEGATIVE_REGULATION_OF_IMMUNE_SYSTEM_PROCESS	GOBP_NEGATIVE_REGULATION_OF_IMMUNE_SYSTEM_PROCESS	5/56	425/40755	0.000297166	0.00526954	0.00334021	KITLG/GPR68/SMAD7/INHBA/PDCD1LG2	5
GOBP_CARDIAC_MUSCLE_TISSUE_DEVELOPMENT	GOBP_CARDIAC_MUSCLE_TISSUE_DEVELOPMENT	4/56	234/40755	0.000307801	0.00540544	0.00342635	ANKRD1/NOG/SMAD7/ALPK2	4
GOMF_CYTOKINE_ACTIVITY	GOMF_CYTOKINE_ACTIVITY	4/56	234/40755	0.000307801	0.00540544	0.00342635	KITLG/IL11/BMP6/INHBA	4
GOBP_POSITIVE_REGULATION_OF_CHONDROCYTE_DIFFERENTIATION	GOBP_POSITIVE_REGULATION_OF_CHONDROCYTE_DIFFERENTIATION	2/56	19/40755	0.000312375	0.00540544	0.00342635	SMAD7/BMP6	2
GOBP_REGULATION_OF_EPITHELIAL_CELL_APOPTOTIC_PROCESS	GOBP_REGULATION_OF_EPITHELIAL_CELL_APOPTOTIC_PROCESS	3/56	98/40755	0.000340703	0.00581142	0.00368369	ANGPTL4/IL11/SERPINE1	3
GOBP_REGULATION_OF_NERVOUS_SYSTEM_DEVELOPMENT	GOBP_REGULATION_OF_NERVOUS_SYSTEM_DEVELOPMENT	5/56	439/40755	0.000344659	0.00585922	0.00371399	PLXNA2/AMIGO2/NOG/TGM2/SKIL	5
GOBP_NEGATIVE_REGULATION_OF_PROGRAMMED_NECROTIC_CELL_DEATH	GOBP_NEGATIVE_REGULATION_OF_PROGRAMMED_NECROTIC_CELL_DEATH	2/56	20/40755	0.000346777	0.00585922	0.00371399	BIRC3/BIRC2	2
GOBP_POSITIVE_REGULATION_OF_OXIDATIVE_STRESS_INDUCED_CELL_DEATH	GOBP_POSITIVE_REGULATION_OF_OXIDATIVE_STRESS_INDUCED_CELL_DEATH	2/56	20/40755	0.000346777	0.00585922	0.00371399	MMP3/TRPM2	2
GOBP_REGULATION_OF_RIG_I_SIGNALING_PATHWAY	GOBP_REGULATION_OF_RIG_I_SIGNALING_PATHWAY	2/56	20/40755	0.000346777	0.00585922	0.00371399	BIRC3/BIRC2	2
GOBP_POSITIVE_REGULATION_OF_MYELOID_CELL_DIFFERENTIATION	GOBP_POSITIVE_REGULATION_OF_MYELOID_CELL_DIFFERENTIATION	3/56	100/40755	0.000361513	0.00603701	0.00382669	KITLG/GPR68/INHBA	3
GOCC_KERATIN_FILAMENT	GOCC_KERATIN_FILAMENT	3/56	100/40755	0.000361513	0.00603701	0.00382669	KRTAP2-1/KRTAP2-3/KRTAP2-4	3
GOBP_CYTOKINE_PRODUCTION_INVOLVED_IN_IMMUNE_RESPONSE	GOBP_CYTOKINE_PRODUCTION_INVOLVED_IN_IMMUNE_RESPONSE	3/56	101/40755	0.000372218	0.00618694	0.00392172	NLRP3/SLC7A5/SMAD7	3
GOBP_CD4_POSITIVE_ALPHA_BETA_T_CELL_ACTIVATION	GOBP_CD4_POSITIVE_ALPHA_BETA_T_CELL_ACTIVATION	3/56	102/40755	0.000383125	0.00630967	0.00399952	NLRP3/SMAD7/RELB	3
GOBP_REGULATION_OF_PROTEIN_SECRETION	GOBP_REGULATION_OF_PROTEIN_SECRETION	4/56	252/40755	0.000407262	0.00667648	0.00423203	ANKRD1/GPR68/TRPM2/BMP6	4
GOBP_REGULATION_OF_PEPTIDASE_ACTIVITY	GOBP_REGULATION_OF_PEPTIDASE_ACTIVITY	5/56	457/40755	0.000413925	0.0067548	0.00428167	NLRP3/BIRC3/BIRC2/SERPINB2/SERPINE1	5
GOBP_REGULATION_OF_BMP_SIGNALING_PATHWAY	GOBP_REGULATION_OF_BMP_SIGNALING_PATHWAY	3/56	105/40755	0.000417074	0.0067907	0.00430443	NOG/SMAD7/SKIL	3
GOBP_STEROID_HORMONE_SECRETION	GOBP_STEROID_HORMONE_SECRETION	2/56	22/40755	0.000420864	0.0067907	0.00430443	BMP6/INHBA	2
GOMF_CYSTEINE_TYPE_ENDOPEPTIDASE_INHIBITOR_ACTIVITY_INVOLVED_IN_APOPTOTIC_PROCESS	GOMF_CYSTEINE_TYPE_ENDOPEPTIDASE_INHIBITOR_ACTIVITY_INVOLVED_IN_APOPTOTIC_PROCESS	2/56	22/40755	0.000420864	0.0067907	0.00430443	BIRC3/BIRC2	2
GOBP_HEART_MORPHOGENESIS	GOBP_HEART_MORPHOGENESIS	4/56	255/40755	0.000425826	0.00685532	0.00434539	ANKRD1/NOG/SMAD7/ALPK2	4
GOBP_NEGATIVE_REGULATION_OF_HEMOPOIESIS	GOBP_NEGATIVE_REGULATION_OF_HEMOPOIESIS	3/56	106/40755	0.000428805	0.00687239	0.00435621	GPR68/SMAD7/INHBA	3
GOBP_TUMOR_NECROSIS_FACTOR_MEDIATED_SIGNALING_PATHWAY	GOBP_TUMOR_NECROSIS_FACTOR_MEDIATED_SIGNALING_PATHWAY	3/56	107/40755	0.000440746	0.00703231	0.00445758	BIRC3/BIRC2/TRAF1	3
GOBP_NEGATIVE_REGULATION_OF_PEPTIDASE_ACTIVITY	GOBP_NEGATIVE_REGULATION_OF_PEPTIDASE_ACTIVITY	4/56	260/40755	0.000458098	0.00725123	0.00459634	BIRC3/BIRC2/SERPINB2/SERPINE1	4
GOBP_CHONDROCYTE_PROLIFERATION	GOBP_CHONDROCYTE_PROLIFERATION	2/56	23/40755	0.00046054	0.00725123	0.00459634	SMAD7/STC1	2
GOBP_CONNECTIVE_TISSUE_DEVELOPMENT	GOBP_CONNECTIVE_TISSUE_DEVELOPMENT	4/56	261/40755	0.000464756	0.00730156	0.00462825	NOG/SMAD7/BMP6/STC1	4
GOBP_ALPHA_BETA_T_CELL_DIFFERENTIATION	GOBP_ALPHA_BETA_T_CELL_DIFFERENTIATION	3/56	111/40755	0.000490642	0.00767459	0.0048647	NLRP3/SMAD7/RELB	3
GOBP_FIBRINOLYSIS	GOBP_FIBRINOLYSIS	2/56	24/40755	0.000501964	0.0077669	0.00492321	SERPINB2/SERPINE1	2
GOBP_NEGATIVE_REGULATION_OF_NECROTIC_CELL_DEATH	GOBP_NEGATIVE_REGULATION_OF_NECROTIC_CELL_DEATH	2/56	24/40755	0.000501964	0.0077669	0.00492321	BIRC3/BIRC2	2
GOBP_REGULATION_OF_VIRAL_INDUCED_CYTOPLASMIC_PATTERN_RECOGNITION_RECEPTOR_SIGNALING_PATHWAY	GOBP_REGULATION_OF_VIRAL_INDUCED_CYTOPLASMIC_PATTERN_RECOGNITION_RECEPTOR_SIGNALING_PATHWAY	2/56	24/40755	0.000501964	0.0077669	0.00492321	BIRC3/BIRC2	2
GOBP_POSITIVE_REGULATION_OF_NERVOUS_SYSTEM_DEVELOPMENT	GOBP_POSITIVE_REGULATION_OF_NERVOUS_SYSTEM_DEVELOPMENT	4/56	269/40755	0.000520529	0.00803679	0.00509429	PLXNA2/AMIGO2/TGM2/SKIL	4
GOMF_CYTOKINE_RECEPTOR_BINDING	GOMF_CYTOKINE_RECEPTOR_BINDING	4/56	270/40755	0.000527821	0.0081144	0.00514348	KITLG/SMAD7/IL11/TRAF1	4
GOCC_TRANSCRIPTION_REGULATOR_COMPLEX	GOCC_TRANSCRIPTION_REGULATOR_COMPLEX	5/56	483/40755	0.000531946	0.00816031	0.00517258	ANKRD1/SMAD7/RELB/POLR1G/SKIL	5
GOBP_NEGATIVE_REGULATION_OF_CELLULAR_RESPONSE_TO_GROWTH_FACTOR_STIMULUS	GOBP_NEGATIVE_REGULATION_OF_CELLULAR_RESPONSE_TO_GROWTH_FACTOR_STIMULUS	3/56	115/40755	0.000544023	0.00832693	0.0052782	NOG/SMAD7/SKIL	3
GOBP_POSITIVE_REGULATION_OF_INTERLEUKIN_4_PRODUCTION	GOBP_POSITIVE_REGULATION_OF_INTERLEUKIN_4_PRODUCTION	2/56	25/40755	0.000545133	0.00832693	0.0052782	NLRP3/SLC7A5	2
GOBP_T_CELL_ACTIVATION_INVOLVED_IN_IMMUNE_RESPONSE	GOBP_T_CELL_ACTIVATION_INVOLVED_IN_IMMUNE_RESPONSE	3/56	116/40755	0.000557924	0.00845025	0.00535637	NLRP3/SMAD7/RELB	3
GOBP_INTERFERON_GAMMA_PRODUCTION	GOBP_INTERFERON_GAMMA_PRODUCTION	3/56	117/40755	0.000572051	0.0086096	0.00545738	SLC7A5/INHBA/PDCD1LG2	3
GOBP_REGULATION_OF_MYELOID_LEUKOCYTE_DIFFERENTIATION	GOBP_REGULATION_OF_MYELOID_LEUKOCYTE_DIFFERENTIATION	3/56	117/40755	0.000572051	0.0086096	0.00545738	KITLG/GPR68/INHBA	3
GOBP_NUCLEOTIDE_BINDING_DOMAIN_LEUCINE_RICH_REPEAT_CONTAINING_RECEPTOR_SIGNALING_PATHWAY	GOBP_NUCLEOTIDE_BINDING_DOMAIN_LEUCINE_RICH_REPEAT_CONTAINING_RECEPTOR_SIGNALING_PATHWAY	2/56	26/40755	0.00059004	0.0087698	0.00555892	BIRC3/BIRC2	2
GOBP_EPITHELIAL_CELL_APOPTOTIC_PROCESS	GOBP_EPITHELIAL_CELL_APOPTOTIC_PROCESS	3/56	121/40755	0.000630842	0.00931825	0.00590657	ANGPTL4/IL11/SERPINE1	3
GOBP_I_KAPPAB_KINASE_NF_KAPPAB_SIGNALING	GOBP_I_KAPPAB_KINASE_NF_KAPPAB_SIGNALING	4/56	288/40755	0.000671859	0.00976308	0.00618853	BIRC3/BIRC2/RELB/TRAF1	4
GOBP_RIG_I_SIGNALING_PATHWAY	GOBP_RIG_I_SIGNALING_PATHWAY	2/56	28/40755	0.000685052	0.0098351	0.00623419	BIRC3/BIRC2	2
GOBP_PHARYNGEAL_SYSTEM_DEVELOPMENT	GOBP_PHARYNGEAL_SYSTEM_DEVELOPMENT	2/56	29/40755	0.000735149	0.0103065	0.00653297	PLXNA2/NOG	2
GOMF_RECEPTOR_SERINE_THREONINE_KINASE_BINDING	GOMF_RECEPTOR_SERINE_THREONINE_KINASE_BINDING	2/56	29/40755	0.000735149	0.0103065	0.00653297	BMP6/INHBA	2
GOBP_CELL_SURFACE_RECEPTOR_SIGNALING_PATHWAY_INVOLVED_IN_HEART_DEVELOPMENT	GOBP_CELL_SURFACE_RECEPTOR_SIGNALING_PATHWAY_INVOLVED_IN_HEART_DEVELOPMENT	2/56	31/40755	0.000840497	0.0115572	0.0073258	NOG/ALPK2	2
GOBP_POSITIVE_REGULATION_OF_CARTILAGE_DEVELOPMENT	GOBP_POSITIVE_REGULATION_OF_CARTILAGE_DEVELOPMENT	2/56	31/40755	0.000840497	0.0115572	0.0073258	SMAD7/BMP6	2
GOBP_REGULATION_OF_PROGRAMMED_NECROTIC_CELL_DEATH	GOBP_REGULATION_OF_PROGRAMMED_NECROTIC_CELL_DEATH	2/56	31/40755	0.000840497	0.0115572	0.0073258	BIRC3/BIRC2	2
GOBP_POSITIVE_REGULATION_OF_APOPTOTIC_SIGNALING_PATHWAY	GOBP_POSITIVE_REGULATION_OF_APOPTOTIC_SIGNALING_PATHWAY	3/56	134/40755	0.000848124	0.0116175	0.00736401	G0S2/SKIL/INHBA	3
GOBP_RESPONSE_TO_PURINE_CONTAINING_COMPOUND	GOBP_RESPONSE_TO_PURINE_CONTAINING_COMPOUND	3/56	134/40755	0.000848124	0.0116175	0.00736401	BIRC2/TRPM2/STC1	3
GOBP_POSITIVE_REGULATION_OF_ESTABLISHMENT_OF_PROTEIN_LOCALIZATION	GOBP_POSITIVE_REGULATION_OF_ESTABLISHMENT_OF_PROTEIN_LOCALIZATION	4/56	308/40755	0.000862371	0.0117901	0.00747342	ANKRD1/GPR68/TRPM2/BMP6	4
GOBP_NEGATIVE_REGULATION_OF_TRANSMEMBRANE_RECEPTOR_PROTEIN_SERINE_THREONINE_KINASE_SIGNALING_PATHWAY	GOBP_NEGATIVE_REGULATION_OF_TRANSMEMBRANE_RECEPTOR_PROTEIN_SERINE_THREONINE_KINASE_SIGNALING_PATHWAY	3/56	135/40755	0.000866559	0.0118023	0.00748116	NOG/SMAD7/SKIL	3
GOBP_PROTEIN_KINASE_C_SIGNALING	GOBP_PROTEIN_KINASE_C_SIGNALING	2/56	32/40755	0.000895741	0.0121077	0.00767473	ANKRD1/AKAP12	2
GOBP_POSITIVE_REGULATION_OF_PROTEIN_MODIFICATION_BY_SMALL_PROTEIN_CONJUGATION_OR_REMOVAL	GOBP_POSITIVE_REGULATION_OF_PROTEIN_MODIFICATION_BY_SMALL_PROTEIN_CONJUGATION_OR_REMOVAL	3/56	139/40755	0.000942839	0.0126017	0.00798784	BIRC3/BIRC2/SMAD7	3
GOBP_INTERLEUKIN_4_PRODUCTION	GOBP_INTERLEUKIN_4_PRODUCTION	2/56	33/40755	0.00095269	0.0126157	0.00799671	NLRP3/SLC7A5	2
GOCC_FIBRILLAR_CENTER	GOCC_FIBRILLAR_CENTER	3/56	140/40755	0.000962551	0.0126993	0.00804972	ANKRD1/SMAD7/POLR1G	3
GOBP_CYTOPLASMIC_PATTERN_RECOGNITION_RECEPTOR_SIGNALING_PATHWAY_IN_RESPONSE_TO_VIRUS	GOBP_CYTOPLASMIC_PATTERN_RECOGNITION_RECEPTOR_SIGNALING_PATHWAY_IN_RESPONSE_TO_VIRUS	2/56	35/40755	0.00107169	0.0137838	0.00873717	BIRC3/BIRC2	2
GOBP_REGULATION_OF_ENDOCRINE_PROCESS	GOBP_REGULATION_OF_ENDOCRINE_PROCESS	2/56	35/40755	0.00107169	0.0137838	0.00873717	BMP6/INHBA	2
GOBP_HINDBRAIN_DEVELOPMENT	GOBP_HINDBRAIN_DEVELOPMENT	3/56	150/40755	0.00117417	0.0148881	0.00943711	PLXNA2/NOG/SSTR1	3
GOBP_REGULATION_OF_T_HELPER_CELL_DIFFERENTIATION	GOBP_REGULATION_OF_T_HELPER_CELL_DIFFERENTIATION	2/56	38/40755	0.00126287	0.0158168	0.0100258	NLRP3/SMAD7	2
GOBP_T_CELL_CYTOKINE_PRODUCTION	GOBP_T_CELL_CYTOKINE_PRODUCTION	2/56	38/40755	0.00126287	0.0158168	0.0100258	NLRP3/SMAD7	2
GOBP_NEGATIVE_REGULATION_OF_SMOOTH_MUSCLE_CELL_MIGRATION	GOBP_NEGATIVE_REGULATION_OF_SMOOTH_MUSCLE_CELL_MIGRATION	2/56	39/40755	0.00132997	0.0165702	0.0105034	IGFBP3/SERPINE1	2
GOBP_RESPONSE_TO_CORTICOSTEROID	GOBP_RESPONSE_TO_CORTICOSTEROID	3/56	157/40755	0.00133845	0.0166181	0.0105337	BMP6/SGK1/STC1	3
GOBP_NEGATIVE_REGULATION_OF_PROTEOLYSIS	GOBP_NEGATIVE_REGULATION_OF_PROTEOLYSIS	4/56	348/40755	0.00135265	0.0167653	0.0106271	BIRC3/BIRC2/SERPINB2/SERPINE1	4
GOBP_ALPHA_BETA_T_CELL_ACTIVATION	GOBP_ALPHA_BETA_T_CELL_ACTIVATION	3/56	158/40755	0.00136303	0.0168358	0.0106717	NLRP3/SMAD7/RELB	3
GOBP_POSITIVE_REGULATION_OF_HEMOPOIESIS	GOBP_POSITIVE_REGULATION_OF_HEMOPOIESIS	3/56	159/40755	0.0013879	0.0170547	0.0108105	NLRP3/KITLG/GPR68	3
GOBP_NEGATIVE_REGULATION_OF_EPITHELIAL_TO_MESENCHYMAL_TRANSITION	GOBP_NEGATIVE_REGULATION_OF_EPITHELIAL_TO_MESENCHYMAL_TRANSITION	2/56	40/40755	0.00139873	0.0170998	0.0108391	NOG/SMAD7	2
GOMF_CYSTEINE_TYPE_ENDOPEPTIDASE_REGULATOR_ACTIVITY_INVOLVED_IN_APOPTOTIC_PROCESS	GOMF_CYSTEINE_TYPE_ENDOPEPTIDASE_REGULATOR_ACTIVITY_INVOLVED_IN_APOPTOTIC_PROCESS	2/56	40/40755	0.00139873	0.0170998	0.0108391	BIRC3/BIRC2	2
GOBP_NEGATIVE_REGULATION_OF_LYMPHOCYTE_ACTIVATION	GOBP_NEGATIVE_REGULATION_OF_LYMPHOCYTE_ACTIVATION	3/56	161/40755	0.00143849	0.0174963	0.0110904	SMAD7/INHBA/PDCD1LG2	3
GOBP_PROTEIN_LOCALIZATION_TO_EXTRACELLULAR_REGION	GOBP_PROTEIN_LOCALIZATION_TO_EXTRACELLULAR_REGION	4/56	359/40755	0.00151579	0.0181678	0.011516	ANKRD1/GPR68/TRPM2/BMP6	4
GOBP_MALE_SEX_DIFFERENTIATION	GOBP_MALE_SEX_DIFFERENTIATION	3/56	164/40755	0.00151652	0.0181678	0.011516	KITLG/BMP6/INHBA	3
GOBP_NEGATIVE_REGULATION_OF_INTERFERON_GAMMA_PRODUCTION	GOBP_NEGATIVE_REGULATION_OF_INTERFERON_GAMMA_PRODUCTION	2/56	42/40755	0.00154127	0.0183721	0.0116455	INHBA/PDCD1LG2	2
GOBP_VENTRICULAR_SEPTUM_MORPHOGENESIS	GOBP_VENTRICULAR_SEPTUM_MORPHOGENESIS	2/56	42/40755	0.00154127	0.0183721	0.0116455	NOG/SMAD7	2
GOBP_REGULATION_OF_NEUROGENESIS	GOBP_REGULATION_OF_NEUROGENESIS	4/56	361/40755	0.00154686	0.0184081	0.0116684	PLXNA2/NOG/TGM2/SKIL	4
GOBP_LIPID_EXPORT_FROM_CELL	GOBP_LIPID_EXPORT_FROM_CELL	2/56	43/40755	0.00161503	0.0190611	0.0120823	BMP6/INHBA	2
GOBP_REGULATION_OF_PRODUCTION_OF_MOLECULAR_MEDIATOR_OF_IMMUNE_RESPONSE	GOBP_REGULATION_OF_PRODUCTION_OF_MOLECULAR_MEDIATOR_OF_IMMUNE_RESPONSE	3/56	169/40755	0.00165238	0.0193743	0.0122808	NLRP3/SLC7A5/SMAD7	3
GOBP_NEGATIVE_REGULATION_OF_PHOSPHORYLATION	GOBP_NEGATIVE_REGULATION_OF_PHOSPHORYLATION	4/56	383/40755	0.00191851	0.0213808	0.0135527	NOG/SMAD7/INHBA/IGFBP3	4
GOBP_REGULATION_OF_NECROTIC_CELL_DEATH	GOBP_REGULATION_OF_NECROTIC_CELL_DEATH	2/56	47/40755	0.00192659	0.0213808	0.0135527	BIRC3/BIRC2	2
GOBP_VENTRICULAR_CARDIAC_MUSCLE_TISSUE_MORPHOGENESIS	GOBP_VENTRICULAR_CARDIAC_MUSCLE_TISSUE_MORPHOGENESIS	2/56	47/40755	0.00192659	0.0213808	0.0135527	NOG/SMAD7	2
GOBP_ACTIVIN_RECEPTOR_SIGNALING_PATHWAY	GOBP_ACTIVIN_RECEPTOR_SIGNALING_PATHWAY	2/56	48/40755	0.00200858	0.0213808	0.0135527	SMAD7/INHBA	2
GOBP_REGULATION_OF_VASCULAR_PERMEABILITY	GOBP_REGULATION_OF_VASCULAR_PERMEABILITY	2/56	48/40755	0.00200858	0.0213808	0.0135527	BMP6/AKAP12	2
GOBP_REGULATION_OF_LYMPHOCYTE_DIFFERENTIATION	GOBP_REGULATION_OF_LYMPHOCYTE_DIFFERENTIATION	3/56	181/40755	0.0020089	0.0213808	0.0135527	NLRP3/SMAD7/INHBA	3
GOBP_DENDRITIC_CELL_DIFFERENTIATION	GOBP_DENDRITIC_CELL_DIFFERENTIATION	2/56	49/40755	0.00209221	0.0213808	0.0135527	RELB/TRPM2	2
GOBP_ENDOCRINE_HORMONE_SECRETION	GOBP_ENDOCRINE_HORMONE_SECRETION	2/56	49/40755	0.00209221	0.0213808	0.0135527	BMP6/INHBA	2
GOBP_NEGATIVE_REGULATION_OF_MYELOID_LEUKOCYTE_DIFFERENTIATION	GOBP_NEGATIVE_REGULATION_OF_MYELOID_LEUKOCYTE_DIFFERENTIATION	2/56	49/40755	0.00209221	0.0213808	0.0135527	GPR68/INHBA	2
GOBP_POSITIVE_REGULATION_OF_PATHWAY_RESTRICTED_SMAD_PROTEIN_PHOSPHORYLATION	GOBP_POSITIVE_REGULATION_OF_PATHWAY_RESTRICTED_SMAD_PROTEIN_PHOSPHORYLATION	2/56	49/40755	0.00209221	0.0213808	0.0135527	BMP6/INHBA	2
GOBP_PROGRAMMED_NECROTIC_CELL_DEATH	GOBP_PROGRAMMED_NECROTIC_CELL_DEATH	2/56	49/40755	0.00209221	0.0213808	0.0135527	BIRC3/BIRC2	2
GOBP_ADHERENS_JUNCTION_ORGANIZATION	GOBP_ADHERENS_JUNCTION_ORGANIZATION	2/56	50/40755	0.00217747	0.0213808	0.0135527	SMAD7/BMP6	2
GOBP_REGULATION_OF_CD4_POSITIVE_ALPHA_BETA_T_CELL_DIFFERENTIATION	GOBP_REGULATION_OF_CD4_POSITIVE_ALPHA_BETA_T_CELL_DIFFERENTIATION	2/56	50/40755	0.00217747	0.0213808	0.0135527	NLRP3/SMAD7	2
GOBP_REGULATION_OF_CHONDROCYTE_DIFFERENTIATION	GOBP_REGULATION_OF_CHONDROCYTE_DIFFERENTIATION	2/56	50/40755	0.00217747	0.0213808	0.0135527	SMAD7/BMP6	2
GOBP_REGULATION_OF_EXTRINSIC_APOPTOTIC_SIGNALING_PATHWAY_VIA_DEATH_DOMAIN_RECEPTORS	GOBP_REGULATION_OF_EXTRINSIC_APOPTOTIC_SIGNALING_PATHWAY_VIA_DEATH_DOMAIN_RECEPTORS	2/56	50/40755	0.00217747	0.0213808	0.0135527	SKIL/SERPINE1	2
GOBP_POSITIVE_REGULATION_OF_PEPTIDYL_TYROSINE_PHOSPHORYLATION	GOBP_POSITIVE_REGULATION_OF_PEPTIDYL_TYROSINE_PHOSPHORYLATION	3/56	190/40755	0.00230539	0.0213808	0.0135527	KITLG/IL11/BMP6	3
GOBP_MUSCLE_TISSUE_DEVELOPMENT	GOBP_MUSCLE_TISSUE_DEVELOPMENT	4/56	405/40755	0.00234799	0.0213808	0.0135527	ANKRD1/NOG/SMAD7/ALPK2	4
GOBP_NEGATIVE_REGULATION_OF_COAGULATION	GOBP_NEGATIVE_REGULATION_OF_COAGULATION	2/56	52/40755	0.00235286	0.0213808	0.0135527	SERPINB2/SERPINE1	2
GOBP_NEGATIVE_REGULATION_OF_CELL_CELL_ADHESION	GOBP_NEGATIVE_REGULATION_OF_CELL_CELL_ADHESION	3/56	199/40755	0.0026277	0.0213808	0.0135527	SMAD7/BMP6/PDCD1LG2	3
GOBP_ENDODERM_FORMATION	GOBP_ENDODERM_FORMATION	2/56	55/40755	0.00262805	0.0213808	0.0135527	NOG/INHBA	2
GOBP_NEGATIVE_REGULATION_OF_LYMPHOCYTE_DIFFERENTIATION	GOBP_NEGATIVE_REGULATION_OF_LYMPHOCYTE_DIFFERENTIATION	2/56	55/40755	0.00262805	0.0213808	0.0135527	SMAD7/INHBA	2
GOBP_POSITIVE_REGULATION_OF_MYELOID_LEUKOCYTE_DIFFERENTIATION	GOBP_POSITIVE_REGULATION_OF_MYELOID_LEUKOCYTE_DIFFERENTIATION	2/56	55/40755	0.00262805	0.0213808	0.0135527	KITLG/GPR68	2
GOBP_OSSIFICATION	GOBP_OSSIFICATION	4/56	419/40755	0.00265339	0.0213808	0.0135527	NOG/SMAD7/BMP6/STC1	4
GOBP_VENTRICULAR_CARDIAC_MUSCLE_TISSUE_DEVELOPMENT	GOBP_VENTRICULAR_CARDIAC_MUSCLE_TISSUE_DEVELOPMENT	2/56	56/40755	0.00272299	0.0216509	0.0137239	NOG/SMAD7	2
GOMF_CYSTEINE_TYPE_ENDOPEPTIDASE_INHIBITOR_ACTIVITY	GOMF_CYSTEINE_TYPE_ENDOPEPTIDASE_INHIBITOR_ACTIVITY	2/56	56/40755	0.00272299	0.0216509	0.0137239	BIRC3/BIRC2	2
GOBP_LYMPHOCYTE_ACTIVATION_INVOLVED_IN_IMMUNE_RESPONSE	GOBP_LYMPHOCYTE_ACTIVATION_INVOLVED_IN_IMMUNE_RESPONSE	3/56	202/40755	0.00274101	0.02177	0.0137994	NLRP3/SMAD7/RELB	3
GOBP_ENDOCHONDRAL_BONE_MORPHOGENESIS	GOBP_ENDOCHONDRAL_BONE_MORPHOGENESIS	2/56	57/40755	0.00281952	0.0223441	0.0141633	BMP6/STC1	2
GOBP_OVARIAN_FOLLICLE_DEVELOPMENT	GOBP_OVARIAN_FOLLICLE_DEVELOPMENT	2/56	57/40755	0.00281952	0.0223441	0.0141633	KITLG/INHBA	2
GOBP_PROTEIN_K63_LINKED_UBIQUITINATION	GOBP_PROTEIN_K63_LINKED_UBIQUITINATION	2/56	58/40755	0.00291765	0.0230707	0.0146239	BIRC2/TRAF1	2
GOBP_REGULATION_OF_MYELOID_CELL_DIFFERENTIATION	GOBP_REGULATION_OF_MYELOID_CELL_DIFFERENTIATION	3/56	209/40755	0.00301699	0.0236245	0.0149749	KITLG/GPR68/INHBA	3
GOBP_CELLULAR_RESPONSE_TO_CORTICOSTEROID_STIMULUS	GOBP_CELLULAR_RESPONSE_TO_CORTICOSTEROID_STIMULUS	2/56	59/40755	0.00301737	0.0236245	0.0149749	SGK1/STC1	2
GOBP_NEGATIVE_REGULATION_OF_HORMONE_SECRETION	GOBP_NEGATIVE_REGULATION_OF_HORMONE_SECRETION	2/56	60/40755	0.00311868	0.0242586	0.0153769	IL11/INHBA	2
GOBP_NEGATIVE_REGULATION_OF_PHOSPHORUS_METABOLIC_PROCESS	GOBP_NEGATIVE_REGULATION_OF_PHOSPHORUS_METABOLIC_PROCESS	4/56	442/40755	0.00321267	0.0248905	0.0157773	NOG/SMAD7/INHBA/IGFBP3	4
GOBP_CYTOPLASMIC_PATTERN_RECOGNITION_RECEPTOR_SIGNALING_PATHWAY	GOBP_CYTOPLASMIC_PATTERN_RECOGNITION_RECEPTOR_SIGNALING_PATHWAY	2/56	61/40755	0.00322156	0.0248905	0.0157773	BIRC3/BIRC2	2
GOCC_INTERMEDIATE_FILAMENT	GOCC_INTERMEDIATE_FILAMENT	3/56	214/40755	0.00322422	0.0248905	0.0157773	KRTAP2-1/KRTAP2-3/KRTAP2-4	3
GOBP_POSITIVE_REGULATION_OF_PROTEIN_LOCALIZATION	GOBP_POSITIVE_REGULATION_OF_PROTEIN_LOCALIZATION	4/56	445/40755	0.0032911	0.0253794	0.0160873	ANKRD1/GPR68/TRPM2/BMP6	4
GOBP_NEGATIVE_REGULATION_OF_CELL_ACTIVATION	GOBP_NEGATIVE_REGULATION_OF_CELL_ACTIVATION	3/56	216/40755	0.0033095	0.0254391	0.0161251	SMAD7/INHBA/PDCD1LG2	3
GOBP_POSITIVE_REGULATION_OF_CELL_ADHESION	GOBP_POSITIVE_REGULATION_OF_CELL_ADHESION	4/56	446/40755	0.00331753	0.0254463	0.0161296	NLRP3/SMAD7/TGM2/PDCD1LG2	4
GOBP_REGULATION_OF_DNA_BINDING_TRANSCRIPTION_FACTOR_ACTIVITY	GOBP_REGULATION_OF_DNA_BINDING_TRANSCRIPTION_FACTOR_ACTIVITY	4/56	451/40755	0.00345187	0.0262239	0.0166226	NLRP3/SMAD7/SGK1/TRAF1	4
GOBP_POSITIVE_REGULATION_OF_NEUROGENESIS	GOBP_POSITIVE_REGULATION_OF_NEUROGENESIS	3/56	222/40755	0.00357362	0.0270057	0.0171181	PLXNA2/TGM2/SKIL	3
GOBP_REGULATION_OF_CELL_CELL_ADHESION	GOBP_REGULATION_OF_CELL_CELL_ADHESION	4/56	458/40755	0.0036461	0.0274006	0.0173684	NLRP3/SMAD7/BMP6/PDCD1LG2	4
GOBP_POSITIVE_REGULATION_OF_EPITHELIAL_CELL_DIFFERENTIATION	GOBP_POSITIVE_REGULATION_OF_EPITHELIAL_CELL_DIFFERENTIATION	2/56	65/40755	0.00364882	0.0274006	0.0173684	BMP6/SERPINE1	2
GOBP_REGULATION_OF_CD4_POSITIVE_ALPHA_BETA_T_CELL_ACTIVATION	GOBP_REGULATION_OF_CD4_POSITIVE_ALPHA_BETA_T_CELL_ACTIVATION	2/56	66/40755	0.00375954	0.0280848	0.0178022	NLRP3/SMAD7	2
GOBP_SKELETAL_SYSTEM_MORPHOGENESIS	GOBP_SKELETAL_SYSTEM_MORPHOGENESIS	3/56	227/40755	0.0038033	0.0283821	0.0179906	NOG/BMP6/STC1	3
GOCC_BASOLATERAL_PLASMA_MEMBRANE	GOCC_BASOLATERAL_PLASMA_MEMBRANE	3/56	228/40755	0.00385029	0.0286433	0.0181561	BEST1/SLC7A5/ALPK2	3
GOBP_NECROTIC_CELL_DEATH	GOBP_NECROTIC_CELL_DEATH	2/56	67/40755	0.00387181	0.0286843	0.0181821	BIRC3/BIRC2	2
GOBP_POSITIVE_REGULATION_OF_INSULIN_SECRETION	GOBP_POSITIVE_REGULATION_OF_INSULIN_SECRETION	2/56	67/40755	0.00387181	0.0286843	0.0181821	GPR68/TRPM2	2
GOBP_REGULATION_OF_ALPHA_BETA_T_CELL_DIFFERENTIATION	GOBP_REGULATION_OF_ALPHA_BETA_T_CELL_DIFFERENTIATION	2/56	67/40755	0.00387181	0.0286843	0.0181821	NLRP3/SMAD7	2
GOBP_REGULATION_OF_CYSTEINE_TYPE_ENDOPEPTIDASE_ACTIVITY	GOBP_REGULATION_OF_CYSTEINE_TYPE_ENDOPEPTIDASE_ACTIVITY	3/56	232/40755	0.0040418	0.0297284	0.018844	NLRP3/BIRC3/BIRC2	3
GOBP_POSITIVE_REGULATION_OF_CYTOKINE_PRODUCTION_INVOLVED_IN_IMMUNE_RESPONSE	GOBP_POSITIVE_REGULATION_OF_CYTOKINE_PRODUCTION_INVOLVED_IN_IMMUNE_RESPONSE	2/56	69/40755	0.00410101	0.0299792	0.019003	NLRP3/SLC7A5	2
GOBP_POSITIVE_REGULATION_OF_CYTOKINE_PRODUCTION	GOBP_POSITIVE_REGULATION_OF_CYTOKINE_PRODUCTION	4/56	476/40755	0.00417946	0.0304905	0.019327	NLRP3/SLC7A5/AKAP12/SERPINE1	4
GOBP_CELLULAR_RESPONSE_TO_MECHANICAL_STIMULUS	GOBP_CELLULAR_RESPONSE_TO_MECHANICAL_STIMULUS	2/56	70/40755	0.00421792	0.0306462	0.0194258	ANKRD1/BMP6	2
GOBP_POSITIVE_REGULATION_OF_SMALL_GTPASE_MEDIATED_SIGNAL_TRANSDUCTION	GOBP_POSITIVE_REGULATION_OF_SMALL_GTPASE_MEDIATED_SIGNAL_TRANSDUCTION	2/56	70/40755	0.00421792	0.0306462	0.0194258	KITLG/TGM2	2
GOBP_RESPONSE_TO_ALCOHOL	GOBP_RESPONSE_TO_ALCOHOL	3/56	236/40755	0.00423903	0.0307372	0.0194834	BIRC2/SGK1/INHBA	3
GOBP_CARDIAC_SEPTUM_MORPHOGENESIS	GOBP_CARDIAC_SEPTUM_MORPHOGENESIS	2/56	71/40755	0.00433637	0.0312848	0.0198305	NOG/SMAD7	2
GOBP_OVULATION_CYCLE	GOBP_OVULATION_CYCLE	2/56	71/40755	0.00433637	0.0312848	0.0198305	TRPM2/INHBA	2
GOBP_REGULATION_OF_COAGULATION	GOBP_REGULATION_OF_COAGULATION	2/56	71/40755	0.00433637	0.0312848	0.0198305	SERPINB2/SERPINE1	2
GOBP_CARDIAC_VENTRICLE_MORPHOGENESIS	GOBP_CARDIAC_VENTRICLE_MORPHOGENESIS	2/56	73/40755	0.00457786	0.032763	0.0207675	NOG/SMAD7	2
GOBP_VENTRICULAR_SEPTUM_DEVELOPMENT	GOBP_VENTRICULAR_SEPTUM_DEVELOPMENT	2/56	73/40755	0.00457786	0.032763	0.0207675	NOG/SMAD7	2
GOBP_POSITIVE_REGULATION_OF_MAPK_CASCADE	GOBP_POSITIVE_REGULATION_OF_MAPK_CASCADE	4/56	492/40755	0.00469592	0.033498	0.0212334	KITLG/IL11/AKAP12/TRAF1	4
GOBP_NEGATIVE_REGULATION_OF_GROWTH	GOBP_NEGATIVE_REGULATION_OF_GROWTH	3/56	245/40755	0.00470394	0.033498	0.0212334	MT1X/NOG/INHBA	3
GOBP_REGULATION_OF_PROTEIN_MODIFICATION_BY_SMALL_PROTEIN_CONJUGATION_OR_REMOVAL	GOBP_REGULATION_OF_PROTEIN_MODIFICATION_BY_SMALL_PROTEIN_CONJUGATION_OR_REMOVAL	3/56	245/40755	0.00470394	0.033498	0.0212334	BIRC3/BIRC2/SMAD7	3
GOBP_MESENCHYMAL_CELL_DIFFERENTIATION	GOBP_MESENCHYMAL_CELL_DIFFERENTIATION	3/56	246/40755	0.00475742	0.0338452	0.0214535	KITLG/NOG/SMAD7	3
GOBP_MESODERM_MORPHOGENESIS	GOBP_MESODERM_MORPHOGENESIS	2/56	75/40755	0.00482545	0.0342612	0.0217172	NOG/INHBA	2
GOBP_SODIUM_ION_TRANSPORT	GOBP_SODIUM_ION_TRANSPORT	3/56	249/40755	0.00492007	0.0348639	0.0220992	TRPM2/SGK1/SLC28A3	3
GOBP_NEGATIVE_REGULATION_OF_WOUND_HEALING	GOBP_NEGATIVE_REGULATION_OF_WOUND_HEALING	2/56	76/40755	0.00495152	0.0349829	0.0221747	SERPINB2/SERPINE1	2
GOBP_POSITIVE_REGULATION_OF_AXONOGENESIS	GOBP_POSITIVE_REGULATION_OF_AXONOGENESIS	2/56	77/40755	0.0050791	0.0355686	0.0225459	PLXNA2/SKIL	2
GOBP_REGULATION_OF_CARDIAC_MUSCLE_CONTRACTION	GOBP_REGULATION_OF_CARDIAC_MUSCLE_CONTRACTION	2/56	77/40755	0.0050791	0.0355686	0.0225459	SMAD7/STC1	2
GOBP_REGULATION_OF_OXIDATIVE_STRESS_INDUCED_CELL_DEATH	GOBP_REGULATION_OF_OXIDATIVE_STRESS_INDUCED_CELL_DEATH	2/56	77/40755	0.0050791	0.0355686	0.0225459	MMP3/TRPM2	2
GOBP_REGULATION_OF_TOLL_LIKE_RECEPTOR_SIGNALING_PATHWAY	GOBP_REGULATION_OF_TOLL_LIKE_RECEPTOR_SIGNALING_PATHWAY	2/56	77/40755	0.0050791	0.0355686	0.0225459	BIRC3/BIRC2	2
GOBP_ENDODERM_DEVELOPMENT	GOBP_ENDODERM_DEVELOPMENT	2/56	78/40755	0.00520819	0.0364014	0.0230738	NOG/INHBA	2
GOCC_INTERMEDIATE_FILAMENT_CYTOSKELETON	GOCC_INTERMEDIATE_FILAMENT_CYTOSKELETON	3/56	256/40755	0.00531259	0.0370588	0.0234905	KRTAP2-1/KRTAP2-3/KRTAP2-4	3
GOBP_ARTERY_MORPHOGENESIS	GOBP_ARTERY_MORPHOGENESIS	2/56	79/40755	0.00533878	0.037133	0.0235376	NOG/SMAD7	2
GOBP_REGULATION_OF_PEPTIDYL_TYROSINE_PHOSPHORYLATION	GOBP_REGULATION_OF_PEPTIDYL_TYROSINE_PHOSPHORYLATION	3/56	261/40755	0.00560419	0.0387177	0.0245421	KITLG/IL11/BMP6	3
GOBP_NEGATIVE_REGULATION_OF_TRANSFORMING_GROWTH_FACTOR_BETA_RECEPTOR_SIGNALING_PATHWAY	GOBP_NEGATIVE_REGULATION_OF_TRANSFORMING_GROWTH_FACTOR_BETA_RECEPTOR_SIGNALING_PATHWAY	2/56	81/40755	0.00560445	0.0387177	0.0245421	SMAD7/SKIL	2
GOBP_RESPONSE_TO_TRANSFORMING_GROWTH_FACTOR_BETA	GOBP_RESPONSE_TO_TRANSFORMING_GROWTH_FACTOR_BETA	3/56	262/40755	0.00566364	0.039089	0.0247774	ANKRD1/SMAD7/SKIL	3
GOBP_T_CELL_DIFFERENTIATION	GOBP_T_CELL_DIFFERENTIATION	3/56	263/40755	0.00572347	0.039385	0.024965	NLRP3/SMAD7/RELB	3
GOBP_VASCULAR_PROCESS_IN_CIRCULATORY_SYSTEM	GOBP_VASCULAR_PROCESS_IN_CIRCULATORY_SYSTEM	3/56	263/40755	0.00572347	0.039385	0.024965	SLC7A5/BMP6/AKAP12	3
GOBP_SOMITE_DEVELOPMENT	GOBP_SOMITE_DEVELOPMENT	2/56	84/40755	0.00601413	0.0407233	0.0258133	PLXNA2/NOG	2
GOBP_ENDOCRINE_PROCESS	GOBP_ENDOCRINE_PROCESS	2/56	85/40755	0.00615365	0.0413941	0.0262385	BMP6/INHBA	2
GOBP_EXTRINSIC_APOPTOTIC_SIGNALING_PATHWAY_VIA_DEATH_DOMAIN_RECEPTORS	GOBP_EXTRINSIC_APOPTOTIC_SIGNALING_PATHWAY_VIA_DEATH_DOMAIN_RECEPTORS	2/56	85/40755	0.00615365	0.0413941	0.0262385	SKIL/SERPINE1	2
GOBP_NEGATIVE_REGULATION_OF_CYSTEINE_TYPE_ENDOPEPTIDASE_ACTIVITY	GOBP_NEGATIVE_REGULATION_OF_CYSTEINE_TYPE_ENDOPEPTIDASE_ACTIVITY	2/56	85/40755	0.00615365	0.0413941	0.0262385	BIRC3/BIRC2	2
GOCC_BASAL_PART_OF_CELL	GOCC_BASAL_PART_OF_CELL	3/56	271/40755	0.00621584	0.0417732	0.0264789	BEST1/SLC7A5/ALPK2	3
GOBP_REGULATION_OF_T_CELL_MEDIATED_IMMUNITY	GOBP_REGULATION_OF_T_CELL_MEDIATED_IMMUNITY	2/56	88/40755	0.00658103	0.0437352	0.0277225	NLRP3/SMAD7	2
GOBP_LEUKOCYTE_HOMEOSTASIS	GOBP_LEUKOCYTE_HOMEOSTASIS	2/56	89/40755	0.00672642	0.0445773	0.0282563	KITLG/SKIL	2
GOBP_RESPONSE_TO_CAMP	GOBP_RESPONSE_TO_CAMP	2/56	89/40755	0.00672642	0.0445773	0.0282563	BIRC2/STC1	2
GOBP_SEX_DIFFERENTIATION	GOBP_SEX_DIFFERENTIATION	3/56	281/40755	0.00686595	0.045418	0.0287891	KITLG/BMP6/INHBA	3
GOBP_HOMEOSTASIS_OF_NUMBER_OF_CELLS	GOBP_HOMEOSTASIS_OF_NUMBER_OF_CELLS	3/56	283/40755	0.00700064	0.0460646	0.029199	KITLG/SKIL/INHBA	3
GOBP_CALCIUM_ION_IMPORT	GOBP_CALCIUM_ION_IMPORT	2/56	91/40755	0.00702157	0.0460646	0.029199	TRPM2/STC1	2
GOBP_CELLULAR_RESPONSE_TO_ALCOHOL	GOBP_CELLULAR_RESPONSE_TO_ALCOHOL	2/56	91/40755	0.00702157	0.0460646	0.029199	SGK1/INHBA	2
GOBP_NEGATIVE_REGULATION_OF_MYELOID_CELL_DIFFERENTIATION	GOBP_NEGATIVE_REGULATION_OF_MYELOID_CELL_DIFFERENTIATION	2/56	91/40755	0.00702157	0.0460646	0.029199	GPR68/INHBA	2
GOBP_SMOOTH_MUSCLE_CELL_MIGRATION	GOBP_SMOOTH_MUSCLE_CELL_MIGRATION	2/56	91/40755	0.00702157	0.0460646	0.029199	IGFBP3/SERPINE1	2
GOBP_COLUMNAR_CUBOIDAL_EPITHELIAL_CELL_DIFFERENTIATION	GOBP_COLUMNAR_CUBOIDAL_EPITHELIAL_CELL_DIFFERENTIATION	2/56	92/40755	0.00717131	0.0469181	0.02974	BMP6/SERPINE1	2
GOBP_NEGATIVE_REGULATION_OF_RESPONSE_TO_WOUNDING	GOBP_NEGATIVE_REGULATION_OF_RESPONSE_TO_WOUNDING	2/56	92/40755	0.00717131	0.0469181	0.02974	SERPINB2/SERPINE1	2
GOBP_POSITIVE_REGULATION_OF_PEPTIDE_SECRETION	GOBP_POSITIVE_REGULATION_OF_PEPTIDE_SECRETION	2/56	93/40755	0.0073225	0.0477763	0.030284	GPR68/TRPM2	2
GOBP_CELL_ACTIVATION_INVOLVED_IN_IMMUNE_RESPONSE	GOBP_CELL_ACTIVATION_INVOLVED_IN_IMMUNE_RESPONSE	3/56	291/40755	0.0075551	0.0489374	0.03102	NLRP3/SMAD7/RELB	3
GOBP_POSITIVE_REGULATION_OF_CELL_CELL_ADHESION	GOBP_POSITIVE_REGULATION_OF_CELL_CELL_ADHESION	3/56	291/40755	0.0075551	0.0489374	0.03102	NLRP3/SMAD7/PDCD1LG2	3

## Sheet: go_bp
ID	Description	GeneRatio	BgRatio	pvalue	p.adjust	qvalue	geneID	Count
GOBP_EXTRINSIC_APOPTOTIC_SIGNALING_PATHWAY	GOBP_EXTRINSIC_APOPTOTIC_SIGNALING_PATHWAY	7/56	221/40755	2.31989e-08	5.53989e-06	3.51157e-06	G0S2/KITLG/SKIL/INHBA/SERPINE1/TRAF1/BCL2A1	7
GOBP_HORMONE_TRANSPORT	GOBP_HORMONE_TRANSPORT	7/56	293/40755	1.58546e-07	2.52406e-05	1.59993e-05	GPR68/SCG5/SLC7A5/IL11/TRPM2/BMP6/INHBA	7
GOBP_REGULATION_OF_HORMONE_SECRETION	GOBP_REGULATION_OF_HORMONE_SECRETION	6/56	234/40755	8.58193e-07	7.98454e-05	5.06117e-05	GPR68/SCG5/IL11/TRPM2/BMP6/INHBA	6
GOBP_PATHWAY_RESTRICTED_SMAD_PROTEIN_PHOSPHORYLATION	GOBP_PATHWAY_RESTRICTED_SMAD_PROTEIN_PHOSPHORYLATION	4/56	66/40755	2.16195e-06	0.00016835	0.000106712	NOG/SMAD7/BMP6/INHBA	4
GOBP_MONONUCLEAR_CELL_DIFFERENTIATION	GOBP_MONONUCLEAR_CELL_DIFFERENTIATION	7/56	434/40755	2.1887e-06	0.0001686	0.000106871	NLRP3/GPR68/SMAD7/RELB/IL11/TRPM2/INHBA	7
GOBP_REGULATION_OF_EXTRINSIC_APOPTOTIC_SIGNALING_PATHWAY	GOBP_REGULATION_OF_EXTRINSIC_APOPTOTIC_SIGNALING_PATHWAY	5/56	153/40755	2.28564e-06	0.000172362	0.000109255	G0S2/SKIL/INHBA/SERPINE1/TRAF1	5
GOBP_REGULATION_OF_HORMONE_LEVELS	GOBP_REGULATION_OF_HORMONE_LEVELS	7/56	499/40755	5.46323e-06	0.000357054	0.000226326	GPR68/SCG5/SLC7A5/IL11/TRPM2/BMP6/INHBA	7
GOBP_RESPONSE_TO_MOLECULE_OF_BACTERIAL_ORIGIN	GOBP_RESPONSE_TO_MOLECULE_OF_BACTERIAL_ORIGIN	6/56	354/40755	9.26941e-06	0.000442707	0.000280619	NLRP3/ANKRD1/BMP6/AKAP12/SERPINE1/PDCD1LG2	6
GOBP_REGULATION_OF_APOPTOTIC_SIGNALING_PATHWAY	GOBP_REGULATION_OF_APOPTOTIC_SIGNALING_PATHWAY	6/56	367/40755	1.13697e-05	0.000522132	0.000330965	G0S2/NOG/SKIL/INHBA/SERPINE1/TRAF1	6
GOBP_CELLULAR_RESPONSE_TO_MOLECULE_OF_BACTERIAL_ORIGIN	GOBP_CELLULAR_RESPONSE_TO_MOLECULE_OF_BACTERIAL_ORIGIN	5/56	229/40755	1.62153e-05	0.000712679	0.000451747	NLRP3/ANKRD1/BMP6/SERPINE1/PDCD1LG2	5
GOBP_NEGATIVE_REGULATION_OF_ENDOTHELIAL_CELL_APOPTOTIC_PROCESS	GOBP_NEGATIVE_REGULATION_OF_ENDOTHELIAL_CELL_APOPTOTIC_PROCESS	3/56	36/40755	1.69885e-05	0.000737611	0.000467551	ANGPTL4/IL11/SERPINE1	3
GOBP_RESPONSE_TO_TUMOR_NECROSIS_FACTOR	GOBP_RESPONSE_TO_TUMOR_NECROSIS_FACTOR	5/56	248/40755	2.37623e-05	0.000984005	0.000623732	ANKRD1/BIRC3/BIRC2/AKAP12/TRAF1	5
GOBP_POSITIVE_REGULATION_OF_HORMONE_SECRETION	GOBP_POSITIVE_REGULATION_OF_HORMONE_SECRETION	4/56	122/40755	2.48858e-05	0.00101296	0.000642089	GPR68/TRPM2/BMP6/INHBA	4
GOBP_CELLULAR_RESPONSE_TO_BIOTIC_STIMULUS	GOBP_CELLULAR_RESPONSE_TO_BIOTIC_STIMULUS	5/56	256/40755	2.76545e-05	0.00109457	0.000693816	NLRP3/ANKRD1/BMP6/SERPINE1/PDCD1LG2	5
GOBP_POSITIVE_REGULATION_OF_PROTEIN_SECRETION	GOBP_POSITIVE_REGULATION_OF_PROTEIN_SECRETION	4/56	128/40755	3.00412e-05	0.00116965	0.000741407	ANKRD1/GPR68/TRPM2/BMP6	4
GOBP_REPRODUCTIVE_SYSTEM_DEVELOPMENT	GOBP_REPRODUCTIVE_SYSTEM_DEVELOPMENT	6/56	437/40755	3.0307e-05	0.00117362	0.000743922	BIRC2/KITLG/NOG/BMP6/INHBA/STC1	6
GOBP_REGULATION_OF_TRANSMEMBRANE_RECEPTOR_PROTEIN_SERINE_THREONINE_KINASE_SIGNALING_PATHWAY	GOBP_REGULATION_OF_TRANSMEMBRANE_RECEPTOR_PROTEIN_SERINE_THREONINE_KINASE_SIGNALING_PATHWAY	5/56	269/40755	3.50172e-05	0.00132033	0.00083692	NOG/SMAD7/SKIL/BMP6/INHBA	5
GOBP_SIGNAL_RELEASE	GOBP_SIGNAL_RELEASE	6/56	453/40755	3.70227e-05	0.00136717	0.000866608	GPR68/SCG5/IL11/TRPM2/BMP6/INHBA	6
GOBP_POSITIVE_REGULATION_OF_EXTRINSIC_APOPTOTIC_SIGNALING_PATHWAY	GOBP_POSITIVE_REGULATION_OF_EXTRINSIC_APOPTOTIC_SIGNALING_PATHWAY	3/56	50/40755	4.60035e-05	0.0016509	0.00104646	G0S2/SKIL/INHBA	3
GOBP_REGULATION_OF_LEUKOCYTE_DIFFERENTIATION	GOBP_REGULATION_OF_LEUKOCYTE_DIFFERENTIATION	5/56	285/40755	4.60711e-05	0.0016509	0.00104646	NLRP3/KITLG/GPR68/SMAD7/INHBA	5
GOBP_NIK_NF_KAPPAB_SIGNALING	GOBP_NIK_NF_KAPPAB_SIGNALING	4/56	144/40755	4.75942e-05	0.0016714	0.00105945	NLRP3/BIRC3/BIRC2/RELB	4
GOBP_POSITIVE_REGULATION_OF_CELL_DEVELOPMENT	GOBP_POSITIVE_REGULATION_OF_CELL_DEVELOPMENT	5/56	297/40755	5.59998e-05	0.00191039	0.00121094	PLXNA2/GPR68/SMAD7/TGM2/SKIL	5
GOBP_NEGATIVE_REGULATION_OF_EPITHELIAL_CELL_APOPTOTIC_PROCESS	GOBP_NEGATIVE_REGULATION_OF_EPITHELIAL_CELL_APOPTOTIC_PROCESS	3/56	54/40755	5.79916e-05	0.00195048	0.00123635	ANGPTL4/IL11/SERPINE1	3
GOBP_POSITIVE_REGULATION_OF_SECRETION	GOBP_POSITIVE_REGULATION_OF_SECRETION	5/56	300/40755	5.87223e-05	0.00196582	0.00124608	ANKRD1/GPR68/TRPM2/BMP6/INHBA	5
GOBP_NEGATIVE_REGULATION_OF_CELL_ADHESION	GOBP_NEGATIVE_REGULATION_OF_CELL_ADHESION	5/56	305/40755	6.34858e-05	0.00209591	0.00132854	PLXNA2/SMAD7/BMP6/SERPINE1/PDCD1LG2	5
GOBP_REGULATION_OF_CELL_DEVELOPMENT	GOBP_REGULATION_OF_CELL_DEVELOPMENT	6/56	500/40755	6.39147e-05	0.00209679	0.00132909	PLXNA2/GPR68/NOG/SMAD7/TGM2/SKIL	6
GOBP_NEGATIVE_REGULATION_OF_BMP_SIGNALING_PATHWAY	GOBP_NEGATIVE_REGULATION_OF_BMP_SIGNALING_PATHWAY	3/56	58/40755	7.18608e-05	0.00228805	0.00145033	NOG/SMAD7/SKIL	3
GOBP_CARDIAC_MUSCLE_TISSUE_MORPHOGENESIS	GOBP_CARDIAC_MUSCLE_TISSUE_MORPHOGENESIS	3/56	60/40755	7.95402e-05	0.00248832	0.00157728	ANKRD1/NOG/SMAD7	3
GOBP_CELLULAR_RESPONSE_TO_ABIOTIC_STIMULUS	GOBP_CELLULAR_RESPONSE_TO_ABIOTIC_STIMULUS	5/56	325/40755	8.5594e-05	0.00263174	0.00166818	ANKRD1/MMP3/GPR68/RELB/BMP6	5
GOBP_RESPONSE_TO_BMP	GOBP_RESPONSE_TO_BMP	4/56	173/40755	9.69505e-05	0.00283491	0.00179697	NOG/SMAD7/SKIL/BMP6	4
GOBP_SIGNAL_TRANSDUCTION_IN_ABSENCE_OF_LIGAND	GOBP_SIGNAL_TRANSDUCTION_IN_ABSENCE_OF_LIGAND	3/56	66/40755	0.000105744	0.00305872	0.00193884	KITLG/INHBA/BCL2A1	3
GOBP_ENDOTHELIAL_CELL_APOPTOTIC_PROCESS	GOBP_ENDOTHELIAL_CELL_APOPTOTIC_PROCESS	3/56	67/40755	0.000110593	0.00314401	0.0019929	ANGPTL4/IL11/SERPINE1	3
GOBP_REGULATION_OF_CARTILAGE_DEVELOPMENT	GOBP_REGULATION_OF_CARTILAGE_DEVELOPMENT	3/56	69/40755	0.000120722	0.00335554	0.00212698	NOG/SMAD7/BMP6	3
GOBP_NEGATIVE_REGULATION_OF_PATHWAY_RESTRICTED_SMAD_PROTEIN_PHOSPHORYLATION	GOBP_NEGATIVE_REGULATION_OF_PATHWAY_RESTRICTED_SMAD_PROTEIN_PHOSPHORYLATION	2/56	12/40755	0.000121313	0.00335554	0.00212698	NOG/SMAD7	2
GOBP_REGULATION_OF_NUCLEOTIDE_BINDING_OLIGOMERIZATION_DOMAIN_CONTAINING_SIGNALING_PATHWAY	GOBP_REGULATION_OF_NUCLEOTIDE_BINDING_OLIGOMERIZATION_DOMAIN_CONTAINING_SIGNALING_PATHWAY	2/56	13/40755	0.000143243	0.00340663	0.00215936	BIRC3/BIRC2	2
GOBP_NEGATIVE_REGULATION_OF_CYTOKINE_PRODUCTION	GOBP_NEGATIVE_REGULATION_OF_CYTOKINE_PRODUCTION	5/56	365/40755	0.000147199	0.00340663	0.00215936	NLRP3/SMAD7/RELB/INHBA/PDCD1LG2	5
GOBP_CARTILAGE_DEVELOPMENT	GOBP_CARTILAGE_DEVELOPMENT	4/56	194/40755	0.000150643	0.00340663	0.00215936	NOG/SMAD7/BMP6/STC1	4
GOBP_NEGATIVE_REGULATION_OF_HYDROLASE_ACTIVITY	GOBP_NEGATIVE_REGULATION_OF_HYDROLASE_ACTIVITY	5/56	369/40755	0.000154845	0.00340663	0.00215936	BIRC3/BIRC2/SERPINB2/ANGPTL4/SERPINE1	5
GOBP_T_CELL_DIFFERENTIATION_INVOLVED_IN_IMMUNE_RESPONSE	GOBP_T_CELL_DIFFERENTIATION_INVOLVED_IN_IMMUNE_RESPONSE	3/56	76/40755	0.00016088	0.00340663	0.00215936	NLRP3/SMAD7/RELB	3
GOBP_TRANSMEMBRANE_RECEPTOR_PROTEIN_SERINE_THREONINE_KINASE_SIGNALING_PATHWAY	GOBP_TRANSMEMBRANE_RECEPTOR_PROTEIN_SERINE_THREONINE_KINASE_SIGNALING_PATHWAY	5/56	373/40755	0.000162791	0.00340663	0.00215936	NOG/SMAD7/SKIL/BMP6/INHBA	5
GOBP_REGULATION_OF_HEMOPOIESIS	GOBP_REGULATION_OF_HEMOPOIESIS	5/56	374/40755	0.000164825	0.00340663	0.00215936	NLRP3/KITLG/GPR68/SMAD7/INHBA	5
GOBP_MUSCLE_ORGAN_MORPHOGENESIS	GOBP_MUSCLE_ORGAN_MORPHOGENESIS	3/56	81/40755	0.000194305	0.00379293	0.00240423	ANKRD1/NOG/SMAD7	3
GOBP_CD4_POSITIVE_ALPHA_BETA_T_CELL_DIFFERENTIATION	GOBP_CD4_POSITIVE_ALPHA_BETA_T_CELL_DIFFERENTIATION	3/56	82/40755	0.000201488	0.00390125	0.00247289	NLRP3/SMAD7/RELB	3
GOBP_MYELOID_CELL_DIFFERENTIATION	GOBP_MYELOID_CELL_DIFFERENTIATION	5/56	393/40755	0.000207309	0.00400012	0.00253556	KITLG/GPR68/RELB/IL11/INHBA	5
GOBP_MYELOID_LEUKOCYTE_DIFFERENTIATION	GOBP_MYELOID_LEUKOCYTE_DIFFERENTIATION	4/56	211/40755	0.000207711	0.00400012	0.00253556	KITLG/GPR68/RELB/INHBA	4
GOBP_NEGATIVE_REGULATION_OF_LOCOMOTION	GOBP_NEGATIVE_REGULATION_OF_LOCOMOTION	5/56	396/40755	0.000214715	0.00410191	0.00260008	NOG/SMAD7/IGFBP3/SERPINE1/STC1	5
GOBP_SMAD_PROTEIN_SIGNAL_TRANSDUCTION	GOBP_SMAD_PROTEIN_SIGNAL_TRANSDUCTION	3/56	84/40755	0.000216365	0.00411151	0.00260617	SMAD7/BMP6/INHBA	3
GOBP_REGULATION_OF_INFLAMMATORY_RESPONSE	GOBP_REGULATION_OF_INFLAMMATORY_RESPONSE	5/56	397/40755	0.000217227	0.00411698	0.00260963	NLRP3/BIRC3/BIRC2/MMP3/SERPINE1	5
GOBP_CELLULAR_RESPONSE_TO_VIRUS	GOBP_CELLULAR_RESPONSE_TO_VIRUS	3/56	85/40755	0.000224063	0.00421309	0.00267056	NLRP3/BIRC3/BIRC2	3
GOBP_BONE_DEVELOPMENT	GOBP_BONE_DEVELOPMENT	4/56	218/40755	0.000235216	0.00437686	0.00277436	GPR68/TGM2/BMP6/STC1	4
GOBP_CELLULAR_RESPONSE_TO_INORGANIC_SUBSTANCE	GOBP_CELLULAR_RESPONSE_TO_INORGANIC_SUBSTANCE	4/56	220/40755	0.000243534	0.00450821	0.00285762	MMP3/MT1X/TRPM2/BMP6	4
GOBP_NEGATIVE_REGULATION_OF_IMMUNE_SYSTEM_PROCESS	GOBP_NEGATIVE_REGULATION_OF_IMMUNE_SYSTEM_PROCESS	5/56	425/40755	0.000297166	0.00526954	0.00334021	KITLG/GPR68/SMAD7/INHBA/PDCD1LG2	5
GOBP_CARDIAC_MUSCLE_TISSUE_DEVELOPMENT	GOBP_CARDIAC_MUSCLE_TISSUE_DEVELOPMENT	4/56	234/40755	0.000307801	0.00540544	0.00342635	ANKRD1/NOG/SMAD7/ALPK2	4
GOBP_POSITIVE_REGULATION_OF_CHONDROCYTE_DIFFERENTIATION	GOBP_POSITIVE_REGULATION_OF_CHONDROCYTE_DIFFERENTIATION	2/56	19/40755	0.000312375	0.00540544	0.00342635	SMAD7/BMP6	2
GOBP_REGULATION_OF_EPITHELIAL_CELL_APOPTOTIC_PROCESS	GOBP_REGULATION_OF_EPITHELIAL_CELL_APOPTOTIC_PROCESS	3/56	98/40755	0.000340703	0.00581142	0.00368369	ANGPTL4/IL11/SERPINE1	3
GOBP_REGULATION_OF_NERVOUS_SYSTEM_DEVELOPMENT	GOBP_REGULATION_OF_NERVOUS_SYSTEM_DEVELOPMENT	5/56	439/40755	0.000344659	0.00585922	0.00371399	PLXNA2/AMIGO2/NOG/TGM2/SKIL	5
GOBP_NEGATIVE_REGULATION_OF_PROGRAMMED_NECROTIC_CELL_DEATH	GOBP_NEGATIVE_REGULATION_OF_PROGRAMMED_NECROTIC_CELL_DEATH	2/56	20/40755	0.000346777	0.00585922	0.00371399	BIRC3/BIRC2	2
GOBP_POSITIVE_REGULATION_OF_OXIDATIVE_STRESS_INDUCED_CELL_DEATH	GOBP_POSITIVE_REGULATION_OF_OXIDATIVE_STRESS_INDUCED_CELL_DEATH	2/56	20/40755	0.000346777	0.00585922	0.00371399	MMP3/TRPM2	2
GOBP_REGULATION_OF_RIG_I_SIGNALING_PATHWAY	GOBP_REGULATION_OF_RIG_I_SIGNALING_PATHWAY	2/56	20/40755	0.000346777	0.00585922	0.00371399	BIRC3/BIRC2	2
GOBP_POSITIVE_REGULATION_OF_MYELOID_CELL_DIFFERENTIATION	GOBP_POSITIVE_REGULATION_OF_MYELOID_CELL_DIFFERENTIATION	3/56	100/40755	0.000361513	0.00603701	0.00382669	KITLG/GPR68/INHBA	3
GOBP_CYTOKINE_PRODUCTION_INVOLVED_IN_IMMUNE_RESPONSE	GOBP_CYTOKINE_PRODUCTION_INVOLVED_IN_IMMUNE_RESPONSE	3/56	101/40755	0.000372218	0.00618694	0.00392172	NLRP3/SLC7A5/SMAD7	3
GOBP_CD4_POSITIVE_ALPHA_BETA_T_CELL_ACTIVATION	GOBP_CD4_POSITIVE_ALPHA_BETA_T_CELL_ACTIVATION	3/56	102/40755	0.000383125	0.00630967	0.00399952	NLRP3/SMAD7/RELB	3
GOBP_REGULATION_OF_PROTEIN_SECRETION	GOBP_REGULATION_OF_PROTEIN_SECRETION	4/56	252/40755	0.000407262	0.00667648	0.00423203	ANKRD1/GPR68/TRPM2/BMP6	4
GOBP_REGULATION_OF_PEPTIDASE_ACTIVITY	GOBP_REGULATION_OF_PEPTIDASE_ACTIVITY	5/56	457/40755	0.000413925	0.0067548	0.00428167	NLRP3/BIRC3/BIRC2/SERPINB2/SERPINE1	5
GOBP_REGULATION_OF_BMP_SIGNALING_PATHWAY	GOBP_REGULATION_OF_BMP_SIGNALING_PATHWAY	3/56	105/40755	0.000417074	0.0067907	0.00430443	NOG/SMAD7/SKIL	3
GOBP_STEROID_HORMONE_SECRETION	GOBP_STEROID_HORMONE_SECRETION	2/56	22/40755	0.000420864	0.0067907	0.00430443	BMP6/INHBA	2
GOBP_HEART_MORPHOGENESIS	GOBP_HEART_MORPHOGENESIS	4/56	255/40755	0.000425826	0.00685532	0.00434539	ANKRD1/NOG/SMAD7/ALPK2	4
GOBP_NEGATIVE_REGULATION_OF_HEMOPOIESIS	GOBP_NEGATIVE_REGULATION_OF_HEMOPOIESIS	3/56	106/40755	0.000428805	0.00687239	0.00435621	GPR68/SMAD7/INHBA	3
GOBP_TUMOR_NECROSIS_FACTOR_MEDIATED_SIGNALING_PATHWAY	GOBP_TUMOR_NECROSIS_FACTOR_MEDIATED_SIGNALING_PATHWAY	3/56	107/40755	0.000440746	0.00703231	0.00445758	BIRC3/BIRC2/TRAF1	3
GOBP_NEGATIVE_REGULATION_OF_PEPTIDASE_ACTIVITY	GOBP_NEGATIVE_REGULATION_OF_PEPTIDASE_ACTIVITY	4/56	260/40755	0.000458098	0.00725123	0.00459634	BIRC3/BIRC2/SERPINB2/SERPINE1	4
GOBP_CHONDROCYTE_PROLIFERATION	GOBP_CHONDROCYTE_PROLIFERATION	2/56	23/40755	0.00046054	0.00725123	0.00459634	SMAD7/STC1	2
GOBP_CONNECTIVE_TISSUE_DEVELOPMENT	GOBP_CONNECTIVE_TISSUE_DEVELOPMENT	4/56	261/40755	0.000464756	0.00730156	0.00462825	NOG/SMAD7/BMP6/STC1	4
GOBP_ALPHA_BETA_T_CELL_DIFFERENTIATION	GOBP_ALPHA_BETA_T_CELL_DIFFERENTIATION	3/56	111/40755	0.000490642	0.00767459	0.0048647	NLRP3/SMAD7/RELB	3
GOBP_FIBRINOLYSIS	GOBP_FIBRINOLYSIS	2/56	24/40755	0.000501964	0.0077669	0.00492321	SERPINB2/SERPINE1	2
GOBP_NEGATIVE_REGULATION_OF_NECROTIC_CELL_DEATH	GOBP_NEGATIVE_REGULATION_OF_NECROTIC_CELL_DEATH	2/56	24/40755	0.000501964	0.0077669	0.00492321	BIRC3/BIRC2	2
GOBP_REGULATION_OF_VIRAL_INDUCED_CYTOPLASMIC_PATTERN_RECOGNITION_RECEPTOR_SIGNALING_PATHWAY	GOBP_REGULATION_OF_VIRAL_INDUCED_CYTOPLASMIC_PATTERN_RECOGNITION_RECEPTOR_SIGNALING_PATHWAY	2/56	24/40755	0.000501964	0.0077669	0.00492321	BIRC3/BIRC2	2
GOBP_POSITIVE_REGULATION_OF_NERVOUS_SYSTEM_DEVELOPMENT	GOBP_POSITIVE_REGULATION_OF_NERVOUS_SYSTEM_DEVELOPMENT	4/56	269/40755	0.000520529	0.00803679	0.00509429	PLXNA2/AMIGO2/TGM2/SKIL	4
GOBP_NEGATIVE_REGULATION_OF_CELLULAR_RESPONSE_TO_GROWTH_FACTOR_STIMULUS	GOBP_NEGATIVE_REGULATION_OF_CELLULAR_RESPONSE_TO_GROWTH_FACTOR_STIMULUS	3/56	115/40755	0.000544023	0.00832693	0.0052782	NOG/SMAD7/SKIL	3
GOBP_POSITIVE_REGULATION_OF_INTERLEUKIN_4_PRODUCTION	GOBP_POSITIVE_REGULATION_OF_INTERLEUKIN_4_PRODUCTION	2/56	25/40755	0.000545133	0.00832693	0.0052782	NLRP3/SLC7A5	2
GOBP_T_CELL_ACTIVATION_INVOLVED_IN_IMMUNE_RESPONSE	GOBP_T_CELL_ACTIVATION_INVOLVED_IN_IMMUNE_RESPONSE	3/56	116/40755	0.000557924	0.00845025	0.00535637	NLRP3/SMAD7/RELB	3
GOBP_INTERFERON_GAMMA_PRODUCTION	GOBP_INTERFERON_GAMMA_PRODUCTION	3/56	117/40755	0.000572051	0.0086096	0.00545738	SLC7A5/INHBA/PDCD1LG2	3
GOBP_REGULATION_OF_MYELOID_LEUKOCYTE_DIFFERENTIATION	GOBP_REGULATION_OF_MYELOID_LEUKOCYTE_DIFFERENTIATION	3/56	117/40755	0.000572051	0.0086096	0.00545738	KITLG/GPR68/INHBA	3
GOBP_NUCLEOTIDE_BINDING_DOMAIN_LEUCINE_RICH_REPEAT_CONTAINING_RECEPTOR_SIGNALING_PATHWAY	GOBP_NUCLEOTIDE_BINDING_DOMAIN_LEUCINE_RICH_REPEAT_CONTAINING_RECEPTOR_SIGNALING_PATHWAY	2/56	26/40755	0.00059004	0.0087698	0.00555892	BIRC3/BIRC2	2
GOBP_EPITHELIAL_CELL_APOPTOTIC_PROCESS	GOBP_EPITHELIAL_CELL_APOPTOTIC_PROCESS	3/56	121/40755	0.000630842	0.00931825	0.00590657	ANGPTL4/IL11/SERPINE1	3
GOBP_I_KAPPAB_KINASE_NF_KAPPAB_SIGNALING	GOBP_I_KAPPAB_KINASE_NF_KAPPAB_SIGNALING	4/56	288/40755	0.000671859	0.00976308	0.00618853	BIRC3/BIRC2/RELB/TRAF1	4
GOBP_RIG_I_SIGNALING_PATHWAY	GOBP_RIG_I_SIGNALING_PATHWAY	2/56	28/40755	0.000685052	0.0098351	0.00623419	BIRC3/BIRC2	2
GOBP_PHARYNGEAL_SYSTEM_DEVELOPMENT	GOBP_PHARYNGEAL_SYSTEM_DEVELOPMENT	2/56	29/40755	0.000735149	0.0103065	0.00653297	PLXNA2/NOG	2
GOBP_CELL_SURFACE_RECEPTOR_SIGNALING_PATHWAY_INVOLVED_IN_HEART_DEVELOPMENT	GOBP_CELL_SURFACE_RECEPTOR_SIGNALING_PATHWAY_INVOLVED_IN_HEART_DEVELOPMENT	2/56	31/40755	0.000840497	0.0115572	0.0073258	NOG/ALPK2	2
GOBP_POSITIVE_REGULATION_OF_CARTILAGE_DEVELOPMENT	GOBP_POSITIVE_REGULATION_OF_CARTILAGE_DEVELOPMENT	2/56	31/40755	0.000840497	0.0115572	0.0073258	SMAD7/BMP6	2
GOBP_REGULATION_OF_PROGRAMMED_NECROTIC_CELL_DEATH	GOBP_REGULATION_OF_PROGRAMMED_NECROTIC_CELL_DEATH	2/56	31/40755	0.000840497	0.0115572	0.0073258	BIRC3/BIRC2	2
GOBP_POSITIVE_REGULATION_OF_APOPTOTIC_SIGNALING_PATHWAY	GOBP_POSITIVE_REGULATION_OF_APOPTOTIC_SIGNALING_PATHWAY	3/56	134/40755	0.000848124	0.0116175	0.00736401	G0S2/SKIL/INHBA	3
GOBP_RESPONSE_TO_PURINE_CONTAINING_COMPOUND	GOBP_RESPONSE_TO_PURINE_CONTAINING_COMPOUND	3/56	134/40755	0.000848124	0.0116175	0.00736401	BIRC2/TRPM2/STC1	3
GOBP_POSITIVE_REGULATION_OF_ESTABLISHMENT_OF_PROTEIN_LOCALIZATION	GOBP_POSITIVE_REGULATION_OF_ESTABLISHMENT_OF_PROTEIN_LOCALIZATION	4/56	308/40755	0.000862371	0.0117901	0.00747342	ANKRD1/GPR68/TRPM2/BMP6	4
GOBP_NEGATIVE_REGULATION_OF_TRANSMEMBRANE_RECEPTOR_PROTEIN_SERINE_THREONINE_KINASE_SIGNALING_PATHWAY	GOBP_NEGATIVE_REGULATION_OF_TRANSMEMBRANE_RECEPTOR_PROTEIN_SERINE_THREONINE_KINASE_SIGNALING_PATHWAY	3/56	135/40755	0.000866559	0.0118023	0.00748116	NOG/SMAD7/SKIL	3
GOBP_PROTEIN_KINASE_C_SIGNALING	GOBP_PROTEIN_KINASE_C_SIGNALING	2/56	32/40755	0.000895741	0.0121077	0.00767473	ANKRD1/AKAP12	2
GOBP_POSITIVE_REGULATION_OF_PROTEIN_MODIFICATION_BY_SMALL_PROTEIN_CONJUGATION_OR_REMOVAL	GOBP_POSITIVE_REGULATION_OF_PROTEIN_MODIFICATION_BY_SMALL_PROTEIN_CONJUGATION_OR_REMOVAL	3/56	139/40755	0.000942839	0.0126017	0.00798784	BIRC3/BIRC2/SMAD7	3
GOBP_INTERLEUKIN_4_PRODUCTION	GOBP_INTERLEUKIN_4_PRODUCTION	2/56	33/40755	0.00095269	0.0126157	0.00799671	NLRP3/SLC7A5	2
GOBP_CYTOPLASMIC_PATTERN_RECOGNITION_RECEPTOR_SIGNALING_PATHWAY_IN_RESPONSE_TO_VIRUS	GOBP_CYTOPLASMIC_PATTERN_RECOGNITION_RECEPTOR_SIGNALING_PATHWAY_IN_RESPONSE_TO_VIRUS	2/56	35/40755	0.00107169	0.0137838	0.00873717	BIRC3/BIRC2	2
GOBP_REGULATION_OF_ENDOCRINE_PROCESS	GOBP_REGULATION_OF_ENDOCRINE_PROCESS	2/56	35/40755	0.00107169	0.0137838	0.00873717	BMP6/INHBA	2
GOBP_HINDBRAIN_DEVELOPMENT	GOBP_HINDBRAIN_DEVELOPMENT	3/56	150/40755	0.00117417	0.0148881	0.00943711	PLXNA2/NOG/SSTR1	3
GOBP_REGULATION_OF_T_HELPER_CELL_DIFFERENTIATION	GOBP_REGULATION_OF_T_HELPER_CELL_DIFFERENTIATION	2/56	38/40755	0.00126287	0.0158168	0.0100258	NLRP3/SMAD7	2
GOBP_T_CELL_CYTOKINE_PRODUCTION	GOBP_T_CELL_CYTOKINE_PRODUCTION	2/56	38/40755	0.00126287	0.0158168	0.0100258	NLRP3/SMAD7	2
GOBP_NEGATIVE_REGULATION_OF_SMOOTH_MUSCLE_CELL_MIGRATION	GOBP_NEGATIVE_REGULATION_OF_SMOOTH_MUSCLE_CELL_MIGRATION	2/56	39/40755	0.00132997	0.0165702	0.0105034	IGFBP3/SERPINE1	2
GOBP_RESPONSE_TO_CORTICOSTEROID	GOBP_RESPONSE_TO_CORTICOSTEROID	3/56	157/40755	0.00133845	0.0166181	0.0105337	BMP6/SGK1/STC1	3
GOBP_NEGATIVE_REGULATION_OF_PROTEOLYSIS	GOBP_NEGATIVE_REGULATION_OF_PROTEOLYSIS	4/56	348/40755	0.00135265	0.0167653	0.0106271	BIRC3/BIRC2/SERPINB2/SERPINE1	4
GOBP_ALPHA_BETA_T_CELL_ACTIVATION	GOBP_ALPHA_BETA_T_CELL_ACTIVATION	3/56	158/40755	0.00136303	0.0168358	0.0106717	NLRP3/SMAD7/RELB	3
GOBP_POSITIVE_REGULATION_OF_HEMOPOIESIS	GOBP_POSITIVE_REGULATION_OF_HEMOPOIESIS	3/56	159/40755	0.0013879	0.0170547	0.0108105	NLRP3/KITLG/GPR68	3
GOBP_NEGATIVE_REGULATION_OF_EPITHELIAL_TO_MESENCHYMAL_TRANSITION	GOBP_NEGATIVE_REGULATION_OF_EPITHELIAL_TO_MESENCHYMAL_TRANSITION	2/56	40/40755	0.00139873	0.0170998	0.0108391	NOG/SMAD7	2
GOBP_NEGATIVE_REGULATION_OF_LYMPHOCYTE_ACTIVATION	GOBP_NEGATIVE_REGULATION_OF_LYMPHOCYTE_ACTIVATION	3/56	161/40755	0.00143849	0.0174963	0.0110904	SMAD7/INHBA/PDCD1LG2	3
GOBP_PROTEIN_LOCALIZATION_TO_EXTRACELLULAR_REGION	GOBP_PROTEIN_LOCALIZATION_TO_EXTRACELLULAR_REGION	4/56	359/40755	0.00151579	0.0181678	0.011516	ANKRD1/GPR68/TRPM2/BMP6	4
GOBP_MALE_SEX_DIFFERENTIATION	GOBP_MALE_SEX_DIFFERENTIATION	3/56	164/40755	0.00151652	0.0181678	0.011516	KITLG/BMP6/INHBA	3
GOBP_NEGATIVE_REGULATION_OF_INTERFERON_GAMMA_PRODUCTION	GOBP_NEGATIVE_REGULATION_OF_INTERFERON_GAMMA_PRODUCTION	2/56	42/40755	0.00154127	0.0183721	0.0116455	INHBA/PDCD1LG2	2
GOBP_VENTRICULAR_SEPTUM_MORPHOGENESIS	GOBP_VENTRICULAR_SEPTUM_MORPHOGENESIS	2/56	42/40755	0.00154127	0.0183721	0.0116455	NOG/SMAD7	2
GOBP_REGULATION_OF_NEUROGENESIS	GOBP_REGULATION_OF_NEUROGENESIS	4/56	361/40755	0.00154686	0.0184081	0.0116684	PLXNA2/NOG/TGM2/SKIL	4
GOBP_LIPID_EXPORT_FROM_CELL	GOBP_LIPID_EXPORT_FROM_CELL	2/56	43/40755	0.00161503	0.0190611	0.0120823	BMP6/INHBA	2
GOBP_REGULATION_OF_PRODUCTION_OF_MOLECULAR_MEDIATOR_OF_IMMUNE_RESPONSE	GOBP_REGULATION_OF_PRODUCTION_OF_MOLECULAR_MEDIATOR_OF_IMMUNE_RESPONSE	3/56	169/40755	0.00165238	0.0193743	0.0122808	NLRP3/SLC7A5/SMAD7	3
GOBP_NEGATIVE_REGULATION_OF_PHOSPHORYLATION	GOBP_NEGATIVE_REGULATION_OF_PHOSPHORYLATION	4/56	383/40755	0.00191851	0.0213808	0.0135527	NOG/SMAD7/INHBA/IGFBP3	4
GOBP_REGULATION_OF_NECROTIC_CELL_DEATH	GOBP_REGULATION_OF_NECROTIC_CELL_DEATH	2/56	47/40755	0.00192659	0.0213808	0.0135527	BIRC3/BIRC2	2
GOBP_VENTRICULAR_CARDIAC_MUSCLE_TISSUE_MORPHOGENESIS	GOBP_VENTRICULAR_CARDIAC_MUSCLE_TISSUE_MORPHOGENESIS	2/56	47/40755	0.00192659	0.0213808	0.0135527	NOG/SMAD7	2
GOBP_ACTIVIN_RECEPTOR_SIGNALING_PATHWAY	GOBP_ACTIVIN_RECEPTOR_SIGNALING_PATHWAY	2/56	48/40755	0.00200858	0.0213808	0.0135527	SMAD7/INHBA	2
GOBP_REGULATION_OF_VASCULAR_PERMEABILITY	GOBP_REGULATION_OF_VASCULAR_PERMEABILITY	2/56	48/40755	0.00200858	0.0213808	0.0135527	BMP6/AKAP12	2
GOBP_REGULATION_OF_LYMPHOCYTE_DIFFERENTIATION	GOBP_REGULATION_OF_LYMPHOCYTE_DIFFERENTIATION	3/56	181/40755	0.0020089	0.0213808	0.0135527	NLRP3/SMAD7/INHBA	3
GOBP_DENDRITIC_CELL_DIFFERENTIATION	GOBP_DENDRITIC_CELL_DIFFERENTIATION	2/56	49/40755	0.00209221	0.0213808	0.0135527	RELB/TRPM2	2
GOBP_ENDOCRINE_HORMONE_SECRETION	GOBP_ENDOCRINE_HORMONE_SECRETION	2/56	49/40755	0.00209221	0.0213808	0.0135527	BMP6/INHBA	2
GOBP_NEGATIVE_REGULATION_OF_MYELOID_LEUKOCYTE_DIFFERENTIATION	GOBP_NEGATIVE_REGULATION_OF_MYELOID_LEUKOCYTE_DIFFERENTIATION	2/56	49/40755	0.00209221	0.0213808	0.0135527	GPR68/INHBA	2
GOBP_POSITIVE_REGULATION_OF_PATHWAY_RESTRICTED_SMAD_PROTEIN_PHOSPHORYLATION	GOBP_POSITIVE_REGULATION_OF_PATHWAY_RESTRICTED_SMAD_PROTEIN_PHOSPHORYLATION	2/56	49/40755	0.00209221	0.0213808	0.0135527	BMP6/INHBA	2
GOBP_PROGRAMMED_NECROTIC_CELL_DEATH	GOBP_PROGRAMMED_NECROTIC_CELL_DEATH	2/56	49/40755	0.00209221	0.0213808	0.0135527	BIRC3/BIRC2	2
GOBP_ADHERENS_JUNCTION_ORGANIZATION	GOBP_ADHERENS_JUNCTION_ORGANIZATION	2/56	50/40755	0.00217747	0.0213808	0.0135527	SMAD7/BMP6	2
GOBP_REGULATION_OF_CD4_POSITIVE_ALPHA_BETA_T_CELL_DIFFERENTIATION	GOBP_REGULATION_OF_CD4_POSITIVE_ALPHA_BETA_T_CELL_DIFFERENTIATION	2/56	50/40755	0.00217747	0.0213808	0.0135527	NLRP3/SMAD7	2
GOBP_REGULATION_OF_CHONDROCYTE_DIFFERENTIATION	GOBP_REGULATION_OF_CHONDROCYTE_DIFFERENTIATION	2/56	50/40755	0.00217747	0.0213808	0.0135527	SMAD7/BMP6	2
GOBP_REGULATION_OF_EXTRINSIC_APOPTOTIC_SIGNALING_PATHWAY_VIA_DEATH_DOMAIN_RECEPTORS	GOBP_REGULATION_OF_EXTRINSIC_APOPTOTIC_SIGNALING_PATHWAY_VIA_DEATH_DOMAIN_RECEPTORS	2/56	50/40755	0.00217747	0.0213808	0.0135527	SKIL/SERPINE1	2
GOBP_POSITIVE_REGULATION_OF_PEPTIDYL_TYROSINE_PHOSPHORYLATION	GOBP_POSITIVE_REGULATION_OF_PEPTIDYL_TYROSINE_PHOSPHORYLATION	3/56	190/40755	0.00230539	0.0213808	0.0135527	KITLG/IL11/BMP6	3
GOBP_MUSCLE_TISSUE_DEVELOPMENT	GOBP_MUSCLE_TISSUE_DEVELOPMENT	4/56	405/40755	0.00234799	0.0213808	0.0135527	ANKRD1/NOG/SMAD7/ALPK2	4
GOBP_NEGATIVE_REGULATION_OF_COAGULATION	GOBP_NEGATIVE_REGULATION_OF_COAGULATION	2/56	52/40755	0.00235286	0.0213808	0.0135527	SERPINB2/SERPINE1	2
GOBP_NEGATIVE_REGULATION_OF_CELL_CELL_ADHESION	GOBP_NEGATIVE_REGULATION_OF_CELL_CELL_ADHESION	3/56	199/40755	0.0026277	0.0213808	0.0135527	SMAD7/BMP6/PDCD1LG2	3
GOBP_ENDODERM_FORMATION	GOBP_ENDODERM_FORMATION	2/56	55/40755	0.00262805	0.0213808	0.0135527	NOG/INHBA	2
GOBP_NEGATIVE_REGULATION_OF_LYMPHOCYTE_DIFFERENTIATION	GOBP_NEGATIVE_REGULATION_OF_LYMPHOCYTE_DIFFERENTIATION	2/56	55/40755	0.00262805	0.0213808	0.0135527	SMAD7/INHBA	2
GOBP_POSITIVE_REGULATION_OF_MYELOID_LEUKOCYTE_DIFFERENTIATION	GOBP_POSITIVE_REGULATION_OF_MYELOID_LEUKOCYTE_DIFFERENTIATION	2/56	55/40755	0.00262805	0.0213808	0.0135527	KITLG/GPR68	2
GOBP_OSSIFICATION	GOBP_OSSIFICATION	4/56	419/40755	0.00265339	0.0213808	0.0135527	NOG/SMAD7/BMP6/STC1	4
GOBP_VENTRICULAR_CARDIAC_MUSCLE_TISSUE_DEVELOPMENT	GOBP_VENTRICULAR_CARDIAC_MUSCLE_TISSUE_DEVELOPMENT	2/56	56/40755	0.00272299	0.0216509	0.0137239	NOG/SMAD7	2
GOBP_LYMPHOCYTE_ACTIVATION_INVOLVED_IN_IMMUNE_RESPONSE	GOBP_LYMPHOCYTE_ACTIVATION_INVOLVED_IN_IMMUNE_RESPONSE	3/56	202/40755	0.00274101	0.02177	0.0137994	NLRP3/SMAD7/RELB	3
GOBP_ENDOCHONDRAL_BONE_MORPHOGENESIS	GOBP_ENDOCHONDRAL_BONE_MORPHOGENESIS	2/56	57/40755	0.00281952	0.0223441	0.0141633	BMP6/STC1	2
GOBP_OVARIAN_FOLLICLE_DEVELOPMENT	GOBP_OVARIAN_FOLLICLE_DEVELOPMENT	2/56	57/40755	0.00281952	0.0223441	0.0141633	KITLG/INHBA	2
GOBP_PROTEIN_K63_LINKED_UBIQUITINATION	GOBP_PROTEIN_K63_LINKED_UBIQUITINATION	2/56	58/40755	0.00291765	0.0230707	0.0146239	BIRC2/TRAF1	2
GOBP_REGULATION_OF_MYELOID_CELL_DIFFERENTIATION	GOBP_REGULATION_OF_MYELOID_CELL_DIFFERENTIATION	3/56	209/40755	0.00301699	0.0236245	0.0149749	KITLG/GPR68/INHBA	3
GOBP_CELLULAR_RESPONSE_TO_CORTICOSTEROID_STIMULUS	GOBP_CELLULAR_RESPONSE_TO_CORTICOSTEROID_STIMULUS	2/56	59/40755	0.00301737	0.0236245	0.0149749	SGK1/STC1	2
GOBP_NEGATIVE_REGULATION_OF_HORMONE_SECRETION	GOBP_NEGATIVE_REGULATION_OF_HORMONE_SECRETION	2/56	60/40755	0.00311868	0.0242586	0.0153769	IL11/INHBA	2
GOBP_NEGATIVE_REGULATION_OF_PHOSPHORUS_METABOLIC_PROCESS	GOBP_NEGATIVE_REGULATION_OF_PHOSPHORUS_METABOLIC_PROCESS	4/56	442/40755	0.00321267	0.0248905	0.0157773	NOG/SMAD7/INHBA/IGFBP3	4
GOBP_CYTOPLASMIC_PATTERN_RECOGNITION_RECEPTOR_SIGNALING_PATHWAY	GOBP_CYTOPLASMIC_PATTERN_RECOGNITION_RECEPTOR_SIGNALING_PATHWAY	2/56	61/40755	0.00322156	0.0248905	0.0157773	BIRC3/BIRC2	2
GOBP_POSITIVE_REGULATION_OF_PROTEIN_LOCALIZATION	GOBP_POSITIVE_REGULATION_OF_PROTEIN_LOCALIZATION	4/56	445/40755	0.0032911	0.0253794	0.0160873	ANKRD1/GPR68/TRPM2/BMP6	4
GOBP_NEGATIVE_REGULATION_OF_CELL_ACTIVATION	GOBP_NEGATIVE_REGULATION_OF_CELL_ACTIVATION	3/56	216/40755	0.0033095	0.0254391	0.0161251	SMAD7/INHBA/PDCD1LG2	3
GOBP_POSITIVE_REGULATION_OF_CELL_ADHESION	GOBP_POSITIVE_REGULATION_OF_CELL_ADHESION	4/56	446/40755	0.00331753	0.0254463	0.0161296	NLRP3/SMAD7/TGM2/PDCD1LG2	4
GOBP_REGULATION_OF_DNA_BINDING_TRANSCRIPTION_FACTOR_ACTIVITY	GOBP_REGULATION_OF_DNA_BINDING_TRANSCRIPTION_FACTOR_ACTIVITY	4/56	451/40755	0.00345187	0.0262239	0.0166226	NLRP3/SMAD7/SGK1/TRAF1	4
GOBP_POSITIVE_REGULATION_OF_NEUROGENESIS	GOBP_POSITIVE_REGULATION_OF_NEUROGENESIS	3/56	222/40755	0.00357362	0.0270057	0.0171181	PLXNA2/TGM2/SKIL	3
GOBP_REGULATION_OF_CELL_CELL_ADHESION	GOBP_REGULATION_OF_CELL_CELL_ADHESION	4/56	458/40755	0.0036461	0.0274006	0.0173684	NLRP3/SMAD7/BMP6/PDCD1LG2	4
GOBP_POSITIVE_REGULATION_OF_EPITHELIAL_CELL_DIFFERENTIATION	GOBP_POSITIVE_REGULATION_OF_EPITHELIAL_CELL_DIFFERENTIATION	2/56	65/40755	0.00364882	0.0274006	0.0173684	BMP6/SERPINE1	2
GOBP_REGULATION_OF_CD4_POSITIVE_ALPHA_BETA_T_CELL_ACTIVATION	GOBP_REGULATION_OF_CD4_POSITIVE_ALPHA_BETA_T_CELL_ACTIVATION	2/56	66/40755	0.00375954	0.0280848	0.0178022	NLRP3/SMAD7	2
GOBP_SKELETAL_SYSTEM_MORPHOGENESIS	GOBP_SKELETAL_SYSTEM_MORPHOGENESIS	3/56	227/40755	0.0038033	0.0283821	0.0179906	NOG/BMP6/STC1	3
GOBP_NECROTIC_CELL_DEATH	GOBP_NECROTIC_CELL_DEATH	2/56	67/40755	0.00387181	0.0286843	0.0181821	BIRC3/BIRC2	2
GOBP_POSITIVE_REGULATION_OF_INSULIN_SECRETION	GOBP_POSITIVE_REGULATION_OF_INSULIN_SECRETION	2/56	67/40755	0.00387181	0.0286843	0.0181821	GPR68/TRPM2	2
GOBP_REGULATION_OF_ALPHA_BETA_T_CELL_DIFFERENTIATION	GOBP_REGULATION_OF_ALPHA_BETA_T_CELL_DIFFERENTIATION	2/56	67/40755	0.00387181	0.0286843	0.0181821	NLRP3/SMAD7	2
GOBP_REGULATION_OF_CYSTEINE_TYPE_ENDOPEPTIDASE_ACTIVITY	GOBP_REGULATION_OF_CYSTEINE_TYPE_ENDOPEPTIDASE_ACTIVITY	3/56	232/40755	0.0040418	0.0297284	0.018844	NLRP3/BIRC3/BIRC2	3
GOBP_POSITIVE_REGULATION_OF_CYTOKINE_PRODUCTION_INVOLVED_IN_IMMUNE_RESPONSE	GOBP_POSITIVE_REGULATION_OF_CYTOKINE_PRODUCTION_INVOLVED_IN_IMMUNE_RESPONSE	2/56	69/40755	0.00410101	0.0299792	0.019003	NLRP3/SLC7A5	2
GOBP_POSITIVE_REGULATION_OF_CYTOKINE_PRODUCTION	GOBP_POSITIVE_REGULATION_OF_CYTOKINE_PRODUCTION	4/56	476/40755	0.00417946	0.0304905	0.019327	NLRP3/SLC7A5/AKAP12/SERPINE1	4
GOBP_CELLULAR_RESPONSE_TO_MECHANICAL_STIMULUS	GOBP_CELLULAR_RESPONSE_TO_MECHANICAL_STIMULUS	2/56	70/40755	0.00421792	0.0306462	0.0194258	ANKRD1/BMP6	2
GOBP_POSITIVE_REGULATION_OF_SMALL_GTPASE_MEDIATED_SIGNAL_TRANSDUCTION	GOBP_POSITIVE_REGULATION_OF_SMALL_GTPASE_MEDIATED_SIGNAL_TRANSDUCTION	2/56	70/40755	0.00421792	0.0306462	0.0194258	KITLG/TGM2	2
GOBP_RESPONSE_TO_ALCOHOL	GOBP_RESPONSE_TO_ALCOHOL	3/56	236/40755	0.00423903	0.0307372	0.0194834	BIRC2/SGK1/INHBA	3
GOBP_CARDIAC_SEPTUM_MORPHOGENESIS	GOBP_CARDIAC_SEPTUM_MORPHOGENESIS	2/56	71/40755	0.00433637	0.0312848	0.0198305	NOG/SMAD7	2
GOBP_OVULATION_CYCLE	GOBP_OVULATION_CYCLE	2/56	71/40755	0.00433637	0.0312848	0.0198305	TRPM2/INHBA	2
GOBP_REGULATION_OF_COAGULATION	GOBP_REGULATION_OF_COAGULATION	2/56	71/40755	0.00433637	0.0312848	0.0198305	SERPINB2/SERPINE1	2
GOBP_CARDIAC_VENTRICLE_MORPHOGENESIS	GOBP_CARDIAC_VENTRICLE_MORPHOGENESIS	2/56	73/40755	0.00457786	0.032763	0.0207675	NOG/SMAD7	2
GOBP_VENTRICULAR_SEPTUM_DEVELOPMENT	GOBP_VENTRICULAR_SEPTUM_DEVELOPMENT	2/56	73/40755	0.00457786	0.032763	0.0207675	NOG/SMAD7	2
GOBP_POSITIVE_REGULATION_OF_MAPK_CASCADE	GOBP_POSITIVE_REGULATION_OF_MAPK_CASCADE	4/56	492/40755	0.00469592	0.033498	0.0212334	KITLG/IL11/AKAP12/TRAF1	4
GOBP_NEGATIVE_REGULATION_OF_GROWTH	GOBP_NEGATIVE_REGULATION_OF_GROWTH	3/56	245/40755	0.00470394	0.033498	0.0212334	MT1X/NOG/INHBA	3
GOBP_REGULATION_OF_PROTEIN_MODIFICATION_BY_SMALL_PROTEIN_CONJUGATION_OR_REMOVAL	GOBP_REGULATION_OF_PROTEIN_MODIFICATION_BY_SMALL_PROTEIN_CONJUGATION_OR_REMOVAL	3/56	245/40755	0.00470394	0.033498	0.0212334	BIRC3/BIRC2/SMAD7	3
GOBP_MESENCHYMAL_CELL_DIFFERENTIATION	GOBP_MESENCHYMAL_CELL_DIFFERENTIATION	3/56	246/40755	0.00475742	0.0338452	0.0214535	KITLG/NOG/SMAD7	3
GOBP_MESODERM_MORPHOGENESIS	GOBP_MESODERM_MORPHOGENESIS	2/56	75/40755	0.00482545	0.0342612	0.0217172	NOG/INHBA	2
GOBP_SODIUM_ION_TRANSPORT	GOBP_SODIUM_ION_TRANSPORT	3/56	249/40755	0.00492007	0.0348639	0.0220992	TRPM2/SGK1/SLC28A3	3
GOBP_NEGATIVE_REGULATION_OF_WOUND_HEALING	GOBP_NEGATIVE_REGULATION_OF_WOUND_HEALING	2/56	76/40755	0.00495152	0.0349829	0.0221747	SERPINB2/SERPINE1	2
GOBP_POSITIVE_REGULATION_OF_AXONOGENESIS	GOBP_POSITIVE_REGULATION_OF_AXONOGENESIS	2/56	77/40755	0.0050791	0.0355686	0.0225459	PLXNA2/SKIL	2
GOBP_REGULATION_OF_CARDIAC_MUSCLE_CONTRACTION	GOBP_REGULATION_OF_CARDIAC_MUSCLE_CONTRACTION	2/56	77/40755	0.0050791	0.0355686	0.0225459	SMAD7/STC1	2
GOBP_REGULATION_OF_OXIDATIVE_STRESS_INDUCED_CELL_DEATH	GOBP_REGULATION_OF_OXIDATIVE_STRESS_INDUCED_CELL_DEATH	2/56	77/40755	0.0050791	0.0355686	0.0225459	MMP3/TRPM2	2
GOBP_REGULATION_OF_TOLL_LIKE_RECEPTOR_SIGNALING_PATHWAY	GOBP_REGULATION_OF_TOLL_LIKE_RECEPTOR_SIGNALING_PATHWAY	2/56	77/40755	0.0050791	0.0355686	0.0225459	BIRC3/BIRC2	2
GOBP_ENDODERM_DEVELOPMENT	GOBP_ENDODERM_DEVELOPMENT	2/56	78/40755	0.00520819	0.0364014	0.0230738	NOG/INHBA	2
GOBP_ARTERY_MORPHOGENESIS	GOBP_ARTERY_MORPHOGENESIS	2/56	79/40755	0.00533878	0.037133	0.0235376	NOG/SMAD7	2
GOBP_REGULATION_OF_PEPTIDYL_TYROSINE_PHOSPHORYLATION	GOBP_REGULATION_OF_PEPTIDYL_TYROSINE_PHOSPHORYLATION	3/56	261/40755	0.00560419	0.0387177	0.0245421	KITLG/IL11/BMP6	3
GOBP_NEGATIVE_REGULATION_OF_TRANSFORMING_GROWTH_FACTOR_BETA_RECEPTOR_SIGNALING_PATHWAY	GOBP_NEGATIVE_REGULATION_OF_TRANSFORMING_GROWTH_FACTOR_BETA_RECEPTOR_SIGNALING_PATHWAY	2/56	81/40755	0.00560445	0.0387177	0.0245421	SMAD7/SKIL	2
GOBP_RESPONSE_TO_TRANSFORMING_GROWTH_FACTOR_BETA	GOBP_RESPONSE_TO_TRANSFORMING_GROWTH_FACTOR_BETA	3/56	262/40755	0.00566364	0.039089	0.0247774	ANKRD1/SMAD7/SKIL	3
GOBP_T_CELL_DIFFERENTIATION	GOBP_T_CELL_DIFFERENTIATION	3/56	263/40755	0.00572347	0.039385	0.024965	NLRP3/SMAD7/RELB	3
GOBP_VASCULAR_PROCESS_IN_CIRCULATORY_SYSTEM	GOBP_VASCULAR_PROCESS_IN_CIRCULATORY_SYSTEM	3/56	263/40755	0.00572347	0.039385	0.024965	SLC7A5/BMP6/AKAP12	3
GOBP_SOMITE_DEVELOPMENT	GOBP_SOMITE_DEVELOPMENT	2/56	84/40755	0.00601413	0.0407233	0.0258133	PLXNA2/NOG	2
GOBP_ENDOCRINE_PROCESS	GOBP_ENDOCRINE_PROCESS	2/56	85/40755	0.00615365	0.0413941	0.0262385	BMP6/INHBA	2
GOBP_EXTRINSIC_APOPTOTIC_SIGNALING_PATHWAY_VIA_DEATH_DOMAIN_RECEPTORS	GOBP_EXTRINSIC_APOPTOTIC_SIGNALING_PATHWAY_VIA_DEATH_DOMAIN_RECEPTORS	2/56	85/40755	0.00615365	0.0413941	0.0262385	SKIL/SERPINE1	2
GOBP_NEGATIVE_REGULATION_OF_CYSTEINE_TYPE_ENDOPEPTIDASE_ACTIVITY	GOBP_NEGATIVE_REGULATION_OF_CYSTEINE_TYPE_ENDOPEPTIDASE_ACTIVITY	2/56	85/40755	0.00615365	0.0413941	0.0262385	BIRC3/BIRC2	2
GOBP_REGULATION_OF_T_CELL_MEDIATED_IMMUNITY	GOBP_REGULATION_OF_T_CELL_MEDIATED_IMMUNITY	2/56	88/40755	0.00658103	0.0437352	0.0277225	NLRP3/SMAD7	2
GOBP_LEUKOCYTE_HOMEOSTASIS	GOBP_LEUKOCYTE_HOMEOSTASIS	2/56	89/40755	0.00672642	0.0445773	0.0282563	KITLG/SKIL	2
GOBP_RESPONSE_TO_CAMP	GOBP_RESPONSE_TO_CAMP	2/56	89/40755	0.00672642	0.0445773	0.0282563	BIRC2/STC1	2
GOBP_SEX_DIFFERENTIATION	GOBP_SEX_DIFFERENTIATION	3/56	281/40755	0.00686595	0.045418	0.0287891	KITLG/BMP6/INHBA	3
GOBP_HOMEOSTASIS_OF_NUMBER_OF_CELLS	GOBP_HOMEOSTASIS_OF_NUMBER_OF_CELLS	3/56	283/40755	0.00700064	0.0460646	0.029199	KITLG/SKIL/INHBA	3
GOBP_CALCIUM_ION_IMPORT	GOBP_CALCIUM_ION_IMPORT	2/56	91/40755	0.00702157	0.0460646	0.029199	TRPM2/STC1	2
GOBP_CELLULAR_RESPONSE_TO_ALCOHOL	GOBP_CELLULAR_RESPONSE_TO_ALCOHOL	2/56	91/40755	0.00702157	0.0460646	0.029199	SGK1/INHBA	2
GOBP_NEGATIVE_REGULATION_OF_MYELOID_CELL_DIFFERENTIATION	GOBP_NEGATIVE_REGULATION_OF_MYELOID_CELL_DIFFERENTIATION	2/56	91/40755	0.00702157	0.0460646	0.029199	GPR68/INHBA	2
GOBP_SMOOTH_MUSCLE_CELL_MIGRATION	GOBP_SMOOTH_MUSCLE_CELL_MIGRATION	2/56	91/40755	0.00702157	0.0460646	0.029199	IGFBP3/SERPINE1	2
GOBP_COLUMNAR_CUBOIDAL_EPITHELIAL_CELL_DIFFERENTIATION	GOBP_COLUMNAR_CUBOIDAL_EPITHELIAL_CELL_DIFFERENTIATION	2/56	92/40755	0.00717131	0.0469181	0.02974	BMP6/SERPINE1	2
GOBP_NEGATIVE_REGULATION_OF_RESPONSE_TO_WOUNDING	GOBP_NEGATIVE_REGULATION_OF_RESPONSE_TO_WOUNDING	2/56	92/40755	0.00717131	0.0469181	0.02974	SERPINB2/SERPINE1	2
GOBP_POSITIVE_REGULATION_OF_PEPTIDE_SECRETION	GOBP_POSITIVE_REGULATION_OF_PEPTIDE_SECRETION	2/56	93/40755	0.0073225	0.0477763	0.030284	GPR68/TRPM2	2
GOBP_CELL_ACTIVATION_INVOLVED_IN_IMMUNE_RESPONSE	GOBP_CELL_ACTIVATION_INVOLVED_IN_IMMUNE_RESPONSE	3/56	291/40755	0.0075551	0.0489374	0.03102	NLRP3/SMAD7/RELB	3
GOBP_POSITIVE_REGULATION_OF_CELL_CELL_ADHESION	GOBP_POSITIVE_REGULATION_OF_CELL_CELL_ADHESION	3/56	291/40755	0.0075551	0.0489374	0.03102	NLRP3/SMAD7/PDCD1LG2	3

## Sheet: go_mf
ID	Description	GeneRatio	BgRatio	pvalue	p.adjust	qvalue	geneID	Count
GOMF_ENZYME_INHIBITOR_ACTIVITY	GOMF_ENZYME_INHIBITOR_ACTIVITY	6/56	389/40755	1.57912e-05	0.000702661	0.000445397	BIRC3/BIRC2/SCG5/SERPINB2/ANGPTL4/SERPINE1	6
GOMF_GROWTH_FACTOR_ACTIVITY	GOMF_GROWTH_FACTOR_ACTIVITY	4/56	162/40755	7.52054e-05	0.00237344	0.00150446	KITLG/IL11/BMP6/INHBA	4
GOMF_ENDOPEPTIDASE_REGULATOR_ACTIVITY	GOMF_ENDOPEPTIDASE_REGULATOR_ACTIVITY	4/56	192/40755	0.000144773	0.00340663	0.00215936	BIRC3/BIRC2/SERPINB2/SERPINE1	4
GOMF_SMAD_BINDING	GOMF_SMAD_BINDING	3/56	78/40755	0.00017376	0.00347713	0.00220405	ANKRD1/SMAD7/SKIL	3
GOMF_PEPTIDASE_REGULATOR_ACTIVITY	GOMF_PEPTIDASE_REGULATOR_ACTIVITY	4/56	228/40755	0.000278932	0.00502077	0.00318252	BIRC3/BIRC2/SERPINB2/SERPINE1	4
GOMF_CYTOKINE_ACTIVITY	GOMF_CYTOKINE_ACTIVITY	4/56	234/40755	0.000307801	0.00540544	0.00342635	KITLG/IL11/BMP6/INHBA	4
GOMF_CYSTEINE_TYPE_ENDOPEPTIDASE_INHIBITOR_ACTIVITY_INVOLVED_IN_APOPTOTIC_PROCESS	GOMF_CYSTEINE_TYPE_ENDOPEPTIDASE_INHIBITOR_ACTIVITY_INVOLVED_IN_APOPTOTIC_PROCESS	2/56	22/40755	0.000420864	0.0067907	0.00430443	BIRC3/BIRC2	2
GOMF_CYTOKINE_RECEPTOR_BINDING	GOMF_CYTOKINE_RECEPTOR_BINDING	4/56	270/40755	0.000527821	0.0081144	0.00514348	KITLG/SMAD7/IL11/TRAF1	4
GOMF_RECEPTOR_SERINE_THREONINE_KINASE_BINDING	GOMF_RECEPTOR_SERINE_THREONINE_KINASE_BINDING	2/56	29/40755	0.000735149	0.0103065	0.00653297	BMP6/INHBA	2
GOMF_CYSTEINE_TYPE_ENDOPEPTIDASE_REGULATOR_ACTIVITY_INVOLVED_IN_APOPTOTIC_PROCESS	GOMF_CYSTEINE_TYPE_ENDOPEPTIDASE_REGULATOR_ACTIVITY_INVOLVED_IN_APOPTOTIC_PROCESS	2/56	40/40755	0.00139873	0.0170998	0.0108391	BIRC3/BIRC2	2
GOMF_CYSTEINE_TYPE_ENDOPEPTIDASE_INHIBITOR_ACTIVITY	GOMF_CYSTEINE_TYPE_ENDOPEPTIDASE_INHIBITOR_ACTIVITY	2/56	56/40755	0.00272299	0.0216509	0.0137239	BIRC3/BIRC2	2

## Sheet: cp
ID	Description	GeneRatio	BgRatio	pvalue	p.adjust	qvalue	geneID	Count
WP_GLUCOCORTICOID_RECEPTOR_PATHWAY	WP_GLUCOCORTICOID_RECEPTOR_PATHWAY	6/56	71/40755	6.82597e-10	3.76163e-07	2.38439e-07	ANKRD1/BIRC3/BIRC2/AMIGO2/ANGPTL4/IL11	6
WP_PHOTODYNAMIC_THERAPYINDUCED_NFKB_SURVIVAL_SIGNALING	WP_PHOTODYNAMIC_THERAPYINDUCED_NFKB_SURVIVAL_SIGNALING	5/56	35/40755	1.28299e-09	5.74459e-07	3.64133e-07	BIRC3/BIRC2/MMP3/RELB/BCL2A1	5
WP_NUCLEAR_RECEPTORS_METAPATHWAY	WP_NUCLEAR_RECEPTORS_METAPATHWAY	8/56	321/40755	1.38849e-08	3.82584e-06	2.42509e-06	ANKRD1/BIRC3/BIRC2/AMIGO2/SLC7A5/SERPINB2/ANGPTL4/IL11	8
WP_TGFBETA_RECEPTOR_SIGNALING	WP_TGFBETA_RECEPTOR_SIGNALING	5/56	58/40755	1.76799e-08	4.69106e-06	2.97352e-06	NOG/SMAD7/SKIL/INHBA/SERPINE1	5
WP_TGFBETA_RECEPTOR_SIGNALING_IN_SKELETAL_DYSPLASIAS	WP_TGFBETA_RECEPTOR_SIGNALING_IN_SKELETAL_DYSPLASIAS	5/56	62/40755	2.48641e-08	5.74601e-06	3.64223e-06	NOG/SMAD7/SKIL/INHBA/SERPINE1	5
REACTOME_SIGNALING_BY_TGFB_FAMILY_MEMBERS	REACTOME_SIGNALING_BY_TGFB_FAMILY_MEMBERS	5/56	104/40755	3.38214e-07	3.73482e-05	2.3674e-05	NOG/SMAD7/SKIL/INHBA/SERPINE1	5
WP_TNFRELATED_WEAK_INDUCER_OF_APOPTOSIS_TWEAK_SIGNALING_PATHWAY	WP_TNFRELATED_WEAK_INDUCER_OF_APOPTOSIS_TWEAK_SIGNALING_PATHWAY	4/56	42/40755	3.44079e-07	3.73482e-05	2.3674e-05	BIRC3/BIRC2/RELB/TRAF1	4
WP_PLURIPOTENT_STEM_CELL_DIFFERENTIATION_PATHWAY	WP_PLURIPOTENT_STEM_CELL_DIFFERENTIATION_PATHWAY	4/56	48/40755	5.94499e-07	5.75539e-05	3.64818e-05	KITLG/NOG/IL11/INHBA	4
WP_IL18_SIGNALING_PATHWAY	WP_IL18_SIGNALING_PATHWAY	6/56	279/40755	2.37636e-06	0.000175508	0.000111249	RGS16/BIRC3/MMP3/KITLG/TGM2/TRAF1	6
KEGG_TGF_BETA_SIGNALING_PATHWAY	KEGG_TGF_BETA_SIGNALING_PATHWAY	4/56	86/40755	6.24144e-06	0.000399229	0.00025306	NOG/SMAD7/BMP6/INHBA	4
REACTOME_DOWNREGULATION_OF_SMAD2_3_SMAD4_TRANSCRIPTIONAL_ACTIVITY	REACTOME_DOWNREGULATION_OF_SMAD2_3_SMAD4_TRANSCRIPTIONAL_ACTIVITY	3/56	28/40755	7.85575e-06	0.00040569	0.000257155	SMAD7/SKIL/SERPINE1	3
REACTOME_TNFR1_INDUCED_NFKAPPAB_SIGNALING_PATHWAY	REACTOME_TNFR1_INDUCED_NFKAPPAB_SIGNALING_PATHWAY	3/56	30/40755	9.7168e-06	0.000454975	0.000288395	BIRC3/BIRC2/TRAF1	3
PID_CD40_PATHWAY	PID_CD40_PATHWAY	3/56	31/40755	1.07474e-05	0.000496738	0.000314868	BIRC3/BIRC2/TRAF1	3
REACTOME_REGULATION_OF_TNFR1_SIGNALING	REACTOME_REGULATION_OF_TNFR1_SIGNALING	3/56	35/40755	1.5588e-05	0.000697953	0.000442412	BIRC3/BIRC2/TRAF1	3
WP_PHOTODYNAMIC_THERAPYINDUCED_HIF1_SURVIVAL_SIGNALING	WP_PHOTODYNAMIC_THERAPYINDUCED_HIF1_SURVIVAL_SIGNALING	3/56	37/40755	1.84695e-05	0.000783049	0.000496352	IGFBP3/SERPINE1/BCL2A1	3
WP_GASTRIN_SIGNALING_PATHWAY	WP_GASTRIN_SIGNALING_PATHWAY	4/56	114/40755	1.90608e-05	0.000803245	0.000509154	BIRC3/BIRC2/SERPINB2/SERPINE1	4
PID_BMP_PATHWAY	PID_BMP_PATHWAY	3/56	42/40755	2.71557e-05	0.0010808	0.000685086	NOG/SMAD7/BMP6	3
REACTOME_TNF_SIGNALING	REACTOME_TNF_SIGNALING	3/56	44/40755	3.12674e-05	0.0012043	0.000763371	BIRC3/BIRC2/TRAF1	3
PID_TNF_PATHWAY	PID_TNF_PATHWAY	3/56	46/40755	3.57683e-05	0.00132769	0.000841585	BIRC3/BIRC2/TRAF1	3
REACTOME_TRANSCRIPTIONAL_ACTIVITY_OF_SMAD2_SMAD3_SMAD4_HETEROTRIMER	REACTOME_TRANSCRIPTIONAL_ACTIVITY_OF_SMAD2_SMAD3_SMAD4_HETEROTRIMER	3/56	46/40755	3.57683e-05	0.00132769	0.000841585	SMAD7/SKIL/SERPINE1	3
WP_ECTODERM_DIFFERENTIATION	WP_ECTODERM_DIFFERENTIATION	4/56	144/40755	4.75942e-05	0.0016714	0.00105945	PLXNA2/TRPM2/SKIL/STC1	4
WP_OREXIN_RECEPTOR_PATHWAY	WP_OREXIN_RECEPTOR_PATHWAY	4/56	154/40755	6.17959e-05	0.00204956	0.00129916	MMP3/NOG/SKIL/SGK1	4
BIOCARTA_HIVNEF_PATHWAY	BIOCARTA_HIVNEF_PATHWAY	3/56	56/40755	6.46831e-05	0.00209679	0.00132909	BIRC3/BIRC2/TRAF1	3
REACTOME_NUCLEOTIDE_BINDING_DOMAIN_LEUCINE_RICH_REPEAT_CONTAINING_RECEPTOR_NLR_SIGNALING_PATHWAYS	REACTOME_NUCLEOTIDE_BINDING_DOMAIN_LEUCINE_RICH_REPEAT_CONTAINING_RECEPTOR_NLR_SIGNALING_PATHWAYS	3/56	56/40755	6.46831e-05	0.00209679	0.00132909	NLRP3/BIRC3/BIRC2	3
KEGG_NOD_LIKE_RECEPTOR_SIGNALING_PATHWAY	KEGG_NOD_LIKE_RECEPTOR_SIGNALING_PATHWAY	3/56	62/40755	8.7737e-05	0.00264096	0.00167403	NLRP3/BIRC3/BIRC2	3
NABA_SECRETED_FACTORS	NABA_SECRETED_FACTORS	5/56	343/40755	0.000110173	0.00314401	0.0019929	KITLG/ANGPTL4/IL11/BMP6/INHBA	5
PID_P75_NTR_PATHWAY	PID_P75_NTR_PATHWAY	3/56	68/40755	0.000115585	0.00327293	0.00207462	BIRC3/BIRC2/MMP3	3
BIOCARTA_FIBRINOLYSIS_PATHWAY	BIOCARTA_FIBRINOLYSIS_PATHWAY	2/56	12/40755	0.000121313	0.00335554	0.00212698	SERPINB2/SERPINE1	2
REACTOME_RRNA_PROCESSING_IN_THE_MITOCHONDRION	REACTOME_RRNA_PROCESSING_IN_THE_MITOCHONDRION	2/56	12/40755	0.000121313	0.00335554	0.00212698	MT-RNR1/MT-RNR2	2
REACTOME_DISSOLUTION_OF_FIBRIN_CLOT	REACTOME_DISSOLUTION_OF_FIBRIN_CLOT	2/56	13/40755	0.000143243	0.00340663	0.00215936	SERPINB2/SERPINE1	2
REACTOME_SIGNALING_BY_TGF_BETA_RECEPTOR_COMPLEX	REACTOME_SIGNALING_BY_TGF_BETA_RECEPTOR_COMPLEX	3/56	75/40755	0.00015468	0.00340663	0.00215936	SMAD7/SKIL/SERPINE1	3
BIOCARTA_ERYTH_PATHWAY	BIOCARTA_ERYTH_PATHWAY	2/56	15/40755	0.000192487	0.0037884	0.00240136	KITLG/IL11	2
PID_SMAD2_3NUCLEAR_PATHWAY	PID_SMAD2_3NUCLEAR_PATHWAY	3/56	82/40755	0.000201488	0.00390125	0.00247289	SMAD7/SKIL/SERPINE1	3
KEGG_SMALL_CELL_LUNG_CANCER	KEGG_SMALL_CELL_LUNG_CANCER	3/56	84/40755	0.000216365	0.00411151	0.00260617	BIRC3/BIRC2/TRAF1	3
REACTOME_KERATINIZATION	REACTOME_KERATINIZATION	4/56	217/40755	0.000231135	0.00433469	0.00274764	KRTAP2-1/KRTAP2-2/KRTAP2-3/KRTAP2-4	4
WP_APOPTOSIS	WP_APOPTOSIS	3/56	86/40755	0.000231936	0.00433835	0.00274996	BIRC3/BIRC2/TRAF1	3
WP_NETWORK_MAP_OF_SARSCOV2_SIGNALING_PATHWAY	WP_NETWORK_MAP_OF_SARSCOV2_SIGNALING_PATHWAY	4/56	221/40755	0.000247771	0.00457482	0.00289985	NLRP3/TRPM2/IGFBP3/SERPINE1	4
REACTOME_TNF_RECEPTOR_SUPERFAMILY_TNFSF_MEMBERS_MEDIATING_NON_CANONICAL_NF_KB_PATHWAY	REACTOME_TNF_RECEPTOR_SUPERFAMILY_TNFSF_MEMBERS_MEDIATING_NON_CANONICAL_NF_KB_PATHWAY	2/56	17/40755	0.000248877	0.00458343	0.00290531	BIRC3/BIRC2	2
WP_HAIR_FOLLICLE_DEVELOPMENT_CYTODIFFERENTIATION_PART_3_OF_3	WP_HAIR_FOLLICLE_DEVELOPMENT_CYTODIFFERENTIATION_PART_3_OF_3	3/56	89/40755	0.000256624	0.004678	0.00296525	KITLG/KRTAP2-4/BMP6	3
WP_APOPTOSIS_MODULATION_AND_SIGNALING	WP_APOPTOSIS_MODULATION_AND_SIGNALING	3/56	91/40755	0.00027399	0.00494424	0.00313401	BIRC3/BIRC2/BCL2A1	3
WP_TNFALPHA_SIGNALING_PATHWAY	WP_TNFALPHA_SIGNALING_PATHWAY	3/56	94/40755	0.000301435	0.00533204	0.00337983	BIRC3/BIRC2/TRAF1	3
BIOCARTA_MITOCHONDRIA_PATHWAY	BIOCARTA_MITOCHONDRIA_PATHWAY	2/56	19/40755	0.000312375	0.00540544	0.00342635	BIRC3/BIRC2	2
BIOCARTA_TGFB_PATHWAY	BIOCARTA_TGFB_PATHWAY	2/56	19/40755	0.000312375	0.00540544	0.00342635	SMAD7/SKIL	2
REACTOME_TICAM1_RIP1_MEDIATED_IKK_COMPLEX_RECRUITMENT	REACTOME_TICAM1_RIP1_MEDIATED_IKK_COMPLEX_RECRUITMENT	2/56	19/40755	0.000312375	0.00540544	0.00342635	BIRC3/BIRC2	2
SA_CASPASE_CASCADE	SA_CASPASE_CASCADE	2/56	19/40755	0.000312375	0.00540544	0.00342635	BIRC3/BIRC2	2
NABA_ECM_REGULATORS	NABA_ECM_REGULATORS	4/56	238/40755	0.000328201	0.00563844	0.00357405	MMP3/SERPINB2/TGM2/SERPINE1	4
WP_SMALL_CELL_LUNG_CANCER	WP_SMALL_CELL_LUNG_CANCER	3/56	98/40755	0.000340703	0.00581142	0.00368369	BIRC3/BIRC2/TRAF1	3
REACTOME_TNFR2_NON_CANONICAL_NF_KB_PATHWAY	REACTOME_TNFR2_NON_CANONICAL_NF_KB_PATHWAY	3/56	101/40755	0.000372218	0.00618694	0.00392172	BIRC3/BIRC2/RELB	3
BIOCARTA_CASPASE_PATHWAY	BIOCARTA_CASPASE_PATHWAY	2/56	22/40755	0.000420864	0.0067907	0.00430443	BIRC3/BIRC2	2
REACTOME_STIMULI_SENSING_CHANNELS	REACTOME_STIMULI_SENSING_CHANNELS	3/56	106/40755	0.000428805	0.00687239	0.00435621	BEST1/TRPM2/SGK1	3
REACTOME_IKK_COMPLEX_RECRUITMENT_MEDIATED_BY_RIP1	REACTOME_IKK_COMPLEX_RECRUITMENT_MEDIATED_BY_RIP1	2/56	23/40755	0.00046054	0.00725123	0.00459634	BIRC3/BIRC2	2
WP_BLOOD_CLOTTING_CASCADE	WP_BLOOD_CLOTTING_CASCADE	2/56	23/40755	0.00046054	0.00725123	0.00459634	SERPINB2/SERPINE1	2
PID_ALK1_PATHWAY	PID_ALK1_PATHWAY	2/56	26/40755	0.00059004	0.0087698	0.00555892	SMAD7/INHBA	2
REACTOME_REGULATION_OF_LIPID_METABOLISM_BY_PPARALPHA	REACTOME_REGULATION_OF_LIPID_METABOLISM_BY_PPARALPHA	3/56	120/40755	0.000615798	0.00911483	0.00577763	G0S2/ANKRD1/ANGPTL4	3
REACTOME_SIGNALING_BY_BMP	REACTOME_SIGNALING_BY_BMP	2/56	28/40755	0.000685052	0.0098351	0.00623419	NOG/SMAD7	2
BIOCARTA_DEATH_PATHWAY	BIOCARTA_DEATH_PATHWAY	2/56	29/40755	0.000735149	0.0103065	0.00653297	BIRC3/BIRC2	2
REACTOME_RIPK1_MEDIATED_REGULATED_NECROSIS	REACTOME_RIPK1_MEDIATED_REGULATED_NECROSIS	2/56	29/40755	0.000735149	0.0103065	0.00653297	BIRC3/BIRC2	2
REACTOME_DEUBIQUITINATION	REACTOME_DEUBIQUITINATION	4/56	297/40755	0.000753435	0.0105422	0.0066824	NLRP3/BIRC3/BIRC2/SMAD7	4
REACTOME_SMAD2_SMAD3_SMAD4_HETEROTRIMER_REGULATES_TRANSCRIPTION	REACTOME_SMAD2_SMAD3_SMAD4_HETEROTRIMER_REGULATES_TRANSCRIPTION	2/56	32/40755	0.000895741	0.0121077	0.00767473	SMAD7/SERPINE1	2
PID_P53_DOWNSTREAM_PATHWAY	PID_P53_DOWNSTREAM_PATHWAY	3/56	137/40755	0.000904188	0.0121759	0.00771798	IGFBP3/SERPINE1/BCL2A1	3
REACTOME_DEATH_RECEPTOR_SIGNALLING	REACTOME_DEATH_RECEPTOR_SIGNALLING	3/56	141/40755	0.000982523	0.0129152	0.00818658	BIRC3/BIRC2/TRAF1	3
KEGG_PATHWAYS_IN_CANCER	KEGG_PATHWAYS_IN_CANCER	4/56	325/40755	0.00105193	0.0137019	0.00868522	BIRC3/BIRC2/KITLG/TRAF1	4
PID_HIV_NEF_PATHWAY	PID_HIV_NEF_PATHWAY	2/56	35/40755	0.00107169	0.0137838	0.00873717	BIRC3/TRAF1	2
REACTOME_NOD1_2_SIGNALING_PATHWAY	REACTOME_NOD1_2_SIGNALING_PATHWAY	2/56	36/40755	0.00113373	0.0144521	0.00916074	BIRC3/BIRC2	2
WP_NEOVASCULARISATION_PROCESSES	WP_NEOVASCULARISATION_PROCESSES	2/56	37/40755	0.00119746	0.0151032	0.00957348	KITLG/RELB	2
PID_FAS_PATHWAY	PID_FAS_PATHWAY	2/56	38/40755	0.00126287	0.0158168	0.0100258	BIRC3/BIRC2	2
PID_UPA_UPAR_PATHWAY	PID_UPA_UPAR_PATHWAY	2/56	42/40755	0.00154127	0.0183721	0.0116455	MMP3/SERPINE1	2
WP_ARYL_HYDROCARBON_RECEPTOR_PATHWAY_WP2873	WP_ARYL_HYDROCARBON_RECEPTOR_PATHWAY_WP2873	2/56	48/40755	0.00200858	0.0213808	0.0135527	SLC7A5/SERPINB2	2
REACTOME_ION_CHANNEL_TRANSPORT	REACTOME_ION_CHANNEL_TRANSPORT	3/56	183/40755	0.00207259	0.0213808	0.0135527	BEST1/TRPM2/SGK1	3
WP_VITAMIN_D_RECEPTOR_PATHWAY	WP_VITAMIN_D_RECEPTOR_PATHWAY	3/56	186/40755	0.00217048	0.0213808	0.0135527	G0S2/BMP6/IGFBP3	3
PID_CASPASE_PATHWAY	PID_CASPASE_PATHWAY	2/56	51/40755	0.00226436	0.0213808	0.0135527	BIRC3/BIRC2	2
WP_CARDIAC_PROGENITOR_DIFFERENTIATION	WP_CARDIAC_PROGENITOR_DIFFERENTIATION	2/56	53/40755	0.00244298	0.0213808	0.0135527	NOG/INHBA	2
PID_TGFBR_PATHWAY	PID_TGFBR_PATHWAY	2/56	54/40755	0.00253471	0.0213808	0.0135527	SMAD7/SKIL	2
WP_APOPTOSISRELATED_NETWORK_DUE_TO_ALTERED_NOTCH3_IN_OVARIAN_CANCER	WP_APOPTOSISRELATED_NETWORK_DUE_TO_ALTERED_NOTCH3_IN_OVARIAN_CANCER	2/56	54/40755	0.00253471	0.0213808	0.0135527	SMAD7/TRAF1	2
WP_NRP1TRIGGERED_SIGNALING_PATHWAYS_IN_PANCREATIC_CANCER	WP_NRP1TRIGGERED_SIGNALING_PATHWAYS_IN_PANCREATIC_CANCER	2/56	55/40755	0.00262805	0.0213808	0.0135527	PLXNA2/RELB	2
WP_RANKLRANK_SIGNALING_PATHWAY	WP_RANKLRANK_SIGNALING_PATHWAY	2/56	55/40755	0.00262805	0.0213808	0.0135527	RELB/TRAF1	2
REACTOME_REGULATED_NECROSIS	REACTOME_REGULATED_NECROSIS	2/56	56/40755	0.00272299	0.0216509	0.0137239	BIRC3/BIRC2	2
REACTOME_G_ALPHA_Q_SIGNALLING_EVENTS	REACTOME_G_ALPHA_Q_SIGNALLING_EVENTS	3/56	216/40755	0.0033095	0.0254391	0.0161251	RGS16/MMP3/GPR68	3
WP_MALIGNANT_PLEURAL_MESOTHELIOMA	WP_MALIGNANT_PLEURAL_MESOTHELIOMA	4/56	446/40755	0.00331753	0.0254463	0.0161296	NLRP3/MMP3/KITLG/SLC7A5	4
WP_LUNG_FIBROSIS	WP_LUNG_FIBROSIS	2/56	63/40755	0.00343206	0.0261566	0.0165799	SMAD7/SKIL	2
REACTOME_UB_SPECIFIC_PROCESSING_PROTEASES	REACTOME_UB_SPECIFIC_PROCESSING_PROTEASES	3/56	219/40755	0.00344	0.0261615	0.016583	BIRC3/BIRC2/SMAD7	3
WP_ONCOSTATIN_M_SIGNALING_PATHWAY	WP_ONCOSTATIN_M_SIGNALING_PATHWAY	2/56	66/40755	0.00375954	0.0280848	0.0178022	MMP3/SERPINE1	2
KEGG_P53_SIGNALING_PATHWAY	KEGG_P53_SIGNALING_PATHWAY	2/56	68/40755	0.00398564	0.0294327	0.0186566	IGFBP3/SERPINE1	2
KEGG_CYTOKINE_CYTOKINE_RECEPTOR_INTERACTION	KEGG_CYTOKINE_CYTOKINE_RECEPTOR_INTERACTION	3/56	265/40755	0.00584427	0.0399889	0.0253478	KITLG/IL11/INHBA	3
PID_CMYB_PATHWAY	PID_CMYB_PATHWAY	2/56	84/40755	0.00601413	0.0407233	0.0258133	BIRC3/KITLG	2
KEGG_APOPTOSIS	KEGG_APOPTOSIS	2/56	87/40755	0.0064371	0.0430181	0.0272679	BIRC3/BIRC2	2
KEGG_HEMATOPOIETIC_CELL_LINEAGE	KEGG_HEMATOPOIETIC_CELL_LINEAGE	2/56	87/40755	0.0064371	0.0430181	0.0272679	KITLG/IL11	2
