# Supplementary material for: Identification of a novel minor-groove DNA binder that represses mitochondrial gene expression and induces apoptosis in highly aggressive leiomyosarcoma cells
Source: Cell Death Discov. 2025 Nov 10;11:524. doi: 10.1038/s41420-025-02803-3 (PMC12603272; doi:10.1038/s41420-025-02803-3)
Supplement: Supplementary file 11 — Table S9 [file 41420_2025_2803_MOESM11_ESM.xlsx]

## Sheet: h
ID	Description	GeneRatio	BgRatio	pvalue	p.adjust	qvalue	geneID	Count
HALLMARK_EPITHELIAL_MESENCHYMAL_TRANSITION	HALLMARK_EPITHELIAL_MESENCHYMAL_TRANSITION	22/354	200/40755	6.50186e-18	6.04912e-15	4.07762e-15	COL16A1/GADD45A/FMOD/FBLN5/ITGB3/MATN3/SERPINE2/TGM2/PMEPA1/FBLN1/FBLN2/COL7A1/LRRC15/TGFBI/COL12A1/IL6/INHBA/IGFBP3/SERPINE1/SNAI2/ECM2/VCAM1	22
HALLMARK_TNFA_SIGNALING_VIA_NFKB	HALLMARK_TNFA_SIGNALING_VIA_NFKB	19/354	200/40755	1.82125e-14	9.19838e-12	6.20048e-12	GADD45A/PTGS2/G0S2/LAMB3/ATF3/PLAU/TNFAIP2/FOSB/CEBPB/PMEPA1/CXCL2/SQSTM1/EDN1/IL6/INHBA/SERPINE1/NFIL3/KLF4/MSC	19
HALLMARK_MTORC1_SIGNALING	HALLMARK_MTORC1_SIGNALING	18/354	200/40755	2.28725e-13	9.86141e-11	6.64742e-11	CTH/PHGDH/DDIT4/BCAT1/DDIT3/WARS1/NUPR1/SLC7A5/IFI30/SLC1A4/MTHFD2/TRIB3/SLC7A11/SQSTM1/ASNS/VLDLR/PSAT1/NFIL3	18
HALLMARK_HYPOXIA	HALLMARK_HYPOXIA	17/354	200/40755	2.69989e-12	9.35802e-10	6.3081e-10	BCAN/ATF3/DDIT4/DDIT3/HOXB9/KLF7/TGM2/HMOX1/KLHL24/TGFBI/STC2/TPBG/IL6/IGFBP3/SERPINE1/VLDLR/NFIL3	17
HALLMARK_KRAS_SIGNALING_UP	HALLMARK_KRAS_SIGNALING_UP	15/354	200/40755	3.08603e-10	6.81898e-08	4.59657e-08	NGF/RGS16/PTGS2/G0S2/PLAU/SCG5/ALDH1A3/GPRC5B/GYPC/MMP9/ETV5/INHBA/IGFBP3/KLF4/PRKG2	15
HALLMARK_UNFOLDED_PROTEIN_RESPONSE	HALLMARK_UNFOLDED_PROTEIN_RESPONSE	12/354	113/40755	3.45004e-10	7.27253e-08	4.9023e-08	ATF3/DDIT4/CHAC1/SLC7A5/ERN1/CEBPG/SLC1A4/MTHFD2/CEBPB/STC2/ASNS/PSAT1	12
HALLMARK_P53_PATHWAY	HALLMARK_P53_PATHWAY	12/354	200/40755	2.17318e-07	1.64873e-05	1.11138e-05	GADD45A/RGS16/ATF3/DDIT4/DDIT3/NUPR1/IFI30/TRIB3/HMOX1/SLC7A11/UPP1/KLF4	12
HALLMARK_APOPTOSIS	HALLMARK_APOPTOSIS	10/354	161/40755	1.63727e-06	7.89032e-05	5.31874e-05	GADD45A/CTH/ATF3/TGFB2/PDCD4/DDIT3/SMAD7/HMOX1/SQSTM1/IL6	10
HALLMARK_TGF_BETA_SIGNALING	HALLMARK_TGF_BETA_SIGNALING	6/354	54/40755	7.4818e-06	0.000267724	0.000180469	LTBP2/NOG/SMAD7/PMEPA1/SKIL/SERPINE1	6
HALLMARK_UV_RESPONSE_UP	HALLMARK_UV_RESPONSE_UP	9/354	158/40755	1.0961e-05	0.000331003	0.000223124	ATF3/CEBPG/FOSB/HMOX1/CCK/CXCL2/SQSTM1/IL6/ASNS	9
HALLMARK_ALLOGRAFT_REJECTION	HALLMARK_ALLOGRAFT_REJECTION	10/354	200/40755	1.12538e-05	0.000331003	0.000223124	DYRK3/TGFB2/BCAT1/WARS1/AARS1/IL11/MMP9/IL6/INHBA/ACHE	10
HALLMARK_ESTROGEN_RESPONSE_EARLY	HALLMARK_ESTROGEN_RESPONSE_EARLY	10/354	200/40755	1.12538e-05	0.000331003	0.000223124	ABLIM1/DHRS2/BCL11B/IGF1R/SLC7A5/SLC1A4/TGM2/STC2/TPBG/KLF4	10
HALLMARK_INTERFERON_GAMMA_RESPONSE	HALLMARK_INTERFERON_GAMMA_RESPONSE	10/354	200/40755	1.12538e-05	0.000331003	0.000223124	PTGS2/OASL/WARS1/TNFAIP2/XAF1/IFI30/MTHFD2/IL6/UPP1/VCAM1	10
HALLMARK_UV_RESPONSE_DN	HALLMARK_UV_RESPONSE_DN	8/354	144/40755	4.04202e-05	0.000947623	0.000638778	CDC42BPA/FBLN5/IGF1R/ITGB3/SMAD7/SERPINE1/SNAI2/VLDLR	8
HALLMARK_INFLAMMATORY_RESPONSE	HALLMARK_INFLAMMATORY_RESPONSE	9/354	200/40755	6.9931e-05	0.00131368	0.00088553	RGS16/BEST1/ITGB3/EDN1/TPBG/IL6/INHBA/SERPINE1/MSR1	9
HALLMARK_MYOGENESIS	HALLMARK_MYOGENESIS	9/354	200/40755	6.9931e-05	0.00131368	0.00088553	KCNH1/SORBS1/ABLIM1/SH3BGR/MRAS/STC2/IGFBP3/ACHE/DMD	9
HALLMARK_HEDGEHOG_SIGNALING	HALLMARK_HEDGEHOG_SIGNALING	4/354	36/40755	0.000264672	0.00380994	0.00256822	ADGRG1/ACHE/NRCAM/VLDLR	4
HALLMARK_KRAS_SIGNALING_DN	HALLMARK_KRAS_SIGNALING_DN	8/354	200/40755	0.000389577	0.00471682	0.00317953	TGFB2/ZC2HC1C/THRB/SKIL/GDNF/SYNPO/EDN1/LFNG	8
HALLMARK_COAGULATION	HALLMARK_COAGULATION	6/354	138/40755	0.00135349	0.0123141	0.00830074	PLAU/ITGB3/DPP4/KLF7/MMP9/SERPINE1	6
HALLMARK_APICAL_JUNCTION	HALLMARK_APICAL_JUNCTION	7/354	200/40755	0.00192489	0.0144991	0.00977362	COL16A1/NEGR1/LAMB3/AMIGO2/MMP9/TGFBI/VCAM1	7
HALLMARK_ESTROGEN_RESPONSE_LATE	HALLMARK_ESTROGEN_RESPONSE_LATE	7/354	200/40755	0.00192489	0.0144991	0.00977362	PDCD4/DHRS2/SLC7A5/SLC1A4/TPBG/KLF4/ASS1	7
HALLMARK_GLYCOLYSIS	HALLMARK_GLYCOLYSIS	7/354	200/40755	0.00192489	0.0144991	0.00977362	CTH/DDIT4/TGFBI/STC2/TPBG/IGFBP3/VLDLR	7
HALLMARK_XENOBIOTIC_METABOLISM	HALLMARK_XENOBIOTIC_METABOLISM	7/354	200/40755	0.00192489	0.0144991	0.00977362	TGFB2/GABARAPL1/BCAT1/HMOX1/FBLN1/UPP1/SERPINE1	7
HALLMARK_PI3K_AKT_MTOR_SIGNALING	HALLMARK_PI3K_AKT_MTOR_SIGNALING	5/354	105/40755	0.00228373	0.0165856	0.0111801	NGF/DDIT3/MAP2K6/TRIB3/SQSTM1	5
HALLMARK_CHOLESTEROL_HOMEOSTASIS	HALLMARK_CHOLESTEROL_HOMEOSTASIS	4/354	74/40755	0.00399318	0.0252008	0.0169875	ATF3/TRIB3/CBS/NFIL3	4
HALLMARK_IL6_JAK_STAT3_SIGNALING	HALLMARK_IL6_JAK_STAT3_SIGNALING	4/354	87/40755	0.00707636	0.0387738	0.0261368	INHBE/ITGB3/HMOX1/IL6	4
HALLMARK_HEME_METABOLISM	HALLMARK_HEME_METABOLISM	6/354	200/40755	0.00832555	0.0392677	0.0264697	SLC6A9/MOCOS/GYPC/SLC7A11/ASNS/KDM7A	6

## Sheet: cpg
ID	Description	GeneRatio	BgRatio	pvalue	p.adjust	qvalue	geneID	Count
KRIGE_AMINO_ACID_DEPRIVATION	KRIGE_AMINO_ACID_DEPRIVATION	18/354	29/40755	1.62601e-30	2.8743e-26	1.93752e-26	SESN2/GADD45A/CTH/SARS1/ATF3/DDIT4/CARS1/DDIT3/WARS1/CHAC1/TRIB3/CEBPB/CBS/SLC7A11/STC2/ASNS/PSAT1/ASS1	18
ZHAN_MULTIPLE_MYELOMA_CD1_VS_CD2_UP	ZHAN_MULTIPLE_MYELOMA_CD1_VS_CD2_UP	22/354	69/40755	9.49123e-29	8.38882e-25	5.65477e-25	SESN2/PHGDH/G0S2/INHBE/ALDH1L2/PCK2/MIA2/WARS1/GPT2/SLC7A5/ERN1/CEBPG/MTHFD2/TRIB3/CEBPB/SLC7A11/STC2/TPBG/ASNS/VLDLR/KLF4/ASS1	22
BLANCO_MELO_COVID19_SARS_COV_2_INFECTION_CALU3_CELLS_UP	BLANCO_MELO_COVID19_SARS_COV_2_INFECTION_CALU3_CELLS_UP	35/354	339/40755	7.10127e-27	4.18431e-23	2.82058e-23	GADD45A/CTH/PTGS2/G0S2/ATF3/ANKRD1/BEST1/BCAT1/INHBE/NDUFA4L2/ALDH1L2/OASL/PCK2/TNFAIP2/CHAC1/NUPR1/XAF1/SLFN5/C1QTNF1/FOSB/BBC3/FUT1/KLHDC7B/PHLDB2/CXCL2/STC2/ULBP1/IL6/INHBA/ASNS/SERPINE1/KDM7A/KLF4/RTL9/VCAM1	35
FOROUTAN_PRODRANK_TGFB_EMT_UP	FOROUTAN_PRODRANK_TGFB_EMT_UP	26/354	185/40755	1.01455e-23	3.58685e-20	2.41784e-20	TUFT1/DUSP10/ARNTL/AMIGO2/DHRS2/DACT1/SCG5/ITGB3/SMAD7/IL11/MATN3/KLF7/SERPINE2/PID1/TGM2/MMP9/PMEPA1/HMOX1/COL7A1/SKIL/TGFBI/JARID2/INHBA/GRB10/SERPINE1/SNAI2	26
FOROUTAN_TGFB_EMT_UP	FOROUTAN_TGFB_EMT_UP	26/354	192/40755	2.70731e-23	7.97617e-20	5.37661e-20	TUFT1/DUSP10/ARNTL/AMIGO2/DHRS2/DACT1/SCG5/ITGB3/SMAD7/IL11/MATN3/KLF7/SERPINE2/PID1/TGM2/MMP9/PMEPA1/HMOX1/COL7A1/SKIL/TGFBI/JARID2/INHBA/GRB10/SERPINE1/SNAI2	26
BLANCO_MELO_COVID19_SARS_COV_2_INFECTION_A594_CELLS_UP	BLANCO_MELO_COVID19_SARS_COV_2_INFECTION_A594_CELLS_UP	18/354	86/40755	4.58548e-20	9.00639e-17	6.07107e-17	ATF3/SPX/BCAT1/INHBE/NDUFA4L2/DDIT3/ALDH1L2/SCG5/CHAC1/SLFN5/FUT1/MTHFD2/STC2/ULBP1/IL6/ECM2/BEX2/TSC22D3	18
KAN_RESPONSE_TO_ARSENIC_TRIOXIDE	KAN_RESPONSE_TO_ARSENIC_TRIOXIDE	20/354	123/40755	7.81195e-20	1.38092e-16	9.30855e-17	CTH/PHGDH/ATF3/DDIT4/ANKRD1/GABARAPL1/DDIT3/NUPR1/MT1X/GDF15/IL11/TRIB3/CBS/HMOX1/SLC7A11/STC2/ASNS/SERPINE1/PSAT1/TSC22D3	20
HELLER_SILENCED_BY_METHYLATION_DN	HELLER_SILENCED_BY_METHYLATION_DN	19/354	107/40755	1.15184e-19	1.85101e-16	1.24774e-16	CTH/PHGDH/RGS16/ATF3/DDIT4/INHBE/DDIT3/MIA2/WARS1/CHAC1/GDF15/SLC1A4/TRIB3/CEBPB/CBS/HMOX1/SLC7A11/ASNS/PSAT1	19
TIEN_INTESTINE_PROBIOTICS_24HR_DN	TIEN_INTESTINE_PROBIOTICS_24HR_DN	24/354	215/40755	1.4021e-19	2.06541e-16	1.39226e-16	SARS1/ARHGEF2/LAMB3/ATF3/UNC5B/DDIT4/PDCD4/SLC43A1/INHBE/PCK2/WARS1/AARS1/CEBPG/GDF15/SLC1A4/MTHFD2/TRIB3/CEBPB/KLHL24/SQSTM1/GARS1/GRB10/ASNS/NFIL3	24
BLUM_RESPONSE_TO_SALIRASIB_UP	BLUM_RESPONSE_TO_SALIRASIB_UP	25/354	245/40755	2.1829e-19	2.73582e-16	1.84418e-16	GADD45A/CTH/SARS1/NGF/PHGDH/ARHGEF2/ATF3/CARS1/BCAT1/WARS1/NUPR1/AARS1/KRT34/CEBPG/MTHFD2/TRIB3/CBS/STC2/SQSTM1/GTPBP2/ULBP1/IL6/GARS1/ASNS/PSAT1	25
BOQUEST_STEM_CELL_CULTURED_VS_FRESH_UP	BOQUEST_STEM_CELL_CULTURED_VS_FRESH_UP	31/354	428/40755	2.30714e-19	2.73582e-16	1.84418e-16	RGS16/ATF3/TGFB2/SORBS1/SLC43A1/OASL/WARS1/SCG5/SLC7A5/MOCOS/GDF15/CDC42EP3/SLC1A4/SERPINE2/TRIB3/TGM2/CBS/KLHL24/CXCL2/SLC7A11/SYNPO/STC2/INHBA/ASNS/SERPINE1/PSAT1/ECM2/KLF4/PAPPA/TSC22D3/VCAM1	31
PLASARI_TGFB1_TARGETS_10HR_UP	PLASARI_TGFB1_TARGETS_10HR_UP	23/354	195/40755	2.32151e-19	2.73582e-16	1.84418e-16	CTH/NGF/RGS16/PTGS2/UNC5B/ANKRD1/ARNTL/HIP1R/ALDH1A3/ITGB3/CNN1/IL11/GAREM2/MMP9/PMEPA1/ALS2CL/IL6/INHBA/SERPINE1/FBXO32/NFIL3/ASS1/PRKG2	23
GROSS_HYPOXIA_VIA_ELK3_DN	GROSS_HYPOXIA_VIA_ELK3_DN	21/354	157/40755	6.15753e-19	6.80292e-16	4.58574e-16	GADD45A/CTH/PTGS2/ANKRD1/CARS1/ALDH1L2/HOXB9/CDC42EP3/MTHFD2/CEBPB/SKIL/CXCL2/SLC7A11/EDN1/IL6/UPP1/ASNS/VLDLR/NFIL3/KLF4/PRKG2	21
CONCANNON_APOPTOSIS_BY_EPOXOMICIN_UP	CONCANNON_APOPTOSIS_BY_EPOXOMICIN_UP	24/354	238/40755	1.53419e-18	1.59529e-15	1.07536e-15	PRKCZ/COL16A1/GADD45A/CTH/ARHGEF2/ATF3/GABARAPL1/DDIT3/GTF2A1/WARS1/SLC7A5/CEBPG/GDF15/BBC3/IL11/CEBPB/HMOX1/SKIL/SLC7A11/SQSTM1/UPP1/ACHE/SERPINE1/PCYT1B	24
ZHAN_MULTIPLE_MYELOMA_CD1_UP	ZHAN_MULTIPLE_MYELOMA_CD1_UP	14/354	46/40755	2.00787e-18	1.97184e-15	1.32918e-15	SYTL1/SESN2/CTH/PHGDH/G0S2/INHBE/PCK2/GPT2/ERN1/ALPK2/TRIB3/CEBPB/SLC7A11/STC2	14
FOROUTAN_INTEGRATED_TGFB_EMT_UP	FOROUTAN_INTEGRATED_TGFB_EMT_UP	18/354	118/40755	1.83306e-17	1.62015e-14	1.09212e-14	TUFT1/DHRS2/DACT1/SCG5/ITGB3/SMAD7/IL11/SERPINE2/PID1/TGM2/PMEPA1/HMOX1/COL7A1/SKIL/TGFBI/INHBA/SERPINE1/SNAI2	18
FORTSCHEGGER_PHF8_TARGETS_UP	FORTSCHEGGER_PHF8_TARGETS_UP	24/354	278/40755	5.57654e-17	4.48075e-14	3.0204e-14	SESN2/LMO4/PHGDH/DDIT4/INHBE/ALDH1L2/PCK2/CHAC1/IGF1R/ALDH1A3/GPT2/NUPR1/MTHFD2/HMOX1/SLC7A11/JMY/STC2/BMP6/TRAPPC3L/GRB10/ASNS/KDM7A/VLDLR/ECM2	24
PODAR_RESPONSE_TO_ADAPHOSTIN_UP	PODAR_RESPONSE_TO_ADAPHOSTIN_UP	19/354	148/40755	6.48917e-17	4.98735e-14	3.3619e-14	GADD45A/ATF3/DDIT4/CARS1/GABARAPL1/DDIT3/CHAC1/CEBPG/BBC3/TRIB3/CEBPB/HMOX1/SLC7A11/SQSTM1/GTPBP2/GARS1/IGFBP3/ASNS/PSAT1	19
PACHER_TARGETS_OF_IGF1_AND_IGF2_UP	PACHER_TARGETS_OF_IGF1_AND_IGF2_UP	12/354	36/40755	1.58909e-16	1.17043e-13	7.8897e-14	SESN2/GADD45A/PHGDH/KRT81/INHBE/DDIT3/SLC7A5/GDF15/SLC1A4/SLC7A11/ASNS/ASS1	12
GHANDHI_DIRECT_IRRADIATION_UP	GHANDHI_DIRECT_IRRADIATION_UP	16/354	105/40755	1.16346e-15	8.22659e-13	5.54542e-13	GADD45A/PTGS2/G0S2/LAMB3/E2F7/GPR68/MT1X/GDF15/BBC3/IL11/CXCL2/SLC7A11/GDNF/TSLP/IL6/INHBA	16
GARGALOVIC_RESPONSE_TO_OXIDIZED_PHOSPHOLIPIDS_RED_UP	GARGALOVIC_RESPONSE_TO_OXIDIZED_PHOSPHOLIPIDS_RED_UP	9/354	16/40755	2.757e-15	1.74055e-12	1.17328e-12	DDIT4/E2F7/CHAC1/SLC7A5/CEBPG/MTHFD2/CEBPB/STC2/TUBE1	9
AMUNDSON_RESPONSE_TO_ARSENITE	AMUNDSON_RESPONSE_TO_ARSENITE	20/354	219/40755	7.8958e-15	4.65247e-12	3.13616e-12	CTH/ATF3/CARS1/ARNTL/SLC43A1/BCAT1/DDIT3/WARS1/MT1X/SLC7A5/CEBPG/CDC42EP3/SLC1A4/CEBPB/STC2/GARS1/UPP1/ASNS/TSC22D3/MSC	20
GAJATE_RESPONSE_TO_TRABECTEDIN_UP	GAJATE_RESPONSE_TO_TRABECTEDIN_UP	13/354	66/40755	1.73719e-14	9.03187e-12	6.08824e-12	GADD45A/ATF3/CARS1/OASL/PCK2/NUPR1/CBS/TGFBI/GSTA4/IL6/GARS1/ASNS/VLDLR	13
WANG_SMARCE1_TARGETS_UP	WANG_SMARCE1_TARGETS_UP	22/354	295/40755	2.3712e-14	1.16432e-11	7.84853e-12	NEGR1/TGFB2/UNC5B/BCAT1/AMIGO2/ALDH1L2/DACT1/JDP2/WARS1/NUPR1/SLFN5/ITGB3/HOXB5/KLF7/KLHDC7B/KLHL24/TGFBI/COL12A1/TPBG/GRB10/FBXO32/VLDLR	22
JINESH_BLEBBISHIELD_VS_LIVE_CONTROL_UP	JINESH_BLEBBISHIELD_VS_LIVE_CONTROL_UP	26/354	476/40755	1.5446e-13	7.18521e-11	4.84344e-11	SESN2/GADD45A/PSAT1P3/SARS1/RGS16/DDIT4/CARS1/DDIT3/GPT2/NUPR1/SLC7A5/CEBPG/GDF15/FOSB/TRIB3/SALL4/CBS/HMOX1/COL7A1/N4BP2/STC2/TMEM184A/ASNS/PSAT1/KLF4/TSC22D3	26
NAGASHIMA_NRG1_SIGNALING_UP	NAGASHIMA_NRG1_SIGNALING_UP	17/354	173/40755	2.53236e-13	1.06582e-10	7.18455e-11	GADD45A/CTH/TUFT1/ATF3/TGFB2/DUSP10/DDIT3/ALOXE3/GATA6/GDF15/FOSB/CDC42EP3/CEBPB/LRRC15/EDN1/SNAI2/NFIL3	17
SCHUETZ_BREAST_CANCER_DUCTAL_INVASIVE_UP	SCHUETZ_BREAST_CANCER_DUCTAL_INVASIVE_UP	22/354	353/40755	8.93018e-13	3.5877e-10	2.41841e-10	COL16A1/PLAU/SLC7A7/DACT1/SCG5/SMAD7/IFI30/SERPINE2/TGM2/PMEPA1/HMOX1/FBLN2/ETV5/LRRC15/EDNRA/TGFBI/ANKRD6/INHBA/IGFBP3/MSR1/SNAI2/ECM2	22
ONDER_CDH1_TARGETS_2_DN	ONDER_CDH1_TARGETS_2_DN	25/354	473/40755	9.47728e-13	3.72288e-10	2.50954e-10	PRKCZ/PTGS2/INAVA/G0S2/LAMB3/DUSP10/ANXA8/PLAU/ABLIM1/KRT81/PAK6/ALDH1A3/ADGRG1/SLC7A5/IFI30/MMP9/KCNG1/ALS2CL/CXCL2/EDN1/INHBA/UPP1/NRCAM/ZHX2/DMD	25
BLANCO_MELO_RESPIRATORY_SYNCYTIAL_VIRUS_INFECTION_A594_CELLS_UP	BLANCO_MELO_RESPIRATORY_SYNCYTIAL_VIRUS_INFECTION_A594_CELLS_UP	20/354	286/40755	1.20421e-12	4.62756e-10	3.11936e-10	ATF3/PLAU/SORBS1/OASL/WARS1/XAF1/ALOXE3/SLFN5/ITGB3/SBSN/SERPINE2/TGM2/MMP9/CXCL2/STC2/IL6/ACHE/KDM7A/FBXO32/KLF4	20
DELYS_THYROID_CANCER_UP	DELYS_THYROID_CANCER_UP	24/354	445/40755	1.78408e-12	6.46601e-10	4.35864e-10	G0S2/LAMB3/ANXA8/PLAU/ARNTL/BCAT1/WARS1/SCG5/ALDH1A3/GPRC5B/SLC7A5/GDF15/IFI30/DPP4/TGM2/HMOX1/ETV5/CXCL2/INHBA/IGFBP3/UPP1/NRCAM/MSR1/DMD	24
BLANCO_MELO_BETA_INTERFERON_TREATED_BRONCHIAL_EPITHELIAL_CELLS_UP	BLANCO_MELO_BETA_INTERFERON_TREATED_BRONCHIAL_EPITHELIAL_CELLS_UP	22/354	378/40755	3.45962e-12	1.17607e-09	7.92772e-10	PTGS2/G0S2/ANKRD1/SCG5/XAF1/SLFN5/KRT34/GDF15/TGM2/SKIL/CXCL2/SLC7A11/EDNRA/EDN1/TMEM217/IL6/INHBA/IGFBP3/NRCAM/KDM7A/KDM7A-DT/LRATD2	22
SENESE_HDAC1_AND_HDAC2_TARGETS_DN	SENESE_HDAC1_AND_HDAC2_TARGETS_DN	18/354	238/40755	4.42372e-12	1.47543e-09	9.94567e-10	SYTL1/COL16A1/ZNF362/ELAPOR1/TUFT1/TGFB2/ANXA8/ABLIM1/KRT81/NTN4/DACT1/VASN/NUPR1/NOG/ALPK2/CDC42EP3/LINC01270/SYNPO	18
VECCHI_GASTRIC_CANCER_ADVANCED_VS_EARLY_UP	VECCHI_GASTRIC_CANCER_ADVANCED_VS_EARLY_UP	16/354	177/40755	4.66283e-12	1.52557e-09	1.02836e-09	PLAU/BCAT1/AMIGO2/ALDH1L2/LTBP2/SALL4/EDNRA/JMY/STC2/COL12A1/IL6/INHBA/IGFBP3/MSR1/SNAI2/FBXO32	16
BHATI_G2M_ARREST_BY_2METHOXYESTRADIOL_DN	BHATI_G2M_ARREST_BY_2METHOXYESTRADIOL_DN	14/354	126/40755	6.17458e-12	1.91488e-09	1.29079e-09	PRKCZ/SESN2/CTH/SARS1/GPT2/NUPR1/AARS1/CEBPG/MTHFD2/TRIB3/NEURL2/CBS/GARS1/PSAT1	14
GARY_CD5_TARGETS_UP	GARY_CD5_TARGETS_UP	24/354	474/40755	6.72643e-12	2.05005e-09	1.38191e-09	SESN2/CTH/PHGDH/RGS16/DDIT4/PDCD4/CARS1/SLC43A1/INHBE/PCK2/WARS1/AARS1/CEBPG/SLC1A4/CEBPB/CBS/KLHL24/SLC7A11/SQSTM1/TUBE1/GARS1/ASNS/VLDLR/PSAT1	24
MCLACHLAN_DENTAL_CARIES_UP	MCLACHLAN_DENTAL_CARIES_UP	18/354	265/40755	2.65278e-11	7.21433e-09	4.86307e-09	PTGS2/G0S2/PLAU/WARS1/MT1X/IFI30/IL11/SLC1A4/MTHFD2/SERPINE2/MMP9/LRRC15/SLC7A11/IL6/INHBA/MSR1/NFIL3/VCAM1	18
CHARAFE_BREAST_CANCER_LUMINAL_VS_MESENCHYMAL_DN	CHARAFE_BREAST_CANCER_LUMINAL_VS_MESENCHYMAL_DN	23/354	466/40755	3.10561e-11	8.07321e-09	5.44202e-09	GADD45A/PTGS2/G0S2/TGFB2/PLAU/BCAT1/LTBP2/GPRC5B/ALPK2/IL11/SERPINE2/ASB1/PHLDB2/ETV5/CXCL2/TGFBI/IL6/INHBA/UPP1/SERPINE1/SNAI2/PAPPA/DMD	23
SMITH_TERT_TARGETS_UP	SMITH_TERT_TARGETS_UP	14/354	145/40755	4.20946e-11	1.07841e-08	7.26943e-09	CTH/LMO4/PTGS2/ATF3/MIA2/AARS1/GATA6/SMAD7/CEBPG/MTHFD2/SH3BGR/CXCL2/ASNS/NFIL3	14
CHEN_LVAD_SUPPORT_OF_FAILING_HEART_UP	CHEN_LVAD_SUPPORT_OF_FAILING_HEART_UP	12/354	102/40755	1.02723e-10	2.55752e-08	1.72398e-08	ATF3/DDIT4/ANKRD1/MT1X/CNN1/MTHFD2/CEBPB/SH3BGR/SERPINE1/SNAI2/NFIL3/TSC22D3	12
CHEN_HOXA5_TARGETS_9HR_UP	CHEN_HOXA5_TARGETS_9HR_UP	16/354	223/40755	1.51932e-10	3.67904e-08	2.47999e-08	CTH/TUFT1/PTGS2/ATF3/CARS1/ARNTL/GABARAPL1/SCG5/CHAC1/CEBPG/FOSB/CEBPB/STC2/ASNS/SNAI2/NFIL3	16
SWEET_KRAS_TARGETS_UP	SWEET_KRAS_TARGETS_UP	11/354	83/40755	1.68067e-10	4.01476e-08	2.70629e-08	TUFT1/TGFB2/GABARAPL1/ADGRG1/SERPINE2/PMEPA1/COL7A1/TGFBI/IGFBP3/SERPINE1/MSC	11
PETROVA_ENDOTHELIUM_LYMPHATIC_VS_BLOOD_DN	PETROVA_ENDOTHELIUM_LYMPHATIC_VS_BLOOD_DN	14/354	162/40755	1.86669e-10	4.39968e-08	2.96575e-08	GADD45A/PLAU/SLC7A7/LTBP2/MT1X/CDC42EP3/TGM2/HMOX1/TGFBI/BMP6/IL6/UPP1/SERPINE1/NRCAM	14
HAN_SATB1_TARGETS_DN	HAN_SATB1_TARGETS_DN	20/354	388/40755	2.89311e-10	6.55661e-08	4.41971e-08	G0S2/LAMB3/TGFB2/PLAU/KRT81/INHBE/SCG5/ADGRG1/GATA6/IL11/CDC42EP3/NPAS2/KLF7/PMEPA1/C4orf19/TGFBI/ANKRD6/IL6/INHBA/SERPINE1	20
KATSANOU_ELAVL1_TARGETS_UP	KATSANOU_ELAVL1_TARGETS_UP	14/354	174/40755	4.81591e-10	1.00154e-07	6.75123e-08	GADD45A/PAPPA2/ANKRD1/ABLIM1/NTN4/SLC7A7/ALDH1A3/NUPR1/HOXB9/GDF15/TGM2/KLHL24/AIF1L/RENBP	14
LIU_PROSTATE_CANCER_DN	LIU_PROSTATE_CANCER_DN	22/354	491/40755	5.20129e-10	1.06911e-07	7.20669e-08	COL16A1/INAVA/LAMB3/TGFB2/UNC5B/PLAU/SORBS1/NTN4/FBLN5/MYZAP/SLFN5/C1QTNF1/CDC42EP3/GYPC/CCK/COL7A1/MRAS/MASP1/TSLP/SNAI2/DMD/TSC22D3	22
FERRARI_RESPONSE_TO_FENRETINIDE_UP	FERRARI_RESPONSE_TO_FENRETINIDE_UP	7/354	22/40755	5.3605e-10	1.0803e-07	7.28211e-08	PTGS2/ATF3/DDIT4/DDIT3/SLC7A5/KLF7/CXCL2	7
WINTER_HYPOXIA_METAGENE	WINTER_HYPOXIA_METAGENE	16/354	243/40755	5.37796e-10	1.0803e-07	7.28211e-08	PTGS2/DDIT4/PLAU/DDIT3/ALDH1A3/TGM2/HMOX1/TGFBI/STC2/EDN1/TPBG/IL6/IGFBP3/SERPINE1/TEK/NFIL3	16
JINESH_BLEBBISHIELD_TRANSFORMED_STEM_CELL_SPHERES_UP	JINESH_BLEBBISHIELD_TRANSFORMED_STEM_CELL_SPHERES_UP	14/354	176/40755	5.59903e-10	1.10193e-07	7.42793e-08	LAMB3/ANXA8/ABLIM1/WARS1/ALDH1A3/MT1X/HMOX1/PANX2/SLC7A11/IGFBP3/SERPINE1/FBXO32/ASS1/BEX2	14
MEISSNER_NPC_HCP_WITH_H3K4ME2	MEISSNER_NPC_HCP_WITH_H3K4ME2	22/354	493/40755	5.61032e-10	1.10193e-07	7.42793e-08	COL16A1/RIMKLA/ADAMTSL4/PEAR1/CCDC184/TRPV4/ALDH1A3/MT1X/ITGB3/ADAM11/CACNA1G/GRIN2D/BCL11A/CEBPB/NFATC2/CBS/FBLN2/COL12A1/ACHE/DIPK1B/TSC22D3/PRKG2	22
SEAVEY_EPITHELIOID_HEMANGIOENDOTHELIOMA	SEAVEY_EPITHELIOID_HEMANGIOENDOTHELIOMA	11/354	93/40755	5.87543e-10	1.14132e-07	7.69345e-08	FMOD/TGFB2/KIF26B/CUBN/ANKRD1/GDF15/NPAS1/BMP6/EDN1/SERPINE1/MAFA	11
HELLER_HDAC_TARGETS_SILENCED_BY_METHYLATION_DN	HELLER_HDAC_TARGETS_SILENCED_BY_METHYLATION_DN	17/354	282/40755	6.01329e-10	1.1554e-07	7.78838e-08	GADD45A/ATF3/DDIT4/INHBE/DDIT3/CHAC1/SLC7A5/CEBPG/GDF15/SLC1A4/TRIB3/CEBPB/CBS/HMOX1/SLC7A11/ZHX2/PSAT1	17
MARKEY_RB1_CHRONIC_LOF_DN	MARKEY_RB1_CHRONIC_LOF_DN	12/354	123/40755	9.29239e-10	1.72907e-07	1.16554e-07	NGF/TGFB2/GABARAPL1/NUPR1/IFI30/HMOX1/SQSTM1/EDN1/IL6/IGFBP3/MSR1/RENBP	12
WINZEN_DEGRADED_VIA_KHSRP	WINZEN_DEGRADED_VIA_KHSRP	11/354	100/40755	1.29314e-09	2.30898e-07	1.55645e-07	PTGS2/NTN4/SCG5/GDF15/SERPINE2/CXCL2/TSLP/EDN1/IL6/INHBA/PAPPA	11
CROONQUIST_STROMAL_STIMULATION_UP	CROONQUIST_STROMAL_STIMULATION_UP	9/354	56/40755	1.34513e-09	2.37778e-07	1.60282e-07	NUPR1/FOSB/TGM2/CXCL2/TGFBI/IL6/IGFBP3/SERPINE1/TSC22D3	9
ZHANG_RESPONSE_TO_IKK_INHIBITOR_AND_TNF_UP	ZHANG_RESPONSE_TO_IKK_INHIBITOR_AND_TNF_UP	15/354	223/40755	1.39673e-09	2.44456e-07	1.64784e-07	G0S2/LAMB3/ATF3/DDIT4/PLAU/OASL/TNFAIP2/SLFN5/ERN1/CEBPB/CXCL2/SQSTM1/EDN1/INHBA/KDM7A	15
PHONG_TNF_RESPONSE_NOT_VIA_P38	PHONG_TNF_RESPONSE_NOT_VIA_P38	18/354	341/40755	1.56387e-09	2.71025e-07	1.82694e-07	GADD45A/FLG/INAVA/G0S2/PLAU/CARS1/DHRS2/TNFAIP2/GPRC5B/C1QTNF1/GATA6/CDC42EP3/KLF7/TRIB3/MMP9/CEBPB/SERPINE1/VCAM1	18
DELPUECH_FOXO3_TARGETS_DN	DELPUECH_FOXO3_TARGETS_DN	8/354	40/40755	1.80743e-09	3.10193e-07	2.09096e-07	GADD45A/PCK2/NUPR1/AARS1/CEBPG/CDC42EP3/SLC1A4/MTHFD2	8
MIKKELSEN_NPC_HCP_WITH_H3K27ME3	MIKKELSEN_NPC_HCP_WITH_H3K27ME3	18/354	345/40755	1.87969e-09	3.19492e-07	2.15365e-07	PRKCZ/KCNH1/POU2F3/AMIGO2/LTBP2/HOXB5/HOXB9/NPAS1/IL11/BCL11A/NPAS2/NFATC2/SALL4/RTN4R/BMP6/FAM167A/PAPPA/MSC	18
ZWANG_CLASS_3_TRANSIENTLY_INDUCED_BY_EGF	ZWANG_CLASS_3_TRANSIENTLY_INDUCED_BY_EGF	15/354	232/40755	2.40219e-09	3.89574e-07	2.62606e-07	PTGS2/ATF3/IGF1R/GSE1/GATA6/SMAD7/FOSB/DPP4/PHLDB2/CXCL2/EDN1/IL6/SERPINE1/LRATD2/KLF4	15
CUI_GLUCOSE_DEPRIVATION	CUI_GLUCOSE_DEPRIVATION	9/354	61/40755	2.96384e-09	4.56135e-07	3.07474e-07	PRKCZ/GADD45A/SARS1/DDIT4/ARNTL/PCK2/FUT1/CXCL2/ASNS	9
JIANG_HYPOXIA_NORMAL	JIANG_HYPOXIA_NORMAL	14/354	200/40755	2.96745e-09	4.56135e-07	3.07474e-07	SESN2/ARHGEF2/NUPR1/MAP2K6/DPP4/TGM2/HMOX1/STC2/GTPBP2/IGFBP3/UPP1/GRB10/SERPINE1/TSC22D3	14
PEREZ_TP63_TARGETS	PEREZ_TP63_TARGETS	18/354	359/40755	3.50868e-09	5.30111e-07	3.5734e-07	TUFT1/UNC5B/RCOR2/PAK6/IGF1R/VASN/GPT2/ACAP1/KCNJ12/GATA6/SMAD7/RTN4R/ULBP1/IGFBP3/C7orf57/KDM7A/ASS1/TSC22D3	18
MANALO_HYPOXIA_UP	MANALO_HYPOXIA_UP	14/354	205/40755	4.07973e-09	6.02936e-07	4.0643e-07	CUBN/DDIT4/INHBE/NPAS2/GYPC/TGFBI/SYNPO/STC2/EDN1/INHBA/IGFBP3/SERPINE1/ZHX2/VLDLR	14
ONDER_CDH1_TARGETS_1_UP	ONDER_CDH1_TARGETS_1_UP	12/354	140/40755	4.12694e-09	6.02936e-07	4.0643e-07	CTH/PHGDH/ATF3/GABARAPL1/PCK2/CHAC1/NUPR1/GDF15/KLHL24/STC2/ASNS/TSC22D3	12
SCHAEFFER_PROSTATE_DEVELOPMENT_48HR_UP	SCHAEFFER_PROSTATE_DEVELOPMENT_48HR_UP	20/354	453/40755	4.1368e-09	6.02936e-07	4.0643e-07	LMO4/TUFT1/PLXNA2/ANKRD1/TRPV4/ALDH1A3/GPRC5B/ADGRG1/MT1X/MTHFD2/PID1/KLF15/MASP1/EDN1/TMEM184A/TRPV6/LRATD2/VLDLR/AIF1L/TSC22D3	20
CHICAS_RB1_TARGETS_GROWING	CHICAS_RB1_TARGETS_GROWING	15/354	243/40755	4.51169e-09	6.48399e-07	4.37076e-07	PHGDH/PEAR1/CDC42BPA/DDIT4/ALDH1L2/PCK2/LTBP2/NUPR1/SLC1A4/FBLN1/LRRC15/IGFBP3/ASNS/ZFHX4-AS1/PSAT1	15
MOHANKUMAR_HOXA1_TARGETS_DN	MOHANKUMAR_HOXA1_TARGETS_DN	13/354	173/40755	4.64502e-09	6.58435e-07	4.43841e-07	INAVA/LAMB3/UNC5B/SLC43A1/DDIT3/FGF11/HOXB9/GDF15/MATN3/PHLDB2/TUBE1/INHBA/ASNS	13
UDAYAKUMAR_MED1_TARGETS_DN	UDAYAKUMAR_MED1_TARGETS_DN	15/354	244/40755	4.76981e-09	6.69174e-07	4.5108e-07	GADD45A/CTH/TUFT1/ATF3/PDE2A/GABARAPL1/TNFAIP2/ADGRG1/HMOX1/KLHL24/BMP6/UPP1/SNAI2/KLF4/TSC22D3	15
HELLER_HDAC_TARGETS_DN	HELLER_HDAC_TARGETS_DN	16/354	293/40755	7.92461e-09	1.0454e-06	7.04686e-07	GADD45A/CTH/ATF3/INHBE/DDIT3/CHAC1/SLC7A5/CEBPG/SLC1A4/TRIB3/CEBPB/CBS/HMOX1/SLC7A11/ZHX2/PSAT1	16
JECHLINGER_EPITHELIAL_TO_MESENCHYMAL_TRANSITION_UP	JECHLINGER_EPITHELIAL_TO_MESENCHYMAL_TRANSITION_UP	9/354	69/40755	9.11252e-09	1.15609e-06	7.79305e-07	PHGDH/IL11/MTHFD2/CCK/CXCL2/INHBA/UPP1/ASNS/VLDLR	9
GAUSSMANN_MLL_AF4_FUSION_TARGETS_F_UP	GAUSSMANN_MLL_AF4_FUSION_TARGETS_F_UP	13/354	183/40755	9.15615e-09	1.15609e-06	7.79305e-07	ADAMTSL4/FMOD/ABLIM1/TCP11L2/LTBP2/CACNA1G/C1QTNF1/CNN1/FBLN1/SYNPO/JARID2/KDM7A/TEK	13
ONDER_CDH1_TARGETS_2_UP	ONDER_CDH1_TARGETS_2_UP	15/354	257/40755	9.60259e-09	1.20387e-06	8.11507e-07	LTBP2/FBLN5/SCG5/NUPR1/GYPC/PID1/HMOX1/FBLN1/STC2/GSTA4/IGFBP3/GRB10/SERPINE1/KLF4/TSC22D3	15
JAEGER_METASTASIS_DN	JAEGER_METASTASIS_DN	15/354	259/40755	1.06544e-08	1.32632e-06	8.94052e-07	FLG/TUFT1/INAVA/LAMB3/ANXA8/ABLIM1/POU2F3/BCL11B/PAK6/BCL11A/SLC1A4/COL7A1/NRCAM/KLF4/ASS1	15
LIM_MAMMARY_STEM_CELL_UP	LIM_MAMMARY_STEM_CELL_UP	20/354	480/40755	1.09157e-08	1.34935e-06	9.09575e-07	COL16A1/NGF/PTGS2/FMOD/LAMB3/PLXNA2/ANKRD1/SORBS1/ARNTL/ALDH1L2/CNN1/GYPC/UCN2/COL7A1/COL12A1/IL6/IGFBP3/UPP1/NRCAM/SNAI2	20
GROSS_ELK3_TARGETS_DN	GROSS_ELK3_TARGETS_DN	7/354	33/40755	1.23693e-08	1.49762e-06	1.00952e-06	CTH/PTGS2/HOXB9/IL6/UPP1/VLDLR/PRKG2	7
MIKKELSEN_MCV6_HCP_WITH_H3K27ME3	MIKKELSEN_MCV6_HCP_WITH_H3K27ME3	19/354	437/40755	1.29827e-08	1.5612e-06	1.05238e-06	BCAN/KCNH1/POU2F3/CCDC184/ALDH1A3/CACNA1G/NOG/LMTK3/HOXD4/MMP9/RTN4R/PANX2/CCK/GDNF/TGFBI/BMP6/GRB10/ACHE/SSTR1	19
IGARASHI_ATF4_TARGETS_DN	IGARASHI_ATF4_TARGETS_DN	10/354	98/40755	1.53251e-08	1.79405e-06	1.20934e-06	PHGDH/BCAT1/PCK2/SLC7A5/SLC1A4/CBS/STC2/ASNS/PSAT1/KLF4	10
FISCHER_DIRECT_P53_TARGETS_META_ANALYSIS	FISCHER_DIRECT_P53_TARGETS_META_ANALYSIS	16/354	311/40755	1.83139e-08	2.07522e-06	1.39887e-06	SYTL1/SESN2/GADD45A/SARS1/RGS16/DYRK3/HHAT/ATF3/E2F7/ALDH1A3/NUPR1/GDF15/BBC3/COL7A1/SERPINE1/LRATD2	16
KRIEG_HYPOXIA_VIA_KDM3A	KRIEG_HYPOXIA_VIA_KDM3A	8/354	53/40755	1.8882e-08	2.12596e-06	1.43308e-06	LAMB3/GDF15/TGM2/HMOX1/COL7A1/EDN1/SERPINE1/FBXO32	8
SCHAEFFER_PROSTATE_DEVELOPMENT_48HR_DN	SCHAEFFER_PROSTATE_DEVELOPMENT_48HR_DN	18/354	409/40755	2.61577e-08	2.78232e-06	1.87552e-06	RIMKLA/NEGR1/KIF26B/BCAT1/CACNA1G/CDC42EP3/SLC1A4/GYPC/KLF7/PMEPA1/RTN4R/FBLN1/EDNRA/TGFBI/ANKRD6/INHBA/ASNS/PAPPA	18
ELVIDGE_HYPOXIA_BY_DMOG_UP	ELVIDGE_HYPOXIA_BY_DMOG_UP	11/354	133/40755	2.67038e-08	2.79315e-06	1.88282e-06	ATF3/DDIT4/GDF15/KLF7/KLHL24/TGFBI/STC2/IGFBP3/SERPINE1/VLDLR/NFIL3	11
WIERENGA_STAT5A_TARGETS_UP	WIERENGA_STAT5A_TARGETS_UP	13/354	201/40755	2.80525e-08	2.91696e-06	1.96628e-06	SLC6A9/DDIT4/PLAU/GABARAPL1/VASN/FGF11/HOXB5/TRIB3/TGM2/CBS/SQSTM1/PSAT1/NFIL3	13
MARTORIATI_MDM4_TARGETS_FETAL_LIVER_UP	MARTORIATI_MDM4_TARGETS_FETAL_LIVER_UP	14/354	239/40755	2.86526e-08	2.96194e-06	1.9966e-06	SESN2/DYRK3/DDIT4/PDE2A/JDP2/CHAC1/MT1X/HOXB9/HOXD4/SERPINE2/STC2/UPP1/KDM7A/VLDLR	14
CORRE_MULTIPLE_MYELOMA_UP	CORRE_MULTIPLE_MYELOMA_UP	9/354	79/40755	3.0665e-08	3.07992e-06	2.07612e-06	ANKRD1/ALDH1A3/SLC7A5/GATA6/GDF15/DPP4/SERPINE1/FAM167A/DMD	9
SATO_SILENCED_BY_METHYLATION_IN_PANCREATIC_CANCER_1	SATO_SILENCED_BY_METHYLATION_IN_PANCREATIC_CANCER_1	18/354	421/40755	4.05119e-08	4.04592e-06	2.72729e-06	LAMB3/DUSP10/PDE2A/SLC7A7/CHAC1/CACNA1G/GDF15/NPAS1/GYPC/CCK/MRAS/SLC7A11/IGFBP3/UPP1/ASNS/SERPINE1/ZHX2/PSAT1	18
JINESH_BLEBBISHIELD_TRANSFORMED_STEM_CELL_SPHERES_DN	JINESH_BLEBBISHIELD_TRANSFORMED_STEM_CELL_SPHERES_DN	17/354	375/40755	4.17705e-08	4.12501e-06	2.78061e-06	SESN2/ATF3/DDIT4/CARS1/DDIT3/CHAC1/GPT2/GSE1/ERN1/FOSB/MTHFD2/TRIB3/SALL4/N4BP2/STC2/TRPV6/TSC22D3	17
SUNG_METASTASIS_STROMA_UP	SUNG_METASTASIS_STROMA_UP	10/354	110/40755	4.68027e-08	4.57089e-06	3.08116e-06	LMO4/PTGS2/KRT34/CDC42EP3/FBLN2/ETV5/JMY/COL12A1/SNAI2/ASS1	10
GHANDHI_BYSTANDER_IRRADIATION_UP	GHANDHI_BYSTANDER_IRRADIATION_UP	9/354	84/40755	5.2801e-08	5.07263e-06	3.41938e-06	PTGS2/G0S2/LAMB3/GPR68/MT1X/CXCL2/SLC7A11/TSLP/INHBA	9
BLANCO_MELO_COVID19_BRONCHIAL_EPITHELIAL_CELLS_SARS_COV_2_INFECTION_UP	BLANCO_MELO_COVID19_BRONCHIAL_EPITHELIAL_CELLS_SARS_COV_2_INFECTION_UP	11/354	144/40755	6.07867e-08	5.77702e-06	3.8942e-06	G0S2/TNFAIP2/ITGB3/C1QTNF1/TGM2/CXCL2/EDN1/IL6/INHBA/NRCAM/FAM167A	11
PHONG_TNF_TARGETS_UP	PHONG_TNF_TARGETS_UP	8/354	63/40755	7.65087e-08	6.97136e-06	4.69929e-06	ATF3/DUSP10/PLAU/TNFAIP2/IL11/CXCL2/IL6/INHBA	8
MEISSNER_NPC_HCP_WITH_H3K4ME2_AND_H3K27ME3	MEISSNER_NPC_HCP_WITH_H3K4ME2_AND_H3K27ME3	16/354	350/40755	9.34448e-08	8.25911e-06	5.56734e-06	KCNH1/AMIGO2/HOXC5/LTBP2/NOG/GATA6/NPAS1/NPAS2/NFATC2/SALL4/RTN4R/GDNF/BMP6/MAFA/PAPPA/MSC	16
SENESE_HDAC1_TARGETS_DN	SENESE_HDAC1_TARGETS_DN	14/354	266/40755	1.08147e-07	9.46393e-06	6.37949e-06	COL16A1/TGFB2/MYRF/DHRS2/CNN1/MATN3/CDC42EP3/KLF7/FBLN1/THRB/PHLDB2/TGFBI/COL12A1/ASS1	14
MCBRYAN_PUBERTAL_BREAST_4_5WK_UP	MCBRYAN_PUBERTAL_BREAST_4_5WK_UP	14/354	269/40755	1.241e-07	1.05468e-05	7.1094e-06	COL16A1/ELAPOR1/TNFAIP2/VASN/CNN1/TGM2/CCK/COL7A1/SYNPO/STC2/TPBG/FBXO32/NFIL3/BEX2	14
CHUANG_OXIDATIVE_STRESS_RESPONSE_UP	CHUANG_OXIDATIVE_STRESS_RESPONSE_UP	6/354	28/40755	1.3199e-07	1.11104e-05	7.48933e-06	DDIT3/MIA2/MT1X/GDF15/HMOX1/EDN1	6
FOSTER_TOLERANT_MACROPHAGE_DN	FOSTER_TOLERANT_MACROPHAGE_DN	17/354	414/40755	1.71411e-07	1.39633e-05	9.41245e-06	RGS16/PTGS2/JDP2/MT1X/SLFN5/GYPC/KLF7/PMEPA1/CXCL2/EDN1/JARID2/TPBG/IL6/UPP1/SERPINE1/NFIL3/VCAM1	17
MIYAGAWA_TARGETS_OF_EWSR1_ETS_FUSIONS_DN	MIYAGAWA_TARGETS_OF_EWSR1_ETS_FUSIONS_DN	13/354	235/40755	1.74171e-07	1.40984e-05	9.50352e-06	PLAU/AMIGO2/SCG5/ALDH1A3/VASN/GATA6/SMAD7/CDC42EP3/PID1/STC2/IL6/IGFBP3/ASS1	13
GRAESSMANN_APOPTOSIS_BY_SERUM_DEPRIVATION_DN	GRAESSMANN_APOPTOSIS_BY_SERUM_DEPRIVATION_DN	13/354	236/40755	1.82899e-07	1.46959e-05	9.90628e-06	MT1X/CACNA1G/CNN1/BCL11A/SLC1A4/TGM2/HMOX1/MASP1/JMY/JARID2/SERPINE1/ASS1/VCAM1	13
LEI_MYB_TARGETS	LEI_MYB_TARGETS	15/354	323/40755	1.92852e-07	1.53848e-05	1.03707e-05	KRT81/DHRS2/NUPR1/ADGRG1/MT1X/SLC7A5/SERPINE2/TGM2/CEBPB/HMOX1/TGFBI/IL6/ASNS/SERPINE1/TSC22D3	15
MEBARKI_HCC_PROGENITOR_WNT_UP	MEBARKI_HCC_PROGENITOR_WNT_UP	12/354	200/40755	2.17318e-07	1.64873e-05	1.11138e-05	TGFB2/KIF26B/DACT1/SCG5/SLC7A5/NOG/KLF7/PANX2/LRRC15/TGFBI/LFNG/SERPINE1	12
AMIT_EGF_RESPONSE_480_HELA	AMIT_EGF_RESPONSE_480_HELA	11/354	164/40755	2.28753e-07	1.71778e-05	1.15793e-05	ARHGEF2/PLAU/AMIGO2/MT1X/IL11/SERPINE2/TGM2/PMEPA1/TPBG/SERPINE1/TBC1D2	11
MENSE_HYPOXIA_UP	MENSE_HYPOXIA_UP	9/354	100/40755	2.41548e-07	1.78988e-05	1.20653e-05	GADD45A/ATF3/KLF7/CEBPB/KLHL24/TSLP/STC2/NFIL3/KLF4	9
FARMER_BREAST_CANCER_BASAL_VS_LULMINAL	FARMER_BREAST_CANCER_BASAL_VS_LULMINAL	15/354	329/40755	2.44035e-07	1.78988e-05	1.20653e-05	LMO4/ELAPOR1/PHGDH/HHAT/DHRS2/GSE1/CEBPG/GDF15/BCL11A/MTHFD2/CEBPB/TPBG/NFIL3/DMD/TSC22D3	15
WARTERS_IR_RESPONSE_5GY	WARTERS_IR_RESPONSE_5GY	7/354	50/40755	2.54787e-07	1.85345e-05	1.24938e-05	GADD45A/ATF3/E2F7/GDF15/BBC3/GDNF/LRATD2	7
FOSTER_TOLERANT_MACROPHAGE_UP	FOSTER_TOLERANT_MACROPHAGE_UP	11/354	167/40755	2.74576e-07	1.98922e-05	1.3409e-05	LMO4/NUPR1/XAF1/SMAD7/MTHFD2/RTN4R/SLC7A11/TGFBI/TREML2/MSR1/ASS1	11
KOBAYASHI_EGFR_SIGNALING_24HR_UP	KOBAYASHI_EGFR_SIGNALING_24HR_UP	9/354	102/40755	2.86448e-07	2.06675e-05	1.39317e-05	ANXA8/PDCD4/NUPR1/HMOX1/KLHL24/ASS1/TSC22D3/PSG1/PSG7	9
SWEET_LUNG_CANCER_KRAS_UP	SWEET_LUNG_CANCER_KRAS_UP	18/354	482/40755	3.00823e-07	2.16165e-05	1.45713e-05	GADD45A/LAMB3/MIA2/ADGRG1/MT1X/IFI30/IL11/SERPINE2/CXCL2/TGFBI/GARS1/IGFBP3/SERPINE1/MSR1/PSAT1/NFIL3/TMEM268/BEX2	18
PEREZ_TP53_AND_TP63_TARGETS	PEREZ_TP53_AND_TP63_TARGETS	12/354	207/40755	3.14703e-07	2.25223e-05	1.51819e-05	TUFT1/UNC5B/PAK6/IGF1R/VASN/GPT2/KCNJ12/SMAD7/RTN4R/IGFBP3/C7orf57/TSC22D3	12
VECCHI_GASTRIC_CANCER_EARLY_DN	VECCHI_GASTRIC_CANCER_EARLY_DN	16/354	384/40755	3.25793e-07	2.3222e-05	1.56536e-05	ELAPOR1/GABARAPL1/NTN4/ALDH1L2/PCK2/PLIN1/MT1X/CNN1/ZNF385B/PID1/KLF15/VLDLR/DMD/BEX2/TSC22D3/SSTR1	16
BROWNE_HCMV_INFECTION_48HR_DN	BROWNE_HCMV_INFECTION_48HR_DN	18/354	485/40755	3.29219e-07	2.33719e-05	1.57546e-05	COL16A1/NGF/CUBN/DDIT3/SLC7A7/LTBP2/FBLN5/SAMD14/MAP2K6/DPP4/MASP1/TGFBI/INHBA/IGFBP3/ACHE/ECM2/RENBP/MSC	18
PRAMOONJAGO_SOX4_TARGETS_UP	PRAMOONJAGO_SOX4_TARGETS_UP	7/354	52/40755	3.36216e-07	2.37732e-05	1.60251e-05	GDF15/TRIB3/STC2/TPBG/GRB10/SERPINE1/NFIL3	7
BILD_HRAS_ONCOGENIC_SIGNATURE	BILD_HRAS_ONCOGENIC_SIGNATURE	13/354	250/40755	3.53757e-07	2.4815e-05	1.67274e-05	SESN2/PTGS2/G0S2/PLXNA2/TGFB2/ERN1/GDF15/IL11/CXCL2/GTPBP2/COL12A1/UPP1/KDM7A	13
ELVIDGE_HYPOXIA_UP	ELVIDGE_HYPOXIA_UP	11/354	172/40755	3.69155e-07	2.57142e-05	1.73335e-05	ATF3/DDIT4/GDF15/KLF7/KLHL24/TGFBI/STC2/IGFBP3/SERPINE1/VLDLR/NFIL3	11
HELLEBREKERS_SILENCED_DURING_TUMOR_ANGIOGENESIS	HELLEBREKERS_SILENCED_DURING_TUMOR_ANGIOGENESIS	8/354	77/40755	3.74038e-07	2.57142e-05	1.73335e-05	GADD45A/CNN1/SERPINE2/IL6/INHBA/IGFBP3/ASS1/DMD	8
MAHAJAN_RESPONSE_TO_IL1A_UP	MAHAJAN_RESPONSE_TO_IL1A_UP	8/354	77/40755	3.74038e-07	2.57142e-05	1.73335e-05	BEST1/OASL/TNFAIP2/COL7A1/CXCL2/EDN1/IL6/NRCAM	8
SARTIPY_BLUNTED_BY_INSULIN_RESISTANCE_UP	SARTIPY_BLUNTED_BY_INSULIN_RESISTANCE_UP	5/354	18/40755	3.75304e-07	2.57142e-05	1.73335e-05	MT1X/SKIL/CXCL2/SERPINE1/NFIL3	5
SUH_COEXPRESSED_WITH_ID1_AND_ID2_UP	SUH_COEXPRESSED_WITH_ID1_AND_ID2_UP	5/354	18/40755	3.75304e-07	2.57142e-05	1.73335e-05	PLAU/GABARAPL1/DDIT3/SKIL/SQSTM1	5
TERAMOTO_OPN_TARGETS_CLUSTER_7	TERAMOTO_OPN_TARGETS_CLUSTER_7	5/354	18/40755	3.75304e-07	2.57142e-05	1.73335e-05	CTH/PHGDH/WARS1/GPT2/MTHFD2	5
GRYDER_PAX3FOXO1_ENHANCERS_KO_DOWN	GRYDER_PAX3FOXO1_ENHANCERS_KO_DOWN	17/354	438/40755	3.77195e-07	2.57439e-05	1.73536e-05	GADD45A/ST6GALNAC3/LMO4/LAMB3/ATF3/WARS1/ALDH1A3/NOG/CEBPG/BCL11A/SERPINE2/PID1/SH3BGR/PHLDB2/ETV5/JARID2/ASS1	17
SENESE_HDAC3_TARGETS_UP	SENESE_HDAC3_TARGETS_UP	18/354	495/40755	4.42435e-07	2.97374e-05	2.00455e-05	RGS16/ATF3/PLAU/E2F7/OASL/LTBP2/SLFN5/ITGB3/NPAS2/SERPINE2/MMP9/PHLDB2/KLHL24/SLC7A11/SQSTM1/GRB10/KDM7A/PAPPA	18
SCHOEN_NFKB_SIGNALING	SCHOEN_NFKB_SIGNALING	6/354	34/40755	4.50929e-07	3.01934e-05	2.03529e-05	PTGS2/MMP9/CXCL2/EDN1/IGFBP3/KLF4	6
MITSIADES_RESPONSE_TO_APLIDIN_UP	MITSIADES_RESPONSE_TO_APLIDIN_UP	17/354	445/40755	4.69916e-07	3.12282e-05	2.10505e-05	GADD45A/CTH/TUFT1/GABARAPL1/DDIT3/OASL/FOSB/BBC3/CEBPB/CBS/SKIL/SQSTM1/JARID2/TPBG/KDM7A/KLF4/TSC22D3	17
WANG_METHYLATED_IN_BREAST_CANCER	WANG_METHYLATED_IN_BREAST_CANCER	6/354	35/40755	5.40256e-07	3.48544e-05	2.34948e-05	GADD45A/SLC7A5/GDF15/ETV5/INHBA/UPP1	6
XU_HGF_SIGNALING_NOT_VIA_AKT1_48HR_UP	XU_HGF_SIGNALING_NOT_VIA_AKT1_48HR_UP	6/354	35/40755	5.40256e-07	3.48544e-05	2.34948e-05	PLAU/CARS1/PCK2/HMOX1/UPP1/ASNS	6
HARRIS_HYPOXIA	HARRIS_HYPOXIA	8/354	81/40755	5.54768e-07	3.55313e-05	2.39511e-05	PTGS2/DDIT3/TGM2/HMOX1/EDN1/IL6/IGFBP3/TEK	8
HINATA_NFKB_TARGETS_FIBROBLAST_UP	HINATA_NFKB_TARGETS_FIBROBLAST_UP	8/354	81/40755	5.54768e-07	3.55313e-05	2.39511e-05	GADD45A/G0S2/TNFAIP2/NPAS2/EDN1/IL6/SERPINE1/MSC	8
BOQUEST_STEM_CELL_UP	BOQUEST_STEM_CELL_UP	13/354	262/40755	6.01701e-07	3.81229e-05	2.5698e-05	COL16A1/FMOD/TGFB2/LTBP2/FBLN5/SERPINE2/PID1/CEBPB/FBLN1/INHBA/IGFBP3/ECM2/MSC	13
CHARAFE_BREAST_CANCER_LUMINAL_VS_MESENCHYMAL_UP	CHARAFE_BREAST_CANCER_LUMINAL_VS_MESENCHYMAL_UP	17/354	454/40755	6.19403e-07	3.91042e-05	2.63596e-05	SYTL1/ELAPOR1/TUFT1/PDCD4/HIP1R/PCK2/ADGRG1/LMTK3/FUT1/TRIB3/PLCH1/C4orf19/TMEM184A/KDM7A/ZHX2/TMEM268/TSC22D3	17
KYNG_DNA_DAMAGE_DN	KYNG_DNA_DAMAGE_DN	11/354	182/40755	6.48174e-07	4.03443e-05	2.71954e-05	GADD45A/NGF/PCK2/MT1X/CNN1/SERPINE2/CEBPB/FBLN2/CXCL2/IGFBP3/PSG1	11
CHARAFE_BREAST_CANCER_LUMINAL_VS_BASAL_DN	CHARAFE_BREAST_CANCER_LUMINAL_VS_BASAL_DN	17/354	456/40755	6.57987e-07	4.08113e-05	2.75103e-05	PTGS2/LAMB3/ANXA8/PLAU/SPX/ALDH1A3/MT1X/CDC42EP3/SERPINE2/PHLDB2/CXCL2/TGFBI/INHBA/UPP1/SNAI2/PSAT1/DMD	17
HORIUCHI_WTAP_TARGETS_UP	HORIUCHI_WTAP_TARGETS_UP	14/354	309/40755	6.6237e-07	4.09395e-05	2.75967e-05	ATF3/LINC01943/SERPINE2/CEBPB/HMOX1/CXCL2/STC2/ANKRD6/VLDLR/NFIL3/KLF4/PAPPA/BEX2/VCAM1	14
NGUYEN_NOTCH1_TARGETS_DN	NGUYEN_NOTCH1_TARGETS_DN	8/354	83/40755	6.70142e-07	4.12756e-05	2.78233e-05	PTGS2/IGF1R/MTHFD2/COL7A1/STC2/GARS1/KLF4/ASS1	8
YOSHIMURA_MAPK8_TARGETS_DN	YOSHIMURA_MAPK8_TARGETS_DN	15/354	357/40755	6.85328e-07	4.17743e-05	2.81594e-05	GADD45A/CTH/FMOD/LTBP2/NUPR1/ERN1/MAP2K6/GATA6/ANKRD24/CEBPG/DPP4/EDN1/IL6/PSAT1/VCAM1	15
RODWELL_AGING_KIDNEY_NO_BLOOD_UP	RODWELL_AGING_KIDNEY_NO_BLOOD_UP	12/354	223/40755	6.95806e-07	4.21225e-05	2.83941e-05	PAPPA2/MYRF/ADGRG1/ALPK2/SERPINE2/MRAS/CXCL2/TPBG/INHBA/ASNS/MSR1/VCAM1	12
CROMER_TUMORIGENESIS_UP	CROMER_TUMORIGENESIS_UP	7/354	58/40755	7.22626e-07	4.35968e-05	2.93879e-05	G0S2/PLAU/OASL/MMP9/LRRC15/IL6/SERPINE1	7
HINATA_NFKB_TARGETS_KERATINOCYTE_UP	HINATA_NFKB_TARGETS_KERATINOCYTE_UP	8/354	84/40755	7.35126e-07	4.39014e-05	2.95932e-05	GADD45A/PLAU/GABARAPL1/TNFAIP2/GPRC5B/MMP9/IL6/SERPINE1	8
ONDER_CDH1_SIGNALING_VIA_CTNNB1	ONDER_CDH1_SIGNALING_VIA_CTNNB1	8/354	84/40755	7.35126e-07	4.39014e-05	2.95932e-05	LTBP2/FBLN5/SCG5/NUPR1/CXCL2/STC2/IGFBP3/SERPINE1	8
MEISSNER_BRAIN_HCP_WITH_H3K27ME3	MEISSNER_BRAIN_HCP_WITH_H3K27ME3	13/354	271/40755	8.79386e-07	5.13033e-05	3.45828e-05	POU2F3/HOXC5/TRPV4/LTBP2/TNFAIP2/ALDH1A3/HOXB5/HOXB9/NPAS1/ANKRD53/SALL4/GRB10/MAFA	13
WEINMANN_ADAPTATION_TO_HYPOXIA_DN	WEINMANN_ADAPTATION_TO_HYPOXIA_DN	6/354	38/40755	8.9892e-07	5.19288e-05	3.50044e-05	STC2/TPBG/IL6/IGFBP3/NRCAM/DMD	6
DELACROIX_RARG_BOUND_MEF	DELACROIX_RARG_BOUND_MEF	15/354	367/40755	9.6736e-07	5.53399e-05	3.73038e-05	GABARAPL1/DDIT3/TCP11L2/NUPR1/C1QTNF1/ANKRD24/GDF15/GRIK5/MATN3/CEBPB/FBLN2/ALS2CL/SKIL/KLHL24/SQSTM1	15
AMIT_EGF_RESPONSE_60_MCF10A	AMIT_EGF_RESPONSE_60_MCF10A	6/354	39/40755	1.05462e-06	5.94451e-05	4.0071e-05	GADD45A/PTGS2/KLF7/CXCL2/IL6/INHBA	6
TSENG_IRS1_TARGETS_UP	TSENG_IRS1_TARGETS_UP	9/354	119/40755	1.063e-06	5.9464e-05	4.00838e-05	CARS1/DDIT3/TNFAIP2/NUPR1/MTHFD2/TRIB3/COL7A1/BMP6/ASNS	9
WANG_ESOPHAGUS_CANCER_VS_NORMAL_UP	WANG_ESOPHAGUS_CANCER_VS_NORMAL_UP	9/354	121/40755	1.22281e-06	6.5701e-05	4.4288e-05	FMOD/ATF3/GPRC5B/IFI30/FOSB/MMP9/PMEPA1/IGFBP3/SERPINE1	9
MOREAUX_MULTIPLE_MYELOMA_BY_TACI_UP	MOREAUX_MULTIPLE_MYELOMA_BY_TACI_UP	15/354	378/40755	1.39462e-06	7.3371e-05	4.94582e-05	ZNF362/FMOD/ANXA8/DDIT3/OASL/LTBP2/MYZAP/ADAM11/SAMD14/SPEF1/LRRC15/GSTA4/ULBP1/GRB10/MSC	15
GENTILE_UV_HIGH_DOSE_UP	GENTILE_UV_HIGH_DOSE_UP	5/354	23/40755	1.42222e-06	7.39429e-05	4.98437e-05	GADD45A/ATF3/NUPR1/IL11/TSC22D3	5
THUM_SYSTOLIC_HEART_FAILURE_UP	THUM_SYSTOLIC_HEART_FAILURE_UP	16/354	430/40755	1.43885e-06	7.4043e-05	4.99112e-05	GADD45A/FMOD/ARNTL/BCAT1/OASL/LTBP2/CDC42EP3/SERPINE2/TGM2/NFATC2/CXCL2/EDN1/IGFBP3/MSR1/FBXO32/VCAM1	16
BLANCO_MELO_COVID19_SARS_COV_2_INFECTION_A594_ACE2_EXPRESSING_CELLS_RUXOLITINIB_UP	BLANCO_MELO_COVID19_SARS_COV_2_INFECTION_A594_ACE2_EXPRESSING_CELLS_RUXOLITINIB_UP	17/354	483/40755	1.4409e-06	7.4043e-05	4.99112e-05	GADD45A/ATF3/DUSP10/DDIT3/OASL/RPS6KL1/ALOXE3/GDF15/FOSB/IL11/KLF7/SKIL/CXCL2/KDM7A/KDM7A-DT/NFIL3/KLF4	17
SMIRNOV_CIRCULATING_ENDOTHELIOCYTES_IN_CANCER_UP	SMIRNOV_CIRCULATING_ENDOTHELIOCYTES_IN_CANCER_UP	10/354	159/40755	1.4618e-06	7.48992e-05	5.04884e-05	RGS16/PLAU/BCAT1/SLC7A5/SMAD7/CEBPB/HMOX1/COL7A1/TGFBI/IGFBP3	10
MISSIAGLIA_REGULATED_BY_METHYLATION_UP	MISSIAGLIA_REGULATED_BY_METHYLATION_UP	9/354	125/40755	1.60554e-06	7.89032e-05	5.31874e-05	GADD45A/PTGS2/ATF3/TNFAIP2/BCL11A/SQSTM1/IGFBP3/SERPINE1/PSG1	9
RASHI_RESPONSE_TO_IONIZING_RADIATION_2	RASHI_RESPONSE_TO_IONIZING_RADIATION_2	9/354	125/40755	1.60554e-06	7.89032e-05	5.31874e-05	NGF/ATF3/TGFB2/SLC7A7/TRIB3/CXCL2/SQSTM1/EDN1/KLF4	9
LIM_MAMMARY_LUMINAL_MATURE_DN	LIM_MAMMARY_LUMINAL_MATURE_DN	8/354	95/40755	1.88676e-06	8.94163e-05	6.02741e-05	COL16A1/LMO4/SORBS1/BCL11A/GYPC/IGFBP3/SNAI2/FBXO32	8
PHONG_TNF_RESPONSE_VIA_P38_PARTIAL	PHONG_TNF_RESPONSE_VIA_P38_PARTIAL	10/354	164/40755	1.93485e-06	9.09709e-05	6.13221e-05	TGFB2/DUSP10/PLAU/GABARAPL1/COL7A1/CXCL2/SQSTM1/IL6/INHBA/SERPINE1	10
ZHENG_GLIOBLASTOMA_PLASTICITY_UP	ZHENG_GLIOBLASTOMA_PLASTICITY_UP	12/354	248/40755	2.11716e-06	9.82286e-05	6.62144e-05	E2F7/NUPR1/MT1X/MTHFD2/FBLN2/ALS2CL/ETV5/UPP1/NRCAM/FBXO32/ASS1/BEX2	12
LA_MEN1_TARGETS	LA_MEN1_TARGETS	5/354	25/40755	2.21378e-06	0.000102442	6.90548e-05	RGS16/SORBS1/NUPR1/CNN1/BEX2	5
KIM_WT1_TARGETS_12HR_UP	KIM_WT1_TARGETS_12HR_UP	10/354	167/40755	2.27843e-06	0.000104885	7.07014e-05	DDIT4/PLAU/ADGRG1/GDF15/IL11/CDC42EP3/GRB10/SERPINE1/SNAI2/TBC1D2	10
HALMOS_CEBPA_TARGETS_DN	HALMOS_CEBPA_TARGETS_DN	6/354	45/40755	2.51983e-06	0.000114213	7.6989e-05	GADD45A/DUSP10/PLAU/SMAD7/STC2/TSC22D3	6
SAGIV_CD24_TARGETS_DN	SAGIV_CD24_TARGETS_DN	6/354	45/40755	2.51983e-06	0.000114213	7.6989e-05	TUFT1/ATF3/PLAU/OASL/CHAC1/GDF15	6
PARK_OSTEOBLAST_DIFFERENTIATION_BY_PHENYLAMIL_UP	PARK_OSTEOBLAST_DIFFERENTIATION_BY_PHENYLAMIL_UP	4/354	12/40755	2.62205e-06	0.00011764	7.9299e-05	SLC6A9/ALDH1L2/CHAC1/TRIB3	4
WEINMANN_ADAPTATION_TO_HYPOXIA_UP	WEINMANN_ADAPTATION_TO_HYPOXIA_UP	5/354	26/40755	2.72138e-06	0.000120566	8.12717e-05	MAP2K6/HMOX1/GSTA4/TPBG/DMD	5
BURTON_ADIPOGENESIS_PEAK_AT_2HR	BURTON_ADIPOGENESIS_PEAK_AT_2HR	6/354	46/40755	2.8767e-06	0.000124942	8.42215e-05	PTGS2/FOSB/CXCL2/IL6/SERPINE1/KLF4	6
NAKAMURA_CANCER_MICROENVIRONMENT_DN	NAKAMURA_CANCER_MICROENVIRONMENT_DN	6/354	46/40755	2.8767e-06	0.000124942	8.42215e-05	CTH/CARS1/BCAT1/SLC7A11/ASNS/PSAT1	6
ZHOU_INFLAMMATORY_RESPONSE_LIVE_UP	ZHOU_INFLAMMATORY_RESPONSE_LIVE_UP	16/354	454/40755	2.88814e-06	0.000125106	8.43321e-05	RGS16/PTGS2/DYRK3/G0S2/PDE2A/TNFAIP2/BCL11A/CXCL2/EDNRA/TSLP/SQSTM1/EDN1/IL6/SERPINE1/KDM7A-DT/MSC	16
HERNANDEZ_ABERRANT_MITOSIS_BY_DOCETACEL_2NM_UP	HERNANDEZ_ABERRANT_MITOSIS_BY_DOCETACEL_2NM_UP	7/354	71/40755	2.90171e-06	0.000125106	8.43321e-05	NTN4/IGF1R/NPAS2/HMOX1/PXK/ASNS/VLDLR	7
MARTENS_BOUND_BY_PML_RARA_FUSION	MARTENS_BOUND_BY_PML_RARA_FUSION	16/354	456/40755	3.05421e-06	0.000129471	8.72742e-05	ARHGEF2/INAVA/DDIT4/C11orf21/TNFAIP2/GSE1/SLC7A5/FOSB/MMP9/HMOX1/KLHL24/SQSTM1/LFNG/INHBA/UPP1/AKNA	16
ZHOU_INFLAMMATORY_RESPONSE_LPS_UP	ZHOU_INFLAMMATORY_RESPONSE_LPS_UP	15/354	409/40755	3.65109e-06	0.000150444	0.000101412	PTGS2/G0S2/OASL/TNFAIP2/SLFN5/NBR2/BCL11A/CXCL2/TSLP/STC2/EDN1/IL6/IGFBP3/SERPINE1/KLF4	15
ONGUSAHA_BRCA1_TARGETS_UP	ONGUSAHA_BRCA1_TARGETS_UP	4/354	13/40755	3.76144e-06	0.000153559	0.000103512	GADD45A/DDIT4/HMOX1/TGFBI	4
GRUETZMANN_PANCREATIC_CANCER_UP	GRUETZMANN_PANCREATIC_CANCER_UP	14/354	359/40755	3.8239e-06	0.000155391	0.000104747	GADD45A/LMO4/ARHGEF2/RGS16/PTGS2/ATF3/ANXA8/PLAU/CNN1/IFI30/MMP9/FBLN2/SERPINE1/KLF4	14
GARGALOVIC_RESPONSE_TO_OXIDIZED_PHOSPHOLIPIDS_BLUE_UP	GARGALOVIC_RESPONSE_TO_OXIDIZED_PHOSPHOLIPIDS_BLUE_UP	9/354	139/40755	3.86877e-06	0.00015636	0.0001054	SESN2/ATF3/DDIT3/NFATC2/TMEM217/INHBA/KDM7A/NFIL3/TSC22D3	9
SHETH_LIVER_CANCER_VS_TXNIP_LOSS_PAM3	SHETH_LIVER_CANCER_VS_TXNIP_LOSS_PAM3	7/354	75/40755	4.20394e-06	0.000168612	0.000113659	PHGDH/UNC5B/PCK2/NUPR1/SERPINE1/PSAT1/BEX2	7
CHAUHAN_RESPONSE_TO_METHOXYESTRADIOL_UP	CHAUHAN_RESPONSE_TO_METHOXYESTRADIOL_UP	6/354	50/40755	4.73975e-06	0.000187019	0.000126067	DUSP10/CARS1/AARS1/SLC7A5/GARS1/ASNS	6
VANTVEER_BREAST_CANCER_ESR1_DN	VANTVEER_BREAST_CANCER_ESR1_DN	11/354	224/40755	4.88501e-06	0.000191045	0.00012878	LMO4/PHGDH/WARS1/GPRC5B/CEBPG/BCL11A/MRAS/ASNS/TRPV6/PSAT1/ASS1	11
PEDERSEN_METASTASIS_BY_ERBB2_ISOFORM_4	PEDERSEN_METASTASIS_BY_ERBB2_ISOFORM_4	8/354	108/40755	4.95533e-06	0.000192941	0.000130059	SESN2/NTN4/DHRS2/MT1X/ALOXE3/ETV5/COL12A1/ASS1	8
RODRIGUES_THYROID_CARCINOMA_DN	RODRIGUES_THYROID_CARCINOMA_DN	7/354	77/40755	5.01838e-06	0.000194539	0.000131136	DUSP10/AMIGO2/BBC3/CDC42EP3/PMEPA1/PHLDB2/DMD	7
WU_CELL_MIGRATION	WU_CELL_MIGRATION	10/354	183/40755	5.15814e-06	0.000199084	0.000134199	PTGS2/ANXA8/TNFAIP2/MT1X/TGM2/FBLN1/TGFBI/IGFBP3/SERPINE1/SNAI2	10
TORCHIA_TARGETS_OF_EWSR1_FLI1_FUSION_UP	TORCHIA_TARGETS_OF_EWSR1_FLI1_FUSION_UP	12/354	271/40755	5.25974e-06	0.000202123	0.000136248	ST6GALNAC3/ARHGEF2/DUSP10/DDIT4/SLC43A1/BBC3/ASB1/TMEM184A/KDM7A/PCYT1B/TSC22D3/VCAM1	12
COULOUARN_TEMPORAL_TGFB1_SIGNATURE_UP	COULOUARN_TEMPORAL_TGFB1_SIGNATURE_UP	8/354	109/40755	5.30779e-06	0.000203527	0.000137194	NGF/UNC5B/DDIT4/SMAD7/PMEPA1/SKIL/ASNS/SERPINE1	8
HAN_SATB1_TARGETS_UP	HAN_SATB1_TARGETS_UP	15/354	425/40755	5.78896e-06	0.000218657	0.000147393	PTGS2/TGFB2/DDIT4/ANKRD1/PDCD4/KRT81/INHBE/IL11/KLF7/C4orf19/SLC7A11/TGFBI/IL6/INHBA/VLDLR	15
SMID_BREAST_CANCER_RELAPSE_IN_BONE_DN	SMID_BREAST_CANCER_RELAPSE_IN_BONE_DN	13/354	324/40755	6.24217e-06	0.000232876	0.000156978	LMO4/PHGDH/PTGS2/KRT81/NDUFA4L2/WARS1/SLC7A5/BCL11A/KCNG1/MRAS/KLHL24/EDN1/PSAT1	13
VERHAAK_AML_WITH_NPM1_MUTATED_UP	VERHAAK_AML_WITH_NPM1_MUTATED_UP	10/354	187/40755	6.24445e-06	0.000232876	0.000156978	G0S2/WARS1/TNFAIP2/ITGB3/HOXB5/GDF15/IFI30/HMOX1/CXCL2/IL6	10
HUANG_DASATINIB_SENSITIVITY_UP	HUANG_DASATINIB_SENSITIVITY_UP	7/354	80/40755	6.48319e-06	0.00024127	0.000162637	LAMB3/DUSP10/PLAU/CDC42EP3/TGFBI/UPP1/SNAI2	7
SMIRNOV_RESPONSE_TO_IR_2HR_UP	SMIRNOV_RESPONSE_TO_IR_2HR_UP	6/354	53/40755	6.69921e-06	0.000248786	0.000167703	GADD45A/RGS16/ATF3/GDF15/BBC3/SLC7A11	6
TSENG_ADIPOGENIC_POTENTIAL_UP	TSENG_ADIPOGENIC_POTENTIAL_UP	5/354	31/40755	6.78315e-06	0.000251375	0.000169448	CARS1/MTHFD2/TRIB3/COL7A1/BMP6	5
DELYS_THYROID_CANCER_DN	DELYS_THYROID_CANCER_DN	11/354	233/40755	7.10035e-06	0.000259324	0.000174806	CTH/RGS16/FMOD/FBLN5/MT1X/FOSB/SH3BGR/FBLN1/PLCH1/TEK/TSC22D3	11
RIGGI_EWING_SARCOMA_PROGENITOR_UP	RIGGI_EWING_SARCOMA_PROGENITOR_UP	15/354	434/40755	7.42959e-06	0.000267724	0.000180469	LMO4/PTGS2/FMOD/G0S2/LAMB3/ANKRD1/BCL11B/GDF15/MMP9/EDNRA/JARID2/UPP1/NRCAM/LRATD2/DMD	15
WIERENGA_STAT5A_TARGETS_GROUP2	WIERENGA_STAT5A_TARGETS_GROUP2	6/354	54/40755	7.4818e-06	0.000267724	0.000180469	PLAU/GABARAPL1/HOXB5/SQSTM1/PSAT1/NFIL3	6
RADMACHER_AML_PROGNOSIS	RADMACHER_AML_PROGNOSIS	7/354	82/40755	7.64448e-06	0.000272443	0.000183649	SLC7A7/VASN/HOXB5/BCL11A/GYPC/TGM2/PMEPA1	7
CHO_NR4A1_TARGETS	CHO_NR4A1_TARGETS	5/354	32/40755	7.98219e-06	0.000278856	0.000187973	CTH/ATF3/DDIT3/HMOX1/ASNS	5
POS_HISTAMINE_RESPONSE_NETWORK	POS_HISTAMINE_RESPONSE_NETWORK	5/354	32/40755	7.98219e-06	0.000278856	0.000187973	FBLN5/CEBPB/GARS1/UPP1/ASNS	5
SANA_TNF_SIGNALING_UP	SANA_TNF_SIGNALING_UP	7/354	83/40755	8.28686e-06	0.000287229	0.000193617	LAMB3/TNFAIP2/C1QTNF1/CXCL2/INHBA/SERPINE1/VCAM1	7
SENESE_HDAC2_TARGETS_UP	SENESE_HDAC2_TARGETS_UP	8/354	116/40755	8.42115e-06	0.000290177	0.000195604	G0S2/TGFB2/PLAU/SCG5/TGM2/MMP9/INHBA/FBXO32	8
DIRMEIER_LMP1_RESPONSE_LATE_UP	DIRMEIER_LMP1_RESPONSE_LATE_UP	6/354	56/40755	9.26941e-06	0.000312338	0.000210542	CARS1/SLC7A5/MTHFD2/HMOX1/SQSTM1/GARS1	6
PETROVA_PROX1_TARGETS_DN	PETROVA_PROX1_TARGETS_DN	6/354	56/40755	9.26941e-06	0.000312338	0.000210542	PLAU/LTBP2/BMP6/IL6/SERPINE1/NRCAM	6
PLASARI_TGFB1_TARGETS_1HR_UP	PLASARI_TGFB1_TARGETS_1HR_UP	5/354	33/40755	9.34078e-06	0.000312338	0.000210542	PTGS2/SMAD7/FBLN2/IL6/SERPINE1	5
SMID_BREAST_CANCER_LUMINAL_A_UP	SMID_BREAST_CANCER_LUMINAL_A_UP	7/354	85/40755	9.7064e-06	0.00032071	0.000216186	G0S2/PDCD4/DHRS2/PLIN1/FOSB/FBLN1/STC2	7
HIRSCH_CELLULAR_TRANSFORMATION_SIGNATURE_UP	HIRSCH_CELLULAR_TRANSFORMATION_SIGNATURE_UP	11/354	242/40755	1.0145e-05	0.000331003	0.000223124	ARHGEF2/PLAU/WARS1/MOCOS/SLC1A4/SERPINE2/KCNG1/GTPBP2/IL6/UPP1/PAPPA	11
WIEDERSCHAIN_TARGETS_OF_BMI1_AND_PCGF2	WIEDERSCHAIN_TARGETS_OF_BMI1_AND_PCGF2	6/354	57/40755	1.02846e-05	0.000331003	0.000223124	GADD45A/EDN1/LFNG/INHBA/TEK/PAPPA	6
BENPORATH_OCT4_TARGETS	BENPORATH_OCT4_TARGETS	12/354	290/40755	1.04132e-05	0.000331003	0.000223124	PHGDH/ANKRD1/SORBS1/AMIGO2/HOXB5/GATA6/KLF7/SKIL/JARID2/COL12A1/ZHX2/MSC	12
GROSS_HYPOXIA_VIA_ELK3_ONLY_UP	GROSS_HYPOXIA_VIA_ELK3_ONLY_UP	5/354	34/40755	1.08735e-05	0.000331003	0.000223124	GADD45A/CEBPB/SLC7A11/IL6/NFIL3	5
GRUETZMANN_PANCREATIC_CANCER_DN	GRUETZMANN_PANCREATIC_CANCER_DN	10/354	200/40755	1.12538e-05	0.000331003	0.000223124	BCAT1/PCK2/MT1X/SLC1A4/GYPC/ETV5/CXCL2/NRCAM/TRPV6/DMD	10
LIANG_SILENCED_BY_METHYLATION_2	LIANG_SILENCED_BY_METHYLATION_2	6/354	58/40755	1.13879e-05	0.000333285	0.000224662	PTGS2/DHRS2/XAF1/CXCL2/IL6/INHBA	6
LIM_MAMMARY_LUMINAL_PROGENITOR_UP	LIM_MAMMARY_LUMINAL_PROGENITOR_UP	6/354	58/40755	1.13879e-05	0.000333285	0.000224662	RPS6KL1/TNFAIP2/ALDH1A3/C1QTNF1/PLB1/SLC28A3	6
TONKS_TARGETS_OF_RUNX1_RUNX1T1_FUSION_ERYTHROCYTE_UP	TONKS_TARGETS_OF_RUNX1_RUNX1T1_FUSION_ERYTHROCYTE_UP	9/354	159/40755	1.15309e-05	0.000336074	0.000226543	ADAMTSL4/AMIGO2/SCG5/NUPR1/GDF15/TRIB3/SLC7A11/UPP1/NRCAM	9
BASAKI_YBX1_TARGETS_UP	BASAKI_YBX1_TARGETS_UP	12/354	293/40755	1.15403e-05	0.000336074	0.000226543	CTH/TUFT1/ANXA8/E2F7/NTN4/MT1X/SLC7A5/SMAD7/CDC42EP3/PMEPA1/PHLDB2/SNAI2	12
CHIARADONNA_NEOPLASTIC_TRANSFORMATION_KRAS_CDC25_UP	CHIARADONNA_NEOPLASTIC_TRANSFORMATION_KRAS_CDC25_UP	6/354	59/40755	1.2585e-05	0.00036263	0.000244443	GADD45A/RGS16/NUPR1/GDNF/TGFBI/UPP1	6
PEDERSEN_METASTASIS_BY_ERBB2_ISOFORM_7	PEDERSEN_METASTASIS_BY_ERBB2_ISOFORM_7	14/354	399/40755	1.26248e-05	0.000362876	0.000244609	SYTL1/ZNF362/LMO4/ELAPOR1/RGS16/E2F7/GPR68/ALDH1A3/IL11/SLC1A4/PMEPA1/PHLDB2/STC2/AIF1L	14
DANG_REGULATED_BY_MYC_DN	DANG_REGULATED_BY_MYC_DN	11/354	251/40755	1.42673e-05	0.000404171	0.000272446	GADD45A/DDIT3/FBLN5/KLF7/HMOX1/EDN1/INHBA/SERPINE1/VLDLR/KLF4/VCAM1	11
VART_KSHV_INFECTION_ANGIOGENIC_MARKERS_UP	VART_KSHV_INFECTION_ANGIOGENIC_MARKERS_UP	9/354	164/40755	1.47755e-05	0.000417898	0.000281698	PTGS2/PLAU/TNFAIP2/ITGB3/MMP9/HMOX1/CXCL2/IL6/TEK	9
HELLER_HDAC_TARGETS_SILENCED_BY_METHYLATION_UP	HELLER_HDAC_TARGETS_SILENCED_BY_METHYLATION_UP	15/354	461/40755	1.51073e-05	0.00042592	0.000287106	CTH/TUFT1/DYRK3/SORBS1/DHRS2/ALDH1A3/MT1X/CACNA1G/SERPINE2/SH3BGR/CCK/KLHL24/SQSTM1/ANKRD6/IGFBP3	15
LINDSTEDT_DENDRITIC_CELL_MATURATION_A	LINDSTEDT_DENDRITIC_CELL_MATURATION_A	6/354	61/40755	1.52842e-05	0.000428176	0.000288627	SLC7A5/CXCL2/SLC7A11/EDN1/IL6/INHBA	6
ALTEMEIER_RESPONSE_TO_LPS_WITH_MECHANICAL_VENTILATION	ALTEMEIER_RESPONSE_TO_LPS_WITH_MECHANICAL_VENTILATION	8/354	126/40755	1.54435e-05	0.000431273	0.000290714	ATF3/TNFAIP2/MT1X/CXCL2/IL6/UPP1/SERPINE1/NFIL3	8
IBRAHIM_NRF1_DOWN	IBRAHIM_NRF1_DOWN	9/354	166/40755	1.62754e-05	0.000449978	0.000303323	LMO4/DDIT4/DACT1/HOXB9/NOG/GDF15/KLF7/PHLDB2/KLHL24	9
KAAB_HEART_ATRIUM_VS_VENTRICLE_UP	KAAB_HEART_ATRIUM_VS_VENTRICLE_UP	11/354	256/40755	1.71326e-05	0.000468812	0.000316019	FMOD/UNC5B/PDE2A/NUPR1/GSE1/SMAD7/FBLN1/FBLN2/ETV5/EDNRA/SYNPO	11
SANSOM_APC_TARGETS	SANSOM_APC_TARGETS	10/354	211/40755	1.78909e-05	0.0004873	0.000328481	SYTL1/SESN2/DYRK3/HHAT/SLC7A5/BCL11A/SLC1A4/FBLN2/EDN1/PSAT1	10
GAL_LEUKEMIC_STEM_CELL_UP	GAL_LEUKEMIC_STEM_CELL_UP	8/354	129/40755	1.83257e-05	0.000495934	0.000334301	UNC5B/ABLIM1/IGF1R/GRIK5/BCL11A/ALS2CL/COL7A1/MSR1	8
SERVITJA_ISLET_HNF1A_TARGETS_UP	SERVITJA_ISLET_HNF1A_TARGETS_UP	9/354	169/40755	1.87673e-05	0.00050418	0.00033986	ATF3/TGFB2/TNFAIP2/SERPINE2/TGM2/SNAI2/ASS1/VCAM1/PRKG2	9
TORCHIA_TARGETS_OF_EWSR1_FLI1_FUSION_TOP20_DN	TORCHIA_TARGETS_OF_EWSR1_FLI1_FUSION_TOP20_DN	4/354	19/40755	1.95669e-05	0.000522483	0.000352198	PHGDH/CDC42EP3/TGM2/GRB10	4
QI_HYPOXIA	QI_HYPOXIA	8/354	133/40755	2.28599e-05	0.000603125	0.000406557	DDIT4/MT1X/ACAP1/HMOX1/COL12A1/IGFBP3/VLDLR/PCYT1B	8
CROONQUIST_NRAS_VS_STROMAL_STIMULATION_DN	CROONQUIST_NRAS_VS_STROMAL_STIMULATION_DN	7/354	97/40755	2.31119e-05	0.000608866	0.000410427	COL16A1/NUPR1/FOSB/TGFBI/IL6/IGFBP3/TSC22D3	7
BLANCO_MELO_COVID19_SARS_COV_2_LOW_MOI_INFECTION_A594_ACE2_EXPRESSING_CELLS_UP	BLANCO_MELO_COVID19_SARS_COV_2_LOW_MOI_INFECTION_A594_ACE2_EXPRESSING_CELLS_UP	9/354	174/40755	2.36416e-05	0.000619957	0.000417903	PTGS2/ATF3/DDIT3/FOSB/BBC3/CXCL2/ACHE/RRS1-DT/NFIL3	9
CLASPER_LYMPHATIC_VESSELS_DURING_METASTASIS_UP	CLASPER_LYMPHATIC_VESSELS_DURING_METASTASIS_UP	4/354	20/40755	2.42913e-05	0.000628692	0.000423791	TGFB2/UNC5B/HOXB5/EDN1	4
DAZARD_UV_RESPONSE_CLUSTER_G28	DAZARD_UV_RESPONSE_CLUSTER_G28	4/354	20/40755	2.42913e-05	0.000628692	0.000423791	GADD45A/PTGS2/ATF3/CXCL2	4
ZHU_SKIL_TARGETS_UP	ZHU_SKIL_TARGETS_UP	4/354	20/40755	2.42913e-05	0.000628692	0.000423791	GADD45A/PLAU/SERPINE1/ECM2	4
KOYAMA_SEMA3B_TARGETS_UP	KOYAMA_SEMA3B_TARGETS_UP	11/354	266/40755	2.43883e-05	0.00063028	0.000424862	DDIT4/PLAU/LTBP2/CHAC1/GDF15/NPAS2/TGFBI/STC2/TUBE1/SERPINE1/TBC1D2	11
WANG_CISPLATIN_RESPONSE_AND_XPC_DN	WANG_CISPLATIN_RESPONSE_AND_XPC_DN	10/354	219/40755	2.46175e-05	0.000633952	0.000427337	GADD45A/ARHGEF2/DYRK3/G0S2/HOXC5/SMAD7/BBC3/CEBPB/GSTA4/TSC22D3	10
AIYAR_COBRA1_TARGETS_UP	AIYAR_COBRA1_TARGETS_UP	5/354	40/40755	2.46379e-05	0.000633952	0.000427337	GADD45A/TRIB3/TPBG/ASNS/ASS1	5
SHAFFER_IRF4_TARGETS_IN_PLASMA_CELL_VS_MATURE_B_LYMPHOCYTE	SHAFFER_IRF4_TARGETS_IN_PLASMA_CELL_VS_MATURE_B_LYMPHOCYTE	6/354	67/40755	2.62949e-05	0.000669763	0.000451477	TUFT1/ATF3/DDIT3/BMP6/NFIL3/PCYT1B	6
LEONARD_HYPOXIA	LEONARD_HYPOXIA	5/354	41/40755	2.78609e-05	0.000700566	0.00047224	DDIT4/SLC7A5/STC2/SERPINE1/NFIL3	5
BENPORATH_ES_CORE_NINE_CORRELATED	BENPORATH_ES_CORE_NINE_CORRELATED	7/354	100/40755	2.81666e-05	0.000705242	0.000475392	LMO4/BCL11B/GATA6/CEBPG/BCL11A/CEBPB/NFIL3	7
BLANCO_MELO_BRONCHIAL_EPITHELIAL_CELLS_INFLUENZA_A_INFECTION_UP	BLANCO_MELO_BRONCHIAL_EPITHELIAL_CELLS_INFLUENZA_A_INFECTION_UP	8/354	137/40755	2.82991e-05	0.000707556	0.000476953	RGS16/DDIT3/XAF1/SLFN5/ERN1/DPP4/ULBP1/IL6	8
MANNE_COVID19_COMBINED_COHORT_VS_HEALTHY_DONOR_PLATELETS_UP	MANNE_COVID19_COMBINED_COHORT_VS_HEALTHY_DONOR_PLATELETS_UP	9/354	179/40755	2.95509e-05	0.0007347	0.00049525	LMO4/DDIT3/VASN/MT1X/XAF1/GYPC/ZNF385B/ALS2CL/FBXO32	9
DEBOSSCHER_NFKB_TARGETS_REPRESSED_BY_GLUCOCORTICOIDS	DEBOSSCHER_NFKB_TARGETS_REPRESSED_BY_GLUCOCORTICOIDS	4/354	21/40755	2.98016e-05	0.000738853	0.000498049	IL11/EDN1/IL6/VCAM1	4
CUI_TCF21_TARGETS_2_UP	CUI_TCF21_TARGETS_2_UP	14/354	433/40755	3.10351e-05	0.000766213	0.000516492	SESN2/ELAPOR1/PHGDH/FMOD/FBLN5/GATA6/TGM2/PLCH1/ETV5/EDNRA/TGFBI/PSAT1/DIPK1B/VCAM1	14
AMIT_EGF_RESPONSE_40_HELA	AMIT_EGF_RESPONSE_40_HELA	5/354	42/40755	3.14018e-05	0.000770957	0.00051969	PTGS2/ATF3/KCNJ12/CEBPB/IL6	5
ODONNELL_TFRC_TARGETS_UP	ODONNELL_TFRC_TARGETS_UP	14/354	434/40755	3.1822e-05	0.000780191	0.000525914	SYTL1/SESN2/GADD45A/ANXA8/HOXB9/BBC3/CDC42EP3/SQSTM1/NRCAM/PAPPA/ASS1/PCYT1B/TSC22D3/PRKG2	14
LINDGREN_BLADDER_CANCER_CLUSTER_3_DN	LINDGREN_BLADDER_CANCER_CLUSTER_3_DN	10/354	226/40755	3.21782e-05	0.000785656	0.000529598	LAMB3/HHAT/UNC5B/ABLIM1/IGF1R/NPAS2/ASB1/COL7A1/GRB10/SNAI2	10
JISON_SICKLE_CELL_DISEASE_UP	JISON_SICKLE_CELL_DISEASE_UP	9/354	182/40755	3.3664e-05	0.000815139	0.000549472	GADD45A/ATF3/DDIT3/OASL/PCK2/ITGB3/IFI30/HMOX1/RENBP	9
YAO_TEMPORAL_RESPONSE_TO_PROGESTERONE_CLUSTER_1	YAO_TEMPORAL_RESPONSE_TO_PROGESTERONE_CLUSTER_1	6/354	70/40755	3.38008e-05	0.000815139	0.000549472	DDIT3/IGF1R/CEBPB/TGFBI/IGFBP3/MSC	6
WANG_NEOPLASTIC_TRANSFORMATION_BY_CCND1_MYC	WANG_NEOPLASTIC_TRANSFORMATION_BY_CCND1_MYC	4/354	22/40755	3.6175e-05	0.000866485	0.000584084	ATF3/DDIT3/TRIB3/IGFBP3	4
GROSS_HYPOXIA_VIA_ELK3_AND_HIF1A_UP	GROSS_HYPOXIA_VIA_ELK3_AND_HIF1A_UP	8/354	143/40755	3.84617e-05	0.000912601	0.00061517	RGS16/ATF3/ANKRD1/ALDH1L2/CDC42EP3/CXCL2/EDN1/KLF4	8
MANNE_COVID19_NONICU_VS_HEALTHY_DONOR_PLATELETS_UP	MANNE_COVID19_NONICU_VS_HEALTHY_DONOR_PLATELETS_UP	8/354	143/40755	3.84617e-05	0.000912601	0.00061517	LMO4/DYRK3/DDIT3/VASN/MT1X/XAF1/ALS2CL/FBXO32	8
RUIZ_TNC_TARGETS_DN	RUIZ_TNC_TARGETS_DN	8/354	143/40755	3.84617e-05	0.000912601	0.00061517	PLAU/AMIGO2/MT1X/SLC7A5/CDC42EP3/SERPINE2/STC2/DMD	8
NAKAYAMA_FRA2_TARGETS	NAKAYAMA_FRA2_TARGETS	5/354	44/40755	3.9523e-05	0.000936526	0.000631297	DUSP10/KLHDC7B/KLHL24/SQSTM1/FBXO32	5
BHAT_ESR1_TARGETS_VIA_AKT1_UP	BHAT_ESR1_TARGETS_VIA_AKT1_UP	11/354	281/40755	4.02019e-05	0.000945143	0.000637106	RGS16/ATF3/DHRS2/BCL11B/SLC7A5/GDF15/SLC1A4/TGM2/STC2/TPBG/AKNA	11
OSWALD_HEMATOPOIETIC_STEM_CELL_IN_COLLAGEN_GEL_DN	OSWALD_HEMATOPOIETIC_STEM_CELL_IN_COLLAGEN_GEL_DN	11/354	281/40755	4.02019e-05	0.000945143	0.000637106	GADD45A/ADGRG1/MT1X/GRIK5/KLHL24/STC2/ANKRD6/ASNS/VLDLR/ASS1/PSG1	11
CHYLA_CBFA2T3_TARGETS_UP	CHYLA_CBFA2T3_TARGETS_UP	13/354	387/40755	4.02075e-05	0.000945143	0.000637106	ARHGEF2/PDE2A/GPT2/SPNS3/ERN1/SPEF1/CEBPB/TSLP/TGFBI/TEK/ASS1/BEX2/TSC22D3	13
WANG_HCP_PROSTATE_CANCER	WANG_HCP_PROSTATE_CANCER	7/354	106/40755	4.1018e-05	0.000959093	0.00064651	TUFT1/ATF3/ZNF419/STC2/IGFBP3/GRB10/ASS1	7
LINDGREN_BLADDER_CANCER_CLUSTER_2B	LINDGREN_BLADDER_CANCER_CLUSTER_2B	13/354	389/40755	4.23798e-05	0.000988321	0.000666212	COL16A1/MT1X/IFI30/CDC42EP3/FBLN2/EDNRA/SYNPO/NFIL3/ECM2/KLF4/PAPPA/TSC22D3/VCAM1	13
HUANG_GATA2_TARGETS_DN	HUANG_GATA2_TARGETS_DN	6/354	73/40755	4.29362e-05	0.00099604	0.000671415	SLC6A9/PDCD4/CHAC1/SLC1A4/MTHFD2/ASNS	6
LINDVALL_IMMORTALIZED_BY_TERT_DN	LINDVALL_IMMORTALIZED_BY_TERT_DN	6/354	73/40755	4.29362e-05	0.00099604	0.000671415	FMOD/LTBP2/KRT34/LRRC15/FBXO32/PAPPA	6
KINSEY_TARGETS_OF_EWSR1_FLII_FUSION_DN	KINSEY_TARGETS_OF_EWSR1_FLII_FUSION_DN	12/354	336/40755	4.41435e-05	0.00101616	0.000684978	TUFT1/TGFB2/KIF26B/PLAU/PDCD4/AMIGO2/SLFN5/KLF7/PID1/COL7A1/KLHL24/ANKRD6	12
KERLEY_RESPONSE_TO_CISPLATIN_UP	KERLEY_RESPONSE_TO_CISPLATIN_UP	5/354	45/40755	4.41484e-05	0.00101616	0.000684978	GADD45A/DDIT4/ALDH1A3/GDF15/SERPINE1	5
TAKEDA_TARGETS_OF_NUP98_HOXA9_FUSION_6HR_DN	TAKEDA_TARGETS_OF_NUP98_HOXA9_FUSION_6HR_DN	5/354	45/40755	4.41484e-05	0.00101616	0.000684978	HIP1R/CACNA1G/HMOX1/INHBA/SERPINE1	5
YAUCH_HEDGEHOG_SIGNALING_PARACRINE_UP	YAUCH_HEDGEHOG_SIGNALING_PARACRINE_UP	8/354	146/40755	4.45875e-05	0.0010236	0.000689993	ELAPOR1/STK33/SCG5/ALDH1A3/NOG/IL11/MASP1/SLC28A3	8
NAKAMURA_TUMOR_ZONE_PERIPHERAL_VS_CENTRAL_UP	NAKAMURA_TUMOR_ZONE_PERIPHERAL_VS_CENTRAL_UP	11/354	285/40755	4.56759e-05	0.00104182	0.000702276	PHGDH/TUFT1/AMIGO2/HOXB9/KLF7/NFATC2/PMEPA1/N4BP2/TGFBI/COL12A1/INHBA	11
PASQUALUCCI_LYMPHOMA_BY_GC_STAGE_UP	PASQUALUCCI_LYMPHOMA_BY_GC_STAGE_UP	11/354	285/40755	4.56759e-05	0.00104182	0.000702276	NEGR1/IGF1R/MT1X/SLC7A5/TGM2/CEBPB/SKIL/ANKRD6/ASNS/SNAI2/NFIL3	11
ADDYA_ERYTHROID_DIFFERENTIATION_BY_HEMIN	ADDYA_ERYTHROID_DIFFERENTIATION_BY_HEMIN	6/354	74/40755	4.63858e-05	0.00105665	0.000712273	ATF3/DDIT4/CEBPG/CEBPB/ETV5/CXCL2	6
DAVICIONI_MOLECULAR_ARMS_VS_ERMS_UP	DAVICIONI_MOLECULAR_ARMS_VS_ERMS_UP	12/354	339/40755	4.80772e-05	0.00108956	0.000734458	GADD45A/LMO4/ARHGEF2/WARS1/CDC42EP3/BCL11A/GYPC/KLF7/STC2/JARID2/NRCAM/ASS1	12
OSADA_ASCL1_TARGETS_UP	OSADA_ASCL1_TARGETS_UP	5/354	46/40755	4.91815e-05	0.00110608	0.000745594	RGS16/ATF3/ADGRG1/LFNG/SSTR1	5
BASAKI_YBX1_TARGETS_DN	BASAKI_YBX1_TARGETS_DN	13/354	395/40755	4.95222e-05	0.00111233	0.000749804	DDIT4/PDCD4/GABARAPL1/GDF15/DPP4/HECW2/SKIL/KLHL24/ETV5/SLC7A11/VLDLR/ASS1/TSC22D3	13
LU_EZH2_TARGETS_UP	LU_EZH2_TARGETS_UP	11/354	288/40755	5.01912e-05	0.00112307	0.000757047	PHGDH/TUFT1/G0S2/DDIT4/DDIT3/OASL/PCK2/LMTK3/TRIB3/TMEM217/MAFA	11
GOZGIT_ESR1_TARGETS_UP	GOZGIT_ESR1_TARGETS_UP	8/354	149/40755	5.1506e-05	0.00114669	0.000772966	ADAMTSL4/ANXA8/DHRS2/CDC42EP3/COL12A1/IGFBP3/SERPINE1/TMEM139	8
WANG_TNF_TARGETS	WANG_TNF_TARGETS	4/354	24/40755	5.18329e-05	0.00114962	0.000774944	ADGRG1/GDF15/IL6/VCAM1	4
THEILGAARD_NEUTROPHIL_AT_SKIN_WOUND_UP	THEILGAARD_NEUTROPHIL_AT_SKIN_WOUND_UP	6/354	76/40755	5.39502e-05	0.00118436	0.000798356	LAMB3/PLAU/MTHFD2/SKIL/CXCL2/UPP1	6
TSAI_RESPONSE_TO_IONIZING_RADIATION	TSAI_RESPONSE_TO_IONIZING_RADIATION	8/354	150/40755	5.40019e-05	0.00118436	0.000798356	PLAU/HOXC5/DDIT3/GDF15/BBC3/KLF4/TSC22D3/MSC	8
AMIT_EGF_RESPONSE_60_HELA	AMIT_EGF_RESPONSE_60_HELA	5/354	47/40755	5.46468e-05	0.00119258	0.0008039	TNFAIP2/KCNJ12/FOSB/SERPINE1/SNAI2	5
HUANG_FOXA2_TARGETS_UP	HUANG_FOXA2_TARGETS_UP	5/354	47/40755	5.46468e-05	0.00119258	0.0008039	PCK2/CHAC1/SLC7A11/ASNS/PSAT1	5
MELLMAN_TUT1_TARGETS_DN	MELLMAN_TUT1_TARGETS_DN	5/354	47/40755	5.46468e-05	0.00119258	0.0008039	ANKRD1/ALDH1A3/KLF7/HMOX1/GSTA4	5
SATO_SILENCED_BY_DEACETYLATION_IN_PANCREATIC_CANCER	SATO_SILENCED_BY_DEACETYLATION_IN_PANCREATIC_CANCER	5/354	47/40755	5.46468e-05	0.00119258	0.0008039	ATF3/DHRS2/CACNA1G/GDF15/HMOX1	5
TAKEDA_TARGETS_OF_NUP98_HOXA9_FUSION_10D_UP	TAKEDA_TARGETS_OF_NUP98_HOXA9_FUSION_10D_UP	9/354	194/40755	5.53114e-05	0.00119382	0.000804736	NEGR1/PTGS2/ABLIM1/OASL/XAF1/CDC42EP3/SERPINE2/TSLP/DMD	9
POOLA_INVASIVE_BREAST_CANCER_UP	POOLA_INVASIVE_BREAST_CANCER_UP	11/354	292/40755	5.68046e-05	0.00122306	0.000824448	RGS16/BCAT1/SLC7A7/SLC7A5/GDF15/IFI30/MMP9/LRRC15/INHBA/SERPINE1/VCAM1	11
PASINI_SUZ12_TARGETS_UP	PASINI_SUZ12_TARGETS_UP	7/354	112/40755	5.83287e-05	0.00124677	0.000840426	PCK2/CHAC1/TRIB3/UPP1/KLF4/ASS1/MSC	7
WANG_MLL_TARGETS	WANG_MLL_TARGETS	11/354	293/40755	5.85702e-05	0.00124891	0.00084187	NEGR1/RGS16/G0S2/AMIGO2/HOXC5/HOXB5/CACNA1G/GATA6/TGFBI/IL6/GRB10	11
GERHOLD_ADIPOGENESIS_UP	GERHOLD_ADIPOGENESIS_UP	5/354	48/40755	6.05692e-05	0.00127919	0.000862281	GADD45A/DDIT3/CEBPB/SQSTM1/VLDLR	5
HALMOS_CEBPA_TARGETS_UP	HALMOS_CEBPA_TARGETS_UP	5/354	48/40755	6.05692e-05	0.00127919	0.000862281	PTGS2/HMOX1/CXCL2/IGFBP3/NFIL3	5
WONG_ENDMETRIUM_CANCER_DN	WONG_ENDMETRIUM_CANCER_DN	6/354	78/40755	6.24697e-05	0.00130529	0.000879877	PID1/MASP1/FBXO32/ECM2/PAPPA/MIR503HG	6
SENGUPTA_NASOPHARYNGEAL_CARCINOMA_WITH_LMP1_UP	SENGUPTA_NASOPHARYNGEAL_CARCINOMA_WITH_LMP1_UP	13/354	405/40755	6.37646e-05	0.00131368	0.00088553	PTGS2/TGFB2/CDC42BPA/DHRS2/XAF1/MOCOS/GDF15/MTHFD2/CHROMR/KLHL24/SLC7A11/PAPPA/DMD	13
CERVERA_SDHB_TARGETS_2	CERVERA_SDHB_TARGETS_2	7/354	114/40755	6.52759e-05	0.00131368	0.00088553	TGFB2/LTBP2/SCG5/GPRC5B/SERPINE2/COL7A1/LRATD2	7
ZHANG_PROLIFERATING_VS_QUIESCENT	ZHANG_PROLIFERATING_VS_QUIESCENT	5/354	49/40755	6.69746e-05	0.00131368	0.00088553	GADD45A/DDIT3/ITGB3/CXCL2/TEK	5
GALINDO_IMMUNE_RESPONSE_TO_ENTEROTOXIN	GALINDO_IMMUNE_RESPONSE_TO_ENTEROTOXIN	6/354	79/40755	6.71143e-05	0.00131368	0.00088553	GADD45A/PTGS2/TNFAIP2/MT1X/CEBPB/SQSTM1	6
AFFAR_YY1_TARGETS_UP	AFFAR_YY1_TARGETS_UP	9/354	199/40755	6.72906e-05	0.00131368	0.00088553	ST6GALNAC3/TGFB2/ANKRD1/CEND1/TGM2/MASP1/TSLP/BMP6/BEX2	9
TIAN_TNF_SIGNALING_VIA_NFKB	TIAN_TNF_SIGNALING_VIA_NFKB	4/354	26/40755	7.1932e-05	0.00134171	0.000904424	PTGS2/TNFAIP2/CXCL2/IL6	4
LIAN_LIPA_TARGETS_6M	LIAN_LIPA_TARGETS_6M	6/354	80/40755	7.20304e-05	0.00134171	0.000904424	TNFAIP2/GDF15/HMOX1/MSR1/PAPPA/BEX2	6
BURTON_ADIPOGENESIS_7	BURTON_ADIPOGENESIS_7	5/354	50/40755	7.38896e-05	0.0013639	0.000919382	SERPINE2/FBLN2/TGFBI/SYNPO/VCAM1	5
SASAI_RESISTANCE_TO_NEOPLASTIC_TRANSFROMATION	SASAI_RESISTANCE_TO_NEOPLASTIC_TRANSFROMATION	5/354	50/40755	7.38896e-05	0.0013639	0.000919382	LTBP2/FBLN5/FBLN2/EDN1/VLDLR	5
VERHAAK_AML_WITH_NPM1_MUTATED_DN	VERHAAK_AML_WITH_NPM1_MUTATED_DN	10/354	250/40755	7.49973e-05	0.00137953	0.000929919	LMO4/ANXA8/ABLIM1/GYPC/SERPINE2/MMP9/TGFBI/ZHX2/VLDLR/ASS1	10
RUTELLA_RESPONSE_TO_HGF_VS_CSF2RB_AND_IL4_UP	RUTELLA_RESPONSE_TO_HGF_VS_CSF2RB_AND_IL4_UP	13/354	412/40755	7.57375e-05	0.0013917	0.00093812	DDIT4/BCAT1/SLC7A7/PCK2/LTBP2/MT1X/SLC1A4/PID1/TGM2/MMP9/SLC7A11/SQSTM1/SERPINE1	13
KOKKINAKIS_METHIONINE_DEPRIVATION_96HR_UP	KOKKINAKIS_METHIONINE_DEPRIVATION_96HR_UP	7/354	118/40755	8.12024e-05	0.00148082	0.000998195	GADD45A/TGFB2/SMAD7/SKIL/GSTA4/IL6/IGFBP3	7
RODRIGUES_DCC_TARGETS_DN	RODRIGUES_DCC_TARGETS_DN	7/354	119/40755	8.56423e-05	0.00154795	0.00104345	GADD45A/TGFB2/PDCD4/NUPR1/CDC42EP3/KLF7/TSC22D3	7
LIEN_BREAST_CARCINOMA_METAPLASTIC_VS_DUCTAL_UP	LIEN_BREAST_CARCINOMA_METAPLASTIC_VS_DUCTAL_UP	6/354	83/40755	8.8523e-05	0.00159027	0.00107197	G0S2/BCAT1/CEBPB/HMOX1/IL6/UPP1	6
MASSARWEH_TAMOXIFEN_RESISTANCE_DN	MASSARWEH_TAMOXIFEN_RESISTANCE_DN	10/354	257/40755	9.41968e-05	0.00168705	0.00113721	PDCD4/AMIGO2/IGF1R/SLC1A4/ZNF385B/SH3BGR/TPBG/NRCAM/ZHX2/MIR503HG	10
KOYAMA_SEMA3B_TARGETS_DN	KOYAMA_SEMA3B_TARGETS_DN	12/354	364/40755	9.445e-05	0.00168816	0.00113796	RIMKLA/LMO4/TGFB2/AMIGO2/ZC2HC1C/KCNG1/PMEPA1/PANX2/FBLN2/GDNF/FBXO32/AIF1L	12
NEMETH_INFLAMMATORY_RESPONSE_LPS_UP	NEMETH_INFLAMMATORY_RESPONSE_LPS_UP	6/354	84/40755	9.46422e-05	0.00168818	0.00113798	RGS16/PTGS2/ATF3/MT1X/SQSTM1/MSR1	6
SHETH_LIVER_CANCER_VS_TXNIP_LOSS_PAM1	SHETH_LIVER_CANCER_VS_TXNIP_LOSS_PAM1	10/354	259/40755	0.000100392	0.00177463	0.00119625	PHGDH/TGFB2/DDIT4/PLAU/ARNTL/HIP1R/VASN/TRIB3/TGM2/ETV5	10
SCHUETZ_BREAST_CANCER_DUCTAL_INVASIVE_DN	SCHUETZ_BREAST_CANCER_DUCTAL_INVASIVE_DN	6/354	85/40755	0.000101093	0.00177813	0.00119861	ELAPOR1/PDCD4/GDF15/SLC1A4/STC2/ASNS	6
AGARWAL_AKT_PATHWAY_TARGETS	AGARWAL_AKT_PATHWAY_TARGETS	3/354	11/40755	0.000101815	0.00178549	0.00120357	PTGS2/PLAU/MMP9	3
CHANDRAN_METASTASIS_DN	CHANDRAN_METASTASIS_DN	11/354	313/40755	0.000105194	0.00183607	0.00123767	SYTL1/PTGS2/FMOD/ATF3/SORBS1/FOSB/DPP4/PMEPA1/GSTA4/LFNG/KLF4	11
TOOKER_GEMCITABINE_RESISTANCE_DN	TOOKER_GEMCITABINE_RESISTANCE_DN	7/354	123/40755	0.000105426	0.00183607	0.00123767	SLC7A5/CEBPG/TRIB3/CEBPB/SLC7A11/ASNS/PSAT1	7
CHIARADONNA_NEOPLASTIC_TRANSFORMATION_KRAS_CDC25_DN	CHIARADONNA_NEOPLASTIC_TRANSFORMATION_KRAS_CDC25_DN	5/354	54/40755	0.000107202	0.00185785	0.00125235	PTGS2/LTBP2/CEBPB/CXCL2/VCAM1	5
FIGUEROA_AML_METHYLATION_CLUSTER_2_UP	FIGUEROA_AML_METHYLATION_CLUSTER_2_UP	5/354	54/40755	0.000107202	0.00185785	0.00125235	ABLIM1/KRT81/GTF2A1/SCG5/ZNF582	5
MCBRYAN_PUBERTAL_BREAST_3_4WK_UP	MCBRYAN_PUBERTAL_BREAST_3_4WK_UP	9/354	212/40755	0.00010905	0.00188065	0.00126772	COL16A1/GADD45A/PEAR1/GABARAPL1/CNN1/EDNRA/STC2/FBXO32/TMEM268	9
DURAND_STROMA_NS_UP	DURAND_STROMA_NS_UP	8/354	167/40755	0.000114471	0.00196457	0.00132428	HHAT/UNC5B/RCOR2/MT1X/GATA6/GDF15/LFNG/KLF4	8
MEBARKI_HCC_PROGENITOR_WNT_UP_BLOCKED_BY_FZD8CRD	MEBARKI_HCC_PROGENITOR_WNT_UP_BLOCKED_BY_FZD8CRD	7/354	125/40755	0.000116626	0.00199188	0.0013427	TGFB2/KIF26B/SLC7A5/NOG/KLF7/LFNG/SERPINE1	7
DURCHDEWALD_SKIN_CARCINOGENESIS_DN	DURCHDEWALD_SKIN_CARCINOGENESIS_DN	10/354	265/40755	0.000121088	0.0020542	0.0013847	PTGS2/ALDH1A3/SMAD7/PMEPA1/HMOX1/PXK/PHLDB2/TGFBI/TPBG/ZHX2	10
MIYAGAWA_TARGETS_OF_EWSR1_ETS_FUSIONS_UP	MIYAGAWA_TARGETS_OF_EWSR1_ETS_FUSIONS_UP	10/354	265/40755	0.000121088	0.0020542	0.0013847	G0S2/SLC43A1/HIP1R/FBLN5/SLC1A4/DPP4/TGM2/SLC7A11/CD99P1/TSC22D3	10
KANG_IMMORTALIZED_BY_TERT_UP	KANG_IMMORTALIZED_BY_TERT_UP	6/354	88/40755	0.000122566	0.00206757	0.00139372	TGFB2/IFI30/CDC42EP3/COL7A1/NRCAM/VCAM1	6
CHEBOTAEV_GR_TARGETS_DN	CHEBOTAEV_GR_TARGETS_DN	7/354	126/40755	0.000122578	0.00206757	0.00139372	TGFB2/PHLDB2/GDNF/TSLP/ANKRD6/IGFBP3/NRCAM	7
INGRAM_SHH_TARGETS_UP	INGRAM_SHH_TARGETS_UP	7/354	126/40755	0.000122578	0.00206757	0.00139372	GADD45A/IGF1R/NOG/IGFBP3/TEK/KLF4/TSC22D3	7
WIERENGA_STAT5A_TARGETS_GROUP1	WIERENGA_STAT5A_TARGETS_GROUP1	7/354	126/40755	0.000122578	0.00206757	0.00139372	SLC6A9/DDIT4/VASN/FGF11/TRIB3/TGM2/CBS	7
JOHNSTONE_PARVB_TARGETS_3_UP	JOHNSTONE_PARVB_TARGETS_3_UP	13/354	433/40755	0.000124077	0.00208459	0.00140519	DDIT4/PLAU/PDCD4/TNFAIP2/ADGRG1/TOGARAM2/TGM2/CEBPB/HMOX1/KLHL24/TGFBI/SQSTM1/KLF4	13
BERENJENO_TRANSFORMED_BY_RHOA_REVERSIBLY_DN	BERENJENO_TRANSFORMED_BY_RHOA_REVERSIBLY_DN	4/354	30/40755	0.000128295	0.00214558	0.0014463	SORBS1/PHLDB2/INHBA/SERPINE1	4
BAELDE_DIABETIC_NEPHROPATHY_UP	BAELDE_DIABETIC_NEPHROPATHY_UP	6/354	89/40755	0.000130475	0.00217381	0.00146533	UNC5B/PDE2A/MIA2/ADGRG1/TEK/ASS1	6
BOQUEST_STEM_CELL_DN	BOQUEST_STEM_CELL_DN	9/354	218/40755	0.000134627	0.00221791	0.00149506	G0S2/PDE2A/WARS1/ADGRG1/XAF1/CDC42EP3/TGM2/UPP1/TEK	9
TORCHIA_TARGETS_OF_EWSR1_FLI1_FUSION_DN	TORCHIA_TARGETS_OF_EWSR1_FLI1_FUSION_DN	11/354	322/40755	0.000134807	0.00221791	0.00149506	LMO4/PHGDH/TUFT1/PLXNA2/ACAP1/ITGB3/CDC42EP3/TGM2/SKIL/GRB10/BEX2	11
RODWELL_AGING_KIDNEY_UP	RODWELL_AGING_KIDNEY_UP	14/354	500/40755	0.000142476	0.0023191	0.00156327	MYRF/TNFAIP2/ADGRG1/SLFN5/ALPK2/SERPINE2/MRAS/TGFBI/TPBG/INHBA/ASNS/MSR1/AKNA/VCAM1	14
VALK_AML_CLUSTER_13	VALK_AML_CLUSTER_13	4/354	31/40755	0.000146297	0.00235313	0.00158621	C11orf21/MYRF/FBLN5/VLDLR	4
KOKKINAKIS_METHIONINE_DEPRIVATION_48HR_UP	KOKKINAKIS_METHIONINE_DEPRIVATION_48HR_UP	7/354	130/40755	0.000148904	0.00238637	0.00160862	GADD45A/TGFB2/PLAU/SMAD7/SKIL/IL6/IGFBP3	7
KANNAN_TP53_TARGETS_UP	KANNAN_TP53_TARGETS_UP	5/354	58/40755	0.000150978	0.00241088	0.00162514	GADD45A/ATF3/SMAD7/GDF15/BBC3	5
GERY_CEBP_TARGETS	GERY_CEBP_TARGETS	7/354	131/40755	0.000156153	0.00248901	0.0016778	NGF/ATF3/DDIT3/TRIB3/HMOX1/CXCL2/KLF4	7
GRAHAM_CML_QUIESCENT_VS_NORMAL_DIVIDING_UP	GRAHAM_CML_QUIESCENT_VS_NORMAL_DIVIDING_UP	5/354	59/40755	0.000163793	0.00258745	0.00174416	PTGS2/CDC42BPA/DDIT4/CXCL2/INHBA	5
DAZARD_RESPONSE_TO_UV_NHEK_UP	DAZARD_RESPONSE_TO_UV_NHEK_UP	9/354	224/40755	0.000165036	0.00260476	0.00175583	GADD45A/PTGS2/ATF3/PCK2/SCG5/KRT34/CCK/CXCL2/IL6	9
NOJIMA_SFRP2_TARGETS_UP	NOJIMA_SFRP2_TARGETS_UP	4/354	32/40755	0.000166056	0.00261154	0.0017604	GADD45A/INHBE/WARS1/TRIB3	4
SENESE_HDAC2_TARGETS_DN	SENESE_HDAC2_TARGETS_DN	7/354	133/40755	0.000171509	0.00268773	0.00181176	ZNF362/SPX/KRT81/NTN4/DACT1/ALPK2/LINC01270	7
BRUINS_UVC_RESPONSE_VIA_TP53_GROUP_D	BRUINS_UVC_RESPONSE_VIA_TP53_GROUP_D	10/354	279/40755	0.000183773	0.00284213	0.00191584	PHGDH/FMOD/DUSP10/KIF26B/SH3BGR/CCK/LRRC15/FBXO32/DMD/PRKG2	10
KASLER_HDAC7_TARGETS_2_DN	KASLER_HDAC7_TARGETS_2_DN	4/354	33/40755	0.000187672	0.00288477	0.00194458	SESN2/BBC3/KLHL24/STC2	4
LIANG_SILENCED_BY_METHYLATION_UP	LIANG_SILENCED_BY_METHYLATION_UP	4/354	33/40755	0.000187672	0.00288477	0.00194458	ANXA8/SCG5/ALDH1A3/PAPPA	4
SERVITJA_LIVER_HNF1A_TARGETS_UP	SERVITJA_LIVER_HNF1A_TARGETS_UP	7/354	135/40755	0.000188063	0.00288484	0.00194463	RGS16/SORBS1/GPRC5B/CXCL2/ASNS/SERPINE1/PSAT1	7
HERNANDEZ_MITOTIC_ARREST_BY_DOCETAXEL_2_UP	HERNANDEZ_MITOTIC_ARREST_BY_DOCETAXEL_2_UP	5/354	61/40755	0.000191897	0.00292681	0.00197291	GADD45A/PLAU/MT1X/SQSTM1/ASNS	5
KOKKINAKIS_METHIONINE_DEPRIVATION_48HR_DN	KOKKINAKIS_METHIONINE_DEPRIVATION_48HR_DN	5/354	61/40755	0.000191897	0.00292681	0.00197291	CTH/DDIT3/CEBPG/GSTA4/UPP1	5
KIM_RESPONSE_TO_TSA_AND_DECITABINE_UP	KIM_RESPONSE_TO_TSA_AND_DECITABINE_UP	7/354	136/40755	0.000196812	0.0029863	0.00201302	LAMB3/ATF3/PDE2A/CNN1/GDF15/IFI30/TGM2	7
DACOSTA_ERCC3_ALLELE_XPCS_VS_TTD_DN	DACOSTA_ERCC3_ALLELE_XPCS_VS_TTD_DN	4/354	34/40755	0.000211245	0.00318074	0.00214408	PRKCZ/CNN1/HMOX1/VLDLR	4
PICCALUGA_ANGIOIMMUNOBLASTIC_LYMPHOMA_DN	PICCALUGA_ANGIOIMMUNOBLASTIC_LYMPHOMA_DN	7/354	138/40755	0.000215294	0.00323618	0.00218146	GADD45A/DUSP10/GABARAPL1/FOSB/JMY/KLF4/TSC22D3	7
TONKS_TARGETS_OF_RUNX1_RUNX1T1_FUSION_HSC_UP	TONKS_TARGETS_OF_RUNX1_RUNX1T1_FUSION_HSC_UP	8/354	184/40755	0.000222477	0.00332156	0.00223901	PDCD4/AMIGO2/GDF15/CDC42EP3/HMOX1/KLHL24/SLC7A11/NRCAM	8
HAHTOLA_MYCOSIS_FUNGOIDES_CD4_UP	HAHTOLA_MYCOSIS_FUNGOIDES_CD4_UP	5/354	63/40755	0.000223535	0.00333172	0.00224586	PTGS2/G0S2/ATF3/CXCL2/KLF4	5
WILCOX_RESPONSE_TO_PROGESTERONE_DN	WILCOX_RESPONSE_TO_PROGESTERONE_DN	5/354	63/40755	0.000223535	0.00333172	0.00224586	COL16A1/PLAU/IGF1R/INHBA/IGFBP3	5
HOELZEL_NF1_TARGETS_UP	HOELZEL_NF1_TARGETS_UP	7/354	140/40755	0.00023515	0.00348613	0.00234995	RGS16/GDF15/CEBPB/UPP1/SERPINE1/NRCAM/PAPPA	7
JAATINEN_HEMATOPOIETIC_STEM_CELL_DN	JAATINEN_HEMATOPOIETIC_STEM_CELL_DN	9/354	235/40755	0.00023567	0.00348613	0.00234995	GABARAPL1/BCL11B/SLFN5/IFI30/MMP9/TGFBI/UPP1/KLF4/CHRM3-AS2	9
NAKAMURA_ADIPOGENESIS_EARLY_DN	NAKAMURA_ADIPOGENESIS_EARLY_DN	4/354	35/40755	0.000236877	0.00349523	0.00235608	GDF15/SERPINE2/SERPINE1/VCAM1	4
NAKAMURA_ADIPOGENESIS_LATE_DN	NAKAMURA_ADIPOGENESIS_LATE_DN	4/354	35/40755	0.000236877	0.00349523	0.00235608	SLC7A5/GDF15/SERPINE2/SERPINE1	4
ANASTASSIOU_MULTICANCER_INVASIVENESS_SIGNATURE	ANASTASSIOU_MULTICANCER_INVASIVENESS_SIGNATURE	5/354	64/40755	0.000240767	0.0035467	0.00239078	PLAU/LRRC15/EDNRA/INHBA/SNAI2	5
LINDGREN_BLADDER_CANCER_CLUSTER_2A_DN	LINDGREN_BLADDER_CANCER_CLUSTER_2A_DN	7/354	141/40755	0.000245617	0.00360313	0.00242882	GABARAPL1/MT1X/GSTA4/NFIL3/TMEM268/BEX2/TSC22D3	7
PROVENZANI_METASTASIS_DN	PROVENZANI_METASTASIS_DN	7/354	142/40755	0.000256456	0.00373732	0.00251927	GABARAPL1/KRT81/DHRS2/TNFAIP2/TGM2/IGFBP3/SERPINE1	7
ZWANG_EGF_INTERVAL_DN	ZWANG_EGF_INTERVAL_DN	9/354	238/40755	0.00025878	0.00374647	0.00252543	INAVA/DUSP10/UNC5B/PLAU/ACAP1/CEBPB/JMY/SERPINE1/SNAI2	9
AMIT_SERUM_RESPONSE_120_MCF10A	AMIT_SERUM_RESPONSE_120_MCF10A	5/354	65/40755	0.000258991	0.00374647	0.00252543	GADD45A/DUSP10/SKIL/EDN1/KLF4	5
SHAFFER_IRF4_TARGETS_IN_MYELOMA_VS_MATURE_B_LYMPHOCYTE	SHAFFER_IRF4_TARGETS_IN_MYELOMA_VS_MATURE_B_LYMPHOCYTE	6/354	101/40755	0.000260832	0.00377001	0.0025413	TUFT1/ATF3/DDIT3/BMP6/GARS1/NFIL3	6
SEMENZA_HIF1_TARGETS	SEMENZA_HIF1_TARGETS	4/354	36/40755	0.000264672	0.00380994	0.00256822	HMOX1/EDN1/IGFBP3/SERPINE1	4
UZONYI_RESPONSE_TO_LEUKOTRIENE_AND_THROMBIN	UZONYI_RESPONSE_TO_LEUKOTRIENE_AND_THROMBIN	4/354	36/40755	0.000264672	0.00380994	0.00256822	PTGS2/ATF3/CXCL2/KLF4	4
MATZUK_OVULATION	MATZUK_OVULATION	3/354	15/40755	0.000273605	0.00391304	0.00263772	PTGS2/CEBPB/LFNG	3
DAZARD_RESPONSE_TO_UV_SCC_UP	DAZARD_RESPONSE_TO_UV_SCC_UP	6/354	105/40755	0.000321759	0.00445049	0.00300001	GADD45A/PTGS2/ATF3/CXCL2/IL6/TSC22D3	6
WOO_LIVER_CANCER_RECURRENCE_UP	WOO_LIVER_CANCER_RECURRENCE_UP	6/354	105/40755	0.000321759	0.00445049	0.00300001	ARHGEF2/TGFB2/PLAU/DDIT3/TPBG/IGFBP3	6
HUANG_FOXA2_TARGETS_DN	HUANG_FOXA2_TARGETS_DN	4/354	38/40755	0.000327164	0.00451647	0.00304448	KRT81/TGM2/CXCL2/TGFBI	4
DURAND_STROMA_S_UP	DURAND_STROMA_S_UP	10/354	300/40755	0.000327536	0.00451647	0.00304448	PEAR1/PLXNA2/SLC43A1/OASL/LTBP2/FBLN1/TGFBI/SNAI2/PAPPA/TSC22D3	10
RODWELL_AGING_KIDNEY_NO_BLOOD_DN	RODWELL_AGING_KIDNEY_NO_BLOOD_DN	7/354	148/40755	0.00032985	0.00451647	0.00304448	CTH/BCAN/GABARAPL1/IGF1R/THRB/KLHL24/GSTA4	7
GEISS_RESPONSE_TO_DSRNA_DN	GEISS_RESPONSE_TO_DSRNA_DN	3/354	16/40755	0.00033458	0.00456004	0.00307385	PLAU/PCK2/VCAM1	3
INGA_TP53_TARGETS	INGA_TP53_TARGETS	3/354	16/40755	0.00033458	0.00456004	0.00307385	GADD45A/BBC3/IGFBP3	3
KANG_FLUOROURACIL_RESISTANCE_DN	KANG_FLUOROURACIL_RESISTANCE_DN	3/354	16/40755	0.00033458	0.00456004	0.00307385	DDIT4/SLC43A1/PCK2	3
RHODES_UNDIFFERENTIATED_CANCER	RHODES_UNDIFFERENTIATED_CANCER	5/354	69/40755	0.000342551	0.0046153	0.0031111	SLC7A5/CEBPG/IFI30/MTHFD2/GARS1	5
LIN_SILENCED_BY_TUMOR_MICROENVIRONMENT	LIN_SILENCED_BY_TUMOR_MICROENVIRONMENT	6/354	107/40755	0.00035613	0.00471682	0.00317953	TUFT1/PTGS2/KRT81/ALDH1A3/FUT1/AIF1L	6
SERVITJA_ISLET_HNF1A_TARGETS_DN	SERVITJA_ISLET_HNF1A_TARGETS_DN	6/354	107/40755	0.00035613	0.00471682	0.00317953	IGF1R/DPP4/CBS/TRPM2/ETV5/VLDLR	6
RASHI_RESPONSE_TO_IONIZING_RADIATION_1	RASHI_RESPONSE_TO_IONIZING_RADIATION_1	4/354	39/40755	0.000362072	0.00471682	0.00317953	GADD45A/G0S2/PLXNA2/ATF3	4
SESTO_RESPONSE_TO_UV_C6	SESTO_RESPONSE_TO_UV_C6	4/354	39/40755	0.000362072	0.00471682	0.00317953	GADD45A/MMP9/TGFBI/TPBG	4
SMID_BREAST_CANCER_NORMAL_LIKE_UP	SMID_BREAST_CANCER_NORMAL_LIKE_UP	13/354	484/40755	0.000363164	0.00471682	0.00317953	SORBS1/ABLIM1/PDE2A/FBLN5/BCL11B/ACAP1/CNN1/BCL11A/DPP4/CXCL2/IL6/DMD/VCAM1	13
NATSUME_RESPONSE_TO_INTERFERON_BETA_UP	NATSUME_RESPONSE_TO_INTERFERON_BETA_UP	5/354	70/40755	0.000366301	0.00471682	0.00317953	DDIT3/MAP2K6/NFATC2/IGFBP3/VCAM1	5
SESTO_RESPONSE_TO_UV_C7	SESTO_RESPONSE_TO_UV_C7	5/354	70/40755	0.000366301	0.00471682	0.00317953	PCK2/MT1X/AARS1/ASNS/ASS1	5
SWEET_LUNG_CANCER_KRAS_DN	SWEET_LUNG_CANCER_KRAS_DN	12/354	423/40755	0.000373781	0.00471682	0.00317953	G0S2/ANKRD1/SORBS1/ABLIM1/SLC7A5/HOXB5/KLF7/SPEF1/BMP6/EDN1/TEK/KLF4	12
TRAYNOR_RETT_SYNDROM_UP	TRAYNOR_RETT_SYNDROM_UP	4/354	40/40755	0.000399565	0.00481466	0.00324549	NTN4/DPP4/FBLN1/IL6	4
KANG_AR_TARGETS_UP	KANG_AR_TARGETS_UP	3/354	17/40755	0.000403666	0.0048377	0.00326102	TUFT1/TGFB2/MMP9	3
LEI_HOXC8_TARGETS_DN	LEI_HOXC8_TARGETS_DN	3/354	17/40755	0.000403666	0.0048377	0.00326102	ANKRD1/CNN1/ASS1	3
BRUECKNER_TARGETS_OF_MIRLET7A3_UP	BRUECKNER_TARGETS_OF_MIRLET7A3_UP	6/354	110/40755	0.000413	0.00493284	0.00332515	CTH/LAMB3/ABLIM1/GABARAPL1/LRATD2/KLF4	6
KOKKINAKIS_METHIONINE_DEPRIVATION_96HR_DN	KOKKINAKIS_METHIONINE_DEPRIVATION_96HR_DN	5/354	72/40755	0.000417512	0.00496659	0.0033479	CTH/PLAU/DDIT3/CEBPG/UPP1	5
YAO_TEMPORAL_RESPONSE_TO_PROGESTERONE_CLUSTER_0	YAO_TEMPORAL_RESPONSE_TO_PROGESTERONE_CLUSTER_0	5/354	72/40755	0.000417512	0.00496659	0.0033479	LAMB3/ABLIM1/GABARAPL1/KLHL24/IGFBP3	5
ZHU_CMV_8_HR_UP	ZHU_CMV_8_HR_UP	4/354	41/40755	0.000439749	0.00516185	0.00347952	PTGS2/WARS1/IL11/IL6	4
BLANCO_MELO_HUMAN_PARAINFLUENZA_VIRUS_3_INFECTION_A594_CELLS_UP	BLANCO_MELO_HUMAN_PARAINFLUENZA_VIRUS_3_INFECTION_A594_CELLS_UP	8/354	204/40755	0.0004443	0.00519437	0.00350144	ATF3/ALDH1L2/OASL/WARS1/XAF1/TGM2/IL6/KLF4	8
TAKEDA_TARGETS_OF_NUP98_HOXA9_FUSION_8D_UP	TAKEDA_TARGETS_OF_NUP98_HOXA9_FUSION_8D_UP	7/354	156/40755	0.000452939	0.00527444	0.00355542	NEGR1/PTGS2/DDIT4/XAF1/NOG/GDF15/TSLP	7
DAVICIONI_TARGETS_OF_PAX_FOXO1_FUSIONS_UP	DAVICIONI_TARGETS_OF_PAX_FOXO1_FUSIONS_UP	9/354	258/40755	0.000465767	0.00537783	0.00362511	GADD45A/PLAU/SERPINE2/TPBG/INHBA/NRCAM/SNAI2/KLF4/ASS1	9
PILON_KLF1_TARGETS_UP	PILON_KLF1_TARGETS_UP	13/354	497/40755	0.000465773	0.00537783	0.00362511	TUFT1/PLXNA2/KIF26B/IGF1R/GATA6/MTHFD2/ASB1/HMOX1/MASP1/N4BP2/GRB10/MSR1/VCAM1	13
DER_IFN_ALPHA_RESPONSE_UP	DER_IFN_ALPHA_RESPONSE_UP	5/354	74/40755	0.000473943	0.00544727	0.00367192	COL16A1/OASL/IFI30/BBC3/IL6	5
LEE_METASTASIS_AND_ALTERNATIVE_SPLICING_UP	LEE_METASTASIS_AND_ALTERNATIVE_SPLICING_UP	5/354	74/40755	0.000473943	0.00544727	0.00367192	PLXNA2/RPS6KL1/SLC1A4/COL7A1/NRCAM	5
KIM_PTEN_TARGETS_UP	KIM_PTEN_TARGETS_UP	3/354	18/40755	0.000481288	0.00549595	0.00370473	PLAU/GDF15/SLC7A11	3
SARTIPY_BLUNTED_BY_INSULIN_RESISTANCE_DN	SARTIPY_BLUNTED_BY_INSULIN_RESISTANCE_DN	3/354	18/40755	0.000481288	0.00549595	0.00370473	GADD45A/NUPR1/TRIB3	3
TOMIDA_METASTASIS_DN	TOMIDA_METASTASIS_DN	3/354	18/40755	0.000481288	0.00549595	0.00370473	SARS1/WARS1/GARS1	3
JAZAERI_BREAST_CANCER_BRCA1_VS_BRCA2_DN	JAZAERI_BREAST_CANCER_BRCA1_VS_BRCA2_DN	4/354	42/40755	0.000482733	0.00550534	0.00371106	RGS16/PLXNA2/PMEPA1/BMP6	4
BAELDE_DIABETIC_NEPHROPATHY_DN	BAELDE_DIABETIC_NEPHROPATHY_DN	12/354	437/40755	0.000498817	0.00566683	0.00381992	GADD45A/G0S2/WARS1/NUPR1/CDC42EP3/MTHFD2/CXCL2/SYNPO/GSTA4/SERPINE1/ECM2/TSC22D3	12
TONKS_TARGETS_OF_RUNX1_RUNX1T1_FUSION_SUSTAINDED_IN_ERYTHROCYTE_UP	TONKS_TARGETS_OF_RUNX1_RUNX1T1_FUSION_SUSTAINDED_IN_ERYTHROCYTE_UP	4/354	44/40755	0.000577536	0.00643702	0.00433909	AMIGO2/GDF15/SLC7A11/NRCAM	4
VARELA_ZMPSTE24_TARGETS_UP	VARELA_ZMPSTE24_TARGETS_UP	4/354	44/40755	0.000577536	0.00643702	0.00433909	GADD45A/RGS16/ATF3/DDIT4	4
ROZANOV_MMP14_TARGETS_UP	ROZANOV_MMP14_TARGETS_UP	9/354	267/40755	0.000595533	0.00661258	0.00445744	DDIT4/ANKRD1/CEND1/MYRF/AMIGO2/TRPV4/NUPR1/MOCOS/ALPK2	9
SEKI_INFLAMMATORY_RESPONSE_LPS_UP	SEKI_INFLAMMATORY_RESPONSE_LPS_UP	5/354	78/40755	0.000603816	0.00667938	0.00450247	JDP2/GPR68/TNFAIP2/TSLP/VCAM1	5
CHARAFE_BREAST_CANCER_LUMINAL_VS_BASAL_UP	CHARAFE_BREAST_CANCER_LUMINAL_VS_BASAL_UP	11/354	385/40755	0.000612339	0.00674412	0.00454611	ELAPOR1/HIP1R/PCK2/GSE1/SLC1A4/C4orf19/TMEM184A/LFNG/GARS1/KDM7A/TMEM268	11
ZHU_CMV_ALL_DN	ZHU_CMV_ALL_DN	6/354	119/40755	0.000626957	0.00689653	0.00464884	DDIT4/IGF1R/AARS1/FBLN1/IGFBP3/SERPINE1	6
VANTVEER_BREAST_CANCER_METASTASIS_UP	VANTVEER_BREAST_CANCER_METASTASIS_UP	4/354	45/40755	0.000629574	0.00689955	0.00465088	ELAPOR1/BBC3/MATN3/SPEF1	4
VERHAAK_GLIOBLASTOMA_MESENCHYMAL	VERHAAK_GLIOBLASTOMA_MESENCHYMAL	8/354	216/40755	0.000646942	0.00706362	0.00476147	PLAU/LTBP2/IFI30/CEBPB/TRPM2/TGFBI/SERPINE1/MSR1	8
HUI_MAPK14_TARGETS_UP	HUI_MAPK14_TARGETS_UP	3/354	20/40755	0.000663785	0.00718538	0.00484355	GADD45A/MAP2K6/ASB1	3
FARMER_BREAST_CANCER_APOCRINE_VS_BASAL	FARMER_BREAST_CANCER_APOCRINE_VS_BASAL	10/354	329/40755	0.000670602	0.00724144	0.00488134	LMO4/ELAPOR1/DUSP10/DHRS2/GSE1/CDC42EP3/BCL11A/TRPV6/DMD/TSC22D3	10
BURTON_ADIPOGENESIS_8	BURTON_ADIPOGENESIS_8	5/354	80/40755	0.000677949	0.00729339	0.00491636	SLC7A5/SLC1A4/PHLDB2/TPBG/VCAM1	5
KIM_WT1_TARGETS_8HR_UP	KIM_WT1_TARGETS_8HR_UP	7/354	167/40755	0.000679241	0.00729339	0.00491636	LAMB3/IL11/TPBG/GRB10/SERPINE1/SNAI2/TBC1D2	7
KHETCHOUMIAN_TRIM24_TARGETS_UP	KHETCHOUMIAN_TRIM24_TARGETS_UP	4/354	46/40755	0.000684849	0.00731044	0.00492785	TGM2/SERPINE1/BEX2/VCAM1	4
KRASNOSELSKAYA_ILF3_TARGETS_DN	KRASNOSELSKAYA_ILF3_TARGETS_DN	4/354	46/40755	0.000684849	0.00731044	0.00492785	PCK2/ASNS/TEK/DMD	4
IBRAHIM_NRF2_DOWN	IBRAHIM_NRF2_DOWN	7/354	168/40755	0.000703586	0.00747883	0.00504136	PTGS2/DDIT4/TCP11L2/DACT1/HOXB9/NOG/PHLDB2	7
MCBRYAN_PUBERTAL_TGFB1_TARGETS_UP	MCBRYAN_PUBERTAL_TGFB1_TARGETS_UP	7/354	168/40755	0.000703586	0.00747883	0.00504136	COL16A1/G0S2/VASN/CNN1/TGM2/COL7A1/GRB10	7
SHETH_LIVER_CANCER_VS_TXNIP_LOSS_PAM2	SHETH_LIVER_CANCER_VS_TXNIP_LOSS_PAM2	7/354	168/40755	0.000703586	0.00747883	0.00504136	ELAPOR1/ATF3/DDIT3/ADGRG1/SLC1A4/TRIB3/UPP1	7
SMIRNOV_RESPONSE_TO_IR_6HR_UP	SMIRNOV_RESPONSE_TO_IR_6HR_UP	7/354	168/40755	0.000703586	0.00747883	0.00504136	GADD45A/RGS16/ATF3/DDIT3/MT1X/GDF15/BBC3	7
FIGUEROA_AML_METHYLATION_CLUSTER_1_UP	FIGUEROA_AML_METHYLATION_CLUSTER_1_UP	6/354	122/40755	0.000714646	0.00757816	0.00510832	ABLIM1/KRT81/GTF2A1/SCG5/ZNF582/TEK	6
OISHI_CHOLANGIOMA_STEM_CELL_LIKE_DN	OISHI_CHOLANGIOMA_STEM_CELL_LIKE_DN	9/354	274/40755	0.000715741	0.00758083	0.00511012	PTGS2/DDIT4/PCK2/MT1X/GATA6/GRIN2D/MTHFD2/VCAM1/MSC	9
DOANE_BREAST_CANCER_ESR1_DN	DOANE_BREAST_CANCER_ESR1_DN	4/354	47/40755	0.000743473	0.00780426	0.00526073	BCL11A/UPP1/PSAT1/ASS1	4
CHIARADONNA_NEOPLASTIC_TRANSFORMATION_CDC25_UP	CHIARADONNA_NEOPLASTIC_TRANSFORMATION_CDC25_UP	6/354	123/40755	0.000745888	0.00782496	0.00527468	LTBP2/CEBPB/PHLDB2/SYNPO/IL6/VCAM1	6
NIKOLSKY_BREAST_CANCER_17Q21_Q25_AMPLICON	NIKOLSKY_BREAST_CANCER_17Q21_Q25_AMPLICON	10/354	334/40755	0.000752401	0.00788097	0.00531244	HOXB5/HOXB9/SAMD14/CACNA1G/ANKFN1/NOG/ERN1/MAP2K6/ABCA10/C1QTNF1	10
WARTERS_RESPONSE_TO_IR_SKIN	WARTERS_RESPONSE_TO_IR_SKIN	5/354	82/40755	0.000758688	0.00791228	0.00533355	E2F7/GDF15/BBC3/TGFBI/PAPPA	5
CHIBA_RESPONSE_TO_TSA_DN	CHIBA_RESPONSE_TO_TSA_DN	3/354	21/40755	0.000769449	0.00797545	0.00537613	TGFB2/GRB10/DMD	3
GAUSSMANN_MLL_AF4_FUSION_TARGETS_C_DN	GAUSSMANN_MLL_AF4_FUSION_TARGETS_C_DN	3/354	21/40755	0.000769449	0.00797545	0.00537613	CHAC1/SLC7A11/ASNS	3
GESERICK_TERT_TARGETS_DN	GESERICK_TERT_TARGETS_DN	3/354	21/40755	0.000769449	0.00797545	0.00537613	FOSB/NFIL3/KLF4	3
MACLACHLAN_BRCA1_TARGETS_UP	MACLACHLAN_BRCA1_TARGETS_UP	3/354	21/40755	0.000769449	0.00797545	0.00537613	GADD45A/DDIT3/LFNG	3
SCHAEFFER_SOX9_TARGETS_IN_PROSTATE_DEVELOPMENT_UP	SCHAEFFER_SOX9_TARGETS_IN_PROSTATE_DEVELOPMENT_UP	3/354	21/40755	0.000769449	0.00797545	0.00537613	HOXB9/EDN1/VLDLR	3
OSWALD_HEMATOPOIETIC_STEM_CELL_IN_COLLAGEN_GEL_UP	OSWALD_HEMATOPOIETIC_STEM_CELL_IN_COLLAGEN_GEL_UP	8/354	222/40755	0.000773106	0.00800128	0.00539354	PTGS2/ATF3/AMIGO2/FOSB/CDC42EP3/CXCL2/IL6/KLF4	8
PEDRIOLI_MIR31_TARGETS_UP	PEDRIOLI_MIR31_TARGETS_UP	8/354	223/40755	0.000795934	0.0082135	0.00553659	DDIT4/PDCD4/KRT81/FBLN5/ERN1/INHBA/IGFBP3/GPC2	8
BOYLAN_MULTIPLE_MYELOMA_PCA3_UP	BOYLAN_MULTIPLE_MYELOMA_PCA3_UP	5/354	83/40755	0.000801647	0.00825017	0.00556131	ATF3/BCL11B/MT1X/KLF7/ASNS	5
GARGALOVIC_RESPONSE_TO_OXIDIZED_PHOSPHOLIPIDS_TURQUOISE_UP	GARGALOVIC_RESPONSE_TO_OXIDIZED_PHOSPHOLIPIDS_TURQUOISE_UP	5/354	83/40755	0.000801647	0.00825017	0.00556131	GABARAPL1/ERN1/GDF15/SLC7A11/SQSTM1	5
BROWNE_HCMV_INFECTION_8HR_DN	BROWNE_HCMV_INFECTION_8HR_DN	4/354	48/40755	0.000805555	0.00825017	0.00556131	PLAU/KRT34/CDC42EP3/MSC	4
HANN_RESISTANCE_TO_BCL2_INHIBITOR_DN	HANN_RESISTANCE_TO_BCL2_INHIBITOR_DN	4/354	48/40755	0.000805555	0.00825017	0.00556131	PCK2/TRIB3/LRATD2/ASS1	4
BROWNE_HCMV_INFECTION_18HR_UP	BROWNE_HCMV_INFECTION_18HR_UP	7/354	173/40755	0.000835876	0.00852069	0.00574366	GPRC5B/SLC1A4/MTHFD2/CCK/MRAS/ETV5/ZHX2	7
BERENJENO_TRANSFORMED_BY_RHOA_DN	BERENJENO_TRANSFORMED_BY_RHOA_DN	11/354	400/40755	0.000836306	0.00852069	0.00574366	PDCD4/ABLIM1/DDIT3/PCK2/MT1X/CACNA1G/SERPINE2/SYNPO/SQSTM1/GRB10/SNAI2	11
PHONG_TNF_RESPONSE_VIA_P38_COMPLETE	PHONG_TNF_RESPONSE_VIA_P38_COMPLETE	8/354	225/40755	0.000843215	0.00857624	0.00578111	TUFT1/PTGS2/ATF3/GABARAPL1/DDIT3/IL11/SERPINE2/ETV5	8
AZARE_NEOPLASTIC_TRANSFORMATION_BY_STAT3_UP	AZARE_NEOPLASTIC_TRANSFORMATION_BY_STAT3_UP	6/354	126/40755	0.000845977	0.00857896	0.00578294	PTGS2/G0S2/SCG5/NUPR1/SERPINE2/PID1	6
DACOSTA_UV_RESPONSE_VIA_ERCC3_TTD_DN	DACOSTA_UV_RESPONSE_VIA_ERCC3_TTD_DN	5/354	84/40755	0.000846394	0.00857896	0.00578294	CDC42BPA/MIA2/GSE1/SMAD7/DMD	5
GUILLAUMOND_KLF10_TARGETS_UP	GUILLAUMOND_KLF10_TARGETS_UP	4/354	49/40755	0.000871207	0.00877511	0.00591517	COL16A1/MT1X/SERPINE2/ASNS	4
GAUSSMANN_MLL_AF4_FUSION_TARGETS_E_DN	GAUSSMANN_MLL_AF4_FUSION_TARGETS_E_DN	3/354	22/40755	0.000885229	0.00884234	0.00596048	GPT2/TRIB3/VLDLR	3
KIM_LIVER_CANCER_POOR_SURVIVAL_UP	KIM_LIVER_CANCER_POOR_SURVIVAL_UP	3/354	22/40755	0.000885229	0.00884234	0.00596048	DDIT4/ETV5/IGFBP3	3
SEKI_INFLAMMATORY_RESPONSE_LPS_DN	SEKI_INFLAMMATORY_RESPONSE_LPS_DN	3/354	22/40755	0.000885229	0.00884234	0.00596048	G0S2/ABLIM1/SYNPO	3
BURTON_ADIPOGENESIS_9	BURTON_ADIPOGENESIS_9	5/354	85/40755	0.000892975	0.00884822	0.00596445	PTGS2/IFI30/CXCL2/KLF4/VCAM1	5
HESS_TARGETS_OF_HOXA9_AND_MEIS1_DN	HESS_TARGETS_OF_HOXA9_AND_MEIS1_DN	5/354	85/40755	0.000892975	0.00884822	0.00596445	MMP9/TGFBI/UPP1/MSR1/KLF4	5
KIM_GLIS2_TARGETS_UP	KIM_GLIS2_TARGETS_UP	5/354	85/40755	0.000892975	0.00884822	0.00596445	LTBP2/BBC3/TGFBI/SERPINE1/VCAM1	5
CHIANG_LIVER_CANCER_SUBCLASS_CTNNB1_UP	CHIANG_LIVER_CANCER_SUBCLASS_CTNNB1_UP	7/354	175/40755	0.000893982	0.00884822	0.00596445	HHAT/ANKFN1/DPP4/ZNF385B/SNAI2/VLDLR/ECM2	7
DUTERTRE_ESTRADIOL_RESPONSE_6HR_UP	DUTERTRE_ESTRADIOL_RESPONSE_6HR_UP	8/354	228/40755	0.000918339	0.00906392	0.00610985	SLC7A5/MOCOS/SLC1A4/TGM2/PXK/STC2/COL12A1/TPBG	8
MANNE_COVID19_COMBINED_COHORT_VS_HEALTHY_DONOR_PLATELETS_DN	MANNE_COVID19_COMBINED_COHORT_VS_HEALTHY_DONOR_PLATELETS_DN	8/354	228/40755	0.000918339	0.00906392	0.00610985	TGFB2/UNC5B/HECW2/PID1/TGFBI/SYNPO/PAPPA/DMD	8
CREIGHTON_ENDOCRINE_THERAPY_RESISTANCE_2	CREIGHTON_ENDOCRINE_THERAPY_RESISTANCE_2	12/354	470/40755	0.000938355	0.00923661	0.00622626	CFAP43/E2F7/OASL/ZC2HC1C/XAF1/LRRC46/TOGARAM2/THORLNC/SPEF1/HMOX1/C7orf57/AKNA	12
BROWNE_HCMV_INFECTION_4HR_UP	BROWNE_HCMV_INFECTION_4HR_UP	4/354	50/40755	0.000940539	0.00923661	0.00622626	PTGS2/OASL/GPRC5B/IL11	4
ZHU_CMV_8_HR_DN	ZHU_CMV_8_HR_DN	4/354	50/40755	0.000940539	0.00923661	0.00622626	DDIT4/IGF1R/AARS1/FBLN1	4
BAKKER_FOXO3_TARGETS_DN	BAKKER_FOXO3_TARGETS_DN	7/354	177/40755	0.000955226	0.00932739	0.00628745	DYNLT4/CTH/ADGRG1/BCL11A/SKIL/ETV5/MSC	7
MIKKELSEN_MEF_LCP_WITH_H3K4ME3	MIKKELSEN_MEF_LCP_WITH_H3K4ME3	6/354	129/40755	0.000956115	0.00932739	0.00628745	WARS1/XAF1/MASP1/INHBA/ECM2/AKNA	6
HUMMERICH_SKIN_CANCER_PROGRESSION_UP	HUMMERICH_SKIN_CANCER_PROGRESSION_UP	5/354	87/40755	0.000991828	0.00961741	0.00648294	MT1X/MMP9/HMOX1/COL7A1/VCAM1	5
KIM_BIPOLAR_DISORDER_OLIGODENDROCYTE_DENSITY_CORR_DN	KIM_BIPOLAR_DISORDER_OLIGODENDROCYTE_DENSITY_CORR_DN	5/354	87/40755	0.000991828	0.00961741	0.00648294	HOXC5/LFNG/SERPINE1/TRPV6/MSC	5
ZHANG_TARGETS_OF_EWSR1_FLI1_FUSION	ZHANG_TARGETS_OF_EWSR1_FLI1_FUSION	5/354	87/40755	0.000991828	0.00961741	0.00648294	G0S2/GABARAPL1/SLC1A4/CEBPB/CCK	5
BOYAULT_LIVER_CANCER_SUBCLASS_G123_DN	BOYAULT_LIVER_CANCER_SUBCLASS_G123_DN	4/354	51/40755	0.00101366	0.00978084	0.00659311	GABARAPL1/PCK2/ECM2/DMD	4
BHAT_ESR1_TARGETS_NOT_VIA_AKT1_DN	BHAT_ESR1_TARGETS_NOT_VIA_AKT1_DN	5/354	88/40755	0.00104419	0.0100316	0.00676216	TUFT1/TGFB2/DDIT4/LRATD2/TSC22D3	5
HOEBEKE_LYMPHOID_STEM_CELL_DN	HOEBEKE_LYMPHOID_STEM_CELL_DN	5/354	88/40755	0.00104419	0.0100316	0.00676216	GADD45A/GABARAPL1/SERPINE2/CEBPB/ETV5	5
GRADE_COLON_AND_RECTAL_CANCER_UP	GRADE_COLON_AND_RECTAL_CANCER_UP	9/354	290/40755	0.00106577	0.0102167	0.00688691	DDIT4/PLAU/ADGRG1/AARS1/HOXB5/GDF15/MTHFD2/TGFBI/GARS1	9
FERNANDEZ_BOUND_BY_MYC	FERNANDEZ_BOUND_BY_MYC	7/354	181/40755	0.0010876	0.0103922	0.00700521	TGFB2/BBC3/FUT1/HMOX1/CXCL2/ACHE/SERPINE1	7
CHARAFE_BREAST_CANCER_BASAL_VS_MESENCHYMAL_DN	CHARAFE_BREAST_CANCER_BASAL_VS_MESENCHYMAL_DN	4/354	52/40755	0.00109069	0.010402	0.0070118	BCAT1/ALPK2/IL11/GRB10	4
MEBARKI_HCC_PROGENITOR_WNT_UP_CTNNB1_INDEPENDENT	MEBARKI_HCC_PROGENITOR_WNT_UP_CTNNB1_INDEPENDENT	3/354	24/40755	0.00114858	0.0108459	0.00731105	SCG5/LRRC15/TGFBI	3
MISHRA_CARCINOMA_ASSOCIATED_FIBROBLAST_UP	MISHRA_CARCINOMA_ASSOCIATED_FIBROBLAST_UP	3/354	24/40755	0.00114858	0.0108459	0.00731105	SESN2/PLAU/MMP9	3
UEDA_CENTRAL_CLOCK	UEDA_CENTRAL_CLOCK	5/354	90/40755	0.00115504	0.0108894	0.00734038	GADD45A/RGS16/PDCD4/ARNTL/NFIL3	5
KYNG_ENVIRONMENTAL_STRESS_RESPONSE_UP	KYNG_ENVIRONMENTAL_STRESS_RESPONSE_UP	4/354	53/40755	0.00117173	0.0110025	0.00741661	NGF/MT1X/CXCL2/IGFBP3	4
BLANCO_MELO_MERS_COV_INFECTION_MCR5_CELLS_UP	BLANCO_MELO_MERS_COV_INFECTION_MCR5_CELLS_UP	9/354	296/40755	0.00122826	0.0114394	0.0077111	CUBN/ANKRD1/SORBS1/CFAP43/ALOXE3/CACNA1G/ADGRF3/KLF15/SLC28A3	9
ENK_UV_RESPONSE_EPIDERMIS_UP	ENK_UV_RESPONSE_EPIDERMIS_UP	9/354	296/40755	0.00122826	0.0114394	0.0077111	G0S2/OASL/WARS1/ALDH1A3/NUPR1/BCL11A/KLF7/UPP1/VLDLR	9
IWANAGA_CARCINOGENESIS_BY_KRAS_PTEN_DN	IWANAGA_CARCINOGENESIS_BY_KRAS_PTEN_DN	10/354	357/40755	0.0012417	0.0115463	0.00778319	ST6GALNAC3/ARHGEF2/PAPPA2/HOXB5/CNN1/KLF7/TGM2/C7orf57/TEK/KLF4	10
BORLAK_LIVER_CANCER_EGF_UP	BORLAK_LIVER_CANCER_EGF_UP	4/354	54/40755	0.00125689	0.0116569	0.00785771	ATF3/SLC7A7/SERPINE1/BEX2	4
HENDRICKS_SMARCA4_TARGETS_UP	HENDRICKS_SMARCA4_TARGETS_UP	4/354	54/40755	0.00125689	0.0116569	0.00785771	GADD45A/ADGRG1/SERPINE2/MIR503HG	4
RUTELLA_RESPONSE_TO_HGF_UP	RUTELLA_RESPONSE_TO_HGF_UP	11/354	422/40755	0.00128431	0.0118552	0.00799139	BCAT1/PCK2/LTBP2/MT1X/SLC1A4/TGM2/MMP9/SLC7A11/SQSTM1/INHBA/SERPINE1	11
KORKOLA_EMBRYONIC_CARCINOMA_VS_SEMINOMA_DN	KORKOLA_EMBRYONIC_CARCINOMA_VS_SEMINOMA_DN	3/354	25/40755	0.00129685	0.0119212	0.00803589	SLC43A1/FBLN5/DMD	3
HOOI_ST7_TARGETS_UP	HOOI_ST7_TARGETS_UP	5/354	93/40755	0.00133732	0.012255	0.00826089	LAMB3/ATF3/ASNS/SERPINE1/SNAI2	5
DESERT_STEM_CELL_HEPATOCELLULAR_CARCINOMA_SUBCLASS_UP	DESERT_STEM_CELL_HEPATOCELLULAR_CARCINOMA_SUBCLASS_UP	8/354	242/40755	0.00134296	0.0123003	0.00829142	ARHGEF2/INAVA/MTHFD2/SERPINE2/MMP9/ETV5/JARID2/NRCAM	8
DAZARD_RESPONSE_TO_UV_NHEK_DN	DAZARD_RESPONSE_TO_UV_NHEK_DN	9/354	300/40755	0.00134728	0.0123016	0.00829233	FLG/DDIT4/GSE1/SMAD7/NPAS2/KLF7/JARID2/ZHX2/VLDLR	9
DEBIASI_APOPTOSIS_BY_REOVIRUS_INFECTION_UP	DEBIASI_APOPTOSIS_BY_REOVIRUS_INFECTION_UP	9/354	300/40755	0.00134728	0.0123016	0.00829233	GADD45A/ATF3/GABARAPL1/OASL/DHRS2/CEBPG/HOXD4/CEBPB/CXCL2	9
COULOUARN_TEMPORAL_TGFB1_SIGNATURE_DN	COULOUARN_TEMPORAL_TGFB1_SIGNATURE_DN	6/354	138/40755	0.00135349	0.0123141	0.00830074	GADD45A/DYRK3/GSE1/TRIB3/CBS/IGFBP3	6
CHYLA_CBFA2T3_TARGETS_DN	CHYLA_CBFA2T3_TARGETS_DN	8/354	243/40755	0.00137842	0.012515	0.00843619	SESN2/SORBS1/NTN4/OASL/SLC7A7/CNN1/MMP9/ASNS	8
GRAHAM_CML_DIVIDING_VS_NORMAL_QUIESCENT_DN	GRAHAM_CML_DIVIDING_VS_NORMAL_QUIESCENT_DN	5/354	94/40755	0.00140255	0.0127078	0.00856611	BCL11A/CXCL2/TPBG/INHBA/DMD	5
CREIGHTON_ENDOCRINE_THERAPY_RESISTANCE_5	CREIGHTON_ENDOCRINE_THERAPY_RESISTANCE_5	12/354	493/40755	0.00140585	0.0127181	0.00857308	HIP1R/ALDH1A3/NATD1/GATA6/GDF15/MATN3/KLF7/TRIB3/PHLDB2/LFNG/GRB10/LRATD2	12
WALLACE_PROSTATE_CANCER_RACE_UP	WALLACE_PROSTATE_CANCER_RACE_UP	9/354	303/40755	0.00144251	0.01299	0.00875633	RGS16/BCL11B/GPRC5B/SLC7A5/XAF1/CNN1/MMP9/EDNRA/NFIL3	9
FIGUEROA_AML_METHYLATION_CLUSTER_6_UP	FIGUEROA_AML_METHYLATION_CLUSTER_6_UP	6/354	140/40755	0.00145675	0.0130385	0.00878904	ABLIM1/KRT81/GTF2A1/SCG5/ZNF582/TEK	6
SABATES_COLORECTAL_ADENOMA_UP	SABATES_COLORECTAL_ADENOMA_UP	6/354	140/40755	0.00145675	0.0130385	0.00878904	CHAC1/SLC7A5/CXCL2/TGFBI/INHBA/PSAT1	6
GAUSSMANN_MLL_AF4_FUSION_TARGETS_A_DN	GAUSSMANN_MLL_AF4_FUSION_TARGETS_A_DN	5/354	95/40755	0.00147009	0.013118	0.00884264	ATF3/TGFB2/NTN4/SH3BGR/LRATD2	5
DELASERNA_MYOD_TARGETS_DN	DELASERNA_MYOD_TARGETS_DN	4/354	57/40755	0.00153822	0.0135841	0.0091568	DDIT3/VASN/TGFBI/SYNPO	4
TURASHVILI_BREAST_LOBULAR_CARCINOMA_VS_LOBULAR_NORMAL_UP	TURASHVILI_BREAST_LOBULAR_CARCINOMA_VS_LOBULAR_NORMAL_UP	5/354	96/40755	0.00153999	0.0135841	0.0091568	LAMB3/CNN1/THRB/STC2/DMD	5
TONKS_TARGETS_OF_RUNX1_RUNX1T1_FUSION_HSC_DN	TONKS_TARGETS_OF_RUNX1_RUNX1T1_FUSION_HSC_DN	7/354	193/40755	0.00157271	0.0137832	0.00929106	DUSP10/C11orf21/GSE1/SLC7A5/SLC1A4/PLCH1/TGFBI	7
GROSS_ELK3_TARGETS_UP	GROSS_ELK3_TARGETS_UP	3/354	27/40755	0.00162822	0.0141644	0.00954799	AMIGO2/EDN1/ASS1	3
SAKAI_TUMOR_INFILTRATING_MONOCYTES_UP	SAKAI_TUMOR_INFILTRATING_MONOCYTES_UP	3/354	27/40755	0.00162822	0.0141644	0.00954799	CDC42BPA/ITGB3/TGM2	3
AMIT_SERUM_RESPONSE_60_MCF10A	AMIT_SERUM_RESPONSE_60_MCF10A	4/354	58/40755	0.00164098	0.0142543	0.00960862	TUFT1/PTGS2/KLF7/INHBA	4
CREIGHTON_ENDOCRINE_THERAPY_RESISTANCE_4	CREIGHTON_ENDOCRINE_THERAPY_RESISTANCE_4	9/354	309/40755	0.00164921	0.0142982	0.00963822	PDCD4/IGF1R/SLC1A4/ZNF385B/JARID2/TPBG/ZHX2/ASS1/MIR503HG	9
LIU_PROSTATE_CANCER_UP	LIU_PROSTATE_CANCER_UP	5/354	99/40755	0.00176438	0.0144991	0.00977362	SLC43A1/ALDH1A3/MAP2K6/GDF15/MTHFD2	5
BROWNE_HCMV_INFECTION_24HR_UP	BROWNE_HCMV_INFECTION_24HR_UP	6/354	146/40755	0.00180278	0.0144991	0.00977362	PLXNA2/ABLIM1/ALDH1A3/ETV5/CXCL2/ZHX2	6
COLIN_PILOCYTIC_ASTROCYTOMA_VS_GLIOBLASTOMA_DN	COLIN_PILOCYTIC_ASTROCYTOMA_VS_GLIOBLASTOMA_DN	3/354	28/40755	0.00181194	0.0144991	0.00977362	FMOD/TGFBI/SQSTM1	3
DACOSTA_ERCC3_ALLELE_XPCS_VS_TTD_UP	DACOSTA_ERCC3_ALLELE_XPCS_VS_TTD_UP	3/354	28/40755	0.00181194	0.0144991	0.00977362	HOXB5/TGM2/KCNG1	3
DORN_ADENOVIRUS_INFECTION_12HR_UP	DORN_ADENOVIRUS_INFECTION_12HR_UP	3/354	28/40755	0.00181194	0.0144991	0.00977362	PDE2A/SNAI2/TSC22D3	3
BERNARD_PPAPDC1B_TARGETS_DN	BERNARD_PPAPDC1B_TARGETS_DN	4/354	60/40755	0.00186062	0.0144991	0.00977362	MT1X/STC2/FBXO32/TBC1D2	4
LEE_NEURAL_CREST_STEM_CELL_UP	LEE_NEURAL_CREST_STEM_CELL_UP	6/354	147/40755	0.00186602	0.0144991	0.00977362	SORBS1/DACT1/GYPC/EDNRA/TGFBI/SNAI2	6
XU_GH1_AUTOCRINE_TARGETS_UP	XU_GH1_AUTOCRINE_TARGETS_UP	7/354	199/40755	0.00187115	0.0144991	0.00977362	ST6GALNAC3/ELAPOR1/SARS1/PHGDH/SLC43A1/HOXB9/TRPM2	7
PASINI_SUZ12_TARGETS_DN	PASINI_SUZ12_TARGETS_DN	9/354	316/40755	0.00191969	0.0144991	0.00977362	TGFB2/CNN1/KLF7/PHLDB2/SKIL/IGFBP3/GRB10/LRATD2/AIF1L	9
FISCHER_G1_S_CELL_CYCLE	FISCHER_G1_S_CELL_CYCLE	7/354	200/40755	0.00192489	0.0144991	0.00977362	PTGS2/DUSP10/AMIGO2/E2F7/IGF1R/MAP2K6/FOSB	7
DASU_IL6_SIGNALING_UP	DASU_IL6_SIGNALING_UP	4/354	61/40755	0.00197773	0.0148199	0.00998989	COL16A1/IFI30/CEBPB/IL6	4
POMEROY_MEDULLOBLASTOMA_DESMOPLASIC_VS_CLASSIC_DN	POMEROY_MEDULLOBLASTOMA_DESMOPLASIC_VS_CLASSIC_DN	4/354	61/40755	0.00197773	0.0148199	0.00998989	LMO4/LTBP2/SCG5/ALDH1A3	4
BERENJENO_ROCK_SIGNALING_NOT_VIA_RHOA_UP	BERENJENO_ROCK_SIGNALING_NOT_VIA_RHOA_UP	3/354	29/40755	0.0020081	0.0149525	0.0100792	ATF3/TRIB3/CCK	3
PAL_PRMT5_TARGETS_DN	PAL_PRMT5_TARGETS_DN	3/354	29/40755	0.0020081	0.0149525	0.0100792	NUPR1/SERPINE1/VCAM1	3
TAKADA_GASTRIC_CANCER_COPY_NUMBER_DN	TAKADA_GASTRIC_CANCER_COPY_NUMBER_DN	3/354	29/40755	0.0020081	0.0149525	0.0100792	RGS16/VLDLR/TEK	3
FOSTER_KDM1A_TARGETS_DN	FOSTER_KDM1A_TARGETS_DN	7/354	202/40755	0.00203594	0.015147	0.0102104	SLC6A9/DDIT3/WARS1/MTHFD2/TGM2/GTPBP2/TBC1D2	7
HAMAI_APOPTOSIS_VIA_TRAIL_DN	HAMAI_APOPTOSIS_VIA_TRAIL_DN	7/354	203/40755	0.00209329	0.0155345	0.0104715	DHRS2/PCK2/GSE1/HOXB9/GDF15/KCNG1/FBLN1	7
TONKS_TARGETS_OF_RUNX1_RUNX1T1_FUSION_MONOCYTE_UP	TONKS_TARGETS_OF_RUNX1_RUNX1T1_FUSION_MONOCYTE_UP	7/354	203/40755	0.00209329	0.0155345	0.0104715	G0S2/MYRF/MT1X/GDF15/TRIB3/CBS/INHBA	7
MIKKELSEN_IPS_WITH_HCP_H3K27ME3	MIKKELSEN_IPS_WITH_HCP_H3K27ME3	5/354	103/40755	0.00209969	0.0155373	0.0104735	HOXB5/CACNA1G/HOXD4/ACHE/PAPPA	5
TENEDINI_MEGAKARYOCYTE_MARKERS	TENEDINI_MEGAKARYOCYTE_MARKERS	4/354	62/40755	0.00209983	0.0155373	0.0104735	ITGB3/IL11/JARID2/IL6	4
SENESE_HDAC1_TARGETS_UP	SENESE_HDAC1_TARGETS_UP	11/354	451/40755	0.00215914	0.0159162	0.0107289	G0S2/LAMB3/PLAU/SCG5/NPAS2/TGM2/MMP9/SLC7A11/SQSTM1/UPP1/PSAT1	11
CHIARADONNA_NEOPLASTIC_TRANSFORMATION_CDC25_DN	CHIARADONNA_NEOPLASTIC_TRANSFORMATION_CDC25_DN	6/354	152/40755	0.00220779	0.0162207	0.0109341	ARHGEF2/NUPR1/IFI30/TRIB3/ASNS/KLF4	6
SHEPARD_CRASH_AND_BURN_MUTANT_UP	SHEPARD_CRASH_AND_BURN_MUTANT_UP	7/354	205/40755	0.00221174	0.0162362	0.0109446	CTH/PTGS2/ATF3/JDP2/NOG/MMP9/CEBPB	7
BERENJENO_TRANSFORMED_BY_RHOA_FOREVER_DN	BERENJENO_TRANSFORMED_BY_RHOA_FOREVER_DN	3/354	30/40755	0.00221696	0.0162409	0.0109477	PTGS2/ANKRD1/CXCL2	3
DAZARD_UV_RESPONSE_CLUSTER_G2	DAZARD_UV_RESPONSE_CLUSTER_G2	3/354	30/40755	0.00221696	0.0162409	0.0109477	GADD45A/ATF3/CXCL2	3
DORSEY_GAB2_TARGETS	DORSEY_GAB2_TARGETS	3/354	30/40755	0.00221696	0.0162409	0.0109477	ITGB3/SMAD7/SERPINE1	3
BURTON_ADIPOGENESIS_PEAK_AT_0HR	BURTON_ADIPOGENESIS_PEAK_AT_0HR	4/354	63/40755	0.00222703	0.0162473	0.0109521	GADD45A/DDIT3/PCK2/TRIB3	4
LEE_LIVER_CANCER_MYC_DN	LEE_LIVER_CANCER_MYC_DN	4/354	63/40755	0.00222703	0.0162473	0.0109521	RGS16/G0S2/ZC2HC1C/KLF15	4
TURASHVILI_BREAST_DUCTAL_CARCINOMA_VS_DUCTAL_NORMAL_DN	TURASHVILI_BREAST_DUCTAL_CARCINOMA_VS_DUCTAL_NORMAL_DN	7/354	206/40755	0.00227287	0.0165476	0.0111544	LAMB3/ATF3/GABARAPL1/ALDH1A3/CNN1/FOSB/FBXO32	7
TAKEDA_TARGETS_OF_NUP98_HOXA9_FUSION_8D_DN	TAKEDA_TARGETS_OF_NUP98_HOXA9_FUSION_8D_DN	7/354	207/40755	0.00233529	0.0169046	0.0113951	SLC7A7/SPNS3/PID1/MMP9/TGFBI/LFNG/SLC28A3	7
GRAHAM_NORMAL_QUIESCENT_VS_NORMAL_DIVIDING_UP	GRAHAM_NORMAL_QUIESCENT_VS_NORMAL_DIVIDING_UP	4/354	64/40755	0.00235945	0.0170445	0.0114895	PTGS2/CXCL2/TPBG/INHBA	4
LIAN_LIPA_TARGETS_3M	LIAN_LIPA_TARGETS_3M	4/354	64/40755	0.00235945	0.0170445	0.0114895	TNFAIP2/GDF15/HMOX1/MSR1	4
FARMER_BREAST_CANCER_APOCRINE_VS_LUMINAL	FARMER_BREAST_CANCER_APOCRINE_VS_LUMINAL	9/354	327/40755	0.00241523	0.0173694	0.0117085	OASL/IGF1R/ALDH1A3/GPRC5B/MAP2K6/PLCH1/TRPV6/VLDLR/ASS1	9
BURTON_ADIPOGENESIS_1	BURTON_ADIPOGENESIS_1	3/354	31/40755	0.00243882	0.0173835	0.0117179	CEBPB/IL6/NFIL3	3
YAO_TEMPORAL_RESPONSE_TO_PROGESTERONE_CLUSTER_5	YAO_TEMPORAL_RESPONSE_TO_PROGESTERONE_CLUSTER_5	3/354	31/40755	0.00243882	0.0173835	0.0117179	ATF3/KLF4/BEX2	3
ZHU_CMV_ALL_UP	ZHU_CMV_ALL_UP	5/354	107/40755	0.00247923	0.0176289	0.0118833	PTGS2/WARS1/SLC7A5/IL11/IL6	5
LEE_LIVER_CANCER_MYC_TGFA_DN	LEE_LIVER_CANCER_MYC_TGFA_DN	4/354	65/40755	0.00249719	0.0176996	0.011931	RGS16/G0S2/ZC2HC1C/KLF15	4
RUIZ_TNC_TARGETS_UP	RUIZ_TNC_TARGETS_UP	6/354	156/40755	0.00251356	0.0178013	0.0119996	DDIT4/PDCD4/GDF15/KLHL24/EDNRA/VCAM1	6
FOROUTAN_TGFB_EMT_DN	FOROUTAN_TGFB_EMT_DN	5/354	108/40755	0.00258141	0.0182526	0.0123038	ABLIM1/TNFAIP2/ALDH1A3/GSE1/GDF15	5
BROWNE_HCMV_INFECTION_14HR_UP	BROWNE_HCMV_INFECTION_14HR_UP	6/354	157/40755	0.00259473	0.0182871	0.012327	SLC7A5/CEBPG/HMOX1/ETV5/BMP6/TSC22D3	6
JINESH_BLEBBISHIELD_TO_IMMUNE_CELL_FUSION_PBSHMS_UP	JINESH_BLEBBISHIELD_TO_IMMUNE_CELL_FUSION_PBSHMS_UP	10/354	395/40755	0.00259559	0.0182871	0.012327	GADD45A/DUSP10/ANKRD1/ALDH1A3/CDC42EP3/PMEPA1/HMOX1/FBLN1/FBXO32/MIR503HG	10
BHAT_ESR1_TARGETS_NOT_VIA_AKT1_UP	BHAT_ESR1_TARGETS_NOT_VIA_AKT1_UP	7/354	211/40755	0.00259831	0.0182916	0.0123301	DHRS2/GPR68/BCL11B/SLC7A5/SLC1A4/TGM2/STC2	7
MANNE_COVID19_NONICU_VS_HEALTHY_DONOR_PLATELETS_DN	MANNE_COVID19_NONICU_VS_HEALTHY_DONOR_PLATELETS_DN	7/354	211/40755	0.00259831	0.0182916	0.0123301	TGFB2/PID1/PLCH1/TGFBI/SYNPO/PAPPA/DMD	7
FONTAINE_PAPILLARY_THYROID_CARCINOMA_UP	FONTAINE_PAPILLARY_THYROID_CARCINOMA_UP	4/354	66/40755	0.00264034	0.0185285	0.0124898	PDCD4/DPP4/PSAT1/KLF4	4
KYNG_RESPONSE_TO_H2O2	KYNG_RESPONSE_TO_H2O2	4/354	66/40755	0.00264034	0.0185285	0.0124898	GADD45A/ANKRD1/GDF15/HMOX1	4
URS_ADIPOCYTE_DIFFERENTIATION_UP	URS_ADIPOCYTE_DIFFERENTIATION_UP	4/354	66/40755	0.00264034	0.0185285	0.0124898	TNFAIP2/COL7A1/MASP1/ECM2	4
FARDIN_HYPOXIA_11	FARDIN_HYPOXIA_11	3/354	32/40755	0.00267393	0.0185925	0.0125329	DDIT4/IGF1R/IGFBP3	3
GARGALOVIC_RESPONSE_TO_OXIDIZED_PHOSPHOLIPIDS_YELLOW_UP	GARGALOVIC_RESPONSE_TO_OXIDIZED_PHOSPHOLIPIDS_YELLOW_UP	3/354	32/40755	0.00267393	0.0185925	0.0125329	HMOX1/KDM7A/KLF4	3
LI_PROSTATE_CANCER_EPIGENETIC	LI_PROSTATE_CANCER_EPIGENETIC	3/354	32/40755	0.00267393	0.0185925	0.0125329	PTGS2/LAMB3/PLAU	3
MAYBURD_RESPONSE_TO_L663536_UP	MAYBURD_RESPONSE_TO_L663536_UP	3/354	32/40755	0.00267393	0.0185925	0.0125329	SLC1A4/SLC7A11/GARS1	3
SEITZ_NEOPLASTIC_TRANSFORMATION_BY_8P_DELETION_DN	SEITZ_NEOPLASTIC_TRANSFORMATION_BY_8P_DELETION_DN	3/354	32/40755	0.00267393	0.0185925	0.0125329	DDIT4/SCG5/IL11	3
SMID_BREAST_CANCER_RELAPSE_IN_PLEURA_DN	SMID_BREAST_CANCER_RELAPSE_IN_PLEURA_DN	3/354	32/40755	0.00267393	0.0185925	0.0125329	INAVA/CHAC1/PSAT1	3
STAEGE_EWING_FAMILY_TUMOR	STAEGE_EWING_FAMILY_TUMOR	3/354	32/40755	0.00267393	0.0185925	0.0125329	BCL11B/CCK/PAPPA	3
TSAI_RESPONSE_TO_RADIATION_THERAPY	TSAI_RESPONSE_TO_RADIATION_THERAPY	3/354	32/40755	0.00267393	0.0185925	0.0125329	TGFB2/IL6/SERPINE1	3
YANG_BCL3_TARGETS_UP	YANG_BCL3_TARGETS_UP	9/354	333/40755	0.00272547	0.0188786	0.0127257	PDCD4/OASL/ZNF385B/MASP1/TGFBI/EDN1/IL6/SERPINE1/VLDLR	9
TARTE_PLASMA_CELL_VS_PLASMABLAST_UP	TARTE_PLASMA_CELL_VS_PLASMABLAST_UP	10/354	398/40755	0.00273948	0.0189534	0.0127762	FMOD/LTBP2/TNFAIP2/FOSB/MMP9/CBS/DMD/TSC22D3/VCAM1/PSG7	10
BROWNE_INTERFERON_RESPONSIVE_GENES	BROWNE_INTERFERON_RESPONSIVE_GENES	4/354	67/40755	0.00278903	0.019191	0.0129363	OASL/WARS1/XAF1/IFI30	4
VANHARANTA_UTERINE_FIBROID_DN	VANHARANTA_UTERINE_FIBROID_DN	4/354	67/40755	0.00278903	0.019191	0.0129363	ATF3/ABLIM1/SMAD7/KLF4	4
GROSS_HYPOXIA_VIA_HIF1A_DN	GROSS_HYPOXIA_VIA_HIF1A_DN	5/354	110/40755	0.00279487	0.0192237	0.0129584	ANKRD1/CDC42EP3/SKIL/EDN1/KLF4	5
AMIT_SERUM_RESPONSE_40_MCF10A	AMIT_SERUM_RESPONSE_40_MCF10A	3/354	33/40755	0.00292256	0.0199083	0.0134199	ATF3/FOSB/CXCL2	3
FRIDMAN_IMMORTALIZATION_DN	FRIDMAN_IMMORTALIZATION_DN	3/354	33/40755	0.00292256	0.0199083	0.0134199	ALDH1A3/IGFBP3/SERPINE1	3
VERHAAK_GLIOBLASTOMA_CLASSICAL	VERHAAK_GLIOBLASTOMA_CLASSICAL	6/354	161/40755	0.00293925	0.0199912	0.0134758	SLC6A9/ARNTL/ADGRG1/GRIK5/ZNF419/LFNG	6
JINESH_BLEBBISHIELD_TO_IMMUNE_CELL_FUSION_PBSHMS_DN	JINESH_BLEBBISHIELD_TO_IMMUNE_CELL_FUSION_PBSHMS_DN	10/354	402/40755	0.00294119	0.0199967	0.0134795	LMO4/PHGDH/ANXA8/DDIT4/TNFAIP2/XAF1/BCL11A/KCNG1/ETV5/ASS1	10
BLANCO_MELO_BETA_INTERFERON_TREATED_BRONCHIAL_EPITHELIAL_CELLS_DN	BLANCO_MELO_BETA_INTERFERON_TREATED_BRONCHIAL_EPITHELIAL_CELLS_DN	7/354	216/40755	0.00295842	0.0200907	0.0135428	SYTL1/ADAMTSL4/RCOR2/MYZAP/SBSN/TMEM184A/AIF1L	7
KIM_WT1_TARGETS_UP	KIM_WT1_TARGETS_UP	7/354	216/40755	0.00295842	0.0200907	0.0135428	LAMB3/IL11/TPBG/INHBA/GRB10/SERPINE1/SNAI2	7
FIGUEROA_AML_METHYLATION_CLUSTER_4_UP	FIGUEROA_AML_METHYLATION_CLUSTER_4_UP	5/354	112/40755	0.00302082	0.0204516	0.0137861	ABLIM1/KRT81/GTF2A1/SCG5/ZNF582	5
KIM_WT1_TARGETS_12HR_DN	KIM_WT1_TARGETS_12HR_DN	7/354	217/40755	0.00303481	0.020507	0.0138235	TUFT1/AMIGO2/SCG5/SMAD7/ASB1/PMEPA1/INHBA	7
RUTELLA_RESPONSE_TO_CSF2RB_AND_IL4_UP	RUTELLA_RESPONSE_TO_CSF2RB_AND_IL4_UP	9/354	341/40755	0.00318728	0.0213658	0.0144023	LTBP2/SLC1A4/TGM2/MMP9/SLC7A11/SQSTM1/INHBA/SERPINE1/ZHX2	9
KUMAR_TARGETS_OF_MLL_AF9_FUSION	KUMAR_TARGETS_OF_MLL_AF9_FUSION	10/354	407/40755	0.00320981	0.0214923	0.0144877	ZNF362/ABLIM1/ARNTL/MOCOS/MMP9/SH3BGR/GTPBP2/INHBA/UPP1/VCAM1	10
REN_ALVEOLAR_RHABDOMYOSARCOMA_DN	REN_ALVEOLAR_RHABDOMYOSARCOMA_DN	10/354	407/40755	0.00320981	0.0214923	0.0144877	NGF/PLAU/GABARAPL1/FBLN5/SMAD7/SERPINE2/TGFBI/TPBG/INHBA/IGFBP3	10
LIU_CMYB_TARGETS_UP	LIU_CMYB_TARGETS_UP	6/354	164/40755	0.00321926	0.0215393	0.0145193	PDCD4/DHRS2/MT1X/SLC1A4/TGFBI/ASS1	6
BERENJENO_TRANSFORMED_BY_RHOA_REVERSIBLY_UP	BERENJENO_TRANSFORMED_BY_RHOA_REVERSIBLY_UP	2/354	10/40755	0.00323314	0.0215425	0.0145215	MT1X/SQSTM1	2
MAINA_VHL_TARGETS_UP	MAINA_VHL_TARGETS_UP	2/354	10/40755	0.00323314	0.0215425	0.0145215	ADGRG1/CNN1	2
MARSHALL_VIRAL_INFECTION_RESPONSE_UP	MARSHALL_VIRAL_INFECTION_RESPONSE_UP	2/354	10/40755	0.00323314	0.0215425	0.0145215	DDIT4/ADGRG1	2
GOTZMANN_EPITHELIAL_TO_MESENCHYMAL_TRANSITION_UP	GOTZMANN_EPITHELIAL_TO_MESENCHYMAL_TRANSITION_UP	4/354	70/40755	0.00326928	0.0216933	0.0146231	FBLN2/EDN1/INHBA/SERPINE1	4
HOSHIDA_LIVER_CANCER_LATE_RECURRENCE_DN	HOSHIDA_LIVER_CANCER_LATE_RECURRENCE_DN	4/354	70/40755	0.00326928	0.0216933	0.0146231	PHGDH/DHRS2/THRB/TEK	4
TURASHVILI_BREAST_LOBULAR_CARCINOMA_VS_DUCTAL_NORMAL_UP	TURASHVILI_BREAST_LOBULAR_CARCINOMA_VS_DUCTAL_NORMAL_UP	4/354	70/40755	0.00326928	0.0216933	0.0146231	LRRC15/EDNRA/COL12A1/INHBA	4
MULLIGHAN_MLL_SIGNATURE_2_DN	MULLIGHAN_MLL_SIGNATURE_2_DN	8/354	280/40755	0.00330827	0.0219109	0.0147698	PDCD4/MYRF/BCAT1/HIP1R/SERPINE2/CXCL2/TMEM268/ASS1	8
YAGI_AML_WITH_11Q23_REARRANGED	YAGI_AML_WITH_11Q23_REARRANGED	9/354	345/40755	0.0034402	0.0226296	0.0152542	CARS1/GPR68/WARS1/CEBPG/SLC1A4/GYPC/DPP4/ZHX2/PCYT1B	9
DER_IFN_GAMMA_RESPONSE_UP	DER_IFN_GAMMA_RESPONSE_UP	4/354	71/40755	0.0034411	0.0226296	0.0152542	COL16A1/IFI30/BBC3/IL6	4
GU_PDEF_TARGETS_UP	GU_PDEF_TARGETS_UP	4/354	71/40755	0.0034411	0.0226296	0.0152542	COL16A1/TGFBI/SERPINE1/SNAI2	4
ABE_VEGFA_TARGETS_2HR	ABE_VEGFA_TARGETS_2HR	3/354	35/40755	0.00346133	0.0226866	0.0152927	PTGS2/CARS1/UPP1	3
ACOSTA_PROLIFERATION_INDEPENDENT_MYC_TARGETS_DN	ACOSTA_PROLIFERATION_INDEPENDENT_MYC_TARGETS_DN	5/354	116/40755	0.00351179	0.0229918	0.0154984	ADAMTSL4/ARHGEF2/C11orf21/MIA2/ADGRG1	5
LENAOUR_DENDRITIC_CELL_MATURATION_UP	LENAOUR_DENDRITIC_CELL_MATURATION_UP	5/354	116/40755	0.00351179	0.0229918	0.0154984	GDF15/DPP4/TGM2/CBS/INHBA	5
TURASHVILI_BREAST_DUCTAL_CARCINOMA_VS_LOBULAR_NORMAL_DN	TURASHVILI_BREAST_DUCTAL_CARCINOMA_VS_LOBULAR_NORMAL_DN	4/354	72/40755	0.00361895	0.0235798	0.0158948	ATF3/SORBS1/CNN1/FOSB	4
SANSOM_APC_TARGETS_REQUIRE_MYC	SANSOM_APC_TARGETS_REQUIRE_MYC	7/354	225/40755	0.00370153	0.0240382	0.0162038	SYTL1/PHGDH/CDC42BPA/BCL11B/BCL11A/SLC1A4/LFNG	7
HU_GENOTOXIC_DAMAGE_24HR	HU_GENOTOXIC_DAMAGE_24HR	3/354	36/40755	0.00375193	0.0241966	0.0163106	SLC7A5/SLC1A4/MTHFD2	3
SAKAI_CHRONIC_HEPATITIS_VS_LIVER_CANCER_DN	SAKAI_CHRONIC_HEPATITIS_VS_LIVER_CANCER_DN	3/354	36/40755	0.00375193	0.0241966	0.0163106	IGF1R/CEBPB/ACHE	3
FIGUEROA_AML_METHYLATION_CLUSTER_7_UP	FIGUEROA_AML_METHYLATION_CLUSTER_7_UP	5/354	118/40755	0.00377764	0.0243486	0.016413	ABLIM1/KRT81/SCG5/ZNF582/THRB	5
CHESLER_BRAIN_QTL_CIS	CHESLER_BRAIN_QTL_CIS	4/354	73/40755	0.00380295	0.0244454	0.0164782	RGS16/KCNH1/SCG5/TPBG	4
FURUKAWA_DUSP6_TARGETS_PCI35_UP	FURUKAWA_DUSP6_TARGETS_PCI35_UP	4/354	73/40755	0.00380295	0.0244454	0.0164782	TGFB2/IFI30/HMOX1/PSG1	4
HOSHIDA_LIVER_CANCER_SURVIVAL_UP	HOSHIDA_LIVER_CANCER_SURVIVAL_UP	4/354	73/40755	0.00380295	0.0244454	0.0164782	COL16A1/ABLIM1/IFI30/PRKG2	4
SHETH_LIVER_CANCER_VS_TXNIP_LOSS_PAM4	SHETH_LIVER_CANCER_VS_TXNIP_LOSS_PAM4	8/354	287/40755	0.0038373	0.0245923	0.0165773	CTH/GABARAPL1/ZNF419/SERPINE2/CBS/MASP1/EDNRA/TGFBI	8
CHIANG_LIVER_CANCER_SUBCLASS_CTNNB1_DN	CHIANG_LIVER_CANCER_SUBCLASS_CTNNB1_DN	6/354	170/40755	0.00383833	0.0245923	0.0165773	AMIGO2/INHBE/GATA6/SERPINE2/MMP9/SERPINE1	6
FIGUEROA_AML_METHYLATION_CLUSTER_3_UP	FIGUEROA_AML_METHYLATION_CLUSTER_3_UP	6/354	170/40755	0.00383833	0.0245923	0.0165773	ABLIM1/KRT81/GTF2A1/SCG5/ZNF582/TEK	6
DORN_ADENOVIRUS_INFECTION_32HR_UP	DORN_ADENOVIRUS_INFECTION_32HR_UP	2/354	11/40755	0.003929	0.0248579	0.0167563	PDE2A/TSC22D3	2
GENTILE_UV_HIGH_DOSE_DN	GENTILE_UV_HIGH_DOSE_DN	8/354	289/40755	0.00399984	0.0252283	0.017006	GADD45A/ATF3/DDIT4/NUPR1/SMAD7/IL11/NFIL3/TSC22D3	8
GAUSSMANN_MLL_AF4_FUSION_TARGETS_F_DN	GAUSSMANN_MLL_AF4_FUSION_TARGETS_F_DN	3/354	37/40755	0.00405698	0.0254781	0.0171744	GADD45A/CTH/ALDH1L2	3
MATTIOLI_MULTIPLE_MYELOMA_WITH_14Q32_TRANSLOCATIONS	MATTIOLI_MULTIPLE_MYELOMA_WITH_14Q32_TRANSLOCATIONS	3/354	37/40755	0.00405698	0.0254781	0.0171744	ABLIM1/GYPC/KLF4	3
MOOTHA_PGC	MOOTHA_PGC	10/354	421/40755	0.00406705	0.0254941	0.0171852	DDIT4/GABARAPL1/GDF15/MTHFD2/SH3BGR/COL7A1/EDNRA/GTPBP2/INHBA/UPP1	10
KONDO_EZH2_TARGETS	KONDO_EZH2_TARGETS	7/354	229/40755	0.00407397	0.0255284	0.0172083	NEGR1/NTN4/MATN3/NPAS2/EDN1/IGFBP3/SERPINE1	7
CASORELLI_ACUTE_PROMYELOCYTIC_LEUKEMIA_UP	CASORELLI_ACUTE_PROMYELOCYTIC_LEUKEMIA_UP	6/354	173/40755	0.00417901	0.0260757	0.0175772	ANXA8/BCL11B/FOSB/TPBG/NFIL3/TSC22D3	6
DACOSTA_UV_RESPONSE_VIA_ERCC3_COMMON_UP	DACOSTA_UV_RESPONSE_VIA_ERCC3_COMMON_UP	4/354	75/40755	0.00418974	0.026115	0.0176037	ATF3/GABARAPL1/GPRC5B/TPBG	4
CERVERA_SDHB_TARGETS_1_UP	CERVERA_SDHB_TARGETS_1_UP	5/354	121/40755	0.00420299	0.0261514	0.0176283	RIMKLA/GPR68/SERPINE2/EDN1/INHBA	5
IVANOVA_HEMATOPOIESIS_MATURE_CELL	IVANOVA_HEMATOPOIESIS_MATURE_CELL	8/354	292/40755	0.00425355	0.0264288	0.0178152	GADD45A/TCP11L2/GTF2A1/CDC42EP3/MTHFD2/GTPBP2/ASNS/KDM7A	8
LEE_NEURAL_CREST_STEM_CELL_DN	LEE_NEURAL_CREST_STEM_CELL_DN	5/354	122/40755	0.00435206	0.0269368	0.0181576	GDF15/SLC1A4/ETV5/IGFBP3/DMD	5
FONTAINE_THYROID_TUMOR_UNCERTAIN_MALIGNANCY_UP	FONTAINE_THYROID_TUMOR_UNCERTAIN_MALIGNANCY_UP	3/354	38/40755	0.00437668	0.0269758	0.018184	PDCD4/GRB10/PSAT1	3
BRUECKNER_TARGETS_OF_MIRLET7A3_DN	BRUECKNER_TARGETS_OF_MIRLET7A3_DN	4/354	76/40755	0.00439273	0.0270276	0.0182189	TGFB2/GPRC5B/MT1X/PMEPA1	4
RHEIN_ALL_GLUCOCORTICOID_THERAPY_UP	RHEIN_ALL_GLUCOCORTICOID_THERAPY_UP	4/354	76/40755	0.00439273	0.0270276	0.0182189	G0S2/GABARAPL1/SLC7A5/CEBPB	4
MILI_PSEUDOPODIA_CHEMOTAXIS_DN	MILI_PSEUDOPODIA_CHEMOTAXIS_DN	10/354	428/40755	0.00455868	0.027932	0.0188285	COL16A1/ADAMTSL4/IGF1R/VASN/GPRC5B/FOSB/SLC1A4/FBLN2/TPBG/SERPINE1	10
FRIDMAN_SENESCENCE_UP	FRIDMAN_SENESCENCE_UP	4/354	77/40755	0.00460224	0.0281696	0.0189887	TNFAIP2/ALDH1A3/IGFBP3/SERPINE1	4
HAHTOLA_MYCOSIS_FUNGOIDES_SKIN_UP	HAHTOLA_MYCOSIS_FUNGOIDES_SKIN_UP	6/354	177/40755	0.00466737	0.0284765	0.0191956	PDCD4/FBLN1/LRRC15/IGFBP3/TSC22D3/VCAM1	6
DORN_ADENOVIRUS_INFECTION_24HR_UP	DORN_ADENOVIRUS_INFECTION_24HR_UP	2/354	12/40755	0.00468782	0.0284765	0.0191956	PDE2A/TSC22D3	2
FIGUEROA_AML_METHYLATION_CLUSTER_5_UP	FIGUEROA_AML_METHYLATION_CLUSTER_5_UP	2/354	12/40755	0.00468782	0.0284765	0.0191956	KRT81/GTF2A1	2
FUJIWARA_PARK2_HEPATOCYTE_PROLIFERATION_UP	FUJIWARA_PARK2_HEPATOCYTE_PROLIFERATION_UP	2/354	12/40755	0.00468782	0.0284765	0.0191956	CXCL2/ASNS	2
MOROSETTI_FACIOSCAPULOHUMERAL_MUSCULAR_DISTROPHY_DN	MOROSETTI_FACIOSCAPULOHUMERAL_MUSCULAR_DISTROPHY_DN	2/354	12/40755	0.00468782	0.0284765	0.0191956	CDC42EP3/ASS1	2
DORN_ADENOVIRUS_INFECTION_48HR_DN	DORN_ADENOVIRUS_INFECTION_48HR_DN	3/354	39/40755	0.00471123	0.0285402	0.0192385	COL7A1/IL6/SNAI2	3
GEISS_RESPONSE_TO_DSRNA_UP	GEISS_RESPONSE_TO_DSRNA_UP	3/354	39/40755	0.00471123	0.0285402	0.0192385	ATF3/TNFAIP2/KLF4	3
NEWMAN_ERCC6_TARGETS_DN	NEWMAN_ERCC6_TARGETS_DN	3/354	39/40755	0.00471123	0.0285402	0.0192385	NGF/KRT34/SERPINE1	3
MARTORIATI_MDM4_TARGETS_NEUROEPITHELIUM_UP	MARTORIATI_MDM4_TARGETS_NEUROEPITHELIUM_UP	6/354	178/40755	0.00479576	0.0289828	0.0195368	SESN2/DDIT4/MT1X/SERPINE2/SALL4/BEX2	6
TAKEDA_TARGETS_OF_NUP98_HOXA9_FUSION_16D_UP	TAKEDA_TARGETS_OF_NUP98_HOXA9_FUSION_16D_UP	6/354	178/40755	0.00479576	0.0289828	0.0195368	NEGR1/PTGS2/OASL/XAF1/CDC42EP3/TSLP	6
GUO_HEX_TARGETS_UP	GUO_HEX_TARGETS_UP	4/354	78/40755	0.00481837	0.0290797	0.0196022	IGF1R/GRIK5/KLF7/FBLN2	4
BOCHKIS_FOXA2_TARGETS	BOCHKIS_FOXA2_TARGETS	10/354	433/40755	0.00493762	0.0297283	0.0200394	CTH/GABARAPL1/INHBE/TCP11L2/MIA2/MT1X/KLF15/CXCL2/IL6/RENBP	10
CHIANG_LIVER_CANCER_SUBCLASS_POLYSOMY7_UP	CHIANG_LIVER_CANCER_SUBCLASS_POLYSOMY7_UP	4/354	79/40755	0.00504121	0.0302798	0.0204112	LAMB3/CHAC1/TUBE1/TMEM139	4
MEISSNER_NPC_HCP_WITH_H3K27ME3	MEISSNER_NPC_HCP_WITH_H3K27ME3	4/354	79/40755	0.00504121	0.0302798	0.0204112	PRKCZ/POU2F3/HOXB5/HOXB9	4
BROWNE_HCMV_INFECTION_48HR_UP	BROWNE_HCMV_INFECTION_48HR_UP	6/354	180/40755	0.00506028	0.0302844	0.0204143	CTH/RGS16/ATF3/IFI30/SKIL/BMP6	6
ALFANO_MYC_TARGETS	ALFANO_MYC_TARGETS	7/354	239/40755	0.00512913	0.030631	0.0206479	CTH/TGFB2/PLAU/NPAS1/CDC42EP3/TGM2/PCYT1B	7
KIM_WT1_TARGETS_8HR_DN	KIM_WT1_TARGETS_8HR_DN	5/354	127/40755	0.00515438	0.0307506	0.0207285	TUFT1/TGFB2/AMIGO2/DACT1/MSR1	5
VECCHI_GASTRIC_CANCER_EARLY_UP	VECCHI_GASTRIC_CANCER_EARLY_UP	10/354	436/40755	0.00517659	0.0308623	0.0208038	KIF26B/E2F7/GDF15/PMEPA1/COL7A1/INHBA/UPP1/FBXO32/SLC28A3/ASS1	10
ROSS_AML_WITH_PML_RARA_FUSION	ROSS_AML_WITH_PML_RARA_FUSION	4/354	80/40755	0.00527086	0.0313503	0.0211327	ANXA8/SLC1A4/GRB10/ASNS	4
IZADPANAH_STEM_CELL_ADIPOSE_VS_BONE_UP	IZADPANAH_STEM_CELL_ADIPOSE_VS_BONE_UP	5/354	128/40755	0.00532658	0.0316178	0.0213131	MT1X/HECW2/HMOX1/SLC7A11/UPP1	5
MCBRYAN_PUBERTAL_BREAST_3_4WK_DN	MCBRYAN_PUBERTAL_BREAST_3_4WK_DN	3/354	41/40755	0.00542564	0.0320766	0.0216224	CTH/PHGDH/IGFBP3	3
KAYO_AGING_MUSCLE_UP	KAYO_AGING_MUSCLE_UP	7/354	242/40755	0.00548245	0.0322152	0.0217157	LTBP2/ITGB3/CBS/INHBA/ASNS/SERPINE1/PSG7	7
WANG_RESPONSE_TO_GSK3_INHIBITOR_SB216763_DN	WANG_RESPONSE_TO_GSK3_INHIBITOR_SB216763_DN	9/354	371/40755	0.00549161	0.0322152	0.0217157	PDCD4/E2F7/ALDH1A3/GPT2/SLC7A5/CDC42EP3/SLC1A4/ETV5/PSAT1	9
YAGI_AML_WITH_T_8_21_TRANSLOCATION	YAGI_AML_WITH_T_8_21_TRANSLOCATION	9/354	371/40755	0.00549161	0.0322152	0.0217157	MYRF/FBLN5/TNFAIP2/NUPR1/SLC1A4/GYPC/SERPINE2/VLDLR/TEK	9
RAY_ALZHEIMERS_DISEASE	RAY_ALZHEIMERS_DISEASE	2/354	13/40755	0.00550847	0.0322152	0.0217157	IL11/GDNF	2
WU_HBX_TARGETS_3_DN	WU_HBX_TARGETS_3_DN	2/354	13/40755	0.00550847	0.0322152	0.0217157	GSTA4/IL6	2
XU_HGF_TARGETS_INDUCED_BY_AKT1_48HR_UP	XU_HGF_TARGETS_INDUCED_BY_AKT1_48HR_UP	2/354	13/40755	0.00550847	0.0322152	0.0217157	LTBP2/TGM2	2
GRYDER_PAX3FOXO1_TOP_ENHANCERS	GRYDER_PAX3FOXO1_TOP_ENHANCERS	10/354	441/40755	0.00559493	0.0326947	0.022039	SARS1/LAMB3/PLXNA2/ATF3/ALDH1A3/GSE1/CDC42EP3/JARID2/GRB10/ASS1	10
FOROUTAN_PRODRANK_TGFB_EMT_DN	FOROUTAN_PRODRANK_TGFB_EMT_DN	4/354	82/40755	0.00575092	0.0334075	0.0225195	ABLIM1/TNFAIP2/GSE1/GDF15	4
VANDESLUIS_COMMD1_TARGETS_GROUP_3_UP	VANDESLUIS_COMMD1_TARGETS_GROUP_3_UP	4/354	82/40755	0.00575092	0.0334075	0.0225195	ETV5/UPP1/BEX2/RENBP	4
CHEN_LVAD_SUPPORT_OF_FAILING_HEART_DN	CHEN_LVAD_SUPPORT_OF_FAILING_HEART_DN	3/354	42/40755	0.00580587	0.0335722	0.0226305	G0S2/PLAU/TGFBI	3
DORN_ADENOVIRUS_INFECTION_24HR_DN	DORN_ADENOVIRUS_INFECTION_24HR_DN	3/354	42/40755	0.00580587	0.0335722	0.0226305	COL7A1/IL6/SNAI2	3
BROWN_MYELOID_CELL_DEVELOPMENT_DN	BROWN_MYELOID_CELL_DEVELOPMENT_DN	5/354	131/40755	0.00586754	0.0338624	0.0228261	RCOR2/ADGRG1/SLC7A5/STC2/PSAT1	5
PETROVA_ENDOTHELIUM_LYMPHATIC_VS_BLOOD_UP	PETROVA_ENDOTHELIUM_LYMPHATIC_VS_BLOOD_UP	5/354	131/40755	0.00586754	0.0338624	0.0228261	PRKCZ/RGS16/DYRK3/UNC5B/GPRC5B	5
CHIARADONNA_NEOPLASTIC_TRANSFORMATION_KRAS_UP	CHIARADONNA_NEOPLASTIC_TRANSFORMATION_KRAS_UP	5/354	132/40755	0.00605615	0.0347354	0.0234146	RGS16/TNFAIP2/GDNF/TPBG/VCAM1	5
AMIT_EGF_RESPONSE_480_MCF10A	AMIT_EGF_RESPONSE_480_MCF10A	3/354	43/40755	0.00620166	0.0353977	0.0238611	SCG5/TRIB3/GRB10	3
COWLING_MYCN_TARGETS	COWLING_MYCN_TARGETS	3/354	43/40755	0.00620166	0.0353977	0.0238611	FBLN5/ALPK2/CNN1	3
JACKSON_DNMT1_TARGETS_UP	JACKSON_DNMT1_TARGETS_UP	4/354	84/40755	0.00625928	0.0355887	0.0239898	RGS16/PTGS2/CXCL2/KLF4	4
LEIN_MIDBRAIN_MARKERS	LEIN_MIDBRAIN_MARKERS	4/354	84/40755	0.00625928	0.0355887	0.0239898	BCAT1/AMIGO2/PANX2/TSC22D3	4
DARWICHE_SKIN_TUMOR_PROMOTER_DN	DARWICHE_SKIN_TUMOR_PROMOTER_DN	6/354	189/40755	0.00638472	0.0360067	0.0242716	ELAPOR1/INAVA/BEST1/PMEPA1/RTN4R/ASNS	6
BLANCO_MELO_COVID19_SARS_COV_2_LOW_MOI_INFECTION_A594_ACE2_EXPRESSING_CELLS_DN	BLANCO_MELO_COVID19_SARS_COV_2_LOW_MOI_INFECTION_A594_ACE2_EXPRESSING_CELLS_DN	2/354	14/40755	0.00638984	0.0360067	0.0242716	ALDH1L2/DPP4	2
CASTELLANO_NRAS_TARGETS_DN	CASTELLANO_NRAS_TARGETS_DN	2/354	14/40755	0.00638984	0.0360067	0.0242716	ANKRD1/FBLN2	2
DORN_ADENOVIRUS_INFECTION_48HR_UP	DORN_ADENOVIRUS_INFECTION_48HR_UP	2/354	14/40755	0.00638984	0.0360067	0.0242716	PDE2A/TSC22D3	2
DACOSTA_UV_RESPONSE_VIA_ERCC3_XPCS_DN	DACOSTA_UV_RESPONSE_VIA_ERCC3_XPCS_DN	4/354	85/40755	0.00652428	0.036601	0.0246721	IGF1R/GSE1/IL6/VLDLR	4
LIU_TARGETS_OF_VMYB_VS_CMYB_DN	LIU_TARGETS_OF_VMYB_VS_CMYB_DN	3/354	44/40755	0.00661318	0.0368774	0.0248585	PXK/IL6/TSC22D3	3
MARTIN_NFKB_TARGETS_UP	MARTIN_NFKB_TARGETS_UP	3/354	44/40755	0.00661318	0.0368774	0.0248585	CXCL2/TRPV6/VCAM1	3
PARENT_MTOR_SIGNALING_DN	PARENT_MTOR_SIGNALING_DN	3/354	44/40755	0.00661318	0.0368774	0.0248585	RGS16/CNN1/NRCAM	3
YEGNASUBRAMANIAN_PROSTATE_CANCER	YEGNASUBRAMANIAN_PROSTATE_CANCER	5/354	135/40755	0.00664749	0.0369754	0.0249245	CTH/SLC43A1/KRT81/DHRS2/MIA2	5
COATES_MACROPHAGE_M1_VS_M2_UP	COATES_MACROPHAGE_M1_VS_M2_UP	4/354	86/40755	0.00679661	0.0377217	0.0254276	SLC7A7/TGFBI/NRCAM/MSR1	4
HILLION_HMGA1B_TARGETS	HILLION_HMGA1B_TARGETS	4/354	86/40755	0.00679661	0.0377217	0.0254276	NGF/UNC5B/CXCL2/ACHE	4
HELLER_HDAC_TARGETS_UP	HELLER_HDAC_TARGETS_UP	8/354	317/40755	0.00687934	0.038133	0.0257048	TUFT1/SORBS1/MYRF/DHRS2/MT1X/CACNA1G/KLHL24/ANKRD6	8
CHIBA_RESPONSE_TO_TSA	CHIBA_RESPONSE_TO_TSA	3/354	45/40755	0.00704058	0.0387738	0.0261368	DHRS2/TGM2/SQSTM1	3
LI_INDUCED_T_TO_NATURAL_KILLER_DN	LI_INDUCED_T_TO_NATURAL_KILLER_DN	5/354	137/40755	0.00706348	0.0387738	0.0261368	RPS6KL1/BCL11B/IGF1R/DPP4/KLHL24	5
KAYO_CALORIE_RESTRICTION_MUSCLE_DN	KAYO_CALORIE_RESTRICTION_MUSCLE_DN	4/354	87/40755	0.00707636	0.0387738	0.0261368	G0S2/BMP6/ACHE/VLDLR	4
LEE_TARGETS_OF_PTCH1_AND_SUFU_DN	LEE_TARGETS_OF_PTCH1_AND_SUFU_DN	4/354	87/40755	0.00707636	0.0387738	0.0261368	ABLIM1/CEND1/CACNA1G/MASP1	4
MARTIN_VIRAL_GPCR_SIGNALING_UP	MARTIN_VIRAL_GPCR_SIGNALING_UP	4/354	87/40755	0.00707636	0.0387738	0.0261368	NEGR1/CXCL2/TRPV6/VCAM1	4
QI_PLASMACYTOMA_UP	QI_PLASMACYTOMA_UP	7/354	254/40755	0.0070805	0.0387738	0.0261368	RGS16/ANKRD1/TNFAIP2/ITGB3/CDC42EP3/DPP4/TGM2	7
YAGI_AML_FAB_MARKERS	YAGI_AML_FAB_MARKERS	6/354	194/40755	0.00722091	0.0392677	0.0264697	CDC42BPA/TNFAIP2/ITGB3/IFI30/SERPINE2/TGM2	6
MEBARKI_HCC_PROGENITOR_FZD8CRD_DN	MEBARKI_HCC_PROGENITOR_FZD8CRD_DN	10/354	459/40755	0.00732367	0.0392677	0.0264697	SORBS1/SPX/HIP1R/MIA2/XAF1/ANKRD24/DPP4/COL7A1/ZBED3-AS1/DIPK1B	10
HOLLERN_MICROACINAR_BREAST_TUMOR_DN	HOLLERN_MICROACINAR_BREAST_TUMOR_DN	2/354	15/40755	0.00733079	0.0392677	0.0264697	TNFAIP2/SYNPO	2
TSUNODA_CISPLATIN_RESISTANCE_UP	TSUNODA_CISPLATIN_RESISTANCE_UP	2/354	15/40755	0.00733079	0.0392677	0.0264697	G0S2/PLAU	2
VANDESLUIS_COMMD1_TARGETS_GROUP_2_UP	VANDESLUIS_COMMD1_TARGETS_GROUP_2_UP	2/354	15/40755	0.00733079	0.0392677	0.0264697	NDUFA4L2/STC2	2
ZHENG_RESPONSE_TO_ARSENITE_UP	ZHENG_RESPONSE_TO_ARSENITE_UP	2/354	15/40755	0.00733079	0.0392677	0.0264697	MT1X/HMOX1	2
MEBARKI_HCC_PROGENITOR_WNT_UP_CTNNB1_DEPENDENT	MEBARKI_HCC_PROGENITOR_WNT_UP_CTNNB1_DEPENDENT	4/354	88/40755	0.00736361	0.0392677	0.0264697	DACT1/NOG/LFNG/SERPINE1	4
MOREAUX_B_LYMPHOCYTE_MATURATION_BY_TACI_UP	MOREAUX_B_LYMPHOCYTE_MATURATION_BY_TACI_UP	4/354	88/40755	0.00736361	0.0392677	0.0264697	FMOD/DDIT3/MYZAP/GSTA4	4
BEGUM_TARGETS_OF_PAX3_FOXO1_FUSION_DN	BEGUM_TARGETS_OF_PAX3_FOXO1_FUSION_DN	3/354	46/40755	0.00748401	0.0392677	0.0264697	IL11/KCNG1/SERPINE1	3
STOSSI_RESPONSE_TO_ESTRADIOL	STOSSI_RESPONSE_TO_ESTRADIOL	3/354	46/40755	0.00748401	0.0392677	0.0264697	PTGS2/SKIL/BMP6	3
NAKAYAMA_SOFT_TISSUE_TUMORS_PCA2_UP	NAKAYAMA_SOFT_TISSUE_TUMORS_PCA2_UP	4/354	89/40755	0.00765843	0.0392677	0.0264697	SCG5/SLC7A5/TPBG/INHBA	4
XU_HGF_TARGETS_REPRESSED_BY_AKT1_DN	XU_HGF_TARGETS_REPRESSED_BY_AKT1_DN	4/354	89/40755	0.00765843	0.0392677	0.0264697	FMOD/ZNF419/MMP9/PSG1	4
DELACROIX_RAR_TARGETS_UP	DELACROIX_RAR_TARGETS_UP	3/354	47/40755	0.00794359	0.0392677	0.0264697	NUPR1/CEBPB/SKIL	3
MEBARKI_HCC_PROGENITOR_WNT_UP_CTNNB1_DEPENDENT_BLOCKED_BY_FZD8CRD	MEBARKI_HCC_PROGENITOR_WNT_UP_CTNNB1_DEPENDENT_BLOCKED_BY_FZD8CRD	3/354	47/40755	0.00794359	0.0392677	0.0264697	NOG/LFNG/SERPINE1	3
CHIARADONNA_NEOPLASTIC_TRANSFORMATION_KRAS_DN	CHIARADONNA_NEOPLASTIC_TRANSFORMATION_KRAS_DN	5/354	141/40755	0.00794936	0.0392677	0.0264697	ATF3/ABLIM1/NUPR1/IFI30/GRB10	5
DELACROIX_RAR_BOUND_ES	DELACROIX_RAR_BOUND_ES	10/354	467/40755	0.00821317	0.0392677	0.0264697	DYRK3/G0S2/ATF3/POU2F3/NDUFA4L2/DDIT3/GSE1/SKIL/UPP1/MAFA	10
TURASHVILI_BREAST_LOBULAR_CARCINOMA_VS_DUCTAL_NORMAL_DN	TURASHVILI_BREAST_LOBULAR_CARCINOMA_VS_DUCTAL_NORMAL_DN	4/354	91/40755	0.00827114	0.0392677	0.0264697	LAMB3/CNN1/STC2/DMD	4
RICKMAN_METASTASIS_DN	RICKMAN_METASTASIS_DN	7/354	262/40755	0.00832253	0.0392677	0.0264697	TUFT1/ADAMTSL4/PTGS2/ANXA8/NDUFA4L2/ALS2CL/TBC1D2	7
EBAUER_TARGETS_OF_PAX3_FOXO1_FUSION_UP	EBAUER_TARGETS_OF_PAX3_FOXO1_FUSION_UP	6/354	200/40755	0.00832555	0.0392677	0.0264697	COL16A1/BCAN/TNFAIP2/TGM2/MRAS/ACHE	6
KRIEG_KDM3A_TARGETS_NOT_HYPOXIA	KRIEG_KDM3A_TARGETS_NOT_HYPOXIA	6/354	200/40755	0.00832555	0.0392677	0.0264697	ALDH1A3/NUPR1/THRB/UPP1/ASNS/VCAM1	6
DASU_IL6_SIGNALING_SCAR_DN	DASU_IL6_SIGNALING_SCAR_DN	2/354	16/40755	0.00833025	0.0392677	0.0264697	HMOX1/SERPINE1	2
LEE_LIVER_CANCER_HEPATOBLAST	LEE_LIVER_CANCER_HEPATOBLAST	2/354	16/40755	0.00833025	0.0392677	0.0264697	PTGS2/IL6	2
VETTER_TARGETS_OF_PRKCA_AND_ETS1_UP	VETTER_TARGETS_OF_PRKCA_AND_ETS1_UP	2/354	16/40755	0.00833025	0.0392677	0.0264697	TGFB2/BCL11A	2
BENITEZ_GBM_PROTEASOME_INHIBITION_RESPONSE	BENITEZ_GBM_PROTEASOME_INHIBITION_RESPONSE	3/354	48/40755	0.00841946	0.0395326	0.0266483	SESN2/ASNS/NFIL3	3
ENGELMANN_CANCER_PROGENITORS_UP	ENGELMANN_CANCER_PROGENITORS_UP	3/354	48/40755	0.00841946	0.0395326	0.0266483	PDCD4/SLC7A5/IGFBP3	3
AFFAR_YY1_TARGETS_DN	AFFAR_YY1_TARGETS_DN	7/354	263/40755	0.00848836	0.0398113	0.0268362	FMOD/BCAT1/MTHFD2/TRIB3/EDNRA/TGFBI/PRKG2	7
LU_AGING_BRAIN_UP	LU_AGING_BRAIN_UP	7/354	263/40755	0.00848836	0.0398113	0.0268362	DDIT4/GPRC5B/NUPR1/TGM2/CBS/ZHX2/ECM2	7
BONCI_TARGETS_OF_MIR15A_AND_MIR16_1	BONCI_TARGETS_OF_MIR15A_AND_MIR16_1	4/354	92/40755	0.00858917	0.0401988	0.0270974	PDCD4/E2F7/SMAD7/PAPPA	4
ICHIBA_GRAFT_VERSUS_HOST_DISEASE_35D_UP	ICHIBA_GRAFT_VERSUS_HOST_DISEASE_35D_UP	5/354	144/40755	0.0086624	0.0404344	0.0272562	WARS1/MT1X/CXCL2/MSR1/VCAM1	5
DAZARD_UV_RESPONSE_CLUSTER_G6	DAZARD_UV_RESPONSE_CLUSTER_G6	5/354	145/40755	0.00890959	0.0412221	0.0277872	NPAS2/KLF7/JARID2/ZHX2/VLDLR	5
JOHNSTONE_PARVB_TARGETS_2_UP	JOHNSTONE_PARVB_TARGETS_2_UP	5/354	145/40755	0.00890959	0.0412221	0.0277872	OASL/ALDH1A3/GATA6/SERPINE1/AIF1L	5
ASTON_MAJOR_DEPRESSIVE_DISORDER_UP	ASTON_MAJOR_DEPRESSIVE_DISORDER_UP	3/354	49/40755	0.00891173	0.0412221	0.0277872	BCL11A/MTHFD2/ANKRD6	3
MCCLUNG_DELTA_FOSB_TARGETS_2WK	MCCLUNG_DELTA_FOSB_TARGETS_2WK	3/354	49/40755	0.00891173	0.0412221	0.0277872	CCK/TPBG/GARS1	3
MILI_PSEUDOPODIA	MILI_PSEUDOPODIA	3/354	49/40755	0.00891173	0.0412221	0.0277872	XAF1/PHLDB2/FBXO32	3
VANTVEER_BREAST_CANCER_POOR_PROGNOSIS	VANTVEER_BREAST_CANCER_POOR_PROGNOSIS	3/354	49/40755	0.00891173	0.0412221	0.0277872	CDC42BPA/BBC3/MMP9	3
KIM_MYCN_AMPLIFICATION_TARGETS_UP	KIM_MYCN_AMPLIFICATION_TARGETS_UP	4/354	93/40755	0.0089151	0.0412221	0.0277872	PDE2A/BCAT1/SYNPO/DIPK1B	4
BROCKE_APOPTOSIS_REVERSED_BY_IL6	BROCKE_APOPTOSIS_REVERSED_BY_IL6	5/354	146/40755	0.0091616	0.0422294	0.0284662	GADD45A/RGS16/DYRK3/MT1X/CEBPB	5
CAIRO_HEPATOBLASTOMA_DN	CAIRO_HEPATOBLASTOMA_DN	7/354	267/40755	0.00917605	0.0422739	0.0284962	CTH/PCK2/CBS/IGFBP3/SERPINE1/NFIL3/ASS1	7
CROONQUIST_IL6_DEPRIVATION_UP	CROONQUIST_IL6_DEPRIVATION_UP	2/354	17/40755	0.00938713	0.0427795	0.028837	SLC7A7/ECM2	2
HOWLIN_CITED1_TARGETS_2_DN	HOWLIN_CITED1_TARGETS_2_DN	2/354	17/40755	0.00938713	0.0427795	0.028837	PHGDH/STC2	2
LE_SKI_TARGETS_UP	LE_SKI_TARGETS_UP	2/354	17/40755	0.00938713	0.0427795	0.028837	SERPINE2/SNAI2	2
KENNY_CTNNB1_TARGETS_UP	KENNY_CTNNB1_TARGETS_UP	3/354	50/40755	0.00942053	0.0427795	0.028837	SORBS1/TNFAIP2/UPP1	3
LIU_SMARCA4_TARGETS	LIU_SMARCA4_TARGETS	3/354	50/40755	0.00942053	0.0427795	0.028837	NUPR1/GDF15/UPP1	3
NOUSHMEHR_GBM_SILENCED_BY_METHYLATION	NOUSHMEHR_GBM_SILENCED_BY_METHYLATION	3/354	50/40755	0.00942053	0.0427795	0.028837	FMOD/G0S2/MMP9	3
OHGUCHI_LIVER_HNF4A_TARGETS_UP	OHGUCHI_LIVER_HNF4A_TARGETS_UP	3/354	50/40755	0.00942053	0.0427795	0.028837	ELAPOR1/VLDLR/PSAT1	3
TSUNODA_CISPLATIN_RESISTANCE_DN	TSUNODA_CISPLATIN_RESISTANCE_DN	3/354	50/40755	0.00942053	0.0427795	0.028837	PTGS2/SLC7A5/ASS1	3
YAO_TEMPORAL_RESPONSE_TO_PROGESTERONE_CLUSTER_8	YAO_TEMPORAL_RESPONSE_TO_PROGESTERONE_CLUSTER_8	3/354	50/40755	0.00942053	0.0427795	0.028837	BCAT1/MTHFD2/NFIL3	3
HECKER_IFNB1_TARGETS	HECKER_IFNB1_TARGETS	4/354	95/40755	0.00959092	0.0434158	0.0292659	G0S2/OASL/XAF1/MMP9	4
GOTZMANN_EPITHELIAL_TO_MESENCHYMAL_TRANSITION_DN	GOTZMANN_EPITHELIAL_TO_MESENCHYMAL_TRANSITION_DN	6/354	207/40755	0.00976185	0.044088	0.029719	PLXNA2/MTHFD2/SERPINE2/CXCL2/KLF4/PRKG2	6
BURTON_ADIPOGENESIS_11	BURTON_ADIPOGENESIS_11	3/354	51/40755	0.00994596	0.0447871	0.0301903	GADD45A/DDIT3/SNAI2	3
MORI_IMMATURE_B_LYMPHOCYTE_UP	MORI_IMMATURE_B_LYMPHOCYTE_UP	3/354	51/40755	0.00994596	0.0447871	0.0301903	IFI30/PXK/JARID2	3
NIKOLSKY_BREAST_CANCER_20Q12_Q13_AMPLICON	NIKOLSKY_BREAST_CANCER_20Q12_Q13_AMPLICON	5/354	149/40755	0.00994705	0.0447871	0.0301903	CEBPB/NFATC2/SALL4/KCNG1/PMEPA1	5
BILD_MYC_ONCOGENIC_SIGNATURE	BILD_MYC_ONCOGENIC_SIGNATURE	6/354	209/40755	0.0102027	0.0458448	0.0309033	PLAU/ARNTL/LTBP2/TNFAIP2/TGM2/ALS2CL	6
NAKAMURA_ADIPOGENESIS_LATE_UP	NAKAMURA_ADIPOGENESIS_LATE_UP	4/354	97/40755	0.0102992	0.0461492	0.0311085	G0S2/ATF3/TGFB2/NFIL3	4
ACEVEDO_LIVER_TUMOR_VS_NORMAL_ADJACENT_TISSUE_DN	ACEVEDO_LIVER_TUMOR_VS_NORMAL_ADJACENT_TISSUE_DN	7/354	274/40755	0.0104764	0.0466604	0.031453	PHGDH/INHBE/MT1X/SLC7A5/FOSB/ASB1/IGFBP3	7
KUMAR_PATHOGEN_LOAD_BY_MACROPHAGES	KUMAR_PATHOGEN_LOAD_BY_MACROPHAGES	7/354	274/40755	0.0104764	0.0466604	0.031453	HIP1R/WARS1/PKD1L2/CNN1/CDC42EP3/PXK/N4BP2	7
BROWNE_HCMV_INFECTION_1HR_UP	BROWNE_HCMV_INFECTION_1HR_UP	3/354	52/40755	0.0104881	0.0466604	0.031453	IGF1R/CXCL2/IL6	3
ROSS_AML_WITH_CBFB_MYH11_FUSION	ROSS_AML_WITH_CBFB_MYH11_FUSION	3/354	52/40755	0.0104881	0.0466604	0.031453	SLC7A7/TNFAIP2/TGFBI	3
DORMOY_ELAVL1_TARGETS	DORMOY_ELAVL1_TARGETS	2/354	18/40755	0.0105004	0.0466604	0.031453	EDNRA/IL6	2
HAHTOLA_MYCOSIS_FUNGOIDES_UP	HAHTOLA_MYCOSIS_FUNGOIDES_UP	2/354	18/40755	0.0105004	0.0466604	0.031453	G0S2/MMP9	2
KOBAYASHI_EGFR_SIGNALING_6HR_DN	KOBAYASHI_EGFR_SIGNALING_6HR_DN	2/354	18/40755	0.0105004	0.0466604	0.031453	G0S2/IL11	2
ONDER_CDH1_TARGETS_3_UP	ONDER_CDH1_TARGETS_3_UP	2/354	18/40755	0.0105004	0.0466604	0.031453	STC2/TSC22D3	2
PEDRIOLI_MIR31_TARGETS_DN	PEDRIOLI_MIR31_TARGETS_DN	9/354	412/40755	0.0105076	0.0466806	0.0314667	HHAT/NPAS2/SERPINE2/CXCL2/SLC7A11/TSLP/NRCAM/AIF1L/VCAM1	9
MATSUDA_NATURAL_KILLER_DIFFERENTIATION	MATSUDA_NATURAL_KILLER_DIFFERENTIATION	10/354	485/40755	0.0105173	0.0467122	0.031488	SARS1/PHGDH/PTGS2/CUBN/GTF2A1/BCL11B/PMEPA1/ASNS/KLF4/TSC22D3	10
BROWNE_HCMV_INFECTION_10HR_UP	BROWNE_HCMV_INFECTION_10HR_UP	4/354	98/40755	0.0106656	0.0472642	0.03186	FMOD/SLC7A5/FOSB/IL6	4
SCHAEFFER_PROSTATE_DEVELOPMENT_12HR_DN	SCHAEFFER_PROSTATE_DEVELOPMENT_12HR_DN	3/354	53/40755	0.0110471	0.048678	0.0328131	RIMKLA/TGFBI/INHBA	3
CAIRO_HEPATOBLASTOMA_CLASSES_DN	CAIRO_HEPATOBLASTOMA_CLASSES_DN	6/354	214/40755	0.0113665	0.0498696	0.0336163	PDE2A/GABARAPL1/SMAD7/CDC42EP3/SYNPO/TSC22D3	6

## Sheet: go
ID	Description	GeneRatio	BgRatio	pvalue	p.adjust	qvalue	geneID	Count
GOCC_COLLAGEN_CONTAINING_EXTRACELLULAR_MATRIX	GOCC_COLLAGEN_CONTAINING_EXTRACELLULAR_MATRIX	27/354	427/40755	1.50117e-15	9.8282e-13	6.62504e-13	COL16A1/FLG/ADAMTSL4/FMOD/LAMB3/TGFB2/ANXA8/INHBE/NTN4/LTBP2/FBLN5/ADAM11/GDF15/MATN3/SERPINE2/TGM2/MMP9/FBLN1/FBLN2/COL7A1/LRRC15/TGFBI/COL12A1/GPC2/ACHE/SERPINE1/ECM2	27
GOBP_GLAND_DEVELOPMENT	GOBP_GLAND_DEVELOPMENT	21/354	432/40755	3.00002e-10	6.71283e-08	4.52501e-08	LMO4/TGFB2/E2F7/NTN4/PCK2/BCL11B/ALDH1A3/HOXB9/NOG/GATA6/CEBPG/SERPINE2/TGM2/CEBPB/HMOX1/EDNRA/EDN1/JARID2/IL6/SNAI2/ASS1	21
GOBP_CELLULAR_RESPONSE_TO_EXTERNAL_STIMULUS	GOBP_CELLULAR_RESPONSE_TO_EXTERNAL_STIMULUS	18/354	309/40755	3.25017e-10	7.06191e-08	4.76032e-08	SESN2/GADD45A/ELAPOR1/PTGS2/ATF3/ANKRD1/PDE2A/GABARAPL1/IGF1R/CBS/HMOX1/UCN2/JMY/BMP6/UPP1/ASNS/SNAI2/VCAM1	18
GOBP_RESPONSE_TO_EXTRACELLULAR_STIMULUS	GOBP_RESPONSE_TO_EXTRACELLULAR_STIMULUS	22/354	479/40755	3.27588e-10	7.06191e-08	4.76032e-08	SESN2/ELAPOR1/PTGS2/ATF3/GABARAPL1/SPX/DDIT3/TRPV4/PCK2/IGF1R/GDF15/CBS/HMOX1/UCN2/JMY/STC2/UPP1/ASNS/SNAI2/ASS1/VCAM1/SSTR1	22
GOBP_REGULATION_OF_HORMONE_LEVELS	GOBP_REGULATION_OF_HORMONE_LEVELS	22/354	499/40755	7.02482e-10	1.33524e-07	9.00067e-08	ARNTL/TRPV4/DHRS2/PCK2/GPR68/SCG5/IGF1R/ALDH1A3/SLC7A5/C1QTNF1/IL11/PLB1/DPP4/KLF7/TRPM2/STC2/BMP6/EDN1/IL6/INHBA/TRPV6/MAFA	22
GOBP_EXTERNAL_ENCAPSULATING_STRUCTURE_ORGANIZATION	GOBP_EXTERNAL_ENCAPSULATING_STRUCTURE_ORGANIZATION	17/354	313/40755	2.91882e-09	4.56135e-07	3.07474e-07	COL16A1/ADAMTSL4/FMOD/LAMB3/TGFB2/NTN4/FBLN5/ZNF469/DPP4/MMP9/FBLN1/FBLN2/PHLDB2/TGFBI/COL12A1/IL6/ECM2	17
GOBP_FAT_CELL_DIFFERENTIATION	GOBP_FAT_CELL_DIFFERENTIATION	15/354	238/40755	3.40216e-09	5.18447e-07	3.49477e-07	PTGS2/LAMB3/DUSP10/ARNTL/DDIT3/TRPV4/JDP2/ALOXE3/IL11/PID1/TRIB3/CEBPB/IL6/SNAI2/KLF4	15
GOBP_CELLULAR_AMINO_ACID_METABOLIC_PROCESS	GOBP_CELLULAR_AMINO_ACID_METABOLIC_PROCESS	16/354	286/40755	5.62624e-09	7.65173e-07	5.15791e-07	RIMKLA/CTH/SARS1/PHGDH/CARS1/BCAT1/SLC7A7/WARS1/GPT2/AARS1/CBS/SLC7A11/GARS1/ASNS/PSAT1/ASS1	16
GOBP_CELLULAR_RESPONSE_TO_CHEMICAL_STRESS	GOBP_CELLULAR_RESPONSE_TO_CHEMICAL_STRESS	17/354	334/40755	7.68236e-09	1.0288e-06	6.93496e-07	SESN2/ARHGEF2/PTGS2/ARNTL/DDIT3/TRPV4/DHRS2/FBLN5/ERN1/MMP9/TRPM2/HMOX1/ETV5/SLC7A11/EDNRA/EDN1/IL6	17
GOBP_HORMONE_TRANSPORT	GOBP_HORMONE_TRANSPORT	16/354	293/40755	7.92461e-09	1.0454e-06	7.04686e-07	ARNTL/TRPV4/PCK2/GPR68/SCG5/SLC7A5/C1QTNF1/IL11/KLF7/TRPM2/BMP6/EDN1/IL6/INHBA/TRPV6/MAFA	16
GOBP_INTRINSIC_APOPTOTIC_SIGNALING_PATHWAY	GOBP_INTRINSIC_APOPTOTIC_SIGNALING_PATHWAY	16/354	295/40755	8.72376e-09	1.12562e-06	7.58763e-07	ARHGEF2/PTGS2/DDIT4/DDIT3/CHAC1/NUPR1/ERN1/BBC3/ZNF385B/TRIB3/MMP9/CEBPB/HMOX1/SKIL/JMY/SNAI2	16
GOBP_RESPONSE_TO_PEPTIDE	GOBP_RESPONSE_TO_PEPTIDE	20/354	494/40755	1.75818e-08	2.02953e-06	1.36807e-06	PRKCZ/SESN2/ARHGEF2/PTGS2/INAVA/SORBS1/TRPV4/PCK2/IGF1R/GDF15/PID1/TRIB3/MMP9/KLF15/EDNRA/STC2/EDN1/GRB10/ASS1/VCAM1	20
GOCC_RNA_POLYMERASE_II_TRANSCRIPTION_REGULATOR_COMPLEX	GOCC_RNA_POLYMERASE_II_TRANSCRIPTION_REGULATOR_COMPLEX	14/354	230/40755	1.7681e-08	2.02953e-06	1.36807e-06	LMO4/ATF3/ARNTL/DDIT3/E2F7/GTF2A1/HOXB9/SMAD7/CEBPG/NPAS2/CEBPB/NFATC2/THRB/NFIL3	14
GOBP_MUSCLE_CELL_PROLIFERATION	GOBP_MUSCLE_CELL_PROLIFERATION	14/354	233/40755	2.08186e-08	2.30006e-06	1.55044e-06	PTGS2/TGFB2/PDCD4/IGF1R/NOG/ERN1/GATA6/CNN1/MMP9/HMOX1/EDN1/JARID2/IL6/IGFBP3	14
GOBP_REGULATION_OF_APOPTOTIC_SIGNALING_PATHWAY	GOBP_REGULATION_OF_APOPTOTIC_SIGNALING_PATHWAY	17/354	367/40755	3.0572e-08	3.07992e-06	2.07612e-06	CTH/ARHGEF2/PTGS2/G0S2/ATF3/UNC5B/DDIT3/NUPR1/NOG/BBC3/MMP9/HMOX1/SKIL/GDNF/INHBA/SERPINE1/SNAI2	17
GOMF_EXTRACELLULAR_MATRIX_STRUCTURAL_CONSTITUENT	GOMF_EXTRACELLULAR_MATRIX_STRUCTURAL_CONSTITUENT	12/354	172/40755	4.17691e-08	4.12501e-06	2.78061e-06	COL16A1/TUFT1/FMOD/LAMB3/LTBP2/FBLN5/MATN3/FBLN1/FBLN2/COL7A1/TGFBI/COL12A1	12
GOBP_NEGATIVE_REGULATION_OF_PHOSPHORYLATION	GOBP_NEGATIVE_REGULATION_OF_PHOSPHORYLATION	17/354	383/40755	5.66119e-08	5.40935e-06	3.64636e-06	PRKCZ/GADD45A/DUSP10/DDIT4/PDCD4/WARS1/NUPR1/NOG/SMAD7/PID1/TRIB3/PMEPA1/FBLN1/INHBA/IGFBP3/GRB10/DMD	17
GOCC_TRANSCRIPTION_REGULATOR_COMPLEX	GOCC_TRANSCRIPTION_REGULATOR_COMPLEX	19/354	483/40755	6.29763e-08	5.92145e-06	3.99156e-06	LMO4/ATF3/ANKRD1/ARNTL/RCOR2/DDIT3/E2F7/GTF2A1/HOXB9/GATA6/SMAD7/CEBPG/NPAS2/CEBPB/NFATC2/THRB/SKIL/NFIL3/KLF4	19
GOBP_NEGATIVE_REGULATION_OF_PHOSPHORUS_METABOLIC_PROCESS	GOBP_NEGATIVE_REGULATION_OF_PHOSPHORUS_METABOLIC_PROCESS	18/354	442/40755	8.40138e-08	7.61596e-06	5.1338e-06	PRKCZ/GADD45A/TGFB2/DUSP10/DDIT4/PDCD4/WARS1/NUPR1/NOG/SMAD7/PID1/TRIB3/PMEPA1/FBLN1/INHBA/IGFBP3/GRB10/DMD	18
GOBP_NEGATIVE_REGULATION_OF_CELL_ADHESION	GOBP_NEGATIVE_REGULATION_OF_CELL_ADHESION	15/354	305/40755	9.20619e-08	8.20847e-06	5.5332e-06	PLXNA2/TRPV4/C1QTNF1/SMAD7/SERPINE2/CEBPB/FBLN1/PHLDB2/TGFBI/BMP6/SERPINE1/SNAI2/KLF4/AKNA/ASS1	15
GOBP_PATHWAY_RESTRICTED_SMAD_PROTEIN_PHOSPHORYLATION	GOBP_PATHWAY_RESTRICTED_SMAD_PROTEIN_PHOSPHORYLATION	8/354	66/40755	1.10925e-07	9.65919e-06	6.51111e-06	TGFB2/INHBE/NOG/SMAD7/GDF15/PMEPA1/BMP6/INHBA	8
GOBP_SIGNAL_RELEASE	GOBP_SIGNAL_RELEASE	18/354	453/40755	1.21015e-07	1.03342e-05	6.96611e-06	ARNTL/TRPV4/PCK2/GPR68/SCG5/MAP2K6/C1QTNF1/GRIK5/IL11/KLF7/TRPM2/GDNF/BMP6/EDN1/IL6/INHBA/TRPV6/MAFA	18
GOMF_COLLAGEN_BINDING	GOMF_COLLAGEN_BINDING	8/354	68/40755	1.40623e-07	1.1781e-05	7.94141e-06	ADGRG1/C1QTNF1/SMAD7/MMP9/LRRC15/TGFBI/ACHE/ECM2	8
GOBP_RESPONSE_TO_CORTICOSTEROID	GOBP_RESPONSE_TO_CORTICOSTEROID	11/354	157/40755	1.471e-07	1.22621e-05	8.26568e-06	PTGS2/DDIT4/PCK2/IGF1R/FOSB/BMP6/EDN1/IL6/FBXO32/PAPPA/ASS1	11
GOBP_CELL_SUBSTRATE_ADHESION	GOBP_CELL_SUBSTRATE_ADHESION	16/354	365/40755	1.65021e-07	1.35233e-05	9.11585e-06	PRKCZ/COL16A1/LAMB3/PLAU/SORBS1/NTN4/FBLN5/ITGB3/FUT1/FBLN1/FBLN2/PHLDB2/SERPINE1/TEK/ECM2/VCAM1	16
GOBP_EPITHELIAL_TO_MESENCHYMAL_TRANSITION	GOBP_EPITHELIAL_TO_MESENCHYMAL_TRANSITION	11/354	164/40755	2.28753e-07	1.71778e-05	1.15793e-05	TGFB2/PDCD4/VASN/NOG/SMAD7/PHLDB2/EDNRA/EDN1/IL6/SNAI2/AKNA	11
GOBP_RESPONSE_TO_MECHANICAL_STIMULUS	GOBP_RESPONSE_TO_MECHANICAL_STIMULUS	12/354	201/40755	2.29335e-07	1.71778e-05	1.15793e-05	GADD45A/PTGS2/ANKRD1/PDE2A/TRPV4/IGF1R/PKD1L2/FOSB/SERPINE2/BMP6/EDN1/DMD	12
GOBP_REGULATION_OF_GLUCOSE_TRANSMEMBRANE_TRANSPORT	GOBP_REGULATION_OF_GLUCOSE_TRANSMEMBRANE_TRANSPORT	8/354	78/40755	4.13656e-07	2.80161e-05	1.88852e-05	SORBS1/PID1/TRIB3/CLTCL1/KLF15/EDNRA/EDN1/GRB10	8
GOBP_TEMPERATURE_HOMEOSTASIS	GOBP_TEMPERATURE_HOMEOSTASIS	11/354	177/40755	4.9144e-07	3.25362e-05	2.19322e-05	PTGS2/G0S2/ARNTL/DDIT3/IGF1R/MAP2K6/CEBPB/TRPM2/SQSTM1/GRB10/ACHE	11
GOBP_ENDODERM_FORMATION	GOBP_ENDODERM_FORMATION	7/354	55/40755	4.98718e-07	3.27726e-05	2.20915e-05	LAMB3/NOG/GATA6/MMP9/COL7A1/COL12A1/INHBA	7
GOMF_EXTRACELLULAR_MATRIX_BINDING	GOMF_EXTRACELLULAR_MATRIX_BINDING	7/354	55/40755	4.98718e-07	3.27726e-05	2.20915e-05	NTN4/ADGRG1/ITGB3/FBLN2/LRRC15/TGFBI/ACHE	7
GOBP_REGULATION_OF_FAT_CELL_DIFFERENTIATION	GOBP_REGULATION_OF_FAT_CELL_DIFFERENTIATION	10/354	142/40755	5.18724e-07	3.38358e-05	2.28082e-05	PTGS2/DUSP10/ARNTL/DDIT3/TRPV4/JDP2/TRIB3/CEBPB/IL6/SNAI2	10
GOBP_MUSCLE_SYSTEM_PROCESS	GOBP_MUSCLE_SYSTEM_PROCESS	17/354	449/40755	5.31755e-07	3.45582e-05	2.32951e-05	PTGS2/SPX/TRPV4/KCNJ12/CACNA1G/MAP2K6/GATA6/SMAD7/CNN1/HMOX1/KLF15/EDNRA/GDNF/EDN1/JARID2/FBXO32/DMD	17
GOBP_POSITIVE_REGULATION_OF_INFLAMMATORY_RESPONSE	GOBP_POSITIVE_REGULATION_OF_INFLAMMATORY_RESPONSE	10/354	145/40755	6.29126e-07	3.95768e-05	2.66781e-05	PTGS2/PDCD4/PDE2A/TRPV4/GPRC5B/NUPR1/CEBPB/TSLP/IL6/SERPINE1	10
GOBP_EXTRINSIC_APOPTOTIC_SIGNALING_PATHWAY	GOBP_EXTRINSIC_APOPTOTIC_SIGNALING_PATHWAY	12/354	221/40755	6.3248e-07	3.96467e-05	2.67252e-05	NGF/ARHGEF2/G0S2/ATF3/TGFB2/UNC5B/HMOX1/SKIL/GDNF/INHBA/SERPINE1/SNAI2	12
GOBP_RESPONSE_TO_PEPTIDE_HORMONE	GOBP_RESPONSE_TO_PEPTIDE_HORMONE	16/354	404/40755	6.37962e-07	3.9849e-05	2.68616e-05	PRKCZ/SESN2/PTGS2/SORBS1/TRPV4/PCK2/IGF1R/GDF15/PID1/TRIB3/KLF15/EDNRA/STC2/EDN1/GRB10/ASS1	16
GOBP_NEGATIVE_REGULATION_OF_TRANSPORT	GOBP_NEGATIVE_REGULATION_OF_TRANSPORT	17/354	466/40755	8.8564e-07	5.14982e-05	3.47142e-05	SLC6A9/PTGS2/SLC43A1/SPX/ITGB3/IL11/HECW2/KLF7/SERPINE2/PID1/MMP9/HMOX1/PXK/EDN1/INHBA/GRB10/PRKG2	17
GOBP_REGULATION_OF_EXTRINSIC_APOPTOTIC_SIGNALING_PATHWAY	GOBP_REGULATION_OF_EXTRINSIC_APOPTOTIC_SIGNALING_PATHWAY	10/354	153/40755	1.02977e-06	5.87204e-05	3.95825e-05	ARHGEF2/G0S2/ATF3/UNC5B/HMOX1/SKIL/GDNF/INHBA/SERPINE1/SNAI2	10
GOBP_IMPORT_INTO_CELL	GOBP_IMPORT_INTO_CELL	12/354	232/40755	1.05593e-06	5.94451e-05	4.0071e-05	SLC6A9/SLC43A1/SPX/TRPV4/SLC7A5/KCNJ12/ITGB3/SLC1A4/TRPM2/SLC7A11/GDNF/TRPV6	12
GOBP_PHARYNGEAL_ARCH_ARTERY_MORPHOGENESIS	GOBP_PHARYNGEAL_ARCH_ARTERY_MORPHOGENESIS	4/354	10/40755	1.1278e-06	6.24959e-05	4.21275e-05	TGFB2/NOG/EDNRA/EDN1	4
GOBP_REGULATION_OF_HORMONE_SECRETION	GOBP_REGULATION_OF_HORMONE_SECRETION	12/354	234/40755	1.15545e-06	6.38278e-05	4.30253e-05	ARNTL/PCK2/GPR68/SCG5/C1QTNF1/IL11/KLF7/TRPM2/BMP6/EDN1/IL6/INHBA	12
GOBP_TRANSMEMBRANE_RECEPTOR_PROTEIN_SERINE_THREONINE_KINASE_SIGNALING_PATHWAY	GOBP_TRANSMEMBRANE_RECEPTOR_PROTEIN_SERINE_THREONINE_KINASE_SIGNALING_PATHWAY	15/354	373/40755	1.18297e-06	6.4942e-05	4.37764e-05	FMOD/TGFB2/PDCD4/INHBE/DACT1/LTBP2/VASN/NOG/GATA6/SMAD7/GDF15/PMEPA1/SKIL/BMP6/INHBA	15
GOBP_EPITHELIAL_CELL_APOPTOTIC_PROCESS	GOBP_EPITHELIAL_CELL_APOPTOTIC_PROCESS	9/354	121/40755	1.22281e-06	6.5701e-05	4.4288e-05	PDCD4/IGF1R/NUPR1/IL11/HMOX1/EDNRA/IL6/SERPINE1/TEK	9
GOBP_CELL_MATRIX_ADHESION	GOBP_CELL_MATRIX_ADHESION	12/354	236/40755	1.26318e-06	6.76646e-05	4.56116e-05	PRKCZ/COL16A1/PLAU/SORBS1/FBLN5/ITGB3/FUT1/PHLDB2/SERPINE1/TEK/ECM2/VCAM1	12
GOBP_CARBOHYDRATE_TRANSMEMBRANE_TRANSPORT	GOBP_CARBOHYDRATE_TRANSMEMBRANE_TRANSPORT	9/354	122/40755	1.31021e-06	6.97608e-05	4.70247e-05	SESN2/SORBS1/PID1/TRIB3/CLTCL1/KLF15/EDNRA/EDN1/GRB10	9
GOBP_FORMATION_OF_PRIMARY_GERM_LAYER	GOBP_FORMATION_OF_PRIMARY_GERM_LAYER	9/354	123/40755	1.40295e-06	7.35903e-05	4.96061e-05	LAMB3/ITGB3/NOG/GATA6/MMP9/COL7A1/COL12A1/INHBA/KLF4	9
GOBP_RESPONSE_TO_DEXAMETHASONE	GOBP_RESPONSE_TO_DEXAMETHASONE	6/354	41/40755	1.43232e-06	7.4043e-05	4.99112e-05	DDIT4/PCK2/IGF1R/EDN1/FBXO32/ASS1	6
GOBP_RESPONSE_TO_STEROID_HORMONE	GOBP_RESPONSE_TO_STEROID_HORMONE	14/354	330/40755	1.43988e-06	7.4043e-05	4.99112e-05	PTGS2/TGFB2/DDIT4/ARNTL/PCK2/IGF1R/FOSB/PMEPA1/BMP6/EDN1/IL6/FBXO32/PAPPA/ASS1	14
GOMF_GROWTH_FACTOR_ACTIVITY	GOMF_GROWTH_FACTOR_ACTIVITY	10/354	162/40755	1.73169e-06	8.2957e-05	5.592e-05	NGF/TGFB2/INHBE/FGF11/GDF15/IL11/GDNF/BMP6/IL6/INHBA	10
GOBP_CELLULAR_RESPONSE_TO_EXTRACELLULAR_STIMULUS	GOBP_CELLULAR_RESPONSE_TO_EXTRACELLULAR_STIMULUS	12/354	245/40755	1.86608e-06	8.86737e-05	5.97736e-05	SESN2/ELAPOR1/ATF3/GABARAPL1/CBS/HMOX1/UCN2/JMY/UPP1/ASNS/SNAI2/VCAM1	12
GOBP_NEGATIVE_REGULATION_OF_GROWTH	GOBP_NEGATIVE_REGULATION_OF_GROWTH	12/354	245/40755	1.86608e-06	8.86737e-05	5.97736e-05	SESN2/TGFB2/DUSP10/MT1X/NOG/GDF15/BCL11A/SERPINE2/RTN4R/STC2/JARID2/INHBA	12
GOBP_MESENCHYMAL_CELL_DIFFERENTIATION	GOBP_MESENCHYMAL_CELL_DIFFERENTIATION	12/354	246/40755	1.94668e-06	9.1277e-05	6.15284e-05	TGFB2/PDCD4/VASN/NOG/SMAD7/PHLDB2/EDNRA/GDNF/EDN1/IL6/SNAI2/AKNA	12
GOBP_ALPHA_AMINO_ACID_METABOLIC_PROCESS	GOBP_ALPHA_AMINO_ACID_METABOLIC_PROCESS	11/354	204/40755	1.98619e-06	9.28833e-05	6.26112e-05	RIMKLA/CTH/PHGDH/BCAT1/SLC7A7/GPT2/CBS/SLC7A11/ASNS/PSAT1/ASS1	11
GOBP_CARDIAC_CHAMBER_DEVELOPMENT	GOBP_CARDIAC_CHAMBER_DEVELOPMENT	10/354	167/40755	2.27843e-06	0.000104885	7.07014e-05	LMO4/TGFB2/PDE2A/IGF1R/NOG/GATA6/SMAD7/SALL4/EDNRA/TEK	10
GOBP_REGULATION_OF_EPITHELIAL_CELL_APOPTOTIC_PROCESS	GOBP_REGULATION_OF_EPITHELIAL_CELL_APOPTOTIC_PROCESS	8/354	98/40755	2.38818e-06	0.000109368	7.37231e-05	PDCD4/IGF1R/NUPR1/IL11/HMOX1/IL6/SERPINE1/TEK	8
GOBP_REGULATION_OF_INFLAMMATORY_RESPONSE	GOBP_REGULATION_OF_INFLAMMATORY_RESPONSE	15/354	397/40755	2.5443e-06	0.000114734	7.73401e-05	PTGS2/DUSP10/PDCD4/PDE2A/TRPV4/GPRC5B/NUPR1/MMP9/CEBPB/TSLP/IL6/SERPINE1/TEK/KLF4/AKNA	15
GOBP_POSITIVE_REGULATION_OF_SECRETION	GOBP_POSITIVE_REGULATION_OF_SECRETION	13/354	300/40755	2.70999e-06	0.000120566	8.12717e-05	TGFB2/ANKRD1/PCK2/GPR68/CACNA1G/MAP2K6/C1QTNF1/TRPM2/GDNF/BMP6/EDN1/INHBA/ACHE	13
GOBP_CELLULAR_RESPONSE_TO_DEXAMETHASONE_STIMULUS	GOBP_CELLULAR_RESPONSE_TO_DEXAMETHASONE_STIMULUS	5/354	26/40755	2.72138e-06	0.000120566	8.12717e-05	DDIT4/PCK2/IGF1R/FBXO32/ASS1	5
GOBP_SIGNAL_TRANSDUCTION_BY_P53_CLASS_MEDIATOR	GOBP_SIGNAL_TRANSDUCTION_BY_P53_CLASS_MEDIATOR	10/354	171/40755	2.81836e-06	0.000124107	8.36585e-05	SESN2/DYRK3/DDIT4/ANKRD1/E2F7/NUPR1/MAP2K6/ZNF385B/JMY/SNAI2	10
GOBP_ENDODERMAL_CELL_DIFFERENTIATION	GOBP_ENDODERMAL_CELL_DIFFERENTIATION	6/354	46/40755	2.8767e-06	0.000124942	8.42215e-05	LAMB3/GATA6/MMP9/COL7A1/COL12A1/INHBA	6
GOBP_CYTOKINE_PRODUCTION_INVOLVED_IN_IMMUNE_RESPONSE	GOBP_CYTOKINE_PRODUCTION_INVOLVED_IN_IMMUNE_RESPONSE	8/354	101/40755	2.99856e-06	0.000128654	8.67237e-05	PRKCZ/INAVA/TGFB2/GPRC5B/SLC7A5/SMAD7/HMOX1/IL6	8
GOBP_MULTI_MULTICELLULAR_ORGANISM_PROCESS	GOBP_MULTI_MULTICELLULAR_ORGANISM_PROCESS	11/354	213/40755	3.01533e-06	0.000128695	8.6751e-05	COL16A1/PTGS2/FOSB/SERPINE2/MMP9/FBLN1/STC2/EDN1/PAPPA/PSG1/PSG7	11
GOBP_NEURON_DEATH	GOBP_NEURON_DEATH	14/354	352/40755	3.04898e-06	0.000129471	8.72742e-05	NGF/TGFB2/UNC5B/DDIT4/DDIT3/NUPR1/AARS1/GRIK5/CEBPB/TRPM2/HMOX1/THRB/SLC7A11/GDNF	14
GOBP_SMOOTH_MUSCLE_CELL_PROLIFERATION	GOBP_SMOOTH_MUSCLE_CELL_PROLIFERATION	10/354	173/40755	3.12772e-06	0.00013227	8.9161e-05	PTGS2/PDCD4/IGF1R/ERN1/CNN1/MMP9/HMOX1/EDN1/IL6/IGFBP3	10
GOBP_MUSCLE_TISSUE_DEVELOPMENT	GOBP_MUSCLE_TISSUE_DEVELOPMENT	15/354	405/40755	3.2419e-06	0.000136121	9.17572e-05	ATF3/TGFB2/ANKRD1/ARNTL/NUPR1/CACNA1G/NOG/GATA6/SMAD7/ALPK2/EDNRA/EDN1/JARID2/DMD/MSC	15
GOBP_RESPONSE_TO_MOLECULE_OF_BACTERIAL_ORIGIN	GOBP_RESPONSE_TO_MOLECULE_OF_BACTERIAL_ORIGIN	14/354	354/40755	3.25466e-06	0.000136333	9.19001e-05	PTGS2/INAVA/DUSP10/ANKRD1/PDCD4/PCK2/CEBPB/CXCL2/BMP6/EDN1/IL6/SERPINE1/ASS1/VCAM1	14
GOBP_HEPATICOBILIARY_SYSTEM_DEVELOPMENT	GOBP_HEPATICOBILIARY_SYSTEM_DEVELOPMENT	9/354	137/40755	3.43402e-06	0.00014183	9.56053e-05	E2F7/PCK2/GATA6/CEBPG/CEBPB/HMOX1/JARID2/IL6/ASS1	9
GOBP_RESPONSE_TO_TRANSFORMING_GROWTH_FACTOR_BETA	GOBP_RESPONSE_TO_TRANSFORMING_GROWTH_FACTOR_BETA	12/354	262/40755	3.72711e-06	0.000153219	0.000103283	FMOD/TGFB2/ANKRD1/PDE2A/LTBP2/IGF1R/VASN/SMAD7/GDF15/PMEPA1/SKIL/EDN1	12
GOBP_RESPONSE_TO_REDOX_STATE	GOBP_RESPONSE_TO_REDOX_STATE	4/354	13/40755	3.76144e-06	0.000153559	0.000103512	ARNTL/VASN/NPAS2/SLC7A11	4
GOBP_PROTEIN_LOCALIZATION_TO_EXTRACELLULAR_REGION	GOBP_PROTEIN_LOCALIZATION_TO_EXTRACELLULAR_REGION	14/354	359/40755	3.8239e-06	0.000155391	0.000104747	TGFB2/ANKRD1/ARNTL/C1QTNF5/PCK2/MIA2/LTBP2/GPR68/KLF7/TRPM2/BMP6/IL6/ACHE/MAFA	14
GOBP_CELLULAR_RESPONSE_TO_PEPTIDE	GOBP_CELLULAR_RESPONSE_TO_PEPTIDE	14/354	364/40755	4.48008e-06	0.000177965	0.000119963	PRKCZ/ARHGEF2/SORBS1/PCK2/IGF1R/GDF15/PID1/TRIB3/KLF15/EDNRA/EDN1/GRB10/ASS1/VCAM1	14
GOBP_CELLULAR_AMINO_ACID_BIOSYNTHETIC_PROCESS	GOBP_CELLULAR_AMINO_ACID_BIOSYNTHETIC_PROCESS	7/354	76/40755	4.59617e-06	0.000182167	0.000122796	CTH/PHGDH/BCAT1/CBS/ASNS/PSAT1/ASS1	7
GOBP_PHARYNGEAL_SYSTEM_DEVELOPMENT	GOBP_PHARYNGEAL_SYSTEM_DEVELOPMENT	5/354	29/40755	4.809e-06	0.000189329	0.000127624	PLXNA2/TGFB2/NOG/EDNRA/EDN1	5
GOBP_REGULATION_OF_TRANSMEMBRANE_RECEPTOR_PROTEIN_SERINE_THREONINE_KINASE_SIGNALING_PATHWAY	GOBP_REGULATION_OF_TRANSMEMBRANE_RECEPTOR_PROTEIN_SERINE_THREONINE_KINASE_SIGNALING_PATHWAY	12/354	269/40755	4.87813e-06	0.000191045	0.00012878	TGFB2/INHBE/DACT1/VASN/NOG/GATA6/SMAD7/GDF15/PMEPA1/SKIL/BMP6/INHBA	12
GOBP_POSITIVE_REGULATION_OF_CYTOKINE_PRODUCTION	GOBP_POSITIVE_REGULATION_OF_CYTOKINE_PRODUCTION	16/354	476/40755	5.2519e-06	0.000202123	0.000136248	PRKCZ/ARHGEF2/PTGS2/INAVA/DDIT3/TRPV4/GPRC5B/SLC7A5/GATA6/CEBPG/CEBPB/HMOX1/PANX2/TSLP/IL6/SERPINE1	16
GOBP_ENDODERM_DEVELOPMENT	GOBP_ENDODERM_DEVELOPMENT	7/354	78/40755	5.47237e-06	0.000209383	0.000141142	LAMB3/NOG/GATA6/MMP9/COL7A1/COL12A1/INHBA	7
GOBP_RESPONSE_TO_GONADOTROPIN	GOBP_RESPONSE_TO_GONADOTROPIN	5/354	30/40755	5.72979e-06	0.000217351	0.000146513	GATA6/EDNRA/EDN1/INHBA/PAPPA	5
GOBP_HEMOSTASIS	GOBP_HEMOSTASIS	11/354	228/40755	5.78105e-06	0.000218657	0.000147393	PEAR1/ANXA8/PLAU/ITGB3/C1QTNF1/SERPINE2/FBLN1/SLC7A11/EDN1/IL6/SERPINE1	11
GOCC_APICAL_PART_OF_CELL	GOCC_APICAL_PART_OF_CELL	15/354	426/40755	5.95371e-06	0.000223209	0.000150462	PRKCZ/SLC6A9/PAPPA2/CUBN/C1QTNF5/TRPV4/HIP1R/SLC7A5/PLB1/DPP4/SPEF1/SLC7A11/TEK/VCAM1/PRKG2	15
GOBP_WOUND_HEALING	GOBP_WOUND_HEALING	15/354	431/40755	6.8418e-06	0.00025249	0.000170199	PEAR1/TGFB2/ANXA8/PLAU/ITGB3/NOG/C1QTNF1/SERPINE2/HMOX1/FBLN1/PHLDB2/SLC7A11/EDN1/IL6/SERPINE1	15
GOBP_GASTRULATION	GOBP_GASTRULATION	10/354	190/40755	7.18409e-06	0.000260766	0.000175779	LAMB3/ITGB3/NOG/GATA6/MMP9/COL7A1/PHLDB2/COL12A1/INHBA/KLF4	10
GOBP_CARDIAC_MUSCLE_TISSUE_DEVELOPMENT	GOBP_CARDIAC_MUSCLE_TISSUE_DEVELOPMENT	11/354	234/40755	7.39359e-06	0.000267724	0.000180469	TGFB2/ANKRD1/CACNA1G/NOG/GATA6/SMAD7/ALPK2/EDNRA/EDN1/JARID2/MSC	11
GOBP_MONONUCLEAR_CELL_DIFFERENTIATION	GOBP_MONONUCLEAR_CELL_DIFFERENTIATION	15/354	434/40755	7.42959e-06	0.000267724	0.000180469	PRKCZ/DUSP10/DHRS2/GPR68/BCL11B/SMAD7/CEBPG/IL11/CEBPB/TRPM2/LFNG/IL6/INHBA/NFIL3/VCAM1	15
GOBP_NEGATIVE_REGULATION_OF_EPITHELIAL_CELL_APOPTOTIC_PROCESS	GOBP_NEGATIVE_REGULATION_OF_EPITHELIAL_CELL_APOPTOTIC_PROCESS	6/354	54/40755	7.4818e-06	0.000267724	0.000180469	IGF1R/NUPR1/IL11/HMOX1/SERPINE1/TEK	6
GOBP_RESPONSE_TO_OXIDATIVE_STRESS	GOBP_RESPONSE_TO_OXIDATIVE_STRESS	15/354	436/40755	7.84601e-06	0.00027846	0.000187706	SESN2/PTGS2/ARNTL/DHRS2/FBLN5/ERN1/MMP9/TRPM2/HMOX1/ETV5/SLC7A11/EDNRA/STC2/EDN1/IL6	15
GOBP_POSITIVE_REGULATION_OF_MAPK_CASCADE	GOBP_POSITIVE_REGULATION_OF_MAPK_CASCADE	16/354	492/40755	7.93396e-06	0.000278856	0.000187973	PRKCZ/GADD45A/INAVA/TGFB2/TRPV4/IGF1R/ERN1/MAP2K6/C1QTNF1/GDF15/IL11/EDN1/TPBG/ANKRD6/IL6/TEK	16
GOBP_REPRODUCTIVE_SYSTEM_DEVELOPMENT	GOBP_REPRODUCTIVE_SYSTEM_DEVELOPMENT	15/354	437/40755	8.06191e-06	0.000281085	0.000189475	PTGS2/TGFB2/E2F7/NUPR1/ADGRG1/NOG/GATA6/SERPINE2/ASB1/CEBPB/STC2/BMP6/LFNG/INHBA/PCYT1B	15
GOBP_REGULATION_OF_BODY_FLUID_LEVELS	GOBP_REGULATION_OF_BODY_FLUID_LEVELS	14/354	385/40755	8.46371e-06	0.000290511	0.000195829	FLG/PEAR1/ANXA8/PLAU/TRPV4/ALOXE3/ITGB3/C1QTNF1/SERPINE2/FBLN1/SLC7A11/EDN1/IL6/SERPINE1	14
GOBP_POSITIVE_REGULATION_OF_RESPONSE_TO_EXTERNAL_STIMULUS	GOBP_POSITIVE_REGULATION_OF_RESPONSE_TO_EXTERNAL_STIMULUS	15/354	441/40755	8.97933e-06	0.000306126	0.000206355	PTGS2/PDCD4/PDE2A/TRPV4/OASL/IGF1R/GPRC5B/NUPR1/CEBPB/TSLP/BMP6/EDN1/TPBG/IL6/SERPINE1	15
GOBP_NEURON_APOPTOTIC_PROCESS	GOBP_NEURON_APOPTOTIC_PROCESS	11/354	240/40755	9.38486e-06	0.000312338	0.000210542	NGF/TGFB2/UNC5B/DDIT3/NUPR1/AARS1/GRIK5/CEBPB/HMOX1/THRB/GDNF	11
GOBP_RESPONSE_TO_STARVATION	GOBP_RESPONSE_TO_STARVATION	10/354	196/40755	9.43535e-06	0.000312338	0.000210542	SESN2/ELAPOR1/ATF3/GABARAPL1/DDIT3/PCK2/JMY/UPP1/ASNS/SSTR1	10
GOBP_CARBOHYDRATE_TRANSPORT	GOBP_CARBOHYDRATE_TRANSPORT	9/354	156/40755	9.89289e-06	0.000324446	0.000218704	SESN2/SORBS1/PID1/TRIB3/CLTCL1/KLF15/EDNRA/EDN1/GRB10	9
GOBP_POSITIVE_REGULATION_OF_CELL_ADHESION	GOBP_POSITIVE_REGULATION_OF_CELL_ADHESION	15/354	446/40755	1.0256e-05	0.000331003	0.000223124	PRKCZ/COL16A1/TGFB2/DUSP10/KIF26B/ADGRG1/SMAD7/FUT1/DPP4/TGM2/FBLN2/IL6/TEK/ECM2/VCAM1	15
GOCC_CELL_PROJECTION_MEMBRANE	GOCC_CELL_PROJECTION_MEMBRANE	13/354	340/40755	1.04408e-05	0.000331003	0.000223124	SYTL1/ARHGEF2/CUBN/TRPV4/HIP1R/SLC7A5/ITGB3/PLB1/DPP4/SLC7A11/SLC28A3/AIF1L/DMD	13
GOBP_CELL_ADHESION_MEDIATED_BY_INTEGRIN	GOBP_CELL_ADHESION_MEDIATED_BY_INTEGRIN	7/354	86/40755	1.04884e-05	0.000331003	0.000223124	COL16A1/TGFB2/PLAU/ITGB3/DPP4/SERPINE1/SNAI2	7
GOBP_ADAPTIVE_THERMOGENESIS	GOBP_ADAPTIVE_THERMOGENESIS	9/354	159/40755	1.15309e-05	0.000336074	0.000226543	G0S2/ARNTL/DDIT3/TRPV4/IGF1R/MAP2K6/CEBPB/GRB10/ACHE	9
GOBP_CELLULAR_RESPONSE_TO_CORTICOSTEROID_STIMULUS	GOBP_CELLULAR_RESPONSE_TO_CORTICOSTEROID_STIMULUS	6/354	59/40755	1.2585e-05	0.00036263	0.000244443	DDIT4/PCK2/IGF1R/EDN1/FBXO32/ASS1	6
GOBP_NEGATIVE_REGULATION_OF_FAT_CELL_DIFFERENTIATION	GOBP_NEGATIVE_REGULATION_OF_FAT_CELL_DIFFERENTIATION	6/354	59/40755	1.2585e-05	0.00036263	0.000244443	ARNTL/DDIT3/TRPV4/JDP2/TRIB3/IL6	6
GOBP_CELL_CELL_SIGNALING_BY_WNT	GOBP_CELL_CELL_SIGNALING_BY_WNT	15/354	455/40755	1.29653e-05	0.000371454	0.000250391	ARNTL/DDIT3/DACT1/GPRC5B/NOG/ALPK2/SPEF1/KLF15/EDNRA/EDN1/TPBG/ANKRD6/GRB10/SNAI2/KLF4	15
GOBP_SODIUM_ION_TRANSPORT	GOBP_SODIUM_ION_TRANSPORT	11/354	249/40755	1.32435e-05	0.000377588	0.000254526	SLC6A9/FGF11/CACNA1G/HECW2/SERPINE2/TRPM2/KLHL24/EDNRA/EDN1/SLC28A3/DMD	11
GOBP_REGULATION_OF_CELL_CELL_ADHESION	GOBP_REGULATION_OF_CELL_CELL_ADHESION	15/354	458/40755	1.4e-05	0.000398515	0.000268633	PRKCZ/DUSP10/KIF26B/TRPV4/C1QTNF1/SMAD7/DPP4/SERPINE2/CEBPB/BMP6/IL6/KLF4/AKNA/ASS1/VCAM1	15
GOBP_RESPONSE_TO_METAL_ION	GOBP_RESPONSE_TO_METAL_ION	13/354	350/40755	1.4181e-05	0.000402373	0.000271233	PTGS2/KCNH1/MT1X/CACNA1G/FOSB/MMP9/TRPM2/HMOX1/BMP6/EDN1/TRPV6/ASS1/VCAM1	13
GOMF_L_AMINO_ACID_TRANSMEMBRANE_TRANSPORTER_ACTIVITY	GOMF_L_AMINO_ACID_TRANSMEMBRANE_TRANSPORTER_ACTIVITY	6/354	61/40755	1.52842e-05	0.000428176	0.000288627	SLC6A9/SLC43A1/SLC7A7/SLC7A5/SLC1A4/SLC7A11	6
GOBP_RESPONSE_TO_FOLLICLE_STIMULATING_HORMONE	GOBP_RESPONSE_TO_FOLLICLE_STIMULATING_HORMONE	4/354	18/40755	1.5554e-05	0.000432309	0.000291413	EDNRA/EDN1/INHBA/PAPPA	4
GOBP_STRIATUM_DEVELOPMENT	GOBP_STRIATUM_DEVELOPMENT	4/354	18/40755	1.5554e-05	0.000432309	0.000291413	BCL11B/ALDH1A3/SLC7A11/INHBA	4
GOBP_MESENCHYME_DEVELOPMENT	GOBP_MESENCHYME_DEVELOPMENT	12/354	302/40755	1.55866e-05	0.000432535	0.000291565	TGFB2/PDCD4/VASN/NOG/SMAD7/PHLDB2/EDNRA/GDNF/EDN1/IL6/SNAI2/AKNA	12
GOBP_REGULATION_OF_RESPONSE_TO_WOUNDING	GOBP_REGULATION_OF_RESPONSE_TO_WOUNDING	9/354	166/40755	1.62754e-05	0.000449978	0.000303323	PLAU/IGF1R/C1QTNF1/SERPINE2/RTN4R/PHLDB2/EDN1/SERPINE1/KLF4	9
GOMF_DNA_BINDING_TRANSCRIPTION_ACTIVATOR_ACTIVITY	GOMF_DNA_BINDING_TRANSCRIPTION_ACTIVATOR_ACTIVITY	15/354	464/40755	1.62916e-05	0.000449978	0.000303323	ATF3/POU2F3/DDIT3/BCL11B/HOXB5/CEBPG/FOSB/HOXD4/KLF7/CEBPB/NFATC2/KLF15/ETV5/MAFA/KLF4	15
GOBP_NEGATIVE_REGULATION_OF_RESPONSE_TO_WOUNDING	GOBP_NEGATIVE_REGULATION_OF_RESPONSE_TO_WOUNDING	7/354	92/40755	1.63562e-05	0.00045106	0.000304052	PLAU/C1QTNF1/SERPINE2/RTN4R/PHLDB2/EDN1/SERPINE1	7
GOBP_HEART_MORPHOGENESIS	GOBP_HEART_MORPHOGENESIS	11/354	255/40755	1.65227e-05	0.00045494	0.000306668	TGFB2/ANKRD1/PDCD4/NOG/GATA6/SMAD7/ALPK2/EDNRA/EDN1/SNAI2/TEK	11
GOBP_RESPONSE_TO_ENDOPLASMIC_RETICULUM_STRESS	GOBP_RESPONSE_TO_ENDOPLASMIC_RETICULUM_STRESS	11/354	256/40755	1.71326e-05	0.000468812	0.000316019	SESN2/CTH/ATF3/DDIT3/CHAC1/NUPR1/ERN1/BBC3/TRIB3/CEBPB/STC2	11
GOBP_REGULATION_OF_ANIMAL_ORGAN_MORPHOGENESIS	GOBP_REGULATION_OF_ANIMAL_ORGAN_MORPHOGENESIS	8/354	129/40755	1.83257e-05	0.000495934	0.000334301	NTN4/DACT1/NOG/SPEF1/GDNF/EDN1/ANKRD6/SNAI2	8
GOBP_HEART_PROCESS	GOBP_HEART_PROCESS	11/354	258/40755	1.84112e-05	0.000495934	0.000334301	TGFB2/SPX/KCNJ12/CACNA1G/MAP2K6/GATA6/SMAD7/THRB/EDNRA/EDN1/DMD	11
GOBP_INTRINSIC_APOPTOTIC_SIGNALING_PATHWAY_IN_RESPONSE_TO_ENDOPLASMIC_RETICULUM_STRESS	GOBP_INTRINSIC_APOPTOTIC_SIGNALING_PATHWAY_IN_RESPONSE_TO_ENDOPLASMIC_RETICULUM_STRESS	6/354	63/40755	1.84323e-05	0.000495934	0.000334301	DDIT3/CHAC1/ERN1/BBC3/TRIB3/CEBPB	6
GOCC_APICAL_PLASMA_MEMBRANE	GOCC_APICAL_PLASMA_MEMBRANE	13/354	360/40755	1.9051e-05	0.000510591	0.000344181	PRKCZ/SLC6A9/PAPPA2/CUBN/C1QTNF5/TRPV4/HIP1R/SLC7A5/PLB1/DPP4/SPEF1/TEK/PRKG2	13
GOBP_VASCULAR_ASSOCIATED_SMOOTH_MUSCLE_CELL_DIFFERENTIATION	GOBP_VASCULAR_ASSOCIATED_SMOOTH_MUSCLE_CELL_DIFFERENTIATION	5/354	38/40755	1.90637e-05	0.000510591	0.000344181	CTH/PDCD4/GATA6/NFATC2/EDNRA	5
GOBP_POSITIVE_REGULATION_OF_SMOOTH_MUSCLE_CELL_PROLIFERATION	GOBP_POSITIVE_REGULATION_OF_SMOOTH_MUSCLE_CELL_PROLIFERATION	7/354	95/40755	2.01772e-05	0.00053635	0.000361545	PTGS2/IGF1R/ERN1/MMP9/HMOX1/EDN1/IL6	7
GOBP_REGULATION_OF_CELL_SUBSTRATE_ADHESION	GOBP_REGULATION_OF_CELL_SUBSTRATE_ADHESION	10/354	217/40755	2.27601e-05	0.000601391	0.000405388	PRKCZ/COL16A1/PLAU/FUT1/FBLN1/FBLN2/PHLDB2/SERPINE1/TEK/ECM2	10
GOBP_AXON_DEVELOPMENT	GOBP_AXON_DEVELOPMENT	15/354	479/40755	2.35348e-05	0.000618166	0.000416696	NGF/PLXNA2/UNC5B/BCL11B/IGF1R/NOG/KLF7/RTN4R/CCK/SKIL/EDNRA/GDNF/EDN1/NRCAM/KLF4	15
GOBP_CELLULAR_RESPONSE_TO_GONADOTROPIN_STIMULUS	GOBP_CELLULAR_RESPONSE_TO_GONADOTROPIN_STIMULUS	4/354	20/40755	2.42913e-05	0.000628692	0.000423791	GATA6/EDNRA/EDN1/INHBA	4
GOBP_SERINE_FAMILY_AMINO_ACID_METABOLIC_PROCESS	GOBP_SERINE_FAMILY_AMINO_ACID_METABOLIC_PROCESS	5/354	40/40755	2.46379e-05	0.000633952	0.000427337	CTH/PHGDH/CBS/SLC7A11/PSAT1	5
GOBP_AMEBOIDAL_TYPE_CELL_MIGRATION	GOBP_AMEBOIDAL_TYPE_CELL_MIGRATION	15/354	482/40755	2.52848e-05	0.000647768	0.00043665	GADD45A/PTGS2/TGFB2/DUSP10/ITGB3/FUT1/DPP4/MMP9/HMOX1/EDNRA/GDNF/EDN1/TPBG/TEK/KLF4	15
GOBP_ORGANIC_ACID_BIOSYNTHETIC_PROCESS	GOBP_ORGANIC_ACID_BIOSYNTHETIC_PROCESS	12/354	318/40755	2.58915e-05	0.000662351	0.00044648	CTH/PHGDH/PTGS2/BCAT1/ALDH1A3/ALOXE3/TRIB3/CBS/EDN1/ASNS/PSAT1/ASS1	12
GOBP_L_ALPHA_AMINO_ACID_TRANSMEMBRANE_TRANSPORT	GOBP_L_ALPHA_AMINO_ACID_TRANSMEMBRANE_TRANSPORT	6/354	67/40755	2.62949e-05	0.000669763	0.000451477	SLC6A9/SLC43A1/SLC7A7/SLC7A5/SLC1A4/SLC7A11	6
GOBP_RESPONSE_TO_OXYGEN_LEVELS	GOBP_RESPONSE_TO_OXYGEN_LEVELS	12/354	320/40755	2.75245e-05	0.000697065	0.00046988	PTGS2/TGFB2/DDIT4/PLAU/VASN/GATA6/DPP4/HMOX1/EDNRA/STC2/EDN1/VCAM1	12
GOMF_LIGASE_ACTIVITY_FORMING_CARBON_OXYGEN_BONDS	GOMF_LIGASE_ACTIVITY_FORMING_CARBON_OXYGEN_BONDS	5/354	41/40755	2.78609e-05	0.000700566	0.00047224	SARS1/CARS1/WARS1/AARS1/GARS1	5
GOMF_NEUTRAL_AMINO_ACID_TRANSMEMBRANE_TRANSPORTER_ACTIVITY	GOMF_NEUTRAL_AMINO_ACID_TRANSMEMBRANE_TRANSPORTER_ACTIVITY	5/354	41/40755	2.78609e-05	0.000700566	0.00047224	SLC6A9/SLC43A1/SLC7A5/SLC1A4/SLC7A11	5
GOBP_RESPONSE_TO_LEUKEMIA_INHIBITORY_FACTOR	GOBP_RESPONSE_TO_LEUKEMIA_INHIBITORY_FACTOR	7/354	100/40755	2.81666e-05	0.000705242	0.000475392	CTH/SMAD7/MRAS/JARID2/KLF4/MSC/SSTR1	7
GOBP_CELL_GROWTH	GOBP_CELL_GROWTH	15/354	487/40755	2.84577e-05	0.000710518	0.000478949	PRKCZ/SESN2/NGF/PAPPA2/TGFB2/FBLN5/PAK6/SMAD7/BCL11A/SERPINE2/RTN4R/EDNRA/EDN1/INHBA/NRCAM	15
GOBP_SERINE_FAMILY_AMINO_ACID_BIOSYNTHETIC_PROCESS	GOBP_SERINE_FAMILY_AMINO_ACID_BIOSYNTHETIC_PROCESS	4/354	21/40755	2.98016e-05	0.000738853	0.000498049	CTH/PHGDH/CBS/PSAT1	4
GOMF_DNA_BINDING_TRANSCRIPTION_REPRESSOR_ACTIVITY	GOMF_DNA_BINDING_TRANSCRIPTION_REPRESSOR_ACTIVITY	12/354	325/40755	3.20046e-05	0.000782496	0.000527468	ATF3/E2F7/JDP2/ZNF582/BCL11A/CEBPB/NFATC2/SKIL/ZNF425/SNAI2/NFIL3/MSC	12
GOBP_INOSITOL_LIPID_MEDIATED_SIGNALING	GOBP_INOSITOL_LIPID_MEDIATED_SIGNALING	9/354	181/40755	3.22423e-05	0.000786134	0.000529921	PEAR1/KCNH1/TGFB2/UNC5B/IGF1R/SERPINE2/PLCH1/EDN1/TEK	9
GOBP_NEGATIVE_REGULATION_OF_APOPTOTIC_SIGNALING_PATHWAY	GOBP_NEGATIVE_REGULATION_OF_APOPTOTIC_SIGNALING_PATHWAY	10/354	227/40755	3.34056e-05	0.000811141	0.000546778	CTH/ARHGEF2/PTGS2/UNC5B/NOG/MMP9/HMOX1/GDNF/SERPINE1/SNAI2	10
GOBP_RESPONSE_TO_CARBOHYDRATE	GOBP_RESPONSE_TO_CARBOHYDRATE	10/354	227/40755	3.34056e-05	0.000811141	0.000546778	SESN2/PTGS2/PCK2/GPR68/IGF1R/ERN1/MAP2K6/GRIK5/KLF7/MAFA	10
GOBP_IMPORT_ACROSS_PLASMA_MEMBRANE	GOBP_IMPORT_ACROSS_PLASMA_MEMBRANE	9/354	182/40755	3.3664e-05	0.000815139	0.000549472	SLC6A9/SLC43A1/TRPV4/SLC7A5/KCNJ12/SLC1A4/TRPM2/SLC7A11/TRPV6	9
GOBP_CELLULAR_RESPONSE_TO_MECHANICAL_STIMULUS	GOBP_CELLULAR_RESPONSE_TO_MECHANICAL_STIMULUS	6/354	70/40755	3.38008e-05	0.000815139	0.000549472	GADD45A/PTGS2/ANKRD1/PDE2A/IGF1R/BMP6	6
GOBP_PLATELET_AGGREGATION	GOBP_PLATELET_AGGREGATION	6/354	70/40755	3.38008e-05	0.000815139	0.000549472	PEAR1/ITGB3/C1QTNF1/SERPINE2/SLC7A11/IL6	6
GOBP_LIPID_EXPORT_FROM_CELL	GOBP_LIPID_EXPORT_FROM_CELL	5/354	43/40755	3.52817e-05	0.000847385	0.000571209	MAP2K6/C1QTNF1/BMP6/EDN1/INHBA	5
GOBP_REGULATION_OF_DEVELOPMENTAL_GROWTH	GOBP_REGULATION_OF_DEVELOPMENTAL_GROWTH	12/354	329/40755	3.60319e-05	0.000864227	0.000582562	NGF/DUSP10/NOG/GATA6/SMAD7/GDF15/BCL11A/RTN4R/STC2/EDN1/JARID2/NRCAM	12
GOBP_REGULATION_OF_PEPTIDYL_SERINE_PHOSPHORYLATION	GOBP_REGULATION_OF_PEPTIDYL_SERINE_PHOSPHORYLATION	8/354	144/40755	4.04202e-05	0.000947623	0.000638778	GADD45A/NGF/PTGS2/DDIT4/SMAD7/IL11/IL6/DMD	8
GOBP_CARDIAC_SEPTUM_DEVELOPMENT	GOBP_CARDIAC_SEPTUM_DEVELOPMENT	7/354	106/40755	4.1018e-05	0.000959093	0.00064651	LMO4/TGFB2/PDE2A/NOG/GATA6/SMAD7/SALL4	7
GOBP_VENTRICULAR_SEPTUM_DEVELOPMENT	GOBP_VENTRICULAR_SEPTUM_DEVELOPMENT	6/354	73/40755	4.29362e-05	0.00099604	0.000671415	LMO4/TGFB2/PDE2A/NOG/SMAD7/SALL4	6
GOMF_CYTOKINE_ACTIVITY	GOMF_CYTOKINE_ACTIVITY	10/354	234/40755	4.31727e-05	0.00100022	0.00067423	TGFB2/INHBE/GDF15/IL11/CXCL2/TSLP/BMP6/EDN1/IL6/INHBA	10
GOBP_AMINO_ACID_ACTIVATION	GOBP_AMINO_ACID_ACTIVATION	5/354	45/40755	4.41484e-05	0.00101616	0.000684978	SARS1/CARS1/WARS1/AARS1/GARS1	5
GOBP_AMINO_ACID_IMPORT_ACROSS_PLASMA_MEMBRANE	GOBP_AMINO_ACID_IMPORT_ACROSS_PLASMA_MEMBRANE	5/354	45/40755	4.41484e-05	0.00101616	0.000684978	SLC6A9/SLC43A1/SLC7A5/SLC1A4/SLC7A11	5
GOBP_REGULATION_OF_WNT_SIGNALING_PATHWAY	GOBP_REGULATION_OF_WNT_SIGNALING_PATHWAY	12/354	337/40755	4.54225e-05	0.00103872	0.000700188	ARNTL/DDIT3/DACT1/GPRC5B/NOG/ALPK2/SPEF1/KLF15/TPBG/ANKRD6/GRB10/SNAI2	12
GOBP_PEPTIDYL_SERINE_MODIFICATION	GOBP_PEPTIDYL_SERINE_MODIFICATION	12/354	338/40755	4.67335e-05	0.0010632	0.000716689	PRKCZ/GADD45A/NGF/PTGS2/DYRK3/DDIT4/ERN1/SMAD7/IL11/IL6/DMD/PRKG2	12
GOBP_EPITHELIAL_CELL_PROLIFERATION	GOBP_EPITHELIAL_CELL_PROLIFERATION	14/354	451/40755	4.81534e-05	0.0010899	0.000734682	TGFB2/DUSP10/BCL11B/NUPR1/ITGB3/NOG/ERN1/FUT1/CEBPB/HMOX1/BMP6/IL6/SNAI2/TEK	14
GOBP_POSITIVE_REGULATION_OF_DEFENSE_RESPONSE	GOBP_POSITIVE_REGULATION_OF_DEFENSE_RESPONSE	11/354	288/40755	5.01912e-05	0.00112307	0.000757047	PTGS2/PDCD4/PDE2A/TRPV4/GPRC5B/NUPR1/NPAS2/CEBPB/TSLP/IL6/SERPINE1	11
GOBP_POSITIVE_REGULATION_OF_TRANSCRIPTION_FROM_RNA_POLYMERASE_II_PROMOTER_IN_RESPONSE_TO_STRESS	GOBP_POSITIVE_REGULATION_OF_TRANSCRIPTION_FROM_RNA_POLYMERASE_II_PROMOTER_IN_RESPONSE_TO_STRESS	4/354	24/40755	5.18329e-05	0.00114962	0.000774944	SESN2/ATF3/DDIT3/CEBPB	4
GOBP_SUBPALLIUM_DEVELOPMENT	GOBP_SUBPALLIUM_DEVELOPMENT	4/354	24/40755	5.18329e-05	0.00114962	0.000774944	BCL11B/ALDH1A3/SLC7A11/INHBA	4
GOBP_REGULATION_OF_SMALL_MOLECULE_METABOLIC_PROCESS	GOBP_REGULATION_OF_SMALL_MOLECULE_METABOLIC_PROCESS	12/354	342/40755	5.23107e-05	0.00115877	0.000781106	SESN2/PTGS2/DDIT4/SORBS1/SLC7A7/NUPR1/C1QTNF1/PID1/TRIB3/SLC7A11/BMP6/SNAI2	12
GOBP_NEGATIVE_REGULATION_OF_WOUND_HEALING	GOBP_NEGATIVE_REGULATION_OF_WOUND_HEALING	6/354	76/40755	5.39502e-05	0.00118436	0.000798356	PLAU/C1QTNF1/SERPINE2/PHLDB2/EDN1/SERPINE1	6
GOBP_REGULATION_OF_EPITHELIAL_CELL_MIGRATION	GOBP_REGULATION_OF_EPITHELIAL_CELL_MIGRATION	11/354	291/40755	5.50849e-05	0.00119382	0.000804736	GADD45A/PTGS2/TGFB2/DUSP10/ITGB3/FUT1/MMP9/HMOX1/EDN1/TEK/KLF4	11
GOBP_NEGATIVE_REGULATION_OF_DEVELOPMENTAL_GROWTH	GOBP_NEGATIVE_REGULATION_OF_DEVELOPMENTAL_GROWTH	7/354	111/40755	5.50891e-05	0.00119382	0.000804736	DUSP10/NOG/GDF15/BCL11A/RTN4R/STC2/JARID2	7
GOCC_ACTOMYOSIN	GOCC_ACTOMYOSIN	6/354	77/40755	5.80853e-05	0.00124307	0.000837932	PRKCZ/CDC42BPA/SORBS1/ABLIM1/SYNPO/TEK	6
GOBP_CELLULAR_RESPONSE_TO_PEPTIDE_HORMONE_STIMULUS	GOBP_CELLULAR_RESPONSE_TO_PEPTIDE_HORMONE_STIMULUS	11/354	294/40755	6.03828e-05	0.00127919	0.000862281	PRKCZ/SORBS1/PCK2/IGF1R/GDF15/PID1/TRIB3/EDNRA/EDN1/GRB10/ASS1	11
GOBP_REGULATION_OF_CELL_ADHESION_MEDIATED_BY_INTEGRIN	GOBP_REGULATION_OF_CELL_ADHESION_MEDIATED_BY_INTEGRIN	5/354	48/40755	6.05692e-05	0.00127919	0.000862281	TGFB2/PLAU/DPP4/SERPINE1/SNAI2	5
GOBP_MUSCLE_CONTRACTION	GOBP_MUSCLE_CONTRACTION	12/354	349/40755	6.34624e-05	0.00131368	0.00088553	PTGS2/SPX/TRPV4/KCNJ12/CACNA1G/MAP2K6/SMAD7/CNN1/EDNRA/GDNF/EDN1/DMD	12
GOBP_BROWN_FAT_CELL_DIFFERENTIATION	GOBP_BROWN_FAT_CELL_DIFFERENTIATION	5/354	49/40755	6.69746e-05	0.00131368	0.00088553	PTGS2/LAMB3/DUSP10/TRPV4/CEBPB	5
GOBP_POSITIVE_REGULATION_OF_PATHWAY_RESTRICTED_SMAD_PROTEIN_PHOSPHORYLATION	GOBP_POSITIVE_REGULATION_OF_PATHWAY_RESTRICTED_SMAD_PROTEIN_PHOSPHORYLATION	5/354	49/40755	6.69746e-05	0.00131368	0.00088553	TGFB2/INHBE/GDF15/BMP6/INHBA	5
GOBP_RESPONSE_TO_NICOTINE	GOBP_RESPONSE_TO_NICOTINE	5/354	49/40755	6.69746e-05	0.00131368	0.00088553	IGF1R/HMOX1/SLC7A11/EDN1/VCAM1	5
GOBP_GLUCOSE_IMPORT	GOBP_GLUCOSE_IMPORT	6/354	79/40755	6.71143e-05	0.00131368	0.00088553	SESN2/SORBS1/PID1/CLTCL1/KLF15/GRB10	6
GOBP_GLUTAMINE_FAMILY_AMINO_ACID_METABOLIC_PROCESS	GOBP_GLUTAMINE_FAMILY_AMINO_ACID_METABOLIC_PROCESS	6/354	79/40755	6.71143e-05	0.00131368	0.00088553	RIMKLA/PHGDH/SLC7A7/SLC7A11/ASNS/ASS1	6
GOBP_NEGATIVE_REGULATION_OF_CELL_CELL_ADHESION	GOBP_NEGATIVE_REGULATION_OF_CELL_CELL_ADHESION	9/354	199/40755	6.72906e-05	0.00131368	0.00088553	TRPV4/C1QTNF1/SMAD7/SERPINE2/CEBPB/BMP6/KLF4/AKNA/ASS1	9
GOBP_CARBOHYDRATE_HOMEOSTASIS	GOBP_CARBOHYDRATE_HOMEOSTASIS	10/354	247/40755	6.78507e-05	0.00131368	0.00088553	SESN2/TRPV4/PCK2/GPR68/IGF1R/ERN1/GRIK5/KLF7/KLF15/IL6	10
GOBP_NEGATIVE_REGULATION_OF_ION_TRANSPORT	GOBP_NEGATIVE_REGULATION_OF_ION_TRANSPORT	8/354	156/40755	7.11858e-05	0.001333	0.000898554	SLC6A9/PTGS2/SLC43A1/HECW2/SERPINE2/MMP9/PXK/PRKG2	8
GOMF_INTEGRIN_BINDING	GOMF_INTEGRIN_BINDING	8/354	156/40755	7.11858e-05	0.001333	0.000898554	COL16A1/FBLN5/ITGB3/ADAM11/FBLN1/TGFBI/ECM2/VCAM1	8
GOBP_INNERVATION	GOBP_INNERVATION	4/354	26/40755	7.1932e-05	0.00134171	0.000904424	SERPINE2/EDNRA/EDN1/VCAM1	4
GOBP_PEPTIDE_TRANSPORT	GOBP_PEPTIDE_TRANSPORT	10/354	249/40755	7.25473e-05	0.00134772	0.000908478	ARNTL/TRPV4/PCK2/GPR68/KLF7/TRPM2/SLC7A11/EDN1/IL6/MAFA	10
GOBP_RESPONSE_TO_MONOSACCHARIDE	GOBP_RESPONSE_TO_MONOSACCHARIDE	9/354	201/40755	7.26581e-05	0.00134772	0.000908478	SESN2/PTGS2/PCK2/GPR68/IGF1R/ERN1/GRIK5/KLF7/MAFA	9
GOBP_REGULATION_OF_EXTRINSIC_APOPTOTIC_SIGNALING_PATHWAY_VIA_DEATH_DOMAIN_RECEPTORS	GOBP_REGULATION_OF_EXTRINSIC_APOPTOTIC_SIGNALING_PATHWAY_VIA_DEATH_DOMAIN_RECEPTORS	5/354	50/40755	7.38896e-05	0.0013639	0.000919382	ARHGEF2/ATF3/HMOX1/SKIL/SERPINE1	5
GOBP_RESPONSE_TO_XENOBIOTIC_STIMULUS	GOBP_RESPONSE_TO_XENOBIOTIC_STIMULUS	13/354	411/40755	7.3916e-05	0.0013639	0.000919382	PTGS2/TGFB2/ANKRD1/MAP2K6/GATA6/FOSB/NPAS2/NFATC2/HMOX1/EDN1/GSTA4/INHBA/ASS1	13
GOBP_REGULATION_OF_STRESS_ACTIVATED_PROTEIN_KINASE_SIGNALING_CASCADE	GOBP_REGULATION_OF_STRESS_ACTIVATED_PROTEIN_KINASE_SIGNALING_CASCADE	9/354	203/40755	7.83813e-05	0.0014358	0.000967849	GADD45A/INAVA/TGFB2/DUSP10/PDCD4/TRPV4/DACT1/IGF1R/ANKRD6	9
GOBP_REGULATION_OF_PROTEIN_SECRETION	GOBP_REGULATION_OF_PROTEIN_SECRETION	10/354	252/40755	8.01087e-05	0.00146289	0.000986113	TGFB2/ANKRD1/ARNTL/PCK2/GPR68/KLF7/TRPM2/BMP6/IL6/ACHE	10
GOBP_REGULATION_OF_MORPHOGENESIS_OF_A_BRANCHING_STRUCTURE	GOBP_REGULATION_OF_MORPHOGENESIS_OF_A_BRANCHING_STRUCTURE	5/354	51/40755	8.13414e-05	0.00148082	0.000998195	NTN4/NOG/BCL11A/GDNF/SNAI2	5
GOBP_STRESS_ACTIVATED_PROTEIN_KINASE_SIGNALING_CASCADE	GOBP_STRESS_ACTIVATED_PROTEIN_KINASE_SIGNALING_CASCADE	10/354	253/40755	8.27732e-05	0.00150378	0.00101368	GADD45A/INAVA/TGFB2/DUSP10/PDCD4/TRPV4/DACT1/IGF1R/MAP2K6/ANKRD6	10
GOCC_CELL_LEADING_EDGE	GOCC_CELL_LEADING_EDGE	13/354	416/40755	8.3418e-05	0.00151239	0.00101948	PRKCZ/LMO4/ARHGEF2/CDC42BPA/ABLIM1/TRPV4/HIP1R/ITGB3/DPP4/SPEF1/PHLDB2/JMY/AIF1L	13
GOBP_NEGATIVE_REGULATION_OF_COAGULATION	GOBP_NEGATIVE_REGULATION_OF_COAGULATION	5/354	52/40755	8.93581e-05	0.00160364	0.00108099	PLAU/C1QTNF1/SERPINE2/EDN1/SERPINE1	5
GOBP_SMAD_PROTEIN_SIGNAL_TRANSDUCTION	GOBP_SMAD_PROTEIN_SIGNAL_TRANSDUCTION	6/354	84/40755	9.46422e-05	0.00168818	0.00113798	TGFB2/INHBE/SMAD7/GDF15/BMP6/INHBA	6
GOBP_REGULATION_OF_DNA_TEMPLATED_TRANSCRIPTION_IN_RESPONSE_TO_STRESS	GOBP_REGULATION_OF_DNA_TEMPLATED_TRANSCRIPTION_IN_RESPONSE_TO_STRESS	5/354	53/40755	9.79684e-05	0.001737	0.00117088	SESN2/ATF3/DDIT3/CEBPB/HMOX1	5
GOBP_POSITIVE_REGULATION_OF_HORMONE_SECRETION	GOBP_POSITIVE_REGULATION_OF_HORMONE_SECRETION	7/354	122/40755	0.000100163	0.00177235	0.00119472	PCK2/GPR68/C1QTNF1/TRPM2/BMP6/EDN1/INHBA	7
GOMF_HORMONE_ACTIVITY	GOMF_HORMONE_ACTIVITY	7/354	122/40755	0.000100163	0.00177235	0.00119472	SPX/INHBE/CCK/UCN2/STC2/EDN1/INHBA	7
GOBP_CALCIUM_ION_TRANSPORT	GOBP_CALCIUM_ION_TRANSPORT	13/354	424/40755	0.000100824	0.00177813	0.00119861	PTGS2/BEST1/DDIT3/TRPV4/PKD1L2/CACNA1G/GRIN2D/TRPM2/EDNRA/STC2/EDN1/TRPV6/DMD	13
GOBP_EXTRINSIC_APOPTOTIC_SIGNALING_PATHWAY_VIA_DEATH_DOMAIN_RECEPTORS	GOBP_EXTRINSIC_APOPTOTIC_SIGNALING_PATHWAY_VIA_DEATH_DOMAIN_RECEPTORS	6/354	85/40755	0.000101093	0.00177813	0.00119861	NGF/ARHGEF2/ATF3/HMOX1/SKIL/SERPINE1	6
GOMF_AMINO_ACID_TRANSMEMBRANE_TRANSPORTER_ACTIVITY	GOMF_AMINO_ACID_TRANSMEMBRANE_TRANSPORTER_ACTIVITY	6/354	85/40755	0.000101093	0.00177813	0.00119861	SLC6A9/SLC43A1/SLC7A7/SLC7A5/SLC1A4/SLC7A11	6
GOBP_POSITIVE_REGULATION_OF_TRANSCRIPTION_FROM_RNA_POLYMERASE_II_PROMOTER_IN_RESPONSE_TO_ENDOPLASMIC_RETICULUM_STRESS	GOBP_POSITIVE_REGULATION_OF_TRANSCRIPTION_FROM_RNA_POLYMERASE_II_PROMOTER_IN_RESPONSE_TO_ENDOPLASMIC_RETICULUM_STRESS	3/354	11/40755	0.000101815	0.00178549	0.00120357	ATF3/DDIT3/CEBPB	3
GOBP_TISSUE_MIGRATION	GOBP_TISSUE_MIGRATION	12/354	368/40755	0.000104636	0.00183316	0.0012357	GADD45A/PTGS2/TGFB2/DUSP10/ITGB3/FUT1/DPP4/MMP9/HMOX1/EDN1/TEK/KLF4	12
GOBP_CANONICAL_WNT_SIGNALING_PATHWAY	GOBP_CANONICAL_WNT_SIGNALING_PATHWAY	11/354	313/40755	0.000105194	0.00183607	0.00123767	ARNTL/DDIT3/DACT1/GPRC5B/NOG/EDNRA/EDN1/TPBG/ANKRD6/SNAI2/KLF4	11
GOBP_GLAND_MORPHOGENESIS	GOBP_GLAND_MORPHOGENESIS	7/354	123/40755	0.000105426	0.00183607	0.00123767	TGFB2/NTN4/NOG/TGM2/CEBPB/IL6/SNAI2	7
GOBP_REGULATION_OF_CELL_MATRIX_ADHESION	GOBP_REGULATION_OF_CELL_MATRIX_ADHESION	7/354	123/40755	0.000105426	0.00183607	0.00123767	PRKCZ/COL16A1/PLAU/FUT1/PHLDB2/SERPINE1/TEK	7
GOBP_REGULATION_OF_BLOOD_CIRCULATION	GOBP_REGULATION_OF_BLOOD_CIRCULATION	10/354	261/40755	0.000106929	0.00185785	0.00125235	PTGS2/TGFB2/SPX/KCNJ12/CACNA1G/SMAD7/THRB/EDNRA/EDN1/DMD	10
GOBP_RESPONSE_TO_INSULIN	GOBP_RESPONSE_TO_INSULIN	10/354	261/40755	0.000106929	0.00185785	0.00125235	PRKCZ/SESN2/SORBS1/TRPV4/PCK2/IGF1R/PID1/TRIB3/KLF15/GRB10	10
GOBP_AMINO_ACID_IMPORT	GOBP_AMINO_ACID_IMPORT	5/354	54/40755	0.000107202	0.00185785	0.00125235	SLC6A9/SLC43A1/SLC7A5/SLC1A4/SLC7A11	5
GOCC_COLLAGEN_TRIMER	GOCC_COLLAGEN_TRIMER	6/354	86/40755	0.000107888	0.00186427	0.00125667	COL16A1/C1QTNF5/C1QTNF1/COL7A1/COL12A1/MSR1	6
GOBP_REGULATION_OF_HEART_CONTRACTION	GOBP_REGULATION_OF_HEART_CONTRACTION	9/354	212/40755	0.00010905	0.00188065	0.00126772	TGFB2/SPX/KCNJ12/CACNA1G/SMAD7/THRB/EDNRA/EDN1/DMD	9
GOBP_CELL_CHEMOTAXIS	GOBP_CELL_CHEMOTAXIS	11/354	315/40755	0.000111243	0.00191474	0.00129069	TGFB2/TRPV4/HOXB9/DPP4/TRPM2/CXCL2/EDN1/TPBG/IL6/SERPINE1/VCAM1	11
GOBP_VASCULAR_PROCESS_IN_CIRCULATORY_SYSTEM	GOBP_VASCULAR_PROCESS_IN_CIRCULATORY_SYSTEM	10/354	263/40755	0.000113823	0.00195534	0.00131806	SLC6A9/PTGS2/PDE2A/TRPV4/SLC7A5/SLC1A4/EDNRA/BMP6/EDN1/TEK	10
GOBP_MUSCLE_CELL_APOPTOTIC_PROCESS	GOBP_MUSCLE_CELL_APOPTOTIC_PROCESS	6/354	87/40755	0.000115041	0.00196862	0.00132702	PDCD4/IGF1R/NUPR1/GATA6/HMOX1/EDN1	6
GOBP_POSITIVE_REGULATION_OF_NEURON_DEATH	GOBP_POSITIVE_REGULATION_OF_NEURON_DEATH	6/354	87/40755	0.000115041	0.00196862	0.00132702	TGFB2/DDIT4/DDIT3/NUPR1/GRIK5/TRPM2	6
GOBP_VASCULAR_ASSOCIATED_SMOOTH_MUSCLE_CELL_PROLIFERATION	GOBP_VASCULAR_ASSOCIATED_SMOOTH_MUSCLE_CELL_PROLIFERATION	6/354	87/40755	0.000115041	0.00196862	0.00132702	PDCD4/ERN1/CNN1/MMP9/HMOX1/EDN1	6
GOBP_REGULATION_OF_NEURON_PROJECTION_DEVELOPMENT	GOBP_REGULATION_OF_NEURON_PROJECTION_DEVELOPMENT	13/354	431/40755	0.000118545	0.0020227	0.00136347	NEGR1/NGF/PLXNA2/TRPV4/IGF1R/BCL11A/HECW2/RTN4R/SKIL/GPC2/NRCAM/VLDLR/KLF4	13
GOMF_LIGASE_ACTIVITY	GOMF_LIGASE_ACTIVITY	8/354	168/40755	0.000119299	0.00203361	0.00137083	RIMKLA/SARS1/CARS1/WARS1/AARS1/GARS1/ASNS/ASS1	8
GOBP_CARDIAC_VENTRICLE_DEVELOPMENT	GOBP_CARDIAC_VENTRICLE_DEVELOPMENT	7/354	126/40755	0.000122578	0.00206757	0.00139372	LMO4/TGFB2/PDE2A/NOG/SMAD7/SALL4/EDNRA	7
GOBP_REGULATION_OF_PRODUCTION_OF_MOLECULAR_MEDIATOR_OF_IMMUNE_RESPONSE	GOBP_REGULATION_OF_PRODUCTION_OF_MOLECULAR_MEDIATOR_OF_IMMUNE_RESPONSE	8/354	169/40755	0.000124295	0.00208459	0.00140519	PRKCZ/INAVA/TGFB2/GPRC5B/SLC7A5/SMAD7/HMOX1/IL6	8
GOMF_VITAMIN_B6_BINDING	GOMF_VITAMIN_B6_BINDING	5/354	56/40755	0.000127659	0.00213695	0.00144049	CTH/GPT2/MOCOS/CBS/PSAT1	5
GOBP_FOREBRAIN_DEVELOPMENT	GOBP_FOREBRAIN_DEVELOPMENT	12/354	377/40755	0.000131062	0.00217947	0.00146915	BCAN/BCL11B/IGF1R/ALDH1A3/ADGRG1/NOG/FUT1/RTN4R/SLC7A11/INHBA/AKNA/SSTR1	12
GOBP_PEPTIDYL_TYROSINE_MODIFICATION	GOBP_PEPTIDYL_TYROSINE_MODIFICATION	12/354	377/40755	0.000131062	0.00217947	0.00146915	PRKCZ/ARHGEF2/DYRK3/IGF1R/GPRC5B/ITGB3/MAP2K6/IL11/TSLP/BMP6/IL6/TEK	12
GOBP_POSITIVE_REGULATION_OF_BINDING	GOBP_POSITIVE_REGULATION_OF_BINDING	8/354	171/40755	0.000134804	0.00221791	0.00149506	NGF/HIP1R/DACT1/CEBPG/TRIB3/MMP9/LFNG/KLF4	8
GOBP_REGULATION_OF_INTRINSIC_APOPTOTIC_SIGNALING_PATHWAY	GOBP_REGULATION_OF_INTRINSIC_APOPTOTIC_SIGNALING_PATHWAY	8/354	171/40755	0.000134804	0.00221791	0.00149506	ARHGEF2/PTGS2/DDIT3/NUPR1/BBC3/MMP9/SKIL/SNAI2	8
GOBP_CELLULAR_RESPONSE_TO_FOLLICLE_STIMULATING_HORMONE_STIMULUS	GOBP_CELLULAR_RESPONSE_TO_FOLLICLE_STIMULATING_HORMONE_STIMULUS	3/354	12/40755	0.000134879	0.00221791	0.00149506	EDNRA/EDN1/INHBA	3
GOBP_CYSTEINE_METABOLIC_PROCESS	GOBP_CYSTEINE_METABOLIC_PROCESS	3/354	12/40755	0.000134879	0.00221791	0.00149506	CTH/CBS/SLC7A11	3
GOBP_L_SERINE_METABOLIC_PROCESS	GOBP_L_SERINE_METABOLIC_PROCESS	3/354	12/40755	0.000134879	0.00221791	0.00149506	PHGDH/CBS/PSAT1	3
GOBP_NEGATIVE_REGULATION_OF_PATHWAY_RESTRICTED_SMAD_PROTEIN_PHOSPHORYLATION	GOBP_NEGATIVE_REGULATION_OF_PATHWAY_RESTRICTED_SMAD_PROTEIN_PHOSPHORYLATION	3/354	12/40755	0.000134879	0.00221791	0.00149506	NOG/SMAD7/PMEPA1	3
GOBP_POSITIVE_REGULATION_OF_PROTEIN_SECRETION	GOBP_POSITIVE_REGULATION_OF_PROTEIN_SECRETION	7/354	128/40755	0.000135222	0.00222149	0.00149747	TGFB2/ANKRD1/PCK2/GPR68/TRPM2/BMP6/ACHE	7
GOCC_MICROVILLUS	GOCC_MICROVILLUS	6/354	90/40755	0.000138783	0.00227577	0.00153406	SYTL1/SLC7A5/ITGB3/SPEF1/TEK/VCAM1	6
GOBP_REGULATION_OF_PROTEIN_LOCALIZATION_TO_MEMBRANE	GOBP_REGULATION_OF_PROTEIN_LOCALIZATION_TO_MEMBRANE	8/354	172/40755	0.000140328	0.00229258	0.00154539	PRKCZ/SORBS1/BBC3/PID1/LRRC15/SLC7A11/SQSTM1/GPC2	8
GOBP_RESPONSE_TO_ACID_CHEMICAL	GOBP_RESPONSE_TO_ACID_CHEMICAL	7/354	129/40755	0.000141929	0.00231614	0.00156128	SESN2/COL16A1/IGF1R/BCL11A/CEBPB/EDN1/ASS1	7
GOBP_REGULATION_OF_NERVOUS_SYSTEM_DEVELOPMENT	GOBP_REGULATION_OF_NERVOUS_SYSTEM_DEVELOPMENT	13/354	439/40755	0.000142032	0.00231614	0.00156128	NGF/PLXNA2/DUSP10/ARNTL/MYRF/AMIGO2/NOG/SERPINE2/TGM2/RTN4R/SKIL/TPBG/IL6	13
GOBP_REGULATION_OF_CELL_DEVELOPMENT	GOBP_REGULATION_OF_CELL_DEVELOPMENT	14/354	500/40755	0.000142476	0.0023191	0.00156327	NGF/PLXNA2/DUSP10/ARNTL/GPR68/NOG/SMAD7/BCL11A/SERPINE2/TGM2/RTN4R/FBLN1/SKIL/IL6	14
GOBP_CELLULAR_RESPONSE_TO_INORGANIC_SUBSTANCE	GOBP_CELLULAR_RESPONSE_TO_INORGANIC_SUBSTANCE	9/354	220/40755	0.000144194	0.00234491	0.00158067	PTGS2/KCNH1/MT1X/FOSB/MMP9/TRPM2/HMOX1/BMP6/EDN1	9
GOMF_ACTIN_BINDING	GOMF_ACTIN_BINDING	13/354	440/40755	0.000145232	0.00235313	0.00158621	ANXA8/SORBS1/ABLIM1/TRPV4/HIP1R/SAMD14/CNN1/SPEF1/PXK/JMY/SYNPO/AIF1L/DMD	13
GOBP_RESPONSE_TO_BMP	GOBP_RESPONSE_TO_BMP	8/354	173/40755	0.000146036	0.00235313	0.00158621	TGFB2/PDCD4/NOG/GATA6/SMAD7/GDF15/SKIL/BMP6	8
GOBP_CELLULAR_RESPONSE_TO_ABIOTIC_STIMULUS	GOBP_CELLULAR_RESPONSE_TO_ABIOTIC_STIMULUS	11/354	325/40755	0.000146136	0.00235313	0.00158621	GADD45A/ARHGEF2/PTGS2/ANKRD1/PDE2A/TRPV4/GPR68/IGF1R/MMP9/BMP6/SNAI2	11
GOBP_NEGATIVE_REGULATION_OF_PEPTIDYL_SERINE_PHOSPHORYLATION	GOBP_NEGATIVE_REGULATION_OF_PEPTIDYL_SERINE_PHOSPHORYLATION	4/354	31/40755	0.000146297	0.00235313	0.00158621	GADD45A/DDIT4/SMAD7/DMD	4
GOMF_FIBRONECTIN_BINDING	GOMF_FIBRONECTIN_BINDING	4/354	31/40755	0.000146297	0.00235313	0.00158621	ITGB3/FBLN1/LRRC15/IGFBP3	4
GOBP_ODONTOGENESIS	GOBP_ODONTOGENESIS	7/354	130/40755	0.000148904	0.00238637	0.00160862	TUFT1/TGFB2/BCL11B/GATA6/EDN1/INHBA/SERPINE1	7
GOBP_HOMOTYPIC_CELL_CELL_ADHESION	GOBP_HOMOTYPIC_CELL_CELL_ADHESION	6/354	92/40755	0.000156655	0.00249252	0.00168017	PEAR1/ITGB3/C1QTNF1/SERPINE2/SLC7A11/IL6	6
GOBP_NEGATIVE_REGULATION_OF_WNT_SIGNALING_PATHWAY	GOBP_NEGATIVE_REGULATION_OF_WNT_SIGNALING_PATHWAY	8/354	175/40755	0.000158028	0.0025076	0.00169033	DDIT3/DACT1/NOG/ALPK2/TPBG/ANKRD6/GRB10/SNAI2	8
GOBP_POSITIVE_REGULATION_OF_EPITHELIAL_CELL_MIGRATION	GOBP_POSITIVE_REGULATION_OF_EPITHELIAL_CELL_MIGRATION	8/354	175/40755	0.000158028	0.0025076	0.00169033	PTGS2/TGFB2/ITGB3/FUT1/MMP9/HMOX1/EDN1/TEK	8
GOBP_POSITIVE_REGULATION_OF_PROTEIN_LOCALIZATION	GOBP_POSITIVE_REGULATION_OF_PROTEIN_LOCALIZATION	13/354	445/40755	0.000162181	0.00256888	0.00173164	PRKCZ/SESN2/PTGS2/TGFB2/ANKRD1/SORBS1/PCK2/GPR68/BBC3/TRPM2/SQSTM1/BMP6/ACHE	13
GOCC_MEMBRANE_MICRODOMAIN	GOCC_MEMBRANE_MICRODOMAIN	11/354	329/40755	0.000162492	0.00257151	0.00173341	PRKCZ/PTGS2/UNC5B/SORBS1/IGF1R/ADGRG1/DPP4/RTN4R/HMOX1/TEK/DMD	11
GOBP_ENDOCRINE_SYSTEM_DEVELOPMENT	GOBP_ENDOCRINE_SYSTEM_DEVELOPMENT	7/354	132/40755	0.000163685	0.00258745	0.00174416	ARNTL/NOG/GATA6/EDNRA/BMP6/EDN1/IL6	7
GOMF_PROTEIN_SERINE_THREONINE_TYROSINE_KINASE_ACTIVITY	GOMF_PROTEIN_SERINE_THREONINE_TYROSINE_KINASE_ACTIVITY	13/354	446/40755	0.000165767	0.00261154	0.0017604	PRKCZ/DYRK3/CDC42BPA/STK33/RPS6KL1/PAK6/IGF1R/ERN1/MAP2K6/ALPK2/LMTK3/TEK/PRKG2	13
GOBP_SODIUM_ION_TRANSMEMBRANE_TRANSPORT	GOBP_SODIUM_ION_TRANSMEMBRANE_TRANSPORT	8/354	177/40755	0.000170819	0.0026793	0.00180607	SLC6A9/FGF11/CACNA1G/HECW2/TRPM2/KLHL24/SLC28A3/DMD	8
GOBP_HEMOGLOBIN_BIOSYNTHETIC_PROCESS	GOBP_HEMOGLOBIN_BIOSYNTHETIC_PROCESS	3/354	13/40755	0.000174214	0.00271808	0.00183221	SLC6A9/INHBA/KLF4	3
GOBP_RESPONSE_TO_LAMINAR_FLUID_SHEAR_STRESS	GOBP_RESPONSE_TO_LAMINAR_FLUID_SHEAR_STRESS	3/354	13/40755	0.000174214	0.00271808	0.00183221	SMAD7/KLF4/ASS1	3
GOMF_INSULIN_LIKE_GROWTH_FACTOR_I_BINDING	GOMF_INSULIN_LIKE_GROWTH_FACTOR_I_BINDING	3/354	13/40755	0.000174214	0.00271808	0.00183221	IGF1R/ITGB3/IGFBP3	3
GOBP_CARDIAC_MUSCLE_TISSUE_MORPHOGENESIS	GOBP_CARDIAC_MUSCLE_TISSUE_MORPHOGENESIS	5/354	60/40755	0.000177421	0.0027608	0.00186101	TGFB2/ANKRD1/NOG/SMAD7/EDNRA	5
GOBP_REGULATION_OF_GLUCOSE_IMPORT	GOBP_REGULATION_OF_GLUCOSE_IMPORT	5/354	60/40755	0.000177421	0.0027608	0.00186101	SORBS1/PID1/CLTCL1/KLF15/GRB10	5
GOBP_POSITIVE_REGULATION_OF_APOPTOTIC_SIGNALING_PATHWAY	GOBP_POSITIVE_REGULATION_OF_APOPTOTIC_SIGNALING_PATHWAY	7/354	134/40755	0.000179632	0.00279029	0.00188089	G0S2/ATF3/DDIT3/NUPR1/BBC3/SKIL/INHBA	7
GOBP_MUSCLE_ORGAN_DEVELOPMENT	GOBP_MUSCLE_ORGAN_DEVELOPMENT	11/354	333/40755	0.000180378	0.00279696	0.00188539	ATF3/TGFB2/ANKRD1/ARNTL/NUPR1/NOG/SMAD7/EDNRA/ASS1/DMD/MSC	11
GOBP_DEVELOPMENTAL_CELL_GROWTH	GOBP_DEVELOPMENTAL_CELL_GROWTH	9/354	227/40755	0.000182265	0.00282127	0.00190177	PRKCZ/NGF/PAK6/SMAD7/BCL11A/RTN4R/EDNRA/EDN1/NRCAM	9
GOCC_BASEMENT_MEMBRANE	GOCC_BASEMENT_MEMBRANE	6/354	95/40755	0.000186825	0.00288428	0.00194425	LAMB3/NTN4/FBLN1/COL7A1/TGFBI/ACHE	6
GOBP_INTERLEUKIN_4_PRODUCTION	GOBP_INTERLEUKIN_4_PRODUCTION	4/354	33/40755	0.000187672	0.00288477	0.00194458	PRKCZ/DDIT3/SLC7A5/CEBPB	4
GOBP_EPIDERMIS_DEVELOPMENT	GOBP_EPIDERMIS_DEVELOPMENT	11/354	335/40755	0.000189929	0.00290682	0.00195944	FLG/LAMB3/TGFB2/POU2F3/BCL11B/KRT34/GATA6/KLF7/COL7A1/INHBA/KLF4	11
GOBP_REGULATION_OF_CATION_CHANNEL_ACTIVITY	GOBP_REGULATION_OF_CATION_CHANNEL_ACTIVITY	8/354	180/40755	0.000191593	0.00292681	0.00197291	SLC6A9/FGF11/MMP9/KCNG1/KLHL24/EDNRA/EDN1/DMD	8
GOBP_SEX_DIFFERENTIATION	GOBP_SEX_DIFFERENTIATION	10/354	281/40755	0.000194634	0.00296343	0.0019976	TGFB2/NUPR1/ADGRG1/GATA6/ASB1/CEBPB/BMP6/LFNG/INHBA/PCYT1B	10
GOBP_DICARBOXYLIC_ACID_METABOLIC_PROCESS	GOBP_DICARBOXYLIC_ACID_METABOLIC_PROCESS	6/354	96/40755	0.000197839	0.00299932	0.00202179	ALDH1L2/PCK2/GPT2/MTHFD2/SLC7A11/ASS1	6
GOBP_NEGATIVE_REGULATION_OF_LOCOMOTION	GOBP_NEGATIVE_REGULATION_OF_LOCOMOTION	12/354	396/40755	0.000206106	0.0031193	0.00210267	GADD45A/DUSP10/ADGRG1/NOG/SMAD7/DPP4/HMOX1/FBLN1/PHLDB2/IGFBP3/SERPINE1/KLF4	12
GOBP_NEGATIVE_REGULATION_OF_EXTRINSIC_APOPTOTIC_SIGNALING_PATHWAY	GOBP_NEGATIVE_REGULATION_OF_EXTRINSIC_APOPTOTIC_SIGNALING_PATHWAY	6/354	97/40755	0.00020936	0.00315772	0.00212857	ARHGEF2/UNC5B/HMOX1/GDNF/SERPINE1/SNAI2	6
GOBP_RESPONSE_TO_FLUID_SHEAR_STRESS	GOBP_RESPONSE_TO_FLUID_SHEAR_STRESS	4/354	34/40755	0.000211245	0.00318074	0.00214408	PTGS2/SMAD7/KLF4/ASS1	4
GOBP_NEURON_REMODELING	GOBP_NEURON_REMODELING	3/354	14/40755	0.000220301	0.00329742	0.00222274	NTN4/BCL11A/EDNRA	3
GOBP_REGULATION_OF_RESPONSE_TO_OSMOTIC_STRESS	GOBP_REGULATION_OF_RESPONSE_TO_OSMOTIC_STRESS	3/354	14/40755	0.000220301	0.00329742	0.00222274	ARHGEF2/PTGS2/TRPV4	3
GOBP_CHEMOKINE_PRODUCTION	GOBP_CHEMOKINE_PRODUCTION	6/354	98/40755	0.000221402	0.00330831	0.00223008	TRPV4/HMOX1/TSLP/IL6/SNAI2/KLF4	6
GOBP_DEVELOPMENTAL_GROWTH_INVOLVED_IN_MORPHOGENESIS	GOBP_DEVELOPMENTAL_GROWTH_INVOLVED_IN_MORPHOGENESIS	9/354	234/40755	0.000228358	0.00339788	0.00229046	PRKCZ/NGF/KIF26B/PAK6/BCL11A/RTN4R/EDNRA/EDN1/NRCAM	9
GOBP_NEURON_PROJECTION_GUIDANCE	GOBP_NEURON_PROJECTION_GUIDANCE	9/354	235/40755	0.00023567	0.00348613	0.00234995	PLXNA2/UNC5B/BCL11B/NOG/KLF7/EDNRA/GDNF/EDN1/NRCAM	9
GOBP_REGULATION_OF_JNK_CASCADE	GOBP_REGULATION_OF_JNK_CASCADE	7/354	141/40755	0.000245617	0.00360313	0.00242882	GADD45A/DUSP10/PDCD4/TRPV4/DACT1/IGF1R/ANKRD6	7
GOBP_AMINO_ACID_TRANSMEMBRANE_TRANSPORT	GOBP_AMINO_ACID_TRANSMEMBRANE_TRANSPORT	6/354	100/40755	0.000247121	0.00362219	0.00244166	SLC6A9/SLC43A1/SLC7A7/SLC7A5/SLC1A4/SLC7A11	6
GOBP_AMIDE_TRANSPORT	GOBP_AMIDE_TRANSPORT	10/354	290/40755	0.000250423	0.00365543	0.00246407	ARNTL/TRPV4/PCK2/GPR68/KLF7/TRPM2/SLC7A11/EDN1/IL6/MAFA	10
GOBP_SALIVARY_GLAND_DEVELOPMENT	GOBP_SALIVARY_GLAND_DEVELOPMENT	4/354	36/40755	0.000264672	0.00380994	0.00256822	TGFB2/NTN4/TGM2/SNAI2	4
GOBP_BASEMENT_MEMBRANE_ASSEMBLY	GOBP_BASEMENT_MEMBRANE_ASSEMBLY	3/354	15/40755	0.000273605	0.00391304	0.00263772	LAMB3/NTN4/PHLDB2	3
GOBP_REGULATION_OF_EPITHELIAL_TO_MESENCHYMAL_TRANSITION	GOBP_REGULATION_OF_EPITHELIAL_TO_MESENCHYMAL_TRANSITION	6/354	102/40755	0.000275133	0.00392009	0.00264247	TGFB2/VASN/NOG/SMAD7/PHLDB2/IL6	6
GOBP_RESPONSE_TO_KETONE	GOBP_RESPONSE_TO_KETONE	8/354	190/40755	0.000276359	0.00393017	0.00264927	TGFB2/DDIT4/PCK2/IGF1R/FOSB/EDN1/FBXO32/ASS1	8
GOBP_PHOSPHATIDYLINOSITOL_3_KINASE_SIGNALING	GOBP_PHOSPHATIDYLINOSITOL_3_KINASE_SIGNALING	7/354	144/40755	0.000279288	0.00396544	0.00267304	PEAR1/TGFB2/UNC5B/IGF1R/SERPINE2/EDN1/TEK	7
GOBP_REGIONALIZATION	GOBP_REGIONALIZATION	11/354	351/40755	0.000282972	0.00401452	0.00270613	PLXNA2/HOXC5/DDIT3/ADGRG1/HOXB5/HOXB9/NOG/HOXD4/GDNF/EDN1/LFNG	11
GOBP_CARDIAC_EPITHELIAL_TO_MESENCHYMAL_TRANSITION	GOBP_CARDIAC_EPITHELIAL_TO_MESENCHYMAL_TRANSITION	4/354	37/40755	0.000294732	0.004158	0.00280285	TGFB2/PDCD4/NOG/SNAI2	4
GOBP_REGULATION_OF_NEURON_DIFFERENTIATION	GOBP_REGULATION_OF_NEURON_DIFFERENTIATION	8/354	192/40755	0.000296525	0.00416903	0.00281028	NGF/ARHGEF2/BCL11B/GPRC5B/BCL11A/BMP6/NRCAM/ZHX2	8
GOBP_REGULATION_OF_VASCULATURE_DEVELOPMENT	GOBP_REGULATION_OF_VASCULATURE_DEVELOPMENT	11/354	353/40755	0.000296929	0.00416903	0.00281028	GADD45A/SARS1/TGFB2/WARS1/GATA6/FUT1/HMOX1/IL6/SERPINE1/TEK/KLF4	11
GOBP_UROGENITAL_SYSTEM_DEVELOPMENT	GOBP_UROGENITAL_SYSTEM_DEVELOPMENT	11/354	353/40755	0.000296929	0.00416903	0.00281028	TGFB2/KIF26B/NOG/SMAD7/MMP9/KLF15/EDNRA/GDNF/BMP6/TEK/ASS1	11
GOBP_CARTILAGE_DEVELOPMENT	GOBP_CARTILAGE_DEVELOPMENT	8/354	194/40755	0.000317877	0.00441754	0.0029778	TRPV4/NOG/SMAD7/MATN3/TGFBI/BMP6/EDN1/SNAI2	8
GOBP_CELLULAR_RESPONSE_TO_CARBOHYDRATE_STIMULUS	GOBP_CELLULAR_RESPONSE_TO_CARBOHYDRATE_STIMULUS	7/354	148/40755	0.00032985	0.00451647	0.00304448	PCK2/GPR68/IGF1R/ERN1/MAP2K6/GRIK5/KLF7	7
GOBP_REGULATION_OF_WNT_SIGNALING_PATHWAY_PLANAR_CELL_POLARITY_PATHWAY	GOBP_REGULATION_OF_WNT_SIGNALING_PATHWAY_PLANAR_CELL_POLARITY_PATHWAY	3/354	16/40755	0.00033458	0.00456004	0.00307385	DACT1/SPEF1/ANKRD6	3
GOBP_SEMAPHORIN_PLEXIN_SIGNALING_PATHWAY_INVOLVED_IN_NEURON_PROJECTION_GUIDANCE	GOBP_SEMAPHORIN_PLEXIN_SIGNALING_PATHWAY_INVOLVED_IN_NEURON_PROJECTION_GUIDANCE	3/354	16/40755	0.00033458	0.00456004	0.00307385	PLXNA2/EDNRA/EDN1	3
GOBP_ARTERY_DEVELOPMENT	GOBP_ARTERY_DEVELOPMENT	6/354	106/40755	0.000338603	0.00459774	0.00309926	TGFB2/PDE2A/NOG/SMAD7/EDNRA/EDN1	6
GOBP_RESPONSE_TO_TOXIC_SUBSTANCE	GOBP_RESPONSE_TO_TOXIC_SUBSTANCE	9/354	247/40755	0.000339654	0.00459774	0.00309926	SESN2/PTGS2/DHRS2/FBLN5/NUPR1/MT1X/GATA6/SLC7A11/ASS1	9
GOBP_L_AMINO_ACID_TRANSPORT	GOBP_L_AMINO_ACID_TRANSPORT	5/354	69/40755	0.000342551	0.0046153	0.0031111	SLC43A1/SLC7A7/SLC7A5/SLC1A4/SLC7A11	5
GOBP_POSITIVE_REGULATION_OF_CYTOKINE_PRODUCTION_INVOLVED_IN_IMMUNE_RESPONSE	GOBP_POSITIVE_REGULATION_OF_CYTOKINE_PRODUCTION_INVOLVED_IN_IMMUNE_RESPONSE	5/354	69/40755	0.000342551	0.0046153	0.0031111	PRKCZ/INAVA/GPRC5B/SLC7A5/IL6	5
GOBP_OSSIFICATION	GOBP_OSSIFICATION	12/354	419/40755	0.000343365	0.00462275	0.00311612	TUFT1/PTGS2/TGFB2/NOG/MAP2K6/SMAD7/MMP9/CEBPB/BMP6/IL6/ACHE/SNAI2	12
GOMF_PROTEIN_SERINE_KINASE_ACTIVITY	GOMF_PROTEIN_SERINE_KINASE_ACTIVITY	11/354	360/40755	0.000350436	0.00471076	0.00317545	PRKCZ/DYRK3/CDC42BPA/STK33/RPS6KL1/PAK6/ERN1/MAP2K6/ALPK2/LMTK3/PRKG2	11
GOBP_REGULATION_OF_ION_TRANSMEMBRANE_TRANSPORT	GOBP_REGULATION_OF_ION_TRANSMEMBRANE_TRANSPORT	13/354	483/40755	0.00035614	0.00471682	0.00317953	SLC6A9/KCNH1/SLC43A1/FGF11/KCNJ12/CACNA1G/HECW2/MMP9/KCNG1/KLHL24/EDNRA/EDN1/DMD	13
GOBP_HINDBRAIN_DEVELOPMENT	GOBP_HINDBRAIN_DEVELOPMENT	7/354	150/40755	0.000357746	0.00471682	0.00317953	PLXNA2/CEND1/IGF1R/AARS1/NOG/SERPINE2/SSTR1	7
GOBP_RESPONSE_TO_NUTRIENT	GOBP_RESPONSE_TO_NUTRIENT	7/354	150/40755	0.000357746	0.00471682	0.00317953	PTGS2/IGF1R/HMOX1/STC2/SNAI2/ASS1/VCAM1	7
GOBP_CELL_JUNCTION_ASSEMBLY	GOBP_CELL_JUNCTION_ASSEMBLY	12/354	421/40755	0.0003583	0.00471682	0.00317953	COL16A1/NEGR1/SORBS1/AMIGO2/TRPV4/SMAD7/PHLDB2/TPBG/ACHE/NRCAM/SNAI2/TEK	12
GOBP_TELENCEPHALON_DEVELOPMENT	GOBP_TELENCEPHALON_DEVELOPMENT	9/354	249/40755	0.000360199	0.00471682	0.00317953	BCAN/BCL11B/IGF1R/ALDH1A3/ADGRG1/FUT1/RTN4R/SLC7A11/INHBA	9
GOMF_PASSIVE_TRANSMEMBRANE_TRANSPORTER_ACTIVITY	GOMF_PASSIVE_TRANSMEMBRANE_TRANSPORTER_ACTIVITY	13/354	485/40755	0.000370306	0.00471682	0.00317953	KCNH1/BEST1/TRPV4/PKD1L2/KCNJ12/CACNA1G/GRIK5/GRIN2D/SLC1A4/KCNG1/TRPM2/PANX2/TRPV6	13
GOBP_REGULATION_OF_MUSCLE_SYSTEM_PROCESS	GOBP_REGULATION_OF_MUSCLE_SYSTEM_PROCESS	9/354	250/40755	0.00037085	0.00471682	0.00317953	PTGS2/SPX/TRPV4/SMAD7/CNN1/EDN1/JARID2/FBXO32/DMD	9
GOBP_MORPHOGENESIS_OF_A_BRANCHING_STRUCTURE	GOBP_MORPHOGENESIS_OF_A_BRANCHING_STRUCTURE	8/354	199/40755	0.000376791	0.00471682	0.00317953	NTN4/NOG/BCL11A/TGM2/EDNRA/GDNF/EDN1/SNAI2	8
GOBP_OVULATION_CYCLE	GOBP_OVULATION_CYCLE	5/354	71/40755	0.000391275	0.00472766	0.00318684	TGFB2/IGF1R/MAP2K6/TRPM2/INHBA	5
GOBP_REGULATION_OF_COAGULATION	GOBP_REGULATION_OF_COAGULATION	5/354	71/40755	0.000391275	0.00472766	0.00318684	PLAU/C1QTNF1/SERPINE2/EDN1/SERPINE1	5
GOBP_NEGATIVE_REGULATION_OF_CYTOKINE_PRODUCTION	GOBP_NEGATIVE_REGULATION_OF_CYTOKINE_PRODUCTION	11/354	365/40755	0.000393432	0.00474723	0.00320003	SARS1/TGFB2/PDCD4/DDIT3/GATA6/SMAD7/ASB1/HMOX1/IL6/INHBA/KLF4	11
GOBP_NEGATIVE_REGULATION_OF_EPITHELIAL_TO_MESENCHYMAL_TRANSITION	GOBP_NEGATIVE_REGULATION_OF_EPITHELIAL_TO_MESENCHYMAL_TRANSITION	4/354	40/40755	0.000399565	0.00481466	0.00324549	TGFB2/VASN/NOG/SMAD7	4
GOBP_POSITIVE_REGULATION_OF_ESTABLISHMENT_OF_PROTEIN_LOCALIZATION	GOBP_POSITIVE_REGULATION_OF_ESTABLISHMENT_OF_PROTEIN_LOCALIZATION	10/354	308/40755	0.000402666	0.0048377	0.00326102	PRKCZ/PTGS2/TGFB2/ANKRD1/PCK2/GPR68/BBC3/TRPM2/BMP6/ACHE	10
GOCC_PERIKARYON	GOCC_PERIKARYON	7/354	153/40755	0.000403101	0.0048377	0.00326102	KCNH1/GRIK5/TRPM2/RTN4R/KLHL24/SYNPO/ASS1	7
GOBP_HEMOGLOBIN_METABOLIC_PROCESS	GOBP_HEMOGLOBIN_METABOLIC_PROCESS	3/354	17/40755	0.000403666	0.0048377	0.00326102	SLC6A9/INHBA/KLF4	3
GOBP_POSITIVE_REGULATION_OF_VASCULAR_PERMEABILITY	GOBP_POSITIVE_REGULATION_OF_VASCULAR_PERMEABILITY	3/354	17/40755	0.000403666	0.0048377	0.00326102	PDE2A/TRPV4/BMP6	3
GOBP_REGULATION_OF_BINDING	GOBP_REGULATION_OF_BINDING	11/354	367/40755	0.000411828	0.00492549	0.0033202	NGF/DDIT3/HIP1R/DACT1/NOG/CEBPG/TRIB3/MMP9/HMOX1/LFNG/KLF4	11
GOBP_DNA_DAMAGE_RESPONSE_SIGNAL_TRANSDUCTION_BY_P53_CLASS_MEDIATOR	GOBP_DNA_DAMAGE_RESPONSE_SIGNAL_TRANSDUCTION_BY_P53_CLASS_MEDIATOR	5/354	72/40755	0.000417512	0.00496659	0.0033479	SESN2/DYRK3/ANKRD1/E2F7/SNAI2	5
GOBP_NEURAL_TUBE_DEVELOPMENT	GOBP_NEURAL_TUBE_DEVELOPMENT	7/354	154/40755	0.0004192	0.00498332	0.00335918	LMO4/PHGDH/PLXNA2/TGFB2/DACT1/NOG/SALL4	7
GOCC_ENDOPLASMIC_RETICULUM_LUMEN	GOCC_ENDOPLASMIC_RETICULUM_LUMEN	10/354	310/40755	0.000423536	0.00501948	0.00338355	COL16A1/ADAMTSL4/PTGS2/MATN3/COL7A1/STC2/EDN1/COL12A1/IL6/IGFBP3	10
GOBP_NEGATIVE_REGULATION_OF_RESPONSE_TO_EXTERNAL_STIMULUS	GOBP_NEGATIVE_REGULATION_OF_RESPONSE_TO_EXTERNAL_STIMULUS	12/354	429/40755	0.000423661	0.00501948	0.00338355	DUSP10/PLAU/SPX/C1QTNF1/DPP4/SERPINE2/RTN4R/PHLDB2/EDN1/SERPINE1/TEK/KLF4	12
GOMF_METAL_ION_TRANSMEMBRANE_TRANSPORTER_ACTIVITY	GOMF_METAL_ION_TRANSMEMBRANE_TRANSPORTER_ACTIVITY	12/354	429/40755	0.000423661	0.00501948	0.00338355	SLC6A9/KCNH1/TRPV4/PKD1L2/KCNJ12/CACNA1G/GRIK5/GRIN2D/KCNG1/TRPM2/TRPV6/SLC28A3	12
GOBP_CELLULAR_RESPONSE_TO_STEROID_HORMONE_STIMULUS	GOBP_CELLULAR_RESPONSE_TO_STEROID_HORMONE_STIMULUS	8/354	203/40755	0.000430067	0.00508515	0.00342782	DDIT4/ARNTL/PCK2/IGF1R/PMEPA1/EDN1/FBXO32/ASS1	8
GOBP_NEGATIVE_REGULATION_OF_HYDROLASE_ACTIVITY	GOBP_NEGATIVE_REGULATION_OF_HYDROLASE_ACTIVITY	11/354	369/40755	0.00043094	0.00509206	0.00343248	PRKCZ/NGF/PTGS2/TGFB2/ANXA8/SERPINE2/MMP9/COL7A1/SERPINE1/KLF4/RENBP	11
GOBP_CELLULAR_GLUCOSE_HOMEOSTASIS	GOBP_CELLULAR_GLUCOSE_HOMEOSTASIS	7/354	155/40755	0.000435809	0.00513929	0.00346432	PCK2/GPR68/IGF1R/ERN1/GRIK5/KLF7/KLF15	7
GOBP_POSITIVE_REGULATION_OF_INTERLEUKIN_10_PRODUCTION	GOBP_POSITIVE_REGULATION_OF_INTERLEUKIN_10_PRODUCTION	4/354	41/40755	0.000439749	0.00516185	0.00347952	PRKCZ/INAVA/TSLP/IL6	4
GOCC_ACTIN_CYTOSKELETON	GOCC_ACTIN_CYTOSKELETON	13/354	494/40755	0.000440141	0.00516185	0.00347952	PRKCZ/CDC42BPA/SORBS1/ABLIM1/TRPV4/MYZAP/SAMD14/CDC42EP3/SYNPO/TEK/AIF1L/DMD/VCAM1	13
GOBP_CELLULAR_RESPONSE_TO_BIOTIC_STIMULUS	GOBP_CELLULAR_RESPONSE_TO_BIOTIC_STIMULUS	9/354	256/40755	0.00044035	0.00516185	0.00347952	ANKRD1/PDCD4/DDIT3/CEBPB/CXCL2/BMP6/IL6/SERPINE1/ASS1	9
GOCC_CELL_SUBSTRATE_JUNCTION	GOCC_CELL_SUBSTRATE_JUNCTION	12/354	431/40755	0.000441489	0.00517177	0.00348621	ARHGEF2/PLAU/SORBS1/TRPV4/ITGB3/CNN1/DPP4/TGM2/PHLDB2/TEK/AIF1L/DMD	12
GOBP_RESPONSE_TO_REACTIVE_OXYGEN_SPECIES	GOBP_RESPONSE_TO_REACTIVE_OXYGEN_SPECIES	8/354	204/40755	0.0004443	0.00519437	0.00350144	SESN2/FBLN5/ERN1/MMP9/TRPM2/HMOX1/EDN1/IL6	8
GOBP_TRANSFORMING_GROWTH_FACTOR_BETA_RECEPTOR_SIGNALING_PATHWAY	GOBP_TRANSFORMING_GROWTH_FACTOR_BETA_RECEPTOR_SIGNALING_PATHWAY	8/354	204/40755	0.0004443	0.00519437	0.00350144	FMOD/TGFB2/LTBP2/VASN/SMAD7/GDF15/PMEPA1/SKIL	8
GOBP_SMOOTH_MUSCLE_CELL_DIFFERENTIATION	GOBP_SMOOTH_MUSCLE_CELL_DIFFERENTIATION	5/354	73/40755	0.000445054	0.00519632	0.00350276	CTH/PDCD4/GATA6/NFATC2/EDNRA	5
GOMF_PROTEIN_SERINE_THREONINE_KINASE_ACTIVITY	GOMF_PROTEIN_SERINE_THREONINE_KINASE_ACTIVITY	12/354	432/40755	0.000450638	0.00525804	0.00354436	PRKCZ/DYRK3/CDC42BPA/STK33/RPS6KL1/PAK6/ERN1/MAP2K6/ALPK2/LMTK3/SQSTM1/PRKG2	12
GOBP_CARDIOCYTE_DIFFERENTIATION	GOBP_CARDIOCYTE_DIFFERENTIATION	7/354	156/40755	0.000452939	0.00527444	0.00355542	TGFB2/PDCD4/GATA6/ALPK2/EDNRA/EDN1/VCAM1	7
GOBP_SMOOTH_MUSCLE_CONTRACTION	GOBP_SMOOTH_MUSCLE_CONTRACTION	6/354	112/40755	0.000454685	0.00528781	0.00356443	PTGS2/SPX/CNN1/EDNRA/GDNF/EDN1	6
GOBP_AGING	GOBP_AGING	10/354	313/40755	0.000456523	0.0053022	0.00357413	PTGS2/PDCD4/ARNTL/IGF1R/MAP2K6/EDNRA/EDN1/SERPINE1/ASS1/VCAM1	10
GOBP_CALCIUM_ION_TRANSMEMBRANE_TRANSPORT	GOBP_CALCIUM_ION_TRANSMEMBRANE_TRANSPORT	10/354	313/40755	0.000456523	0.0053022	0.00357413	DDIT3/TRPV4/PKD1L2/CACNA1G/GRIN2D/TRPM2/EDNRA/EDN1/TRPV6/DMD	10
GOCC_CELL_CELL_JUNCTION	GOCC_CELL_CELL_JUNCTION	13/354	497/40755	0.000465773	0.00537783	0.00362511	PRKCZ/ARHGEF2/CDC42BPA/SORBS1/C1QTNF5/TRPV4/ITGB3/SMAD7/DPP4/PANX2/KLHL24/SYNPO/TEK	13
GOBP_ACUTE_INFLAMMATORY_RESPONSE	GOBP_ACUTE_INFLAMMATORY_RESPONSE	6/354	113/40755	0.000476721	0.00546852	0.00368624	PTGS2/NUPR1/CEBPB/IL6/ASS1/VCAM1	6
GOBP_NEGATIVE_REGULATION_OF_PEPTIDASE_ACTIVITY	GOBP_NEGATIVE_REGULATION_OF_PEPTIDASE_ACTIVITY	9/354	260/40755	0.000492378	0.00559728	0.00377304	NGF/PTGS2/ANXA8/SERPINE2/MMP9/COL7A1/SERPINE1/KLF4/RENBP	9
GOBP_ENDOPLASMIC_RETICULUM_UNFOLDED_PROTEIN_RESPONSE	GOBP_ENDOPLASMIC_RETICULUM_UNFOLDED_PROTEIN_RESPONSE	5/354	75/40755	0.000504221	0.0057172	0.00385388	CTH/ATF3/DDIT3/ERN1/STC2	5
GOBP_CONNECTIVE_TISSUE_DEVELOPMENT	GOBP_CONNECTIVE_TISSUE_DEVELOPMENT	9/354	261/40755	0.000506144	0.00573165	0.00386362	TRPV4/NOG/SMAD7/MATN3/KLF7/TGFBI/BMP6/EDN1/SNAI2	9
GOBP_CELLULAR_RESPONSE_TO_STARVATION	GOBP_CELLULAR_RESPONSE_TO_STARVATION	7/354	160/40755	0.000526908	0.00594015	0.00400416	SESN2/ELAPOR1/ATF3/GABARAPL1/JMY/UPP1/ASNS	7
GOBP_POSITIVE_REGULATION_OF_NITRIC_OXIDE_METABOLIC_PROCESS	GOBP_POSITIVE_REGULATION_OF_NITRIC_OXIDE_METABOLIC_PROCESS	4/354	43/40755	0.000528626	0.00595192	0.0040121	PTGS2/EDN1/KLF4/ASS1	4
GOBP_SEMAPHORIN_PLEXIN_SIGNALING_PATHWAY	GOBP_SEMAPHORIN_PLEXIN_SIGNALING_PATHWAY	4/354	43/40755	0.000528626	0.00595192	0.0040121	PLXNA2/EDNRA/GDNF/EDN1	4
GOBP_REGULATION_OF_EXTRINSIC_APOPTOTIC_SIGNALING_PATHWAY_IN_ABSENCE_OF_LIGAND	GOBP_REGULATION_OF_EXTRINSIC_APOPTOTIC_SIGNALING_PATHWAY_IN_ABSENCE_OF_LIGAND	4/354	44/40755	0.000577536	0.00643702	0.00433909	UNC5B/GDNF/INHBA/SNAI2	4
GOBP_MUSCLE_ADAPTATION	GOBP_MUSCLE_ADAPTATION	6/354	118/40755	0.000599664	0.00664593	0.00447992	GATA6/HMOX1/KLF15/EDN1/JARID2/FBXO32	6
GOCC_ACTIN_FILAMENT_BUNDLE	GOCC_ACTIN_FILAMENT_BUNDLE	5/354	78/40755	0.000603816	0.00667938	0.00450247	PRKCZ/SORBS1/ABLIM1/SYNPO/TEK	5
GOBP_ANTERIOR_POSTERIOR_PATTERN_SPECIFICATION	GOBP_ANTERIOR_POSTERIOR_PATTERN_SPECIFICATION	8/354	214/40755	0.000608792	0.00673021	0.00453673	PLXNA2/HOXC5/DDIT3/HOXB5/HOXB9/NOG/HOXD4/LFNG	8
GOBP_MALE_SEX_DIFFERENTIATION	GOBP_MALE_SEX_DIFFERENTIATION	7/354	164/40755	0.000610185	0.00673299	0.0045386	TGFB2/NUPR1/ADGRG1/GATA6/ASB1/BMP6/INHBA	7
GOBP_LEUKOCYTE_MIGRATION	GOBP_LEUKOCYTE_MIGRATION	11/354	385/40755	0.000612339	0.00674412	0.00454611	TGFB2/TRPV4/DPP4/MMP9/TRPM2/HMOX1/CXCL2/EDN1/IL6/SERPINE1/VCAM1	11
GOBP_NEUROINFLAMMATORY_RESPONSE	GOBP_NEUROINFLAMMATORY_RESPONSE	4/354	45/40755	0.000629574	0.00689955	0.00465088	PTGS2/NUPR1/MMP9/IL6	4
GOBP_NEURON_MATURATION	GOBP_NEURON_MATURATION	4/354	45/40755	0.000629574	0.00689955	0.00465088	NTN4/BCL11A/EDNRA/NRCAM	4
GOBP_POSITIVE_REGULATION_OF_MUSCLE_CONTRACTION	GOBP_POSITIVE_REGULATION_OF_MUSCLE_CONTRACTION	4/354	45/40755	0.000629574	0.00689955	0.00465088	PTGS2/SPX/TRPV4/EDN1	4
GOBP_ARTERY_MORPHOGENESIS	GOBP_ARTERY_MORPHOGENESIS	5/354	79/40755	0.000640079	0.00700599	0.00472263	TGFB2/NOG/SMAD7/EDNRA/EDN1	5
GOBP_PROTEIN_KINASE_B_SIGNALING	GOBP_PROTEIN_KINASE_B_SIGNALING	8/354	216/40755	0.000646942	0.00706362	0.00476147	SESN2/PEAR1/DDIT3/IGF1R/C1QTNF1/GDF15/TPBG/TEK	8
GOBP_SENSORY_SYSTEM_DEVELOPMENT	GOBP_SENSORY_SYSTEM_DEVELOPMENT	11/354	388/40755	0.00065259	0.00712088	0.00480007	TGFB2/BCL11B/ALDH1A3/THRB/SKIL/SLC7A11/BMP6/INHBA/ACHE/ZHX2/KLF4	11
GOBP_POSITIVE_REGULATION_OF_TRANSMEMBRANE_RECEPTOR_PROTEIN_SERINE_THREONINE_KINASE_SIGNALING_PATHWAY	GOBP_POSITIVE_REGULATION_OF_TRANSMEMBRANE_RECEPTOR_PROTEIN_SERINE_THREONINE_KINASE_SIGNALING_PATHWAY	6/354	120/40755	0.000655203	0.00713576	0.0048101	TGFB2/INHBE/GATA6/GDF15/BMP6/INHBA	6
GOBP_SKELETAL_MUSCLE_ORGAN_DEVELOPMENT	GOBP_SKELETAL_MUSCLE_ORGAN_DEVELOPMENT	7/354	166/40755	0.000655568	0.00713576	0.0048101	ATF3/ANKRD1/ARNTL/NUPR1/ASS1/DMD/MSC	7
GOBP_REGULATION_OF_DNA_BINDING_TRANSCRIPTION_FACTOR_ACTIVITY	GOBP_REGULATION_OF_DNA_BINDING_TRANSCRIPTION_FACTOR_ACTIVITY	12/354	451/40755	0.00065737	0.00715098	0.00482036	PRKCZ/CTH/ARHGEF2/DDIT3/NUPR1/SMAD7/CEBPG/HMOX1/JMY/EDN1/IL6/KLF4	12
GOCC_BASAL_PART_OF_CELL	GOCC_BASAL_PART_OF_CELL	9/354	271/40755	0.000662007	0.00718373	0.00484244	SLC6A9/BEST1/SLC7A7/SLC7A5/ALPK2/SPEF1/PHLDB2/EDN1/TEK	9
GOBP_EPITHELIAL_TO_MESENCHYMAL_TRANSITION_INVOLVED_IN_ENDOCARDIAL_CUSHION_FORMATION	GOBP_EPITHELIAL_TO_MESENCHYMAL_TRANSITION_INVOLVED_IN_ENDOCARDIAL_CUSHION_FORMATION	3/354	20/40755	0.000663785	0.00718538	0.00484355	TGFB2/NOG/SNAI2	3
GOBP_MIDDLE_EAR_MORPHOGENESIS	GOBP_MIDDLE_EAR_MORPHOGENESIS	3/354	20/40755	0.000663785	0.00718538	0.00484355	NOG/EDNRA/EDN1	3
GOBP_MUSCLE_CELL_DIFFERENTIATION	GOBP_MUSCLE_CELL_DIFFERENTIATION	11/354	389/40755	0.000666486	0.00720841	0.00485907	CTH/KCNH1/ANKRD1/PDCD4/GATA6/ALPK2/GDF15/NFATC2/EDNRA/EDN1/DMD	11
GOCC_ACTIN_BASED_CELL_PROJECTION	GOCC_ACTIN_BASED_CELL_PROJECTION	8/354	217/40755	0.000666728	0.00720841	0.00485907	SYTL1/TRPV4/SLC7A5/ITGB3/SPEF1/TEK/DMD/VCAM1	8
GOBP_CAMERA_TYPE_EYE_DEVELOPMENT	GOBP_CAMERA_TYPE_EYE_DEVELOPMENT	10/354	329/40755	0.000670602	0.00724144	0.00488134	TGFB2/BCL11B/ALDH1A3/THRB/SKIL/SLC7A11/INHBA/ACHE/ZHX2/KLF4	10
GOBP_RESPONSE_TO_OSMOTIC_STRESS	GOBP_RESPONSE_TO_OSMOTIC_STRESS	5/354	80/40755	0.000677949	0.00729339	0.00491636	ARHGEF2/PAPPA2/PTGS2/TRPV4/TSC22D3	5
GOBP_REGULATION_OF_DNA_BINDING	GOBP_REGULATION_OF_DNA_BINDING	6/354	121/40755	0.000684425	0.00731044	0.00492785	NGF/DDIT3/CEBPG/MMP9/HMOX1/KLF4	6
GOBP_ENDOCRINE_PANCREAS_DEVELOPMENT	GOBP_ENDOCRINE_PANCREAS_DEVELOPMENT	4/354	46/40755	0.000684849	0.00731044	0.00492785	ARNTL/GATA6/BMP6/IL6	4
GOBP_EXTRACELLULAR_MATRIX_ASSEMBLY	GOBP_EXTRACELLULAR_MATRIX_ASSEMBLY	4/354	46/40755	0.000684849	0.00731044	0.00492785	LAMB3/NTN4/FBLN5/PHLDB2	4
GOMF_PROTEIN_HETERODIMERIZATION_ACTIVITY	GOMF_PROTEIN_HETERODIMERIZATION_ACTIVITY	10/354	331/40755	0.000702393	0.00747883	0.00504136	GADD45A/ATF3/DDIT3/HIP1R/JDP2/GTF2A1/NPAS1/CEBPB/BMP6/ZHX2	10
GOBP_MEMORY	GOBP_MEMORY	6/354	122/40755	0.000714646	0.00757816	0.00510832	PRKCZ/NGF/PTGS2/PAK6/CEBPB/VLDLR	6
GOBP_POSITIVE_REGULATION_OF_CELL_SUBSTRATE_ADHESION	GOBP_POSITIVE_REGULATION_OF_CELL_SUBSTRATE_ADHESION	6/354	122/40755	0.000714646	0.00757816	0.00510832	PRKCZ/COL16A1/FUT1/FBLN2/TEK/ECM2	6
GOBP_MUSCLE_ORGAN_MORPHOGENESIS	GOBP_MUSCLE_ORGAN_MORPHOGENESIS	5/354	81/40755	0.00071747	0.00758083	0.00511012	TGFB2/ANKRD1/NOG/SMAD7/EDNRA	5
GOBP_NERVE_DEVELOPMENT	GOBP_NERVE_DEVELOPMENT	5/354	81/40755	0.00071747	0.00758083	0.00511012	NGF/SERPINE2/EDNRA/EDN1/VCAM1	5
GOBP_OUTFLOW_TRACT_MORPHOGENESIS	GOBP_OUTFLOW_TRACT_MORPHOGENESIS	5/354	81/40755	0.00071747	0.00758083	0.00511012	TGFB2/NOG/GATA6/EDNRA/EDN1	5
GOBP_REGULATION_OF_PEPTIDASE_ACTIVITY	GOBP_REGULATION_OF_PEPTIDASE_ACTIVITY	12/354	457/40755	0.000737221	0.00775706	0.00522891	NGF/PTGS2/ANXA8/HIP1R/BBC3/SERPINE2/MMP9/FBLN1/COL7A1/SERPINE1/KLF4/RENBP	12
GOBP_VENTRICULAR_CARDIAC_MUSCLE_TISSUE_MORPHOGENESIS	GOBP_VENTRICULAR_CARDIAC_MUSCLE_TISSUE_MORPHOGENESIS	4/354	47/40755	0.000743473	0.00780426	0.00526073	TGFB2/NOG/SMAD7/EDNRA	4
GOBP_REGULATION_OF_MUSCLE_CONTRACTION	GOBP_REGULATION_OF_MUSCLE_CONTRACTION	7/354	170/40755	0.000754348	0.00788097	0.00531244	PTGS2/SPX/TRPV4/SMAD7/CNN1/EDN1/DMD	7
GOBP_CELL_MIGRATION_INVOLVED_IN_HEART_DEVELOPMENT	GOBP_CELL_MIGRATION_INVOLVED_IN_HEART_DEVELOPMENT	3/354	21/40755	0.000769449	0.00797545	0.00537613	EDNRA/EDN1/SNAI2	3
GOBP_CELLULAR_RESPONSE_TO_FLUID_SHEAR_STRESS	GOBP_CELLULAR_RESPONSE_TO_FLUID_SHEAR_STRESS	3/354	21/40755	0.000769449	0.00797545	0.00537613	PTGS2/KLF4/ASS1	3
GOBP_PATTERN_SPECIFICATION_PROCESS	GOBP_PATTERN_SPECIFICATION_PROCESS	12/354	460/40755	0.000780095	0.00806417	0.00543593	PLXNA2/HOXC5/DDIT3/ADGRG1/HOXB5/HOXB9/NOG/HOXD4/DAW1/GDNF/EDN1/LFNG	12
GOMF_CATION_CHANNEL_ACTIVITY	GOMF_CATION_CHANNEL_ACTIVITY	10/354	336/40755	0.000787341	0.00813432	0.00548322	KCNH1/TRPV4/PKD1L2/KCNJ12/CACNA1G/GRIK5/GRIN2D/KCNG1/TRPM2/TRPV6	10
GOBP_POSITIVE_REGULATION_OF_PROTEIN_BINDING	GOBP_POSITIVE_REGULATION_OF_PROTEIN_BINDING	5/354	83/40755	0.000801647	0.00825017	0.00556131	HIP1R/DACT1/TRIB3/MMP9/LFNG	5
GOBP_ACUTE_PHASE_RESPONSE	GOBP_ACUTE_PHASE_RESPONSE	4/354	48/40755	0.000805555	0.00825017	0.00556131	PTGS2/CEBPB/IL6/ASS1	4
GOBP_EPITHELIAL_CELL_DIFFERENTIATION_INVOLVED_IN_KIDNEY_DEVELOPMENT	GOBP_EPITHELIAL_CELL_DIFFERENTIATION_INVOLVED_IN_KIDNEY_DEVELOPMENT	4/354	48/40755	0.000805555	0.00825017	0.00556131	MMP9/KLF15/EDNRA/GDNF	4
GOBP_EXOCRINE_SYSTEM_DEVELOPMENT	GOBP_EXOCRINE_SYSTEM_DEVELOPMENT	4/354	48/40755	0.000805555	0.00825017	0.00556131	TGFB2/NTN4/TGM2/SNAI2	4
GOBP_REGULATION_OF_VASCULAR_PERMEABILITY	GOBP_REGULATION_OF_VASCULAR_PERMEABILITY	4/354	48/40755	0.000805555	0.00825017	0.00556131	PDE2A/TRPV4/BMP6/TEK	4
GOBP_NEURON_PROJECTION_EXTENSION	GOBP_NEURON_PROJECTION_EXTENSION	7/354	172/40755	0.000807963	0.00827004	0.00557471	PRKCZ/PAK6/BCL11A/RTN4R/EDNRA/EDN1/NRCAM	7
GOBP_CARDIAC_CHAMBER_MORPHOGENESIS	GOBP_CARDIAC_CHAMBER_MORPHOGENESIS	6/354	126/40755	0.000845977	0.00857896	0.00578294	TGFB2/NOG/GATA6/SMAD7/EDNRA/TEK	6
GOBP_ENDOTHELIAL_CELL_MIGRATION	GOBP_ENDOTHELIAL_CELL_MIGRATION	9/354	281/40755	0.000855049	0.00865181	0.00583205	GADD45A/PTGS2/ITGB3/FUT1/DPP4/HMOX1/EDN1/TEK/KLF4	9
GOBP_SIGNAL_TRANSDUCTION_IN_RESPONSE_TO_DNA_DAMAGE	GOBP_SIGNAL_TRANSDUCTION_IN_RESPONSE_TO_DNA_DAMAGE	7/354	174/40755	0.000864544	0.00872789	0.00588334	SESN2/GADD45A/DYRK3/ANKRD1/STK33/E2F7/SNAI2	7
GOBP_ENDOCRINE_HORMONE_SECRETION	GOBP_ENDOCRINE_HORMONE_SECRETION	4/354	49/40755	0.000871207	0.00877511	0.00591517	C1QTNF1/BMP6/INHBA/TRPV6	4
GOBP_NEGATIVE_REGULATION_OF_MUSCLE_CELL_APOPTOTIC_PROCESS	GOBP_NEGATIVE_REGULATION_OF_MUSCLE_CELL_APOPTOTIC_PROCESS	4/354	49/40755	0.000871207	0.00877511	0.00591517	IGF1R/NUPR1/HMOX1/EDN1	4
GOBP_CELLULAR_COMPONENT_DISASSEMBLY	GOBP_CELLULAR_COMPONENT_DISASSEMBLY	12/354	466/40755	0.000872113	0.00877924	0.00591795	ARHGEF2/DYRK3/DDIT4/GABARAPL1/TRPV4/IGF1R/DPP4/SPEF1/MMP9/SQSTM1/IL6/SNAI2	12
GOBP_EMBRYONIC_SKELETAL_SYSTEM_DEVELOPMENT	GOBP_EMBRYONIC_SKELETAL_SYSTEM_DEVELOPMENT	6/354	127/40755	0.000881541	0.00884234	0.00596048	HOXC5/HOXB5/HOXB9/NOG/HOXD4/EDNRA	6
GOBP_BRANCHING_INVOLVED_IN_SALIVARY_GLAND_MORPHOGENESIS	GOBP_BRANCHING_INVOLVED_IN_SALIVARY_GLAND_MORPHOGENESIS	3/354	22/40755	0.000885229	0.00884234	0.00596048	NTN4/TGM2/SNAI2	3
GOBP_NEGATIVE_REGULATION_OF_NUCLEOTIDE_METABOLIC_PROCESS	GOBP_NEGATIVE_REGULATION_OF_NUCLEOTIDE_METABOLIC_PROCESS	3/354	22/40755	0.000885229	0.00884234	0.00596048	DDIT4/NUPR1/PID1	3
GOBP_REGULATION_OF_BROWN_FAT_CELL_DIFFERENTIATION	GOBP_REGULATION_OF_BROWN_FAT_CELL_DIFFERENTIATION	3/354	22/40755	0.000885229	0.00884234	0.00596048	PTGS2/DUSP10/TRPV4	3
GOBP_REGULATION_OF_HORMONE_BIOSYNTHETIC_PROCESS	GOBP_REGULATION_OF_HORMONE_BIOSYNTHETIC_PROCESS	3/354	22/40755	0.000885229	0.00884234	0.00596048	IGF1R/STC2/BMP6	3
GOBP_STEROID_HORMONE_SECRETION	GOBP_STEROID_HORMONE_SECRETION	3/354	22/40755	0.000885229	0.00884234	0.00596048	C1QTNF1/BMP6/INHBA	3
GOMF_INSULIN_RECEPTOR_BINDING	GOMF_INSULIN_RECEPTOR_BINDING	3/354	22/40755	0.000885229	0.00884234	0.00596048	SORBS1/IGF1R/GRB10	3
GOBP_CELLULAR_RESPONSE_TO_ACID_CHEMICAL	GOBP_CELLULAR_RESPONSE_TO_ACID_CHEMICAL	5/354	85/40755	0.000892975	0.00884822	0.00596445	SESN2/COL16A1/BCL11A/CEBPB/ASS1	5
GOBP_ENDOCRINE_PROCESS	GOBP_ENDOCRINE_PROCESS	5/354	85/40755	0.000892975	0.00884822	0.00596445	C1QTNF1/BMP6/EDN1/INHBA/TRPV6	5
GOBP_JNK_CASCADE	GOBP_JNK_CASCADE	7/354	175/40755	0.000893982	0.00884822	0.00596445	GADD45A/DUSP10/PDCD4/TRPV4/DACT1/IGF1R/ANKRD6	7
GOBP_HOMEOSTASIS_OF_NUMBER_OF_CELLS	GOBP_HOMEOSTASIS_OF_NUMBER_OF_CELLS	9/354	283/40755	0.000898663	0.00888957	0.00599232	DYRK3/ADGRG1/CEBPG/HMOX1/SKIL/SLC7A11/IL6/INHBA/TSC22D3	9
GOBP_LIPID_LOCALIZATION	GOBP_LIPID_LOCALIZATION	12/354	469/40755	0.000921414	0.00907906	0.00612006	SPX/SPNS3/ITGB3/MAP2K6/ABCA10/C1QTNF1/BMP6/EDN1/IL6/INHBA/MSR1/VLDLR	12
GOMF_DNA_BINDING_TRANSCRIPTION_FACTOR_BINDING	GOMF_DNA_BINDING_TRANSCRIPTION_FACTOR_BINDING	12/354	469/40755	0.000921414	0.00907906	0.00612006	LMO4/ANKRD1/ARNTL/GABARAPL1/DDIT3/OASL/DACT1/GTF2A1/GATA6/CEBPG/CEBPB/KLF4	12
GOBP_POSITIVE_REGULATION_OF_EXTRINSIC_APOPTOTIC_SIGNALING_PATHWAY	GOBP_POSITIVE_REGULATION_OF_EXTRINSIC_APOPTOTIC_SIGNALING_PATHWAY	4/354	50/40755	0.000940539	0.00923661	0.00622626	G0S2/ATF3/SKIL/INHBA	4
GOBP_REGULATION_OF_EXTRACELLULAR_MATRIX_ORGANIZATION	GOBP_REGULATION_OF_EXTRACELLULAR_MATRIX_ORGANIZATION	4/354	50/40755	0.000940539	0.00923661	0.00622626	ZNF469/DPP4/PHLDB2/IL6	4
GOBP_CELLULAR_RESPONSE_TO_MOLECULE_OF_BACTERIAL_ORIGIN	GOBP_CELLULAR_RESPONSE_TO_MOLECULE_OF_BACTERIAL_ORIGIN	8/354	229/40755	0.000944539	0.00926046	0.00624233	ANKRD1/PDCD4/CEBPB/CXCL2/BMP6/IL6/SERPINE1/ASS1	8
GOBP_HORMONE_METABOLIC_PROCESS	GOBP_HORMONE_METABOLIC_PROCESS	8/354	230/40755	0.000971334	0.00947064	0.00638401	DHRS2/SCG5/IGF1R/ALDH1A3/PLB1/DPP4/STC2/BMP6	8
GOCC_NEURON_TO_NEURON_SYNAPSE	GOCC_NEURON_TO_NEURON_SYNAPSE	10/354	346/40755	0.000982677	0.00957068	0.00645145	PRKCZ/SLC6A9/KCNH1/HIP1R/SAMD14/GRIK5/GRIN2D/BCL11A/SYNPO/NRCAM	10
GOMF_HORMONE_BINDING	GOMF_HORMONE_BINDING	5/354	87/40755	0.000991828	0.00961741	0.00648294	IGF1R/ALDH1A3/THRB/UCN2/INHBA	5
GOBP_DEVELOPMENT_OF_PRIMARY_SEXUAL_CHARACTERISTICS	GOBP_DEVELOPMENT_OF_PRIMARY_SEXUAL_CHARACTERISTICS	8/354	231/40755	0.000998735	0.00966318	0.0065138	TGFB2/NUPR1/ADGRG1/GATA6/CEBPB/LFNG/INHBA/PCYT1B	8
GOBP_REGULATION_OF_ENDOTHELIAL_CELL_MIGRATION	GOBP_REGULATION_OF_ENDOTHELIAL_CELL_MIGRATION	8/354	231/40755	0.000998735	0.00966318	0.0065138	GADD45A/PTGS2/ITGB3/FUT1/HMOX1/EDN1/TEK/KLF4	8
GOMF_RNA_POLYMERASE_II_SPECIFIC_DNA_BINDING_TRANSCRIPTION_FACTOR_BINDING	GOMF_RNA_POLYMERASE_II_SPECIFIC_DNA_BINDING_TRANSCRIPTION_FACTOR_BINDING	10/354	347/40755	0.00100422	0.00971093	0.00654599	ANKRD1/ARNTL/GABARAPL1/DDIT3/OASL/DACT1/GTF2A1/GATA6/CEBPB/KLF4	10
GOBP_NEUTRAL_AMINO_ACID_TRANSPORT	GOBP_NEUTRAL_AMINO_ACID_TRANSPORT	4/354	51/40755	0.00101366	0.00978084	0.00659311	SLC6A9/SLC43A1/SLC7A5/SLC1A4	4
GOBP_INSULIN_SECRETION	GOBP_INSULIN_SECRETION	7/354	179/40755	0.00101973	0.00982327	0.00662171	ARNTL/PCK2/GPR68/KLF7/TRPM2/IL6/MAFA	7
GOBP_NEGATIVE_REGULATION_OF_PROTEOLYSIS	GOBP_NEGATIVE_REGULATION_OF_PROTEOLYSIS	10/354	348/40755	0.00102615	0.00987973	0.00665977	NGF/PTGS2/ANXA8/CHAC1/SERPINE2/MMP9/COL7A1/SERPINE1/KLF4/RENBP	10
GOBP_PLATELET_ACTIVATION	GOBP_PLATELET_ACTIVATION	6/354	131/40755	0.00103545	0.00995842	0.00671282	PEAR1/ITGB3/C1QTNF1/SERPINE2/SLC7A11/IL6	6
GOBP_POSITIVE_REGULATION_OF_ENDOTHELIAL_CELL_MIGRATION	GOBP_POSITIVE_REGULATION_OF_ENDOTHELIAL_CELL_MIGRATION	6/354	132/40755	0.00107696	0.0103128	0.00695169	PTGS2/ITGB3/FUT1/HMOX1/EDN1/TEK	6
GOBP_POSITIVE_REGULATION_OF_NEURON_APOPTOTIC_PROCESS	GOBP_POSITIVE_REGULATION_OF_NEURON_APOPTOTIC_PROCESS	4/354	52/40755	0.00109069	0.010402	0.0070118	TGFB2/DDIT3/NUPR1/GRIK5	4
GOBP_GLIOGENESIS	GOBP_GLIOGENESIS	9/354	291/40755	0.00109157	0.010402	0.0070118	PHGDH/TGFB2/DUSP10/MYRF/ADGRG1/NOG/SERPINE2/KLF15/IL6	9
GOBP_REGULATION_OF_ANION_TRANSPORT	GOBP_REGULATION_OF_ANION_TRANSPORT	5/354	89/40755	0.00109858	0.0104575	0.00704925	SLC43A1/MAP2K6/CEBPB/EDN1/PRKG2	5
GOBP_REGULATION_OF_WOUND_HEALING	GOBP_REGULATION_OF_WOUND_HEALING	6/354	133/40755	0.00111974	0.0106246	0.00716185	PLAU/C1QTNF1/SERPINE2/PHLDB2/EDN1/SERPINE1	6
GOBP_REGULATION_OF_CATION_TRANSMEMBRANE_TRANSPORT	GOBP_REGULATION_OF_CATION_TRANSMEMBRANE_TRANSPORT	10/354	353/40755	0.00114175	0.0108276	0.00729871	SLC6A9/SLC43A1/FGF11/HECW2/MMP9/KCNG1/KLHL24/EDNRA/EDN1/DMD	10
GOBP_LEUKOCYTE_CHEMOTAXIS	GOBP_LEUKOCYTE_CHEMOTAXIS	8/354	236/40755	0.00114516	0.0108459	0.00731105	TGFB2/TRPV4/DPP4/TRPM2/CXCL2/EDN1/IL6/SERPINE1	8
GOBP_RESPONSE_TO_MUSCLE_STRETCH	GOBP_RESPONSE_TO_MUSCLE_STRETCH	3/354	24/40755	0.00114858	0.0108459	0.00731105	ANKRD1/EDN1/DMD	3
GOMF_TRANSFERASE_ACTIVITY_TRANSFERRING_NITROGENOUS_GROUPS	GOMF_TRANSFERASE_ACTIVITY_TRANSFERRING_NITROGENOUS_GROUPS	3/354	24/40755	0.00114858	0.0108459	0.00731105	BCAT1/GPT2/PSAT1	3
GOBP_REGULATION_OF_SODIUM_ION_TRANSPORT	GOBP_REGULATION_OF_SODIUM_ION_TRANSPORT	5/354	90/40755	0.00115504	0.0108894	0.00734038	FGF11/HECW2/SERPINE2/KLHL24/DMD	5
GOBP_REGULATION_OF_LIPID_LOCALIZATION	GOBP_REGULATION_OF_LIPID_LOCALIZATION	7/354	183/40755	0.00115898	0.0109032	0.00734971	ITGB3/MAP2K6/C1QTNF1/BMP6/EDN1/IL6/MSR1	7
GOBP_RESPONSE_TO_PURINE_CONTAINING_COMPOUND	GOBP_RESPONSE_TO_PURINE_CONTAINING_COMPOUND	6/354	134/40755	0.0011638	0.0109428	0.0073764	PTGS2/PDE2A/GATA6/FOSB/TRPM2/ASS1	6
GOBP_DEVELOPMENTAL_MATURATION	GOBP_DEVELOPMENTAL_MATURATION	9/354	294/40755	0.00117201	0.0110025	0.00741661	BCAN/TGFB2/CEND1/DDIT3/NTN4/BCL11A/EDNRA/EDN1/NRCAM	9
GOMF_CALCIUM_ION_TRANSMEMBRANE_TRANSPORTER_ACTIVITY	GOMF_CALCIUM_ION_TRANSMEMBRANE_TRANSPORTER_ACTIVITY	6/354	135/40755	0.00120919	0.0113034	0.00761947	TRPV4/PKD1L2/CACNA1G/GRIN2D/TRPM2/TRPV6	6
GOBP_POSITIVE_REGULATION_OF_NEURON_DIFFERENTIATION	GOBP_POSITIVE_REGULATION_OF_NEURON_DIFFERENTIATION	5/354	91/40755	0.00121362	0.0113149	0.00762722	NGF/ARHGEF2/GPRC5B/BMP6/NRCAM	5
GOBP_SMOOTH_MUSCLE_CELL_MIGRATION	GOBP_SMOOTH_MUSCLE_CELL_MIGRATION	5/354	91/40755	0.00121362	0.0113149	0.00762722	PLAU/ITGB3/IGFBP3/GRB10/SERPINE1	5
GOCC_PLATELET_ALPHA_GRANULE	GOCC_PLATELET_ALPHA_GRANULE	5/354	91/40755	0.00121362	0.0113149	0.00762722	TGFB2/ITGB3/SERPINE2/GTPBP2/SERPINE1	5
GOBP_COLUMNAR_CUBOIDAL_EPITHELIAL_CELL_DIFFERENTIATION	GOBP_COLUMNAR_CUBOIDAL_EPITHELIAL_CELL_DIFFERENTIATION	5/354	92/40755	0.00127436	0.0117695	0.00793366	ARNTL/GATA6/CEBPB/BMP6/SERPINE1	5
GOBP_RHYTHMIC_PROCESS	GOBP_RHYTHMIC_PROCESS	9/354	298/40755	0.00128666	0.0118707	0.00800187	TGFB2/ARNTL/IGF1R/MAP2K6/NPAS2/TRPM2/INHBA/NFIL3/ASS1	9
GOBP_PLASMINOGEN_ACTIVATION	GOBP_PLASMINOGEN_ACTIVATION	3/354	25/40755	0.00129685	0.0119212	0.00803589	PLAU/SERPINE2/SERPINE1	3
GOBP_POSITIVE_REGULATION_OF_INTERLEUKIN_4_PRODUCTION	GOBP_POSITIVE_REGULATION_OF_INTERLEUKIN_4_PRODUCTION	3/354	25/40755	0.00129685	0.0119212	0.00803589	PRKCZ/SLC7A5/CEBPB	3
GOBP_POSITIVE_REGULATION_OF_CELL_MATRIX_ADHESION	GOBP_POSITIVE_REGULATION_OF_CELL_MATRIX_ADHESION	4/354	55/40755	0.00134628	0.0123016	0.00829233	PRKCZ/COL16A1/FUT1/TEK	4
GOCC_BRUSH_BORDER_MEMBRANE	GOCC_BRUSH_BORDER_MEMBRANE	4/354	55/40755	0.00134628	0.0123016	0.00829233	CUBN/PLB1/SLC7A11/SLC28A3	4
GOBP_REGULATION_OF_NEUROGENESIS	GOBP_REGULATION_OF_NEUROGENESIS	10/354	361/40755	0.00134868	0.012308	0.00829664	NGF/PLXNA2/DUSP10/ARNTL/NOG/SERPINE2/TGM2/RTN4R/SKIL/IL6	10
GOBP_REGENERATION	GOBP_REGENERATION	7/354	188/40755	0.00135353	0.0123141	0.00830074	DUSP10/IGF1R/CEBPB/RTN4R/HMOX1/IL6/KLF4	7
GOBP_CELLULAR_RESPONSE_TO_KETONE	GOBP_CELLULAR_RESPONSE_TO_KETONE	5/354	94/40755	0.00140255	0.0127078	0.00856611	DDIT4/PCK2/IGF1R/FBXO32/ASS1	5
GOBP_SYNAPTIC_TRANSMISSION_GLUTAMATERGIC	GOBP_SYNAPTIC_TRANSMISSION_GLUTAMATERGIC	5/354	94/40755	0.00140255	0.0127078	0.00856611	PTGS2/GRIK5/GRIN2D/SLC1A4/SERPINE2	5
GOMF_GROWTH_FACTOR_RECEPTOR_BINDING	GOMF_GROWTH_FACTOR_RECEPTOR_BINDING	6/354	139/40755	0.0014044	0.0127115	0.00856862	ITGB3/ERN1/IL11/GDNF/TSLP/IL6	6
GOBP_SECOND_MESSENGER_MEDIATED_SIGNALING	GOBP_SECOND_MESSENGER_MEDIATED_SIGNALING	9/354	302/40755	0.00141019	0.0127508	0.00859513	PDE2A/SAMD14/GRIN2D/NFATC2/TRPM2/EDN1/MAFA/DMD/VCAM1	9
GOBP_ANATOMICAL_STRUCTURE_MATURATION	GOBP_ANATOMICAL_STRUCTURE_MATURATION	8/354	244/40755	0.00141461	0.0127778	0.00861329	TGFB2/CEND1/DDIT3/NTN4/BCL11A/EDNRA/EDN1/NRCAM	8
GOBP_POSITIVE_REGULATION_OF_PEPTIDYL_TYROSINE_PHOSPHORYLATION	GOBP_POSITIVE_REGULATION_OF_PEPTIDYL_TYROSINE_PHOSPHORYLATION	7/354	190/40755	0.00143813	0.0129703	0.00874309	ARHGEF2/GPRC5B/ITGB3/IL11/TSLP/BMP6/IL6	7
GOBP_VENTRICULAR_CARDIAC_MUSCLE_TISSUE_DEVELOPMENT	GOBP_VENTRICULAR_CARDIAC_MUSCLE_TISSUE_DEVELOPMENT	4/354	56/40755	0.00144002	0.0129808	0.00875014	TGFB2/NOG/SMAD7/EDNRA	4
GOBP_CALCIUM_ION_IMPORT_INTO_CYTOSOL	GOBP_CALCIUM_ION_IMPORT_INTO_CYTOSOL	3/354	26/40755	0.00145662	0.0130385	0.00878904	TRPV4/TRPM2/TRPV6	3
GOBP_REGULATION_OF_NON_CANONICAL_WNT_SIGNALING_PATHWAY	GOBP_REGULATION_OF_NON_CANONICAL_WNT_SIGNALING_PATHWAY	3/354	26/40755	0.00145662	0.0130385	0.00878904	DACT1/SPEF1/ANKRD6	3
GOBP_REGULATION_OF_VASCULAR_ASSOCIATED_SMOOTH_MUSCLE_CELL_DIFFERENTIATION	GOBP_REGULATION_OF_VASCULAR_ASSOCIATED_SMOOTH_MUSCLE_CELL_DIFFERENTIATION	3/354	26/40755	0.00145662	0.0130385	0.00878904	CTH/PDCD4/NFATC2	3
GOCC_MICROVILLUS_MEMBRANE	GOCC_MICROVILLUS_MEMBRANE	3/354	26/40755	0.00145662	0.0130385	0.00878904	SYTL1/SLC7A5/ITGB3	3
GOBP_KIDNEY_EPITHELIUM_DEVELOPMENT	GOBP_KIDNEY_EPITHELIUM_DEVELOPMENT	6/354	140/40755	0.00145675	0.0130385	0.00878904	KIF26B/NOG/SMAD7/KLF15/EDNRA/GDNF	6
GOBP_REGULATION_OF_TRANS_SYNAPTIC_SIGNALING	GOBP_REGULATION_OF_TRANS_SYNAPTIC_SIGNALING	11/354	429/40755	0.00146255	0.0130816	0.00881809	PRKCZ/NGF/PTGS2/GRIK5/GRIN2D/SERPINE2/PXK/SLC7A11/SQSTM1/EDN1/ACHE	11
GOBP_REGULATION_OF_TRANSPORTER_ACTIVITY	GOBP_REGULATION_OF_TRANSPORTER_ACTIVITY	9/354	305/40755	0.00150895	0.0134241	0.009049	SLC6A9/FGF11/HECW2/MMP9/KCNG1/KLHL24/EDNRA/EDN1/DMD	9
GOBP_EMBRYO_IMPLANTATION	GOBP_EMBRYO_IMPLANTATION	4/354	57/40755	0.00153822	0.0135841	0.0091568	PTGS2/MMP9/FBLN1/STC2	4
GOBP_OVARIAN_FOLLICLE_DEVELOPMENT	GOBP_OVARIAN_FOLLICLE_DEVELOPMENT	4/354	57/40755	0.00153822	0.0135841	0.0091568	CEBPB/LFNG/INHBA/PCYT1B	4
GOBP_POSITIVE_REGULATION_OF_DNA_BINDING	GOBP_POSITIVE_REGULATION_OF_DNA_BINDING	4/354	57/40755	0.00153822	0.0135841	0.0091568	NGF/CEBPG/MMP9/KLF4	4
GOBP_PROTEIN_HOMOTETRAMERIZATION	GOBP_PROTEIN_HOMOTETRAMERIZATION	4/354	57/40755	0.00153822	0.0135841	0.0091568	CTH/ALDH1A3/KCNJ12/TRPM2	4
GOMF_AMINO_ACID_BINDING	GOMF_AMINO_ACID_BINDING	4/354	57/40755	0.00153822	0.0135841	0.0091568	SESN2/AARS1/GRIN2D/ASS1	4
GOBP_HEART_GROWTH	GOBP_HEART_GROWTH	5/354	96/40755	0.00153999	0.0135841	0.0091568	TGFB2/NOG/GATA6/EDN1/JARID2	5
GOBP_COGNITION	GOBP_COGNITION	9/354	306/40755	0.00154308	0.0136045	0.0091706	PRKCZ/NGF/PTGS2/PAK6/SLC1A4/CEBPB/SLC7A11/TPBG/VLDLR	9
GOBP_B_CELL_DIFFERENTIATION	GOBP_B_CELL_DIFFERENTIATION	6/354	142/40755	0.00156591	0.0137743	0.00928502	CEBPG/IL11/LFNG/IL6/INHBA/VCAM1	6
GOBP_NEGATIVE_REGULATION_OF_CANONICAL_WNT_SIGNALING_PATHWAY	GOBP_NEGATIVE_REGULATION_OF_CANONICAL_WNT_SIGNALING_PATHWAY	6/354	142/40755	0.00156591	0.0137743	0.00928502	DDIT3/DACT1/NOG/TPBG/ANKRD6/SNAI2	6
GOBP_NEGATIVE_REGULATION_OF_TRANSMEMBRANE_TRANSPORT	GOBP_NEGATIVE_REGULATION_OF_TRANSMEMBRANE_TRANSPORT	6/354	142/40755	0.00156591	0.0137743	0.00928502	SLC6A9/SLC43A1/HECW2/PID1/MMP9/GRB10	6
GOBP_RESPONSE_TO_TUMOR_NECROSIS_FACTOR	GOBP_RESPONSE_TO_TUMOR_NECROSIS_FACTOR	8/354	248/40755	0.00156701	0.0137743	0.00928502	ARHGEF2/PTGS2/ANKRD1/PCK2/PID1/EDN1/ASS1/VCAM1	8
GOBP_LOCOMOTORY_BEHAVIOR	GOBP_LOCOMOTORY_BEHAVIOR	7/354	193/40755	0.00157271	0.0137832	0.00929106	NEGR1/CEND1/PAK6/ALDH1A3/GRIN2D/DPP4/GDNF	7
GOBP_CELLULAR_RESPONSE_TO_UNFOLDED_PROTEIN	GOBP_CELLULAR_RESPONSE_TO_UNFOLDED_PROTEIN	5/354	97/40755	0.00161231	0.0141023	0.00950616	CTH/ATF3/DDIT3/ERN1/STC2	5
GOBP_POSITIVE_REGULATION_OF_INTERLEUKIN_6_PRODUCTION	GOBP_POSITIVE_REGULATION_OF_INTERLEUKIN_6_PRODUCTION	5/354	97/40755	0.00161231	0.0141023	0.00950616	ARHGEF2/INAVA/TRPV4/TSLP/IL6	5
GOCC_LYSOSOMAL_LUMEN	GOCC_LYSOSOMAL_LUMEN	5/354	97/40755	0.00161231	0.0141023	0.00950616	BCAN/FMOD/CUBN/IFI30/GPC2	5
GOBP_REGULATION_OF_MITOCHONDRION_ORGANIZATION	GOBP_REGULATION_OF_MITOCHONDRION_ORGANIZATION	6/354	143/40755	0.00162277	0.0141588	0.0095442	PDE2A/HIP1R/BBC3/PID1/MMP9/SQSTM1	6
GOBP_NEGATIVE_REGULATION_OF_CYTOKINE_PRODUCTION_INVOLVED_IN_IMMUNE_RESPONSE	GOBP_NEGATIVE_REGULATION_OF_CYTOKINE_PRODUCTION_INVOLVED_IN_IMMUNE_RESPONSE	3/354	27/40755	0.00162822	0.0141644	0.00954799	TGFB2/SMAD7/HMOX1	3
GOMF_LAMININ_BINDING	GOMF_LAMININ_BINDING	3/354	27/40755	0.00162822	0.0141644	0.00954799	NTN4/LRRC15/ACHE	3
GOBP_CARDIAC_MUSCLE_CELL_PROLIFERATION	GOBP_CARDIAC_MUSCLE_CELL_PROLIFERATION	4/354	58/40755	0.00164098	0.0142543	0.00960862	TGFB2/NOG/GATA6/JARID2	4
GOBP_CELL_DIFFERENTIATION_INVOLVED_IN_KIDNEY_DEVELOPMENT	GOBP_CELL_DIFFERENTIATION_INVOLVED_IN_KIDNEY_DEVELOPMENT	4/354	58/40755	0.00164098	0.0142543	0.00960862	MMP9/KLF15/EDNRA/GDNF	4
GOBP_POSITIVE_REGULATION_OF_COLD_INDUCED_THERMOGENESIS	GOBP_POSITIVE_REGULATION_OF_COLD_INDUCED_THERMOGENESIS	5/354	98/40755	0.00168709	0.0144991	0.00977362	G0S2/IGF1R/CEBPB/GRB10/ACHE	5
GOCC_RUFFLE_MEMBRANE	GOCC_RUFFLE_MEMBRANE	5/354	98/40755	0.00168709	0.0144991	0.00977362	ARHGEF2/TRPV4/HIP1R/ITGB3/AIF1L	5
GOBP_RECEPTOR_MEDIATED_ENDOCYTOSIS	GOBP_RECEPTOR_MEDIATED_ENDOCYTOSIS	8/354	251/40755	0.00168962	0.0144991	0.00977362	CUBN/HIP1R/ITGB3/CLTCL1/ACHE/SERPINE1/MSR1/VLDLR	8
GOBP_NEGATIVE_REGULATION_OF_NEURON_APOPTOTIC_PROCESS	GOBP_NEGATIVE_REGULATION_OF_NEURON_APOPTOTIC_PROCESS	6/354	145/40755	0.00174117	0.0144991	0.00977362	NGF/UNC5B/AARS1/CEBPB/HMOX1/GDNF	6
GOBP_SENSORY_PERCEPTION_OF_PAIN	GOBP_SENSORY_PERCEPTION_OF_PAIN	5/354	99/40755	0.00176438	0.0144991	0.00977362	PTGS2/SPX/ALOXE3/GRIN2D/EDN1	5
GOBP_SPINAL_CORD_DEVELOPMENT	GOBP_SPINAL_CORD_DEVELOPMENT	5/354	99/40755	0.00176438	0.0144991	0.00977362	LMO4/PHGDH/NOG/GDNF/VLDLR	5
GOBP_NEPHRON_DEVELOPMENT	GOBP_NEPHRON_DEVELOPMENT	6/354	146/40755	0.00180278	0.0144991	0.00977362	KIF26B/NOG/KLF15/EDNRA/GDNF/TEK	6
GOBP_NEGATIVE_REGULATION_OF_PROTEIN_MATURATION	GOBP_NEGATIVE_REGULATION_OF_PROTEIN_MATURATION	3/354	28/40755	0.00181194	0.0144991	0.00977362	CHAC1/SERPINE2/SERPINE1	3
GOBP_REGULATION_OF_PLATELET_AGGREGATION	GOBP_REGULATION_OF_PLATELET_AGGREGATION	3/354	28/40755	0.00181194	0.0144991	0.00977362	C1QTNF1/SERPINE2/IL6	3
GOBP_NEGATIVE_REGULATION_OF_HORMONE_SECRETION	GOBP_NEGATIVE_REGULATION_OF_HORMONE_SECRETION	4/354	60/40755	0.00186062	0.0144991	0.00977362	IL11/KLF7/EDN1/INHBA	4
GOBP_REGULATION_OF_JUN_KINASE_ACTIVITY	GOBP_REGULATION_OF_JUN_KINASE_ACTIVITY	4/354	60/40755	0.00186062	0.0144991	0.00977362	DUSP10/PDCD4/ERN1/EDN1	4
GOBP_CELLULAR_RESPONSE_TO_REACTIVE_OXYGEN_SPECIES	GOBP_CELLULAR_RESPONSE_TO_REACTIVE_OXYGEN_SPECIES	6/354	147/40755	0.00186602	0.0144991	0.00977362	FBLN5/ERN1/MMP9/TRPM2/EDN1/IL6	6
GOBP_REGULATION_OF_INSULIN_SECRETION	GOBP_REGULATION_OF_INSULIN_SECRETION	6/354	147/40755	0.00186602	0.0144991	0.00977362	ARNTL/PCK2/GPR68/KLF7/TRPM2/IL6	6
GOBP_INTRINSIC_APOPTOTIC_SIGNALING_PATHWAY_IN_RESPONSE_TO_DNA_DAMAGE	GOBP_INTRINSIC_APOPTOTIC_SIGNALING_PATHWAY_IN_RESPONSE_TO_DNA_DAMAGE	5/354	101/40755	0.00192671	0.0144991	0.00977362	DDIT4/NUPR1/HMOX1/SKIL/SNAI2	5
GOBP_POSITIVE_REGULATION_OF_INTRINSIC_APOPTOTIC_SIGNALING_PATHWAY	GOBP_POSITIVE_REGULATION_OF_INTRINSIC_APOPTOTIC_SIGNALING_PATHWAY	4/354	61/40755	0.00197773	0.0148199	0.00998989	DDIT3/NUPR1/BBC3/SKIL	4
GOBP_REGULATION_OF_CELL_JUNCTION_ASSEMBLY	GOBP_REGULATION_OF_CELL_JUNCTION_ASSEMBLY	7/354	201/40755	0.00197981	0.0148293	0.00999618	COL16A1/NEGR1/AMIGO2/PHLDB2/TPBG/SNAI2/TEK	7
GOMF_VITAMIN_BINDING	GOMF_VITAMIN_BINDING	6/354	149/40755	0.00199753	0.014943	0.0100729	CTH/CUBN/GPT2/MOCOS/CBS/PSAT1	6
GOBP_LIVER_REGENERATION	GOBP_LIVER_REGENERATION	3/354	29/40755	0.0020081	0.0149525	0.0100792	CEBPB/HMOX1/IL6	3
GOMF_INSULIN_LIKE_GROWTH_FACTOR_BINDING	GOMF_INSULIN_LIKE_GROWTH_FACTOR_BINDING	3/354	29/40755	0.0020081	0.0149525	0.0100792	IGF1R/ITGB3/IGFBP3	3
GOMF_RECEPTOR_SERINE_THREONINE_KINASE_BINDING	GOMF_RECEPTOR_SERINE_THREONINE_KINASE_BINDING	3/354	29/40755	0.0020081	0.0149525	0.0100792	GDF15/BMP6/INHBA	3
GOBP_NEGATIVE_REGULATION_OF_SMALL_MOLECULE_METABOLIC_PROCESS	GOBP_NEGATIVE_REGULATION_OF_SMALL_MOLECULE_METABOLIC_PROCESS	5/354	102/40755	0.00201184	0.014974	0.0100938	DDIT4/NUPR1/PID1/TRIB3/SNAI2	5
GOBP_AMINO_ACID_TRANSPORT	GOBP_AMINO_ACID_TRANSPORT	6/354	150/40755	0.00206586	0.0153567	0.0103517	SLC6A9/SLC43A1/SLC7A7/SLC7A5/SLC1A4/SLC7A11	6
GOBP_MORPHOGENESIS_OF_EMBRYONIC_EPITHELIUM	GOBP_MORPHOGENESIS_OF_EMBRYONIC_EPITHELIUM	6/354	150/40755	0.00206586	0.0153567	0.0103517	LMO4/TGFB2/ALDH1A3/NOG/SALL4/GDNF	6
GOBP_CALCIUM_MEDIATED_SIGNALING	GOBP_CALCIUM_MEDIATED_SIGNALING	7/354	203/40755	0.00209329	0.0155345	0.0104715	SAMD14/GRIN2D/NFATC2/TRPM2/EDN1/DMD/VCAM1	7
GOBP_RESPIRATORY_SYSTEM_DEVELOPMENT	GOBP_RESPIRATORY_SYSTEM_DEVELOPMENT	7/354	203/40755	0.00209329	0.0155345	0.0104715	ALDH1A3/NOG/GATA6/THRB/SLC7A11/ASS1/MSC	7
GOBP_HETEROTYPIC_CELL_CELL_ADHESION	GOBP_HETEROTYPIC_CELL_CELL_ADHESION	4/354	62/40755	0.00209983	0.0155373	0.0104735	ITGB3/NRCAM/KLF4/VCAM1	4
GOBP_REGULATION_OF_CANONICAL_WNT_SIGNALING_PATHWAY	GOBP_REGULATION_OF_CANONICAL_WNT_SIGNALING_PATHWAY	8/354	261/40755	0.00215403	0.0158918	0.0107124	ARNTL/DDIT3/DACT1/GPRC5B/NOG/TPBG/ANKRD6/SNAI2	8
GOBP_REGULATION_OF_PEPTIDYL_TYROSINE_PHOSPHORYLATION	GOBP_REGULATION_OF_PEPTIDYL_TYROSINE_PHOSPHORYLATION	8/354	261/40755	0.00215403	0.0158918	0.0107124	PRKCZ/ARHGEF2/GPRC5B/ITGB3/IL11/TSLP/BMP6/IL6	8
GOBP_EMBRYONIC_ORGAN_DEVELOPMENT	GOBP_EMBRYONIC_ORGAN_DEVELOPMENT	11/354	451/40755	0.00215914	0.0159162	0.0107289	TGFB2/E2F7/ALDH1A3/HOXB5/HOXB9/NOG/HOXD4/CEBPB/EDNRA/GDNF/EDN1	11
GOBP_MUSCLE_CELL_MIGRATION	GOBP_MUSCLE_CELL_MIGRATION	5/354	104/40755	0.0021903	0.0161392	0.0108792	PLAU/ITGB3/IGFBP3/GRB10/SERPINE1	5
GOBP_NEGATIVE_REGULATION_OF_VASCULATURE_DEVELOPMENT	GOBP_NEGATIVE_REGULATION_OF_VASCULATURE_DEVELOPMENT	6/354	152/40755	0.00220779	0.0162207	0.0109341	GADD45A/SARS1/TGFB2/SERPINE1/TEK/KLF4	6
GOBP_NEUROMUSCULAR_PROCESS	GOBP_NEUROMUSCULAR_PROCESS	6/354	152/40755	0.00220779	0.0162207	0.0109341	ALDH1A3/AARS1/NPAS1/GRIN2D/EDNRA/DMD	6
GOBP_TUBE_FORMATION	GOBP_TUBE_FORMATION	6/354	152/40755	0.00220779	0.0162207	0.0109341	LMO4/TGFB2/NOG/TGM2/SALL4/GDNF	6
GOBP_MYELOID_LEUKOCYTE_CYTOKINE_PRODUCTION	GOBP_MYELOID_LEUKOCYTE_CYTOKINE_PRODUCTION	3/354	30/40755	0.00221696	0.0162409	0.0109477	TGFB2/GPRC5B/HMOX1	3
GOBP_NEGATIVE_REGULATION_OF_ATP_METABOLIC_PROCESS	GOBP_NEGATIVE_REGULATION_OF_ATP_METABOLIC_PROCESS	3/354	30/40755	0.00221696	0.0162409	0.0109477	DDIT4/NUPR1/PID1	3
GOBP_ORGANIC_ACID_TRANSPORT	GOBP_ORGANIC_ACID_TRANSPORT	9/354	323/40755	0.00222449	0.0162473	0.0109521	SLC6A9/SLC43A1/SPX/SLC7A7/SLC7A5/MAP2K6/SLC1A4/SLC7A11/EDN1	9
GOBP_INTERLEUKIN_10_PRODUCTION	GOBP_INTERLEUKIN_10_PRODUCTION	4/354	63/40755	0.00222703	0.0162473	0.0109521	PRKCZ/INAVA/TSLP/IL6	4
GOBP_RESPONSE_TO_FATTY_ACID	GOBP_RESPONSE_TO_FATTY_ACID	4/354	63/40755	0.00222703	0.0162473	0.0109521	PTGS2/PID1/EDN1/ASS1	4
GOBP_VASCULAR_ENDOTHELIAL_GROWTH_FACTOR_PRODUCTION	GOBP_VASCULAR_ENDOTHELIAL_GROWTH_FACTOR_PRODUCTION	4/354	63/40755	0.00222703	0.0162473	0.0109521	SARS1/PTGS2/ADGRG1/IL6	4
GOBP_ORGANIC_ACID_TRANSMEMBRANE_TRANSPORT	GOBP_ORGANIC_ACID_TRANSMEMBRANE_TRANSPORT	6/354	153/40755	0.00228145	0.0165856	0.0111801	SLC6A9/SLC43A1/SLC7A7/SLC7A5/SLC1A4/SLC7A11	6
GOBP_REGULATION_OF_HEART_RATE	GOBP_REGULATION_OF_HEART_RATE	5/354	105/40755	0.00228373	0.0165856	0.0111801	SPX/CACNA1G/EDNRA/EDN1/DMD	5
GOCC_FILOPODIUM	GOCC_FILOPODIUM	5/354	105/40755	0.00228373	0.0165856	0.0111801	TRPV4/ITGB3/SPEF1/DMD/VCAM1	5
GOBP_POSITIVE_REGULATION_OF_DNA_BINDING_TRANSCRIPTION_FACTOR_ACTIVITY	GOBP_POSITIVE_REGULATION_OF_DNA_BINDING_TRANSCRIPTION_FACTOR_ACTIVITY	8/354	264/40755	0.0023113	0.0167721	0.0113058	PRKCZ/CTH/ARHGEF2/DDIT3/CEBPG/JMY/EDN1/IL6	8
GOBP_CELLULAR_RESPONSE_TO_INSULIN_STIMULUS	GOBP_CELLULAR_RESPONSE_TO_INSULIN_STIMULUS	7/354	207/40755	0.00233529	0.0169046	0.0113951	PRKCZ/SORBS1/PCK2/IGF1R/PID1/TRIB3/GRB10	7
GOBP_REGULATION_OF_NITRIC_OXIDE_METABOLIC_PROCESS	GOBP_REGULATION_OF_NITRIC_OXIDE_METABOLIC_PROCESS	4/354	64/40755	0.00235945	0.0170445	0.0114895	PTGS2/EDN1/KLF4/ASS1	4
GOBP_INTRACELLULAR_RECEPTOR_SIGNALING_PATHWAY	GOBP_INTRACELLULAR_RECEPTOR_SIGNALING_PATHWAY	8/354	265/40755	0.00236568	0.0170667	0.0115044	INAVA/ARNTL/OASL/ALOXE3/MAP2K6/PMEPA1/THRB/SNAI2	8
GOBP_CELL_FATE_COMMITMENT	GOBP_CELL_FATE_COMMITMENT	8/354	266/40755	0.00242105	0.0173835	0.0117179	LMO4/ARHGEF2/BCL11B/GATA6/EDNRA/EDN1/IL6/KLF4	8
GOBP_CELL_SURFACE_RECEPTOR_SIGNALING_PATHWAY_INVOLVED_IN_HEART_DEVELOPMENT	GOBP_CELL_SURFACE_RECEPTOR_SIGNALING_PATHWAY_INVOLVED_IN_HEART_DEVELOPMENT	3/354	31/40755	0.00243882	0.0173835	0.0117179	NOG/ALPK2/SNAI2	3
GOBP_ENDOCARDIAL_CUSHION_FORMATION	GOBP_ENDOCARDIAL_CUSHION_FORMATION	3/354	31/40755	0.00243882	0.0173835	0.0117179	TGFB2/NOG/SNAI2	3
GOBP_HEART_TRABECULA_MORPHOGENESIS	GOBP_HEART_TRABECULA_MORPHOGENESIS	3/354	31/40755	0.00243882	0.0173835	0.0117179	TGFB2/NOG/TEK	3
GOBP_NEGATIVE_REGULATION_OF_EXTRINSIC_APOPTOTIC_SIGNALING_PATHWAY_VIA_DEATH_DOMAIN_RECEPTORS	GOBP_NEGATIVE_REGULATION_OF_EXTRINSIC_APOPTOTIC_SIGNALING_PATHWAY_VIA_DEATH_DOMAIN_RECEPTORS	3/354	31/40755	0.00243882	0.0173835	0.0117179	ARHGEF2/HMOX1/SERPINE1	3
GOBP_POSITIVE_REGULATION_OF_SMOOTH_MUSCLE_CONTRACTION	GOBP_POSITIVE_REGULATION_OF_SMOOTH_MUSCLE_CONTRACTION	3/354	31/40755	0.00243882	0.0173835	0.0117179	PTGS2/SPX/EDN1	3
GOBP_REGULATION_OF_ASTROCYTE_DIFFERENTIATION	GOBP_REGULATION_OF_ASTROCYTE_DIFFERENTIATION	3/354	31/40755	0.00243882	0.0173835	0.0117179	NOG/SERPINE2/IL6	3
GOBP_REGULATION_OF_MICROTUBULE_DEPOLYMERIZATION	GOBP_REGULATION_OF_MICROTUBULE_DEPOLYMERIZATION	3/354	31/40755	0.00243882	0.0173835	0.0117179	ARHGEF2/TRPV4/SPEF1	3
GOBP_NEGATIVE_REGULATION_OF_NEURON_DEATH	GOBP_NEGATIVE_REGULATION_OF_NEURON_DEATH	7/354	209/40755	0.0024641	0.0175495	0.0118298	NGF/UNC5B/AARS1/CEBPB/HMOX1/SLC7A11/GDNF	7
GOBP_METENCEPHALON_DEVELOPMENT	GOBP_METENCEPHALON_DEVELOPMENT	5/354	107/40755	0.00247923	0.0176289	0.0118833	CEND1/IGF1R/AARS1/SERPINE2/SSTR1	5
GOBP_REGULATION_OF_MORPHOGENESIS_OF_AN_EPITHELIUM	GOBP_REGULATION_OF_MORPHOGENESIS_OF_AN_EPITHELIUM	4/354	65/40755	0.00249719	0.0176996	0.011931	NTN4/NOG/GDNF/SNAI2	4
GOBP_REGULATION_OF_SMOOTH_MUSCLE_CONTRACTION	GOBP_REGULATION_OF_SMOOTH_MUSCLE_CONTRACTION	4/354	65/40755	0.00249719	0.0176996	0.011931	PTGS2/SPX/CNN1/EDN1	4
GOBP_SKELETAL_MUSCLE_CELL_DIFFERENTIATION	GOBP_SKELETAL_MUSCLE_CELL_DIFFERENTIATION	4/354	65/40755	0.00249719	0.0176996	0.011931	ATF3/ANKRD1/ARNTL/NUPR1	4
GOBP_WATER_SOLUBLE_VITAMIN_METABOLIC_PROCESS	GOBP_WATER_SOLUBLE_VITAMIN_METABOLIC_PROCESS	4/354	65/40755	0.00249719	0.0176996	0.011931	CUBN/ALDH1L2/MTHFD2/PSAT1	4
GOBP_POSITIVE_REGULATION_OF_CELL_CYCLE	GOBP_POSITIVE_REGULATION_OF_CELL_CYCLE	9/354	329/40755	0.00251536	0.0178069	0.0120034	DYRK3/TGFB2/E2F7/IGF1R/NUPR1/MEIOSIN/EDN1/LFNG/ASNS	9
GOBP_POSITIVE_REGULATION_OF_NERVOUS_SYSTEM_DEVELOPMENT	GOBP_POSITIVE_REGULATION_OF_NERVOUS_SYSTEM_DEVELOPMENT	8/354	269/40755	0.0025933	0.0182871	0.012327	NGF/PLXNA2/AMIGO2/SERPINE2/TGM2/SKIL/TPBG/IL6	8
GOBP_SIGNAL_TRANSDUCTION_IN_ABSENCE_OF_LIGAND	GOBP_SIGNAL_TRANSDUCTION_IN_ABSENCE_OF_LIGAND	4/354	66/40755	0.00264034	0.0185285	0.0124898	UNC5B/GDNF/INHBA/SNAI2	4
GOMF_CYTOKINE_RECEPTOR_BINDING	GOMF_CYTOKINE_RECEPTOR_BINDING	8/354	270/40755	0.00265279	0.0185925	0.0125329	NGF/TGFB2/ITGB3/SMAD7/IL11/CXCL2/TSLP/IL6	8
GOBP_BASEMENT_MEMBRANE_ORGANIZATION	GOBP_BASEMENT_MEMBRANE_ORGANIZATION	3/354	32/40755	0.00267393	0.0185925	0.0125329	LAMB3/NTN4/PHLDB2	3
GOBP_ENTEROENDOCRINE_CELL_DIFFERENTIATION	GOBP_ENTEROENDOCRINE_CELL_DIFFERENTIATION	3/354	32/40755	0.00267393	0.0185925	0.0125329	ARNTL/GATA6/BMP6	3
GOBP_PROTEIN_KINASE_C_SIGNALING	GOBP_PROTEIN_KINASE_C_SIGNALING	3/354	32/40755	0.00267393	0.0185925	0.0125329	PRKCZ/ANKRD1/ADGRG1	3
GOBP_REGULATION_OF_NEURON_PROJECTION_REGENERATION	GOBP_REGULATION_OF_NEURON_PROJECTION_REGENERATION	3/354	32/40755	0.00267393	0.0185925	0.0125329	IGF1R/RTN4R/KLF4	3
GOBP_RESPONSE_TO_MINERALOCORTICOID	GOBP_RESPONSE_TO_MINERALOCORTICOID	3/354	32/40755	0.00267393	0.0185925	0.0125329	IGF1R/FOSB/EDN1	3
GOBP_REGULATION_OF_EPITHELIAL_CELL_DIFFERENTIATION	GOBP_REGULATION_OF_EPITHELIAL_CELL_DIFFERENTIATION	6/354	158/40755	0.00267786	0.0185925	0.0125329	KLF7/MMP9/CEBPB/GDNF/BMP6/SERPINE1	6
GOBP_RESPONSE_TO_TOPOLOGICALLY_INCORRECT_PROTEIN	GOBP_RESPONSE_TO_TOPOLOGICALLY_INCORRECT_PROTEIN	6/354	158/40755	0.00267786	0.0185925	0.0125329	CTH/ATF3/DDIT3/CHAC1/ERN1/STC2	6
GOBP_DEVELOPMENT_OF_PRIMARY_FEMALE_SEXUAL_CHARACTERISTICS	GOBP_DEVELOPMENT_OF_PRIMARY_FEMALE_SEXUAL_CHARACTERISTICS	5/354	109/40755	0.0026866	0.0186386	0.012564	NUPR1/CEBPB/LFNG/INHBA/PCYT1B	5
GOBP_SUBSTRATE_ADHESION_DEPENDENT_CELL_SPREADING	GOBP_SUBSTRATE_ADHESION_DEPENDENT_CELL_SPREADING	5/354	109/40755	0.0026866	0.0186386	0.012564	LAMB3/NTN4/ITGB3/FBLN1/TEK	5
GOBP_POSITIVE_REGULATION_OF_TRANSMEMBRANE_TRANSPORT	GOBP_POSITIVE_REGULATION_OF_TRANSMEMBRANE_TRANSPORT	7/354	213/40755	0.00273806	0.0189509	0.0127745	SLC6A9/SORBS1/CLTCL1/KLF15/EDNRA/EDN1/DMD	7
GOBP_ENDOTHELIAL_CELL_APOPTOTIC_PROCESS	GOBP_ENDOTHELIAL_CELL_APOPTOTIC_PROCESS	4/354	67/40755	0.00278903	0.019191	0.0129363	PDCD4/IL11/SERPINE1/TEK	4
GOBP_GLOMERULUS_DEVELOPMENT	GOBP_GLOMERULUS_DEVELOPMENT	4/354	67/40755	0.00278903	0.019191	0.0129363	NOG/KLF15/EDNRA/TEK	4
GOBP_REGULATION_OF_CELLULAR_RESPONSE_TO_INSULIN_STIMULUS	GOBP_REGULATION_OF_CELLULAR_RESPONSE_TO_INSULIN_STIMULUS	4/354	67/40755	0.00278903	0.019191	0.0129363	PRKCZ/SORBS1/PID1/GRB10	4
GOBP_REGULATION_OF_SODIUM_ION_TRANSMEMBRANE_TRANSPORT	GOBP_REGULATION_OF_SODIUM_ION_TRANSMEMBRANE_TRANSPORT	4/354	67/40755	0.00278903	0.019191	0.0129363	FGF11/HECW2/KLHL24/DMD	4
GOBP_INORGANIC_ION_IMPORT_ACROSS_PLASMA_MEMBRANE	GOBP_INORGANIC_ION_IMPORT_ACROSS_PLASMA_MEMBRANE	5/354	111/40755	0.00290626	0.0198739	0.0133967	SLC6A9/TRPV4/KCNJ12/TRPM2/TRPV6	5
GOBP_NEPHRON_EPITHELIUM_DEVELOPMENT	GOBP_NEPHRON_EPITHELIUM_DEVELOPMENT	5/354	111/40755	0.00290626	0.0198739	0.0133967	KIF26B/NOG/KLF15/EDNRA/GDNF	5
GOBP_REGULATION_OF_PHOSPHATIDYLINOSITOL_3_KINASE_SIGNALING	GOBP_REGULATION_OF_PHOSPHATIDYLINOSITOL_3_KINASE_SIGNALING	5/354	111/40755	0.00290626	0.0198739	0.0133967	TGFB2/UNC5B/IGF1R/SERPINE2/TEK	5
GOBP_VITAMIN_METABOLIC_PROCESS	GOBP_VITAMIN_METABOLIC_PROCESS	5/354	111/40755	0.00290626	0.0198739	0.0133967	CUBN/ALDH1L2/MTHFD2/SNAI2/PSAT1	5
GOBP_MESODERMAL_CELL_DIFFERENTIATION	GOBP_MESODERMAL_CELL_DIFFERENTIATION	3/354	33/40755	0.00292256	0.0199083	0.0134199	ITGB3/INHBA/KLF4	3
GOBP_NEGATIVE_REGULATION_OF_SIGNAL_TRANSDUCTION_IN_ABSENCE_OF_LIGAND	GOBP_NEGATIVE_REGULATION_OF_SIGNAL_TRANSDUCTION_IN_ABSENCE_OF_LIGAND	3/354	33/40755	0.00292256	0.0199083	0.0134199	UNC5B/GDNF/SNAI2	3
GOBP_REGULATION_OF_SENSORY_PERCEPTION	GOBP_REGULATION_OF_SENSORY_PERCEPTION	3/354	33/40755	0.00292256	0.0199083	0.0134199	SPX/GRIN2D/EDN1	3
GOBP_SULFUR_AMINO_ACID_METABOLIC_PROCESS	GOBP_SULFUR_AMINO_ACID_METABOLIC_PROCESS	3/354	33/40755	0.00292256	0.0199083	0.0134199	CTH/CBS/SLC7A11	3
GOBP_MYELOID_CELL_HOMEOSTASIS	GOBP_MYELOID_CELL_HOMEOSTASIS	6/354	161/40755	0.00293925	0.0199912	0.0134758	DYRK3/CEBPG/HMOX1/SLC7A11/IL6/INHBA	6
GOBP_REGULATION_OF_METAL_ION_TRANSPORT	GOBP_REGULATION_OF_METAL_ION_TRANSPORT	10/354	403/40755	0.00299342	0.0203128	0.0136925	SLC6A9/PTGS2/BEST1/FGF11/HECW2/SERPINE2/KCNG1/KLHL24/STC2/DMD	10
GOBP_POSITIVE_REGULATION_OF_LIPID_LOCALIZATION	GOBP_POSITIVE_REGULATION_OF_LIPID_LOCALIZATION	5/354	112/40755	0.00302082	0.0204516	0.0137861	MAP2K6/C1QTNF1/BMP6/EDN1/MSR1	5
GOBP_STEM_CELL_DIFFERENTIATION	GOBP_STEM_CELL_DIFFERENTIATION	7/354	217/40755	0.00303481	0.020507	0.0138235	TGFB2/GATA6/EDNRA/GDNF/EDN1/JARID2/SNAI2	7
GOMF_ACTIN_FILAMENT_BINDING	GOMF_ACTIN_FILAMENT_BINDING	7/354	217/40755	0.00303481	0.020507	0.0138235	ANXA8/ABLIM1/TRPV4/HIP1R/SAMD14/AIF1L/DMD	7
GOBP_REGULATION_OF_CARTILAGE_DEVELOPMENT	GOBP_REGULATION_OF_CARTILAGE_DEVELOPMENT	4/354	69/40755	0.00310339	0.0209065	0.0140927	NOG/SMAD7/BMP6/SNAI2	4
GOBP_REGULATION_OF_INSULIN_RECEPTOR_SIGNALING_PATHWAY	GOBP_REGULATION_OF_INSULIN_RECEPTOR_SIGNALING_PATHWAY	4/354	69/40755	0.00310339	0.0209065	0.0140927	PRKCZ/SORBS1/PID1/GRB10	4
GOBP_GLIAL_CELL_DIFFERENTIATION	GOBP_GLIAL_CELL_DIFFERENTIATION	7/354	218/40755	0.0031127	0.0209532	0.0141242	PHGDH/DUSP10/MYRF/NOG/SERPINE2/KLF15/IL6	7
GOCC_HIPPOCAMPAL_MOSSY_FIBER_TO_CA3_SYNAPSE	GOCC_HIPPOCAMPAL_MOSSY_FIBER_TO_CA3_SYNAPSE	3/354	34/40755	0.00318495	0.0213658	0.0144023	SLC6A9/GRIK5/GRIN2D	3
GOBP_ERK1_AND_ERK2_CASCADE	GOBP_ERK1_AND_ERK2_CASCADE	9/354	341/40755	0.00318728	0.0213658	0.0144023	PRKCZ/ATF3/DUSP10/TRPV4/FBLN1/EDN1/TPBG/GRB10/TEK	9
GOBP_CELLULAR_RESPONSE_TO_MINERALOCORTICOID_STIMULUS	GOBP_CELLULAR_RESPONSE_TO_MINERALOCORTICOID_STIMULUS	2/354	10/40755	0.00323314	0.0215425	0.0145215	IGF1R/EDN1	2
GOBP_NEGATIVE_REGULATION_OF_STEM_CELL_PROLIFERATION	GOBP_NEGATIVE_REGULATION_OF_STEM_CELL_PROLIFERATION	2/354	10/40755	0.00323314	0.0215425	0.0145215	FBLN1/SNAI2	2
GOBP_POSITIVE_REGULATION_OF_INTERLEUKIN_5_PRODUCTION	GOBP_POSITIVE_REGULATION_OF_INTERLEUKIN_5_PRODUCTION	2/354	10/40755	0.00323314	0.0215425	0.0145215	PRKCZ/TSLP	2
GOMF_INSULIN_RECEPTOR_SUBSTRATE_BINDING	GOMF_INSULIN_RECEPTOR_SUBSTRATE_BINDING	2/354	10/40755	0.00323314	0.0215425	0.0145215	PRKCZ/IGF1R	2
GOMF_GATED_CHANNEL_ACTIVITY	GOMF_GATED_CHANNEL_ACTIVITY	9/354	342/40755	0.00324909	0.0216325	0.0145821	KCNH1/BEST1/TRPV4/KCNJ12/CACNA1G/GRIK5/GRIN2D/KCNG1/TRPM2	9
GOBP_POSITIVE_REGULATION_OF_CHEMOKINE_PRODUCTION	GOBP_POSITIVE_REGULATION_OF_CHEMOKINE_PRODUCTION	4/354	70/40755	0.00326928	0.0216933	0.0146231	TRPV4/HMOX1/TSLP/IL6	4
GOBP_POSITIVE_REGULATION_OF_SMALL_GTPASE_MEDIATED_SIGNAL_TRANSDUCTION	GOBP_POSITIVE_REGULATION_OF_SMALL_GTPASE_MEDIATED_SIGNAL_TRANSDUCTION	4/354	70/40755	0.00326928	0.0216933	0.0146231	NGF/ADGRG1/TGM2/RTN4R	4
GOCC_CLATHRIN_COATED_PIT	GOCC_CLATHRIN_COATED_PIT	4/354	70/40755	0.00326928	0.0216933	0.0146231	CUBN/HIP1R/CLTCL1/VLDLR	4
GOBP_POSITIVE_REGULATION_OF_KINASE_ACTIVITY	GOBP_POSITIVE_REGULATION_OF_KINASE_ACTIVITY	11/354	477/40755	0.00330699	0.0219109	0.0147698	PRKCZ/LMO4/TGFB2/IGF1R/GPRC5B/ITGB3/ERN1/MAP2K6/EDN1/VLDLR/TEK	11
GOBP_CARBOXYLIC_ACID_TRANSPORT	GOBP_CARBOXYLIC_ACID_TRANSPORT	8/354	280/40755	0.00330827	0.0219109	0.0147698	SLC6A9/SLC43A1/SLC7A7/SLC7A5/MAP2K6/SLC1A4/SLC7A11/EDN1	8
GOBP_CALCIUM_ION_TRANSPORT_INTO_CYTOSOL	GOBP_CALCIUM_ION_TRANSPORT_INTO_CYTOSOL	6/354	165/40755	0.00331687	0.0219268	0.0147805	DDIT3/TRPV4/GRIN2D/TRPM2/TRPV6/DMD	6
GOBP_CELLULAR_RESPONSE_TO_OXYGEN_LEVELS	GOBP_CELLULAR_RESPONSE_TO_OXYGEN_LEVELS	6/354	165/40755	0.00331687	0.0219268	0.0147805	PTGS2/VASN/GATA6/HMOX1/STC2/EDN1	6
GOMF_ORGANIC_ACID_TRANSMEMBRANE_TRANSPORTER_ACTIVITY	GOMF_ORGANIC_ACID_TRANSMEMBRANE_TRANSPORTER_ACTIVITY	6/354	166/40755	0.00341667	0.022536	0.0151912	SLC6A9/SLC43A1/SLC7A7/SLC7A5/SLC1A4/SLC7A11	6
GOBP_CARDIAC_SEPTUM_MORPHOGENESIS	GOBP_CARDIAC_SEPTUM_MORPHOGENESIS	4/354	71/40755	0.0034411	0.0226296	0.0152542	TGFB2/NOG/GATA6/SMAD7	4
GOBP_CELLULAR_RESPONSE_TO_FATTY_ACID	GOBP_CELLULAR_RESPONSE_TO_FATTY_ACID	3/354	35/40755	0.00346133	0.0226866	0.0152927	PID1/EDN1/ASS1	3
GOBP_MAINTENANCE_OF_BLOOD_BRAIN_BARRIER	GOBP_MAINTENANCE_OF_BLOOD_BRAIN_BARRIER	3/354	35/40755	0.00346133	0.0226866	0.0152927	PTGS2/IL6/DMD	3
GOBP_REGULATION_OF_ENDOCRINE_PROCESS	GOBP_REGULATION_OF_ENDOCRINE_PROCESS	3/354	35/40755	0.00346133	0.0226866	0.0152927	C1QTNF1/BMP6/INHBA	3
GOBP_REGULATION_OF_HOMOTYPIC_CELL_CELL_ADHESION	GOBP_REGULATION_OF_HOMOTYPIC_CELL_CELL_ADHESION	3/354	35/40755	0.00346133	0.0226866	0.0152927	C1QTNF1/SERPINE2/IL6	3
GOBP_RESPONSE_TO_VITAMIN_D	GOBP_RESPONSE_TO_VITAMIN_D	3/354	35/40755	0.00346133	0.0226866	0.0152927	PTGS2/STC2/SNAI2	3
GOBP_CELLULAR_RESPONSE_TO_TOPOLOGICALLY_INCORRECT_PROTEIN	GOBP_CELLULAR_RESPONSE_TO_TOPOLOGICALLY_INCORRECT_PROTEIN	5/354	116/40755	0.00351179	0.0229918	0.0154984	CTH/ATF3/DDIT3/ERN1/STC2	5
GOBP_NEGATIVE_REGULATION_OF_SECRETION	GOBP_NEGATIVE_REGULATION_OF_SECRETION	6/354	167/40755	0.00351868	0.0230114	0.0155116	SPX/IL11/KLF7/HMOX1/EDN1/INHBA	6
GOBP_STRIATED_MUSCLE_CELL_PROLIFERATION	GOBP_STRIATED_MUSCLE_CELL_PROLIFERATION	4/354	72/40755	0.00361895	0.0235798	0.0158948	TGFB2/NOG/GATA6/JARID2	4
GOMF_HEPARIN_BINDING	GOMF_HEPARIN_BINDING	6/354	168/40755	0.00362295	0.0235798	0.0158948	LTBP2/ADGRG1/SERPINE2/RTN4R/TMEM184A/ECM2	6
GOCC_ANCHORED_COMPONENT_OF_MEMBRANE	GOCC_ANCHORED_COMPONENT_OF_MEMBRANE	6/354	169/40755	0.00372949	0.0241753	0.0162962	NEGR1/BCAN/RTN4R/ULBP1/GPC2/ACHE	6
GOBP_NEGATIVE_REGULATION_OF_ENDOTHELIAL_CELL_APOPTOTIC_PROCESS	GOBP_NEGATIVE_REGULATION_OF_ENDOTHELIAL_CELL_APOPTOTIC_PROCESS	3/354	36/40755	0.00375193	0.0241966	0.0163106	IL11/SERPINE1/TEK	3
GOBP_PTERIDINE_CONTAINING_COMPOUND_METABOLIC_PROCESS	GOBP_PTERIDINE_CONTAINING_COMPOUND_METABOLIC_PROCESS	3/354	36/40755	0.00375193	0.0241966	0.0163106	ALDH1L2/MTHFD2/PRKG2	3
GOBP_REGULATION_OF_DNA_DAMAGE_RESPONSE_SIGNAL_TRANSDUCTION_BY_P53_CLASS_MEDIATOR	GOBP_REGULATION_OF_DNA_DAMAGE_RESPONSE_SIGNAL_TRANSDUCTION_BY_P53_CLASS_MEDIATOR	3/354	36/40755	0.00375193	0.0241966	0.0163106	DYRK3/ANKRD1/SNAI2	3
GOBP_REGULATION_OF_HORMONE_METABOLIC_PROCESS	GOBP_REGULATION_OF_HORMONE_METABOLIC_PROCESS	3/354	36/40755	0.00375193	0.0241966	0.0163106	IGF1R/STC2/BMP6	3
GOBP_CARDIAC_VENTRICLE_MORPHOGENESIS	GOBP_CARDIAC_VENTRICLE_MORPHOGENESIS	4/354	73/40755	0.00380295	0.0244454	0.0164782	TGFB2/NOG/SMAD7/EDNRA	4
GOBP_NEGATIVE_REGULATION_OF_SMOOTH_MUSCLE_CELL_PROLIFERATION	GOBP_NEGATIVE_REGULATION_OF_SMOOTH_MUSCLE_CELL_PROLIFERATION	4/354	73/40755	0.00380295	0.0244454	0.0164782	PDCD4/CNN1/HMOX1/IGFBP3	4
GOBP_POSITIVE_REGULATION_OF_ORGANELLE_ORGANIZATION	GOBP_POSITIVE_REGULATION_OF_ORGANELLE_ORGANIZATION	11/354	487/40755	0.00386132	0.0247306	0.0166705	ELAPOR1/TRPV4/HIP1R/MEIOSIN/BBC3/CDC42EP3/ANKRD53/MMP9/SYNPO/EDN1/TEK	11
GOBP_SYNAPSE_ORGANIZATION	GOBP_SYNAPSE_ORGANIZATION	10/354	418/40755	0.00386965	0.024775	0.0167004	NEGR1/BCAN/AMIGO2/IGF1R/SLC7A11/GDNF/SYNPO/TPBG/ACHE/NRCAM	10
GOBP_SKELETAL_SYSTEM_MORPHOGENESIS	GOBP_SKELETAL_SYSTEM_MORPHOGENESIS	7/354	227/40755	0.00388436	0.0248579	0.0167563	PAPPA2/TRPV4/HOXB5/HOXB9/NOG/HOXD4/BMP6	7
GOBP_POSITIVE_REGULATION_OF_PROTEIN_KINASE_B_SIGNALING	GOBP_POSITIVE_REGULATION_OF_PROTEIN_KINASE_B_SIGNALING	5/354	119/40755	0.00391582	0.0248579	0.0167563	IGF1R/C1QTNF1/GDF15/TPBG/TEK	5
GOBP_REGULATION_OF_CYTOSOLIC_CALCIUM_ION_CONCENTRATION	GOBP_REGULATION_OF_CYTOSOLIC_CALCIUM_ION_CONCENTRATION	9/354	352/40755	0.00392055	0.0248579	0.0167563	DDIT3/TRPV4/C1QTNF1/GRIN2D/TRPM2/EDNRA/EDN1/TRPV6/DMD	9
GOBP_CARDIAC_NEURAL_CREST_CELL_MIGRATION_INVOLVED_IN_OUTFLOW_TRACT_MORPHOGENESIS	GOBP_CARDIAC_NEURAL_CREST_CELL_MIGRATION_INVOLVED_IN_OUTFLOW_TRACT_MORPHOGENESIS	2/354	11/40755	0.003929	0.0248579	0.0167563	EDNRA/EDN1	2
GOBP_ENDOTHELIN_RECEPTOR_SIGNALING_PATHWAY	GOBP_ENDOTHELIN_RECEPTOR_SIGNALING_PATHWAY	2/354	11/40755	0.003929	0.0248579	0.0167563	EDNRA/EDN1	2
GOBP_NEGATIVE_REGULATION_OF_MULTICELLULAR_ORGANISM_GROWTH	GOBP_NEGATIVE_REGULATION_OF_MULTICELLULAR_ORGANISM_GROWTH	2/354	11/40755	0.003929	0.0248579	0.0167563	GDF15/STC2	2
GOBP_NORADRENERGIC_NEURON_DIFFERENTIATION	GOBP_NORADRENERGIC_NEURON_DIFFERENTIATION	2/354	11/40755	0.003929	0.0248579	0.0167563	EDNRA/EDN1	2
GOBP_POSITIVE_REGULATION_OF_MITOCHONDRIAL_OUTER_MEMBRANE_PERMEABILIZATION_INVOLVED_IN_APOPTOTIC_SIGNALING_PATHWAY	GOBP_POSITIVE_REGULATION_OF_MITOCHONDRIAL_OUTER_MEMBRANE_PERMEABILIZATION_INVOLVED_IN_APOPTOTIC_SIGNALING_PATHWAY	2/354	11/40755	0.003929	0.0248579	0.0167563	HIP1R/BBC3	2
GOBP_REGULATION_OF_CARDIAC_EPITHELIAL_TO_MESENCHYMAL_TRANSITION	GOBP_REGULATION_OF_CARDIAC_EPITHELIAL_TO_MESENCHYMAL_TRANSITION	2/354	11/40755	0.003929	0.0248579	0.0167563	TGFB2/NOG	2
GOBP_REGULATION_OF_CELLULAR_RESPONSE_TO_OSMOTIC_STRESS	GOBP_REGULATION_OF_CELLULAR_RESPONSE_TO_OSMOTIC_STRESS	2/354	11/40755	0.003929	0.0248579	0.0167563	ARHGEF2/PTGS2	2
GOBP_REGULATION_OF_COMPLEMENT_DEPENDENT_CYTOTOXICITY	GOBP_REGULATION_OF_COMPLEMENT_DEPENDENT_CYTOTOXICITY	2/354	11/40755	0.003929	0.0248579	0.0167563	TGFB2/IL11	2
GOBP_REGULATION_OF_TRANSCRIPTION_FROM_RNA_POLYMERASE_II_PROMOTER_IN_RESPONSE_TO_OXIDATIVE_STRESS	GOBP_REGULATION_OF_TRANSCRIPTION_FROM_RNA_POLYMERASE_II_PROMOTER_IN_RESPONSE_TO_OXIDATIVE_STRESS	2/354	11/40755	0.003929	0.0248579	0.0167563	SESN2/HMOX1	2
GOBP_RENAL_SODIUM_ION_TRANSPORT	GOBP_RENAL_SODIUM_ION_TRANSPORT	2/354	11/40755	0.003929	0.0248579	0.0167563	EDNRA/EDN1	2
GOBP_RESPONSE_TO_L_GLUTAMATE	GOBP_RESPONSE_TO_L_GLUTAMATE	2/354	11/40755	0.003929	0.0248579	0.0167563	IGF1R/BCL11A	2
GOBP_SINOATRIAL_NODE_DEVELOPMENT	GOBP_SINOATRIAL_NODE_DEVELOPMENT	2/354	11/40755	0.003929	0.0248579	0.0167563	CACNA1G/GATA6	2
GOBP_TONIC_SMOOTH_MUSCLE_CONTRACTION	GOBP_TONIC_SMOOTH_MUSCLE_CONTRACTION	2/354	11/40755	0.003929	0.0248579	0.0167563	EDNRA/EDN1	2
GOCC_INTERSTITIAL_MATRIX	GOCC_INTERSTITIAL_MATRIX	2/354	11/40755	0.003929	0.0248579	0.0167563	ADAMTSL4/ECM2	2
GOCC_PEPTIDASE_INHIBITOR_COMPLEX	GOCC_PEPTIDASE_INHIBITOR_COMPLEX	2/354	11/40755	0.003929	0.0248579	0.0167563	PLAU/SERPINE1	2
GOMF_LEUCINE_ZIPPER_DOMAIN_BINDING	GOMF_LEUCINE_ZIPPER_DOMAIN_BINDING	2/354	11/40755	0.003929	0.0248579	0.0167563	DDIT3/JDP2	2
GOMF_STRUCTURAL_MOLECULE_ACTIVITY_CONFERRING_ELASTICITY	GOMF_STRUCTURAL_MOLECULE_ACTIVITY_CONFERRING_ELASTICITY	2/354	11/40755	0.003929	0.0248579	0.0167563	FBLN5/FBLN2	2
GOCC_BASOLATERAL_PLASMA_MEMBRANE	GOCC_BASOLATERAL_PLASMA_MEMBRANE	7/354	228/40755	0.00397831	0.0251339	0.0169423	SLC6A9/BEST1/SLC7A7/SLC7A5/ALPK2/SPEF1/TEK	7
GOBP_REGULATION_OF_HEART_GROWTH	GOBP_REGULATION_OF_HEART_GROWTH	4/354	74/40755	0.00399318	0.0252008	0.0169875	NOG/GATA6/EDN1/JARID2	4
GOBP_CARDIAC_ATRIUM_DEVELOPMENT	GOBP_CARDIAC_ATRIUM_DEVELOPMENT	3/354	37/40755	0.00405698	0.0254781	0.0171744	TGFB2/IGF1R/NOG	3
GOBP_CARDIAC_CONDUCTION_SYSTEM_DEVELOPMENT	GOBP_CARDIAC_CONDUCTION_SYSTEM_DEVELOPMENT	3/354	37/40755	0.00405698	0.0254781	0.0171744	CACNA1G/GATA6/MSC	3
GOBP_CELLULAR_RESPONSE_TO_CADMIUM_ION	GOBP_CELLULAR_RESPONSE_TO_CADMIUM_ION	3/354	37/40755	0.00405698	0.0254781	0.0171744	MT1X/MMP9/HMOX1	3
GOBP_INSULIN_LIKE_GROWTH_FACTOR_RECEPTOR_SIGNALING_PATHWAY	GOBP_INSULIN_LIKE_GROWTH_FACTOR_RECEPTOR_SIGNALING_PATHWAY	3/354	37/40755	0.00405698	0.0254781	0.0171744	IGF1R/IGFBP3/GRB10	3
GOBP_POSITIVE_REGULATION_OF_GLUCOSE_IMPORT	GOBP_POSITIVE_REGULATION_OF_GLUCOSE_IMPORT	3/354	37/40755	0.00405698	0.0254781	0.0171744	SORBS1/CLTCL1/KLF15	3
GOBP_INSULIN_RECEPTOR_SIGNALING_PATHWAY	GOBP_INSULIN_RECEPTOR_SIGNALING_PATHWAY	5/354	120/40755	0.00405759	0.0254781	0.0171744	PRKCZ/SORBS1/IGF1R/PID1/GRB10	5
GOBP_INTERLEUKIN_6_PRODUCTION	GOBP_INTERLEUKIN_6_PRODUCTION	6/354	172/40755	0.00406307	0.0254781	0.0171744	ARHGEF2/INAVA/TRPV4/CEBPB/TSLP/IL6	6
GOBP_REGULATION_OF_IMMUNE_EFFECTOR_PROCESS	GOBP_REGULATION_OF_IMMUNE_EFFECTOR_PROCESS	9/354	355/40755	0.00414182	0.0259351	0.0174825	PRKCZ/INAVA/TGFB2/DUSP10/GPRC5B/SLC7A5/SMAD7/HMOX1/IL6	9
GOBP_MYELOID_LEUKOCYTE_MIGRATION	GOBP_MYELOID_LEUKOCYTE_MIGRATION	7/354	230/40755	0.00417136	0.0260647	0.0175698	TGFB2/TRPV4/DPP4/CXCL2/EDN1/IL6/SERPINE1	7
GOBP_REGULATION_OF_SIGNALING_RECEPTOR_ACTIVITY	GOBP_REGULATION_OF_SIGNALING_RECEPTOR_ACTIVITY	6/354	173/40755	0.00417901	0.0260757	0.0175772	SLC6A9/PLAU/NOG/KLHL24/EDN1/SERPINE1	6
GOBP_MESODERM_MORPHOGENESIS	GOBP_MESODERM_MORPHOGENESIS	4/354	75/40755	0.00418974	0.026115	0.0176037	ITGB3/NOG/INHBA/KLF4	4
GOBP_REGULATION_OF_GLIAL_CELL_DIFFERENTIATION	GOBP_REGULATION_OF_GLIAL_CELL_DIFFERENTIATION	4/354	75/40755	0.00418974	0.026115	0.0176037	DUSP10/NOG/SERPINE2/IL6	4
GOBP_REACTIVE_OXYGEN_SPECIES_METABOLIC_PROCESS	GOBP_REACTIVE_OXYGEN_SPECIES_METABOLIC_PROCESS	7/354	231/40755	0.0042705	0.0265155	0.0178737	SESN2/GADD45A/INAVA/DDIT4/FBLN5/PID1/EDN1	7
GOBP_POSITIVE_REGULATION_OF_CELLULAR_COMPONENT_BIOGENESIS	GOBP_POSITIVE_REGULATION_OF_CELLULAR_COMPONENT_BIOGENESIS	11/354	494/40755	0.00429173	0.026638	0.0179563	COL16A1/ELAPOR1/AMIGO2/HIP1R/WARS1/CDC42EP3/ANKRD53/PHLDB2/SYNPO/TPBG/TEK	11
GOBP_REGULATION_OF_MEMBRANE_POTENTIAL	GOBP_REGULATION_OF_MEMBRANE_POTENTIAL	10/354	425/40755	0.00434255	0.0269156	0.0181434	PRKCZ/KCNH1/CACNA1G/SMAD7/GRIK5/GRIN2D/PID1/EDN1/NRCAM/DMD	10
GOBP_AMINE_METABOLIC_PROCESS	GOBP_AMINE_METABOLIC_PROCESS	5/354	122/40755	0.00435206	0.0269368	0.0181576	TGFB2/SLC7A7/SLC7A11/EDNRA/VCAM1	5
GOBP_POSITIVE_REGULATION_OF_PRODUCTION_OF_MOLECULAR_MEDIATOR_OF_IMMUNE_RESPONSE	GOBP_POSITIVE_REGULATION_OF_PRODUCTION_OF_MOLECULAR_MEDIATOR_OF_IMMUNE_RESPONSE	5/354	122/40755	0.00435206	0.0269368	0.0181576	PRKCZ/INAVA/GPRC5B/SLC7A5/IL6	5
GOBP_NEGATIVE_REGULATION_OF_JNK_CASCADE	GOBP_NEGATIVE_REGULATION_OF_JNK_CASCADE	3/354	38/40755	0.00437668	0.0269758	0.018184	DUSP10/PDCD4/DACT1	3
GOBP_NEGATIVE_REGULATION_OF_PRODUCTION_OF_MOLECULAR_MEDIATOR_OF_IMMUNE_RESPONSE	GOBP_NEGATIVE_REGULATION_OF_PRODUCTION_OF_MOLECULAR_MEDIATOR_OF_IMMUNE_RESPONSE	3/354	38/40755	0.00437668	0.0269758	0.018184	TGFB2/SMAD7/HMOX1	3
GOBP_T_CELL_CYTOKINE_PRODUCTION	GOBP_T_CELL_CYTOKINE_PRODUCTION	3/354	38/40755	0.00437668	0.0269758	0.018184	PRKCZ/SMAD7/IL6	3
GOMF_CYCLIC_NUCLEOTIDE_BINDING	GOMF_CYCLIC_NUCLEOTIDE_BINDING	3/354	38/40755	0.00437668	0.0269758	0.018184	KCNH1/PDE2A/PRKG2	3
GOBP_REGULATION_OF_LIPID_BIOSYNTHETIC_PROCESS	GOBP_REGULATION_OF_LIPID_BIOSYNTHETIC_PROCESS	6/354	175/40755	0.00441822	0.0271466	0.0182991	PTGS2/SORBS1/IGF1R/TRIB3/BMP6/SNAI2	6
GOCC_LEADING_EDGE_MEMBRANE	GOCC_LEADING_EDGE_MEMBRANE	6/354	176/40755	0.00454154	0.0278366	0.0187642	ARHGEF2/TRPV4/HIP1R/ITGB3/DPP4/AIF1L	6
GOBP_FEMALE_SEX_DIFFERENTIATION	GOBP_FEMALE_SEX_DIFFERENTIATION	5/354	124/40755	0.00466145	0.0284765	0.0191956	NUPR1/CEBPB/LFNG/INHBA/PCYT1B	5
GOBP_REGULATION_OF_LEUKOCYTE_CHEMOTAXIS	GOBP_REGULATION_OF_LEUKOCYTE_CHEMOTAXIS	5/354	124/40755	0.00466145	0.0284765	0.0191956	TRPV4/DPP4/EDN1/IL6/SERPINE1	5
GOBP_REGULATION_OF_PROTEIN_LOCALIZATION_TO_CELL_PERIPHERY	GOBP_REGULATION_OF_PROTEIN_LOCALIZATION_TO_CELL_PERIPHERY	5/354	124/40755	0.00466145	0.0284765	0.0191956	PRKCZ/SORBS1/PID1/LRRC15/SQSTM1	5
GOBP_BRANCHED_CHAIN_AMINO_ACID_TRANSPORT	GOBP_BRANCHED_CHAIN_AMINO_ACID_TRANSPORT	2/354	12/40755	0.00468782	0.0284765	0.0191956	SLC43A1/SLC7A5	2
GOBP_FAT_CELL_PROLIFERATION	GOBP_FAT_CELL_PROLIFERATION	2/354	12/40755	0.00468782	0.0284765	0.0191956	PID1/SQSTM1	2
GOBP_NEGATIVE_REGULATION_OF_CELL_ADHESION_MEDIATED_BY_INTEGRIN	GOBP_NEGATIVE_REGULATION_OF_CELL_ADHESION_MEDIATED_BY_INTEGRIN	2/354	12/40755	0.00468782	0.0284765	0.0191956	SERPINE1/SNAI2	2
GOCC_LAMININ_COMPLEX	GOCC_LAMININ_COMPLEX	2/354	12/40755	0.00468782	0.0284765	0.0191956	LAMB3/NTN4	2
GOMF_PHOSPHATE_ION_BINDING	GOMF_PHOSPHATE_ION_BINDING	2/354	12/40755	0.00468782	0.0284765	0.0191956	PDE2A/MTHFD2	2
GOBP_ORGANIC_ANION_TRANSPORT	GOBP_ORGANIC_ANION_TRANSPORT	9/354	362/40755	0.00469608	0.0285071	0.0192162	SLC6A9/SLC43A1/BEST1/SLC7A7/SLC7A5/MAP2K6/SLC1A4/SLC7A11/EDN1	9
GOBP_POSITIVE_REGULATION_OF_CELL_DEVELOPMENT	GOBP_POSITIVE_REGULATION_OF_CELL_DEVELOPMENT	8/354	297/40755	0.00470373	0.0285402	0.0192385	NGF/PLXNA2/GPR68/SMAD7/SERPINE2/TGM2/SKIL/IL6	8
GOBP_RESPONSE_TO_PROGESTERONE	GOBP_RESPONSE_TO_PROGESTERONE	3/354	39/40755	0.00471123	0.0285402	0.0192385	TGFB2/IGF1R/FOSB	3
GOMF_GLYCOSAMINOGLYCAN_BINDING	GOMF_GLYCOSAMINOGLYCAN_BINDING	7/354	236/40755	0.00479321	0.0289828	0.0195368	BCAN/LTBP2/ADGRG1/SERPINE2/RTN4R/TMEM184A/ECM2	7
GOMF_SMAD_BINDING	GOMF_SMAD_BINDING	4/354	78/40755	0.00481837	0.0290797	0.0196022	ANKRD1/SMAD7/PMEPA1/SKIL	4
GOMF_CATALYTIC_ACTIVITY_ACTING_ON_A_TRNA	GOMF_CATALYTIC_ACTIVITY_ACTING_ON_A_TRNA	5/354	125/40755	0.00482186	0.0290908	0.0196097	SARS1/CARS1/WARS1/AARS1/GARS1	5
GOBP_NEGATIVE_REGULATION_OF_MAPK_CASCADE	GOBP_NEGATIVE_REGULATION_OF_MAPK_CASCADE	6/354	179/40755	0.00492672	0.0296728	0.0200019	ATF3/DUSP10/PDCD4/DACT1/IGF1R/FBLN1	6
GOBP_INTRINSIC_APOPTOTIC_SIGNALING_PATHWAY_BY_P53_CLASS_MEDIATOR	GOBP_INTRINSIC_APOPTOTIC_SIGNALING_PATHWAY_BY_P53_CLASS_MEDIATOR	4/354	79/40755	0.00504121	0.0302798	0.0204112	DDIT4/NUPR1/ZNF385B/JMY	4
GOBP_POSITIVE_REGULATION_OF_PHOSPHATIDYLINOSITOL_3_KINASE_SIGNALING	GOBP_POSITIVE_REGULATION_OF_PHOSPHATIDYLINOSITOL_3_KINASE_SIGNALING	4/354	79/40755	0.00504121	0.0302798	0.0204112	TGFB2/UNC5B/IGF1R/TEK	4
GOBP_NEGATIVE_REGULATION_OF_CELL_DEVELOPMENT	GOBP_NEGATIVE_REGULATION_OF_CELL_DEVELOPMENT	6/354	180/40755	0.00506028	0.0302844	0.0204143	DUSP10/NOG/BCL11A/RTN4R/FBLN1/IL6	6
GOBP_CELLULAR_RESPONSE_TO_OSMOTIC_STRESS	GOBP_CELLULAR_RESPONSE_TO_OSMOTIC_STRESS	3/354	40/40755	0.00506082	0.0302844	0.0204143	ARHGEF2/PTGS2/TRPV4	3
GOBP_ENDOCARDIAL_CUSHION_MORPHOGENESIS	GOBP_ENDOCARDIAL_CUSHION_MORPHOGENESIS	3/354	40/40755	0.00506082	0.0302844	0.0204143	TGFB2/NOG/SNAI2	3
GOBP_NEGATIVE_REGULATION_OF_CELLULAR_RESPONSE_TO_INSULIN_STIMULUS	GOBP_NEGATIVE_REGULATION_OF_CELLULAR_RESPONSE_TO_INSULIN_STIMULUS	3/354	40/40755	0.00506082	0.0302844	0.0204143	PRKCZ/PID1/GRB10	3
GOBP_GRANULOCYTE_CHEMOTAXIS	GOBP_GRANULOCYTE_CHEMOTAXIS	5/354	127/40755	0.00515438	0.0307506	0.0207285	TGFB2/TRPV4/DPP4/CXCL2/EDN1	5
GOBP_CELL_AGING	GOBP_CELL_AGING	5/354	128/40755	0.00532658	0.0316178	0.0213131	PDCD4/ARNTL/IGF1R/MAP2K6/SERPINE1	5
GOBP_RESPONSE_TO_HYDROGEN_PEROXIDE	GOBP_RESPONSE_TO_HYDROGEN_PEROXIDE	5/354	128/40755	0.00532658	0.0316178	0.0213131	ERN1/TRPM2/HMOX1/EDN1/IL6	5
GOBP_OSTEOBLAST_DIFFERENTIATION	GOBP_OSTEOBLAST_DIFFERENTIATION	7/354	241/40755	0.00536271	0.031779	0.0214217	NOG/MAP2K6/CEBPB/BMP6/IL6/ACHE/SNAI2	7
GOMF_EXTRACELLULAR_MATRIX_STRUCTURAL_CONSTITUENT_CONFERRING_TENSILE_STRENGTH	GOMF_EXTRACELLULAR_MATRIX_STRUCTURAL_CONSTITUENT_CONFERRING_TENSILE_STRENGTH	3/354	41/40755	0.00542564	0.0320766	0.0216224	COL16A1/COL7A1/COL12A1	3
GOBP_MUSCLE_CELL_DEVELOPMENT	GOBP_MUSCLE_CELL_DEVELOPMENT	6/354	183/40755	0.00547694	0.0322152	0.0217157	ANKRD1/ALPK2/NFATC2/EDNRA/EDN1/DMD	6
GOBP_POSITIVE_REGULATION_OF_VASCULATURE_DEVELOPMENT	GOBP_POSITIVE_REGULATION_OF_VASCULATURE_DEVELOPMENT	6/354	183/40755	0.00547694	0.0322152	0.0217157	GATA6/FUT1/HMOX1/SERPINE1/TEK/KLF4	6
GOBP_REGULATION_OF_BLOOD_PRESSURE	GOBP_REGULATION_OF_BLOOD_PRESSURE	6/354	183/40755	0.00547694	0.0322152	0.0217157	PTGS2/SPX/HMOX1/EDNRA/EDN1/RENBP	6
GOBP_REGULATION_OF_PEPTIDE_TRANSPORT	GOBP_REGULATION_OF_PEPTIDE_TRANSPORT	6/354	183/40755	0.00547694	0.0322152	0.0217157	ARNTL/PCK2/GPR68/KLF7/TRPM2/IL6	6
GOBP_PROTEIN_PROCESSING	GOBP_PROTEIN_PROCESSING	7/354	242/40755	0.00548245	0.0322152	0.0217157	PLAU/MYRF/SCG5/CHAC1/DPP4/SERPINE2/SERPINE1	7
GOBP_NEGATIVE_REGULATION_OF_TRANSFORMING_GROWTH_FACTOR_BETA_RECEPTOR_SIGNALING_PATHWAY	GOBP_NEGATIVE_REGULATION_OF_TRANSFORMING_GROWTH_FACTOR_BETA_RECEPTOR_SIGNALING_PATHWAY	4/354	81/40755	0.0055074	0.0322152	0.0217157	VASN/SMAD7/PMEPA1/SKIL	4
GOBP_PANCREAS_DEVELOPMENT	GOBP_PANCREAS_DEVELOPMENT	4/354	81/40755	0.0055074	0.0322152	0.0217157	ARNTL/GATA6/BMP6/IL6	4
GOBP_CARDIAC_NEURAL_CREST_CELL_DEVELOPMENT_INVOLVED_IN_OUTFLOW_TRACT_MORPHOGENESIS	GOBP_CARDIAC_NEURAL_CREST_CELL_DEVELOPMENT_INVOLVED_IN_OUTFLOW_TRACT_MORPHOGENESIS	2/354	13/40755	0.00550847	0.0322152	0.0217157	EDNRA/EDN1	2
GOBP_CEREBELLAR_GRANULAR_LAYER_DEVELOPMENT	GOBP_CEREBELLAR_GRANULAR_LAYER_DEVELOPMENT	2/354	13/40755	0.00550847	0.0322152	0.0217157	CEND1/SERPINE2	2
GOBP_HOMOCYSTEINE_METABOLIC_PROCESS	GOBP_HOMOCYSTEINE_METABOLIC_PROCESS	2/354	13/40755	0.00550847	0.0322152	0.0217157	CTH/CBS	2
GOBP_NEGATIVE_REGULATION_OF_GLYCOLYTIC_PROCESS	GOBP_NEGATIVE_REGULATION_OF_GLYCOLYTIC_PROCESS	2/354	13/40755	0.00550847	0.0322152	0.0217157	DDIT4/NUPR1	2
GOBP_NEGATIVE_REGULATION_OF_VASCULAR_ASSOCIATED_SMOOTH_MUSCLE_CELL_DIFFERENTIATION	GOBP_NEGATIVE_REGULATION_OF_VASCULAR_ASSOCIATED_SMOOTH_MUSCLE_CELL_DIFFERENTIATION	2/354	13/40755	0.00550847	0.0322152	0.0217157	PDCD4/NFATC2	2
GOBP_POSITIVE_REGULATION_OF_INTERLEUKIN_13_PRODUCTION	GOBP_POSITIVE_REGULATION_OF_INTERLEUKIN_13_PRODUCTION	2/354	13/40755	0.00550847	0.0322152	0.0217157	PRKCZ/TSLP	2
GOBP_REGULATION_OF_CELLULAR_AMINO_ACID_METABOLIC_PROCESS	GOBP_REGULATION_OF_CELLULAR_AMINO_ACID_METABOLIC_PROCESS	2/354	13/40755	0.00550847	0.0322152	0.0217157	SLC7A7/SLC7A11	2
GOBP_REGULATION_OF_STEROID_HORMONE_BIOSYNTHETIC_PROCESS	GOBP_REGULATION_OF_STEROID_HORMONE_BIOSYNTHETIC_PROCESS	2/354	13/40755	0.00550847	0.0322152	0.0217157	IGF1R/BMP6	2
GOBP_RESPONSE_TO_PEPTIDOGLYCAN	GOBP_RESPONSE_TO_PEPTIDOGLYCAN	2/354	13/40755	0.00550847	0.0322152	0.0217157	INAVA/IL6	2
GOBP_T_HELPER_2_CELL_CYTOKINE_PRODUCTION	GOBP_T_HELPER_2_CELL_CYTOKINE_PRODUCTION	2/354	13/40755	0.00550847	0.0322152	0.0217157	PRKCZ/IL6	2
GOCC_SYNAPTIC_MEMBRANE	GOCC_SYNAPTIC_MEMBRANE	9/354	372/40755	0.00558606	0.0326537	0.0220114	SLC6A9/KCNH1/PDE2A/HIP1R/ITGB3/GRIK5/GRIN2D/NRCAM/DMD	9
GOBP_CYTOSOLIC_CALCIUM_ION_TRANSPORT	GOBP_CYTOSOLIC_CALCIUM_ION_TRANSPORT	6/354	184/40755	0.00562124	0.0327943	0.0221061	DDIT3/TRPV4/GRIN2D/TRPM2/TRPV6/DMD	6
GOBP_REACTIVE_NITROGEN_SPECIES_METABOLIC_PROCESS	GOBP_REACTIVE_NITROGEN_SPECIES_METABOLIC_PROCESS	4/354	82/40755	0.00575092	0.0334075	0.0225195	PTGS2/EDN1/KLF4/ASS1	4
GOBP_REGULATION_OF_SUPRAMOLECULAR_FIBER_ORGANIZATION	GOBP_REGULATION_OF_SUPRAMOLECULAR_FIBER_ORGANIZATION	9/354	374/40755	0.00577873	0.033514	0.0225912	ARHGEF2/TRPV4/HIP1R/CDC42EP3/ANKRD53/SPEF1/PHLDB2/SYNPO/EDN1	9
GOBP_NEGATIVE_REGULATION_OF_VASCULAR_ASSOCIATED_SMOOTH_MUSCLE_CELL_PROLIFERATION	GOBP_NEGATIVE_REGULATION_OF_VASCULAR_ASSOCIATED_SMOOTH_MUSCLE_CELL_PROLIFERATION	3/354	42/40755	0.00580587	0.0335722	0.0226305	PDCD4/CNN1/HMOX1	3
GOBP_VENTRICULAR_SEPTUM_MORPHOGENESIS	GOBP_VENTRICULAR_SEPTUM_MORPHOGENESIS	3/354	42/40755	0.00580587	0.0335722	0.0226305	TGFB2/NOG/SMAD7	3
GOBP_NEGATIVE_REGULATION_OF_CELL_GROWTH	GOBP_NEGATIVE_REGULATION_OF_CELL_GROWTH	6/354	186/40755	0.00591815	0.0340988	0.0229855	SESN2/TGFB2/BCL11A/SERPINE2/RTN4R/INHBA	6
GOBP_CELLULAR_RESPONSE_TO_CALCIUM_ION	GOBP_CELLULAR_RESPONSE_TO_CALCIUM_ION	4/354	83/40755	0.00600152	0.0345117	0.0232638	KCNH1/FOSB/TRPM2/EDN1	4
GOBP_FOCAL_ADHESION_ASSEMBLY	GOBP_FOCAL_ADHESION_ASSEMBLY	4/354	83/40755	0.00600152	0.0345117	0.0232638	COL16A1/SORBS1/PHLDB2/TEK	4
GOBP_RESPONSE_TO_VITAMIN	GOBP_RESPONSE_TO_VITAMIN	4/354	83/40755	0.00600152	0.0345117	0.0232638	PTGS2/IGF1R/STC2/SNAI2	4
GOCC_CAVEOLA	GOCC_CAVEOLA	4/354	83/40755	0.00600152	0.0345117	0.0232638	PTGS2/SORBS1/IGF1R/HMOX1	4
GOCC_CELL_CORTEX	GOCC_CELL_CORTEX	8/354	310/40755	0.00604573	0.0347354	0.0234146	PRKCZ/TRPV4/HIP1R/TNFAIP2/MYZAP/GYPC/PHLDB2/DMD	8
GOBP_REGULATION_OF_CELLULAR_KETONE_METABOLIC_PROCESS	GOBP_REGULATION_OF_CELLULAR_KETONE_METABOLIC_PROCESS	5/354	132/40755	0.00605615	0.0347354	0.0234146	PTGS2/SLC7A7/TRIB3/SLC7A11/BMP6	5
GOBP_REGULATION_OF_MAP_KINASE_ACTIVITY	GOBP_REGULATION_OF_MAP_KINASE_ACTIVITY	6/354	187/40755	0.00607081	0.0347857	0.0234485	DUSP10/PDCD4/ERN1/MAP2K6/TRIB3/EDN1	6
GOBP_REGULATION_OF_SMOOTH_MUSCLE_CELL_DIFFERENTIATION	GOBP_REGULATION_OF_SMOOTH_MUSCLE_CELL_DIFFERENTIATION	3/354	43/40755	0.00620166	0.0353977	0.0238611	CTH/PDCD4/NFATC2	3
GOBP_RESPONSE_TO_AMINE	GOBP_RESPONSE_TO_AMINE	3/354	43/40755	0.00620166	0.0353977	0.0238611	EDNRA/EDN1/ASS1	3
GOBP_TRANSFORMING_GROWTH_FACTOR_BETA_PRODUCTION	GOBP_TRANSFORMING_GROWTH_FACTOR_BETA_PRODUCTION	3/354	43/40755	0.00620166	0.0353977	0.0238611	PTGS2/TGFB2/GATA6	3
GOMF_HSP90_PROTEIN_BINDING	GOMF_HSP90_PROTEIN_BINDING	3/354	43/40755	0.00620166	0.0353977	0.0238611	ARNTL/ERN1/NPAS2	3
GOBP_REGULATION_OF_RAS_PROTEIN_SIGNAL_TRANSDUCTION	GOBP_REGULATION_OF_RAS_PROTEIN_SIGNAL_TRANSDUCTION	6/354	188/40755	0.00622633	0.0354698	0.0239096	NGF/ARHGEF2/TGFB2/ADGRG1/RTN4R/SQSTM1	6
GOBP_POSITIVE_REGULATION_OF_STRESS_ACTIVATED_PROTEIN_KINASE_SIGNALING_CASCADE	GOBP_POSITIVE_REGULATION_OF_STRESS_ACTIVATED_PROTEIN_KINASE_SIGNALING_CASCADE	5/354	133/40755	0.00624897	0.0355644	0.0239734	GADD45A/INAVA/TGFB2/TRPV4/ANKRD6	5
GOBP_MEMBRANE_DEPOLARIZATION	GOBP_MEMBRANE_DEPOLARIZATION	4/354	84/40755	0.00625928	0.0355887	0.0239898	PRKCZ/CACNA1G/SMAD7/EDN1	4
GOBP_ACTIN_FILAMENT_ORGANIZATION	GOBP_ACTIN_FILAMENT_ORGANIZATION	10/354	449/40755	0.00631874	0.0358922	0.0241943	ARHGEF2/SORBS1/TRPV4/HIP1R/SAMD14/CDC42EP3/PHLDB2/JMY/SYNPO/AIF1L	10
GOBP_SPROUTING_ANGIOGENESIS	GOBP_SPROUTING_ANGIOGENESIS	6/354	189/40755	0.00638472	0.0360067	0.0242716	PTGS2/E2F7/FUT1/HMOX1/TEK/KLF4	6
GOBP_CEREBROSPINAL_FLUID_CIRCULATION	GOBP_CEREBROSPINAL_FLUID_CIRCULATION	2/354	14/40755	0.00638984	0.0360067	0.0242716	CFAP43/DAW1	2
GOBP_COMPLEMENT_DEPENDENT_CYTOTOXICITY	GOBP_COMPLEMENT_DEPENDENT_CYTOTOXICITY	2/354	14/40755	0.00638984	0.0360067	0.0242716	TGFB2/IL11	2
GOBP_NEGATIVE_REGULATION_OF_HOMOTYPIC_CELL_CELL_ADHESION	GOBP_NEGATIVE_REGULATION_OF_HOMOTYPIC_CELL_CELL_ADHESION	2/354	14/40755	0.00638984	0.0360067	0.0242716	C1QTNF1/SERPINE2	2
GOBP_NEUROBLAST_DIVISION	GOBP_NEUROBLAST_DIVISION	2/354	14/40755	0.00638984	0.0360067	0.0242716	ARHGEF2/AKNA	2
GOBP_POSITIVE_REGULATION_OF_EXTRINSIC_APOPTOTIC_SIGNALING_PATHWAY_VIA_DEATH_DOMAIN_RECEPTORS	GOBP_POSITIVE_REGULATION_OF_EXTRINSIC_APOPTOTIC_SIGNALING_PATHWAY_VIA_DEATH_DOMAIN_RECEPTORS	2/354	14/40755	0.00638984	0.0360067	0.0242716	ATF3/SKIL	2
GOBP_POSITIVE_REGULATION_OF_HORMONE_METABOLIC_PROCESS	GOBP_POSITIVE_REGULATION_OF_HORMONE_METABOLIC_PROCESS	2/354	14/40755	0.00638984	0.0360067	0.0242716	IGF1R/BMP6	2
GOBP_REGULATION_OF_PROSTAGLANDIN_SECRETION	GOBP_REGULATION_OF_PROSTAGLANDIN_SECRETION	2/354	14/40755	0.00638984	0.0360067	0.0242716	MAP2K6/EDN1	2
GOMF_BMP_RECEPTOR_BINDING	GOMF_BMP_RECEPTOR_BINDING	2/354	14/40755	0.00638984	0.0360067	0.0242716	GDF15/BMP6	2
GOMF_PLATELET_DERIVED_GROWTH_FACTOR_RECEPTOR_BINDING	GOMF_PLATELET_DERIVED_GROWTH_FACTOR_RECEPTOR_BINDING	2/354	14/40755	0.00638984	0.0360067	0.0242716	ITGB3/ERN1	2
GOBP_PRODUCTION_OF_MOLECULAR_MEDIATOR_OF_IMMUNE_RESPONSE	GOBP_PRODUCTION_OF_MOLECULAR_MEDIATOR_OF_IMMUNE_RESPONSE	8/354	313/40755	0.00639301	0.0360131	0.0242759	PRKCZ/INAVA/TGFB2/GPRC5B/SLC7A5/SMAD7/HMOX1/IL6	8
GOBP_LEUKOCYTE_CELL_CELL_ADHESION	GOBP_LEUKOCYTE_CELL_CELL_ADHESION	9/354	381/40755	0.00649373	0.0365456	0.0246348	PRKCZ/DUSP10/SMAD7/DPP4/CEBPB/IL6/KLF4/ASS1/VCAM1	9
GOBP_POSITIVE_REGULATION_OF_LIPID_BIOSYNTHETIC_PROCESS	GOBP_POSITIVE_REGULATION_OF_LIPID_BIOSYNTHETIC_PROCESS	4/354	85/40755	0.00652428	0.036601	0.0246721	PTGS2/SORBS1/IGF1R/BMP6	4
GOBP_POSITIVE_REGULATION_OF_REPRODUCTIVE_PROCESS	GOBP_POSITIVE_REGULATION_OF_REPRODUCTIVE_PROCESS	4/354	85/40755	0.00652428	0.036601	0.0246721	MEIOSIN/PLB1/LFNG/INHBA	4
GOBP_CELLULAR_MODIFIED_AMINO_ACID_METABOLIC_PROCESS	GOBP_CELLULAR_MODIFIED_AMINO_ACID_METABOLIC_PROCESS	6/354	190/40755	0.00654602	0.0366184	0.0246839	ALDH1L2/CHAC1/MTHFD2/SLC7A11/GSTA4/ASS1	6
GOBP_NEGATIVE_REGULATION_OF_DNA_BINDING_TRANSCRIPTION_FACTOR_ACTIVITY	GOBP_NEGATIVE_REGULATION_OF_DNA_BINDING_TRANSCRIPTION_FACTOR_ACTIVITY	6/354	190/40755	0.00654602	0.0366184	0.0246839	DDIT3/NUPR1/SMAD7/CEBPG/HMOX1/KLF4	6
GOBP_POSITIVE_REGULATION_OF_GLUCOSE_TRANSMEMBRANE_TRANSPORT	GOBP_POSITIVE_REGULATION_OF_GLUCOSE_TRANSMEMBRANE_TRANSPORT	3/354	44/40755	0.00661318	0.0368774	0.0248585	SORBS1/CLTCL1/KLF15	3
GOBP_REGULATION_OF_CELLULAR_RESPONSE_TO_GROWTH_FACTOR_STIMULUS	GOBP_REGULATION_OF_CELLULAR_RESPONSE_TO_GROWTH_FACTOR_STIMULUS	8/354	315/40755	0.0066328	0.0369751	0.0249243	VASN/ITGB3/NOG/GATA6/SMAD7/PMEPA1/SKIL/GRB10	8
GOBP_NEGATIVE_REGULATION_OF_TRANSMEMBRANE_RECEPTOR_PROTEIN_SERINE_THREONINE_KINASE_SIGNALING_PATHWAY	GOBP_NEGATIVE_REGULATION_OF_TRANSMEMBRANE_RECEPTOR_PROTEIN_SERINE_THREONINE_KINASE_SIGNALING_PATHWAY	5/354	135/40755	0.00664749	0.0369754	0.0249245	VASN/NOG/SMAD7/PMEPA1/SKIL	5
GOBP_REGULATION_OF_OSTEOBLAST_DIFFERENTIATION	GOBP_REGULATION_OF_OSTEOBLAST_DIFFERENTIATION	5/354	135/40755	0.00664749	0.0369754	0.0249245	NOG/CEBPB/BMP6/IL6/SNAI2	5
GOBP_EPITHELIAL_TUBE_FORMATION	GOBP_EPITHELIAL_TUBE_FORMATION	5/354	136/40755	0.00685328	0.0380124	0.0256235	LMO4/TGFB2/NOG/SALL4/GDNF	5
GOBP_INTERLEUKIN_17_PRODUCTION	GOBP_INTERLEUKIN_17_PRODUCTION	3/354	45/40755	0.00704058	0.0387738	0.0261368	DDIT3/SLC7A5/IL6	3
GOBP_MYOBLAST_FUSION	GOBP_MYOBLAST_FUSION	3/354	45/40755	0.00704058	0.0387738	0.0261368	KCNH1/GDF15/NFATC2	3
GOBP_NEGATIVE_REGULATION_OF_TOR_SIGNALING	GOBP_NEGATIVE_REGULATION_OF_TOR_SIGNALING	3/354	45/40755	0.00704058	0.0387738	0.0261368	SESN2/DDIT4/ARNTL	3
GOBP_THYMUS_DEVELOPMENT	GOBP_THYMUS_DEVELOPMENT	3/354	45/40755	0.00704058	0.0387738	0.0261368	LMO4/BCL11B/JARID2	3
GOBP_POSITIVE_REGULATION_OF_LIPID_TRANSPORT	GOBP_POSITIVE_REGULATION_OF_LIPID_TRANSPORT	4/354	87/40755	0.00707636	0.0387738	0.0261368	MAP2K6/C1QTNF1/BMP6/EDN1	4
GOBP_REGULATION_OF_NERVOUS_SYSTEM_PROCESS	GOBP_REGULATION_OF_NERVOUS_SYSTEM_PROCESS	5/354	138/40755	0.00727814	0.0392677	0.0264697	PRKCZ/MYRF/SPX/GRIN2D/EDN1	5
GOBP_ENTERIC_NERVOUS_SYSTEM_DEVELOPMENT	GOBP_ENTERIC_NERVOUS_SYSTEM_DEVELOPMENT	2/354	15/40755	0.00733079	0.0392677	0.0264697	EDNRA/GDNF	2
GOBP_ESTROUS_CYCLE	GOBP_ESTROUS_CYCLE	2/354	15/40755	0.00733079	0.0392677	0.0264697	IGF1R/TRPM2	2
GOBP_HEPATOCYTE_DIFFERENTIATION	GOBP_HEPATOCYTE_DIFFERENTIATION	2/354	15/40755	0.00733079	0.0392677	0.0264697	E2F7/PCK2	2
GOBP_METANEPHRIC_RENAL_VESICLE_MORPHOGENESIS	GOBP_METANEPHRIC_RENAL_VESICLE_MORPHOGENESIS	2/354	15/40755	0.00733079	0.0392677	0.0264697	KIF26B/GDNF	2
GOBP_NEGATIVE_REGULATION_OF_DNA_DAMAGE_RESPONSE_SIGNAL_TRANSDUCTION_BY_P53_CLASS_MEDIATOR	GOBP_NEGATIVE_REGULATION_OF_DNA_DAMAGE_RESPONSE_SIGNAL_TRANSDUCTION_BY_P53_CLASS_MEDIATOR	2/354	15/40755	0.00733079	0.0392677	0.0264697	DYRK3/SNAI2	2
GOBP_NEURAL_CREST_FORMATION	GOBP_NEURAL_CREST_FORMATION	2/354	15/40755	0.00733079	0.0392677	0.0264697	EDNRA/EDN1	2
GOBP_REGULATION_OF_PLASMINOGEN_ACTIVATION	GOBP_REGULATION_OF_PLASMINOGEN_ACTIVATION	2/354	15/40755	0.00733079	0.0392677	0.0264697	SERPINE2/SERPINE1	2
GOBP_PROTEIN_TETRAMERIZATION	GOBP_PROTEIN_TETRAMERIZATION	4/354	88/40755	0.00736361	0.0392677	0.0264697	CTH/ALDH1A3/KCNJ12/TRPM2	4
GOBP_REGULATION_OF_MICROTUBULE_POLYMERIZATION_OR_DEPOLYMERIZATION	GOBP_REGULATION_OF_MICROTUBULE_POLYMERIZATION_OR_DEPOLYMERIZATION	4/354	88/40755	0.00736361	0.0392677	0.0264697	ARHGEF2/TRPV4/ANKRD53/SPEF1	4
GOCC_POSTSYNAPTIC_DENSITY_MEMBRANE	GOCC_POSTSYNAPTIC_DENSITY_MEMBRANE	4/354	88/40755	0.00736361	0.0392677	0.0264697	KCNH1/GRIK5/GRIN2D/NRCAM	4
GOBP_IN_UTERO_EMBRYONIC_DEVELOPMENT	GOBP_IN_UTERO_EMBRYONIC_DEVELOPMENT	9/354	389/40755	0.00739207	0.0392677	0.0264697	E2F7/NOG/GATA6/CEBPB/SALL4/SKIL/EDNRA/EDN1/KLF4	9
GOBP_POSITIVE_REGULATION_OF_CYTOSKELETON_ORGANIZATION	GOBP_POSITIVE_REGULATION_OF_CYTOSKELETON_ORGANIZATION	6/354	195/40755	0.0073972	0.0392677	0.0264697	TRPV4/CDC42EP3/ANKRD53/SYNPO/EDN1/TEK	6
GOBP_POSITIVE_REGULATION_OF_VASCULAR_ASSOCIATED_SMOOTH_MUSCLE_CELL_PROLIFERATION	GOBP_POSITIVE_REGULATION_OF_VASCULAR_ASSOCIATED_SMOOTH_MUSCLE_CELL_PROLIFERATION	3/354	46/40755	0.00748401	0.0392677	0.0264697	ERN1/MMP9/EDN1	3
GOBP_TRABECULA_MORPHOGENESIS	GOBP_TRABECULA_MORPHOGENESIS	3/354	46/40755	0.00748401	0.0392677	0.0264697	TGFB2/NOG/TEK	3
GOMF_SODIUM_CHANNEL_ACTIVITY	GOMF_SODIUM_CHANNEL_ACTIVITY	3/354	46/40755	0.00748401	0.0392677	0.0264697	CACNA1G/GRIK5/TRPM2	3
GOCC_I_BAND	GOCC_I_BAND	5/354	139/40755	0.00749731	0.0392677	0.0264697	ANKRD1/MYZAP/SYNPO/FBXO32/DMD	5
GOBP_LEUKOCYTE_HOMEOSTASIS	GOBP_LEUKOCYTE_HOMEOSTASIS	4/354	89/40755	0.00765843	0.0392677	0.0264697	SKIL/SLC7A11/IL6/TSC22D3	4
GOBP_MESENCHYMAL_CELL_DEVELOPMENT	GOBP_MESENCHYMAL_CELL_DEVELOPMENT	4/354	89/40755	0.00765843	0.0392677	0.0264697	EDNRA/GDNF/EDN1/SNAI2	4
GOBP_RESPONSE_TO_CAMP	GOBP_RESPONSE_TO_CAMP	4/354	89/40755	0.00765843	0.0392677	0.0264697	PDE2A/GATA6/FOSB/ASS1	4
GOBP_POSITIVE_REGULATION_OF_CHEMOTAXIS	GOBP_POSITIVE_REGULATION_OF_CHEMOTAXIS	5/354	140/40755	0.00772103	0.0392677	0.0264697	TRPV4/EDN1/TPBG/IL6/SERPINE1	5
GOCC_FIBRILLAR_CENTER	GOCC_FIBRILLAR_CENTER	5/354	140/40755	0.00772103	0.0392677	0.0264697	ANKRD1/PAK6/HOXB5/SMAD7/AKNA	5
GOMF_GROWTH_FACTOR_BINDING	GOMF_GROWTH_FACTOR_BINDING	5/354	140/40755	0.00772103	0.0392677	0.0264697	LTBP2/IGF1R/VASN/ITGB3/IGFBP3	5
GOBP_REGULATION_OF_PROTEIN_BINDING	GOBP_REGULATION_OF_PROTEIN_BINDING	6/354	197/40755	0.00775908	0.0392677	0.0264697	HIP1R/DACT1/NOG/TRIB3/MMP9/LFNG	6
GOBP_MICROTUBULE_DEPOLYMERIZATION	GOBP_MICROTUBULE_DEPOLYMERIZATION	3/354	47/40755	0.00794359	0.0392677	0.0264697	ARHGEF2/TRPV4/SPEF1	3
GOBP_NEGATIVE_REGULATION_OF_COLD_INDUCED_THERMOGENESIS	GOBP_NEGATIVE_REGULATION_OF_COLD_INDUCED_THERMOGENESIS	3/354	47/40755	0.00794359	0.0392677	0.0264697	ARNTL/DDIT3/MAP2K6	3
GOBP_CELLULAR_RESPONSE_TO_HYDROGEN_PEROXIDE	GOBP_CELLULAR_RESPONSE_TO_HYDROGEN_PEROXIDE	4/354	90/40755	0.00796091	0.0392677	0.0264697	ERN1/TRPM2/EDN1/IL6	4
GOMF_PHOSPHORIC_DIESTER_HYDROLASE_ACTIVITY	GOMF_PHOSPHORIC_DIESTER_HYDROLASE_ACTIVITY	4/354	90/40755	0.00796091	0.0392677	0.0264697	PDE2A/HMOX1/PLCH1/EDNRA	4
GOBP_ACTOMYOSIN_STRUCTURE_ORGANIZATION	GOBP_ACTOMYOSIN_STRUCTURE_ORGANIZATION	6/354	199/40755	0.00813353	0.0392677	0.0264697	CDC42BPA/ANKRD1/SORBS1/CNN1/PHLDB2/EDN1	6
GOMF_LYASE_ACTIVITY	GOMF_LYASE_ACTIVITY	6/354	199/40755	0.00813353	0.0392677	0.0264697	CTH/PCK2/CHAC1/ALOXE3/MOCOS/CBS	6
GOBP_DIGESTIVE_SYSTEM_DEVELOPMENT	GOBP_DIGESTIVE_SYSTEM_DEVELOPMENT	5/354	142/40755	0.00818233	0.0392677	0.0264697	TGFB2/HIP1R/DACT1/GATA6/ASS1	5
GOBP_CALCIUM_ION_IMPORT	GOBP_CALCIUM_ION_IMPORT	4/354	91/40755	0.00827114	0.0392677	0.0264697	TRPV4/CACNA1G/TRPM2/TRPV6	4
GOBP_ROOF_OF_MOUTH_DEVELOPMENT	GOBP_ROOF_OF_MOUTH_DEVELOPMENT	4/354	91/40755	0.00827114	0.0392677	0.0264697	TGFB2/INHBA/SNAI2/MSC	4
GOMF_CALMODULIN_BINDING	GOMF_CALMODULIN_BINDING	6/354	200/40755	0.00832555	0.0392677	0.0264697	CTH/RGS16/KCNH1/TRPV4/CNN1/TRPV6	6
GOBP_CARDIAC_NEURAL_CREST_CELL_DIFFERENTIATION_INVOLVED_IN_HEART_DEVELOPMENT	GOBP_CARDIAC_NEURAL_CREST_CELL_DIFFERENTIATION_INVOLVED_IN_HEART_DEVELOPMENT	2/354	16/40755	0.00833025	0.0392677	0.0264697	EDNRA/EDN1	2
GOBP_FOLIC_ACID_METABOLIC_PROCESS	GOBP_FOLIC_ACID_METABOLIC_PROCESS	2/354	16/40755	0.00833025	0.0392677	0.0264697	ALDH1L2/MTHFD2	2
GOBP_NEGATIVE_REGULATION_OF_JUN_KINASE_ACTIVITY	GOBP_NEGATIVE_REGULATION_OF_JUN_KINASE_ACTIVITY	2/354	16/40755	0.00833025	0.0392677	0.0264697	DUSP10/PDCD4	2
GOBP_NEUTROPHIL_HOMEOSTASIS	GOBP_NEUTROPHIL_HOMEOSTASIS	2/354	16/40755	0.00833025	0.0392677	0.0264697	SLC7A11/IL6	2
GOBP_POSITIVE_REGULATION_OF_MYOBLAST_FUSION	GOBP_POSITIVE_REGULATION_OF_MYOBLAST_FUSION	2/354	16/40755	0.00833025	0.0392677	0.0264697	GDF15/NFATC2	2
GOBP_REGULATION_OF_EPITHELIAL_CELL_DIFFERENTIATION_INVOLVED_IN_KIDNEY_DEVELOPMENT	GOBP_REGULATION_OF_EPITHELIAL_CELL_DIFFERENTIATION_INVOLVED_IN_KIDNEY_DEVELOPMENT	2/354	16/40755	0.00833025	0.0392677	0.0264697	MMP9/GDNF	2
GOBP_REGULATION_OF_EXTRACELLULAR_MATRIX_DISASSEMBLY	GOBP_REGULATION_OF_EXTRACELLULAR_MATRIX_DISASSEMBLY	2/354	16/40755	0.00833025	0.0392677	0.0264697	DPP4/IL6	2
GOMF_ACIDIC_AMINO_ACID_TRANSMEMBRANE_TRANSPORTER_ACTIVITY	GOMF_ACIDIC_AMINO_ACID_TRANSMEMBRANE_TRANSPORTER_ACTIVITY	2/354	16/40755	0.00833025	0.0392677	0.0264697	SLC1A4/SLC7A11	2
GOMF_ALDEHYDE_DEHYDROGENASE_NAD_P_PLUS_ACTIVITY	GOMF_ALDEHYDE_DEHYDROGENASE_NAD_P_PLUS_ACTIVITY	2/354	16/40755	0.00833025	0.0392677	0.0264697	ALDH1L2/ALDH1A3	2
GOMF_CGMP_BINDING	GOMF_CGMP_BINDING	2/354	16/40755	0.00833025	0.0392677	0.0264697	PDE2A/PRKG2	2
GOMF_LRR_DOMAIN_BINDING	GOMF_LRR_DOMAIN_BINDING	2/354	16/40755	0.00833025	0.0392677	0.0264697	DDIT3/JDP2	2
GOBP_EPITHELIAL_TUBE_MORPHOGENESIS	GOBP_EPITHELIAL_TUBE_MORPHOGENESIS	8/354	328/40755	0.0083612	0.0393926	0.0265539	LMO4/TGFB2/KIF26B/NOG/SALL4/EDNRA/GDNF/EDN1	8
GOBP_ACTIVIN_RECEPTOR_SIGNALING_PATHWAY	GOBP_ACTIVIN_RECEPTOR_SIGNALING_PATHWAY	3/354	48/40755	0.00841946	0.0395326	0.0266483	DACT1/SMAD7/INHBA	3
GOBP_AUTONOMIC_NERVOUS_SYSTEM_DEVELOPMENT	GOBP_AUTONOMIC_NERVOUS_SYSTEM_DEVELOPMENT	3/354	48/40755	0.00841946	0.0395326	0.0266483	EDNRA/GDNF/VCAM1	3
GOBP_FACE_DEVELOPMENT	GOBP_FACE_DEVELOPMENT	3/354	48/40755	0.00841946	0.0395326	0.0266483	ALDH1A3/NOG/EDNRA	3
GOBP_REGULATION_OF_PLATELET_ACTIVATION	GOBP_REGULATION_OF_PLATELET_ACTIVATION	3/354	48/40755	0.00841946	0.0395326	0.0266483	C1QTNF1/SERPINE2/IL6	3
GOBP_ENDOTHELIAL_CELL_PROLIFERATION	GOBP_ENDOTHELIAL_CELL_PROLIFERATION	6/354	201/40755	0.00852081	0.0399211	0.0269102	ITGB3/ERN1/FUT1/HMOX1/BMP6/TEK	6
GOCC_LAMELLIPODIUM	GOCC_LAMELLIPODIUM	6/354	201/40755	0.00852081	0.0399211	0.0269102	CDC42BPA/ABLIM1/TRPV4/ITGB3/DPP4/SPEF1	6
GOBP_RESPONSE_TO_CALCIUM_ION	GOBP_RESPONSE_TO_CALCIUM_ION	5/354	144/40755	0.0086624	0.0404344	0.0272562	KCNH1/FOSB/TRPM2/EDN1/TRPV6	5
GOMF_VOLTAGE_GATED_CATION_CHANNEL_ACTIVITY	GOMF_VOLTAGE_GATED_CATION_CHANNEL_ACTIVITY	5/354	144/40755	0.0086624	0.0404344	0.0272562	KCNH1/KCNJ12/CACNA1G/GRIN2D/KCNG1	5
GOBP_ESTABLISHMENT_OF_CELL_POLARITY	GOBP_ESTABLISHMENT_OF_CELL_POLARITY	5/354	145/40755	0.00890959	0.0412221	0.0277872	PRKCZ/KIF26B/IGF1R/ANKFN1/ALPK2	5
GOBP_NEGATIVE_REGULATION_OF_PROTEIN_CONTAINING_COMPLEX_ASSEMBLY	GOBP_NEGATIVE_REGULATION_OF_PROTEIN_CONTAINING_COMPLEX_ASSEMBLY	5/354	145/40755	0.00890959	0.0412221	0.0277872	PRKCZ/LMO4/HIP1R/DACT1/PMEPA1	5
GOBP_ASPARTATE_FAMILY_AMINO_ACID_METABOLIC_PROCESS	GOBP_ASPARTATE_FAMILY_AMINO_ACID_METABOLIC_PROCESS	3/354	49/40755	0.00891173	0.0412221	0.0277872	PHGDH/ASNS/ASS1	3
GOBP_DENDRITIC_CELL_DIFFERENTIATION	GOBP_DENDRITIC_CELL_DIFFERENTIATION	3/354	49/40755	0.00891173	0.0412221	0.0277872	DHRS2/CEBPB/TRPM2	3
GOBP_ENDOCARDIAL_CUSHION_DEVELOPMENT	GOBP_ENDOCARDIAL_CUSHION_DEVELOPMENT	3/354	49/40755	0.00891173	0.0412221	0.0277872	TGFB2/NOG/SNAI2	3
GOBP_OVULATION_CYCLE_PROCESS	GOBP_OVULATION_CYCLE_PROCESS	3/354	49/40755	0.00891173	0.0412221	0.0277872	TGFB2/MAP2K6/INHBA	3
GOBP_POSITIVE_REGULATION_OF_ANION_TRANSPORT	GOBP_POSITIVE_REGULATION_OF_ANION_TRANSPORT	3/354	49/40755	0.00891173	0.0412221	0.0277872	MAP2K6/CEBPB/EDN1	3
GOBP_REGULATION_OF_CARDIAC_MUSCLE_CELL_PROLIFERATION	GOBP_REGULATION_OF_CARDIAC_MUSCLE_CELL_PROLIFERATION	3/354	49/40755	0.00891173	0.0412221	0.0277872	NOG/GATA6/JARID2	3
GOMF_GUANYL_NUCLEOTIDE_BINDING	GOMF_GUANYL_NUCLEOTIDE_BINDING	9/354	402/40755	0.00905076	0.0418057	0.0281806	HHAT/PDE2A/PCK2/SCG5/TGM2/MRAS/GTPBP2/TUBE1/PRKG2	9
GOBP_EMBRYONIC_SKELETAL_SYSTEM_MORPHOGENESIS	GOBP_EMBRYONIC_SKELETAL_SYSTEM_MORPHOGENESIS	4/354	94/40755	0.00924899	0.0425545	0.0286853	HOXB5/HOXB9/NOG/HOXD4	4
GOBP_POSITIVE_REGULATION_OF_LEUKOCYTE_CHEMOTAXIS	GOBP_POSITIVE_REGULATION_OF_LEUKOCYTE_CHEMOTAXIS	4/354	94/40755	0.00924899	0.0425545	0.0286853	TRPV4/EDN1/IL6/SERPINE1	4
GOMF_DIOXYGENASE_ACTIVITY	GOMF_DIOXYGENASE_ACTIVITY	4/354	94/40755	0.00924899	0.0425545	0.0286853	PTGS2/ALOXE3/JARID2/KDM7A	4
GOBP_CELL_MIGRATION_IN_HINDBRAIN	GOBP_CELL_MIGRATION_IN_HINDBRAIN	2/354	17/40755	0.00938713	0.0427795	0.028837	PLXNA2/CEND1	2
GOBP_CORTICOSTEROID_HORMONE_SECRETION	GOBP_CORTICOSTEROID_HORMONE_SECRETION	2/354	17/40755	0.00938713	0.0427795	0.028837	C1QTNF1/BMP6	2
GOBP_G_PROTEIN_COUPLED_RECEPTOR_SIGNALING_PATHWAY_INVOLVED_IN_HEART_PROCESS	GOBP_G_PROTEIN_COUPLED_RECEPTOR_SIGNALING_PATHWAY_INVOLVED_IN_HEART_PROCESS	2/354	17/40755	0.00938713	0.0427795	0.028837	EDNRA/EDN1	2
GOBP_MACROPHAGE_CYTOKINE_PRODUCTION	GOBP_MACROPHAGE_CYTOKINE_PRODUCTION	2/354	17/40755	0.00938713	0.0427795	0.028837	TGFB2/GPRC5B	2
GOBP_NEGATIVE_REGULATION_OF_GLUCOSE_IMPORT	GOBP_NEGATIVE_REGULATION_OF_GLUCOSE_IMPORT	2/354	17/40755	0.00938713	0.0427795	0.028837	PID1/GRB10	2
GOBP_POSITIVE_REGULATION_OF_TYPE_2_IMMUNE_RESPONSE	GOBP_POSITIVE_REGULATION_OF_TYPE_2_IMMUNE_RESPONSE	2/354	17/40755	0.00938713	0.0427795	0.028837	PRKCZ/IL6	2
GOBP_POSITIVE_REGULATION_OF_VASCULAR_ENDOTHELIAL_GROWTH_FACTOR_RECEPTOR_SIGNALING_PATHWAY	GOBP_POSITIVE_REGULATION_OF_VASCULAR_ENDOTHELIAL_GROWTH_FACTOR_RECEPTOR_SIGNALING_PATHWAY	2/354	17/40755	0.00938713	0.0427795	0.028837	ITGB3/GRB10	2
GOBP_POST_EMBRYONIC_ANIMAL_ORGAN_DEVELOPMENT	GOBP_POST_EMBRYONIC_ANIMAL_ORGAN_DEVELOPMENT	2/354	17/40755	0.00938713	0.0427795	0.028837	BCL11B/KLF4	2
GOBP_REGULATION_OF_NEUROTRANSMITTER_UPTAKE	GOBP_REGULATION_OF_NEUROTRANSMITTER_UPTAKE	2/354	17/40755	0.00938713	0.0427795	0.028837	ITGB3/GDNF	2
GOBP_SULFUR_AMINO_ACID_BIOSYNTHETIC_PROCESS	GOBP_SULFUR_AMINO_ACID_BIOSYNTHETIC_PROCESS	2/354	17/40755	0.00938713	0.0427795	0.028837	CTH/CBS	2
GOMF_NEUROTRANSMITTER_BINDING	GOMF_NEUROTRANSMITTER_BINDING	2/354	17/40755	0.00938713	0.0427795	0.028837	GRIN2D/ACHE	2
GOBP_ADHERENS_JUNCTION_ORGANIZATION	GOBP_ADHERENS_JUNCTION_ORGANIZATION	3/354	50/40755	0.00942053	0.0427795	0.028837	INAVA/SMAD7/BMP6	3
GOBP_CELLULAR_RESPONSE_TO_GLUCOSE_STARVATION	GOBP_CELLULAR_RESPONSE_TO_GLUCOSE_STARVATION	3/354	50/40755	0.00942053	0.0427795	0.028837	SESN2/UPP1/ASNS	3
GOBP_CEREBELLAR_CORTEX_DEVELOPMENT	GOBP_CEREBELLAR_CORTEX_DEVELOPMENT	3/354	50/40755	0.00942053	0.0427795	0.028837	CEND1/AARS1/SERPINE2	3
GOBP_NEGATIVE_REGULATION_OF_STRESS_ACTIVATED_PROTEIN_KINASE_SIGNALING_CASCADE	GOBP_NEGATIVE_REGULATION_OF_STRESS_ACTIVATED_PROTEIN_KINASE_SIGNALING_CASCADE	3/354	50/40755	0.00942053	0.0427795	0.028837	DUSP10/PDCD4/DACT1	3
GOBP_REGULATION_OF_CHONDROCYTE_DIFFERENTIATION	GOBP_REGULATION_OF_CHONDROCYTE_DIFFERENTIATION	3/354	50/40755	0.00942053	0.0427795	0.028837	SMAD7/BMP6/SNAI2	3
GOMF_LIGASE_ACTIVITY_FORMING_CARBON_NITROGEN_BONDS	GOMF_LIGASE_ACTIVITY_FORMING_CARBON_NITROGEN_BONDS	3/354	50/40755	0.00942053	0.0427795	0.028837	RIMKLA/ASNS/ASS1	3
GOMF_SULFUR_COMPOUND_BINDING	GOMF_SULFUR_COMPOUND_BINDING	7/354	269/40755	0.0095348	0.043206	0.0291245	LTBP2/ADGRG1/SERPINE2/CBS/RTN4R/TMEM184A/ECM2	7
GOCC_APICAL_JUNCTION_COMPLEX	GOCC_APICAL_JUNCTION_COMPLEX	5/354	148/40755	0.00968029	0.0437867	0.0295159	PRKCZ/ARHGEF2/SORBS1/C1QTNF5/SYNPO	5
GOBP_CELL_CELL_JUNCTION_ORGANIZATION	GOBP_CELL_CELL_JUNCTION_ORGANIZATION	6/354	207/40755	0.00976185	0.044088	0.029719	INAVA/TGFB2/TRPV4/SMAD7/BMP6/SNAI2	6
GOCC_POSTSYNAPTIC_MEMBRANE	GOCC_POSTSYNAPTIC_MEMBRANE	7/354	271/40755	0.0099037	0.0447121	0.0301398	SLC6A9/KCNH1/ITGB3/GRIK5/GRIN2D/NRCAM/DMD	7
GOBP_NEURAL_CREST_CELL_DIFFERENTIATION	GOBP_NEURAL_CREST_CELL_DIFFERENTIATION	4/354	96/40755	0.00994096	0.0447871	0.0301903	EDNRA/GDNF/EDN1/SNAI2	4
GOBP_REGULATION_OF_GRANULOCYTE_CHEMOTAXIS	GOBP_REGULATION_OF_GRANULOCYTE_CHEMOTAXIS	3/354	51/40755	0.00994596	0.0447871	0.0301903	TRPV4/DPP4/EDN1	3
GOMF_TETRAPYRROLE_BINDING	GOMF_TETRAPYRROLE_BINDING	5/354	149/40755	0.00994705	0.0447871	0.0301903	PTGS2/CUBN/CBS/HMOX1/STC2	5
GOBP_EPITHELIAL_CELL_DEVELOPMENT	GOBP_EPITHELIAL_CELL_DEVELOPMENT	6/354	208/40755	0.00998055	0.0449036	0.0302688	ADAMTSL4/ARNTL/PDE2A/BCL11B/EDNRA/BMP6	6
GOBP_REGULATION_OF_LIPID_METABOLIC_PROCESS	GOBP_REGULATION_OF_LIPID_METABOLIC_PROCESS	8/354	339/40755	0.0100704	0.0452961	0.0305334	PTGS2/SORBS1/BCL11B/IGF1R/TRIB3/BMP6/SNAI2/TEK	8
GOBP_REGULATION_OF_CELLULAR_CARBOHYDRATE_METABOLIC_PROCESS	GOBP_REGULATION_OF_CELLULAR_CARBOHYDRATE_METABOLIC_PROCESS	5/354	150/40755	0.0102188	0.0458705	0.0309206	SESN2/DDIT4/SORBS1/NUPR1/C1QTNF1	5
GOMF_SODIUM_ION_TRANSMEMBRANE_TRANSPORTER_ACTIVITY	GOMF_SODIUM_ION_TRANSMEMBRANE_TRANSPORTER_ACTIVITY	5/354	150/40755	0.0102188	0.0458705	0.0309206	SLC6A9/CACNA1G/GRIK5/TRPM2/SLC28A3	5
GOBP_POSITIVE_REGULATION_OF_ION_TRANSPORT	GOBP_POSITIVE_REGULATION_OF_ION_TRANSPORT	7/354	273/40755	0.0102829	0.0461348	0.0310987	SLC6A9/MAP2K6/CEBPB/EDNRA/GDNF/EDN1/DMD	7
GOBP_NEGATIVE_REGULATION_OF_CELL_CYCLE_G1_S_PHASE_TRANSITION	GOBP_NEGATIVE_REGULATION_OF_CELL_CYCLE_G1_S_PHASE_TRANSITION	4/354	97/40755	0.0102992	0.0461492	0.0311085	E2F7/DACT1/INHBA/KLF4	4
GOBP_POSITIVE_REGULATION_OF_CELL_PROJECTION_ORGANIZATION	GOBP_POSITIVE_REGULATION_OF_CELL_PROJECTION_ORGANIZATION	8/354	341/40755	0.0104071	0.0466208	0.0314263	NEGR1/NGF/PLXNA2/IGF1R/CDC42EP3/SKIL/GPC2/VLDLR	8
GOBP_APOPTOTIC_CELL_CLEARANCE	GOBP_APOPTOTIC_CELL_CLEARANCE	3/354	52/40755	0.0104881	0.0466604	0.031453	PEAR1/ITGB3/TGM2	3
GOBP_NEGATIVE_REGULATION_OF_CARDIAC_MUSCLE_CELL_PROLIFERATION	GOBP_NEGATIVE_REGULATION_OF_CARDIAC_MUSCLE_CELL_PROLIFERATION	2/354	18/40755	0.0105004	0.0466604	0.031453	NOG/JARID2	2
GOBP_NONRIBOSOMAL_PEPTIDE_BIOSYNTHETIC_PROCESS	GOBP_NONRIBOSOMAL_PEPTIDE_BIOSYNTHETIC_PROCESS	2/354	18/40755	0.0105004	0.0466604	0.031453	CHAC1/SLC7A11	2
GOBP_POSITIVE_REGULATION_OF_NEUROINFLAMMATORY_RESPONSE	GOBP_POSITIVE_REGULATION_OF_NEUROINFLAMMATORY_RESPONSE	2/354	18/40755	0.0105004	0.0466604	0.031453	NUPR1/IL6	2
GOBP_REGULATION_OF_STEROID_HORMONE_SECRETION	GOBP_REGULATION_OF_STEROID_HORMONE_SECRETION	2/354	18/40755	0.0105004	0.0466604	0.031453	C1QTNF1/BMP6	2
GOCC_FILOPODIUM_MEMBRANE	GOCC_FILOPODIUM_MEMBRANE	2/354	18/40755	0.0105004	0.0466604	0.031453	ITGB3/DMD	2
GOBP_CELL_SUBSTRATE_JUNCTION_ORGANIZATION	GOBP_CELL_SUBSTRATE_JUNCTION_ORGANIZATION	4/354	98/40755	0.0106656	0.0472642	0.03186	COL16A1/SORBS1/PHLDB2/TEK	4
GOBP_LONG_TERM_SYNAPTIC_POTENTIATION	GOBP_LONG_TERM_SYNAPTIC_POTENTIATION	4/354	98/40755	0.0106656	0.0472642	0.03186	PRKCZ/GRIN2D/SERPINE2/SQSTM1	4
GOBP_MESONEPHROS_DEVELOPMENT	GOBP_MESONEPHROS_DEVELOPMENT	4/354	99/40755	0.0110404	0.048678	0.0328131	KIF26B/NOG/SMAD7/GDNF	4
GOBP_PLASMA_LIPOPROTEIN_PARTICLE_CLEARANCE	GOBP_PLASMA_LIPOPROTEIN_PARTICLE_CLEARANCE	3/354	53/40755	0.0110471	0.048678	0.0328131	HMOX1/MSR1/VLDLR	3
GOBP_RESPONSE_TO_ISCHEMIA	GOBP_RESPONSE_TO_ISCHEMIA	3/354	53/40755	0.0110471	0.048678	0.0328131	MAP2K6/PANX2/SQSTM1	3
GOBP_RESPONSE_TO_ZINC_ION	GOBP_RESPONSE_TO_ZINC_ION	3/354	53/40755	0.0110471	0.048678	0.0328131	MT1X/ASS1/VCAM1	3
GOCC_INTRINSIC_COMPONENT_OF_POSTSYNAPTIC_DENSITY_MEMBRANE	GOCC_INTRINSIC_COMPONENT_OF_POSTSYNAPTIC_DENSITY_MEMBRANE	3/354	53/40755	0.0110471	0.048678	0.0328131	GRIK5/GRIN2D/NRCAM	3
GOBP_POSITIVE_REGULATION_OF_LIPID_METABOLIC_PROCESS	GOBP_POSITIVE_REGULATION_OF_LIPID_METABOLIC_PROCESS	5/354	153/40755	0.0110646	0.048678	0.0328131	PTGS2/SORBS1/IGF1R/BMP6/TEK	5
GOBP_REGULATION_OF_LIPID_TRANSPORT	GOBP_REGULATION_OF_LIPID_TRANSPORT	5/354	153/40755	0.0110646	0.048678	0.0328131	ITGB3/MAP2K6/C1QTNF1/BMP6/EDN1	5
GOBP_REGULATION_OF_MICROTUBULE_CYTOSKELETON_ORGANIZATION	GOBP_REGULATION_OF_MICROTUBULE_CYTOSKELETON_ORGANIZATION	5/354	153/40755	0.0110646	0.048678	0.0328131	ARHGEF2/TRPV4/ANKRD53/SPEF1/PHLDB2	5
GOBP_GRANULOCYTE_MIGRATION	GOBP_GRANULOCYTE_MIGRATION	5/354	154/40755	0.0113568	0.0498696	0.0336163	TGFB2/TRPV4/DPP4/CXCL2/EDN1	5

## Sheet: go_bp
ID	Description	GeneRatio	BgRatio	pvalue	p.adjust	qvalue	geneID	Count
GOBP_GLAND_DEVELOPMENT	GOBP_GLAND_DEVELOPMENT	21/354	432/40755	3.00002e-10	6.71283e-08	4.52501e-08	LMO4/TGFB2/E2F7/NTN4/PCK2/BCL11B/ALDH1A3/HOXB9/NOG/GATA6/CEBPG/SERPINE2/TGM2/CEBPB/HMOX1/EDNRA/EDN1/JARID2/IL6/SNAI2/ASS1	21
GOBP_CELLULAR_RESPONSE_TO_EXTERNAL_STIMULUS	GOBP_CELLULAR_RESPONSE_TO_EXTERNAL_STIMULUS	18/354	309/40755	3.25017e-10	7.06191e-08	4.76032e-08	SESN2/GADD45A/ELAPOR1/PTGS2/ATF3/ANKRD1/PDE2A/GABARAPL1/IGF1R/CBS/HMOX1/UCN2/JMY/BMP6/UPP1/ASNS/SNAI2/VCAM1	18
GOBP_RESPONSE_TO_EXTRACELLULAR_STIMULUS	GOBP_RESPONSE_TO_EXTRACELLULAR_STIMULUS	22/354	479/40755	3.27588e-10	7.06191e-08	4.76032e-08	SESN2/ELAPOR1/PTGS2/ATF3/GABARAPL1/SPX/DDIT3/TRPV4/PCK2/IGF1R/GDF15/CBS/HMOX1/UCN2/JMY/STC2/UPP1/ASNS/SNAI2/ASS1/VCAM1/SSTR1	22
GOBP_REGULATION_OF_HORMONE_LEVELS	GOBP_REGULATION_OF_HORMONE_LEVELS	22/354	499/40755	7.02482e-10	1.33524e-07	9.00067e-08	ARNTL/TRPV4/DHRS2/PCK2/GPR68/SCG5/IGF1R/ALDH1A3/SLC7A5/C1QTNF1/IL11/PLB1/DPP4/KLF7/TRPM2/STC2/BMP6/EDN1/IL6/INHBA/TRPV6/MAFA	22
GOBP_EXTERNAL_ENCAPSULATING_STRUCTURE_ORGANIZATION	GOBP_EXTERNAL_ENCAPSULATING_STRUCTURE_ORGANIZATION	17/354	313/40755	2.91882e-09	4.56135e-07	3.07474e-07	COL16A1/ADAMTSL4/FMOD/LAMB3/TGFB2/NTN4/FBLN5/ZNF469/DPP4/MMP9/FBLN1/FBLN2/PHLDB2/TGFBI/COL12A1/IL6/ECM2	17
GOBP_FAT_CELL_DIFFERENTIATION	GOBP_FAT_CELL_DIFFERENTIATION	15/354	238/40755	3.40216e-09	5.18447e-07	3.49477e-07	PTGS2/LAMB3/DUSP10/ARNTL/DDIT3/TRPV4/JDP2/ALOXE3/IL11/PID1/TRIB3/CEBPB/IL6/SNAI2/KLF4	15
GOBP_CELLULAR_AMINO_ACID_METABOLIC_PROCESS	GOBP_CELLULAR_AMINO_ACID_METABOLIC_PROCESS	16/354	286/40755	5.62624e-09	7.65173e-07	5.15791e-07	RIMKLA/CTH/SARS1/PHGDH/CARS1/BCAT1/SLC7A7/WARS1/GPT2/AARS1/CBS/SLC7A11/GARS1/ASNS/PSAT1/ASS1	16
GOBP_CELLULAR_RESPONSE_TO_CHEMICAL_STRESS	GOBP_CELLULAR_RESPONSE_TO_CHEMICAL_STRESS	17/354	334/40755	7.68236e-09	1.0288e-06	6.93496e-07	SESN2/ARHGEF2/PTGS2/ARNTL/DDIT3/TRPV4/DHRS2/FBLN5/ERN1/MMP9/TRPM2/HMOX1/ETV5/SLC7A11/EDNRA/EDN1/IL6	17
GOBP_HORMONE_TRANSPORT	GOBP_HORMONE_TRANSPORT	16/354	293/40755	7.92461e-09	1.0454e-06	7.04686e-07	ARNTL/TRPV4/PCK2/GPR68/SCG5/SLC7A5/C1QTNF1/IL11/KLF7/TRPM2/BMP6/EDN1/IL6/INHBA/TRPV6/MAFA	16
GOBP_INTRINSIC_APOPTOTIC_SIGNALING_PATHWAY	GOBP_INTRINSIC_APOPTOTIC_SIGNALING_PATHWAY	16/354	295/40755	8.72376e-09	1.12562e-06	7.58763e-07	ARHGEF2/PTGS2/DDIT4/DDIT3/CHAC1/NUPR1/ERN1/BBC3/ZNF385B/TRIB3/MMP9/CEBPB/HMOX1/SKIL/JMY/SNAI2	16
GOBP_RESPONSE_TO_PEPTIDE	GOBP_RESPONSE_TO_PEPTIDE	20/354	494/40755	1.75818e-08	2.02953e-06	1.36807e-06	PRKCZ/SESN2/ARHGEF2/PTGS2/INAVA/SORBS1/TRPV4/PCK2/IGF1R/GDF15/PID1/TRIB3/MMP9/KLF15/EDNRA/STC2/EDN1/GRB10/ASS1/VCAM1	20
GOBP_MUSCLE_CELL_PROLIFERATION	GOBP_MUSCLE_CELL_PROLIFERATION	14/354	233/40755	2.08186e-08	2.30006e-06	1.55044e-06	PTGS2/TGFB2/PDCD4/IGF1R/NOG/ERN1/GATA6/CNN1/MMP9/HMOX1/EDN1/JARID2/IL6/IGFBP3	14
GOBP_REGULATION_OF_APOPTOTIC_SIGNALING_PATHWAY	GOBP_REGULATION_OF_APOPTOTIC_SIGNALING_PATHWAY	17/354	367/40755	3.0572e-08	3.07992e-06	2.07612e-06	CTH/ARHGEF2/PTGS2/G0S2/ATF3/UNC5B/DDIT3/NUPR1/NOG/BBC3/MMP9/HMOX1/SKIL/GDNF/INHBA/SERPINE1/SNAI2	17
GOBP_NEGATIVE_REGULATION_OF_PHOSPHORYLATION	GOBP_NEGATIVE_REGULATION_OF_PHOSPHORYLATION	17/354	383/40755	5.66119e-08	5.40935e-06	3.64636e-06	PRKCZ/GADD45A/DUSP10/DDIT4/PDCD4/WARS1/NUPR1/NOG/SMAD7/PID1/TRIB3/PMEPA1/FBLN1/INHBA/IGFBP3/GRB10/DMD	17
GOBP_NEGATIVE_REGULATION_OF_PHOSPHORUS_METABOLIC_PROCESS	GOBP_NEGATIVE_REGULATION_OF_PHOSPHORUS_METABOLIC_PROCESS	18/354	442/40755	8.40138e-08	7.61596e-06	5.1338e-06	PRKCZ/GADD45A/TGFB2/DUSP10/DDIT4/PDCD4/WARS1/NUPR1/NOG/SMAD7/PID1/TRIB3/PMEPA1/FBLN1/INHBA/IGFBP3/GRB10/DMD	18
GOBP_NEGATIVE_REGULATION_OF_CELL_ADHESION	GOBP_NEGATIVE_REGULATION_OF_CELL_ADHESION	15/354	305/40755	9.20619e-08	8.20847e-06	5.5332e-06	PLXNA2/TRPV4/C1QTNF1/SMAD7/SERPINE2/CEBPB/FBLN1/PHLDB2/TGFBI/BMP6/SERPINE1/SNAI2/KLF4/AKNA/ASS1	15
GOBP_PATHWAY_RESTRICTED_SMAD_PROTEIN_PHOSPHORYLATION	GOBP_PATHWAY_RESTRICTED_SMAD_PROTEIN_PHOSPHORYLATION	8/354	66/40755	1.10925e-07	9.65919e-06	6.51111e-06	TGFB2/INHBE/NOG/SMAD7/GDF15/PMEPA1/BMP6/INHBA	8
GOBP_SIGNAL_RELEASE	GOBP_SIGNAL_RELEASE	18/354	453/40755	1.21015e-07	1.03342e-05	6.96611e-06	ARNTL/TRPV4/PCK2/GPR68/SCG5/MAP2K6/C1QTNF1/GRIK5/IL11/KLF7/TRPM2/GDNF/BMP6/EDN1/IL6/INHBA/TRPV6/MAFA	18
GOBP_RESPONSE_TO_CORTICOSTEROID	GOBP_RESPONSE_TO_CORTICOSTEROID	11/354	157/40755	1.471e-07	1.22621e-05	8.26568e-06	PTGS2/DDIT4/PCK2/IGF1R/FOSB/BMP6/EDN1/IL6/FBXO32/PAPPA/ASS1	11
GOBP_CELL_SUBSTRATE_ADHESION	GOBP_CELL_SUBSTRATE_ADHESION	16/354	365/40755	1.65021e-07	1.35233e-05	9.11585e-06	PRKCZ/COL16A1/LAMB3/PLAU/SORBS1/NTN4/FBLN5/ITGB3/FUT1/FBLN1/FBLN2/PHLDB2/SERPINE1/TEK/ECM2/VCAM1	16
GOBP_EPITHELIAL_TO_MESENCHYMAL_TRANSITION	GOBP_EPITHELIAL_TO_MESENCHYMAL_TRANSITION	11/354	164/40755	2.28753e-07	1.71778e-05	1.15793e-05	TGFB2/PDCD4/VASN/NOG/SMAD7/PHLDB2/EDNRA/EDN1/IL6/SNAI2/AKNA	11
GOBP_RESPONSE_TO_MECHANICAL_STIMULUS	GOBP_RESPONSE_TO_MECHANICAL_STIMULUS	12/354	201/40755	2.29335e-07	1.71778e-05	1.15793e-05	GADD45A/PTGS2/ANKRD1/PDE2A/TRPV4/IGF1R/PKD1L2/FOSB/SERPINE2/BMP6/EDN1/DMD	12
GOBP_REGULATION_OF_GLUCOSE_TRANSMEMBRANE_TRANSPORT	GOBP_REGULATION_OF_GLUCOSE_TRANSMEMBRANE_TRANSPORT	8/354	78/40755	4.13656e-07	2.80161e-05	1.88852e-05	SORBS1/PID1/TRIB3/CLTCL1/KLF15/EDNRA/EDN1/GRB10	8
GOBP_TEMPERATURE_HOMEOSTASIS	GOBP_TEMPERATURE_HOMEOSTASIS	11/354	177/40755	4.9144e-07	3.25362e-05	2.19322e-05	PTGS2/G0S2/ARNTL/DDIT3/IGF1R/MAP2K6/CEBPB/TRPM2/SQSTM1/GRB10/ACHE	11
GOBP_ENDODERM_FORMATION	GOBP_ENDODERM_FORMATION	7/354	55/40755	4.98718e-07	3.27726e-05	2.20915e-05	LAMB3/NOG/GATA6/MMP9/COL7A1/COL12A1/INHBA	7
GOBP_REGULATION_OF_FAT_CELL_DIFFERENTIATION	GOBP_REGULATION_OF_FAT_CELL_DIFFERENTIATION	10/354	142/40755	5.18724e-07	3.38358e-05	2.28082e-05	PTGS2/DUSP10/ARNTL/DDIT3/TRPV4/JDP2/TRIB3/CEBPB/IL6/SNAI2	10
GOBP_MUSCLE_SYSTEM_PROCESS	GOBP_MUSCLE_SYSTEM_PROCESS	17/354	449/40755	5.31755e-07	3.45582e-05	2.32951e-05	PTGS2/SPX/TRPV4/KCNJ12/CACNA1G/MAP2K6/GATA6/SMAD7/CNN1/HMOX1/KLF15/EDNRA/GDNF/EDN1/JARID2/FBXO32/DMD	17
GOBP_POSITIVE_REGULATION_OF_INFLAMMATORY_RESPONSE	GOBP_POSITIVE_REGULATION_OF_INFLAMMATORY_RESPONSE	10/354	145/40755	6.29126e-07	3.95768e-05	2.66781e-05	PTGS2/PDCD4/PDE2A/TRPV4/GPRC5B/NUPR1/CEBPB/TSLP/IL6/SERPINE1	10
GOBP_EXTRINSIC_APOPTOTIC_SIGNALING_PATHWAY	GOBP_EXTRINSIC_APOPTOTIC_SIGNALING_PATHWAY	12/354	221/40755	6.3248e-07	3.96467e-05	2.67252e-05	NGF/ARHGEF2/G0S2/ATF3/TGFB2/UNC5B/HMOX1/SKIL/GDNF/INHBA/SERPINE1/SNAI2	12
GOBP_RESPONSE_TO_PEPTIDE_HORMONE	GOBP_RESPONSE_TO_PEPTIDE_HORMONE	16/354	404/40755	6.37962e-07	3.9849e-05	2.68616e-05	PRKCZ/SESN2/PTGS2/SORBS1/TRPV4/PCK2/IGF1R/GDF15/PID1/TRIB3/KLF15/EDNRA/STC2/EDN1/GRB10/ASS1	16
GOBP_NEGATIVE_REGULATION_OF_TRANSPORT	GOBP_NEGATIVE_REGULATION_OF_TRANSPORT	17/354	466/40755	8.8564e-07	5.14982e-05	3.47142e-05	SLC6A9/PTGS2/SLC43A1/SPX/ITGB3/IL11/HECW2/KLF7/SERPINE2/PID1/MMP9/HMOX1/PXK/EDN1/INHBA/GRB10/PRKG2	17
GOBP_REGULATION_OF_EXTRINSIC_APOPTOTIC_SIGNALING_PATHWAY	GOBP_REGULATION_OF_EXTRINSIC_APOPTOTIC_SIGNALING_PATHWAY	10/354	153/40755	1.02977e-06	5.87204e-05	3.95825e-05	ARHGEF2/G0S2/ATF3/UNC5B/HMOX1/SKIL/GDNF/INHBA/SERPINE1/SNAI2	10
GOBP_IMPORT_INTO_CELL	GOBP_IMPORT_INTO_CELL	12/354	232/40755	1.05593e-06	5.94451e-05	4.0071e-05	SLC6A9/SLC43A1/SPX/TRPV4/SLC7A5/KCNJ12/ITGB3/SLC1A4/TRPM2/SLC7A11/GDNF/TRPV6	12
GOBP_PHARYNGEAL_ARCH_ARTERY_MORPHOGENESIS	GOBP_PHARYNGEAL_ARCH_ARTERY_MORPHOGENESIS	4/354	10/40755	1.1278e-06	6.24959e-05	4.21275e-05	TGFB2/NOG/EDNRA/EDN1	4
GOBP_REGULATION_OF_HORMONE_SECRETION	GOBP_REGULATION_OF_HORMONE_SECRETION	12/354	234/40755	1.15545e-06	6.38278e-05	4.30253e-05	ARNTL/PCK2/GPR68/SCG5/C1QTNF1/IL11/KLF7/TRPM2/BMP6/EDN1/IL6/INHBA	12
GOBP_TRANSMEMBRANE_RECEPTOR_PROTEIN_SERINE_THREONINE_KINASE_SIGNALING_PATHWAY	GOBP_TRANSMEMBRANE_RECEPTOR_PROTEIN_SERINE_THREONINE_KINASE_SIGNALING_PATHWAY	15/354	373/40755	1.18297e-06	6.4942e-05	4.37764e-05	FMOD/TGFB2/PDCD4/INHBE/DACT1/LTBP2/VASN/NOG/GATA6/SMAD7/GDF15/PMEPA1/SKIL/BMP6/INHBA	15
GOBP_EPITHELIAL_CELL_APOPTOTIC_PROCESS	GOBP_EPITHELIAL_CELL_APOPTOTIC_PROCESS	9/354	121/40755	1.22281e-06	6.5701e-05	4.4288e-05	PDCD4/IGF1R/NUPR1/IL11/HMOX1/EDNRA/IL6/SERPINE1/TEK	9
GOBP_CELL_MATRIX_ADHESION	GOBP_CELL_MATRIX_ADHESION	12/354	236/40755	1.26318e-06	6.76646e-05	4.56116e-05	PRKCZ/COL16A1/PLAU/SORBS1/FBLN5/ITGB3/FUT1/PHLDB2/SERPINE1/TEK/ECM2/VCAM1	12
GOBP_CARBOHYDRATE_TRANSMEMBRANE_TRANSPORT	GOBP_CARBOHYDRATE_TRANSMEMBRANE_TRANSPORT	9/354	122/40755	1.31021e-06	6.97608e-05	4.70247e-05	SESN2/SORBS1/PID1/TRIB3/CLTCL1/KLF15/EDNRA/EDN1/GRB10	9
GOBP_FORMATION_OF_PRIMARY_GERM_LAYER	GOBP_FORMATION_OF_PRIMARY_GERM_LAYER	9/354	123/40755	1.40295e-06	7.35903e-05	4.96061e-05	LAMB3/ITGB3/NOG/GATA6/MMP9/COL7A1/COL12A1/INHBA/KLF4	9
GOBP_RESPONSE_TO_DEXAMETHASONE	GOBP_RESPONSE_TO_DEXAMETHASONE	6/354	41/40755	1.43232e-06	7.4043e-05	4.99112e-05	DDIT4/PCK2/IGF1R/EDN1/FBXO32/ASS1	6
GOBP_RESPONSE_TO_STEROID_HORMONE	GOBP_RESPONSE_TO_STEROID_HORMONE	14/354	330/40755	1.43988e-06	7.4043e-05	4.99112e-05	PTGS2/TGFB2/DDIT4/ARNTL/PCK2/IGF1R/FOSB/PMEPA1/BMP6/EDN1/IL6/FBXO32/PAPPA/ASS1	14
GOBP_CELLULAR_RESPONSE_TO_EXTRACELLULAR_STIMULUS	GOBP_CELLULAR_RESPONSE_TO_EXTRACELLULAR_STIMULUS	12/354	245/40755	1.86608e-06	8.86737e-05	5.97736e-05	SESN2/ELAPOR1/ATF3/GABARAPL1/CBS/HMOX1/UCN2/JMY/UPP1/ASNS/SNAI2/VCAM1	12
GOBP_NEGATIVE_REGULATION_OF_GROWTH	GOBP_NEGATIVE_REGULATION_OF_GROWTH	12/354	245/40755	1.86608e-06	8.86737e-05	5.97736e-05	SESN2/TGFB2/DUSP10/MT1X/NOG/GDF15/BCL11A/SERPINE2/RTN4R/STC2/JARID2/INHBA	12
GOBP_MESENCHYMAL_CELL_DIFFERENTIATION	GOBP_MESENCHYMAL_CELL_DIFFERENTIATION	12/354	246/40755	1.94668e-06	9.1277e-05	6.15284e-05	TGFB2/PDCD4/VASN/NOG/SMAD7/PHLDB2/EDNRA/GDNF/EDN1/IL6/SNAI2/AKNA	12
GOBP_ALPHA_AMINO_ACID_METABOLIC_PROCESS	GOBP_ALPHA_AMINO_ACID_METABOLIC_PROCESS	11/354	204/40755	1.98619e-06	9.28833e-05	6.26112e-05	RIMKLA/CTH/PHGDH/BCAT1/SLC7A7/GPT2/CBS/SLC7A11/ASNS/PSAT1/ASS1	11
GOBP_CARDIAC_CHAMBER_DEVELOPMENT	GOBP_CARDIAC_CHAMBER_DEVELOPMENT	10/354	167/40755	2.27843e-06	0.000104885	7.07014e-05	LMO4/TGFB2/PDE2A/IGF1R/NOG/GATA6/SMAD7/SALL4/EDNRA/TEK	10
GOBP_REGULATION_OF_EPITHELIAL_CELL_APOPTOTIC_PROCESS	GOBP_REGULATION_OF_EPITHELIAL_CELL_APOPTOTIC_PROCESS	8/354	98/40755	2.38818e-06	0.000109368	7.37231e-05	PDCD4/IGF1R/NUPR1/IL11/HMOX1/IL6/SERPINE1/TEK	8
GOBP_REGULATION_OF_INFLAMMATORY_RESPONSE	GOBP_REGULATION_OF_INFLAMMATORY_RESPONSE	15/354	397/40755	2.5443e-06	0.000114734	7.73401e-05	PTGS2/DUSP10/PDCD4/PDE2A/TRPV4/GPRC5B/NUPR1/MMP9/CEBPB/TSLP/IL6/SERPINE1/TEK/KLF4/AKNA	15
GOBP_POSITIVE_REGULATION_OF_SECRETION	GOBP_POSITIVE_REGULATION_OF_SECRETION	13/354	300/40755	2.70999e-06	0.000120566	8.12717e-05	TGFB2/ANKRD1/PCK2/GPR68/CACNA1G/MAP2K6/C1QTNF1/TRPM2/GDNF/BMP6/EDN1/INHBA/ACHE	13
GOBP_CELLULAR_RESPONSE_TO_DEXAMETHASONE_STIMULUS	GOBP_CELLULAR_RESPONSE_TO_DEXAMETHASONE_STIMULUS	5/354	26/40755	2.72138e-06	0.000120566	8.12717e-05	DDIT4/PCK2/IGF1R/FBXO32/ASS1	5
GOBP_SIGNAL_TRANSDUCTION_BY_P53_CLASS_MEDIATOR	GOBP_SIGNAL_TRANSDUCTION_BY_P53_CLASS_MEDIATOR	10/354	171/40755	2.81836e-06	0.000124107	8.36585e-05	SESN2/DYRK3/DDIT4/ANKRD1/E2F7/NUPR1/MAP2K6/ZNF385B/JMY/SNAI2	10
GOBP_ENDODERMAL_CELL_DIFFERENTIATION	GOBP_ENDODERMAL_CELL_DIFFERENTIATION	6/354	46/40755	2.8767e-06	0.000124942	8.42215e-05	LAMB3/GATA6/MMP9/COL7A1/COL12A1/INHBA	6
GOBP_CYTOKINE_PRODUCTION_INVOLVED_IN_IMMUNE_RESPONSE	GOBP_CYTOKINE_PRODUCTION_INVOLVED_IN_IMMUNE_RESPONSE	8/354	101/40755	2.99856e-06	0.000128654	8.67237e-05	PRKCZ/INAVA/TGFB2/GPRC5B/SLC7A5/SMAD7/HMOX1/IL6	8
GOBP_MULTI_MULTICELLULAR_ORGANISM_PROCESS	GOBP_MULTI_MULTICELLULAR_ORGANISM_PROCESS	11/354	213/40755	3.01533e-06	0.000128695	8.6751e-05	COL16A1/PTGS2/FOSB/SERPINE2/MMP9/FBLN1/STC2/EDN1/PAPPA/PSG1/PSG7	11
GOBP_NEURON_DEATH	GOBP_NEURON_DEATH	14/354	352/40755	3.04898e-06	0.000129471	8.72742e-05	NGF/TGFB2/UNC5B/DDIT4/DDIT3/NUPR1/AARS1/GRIK5/CEBPB/TRPM2/HMOX1/THRB/SLC7A11/GDNF	14
GOBP_SMOOTH_MUSCLE_CELL_PROLIFERATION	GOBP_SMOOTH_MUSCLE_CELL_PROLIFERATION	10/354	173/40755	3.12772e-06	0.00013227	8.9161e-05	PTGS2/PDCD4/IGF1R/ERN1/CNN1/MMP9/HMOX1/EDN1/IL6/IGFBP3	10
GOBP_MUSCLE_TISSUE_DEVELOPMENT	GOBP_MUSCLE_TISSUE_DEVELOPMENT	15/354	405/40755	3.2419e-06	0.000136121	9.17572e-05	ATF3/TGFB2/ANKRD1/ARNTL/NUPR1/CACNA1G/NOG/GATA6/SMAD7/ALPK2/EDNRA/EDN1/JARID2/DMD/MSC	15
GOBP_RESPONSE_TO_MOLECULE_OF_BACTERIAL_ORIGIN	GOBP_RESPONSE_TO_MOLECULE_OF_BACTERIAL_ORIGIN	14/354	354/40755	3.25466e-06	0.000136333	9.19001e-05	PTGS2/INAVA/DUSP10/ANKRD1/PDCD4/PCK2/CEBPB/CXCL2/BMP6/EDN1/IL6/SERPINE1/ASS1/VCAM1	14
GOBP_HEPATICOBILIARY_SYSTEM_DEVELOPMENT	GOBP_HEPATICOBILIARY_SYSTEM_DEVELOPMENT	9/354	137/40755	3.43402e-06	0.00014183	9.56053e-05	E2F7/PCK2/GATA6/CEBPG/CEBPB/HMOX1/JARID2/IL6/ASS1	9
GOBP_RESPONSE_TO_TRANSFORMING_GROWTH_FACTOR_BETA	GOBP_RESPONSE_TO_TRANSFORMING_GROWTH_FACTOR_BETA	12/354	262/40755	3.72711e-06	0.000153219	0.000103283	FMOD/TGFB2/ANKRD1/PDE2A/LTBP2/IGF1R/VASN/SMAD7/GDF15/PMEPA1/SKIL/EDN1	12
GOBP_RESPONSE_TO_REDOX_STATE	GOBP_RESPONSE_TO_REDOX_STATE	4/354	13/40755	3.76144e-06	0.000153559	0.000103512	ARNTL/VASN/NPAS2/SLC7A11	4
GOBP_PROTEIN_LOCALIZATION_TO_EXTRACELLULAR_REGION	GOBP_PROTEIN_LOCALIZATION_TO_EXTRACELLULAR_REGION	14/354	359/40755	3.8239e-06	0.000155391	0.000104747	TGFB2/ANKRD1/ARNTL/C1QTNF5/PCK2/MIA2/LTBP2/GPR68/KLF7/TRPM2/BMP6/IL6/ACHE/MAFA	14
GOBP_CELLULAR_RESPONSE_TO_PEPTIDE	GOBP_CELLULAR_RESPONSE_TO_PEPTIDE	14/354	364/40755	4.48008e-06	0.000177965	0.000119963	PRKCZ/ARHGEF2/SORBS1/PCK2/IGF1R/GDF15/PID1/TRIB3/KLF15/EDNRA/EDN1/GRB10/ASS1/VCAM1	14
GOBP_CELLULAR_AMINO_ACID_BIOSYNTHETIC_PROCESS	GOBP_CELLULAR_AMINO_ACID_BIOSYNTHETIC_PROCESS	7/354	76/40755	4.59617e-06	0.000182167	0.000122796	CTH/PHGDH/BCAT1/CBS/ASNS/PSAT1/ASS1	7
GOBP_PHARYNGEAL_SYSTEM_DEVELOPMENT	GOBP_PHARYNGEAL_SYSTEM_DEVELOPMENT	5/354	29/40755	4.809e-06	0.000189329	0.000127624	PLXNA2/TGFB2/NOG/EDNRA/EDN1	5
GOBP_REGULATION_OF_TRANSMEMBRANE_RECEPTOR_PROTEIN_SERINE_THREONINE_KINASE_SIGNALING_PATHWAY	GOBP_REGULATION_OF_TRANSMEMBRANE_RECEPTOR_PROTEIN_SERINE_THREONINE_KINASE_SIGNALING_PATHWAY	12/354	269/40755	4.87813e-06	0.000191045	0.00012878	TGFB2/INHBE/DACT1/VASN/NOG/GATA6/SMAD7/GDF15/PMEPA1/SKIL/BMP6/INHBA	12
GOBP_POSITIVE_REGULATION_OF_CYTOKINE_PRODUCTION	GOBP_POSITIVE_REGULATION_OF_CYTOKINE_PRODUCTION	16/354	476/40755	5.2519e-06	0.000202123	0.000136248	PRKCZ/ARHGEF2/PTGS2/INAVA/DDIT3/TRPV4/GPRC5B/SLC7A5/GATA6/CEBPG/CEBPB/HMOX1/PANX2/TSLP/IL6/SERPINE1	16
GOBP_ENDODERM_DEVELOPMENT	GOBP_ENDODERM_DEVELOPMENT	7/354	78/40755	5.47237e-06	0.000209383	0.000141142	LAMB3/NOG/GATA6/MMP9/COL7A1/COL12A1/INHBA	7
GOBP_RESPONSE_TO_GONADOTROPIN	GOBP_RESPONSE_TO_GONADOTROPIN	5/354	30/40755	5.72979e-06	0.000217351	0.000146513	GATA6/EDNRA/EDN1/INHBA/PAPPA	5
GOBP_HEMOSTASIS	GOBP_HEMOSTASIS	11/354	228/40755	5.78105e-06	0.000218657	0.000147393	PEAR1/ANXA8/PLAU/ITGB3/C1QTNF1/SERPINE2/FBLN1/SLC7A11/EDN1/IL6/SERPINE1	11
GOBP_WOUND_HEALING	GOBP_WOUND_HEALING	15/354	431/40755	6.8418e-06	0.00025249	0.000170199	PEAR1/TGFB2/ANXA8/PLAU/ITGB3/NOG/C1QTNF1/SERPINE2/HMOX1/FBLN1/PHLDB2/SLC7A11/EDN1/IL6/SERPINE1	15
GOBP_GASTRULATION	GOBP_GASTRULATION	10/354	190/40755	7.18409e-06	0.000260766	0.000175779	LAMB3/ITGB3/NOG/GATA6/MMP9/COL7A1/PHLDB2/COL12A1/INHBA/KLF4	10
GOBP_CARDIAC_MUSCLE_TISSUE_DEVELOPMENT	GOBP_CARDIAC_MUSCLE_TISSUE_DEVELOPMENT	11/354	234/40755	7.39359e-06	0.000267724	0.000180469	TGFB2/ANKRD1/CACNA1G/NOG/GATA6/SMAD7/ALPK2/EDNRA/EDN1/JARID2/MSC	11
GOBP_MONONUCLEAR_CELL_DIFFERENTIATION	GOBP_MONONUCLEAR_CELL_DIFFERENTIATION	15/354	434/40755	7.42959e-06	0.000267724	0.000180469	PRKCZ/DUSP10/DHRS2/GPR68/BCL11B/SMAD7/CEBPG/IL11/CEBPB/TRPM2/LFNG/IL6/INHBA/NFIL3/VCAM1	15
GOBP_NEGATIVE_REGULATION_OF_EPITHELIAL_CELL_APOPTOTIC_PROCESS	GOBP_NEGATIVE_REGULATION_OF_EPITHELIAL_CELL_APOPTOTIC_PROCESS	6/354	54/40755	7.4818e-06	0.000267724	0.000180469	IGF1R/NUPR1/IL11/HMOX1/SERPINE1/TEK	6
GOBP_RESPONSE_TO_OXIDATIVE_STRESS	GOBP_RESPONSE_TO_OXIDATIVE_STRESS	15/354	436/40755	7.84601e-06	0.00027846	0.000187706	SESN2/PTGS2/ARNTL/DHRS2/FBLN5/ERN1/MMP9/TRPM2/HMOX1/ETV5/SLC7A11/EDNRA/STC2/EDN1/IL6	15
GOBP_POSITIVE_REGULATION_OF_MAPK_CASCADE	GOBP_POSITIVE_REGULATION_OF_MAPK_CASCADE	16/354	492/40755	7.93396e-06	0.000278856	0.000187973	PRKCZ/GADD45A/INAVA/TGFB2/TRPV4/IGF1R/ERN1/MAP2K6/C1QTNF1/GDF15/IL11/EDN1/TPBG/ANKRD6/IL6/TEK	16
GOBP_REPRODUCTIVE_SYSTEM_DEVELOPMENT	GOBP_REPRODUCTIVE_SYSTEM_DEVELOPMENT	15/354	437/40755	8.06191e-06	0.000281085	0.000189475	PTGS2/TGFB2/E2F7/NUPR1/ADGRG1/NOG/GATA6/SERPINE2/ASB1/CEBPB/STC2/BMP6/LFNG/INHBA/PCYT1B	15
GOBP_REGULATION_OF_BODY_FLUID_LEVELS	GOBP_REGULATION_OF_BODY_FLUID_LEVELS	14/354	385/40755	8.46371e-06	0.000290511	0.000195829	FLG/PEAR1/ANXA8/PLAU/TRPV4/ALOXE3/ITGB3/C1QTNF1/SERPINE2/FBLN1/SLC7A11/EDN1/IL6/SERPINE1	14
GOBP_POSITIVE_REGULATION_OF_RESPONSE_TO_EXTERNAL_STIMULUS	GOBP_POSITIVE_REGULATION_OF_RESPONSE_TO_EXTERNAL_STIMULUS	15/354	441/40755	8.97933e-06	0.000306126	0.000206355	PTGS2/PDCD4/PDE2A/TRPV4/OASL/IGF1R/GPRC5B/NUPR1/CEBPB/TSLP/BMP6/EDN1/TPBG/IL6/SERPINE1	15
GOBP_NEURON_APOPTOTIC_PROCESS	GOBP_NEURON_APOPTOTIC_PROCESS	11/354	240/40755	9.38486e-06	0.000312338	0.000210542	NGF/TGFB2/UNC5B/DDIT3/NUPR1/AARS1/GRIK5/CEBPB/HMOX1/THRB/GDNF	11
GOBP_RESPONSE_TO_STARVATION	GOBP_RESPONSE_TO_STARVATION	10/354	196/40755	9.43535e-06	0.000312338	0.000210542	SESN2/ELAPOR1/ATF3/GABARAPL1/DDIT3/PCK2/JMY/UPP1/ASNS/SSTR1	10
GOBP_CARBOHYDRATE_TRANSPORT	GOBP_CARBOHYDRATE_TRANSPORT	9/354	156/40755	9.89289e-06	0.000324446	0.000218704	SESN2/SORBS1/PID1/TRIB3/CLTCL1/KLF15/EDNRA/EDN1/GRB10	9
GOBP_POSITIVE_REGULATION_OF_CELL_ADHESION	GOBP_POSITIVE_REGULATION_OF_CELL_ADHESION	15/354	446/40755	1.0256e-05	0.000331003	0.000223124	PRKCZ/COL16A1/TGFB2/DUSP10/KIF26B/ADGRG1/SMAD7/FUT1/DPP4/TGM2/FBLN2/IL6/TEK/ECM2/VCAM1	15
GOBP_CELL_ADHESION_MEDIATED_BY_INTEGRIN	GOBP_CELL_ADHESION_MEDIATED_BY_INTEGRIN	7/354	86/40755	1.04884e-05	0.000331003	0.000223124	COL16A1/TGFB2/PLAU/ITGB3/DPP4/SERPINE1/SNAI2	7
GOBP_ADAPTIVE_THERMOGENESIS	GOBP_ADAPTIVE_THERMOGENESIS	9/354	159/40755	1.15309e-05	0.000336074	0.000226543	G0S2/ARNTL/DDIT3/TRPV4/IGF1R/MAP2K6/CEBPB/GRB10/ACHE	9
GOBP_CELLULAR_RESPONSE_TO_CORTICOSTEROID_STIMULUS	GOBP_CELLULAR_RESPONSE_TO_CORTICOSTEROID_STIMULUS	6/354	59/40755	1.2585e-05	0.00036263	0.000244443	DDIT4/PCK2/IGF1R/EDN1/FBXO32/ASS1	6
GOBP_NEGATIVE_REGULATION_OF_FAT_CELL_DIFFERENTIATION	GOBP_NEGATIVE_REGULATION_OF_FAT_CELL_DIFFERENTIATION	6/354	59/40755	1.2585e-05	0.00036263	0.000244443	ARNTL/DDIT3/TRPV4/JDP2/TRIB3/IL6	6
GOBP_CELL_CELL_SIGNALING_BY_WNT	GOBP_CELL_CELL_SIGNALING_BY_WNT	15/354	455/40755	1.29653e-05	0.000371454	0.000250391	ARNTL/DDIT3/DACT1/GPRC5B/NOG/ALPK2/SPEF1/KLF15/EDNRA/EDN1/TPBG/ANKRD6/GRB10/SNAI2/KLF4	15
GOBP_SODIUM_ION_TRANSPORT	GOBP_SODIUM_ION_TRANSPORT	11/354	249/40755	1.32435e-05	0.000377588	0.000254526	SLC6A9/FGF11/CACNA1G/HECW2/SERPINE2/TRPM2/KLHL24/EDNRA/EDN1/SLC28A3/DMD	11
GOBP_REGULATION_OF_CELL_CELL_ADHESION	GOBP_REGULATION_OF_CELL_CELL_ADHESION	15/354	458/40755	1.4e-05	0.000398515	0.000268633	PRKCZ/DUSP10/KIF26B/TRPV4/C1QTNF1/SMAD7/DPP4/SERPINE2/CEBPB/BMP6/IL6/KLF4/AKNA/ASS1/VCAM1	15
GOBP_RESPONSE_TO_METAL_ION	GOBP_RESPONSE_TO_METAL_ION	13/354	350/40755	1.4181e-05	0.000402373	0.000271233	PTGS2/KCNH1/MT1X/CACNA1G/FOSB/MMP9/TRPM2/HMOX1/BMP6/EDN1/TRPV6/ASS1/VCAM1	13
GOBP_RESPONSE_TO_FOLLICLE_STIMULATING_HORMONE	GOBP_RESPONSE_TO_FOLLICLE_STIMULATING_HORMONE	4/354	18/40755	1.5554e-05	0.000432309	0.000291413	EDNRA/EDN1/INHBA/PAPPA	4
GOBP_STRIATUM_DEVELOPMENT	GOBP_STRIATUM_DEVELOPMENT	4/354	18/40755	1.5554e-05	0.000432309	0.000291413	BCL11B/ALDH1A3/SLC7A11/INHBA	4
GOBP_MESENCHYME_DEVELOPMENT	GOBP_MESENCHYME_DEVELOPMENT	12/354	302/40755	1.55866e-05	0.000432535	0.000291565	TGFB2/PDCD4/VASN/NOG/SMAD7/PHLDB2/EDNRA/GDNF/EDN1/IL6/SNAI2/AKNA	12
GOBP_REGULATION_OF_RESPONSE_TO_WOUNDING	GOBP_REGULATION_OF_RESPONSE_TO_WOUNDING	9/354	166/40755	1.62754e-05	0.000449978	0.000303323	PLAU/IGF1R/C1QTNF1/SERPINE2/RTN4R/PHLDB2/EDN1/SERPINE1/KLF4	9
GOBP_NEGATIVE_REGULATION_OF_RESPONSE_TO_WOUNDING	GOBP_NEGATIVE_REGULATION_OF_RESPONSE_TO_WOUNDING	7/354	92/40755	1.63562e-05	0.00045106	0.000304052	PLAU/C1QTNF1/SERPINE2/RTN4R/PHLDB2/EDN1/SERPINE1	7
GOBP_HEART_MORPHOGENESIS	GOBP_HEART_MORPHOGENESIS	11/354	255/40755	1.65227e-05	0.00045494	0.000306668	TGFB2/ANKRD1/PDCD4/NOG/GATA6/SMAD7/ALPK2/EDNRA/EDN1/SNAI2/TEK	11
GOBP_RESPONSE_TO_ENDOPLASMIC_RETICULUM_STRESS	GOBP_RESPONSE_TO_ENDOPLASMIC_RETICULUM_STRESS	11/354	256/40755	1.71326e-05	0.000468812	0.000316019	SESN2/CTH/ATF3/DDIT3/CHAC1/NUPR1/ERN1/BBC3/TRIB3/CEBPB/STC2	11
GOBP_REGULATION_OF_ANIMAL_ORGAN_MORPHOGENESIS	GOBP_REGULATION_OF_ANIMAL_ORGAN_MORPHOGENESIS	8/354	129/40755	1.83257e-05	0.000495934	0.000334301	NTN4/DACT1/NOG/SPEF1/GDNF/EDN1/ANKRD6/SNAI2	8
GOBP_HEART_PROCESS	GOBP_HEART_PROCESS	11/354	258/40755	1.84112e-05	0.000495934	0.000334301	TGFB2/SPX/KCNJ12/CACNA1G/MAP2K6/GATA6/SMAD7/THRB/EDNRA/EDN1/DMD	11
GOBP_INTRINSIC_APOPTOTIC_SIGNALING_PATHWAY_IN_RESPONSE_TO_ENDOPLASMIC_RETICULUM_STRESS	GOBP_INTRINSIC_APOPTOTIC_SIGNALING_PATHWAY_IN_RESPONSE_TO_ENDOPLASMIC_RETICULUM_STRESS	6/354	63/40755	1.84323e-05	0.000495934	0.000334301	DDIT3/CHAC1/ERN1/BBC3/TRIB3/CEBPB	6
GOBP_VASCULAR_ASSOCIATED_SMOOTH_MUSCLE_CELL_DIFFERENTIATION	GOBP_VASCULAR_ASSOCIATED_SMOOTH_MUSCLE_CELL_DIFFERENTIATION	5/354	38/40755	1.90637e-05	0.000510591	0.000344181	CTH/PDCD4/GATA6/NFATC2/EDNRA	5
GOBP_POSITIVE_REGULATION_OF_SMOOTH_MUSCLE_CELL_PROLIFERATION	GOBP_POSITIVE_REGULATION_OF_SMOOTH_MUSCLE_CELL_PROLIFERATION	7/354	95/40755	2.01772e-05	0.00053635	0.000361545	PTGS2/IGF1R/ERN1/MMP9/HMOX1/EDN1/IL6	7
GOBP_REGULATION_OF_CELL_SUBSTRATE_ADHESION	GOBP_REGULATION_OF_CELL_SUBSTRATE_ADHESION	10/354	217/40755	2.27601e-05	0.000601391	0.000405388	PRKCZ/COL16A1/PLAU/FUT1/FBLN1/FBLN2/PHLDB2/SERPINE1/TEK/ECM2	10
GOBP_AXON_DEVELOPMENT	GOBP_AXON_DEVELOPMENT	15/354	479/40755	2.35348e-05	0.000618166	0.000416696	NGF/PLXNA2/UNC5B/BCL11B/IGF1R/NOG/KLF7/RTN4R/CCK/SKIL/EDNRA/GDNF/EDN1/NRCAM/KLF4	15
GOBP_CELLULAR_RESPONSE_TO_GONADOTROPIN_STIMULUS	GOBP_CELLULAR_RESPONSE_TO_GONADOTROPIN_STIMULUS	4/354	20/40755	2.42913e-05	0.000628692	0.000423791	GATA6/EDNRA/EDN1/INHBA	4
GOBP_SERINE_FAMILY_AMINO_ACID_METABOLIC_PROCESS	GOBP_SERINE_FAMILY_AMINO_ACID_METABOLIC_PROCESS	5/354	40/40755	2.46379e-05	0.000633952	0.000427337	CTH/PHGDH/CBS/SLC7A11/PSAT1	5
GOBP_AMEBOIDAL_TYPE_CELL_MIGRATION	GOBP_AMEBOIDAL_TYPE_CELL_MIGRATION	15/354	482/40755	2.52848e-05	0.000647768	0.00043665	GADD45A/PTGS2/TGFB2/DUSP10/ITGB3/FUT1/DPP4/MMP9/HMOX1/EDNRA/GDNF/EDN1/TPBG/TEK/KLF4	15
GOBP_ORGANIC_ACID_BIOSYNTHETIC_PROCESS	GOBP_ORGANIC_ACID_BIOSYNTHETIC_PROCESS	12/354	318/40755	2.58915e-05	0.000662351	0.00044648	CTH/PHGDH/PTGS2/BCAT1/ALDH1A3/ALOXE3/TRIB3/CBS/EDN1/ASNS/PSAT1/ASS1	12
GOBP_L_ALPHA_AMINO_ACID_TRANSMEMBRANE_TRANSPORT	GOBP_L_ALPHA_AMINO_ACID_TRANSMEMBRANE_TRANSPORT	6/354	67/40755	2.62949e-05	0.000669763	0.000451477	SLC6A9/SLC43A1/SLC7A7/SLC7A5/SLC1A4/SLC7A11	6
GOBP_RESPONSE_TO_OXYGEN_LEVELS	GOBP_RESPONSE_TO_OXYGEN_LEVELS	12/354	320/40755	2.75245e-05	0.000697065	0.00046988	PTGS2/TGFB2/DDIT4/PLAU/VASN/GATA6/DPP4/HMOX1/EDNRA/STC2/EDN1/VCAM1	12
GOBP_RESPONSE_TO_LEUKEMIA_INHIBITORY_FACTOR	GOBP_RESPONSE_TO_LEUKEMIA_INHIBITORY_FACTOR	7/354	100/40755	2.81666e-05	0.000705242	0.000475392	CTH/SMAD7/MRAS/JARID2/KLF4/MSC/SSTR1	7
GOBP_CELL_GROWTH	GOBP_CELL_GROWTH	15/354	487/40755	2.84577e-05	0.000710518	0.000478949	PRKCZ/SESN2/NGF/PAPPA2/TGFB2/FBLN5/PAK6/SMAD7/BCL11A/SERPINE2/RTN4R/EDNRA/EDN1/INHBA/NRCAM	15
GOBP_SERINE_FAMILY_AMINO_ACID_BIOSYNTHETIC_PROCESS	GOBP_SERINE_FAMILY_AMINO_ACID_BIOSYNTHETIC_PROCESS	4/354	21/40755	2.98016e-05	0.000738853	0.000498049	CTH/PHGDH/CBS/PSAT1	4
GOBP_INOSITOL_LIPID_MEDIATED_SIGNALING	GOBP_INOSITOL_LIPID_MEDIATED_SIGNALING	9/354	181/40755	3.22423e-05	0.000786134	0.000529921	PEAR1/KCNH1/TGFB2/UNC5B/IGF1R/SERPINE2/PLCH1/EDN1/TEK	9
GOBP_NEGATIVE_REGULATION_OF_APOPTOTIC_SIGNALING_PATHWAY	GOBP_NEGATIVE_REGULATION_OF_APOPTOTIC_SIGNALING_PATHWAY	10/354	227/40755	3.34056e-05	0.000811141	0.000546778	CTH/ARHGEF2/PTGS2/UNC5B/NOG/MMP9/HMOX1/GDNF/SERPINE1/SNAI2	10
GOBP_RESPONSE_TO_CARBOHYDRATE	GOBP_RESPONSE_TO_CARBOHYDRATE	10/354	227/40755	3.34056e-05	0.000811141	0.000546778	SESN2/PTGS2/PCK2/GPR68/IGF1R/ERN1/MAP2K6/GRIK5/KLF7/MAFA	10
GOBP_IMPORT_ACROSS_PLASMA_MEMBRANE	GOBP_IMPORT_ACROSS_PLASMA_MEMBRANE	9/354	182/40755	3.3664e-05	0.000815139	0.000549472	SLC6A9/SLC43A1/TRPV4/SLC7A5/KCNJ12/SLC1A4/TRPM2/SLC7A11/TRPV6	9
GOBP_CELLULAR_RESPONSE_TO_MECHANICAL_STIMULUS	GOBP_CELLULAR_RESPONSE_TO_MECHANICAL_STIMULUS	6/354	70/40755	3.38008e-05	0.000815139	0.000549472	GADD45A/PTGS2/ANKRD1/PDE2A/IGF1R/BMP6	6
GOBP_PLATELET_AGGREGATION	GOBP_PLATELET_AGGREGATION	6/354	70/40755	3.38008e-05	0.000815139	0.000549472	PEAR1/ITGB3/C1QTNF1/SERPINE2/SLC7A11/IL6	6
GOBP_LIPID_EXPORT_FROM_CELL	GOBP_LIPID_EXPORT_FROM_CELL	5/354	43/40755	3.52817e-05	0.000847385	0.000571209	MAP2K6/C1QTNF1/BMP6/EDN1/INHBA	5
GOBP_REGULATION_OF_DEVELOPMENTAL_GROWTH	GOBP_REGULATION_OF_DEVELOPMENTAL_GROWTH	12/354	329/40755	3.60319e-05	0.000864227	0.000582562	NGF/DUSP10/NOG/GATA6/SMAD7/GDF15/BCL11A/RTN4R/STC2/EDN1/JARID2/NRCAM	12
GOBP_REGULATION_OF_PEPTIDYL_SERINE_PHOSPHORYLATION	GOBP_REGULATION_OF_PEPTIDYL_SERINE_PHOSPHORYLATION	8/354	144/40755	4.04202e-05	0.000947623	0.000638778	GADD45A/NGF/PTGS2/DDIT4/SMAD7/IL11/IL6/DMD	8
GOBP_CARDIAC_SEPTUM_DEVELOPMENT	GOBP_CARDIAC_SEPTUM_DEVELOPMENT	7/354	106/40755	4.1018e-05	0.000959093	0.00064651	LMO4/TGFB2/PDE2A/NOG/GATA6/SMAD7/SALL4	7
GOBP_VENTRICULAR_SEPTUM_DEVELOPMENT	GOBP_VENTRICULAR_SEPTUM_DEVELOPMENT	6/354	73/40755	4.29362e-05	0.00099604	0.000671415	LMO4/TGFB2/PDE2A/NOG/SMAD7/SALL4	6
GOBP_AMINO_ACID_ACTIVATION	GOBP_AMINO_ACID_ACTIVATION	5/354	45/40755	4.41484e-05	0.00101616	0.000684978	SARS1/CARS1/WARS1/AARS1/GARS1	5
GOBP_AMINO_ACID_IMPORT_ACROSS_PLASMA_MEMBRANE	GOBP_AMINO_ACID_IMPORT_ACROSS_PLASMA_MEMBRANE	5/354	45/40755	4.41484e-05	0.00101616	0.000684978	SLC6A9/SLC43A1/SLC7A5/SLC1A4/SLC7A11	5
GOBP_REGULATION_OF_WNT_SIGNALING_PATHWAY	GOBP_REGULATION_OF_WNT_SIGNALING_PATHWAY	12/354	337/40755	4.54225e-05	0.00103872	0.000700188	ARNTL/DDIT3/DACT1/GPRC5B/NOG/ALPK2/SPEF1/KLF15/TPBG/ANKRD6/GRB10/SNAI2	12
GOBP_PEPTIDYL_SERINE_MODIFICATION	GOBP_PEPTIDYL_SERINE_MODIFICATION	12/354	338/40755	4.67335e-05	0.0010632	0.000716689	PRKCZ/GADD45A/NGF/PTGS2/DYRK3/DDIT4/ERN1/SMAD7/IL11/IL6/DMD/PRKG2	12
GOBP_EPITHELIAL_CELL_PROLIFERATION	GOBP_EPITHELIAL_CELL_PROLIFERATION	14/354	451/40755	4.81534e-05	0.0010899	0.000734682	TGFB2/DUSP10/BCL11B/NUPR1/ITGB3/NOG/ERN1/FUT1/CEBPB/HMOX1/BMP6/IL6/SNAI2/TEK	14
GOBP_POSITIVE_REGULATION_OF_DEFENSE_RESPONSE	GOBP_POSITIVE_REGULATION_OF_DEFENSE_RESPONSE	11/354	288/40755	5.01912e-05	0.00112307	0.000757047	PTGS2/PDCD4/PDE2A/TRPV4/GPRC5B/NUPR1/NPAS2/CEBPB/TSLP/IL6/SERPINE1	11
GOBP_POSITIVE_REGULATION_OF_TRANSCRIPTION_FROM_RNA_POLYMERASE_II_PROMOTER_IN_RESPONSE_TO_STRESS	GOBP_POSITIVE_REGULATION_OF_TRANSCRIPTION_FROM_RNA_POLYMERASE_II_PROMOTER_IN_RESPONSE_TO_STRESS	4/354	24/40755	5.18329e-05	0.00114962	0.000774944	SESN2/ATF3/DDIT3/CEBPB	4
GOBP_SUBPALLIUM_DEVELOPMENT	GOBP_SUBPALLIUM_DEVELOPMENT	4/354	24/40755	5.18329e-05	0.00114962	0.000774944	BCL11B/ALDH1A3/SLC7A11/INHBA	4
GOBP_REGULATION_OF_SMALL_MOLECULE_METABOLIC_PROCESS	GOBP_REGULATION_OF_SMALL_MOLECULE_METABOLIC_PROCESS	12/354	342/40755	5.23107e-05	0.00115877	0.000781106	SESN2/PTGS2/DDIT4/SORBS1/SLC7A7/NUPR1/C1QTNF1/PID1/TRIB3/SLC7A11/BMP6/SNAI2	12
GOBP_NEGATIVE_REGULATION_OF_WOUND_HEALING	GOBP_NEGATIVE_REGULATION_OF_WOUND_HEALING	6/354	76/40755	5.39502e-05	0.00118436	0.000798356	PLAU/C1QTNF1/SERPINE2/PHLDB2/EDN1/SERPINE1	6
GOBP_REGULATION_OF_EPITHELIAL_CELL_MIGRATION	GOBP_REGULATION_OF_EPITHELIAL_CELL_MIGRATION	11/354	291/40755	5.50849e-05	0.00119382	0.000804736	GADD45A/PTGS2/TGFB2/DUSP10/ITGB3/FUT1/MMP9/HMOX1/EDN1/TEK/KLF4	11
GOBP_NEGATIVE_REGULATION_OF_DEVELOPMENTAL_GROWTH	GOBP_NEGATIVE_REGULATION_OF_DEVELOPMENTAL_GROWTH	7/354	111/40755	5.50891e-05	0.00119382	0.000804736	DUSP10/NOG/GDF15/BCL11A/RTN4R/STC2/JARID2	7
GOBP_CELLULAR_RESPONSE_TO_PEPTIDE_HORMONE_STIMULUS	GOBP_CELLULAR_RESPONSE_TO_PEPTIDE_HORMONE_STIMULUS	11/354	294/40755	6.03828e-05	0.00127919	0.000862281	PRKCZ/SORBS1/PCK2/IGF1R/GDF15/PID1/TRIB3/EDNRA/EDN1/GRB10/ASS1	11
GOBP_REGULATION_OF_CELL_ADHESION_MEDIATED_BY_INTEGRIN	GOBP_REGULATION_OF_CELL_ADHESION_MEDIATED_BY_INTEGRIN	5/354	48/40755	6.05692e-05	0.00127919	0.000862281	TGFB2/PLAU/DPP4/SERPINE1/SNAI2	5
GOBP_MUSCLE_CONTRACTION	GOBP_MUSCLE_CONTRACTION	12/354	349/40755	6.34624e-05	0.00131368	0.00088553	PTGS2/SPX/TRPV4/KCNJ12/CACNA1G/MAP2K6/SMAD7/CNN1/EDNRA/GDNF/EDN1/DMD	12
GOBP_BROWN_FAT_CELL_DIFFERENTIATION	GOBP_BROWN_FAT_CELL_DIFFERENTIATION	5/354	49/40755	6.69746e-05	0.00131368	0.00088553	PTGS2/LAMB3/DUSP10/TRPV4/CEBPB	5
GOBP_POSITIVE_REGULATION_OF_PATHWAY_RESTRICTED_SMAD_PROTEIN_PHOSPHORYLATION	GOBP_POSITIVE_REGULATION_OF_PATHWAY_RESTRICTED_SMAD_PROTEIN_PHOSPHORYLATION	5/354	49/40755	6.69746e-05	0.00131368	0.00088553	TGFB2/INHBE/GDF15/BMP6/INHBA	5
GOBP_RESPONSE_TO_NICOTINE	GOBP_RESPONSE_TO_NICOTINE	5/354	49/40755	6.69746e-05	0.00131368	0.00088553	IGF1R/HMOX1/SLC7A11/EDN1/VCAM1	5
GOBP_GLUCOSE_IMPORT	GOBP_GLUCOSE_IMPORT	6/354	79/40755	6.71143e-05	0.00131368	0.00088553	SESN2/SORBS1/PID1/CLTCL1/KLF15/GRB10	6
GOBP_GLUTAMINE_FAMILY_AMINO_ACID_METABOLIC_PROCESS	GOBP_GLUTAMINE_FAMILY_AMINO_ACID_METABOLIC_PROCESS	6/354	79/40755	6.71143e-05	0.00131368	0.00088553	RIMKLA/PHGDH/SLC7A7/SLC7A11/ASNS/ASS1	6
GOBP_NEGATIVE_REGULATION_OF_CELL_CELL_ADHESION	GOBP_NEGATIVE_REGULATION_OF_CELL_CELL_ADHESION	9/354	199/40755	6.72906e-05	0.00131368	0.00088553	TRPV4/C1QTNF1/SMAD7/SERPINE2/CEBPB/BMP6/KLF4/AKNA/ASS1	9
GOBP_CARBOHYDRATE_HOMEOSTASIS	GOBP_CARBOHYDRATE_HOMEOSTASIS	10/354	247/40755	6.78507e-05	0.00131368	0.00088553	SESN2/TRPV4/PCK2/GPR68/IGF1R/ERN1/GRIK5/KLF7/KLF15/IL6	10
GOBP_NEGATIVE_REGULATION_OF_ION_TRANSPORT	GOBP_NEGATIVE_REGULATION_OF_ION_TRANSPORT	8/354	156/40755	7.11858e-05	0.001333	0.000898554	SLC6A9/PTGS2/SLC43A1/HECW2/SERPINE2/MMP9/PXK/PRKG2	8
GOBP_INNERVATION	GOBP_INNERVATION	4/354	26/40755	7.1932e-05	0.00134171	0.000904424	SERPINE2/EDNRA/EDN1/VCAM1	4
GOBP_PEPTIDE_TRANSPORT	GOBP_PEPTIDE_TRANSPORT	10/354	249/40755	7.25473e-05	0.00134772	0.000908478	ARNTL/TRPV4/PCK2/GPR68/KLF7/TRPM2/SLC7A11/EDN1/IL6/MAFA	10
GOBP_RESPONSE_TO_MONOSACCHARIDE	GOBP_RESPONSE_TO_MONOSACCHARIDE	9/354	201/40755	7.26581e-05	0.00134772	0.000908478	SESN2/PTGS2/PCK2/GPR68/IGF1R/ERN1/GRIK5/KLF7/MAFA	9
GOBP_REGULATION_OF_EXTRINSIC_APOPTOTIC_SIGNALING_PATHWAY_VIA_DEATH_DOMAIN_RECEPTORS	GOBP_REGULATION_OF_EXTRINSIC_APOPTOTIC_SIGNALING_PATHWAY_VIA_DEATH_DOMAIN_RECEPTORS	5/354	50/40755	7.38896e-05	0.0013639	0.000919382	ARHGEF2/ATF3/HMOX1/SKIL/SERPINE1	5
GOBP_RESPONSE_TO_XENOBIOTIC_STIMULUS	GOBP_RESPONSE_TO_XENOBIOTIC_STIMULUS	13/354	411/40755	7.3916e-05	0.0013639	0.000919382	PTGS2/TGFB2/ANKRD1/MAP2K6/GATA6/FOSB/NPAS2/NFATC2/HMOX1/EDN1/GSTA4/INHBA/ASS1	13
GOBP_REGULATION_OF_STRESS_ACTIVATED_PROTEIN_KINASE_SIGNALING_CASCADE	GOBP_REGULATION_OF_STRESS_ACTIVATED_PROTEIN_KINASE_SIGNALING_CASCADE	9/354	203/40755	7.83813e-05	0.0014358	0.000967849	GADD45A/INAVA/TGFB2/DUSP10/PDCD4/TRPV4/DACT1/IGF1R/ANKRD6	9
GOBP_REGULATION_OF_PROTEIN_SECRETION	GOBP_REGULATION_OF_PROTEIN_SECRETION	10/354	252/40755	8.01087e-05	0.00146289	0.000986113	TGFB2/ANKRD1/ARNTL/PCK2/GPR68/KLF7/TRPM2/BMP6/IL6/ACHE	10
GOBP_REGULATION_OF_MORPHOGENESIS_OF_A_BRANCHING_STRUCTURE	GOBP_REGULATION_OF_MORPHOGENESIS_OF_A_BRANCHING_STRUCTURE	5/354	51/40755	8.13414e-05	0.00148082	0.000998195	NTN4/NOG/BCL11A/GDNF/SNAI2	5
GOBP_STRESS_ACTIVATED_PROTEIN_KINASE_SIGNALING_CASCADE	GOBP_STRESS_ACTIVATED_PROTEIN_KINASE_SIGNALING_CASCADE	10/354	253/40755	8.27732e-05	0.00150378	0.00101368	GADD45A/INAVA/TGFB2/DUSP10/PDCD4/TRPV4/DACT1/IGF1R/MAP2K6/ANKRD6	10
GOBP_NEGATIVE_REGULATION_OF_COAGULATION	GOBP_NEGATIVE_REGULATION_OF_COAGULATION	5/354	52/40755	8.93581e-05	0.00160364	0.00108099	PLAU/C1QTNF1/SERPINE2/EDN1/SERPINE1	5
GOBP_SMAD_PROTEIN_SIGNAL_TRANSDUCTION	GOBP_SMAD_PROTEIN_SIGNAL_TRANSDUCTION	6/354	84/40755	9.46422e-05	0.00168818	0.00113798	TGFB2/INHBE/SMAD7/GDF15/BMP6/INHBA	6
GOBP_REGULATION_OF_DNA_TEMPLATED_TRANSCRIPTION_IN_RESPONSE_TO_STRESS	GOBP_REGULATION_OF_DNA_TEMPLATED_TRANSCRIPTION_IN_RESPONSE_TO_STRESS	5/354	53/40755	9.79684e-05	0.001737	0.00117088	SESN2/ATF3/DDIT3/CEBPB/HMOX1	5
GOBP_POSITIVE_REGULATION_OF_HORMONE_SECRETION	GOBP_POSITIVE_REGULATION_OF_HORMONE_SECRETION	7/354	122/40755	0.000100163	0.00177235	0.00119472	PCK2/GPR68/C1QTNF1/TRPM2/BMP6/EDN1/INHBA	7
GOBP_CALCIUM_ION_TRANSPORT	GOBP_CALCIUM_ION_TRANSPORT	13/354	424/40755	0.000100824	0.00177813	0.00119861	PTGS2/BEST1/DDIT3/TRPV4/PKD1L2/CACNA1G/GRIN2D/TRPM2/EDNRA/STC2/EDN1/TRPV6/DMD	13
GOBP_EXTRINSIC_APOPTOTIC_SIGNALING_PATHWAY_VIA_DEATH_DOMAIN_RECEPTORS	GOBP_EXTRINSIC_APOPTOTIC_SIGNALING_PATHWAY_VIA_DEATH_DOMAIN_RECEPTORS	6/354	85/40755	0.000101093	0.00177813	0.00119861	NGF/ARHGEF2/ATF3/HMOX1/SKIL/SERPINE1	6
GOBP_POSITIVE_REGULATION_OF_TRANSCRIPTION_FROM_RNA_POLYMERASE_II_PROMOTER_IN_RESPONSE_TO_ENDOPLASMIC_RETICULUM_STRESS	GOBP_POSITIVE_REGULATION_OF_TRANSCRIPTION_FROM_RNA_POLYMERASE_II_PROMOTER_IN_RESPONSE_TO_ENDOPLASMIC_RETICULUM_STRESS	3/354	11/40755	0.000101815	0.00178549	0.00120357	ATF3/DDIT3/CEBPB	3
GOBP_TISSUE_MIGRATION	GOBP_TISSUE_MIGRATION	12/354	368/40755	0.000104636	0.00183316	0.0012357	GADD45A/PTGS2/TGFB2/DUSP10/ITGB3/FUT1/DPP4/MMP9/HMOX1/EDN1/TEK/KLF4	12
GOBP_CANONICAL_WNT_SIGNALING_PATHWAY	GOBP_CANONICAL_WNT_SIGNALING_PATHWAY	11/354	313/40755	0.000105194	0.00183607	0.00123767	ARNTL/DDIT3/DACT1/GPRC5B/NOG/EDNRA/EDN1/TPBG/ANKRD6/SNAI2/KLF4	11
GOBP_GLAND_MORPHOGENESIS	GOBP_GLAND_MORPHOGENESIS	7/354	123/40755	0.000105426	0.00183607	0.00123767	TGFB2/NTN4/NOG/TGM2/CEBPB/IL6/SNAI2	7
GOBP_REGULATION_OF_CELL_MATRIX_ADHESION	GOBP_REGULATION_OF_CELL_MATRIX_ADHESION	7/354	123/40755	0.000105426	0.00183607	0.00123767	PRKCZ/COL16A1/PLAU/FUT1/PHLDB2/SERPINE1/TEK	7
GOBP_REGULATION_OF_BLOOD_CIRCULATION	GOBP_REGULATION_OF_BLOOD_CIRCULATION	10/354	261/40755	0.000106929	0.00185785	0.00125235	PTGS2/TGFB2/SPX/KCNJ12/CACNA1G/SMAD7/THRB/EDNRA/EDN1/DMD	10
GOBP_RESPONSE_TO_INSULIN	GOBP_RESPONSE_TO_INSULIN	10/354	261/40755	0.000106929	0.00185785	0.00125235	PRKCZ/SESN2/SORBS1/TRPV4/PCK2/IGF1R/PID1/TRIB3/KLF15/GRB10	10
GOBP_AMINO_ACID_IMPORT	GOBP_AMINO_ACID_IMPORT	5/354	54/40755	0.000107202	0.00185785	0.00125235	SLC6A9/SLC43A1/SLC7A5/SLC1A4/SLC7A11	5
GOBP_REGULATION_OF_HEART_CONTRACTION	GOBP_REGULATION_OF_HEART_CONTRACTION	9/354	212/40755	0.00010905	0.00188065	0.00126772	TGFB2/SPX/KCNJ12/CACNA1G/SMAD7/THRB/EDNRA/EDN1/DMD	9
GOBP_CELL_CHEMOTAXIS	GOBP_CELL_CHEMOTAXIS	11/354	315/40755	0.000111243	0.00191474	0.00129069	TGFB2/TRPV4/HOXB9/DPP4/TRPM2/CXCL2/EDN1/TPBG/IL6/SERPINE1/VCAM1	11
GOBP_VASCULAR_PROCESS_IN_CIRCULATORY_SYSTEM	GOBP_VASCULAR_PROCESS_IN_CIRCULATORY_SYSTEM	10/354	263/40755	0.000113823	0.00195534	0.00131806	SLC6A9/PTGS2/PDE2A/TRPV4/SLC7A5/SLC1A4/EDNRA/BMP6/EDN1/TEK	10
GOBP_MUSCLE_CELL_APOPTOTIC_PROCESS	GOBP_MUSCLE_CELL_APOPTOTIC_PROCESS	6/354	87/40755	0.000115041	0.00196862	0.00132702	PDCD4/IGF1R/NUPR1/GATA6/HMOX1/EDN1	6
GOBP_POSITIVE_REGULATION_OF_NEURON_DEATH	GOBP_POSITIVE_REGULATION_OF_NEURON_DEATH	6/354	87/40755	0.000115041	0.00196862	0.00132702	TGFB2/DDIT4/DDIT3/NUPR1/GRIK5/TRPM2	6
GOBP_VASCULAR_ASSOCIATED_SMOOTH_MUSCLE_CELL_PROLIFERATION	GOBP_VASCULAR_ASSOCIATED_SMOOTH_MUSCLE_CELL_PROLIFERATION	6/354	87/40755	0.000115041	0.00196862	0.00132702	PDCD4/ERN1/CNN1/MMP9/HMOX1/EDN1	6
GOBP_REGULATION_OF_NEURON_PROJECTION_DEVELOPMENT	GOBP_REGULATION_OF_NEURON_PROJECTION_DEVELOPMENT	13/354	431/40755	0.000118545	0.0020227	0.00136347	NEGR1/NGF/PLXNA2/TRPV4/IGF1R/BCL11A/HECW2/RTN4R/SKIL/GPC2/NRCAM/VLDLR/KLF4	13
GOBP_CARDIAC_VENTRICLE_DEVELOPMENT	GOBP_CARDIAC_VENTRICLE_DEVELOPMENT	7/354	126/40755	0.000122578	0.00206757	0.00139372	LMO4/TGFB2/PDE2A/NOG/SMAD7/SALL4/EDNRA	7
GOBP_REGULATION_OF_PRODUCTION_OF_MOLECULAR_MEDIATOR_OF_IMMUNE_RESPONSE	GOBP_REGULATION_OF_PRODUCTION_OF_MOLECULAR_MEDIATOR_OF_IMMUNE_RESPONSE	8/354	169/40755	0.000124295	0.00208459	0.00140519	PRKCZ/INAVA/TGFB2/GPRC5B/SLC7A5/SMAD7/HMOX1/IL6	8
GOBP_FOREBRAIN_DEVELOPMENT	GOBP_FOREBRAIN_DEVELOPMENT	12/354	377/40755	0.000131062	0.00217947	0.00146915	BCAN/BCL11B/IGF1R/ALDH1A3/ADGRG1/NOG/FUT1/RTN4R/SLC7A11/INHBA/AKNA/SSTR1	12
GOBP_PEPTIDYL_TYROSINE_MODIFICATION	GOBP_PEPTIDYL_TYROSINE_MODIFICATION	12/354	377/40755	0.000131062	0.00217947	0.00146915	PRKCZ/ARHGEF2/DYRK3/IGF1R/GPRC5B/ITGB3/MAP2K6/IL11/TSLP/BMP6/IL6/TEK	12
GOBP_POSITIVE_REGULATION_OF_BINDING	GOBP_POSITIVE_REGULATION_OF_BINDING	8/354	171/40755	0.000134804	0.00221791	0.00149506	NGF/HIP1R/DACT1/CEBPG/TRIB3/MMP9/LFNG/KLF4	8
GOBP_REGULATION_OF_INTRINSIC_APOPTOTIC_SIGNALING_PATHWAY	GOBP_REGULATION_OF_INTRINSIC_APOPTOTIC_SIGNALING_PATHWAY	8/354	171/40755	0.000134804	0.00221791	0.00149506	ARHGEF2/PTGS2/DDIT3/NUPR1/BBC3/MMP9/SKIL/SNAI2	8
GOBP_CELLULAR_RESPONSE_TO_FOLLICLE_STIMULATING_HORMONE_STIMULUS	GOBP_CELLULAR_RESPONSE_TO_FOLLICLE_STIMULATING_HORMONE_STIMULUS	3/354	12/40755	0.000134879	0.00221791	0.00149506	EDNRA/EDN1/INHBA	3
GOBP_CYSTEINE_METABOLIC_PROCESS	GOBP_CYSTEINE_METABOLIC_PROCESS	3/354	12/40755	0.000134879	0.00221791	0.00149506	CTH/CBS/SLC7A11	3
GOBP_L_SERINE_METABOLIC_PROCESS	GOBP_L_SERINE_METABOLIC_PROCESS	3/354	12/40755	0.000134879	0.00221791	0.00149506	PHGDH/CBS/PSAT1	3
GOBP_NEGATIVE_REGULATION_OF_PATHWAY_RESTRICTED_SMAD_PROTEIN_PHOSPHORYLATION	GOBP_NEGATIVE_REGULATION_OF_PATHWAY_RESTRICTED_SMAD_PROTEIN_PHOSPHORYLATION	3/354	12/40755	0.000134879	0.00221791	0.00149506	NOG/SMAD7/PMEPA1	3
GOBP_POSITIVE_REGULATION_OF_PROTEIN_SECRETION	GOBP_POSITIVE_REGULATION_OF_PROTEIN_SECRETION	7/354	128/40755	0.000135222	0.00222149	0.00149747	TGFB2/ANKRD1/PCK2/GPR68/TRPM2/BMP6/ACHE	7
GOBP_REGULATION_OF_PROTEIN_LOCALIZATION_TO_MEMBRANE	GOBP_REGULATION_OF_PROTEIN_LOCALIZATION_TO_MEMBRANE	8/354	172/40755	0.000140328	0.00229258	0.00154539	PRKCZ/SORBS1/BBC3/PID1/LRRC15/SLC7A11/SQSTM1/GPC2	8
GOBP_RESPONSE_TO_ACID_CHEMICAL	GOBP_RESPONSE_TO_ACID_CHEMICAL	7/354	129/40755	0.000141929	0.00231614	0.00156128	SESN2/COL16A1/IGF1R/BCL11A/CEBPB/EDN1/ASS1	7
GOBP_REGULATION_OF_NERVOUS_SYSTEM_DEVELOPMENT	GOBP_REGULATION_OF_NERVOUS_SYSTEM_DEVELOPMENT	13/354	439/40755	0.000142032	0.00231614	0.00156128	NGF/PLXNA2/DUSP10/ARNTL/MYRF/AMIGO2/NOG/SERPINE2/TGM2/RTN4R/SKIL/TPBG/IL6	13
GOBP_REGULATION_OF_CELL_DEVELOPMENT	GOBP_REGULATION_OF_CELL_DEVELOPMENT	14/354	500/40755	0.000142476	0.0023191	0.00156327	NGF/PLXNA2/DUSP10/ARNTL/GPR68/NOG/SMAD7/BCL11A/SERPINE2/TGM2/RTN4R/FBLN1/SKIL/IL6	14
GOBP_CELLULAR_RESPONSE_TO_INORGANIC_SUBSTANCE	GOBP_CELLULAR_RESPONSE_TO_INORGANIC_SUBSTANCE	9/354	220/40755	0.000144194	0.00234491	0.00158067	PTGS2/KCNH1/MT1X/FOSB/MMP9/TRPM2/HMOX1/BMP6/EDN1	9
GOBP_RESPONSE_TO_BMP	GOBP_RESPONSE_TO_BMP	8/354	173/40755	0.000146036	0.00235313	0.00158621	TGFB2/PDCD4/NOG/GATA6/SMAD7/GDF15/SKIL/BMP6	8
GOBP_CELLULAR_RESPONSE_TO_ABIOTIC_STIMULUS	GOBP_CELLULAR_RESPONSE_TO_ABIOTIC_STIMULUS	11/354	325/40755	0.000146136	0.00235313	0.00158621	GADD45A/ARHGEF2/PTGS2/ANKRD1/PDE2A/TRPV4/GPR68/IGF1R/MMP9/BMP6/SNAI2	11
GOBP_NEGATIVE_REGULATION_OF_PEPTIDYL_SERINE_PHOSPHORYLATION	GOBP_NEGATIVE_REGULATION_OF_PEPTIDYL_SERINE_PHOSPHORYLATION	4/354	31/40755	0.000146297	0.00235313	0.00158621	GADD45A/DDIT4/SMAD7/DMD	4
GOBP_ODONTOGENESIS	GOBP_ODONTOGENESIS	7/354	130/40755	0.000148904	0.00238637	0.00160862	TUFT1/TGFB2/BCL11B/GATA6/EDN1/INHBA/SERPINE1	7
GOBP_HOMOTYPIC_CELL_CELL_ADHESION	GOBP_HOMOTYPIC_CELL_CELL_ADHESION	6/354	92/40755	0.000156655	0.00249252	0.00168017	PEAR1/ITGB3/C1QTNF1/SERPINE2/SLC7A11/IL6	6
GOBP_NEGATIVE_REGULATION_OF_WNT_SIGNALING_PATHWAY	GOBP_NEGATIVE_REGULATION_OF_WNT_SIGNALING_PATHWAY	8/354	175/40755	0.000158028	0.0025076	0.00169033	DDIT3/DACT1/NOG/ALPK2/TPBG/ANKRD6/GRB10/SNAI2	8
GOBP_POSITIVE_REGULATION_OF_EPITHELIAL_CELL_MIGRATION	GOBP_POSITIVE_REGULATION_OF_EPITHELIAL_CELL_MIGRATION	8/354	175/40755	0.000158028	0.0025076	0.00169033	PTGS2/TGFB2/ITGB3/FUT1/MMP9/HMOX1/EDN1/TEK	8
GOBP_POSITIVE_REGULATION_OF_PROTEIN_LOCALIZATION	GOBP_POSITIVE_REGULATION_OF_PROTEIN_LOCALIZATION	13/354	445/40755	0.000162181	0.00256888	0.00173164	PRKCZ/SESN2/PTGS2/TGFB2/ANKRD1/SORBS1/PCK2/GPR68/BBC3/TRPM2/SQSTM1/BMP6/ACHE	13
GOBP_ENDOCRINE_SYSTEM_DEVELOPMENT	GOBP_ENDOCRINE_SYSTEM_DEVELOPMENT	7/354	132/40755	0.000163685	0.00258745	0.00174416	ARNTL/NOG/GATA6/EDNRA/BMP6/EDN1/IL6	7
GOBP_SODIUM_ION_TRANSMEMBRANE_TRANSPORT	GOBP_SODIUM_ION_TRANSMEMBRANE_TRANSPORT	8/354	177/40755	0.000170819	0.0026793	0.00180607	SLC6A9/FGF11/CACNA1G/HECW2/TRPM2/KLHL24/SLC28A3/DMD	8
GOBP_HEMOGLOBIN_BIOSYNTHETIC_PROCESS	GOBP_HEMOGLOBIN_BIOSYNTHETIC_PROCESS	3/354	13/40755	0.000174214	0.00271808	0.00183221	SLC6A9/INHBA/KLF4	3
GOBP_RESPONSE_TO_LAMINAR_FLUID_SHEAR_STRESS	GOBP_RESPONSE_TO_LAMINAR_FLUID_SHEAR_STRESS	3/354	13/40755	0.000174214	0.00271808	0.00183221	SMAD7/KLF4/ASS1	3
GOBP_CARDIAC_MUSCLE_TISSUE_MORPHOGENESIS	GOBP_CARDIAC_MUSCLE_TISSUE_MORPHOGENESIS	5/354	60/40755	0.000177421	0.0027608	0.00186101	TGFB2/ANKRD1/NOG/SMAD7/EDNRA	5
GOBP_REGULATION_OF_GLUCOSE_IMPORT	GOBP_REGULATION_OF_GLUCOSE_IMPORT	5/354	60/40755	0.000177421	0.0027608	0.00186101	SORBS1/PID1/CLTCL1/KLF15/GRB10	5
GOBP_POSITIVE_REGULATION_OF_APOPTOTIC_SIGNALING_PATHWAY	GOBP_POSITIVE_REGULATION_OF_APOPTOTIC_SIGNALING_PATHWAY	7/354	134/40755	0.000179632	0.00279029	0.00188089	G0S2/ATF3/DDIT3/NUPR1/BBC3/SKIL/INHBA	7
GOBP_MUSCLE_ORGAN_DEVELOPMENT	GOBP_MUSCLE_ORGAN_DEVELOPMENT	11/354	333/40755	0.000180378	0.00279696	0.00188539	ATF3/TGFB2/ANKRD1/ARNTL/NUPR1/NOG/SMAD7/EDNRA/ASS1/DMD/MSC	11
GOBP_DEVELOPMENTAL_CELL_GROWTH	GOBP_DEVELOPMENTAL_CELL_GROWTH	9/354	227/40755	0.000182265	0.00282127	0.00190177	PRKCZ/NGF/PAK6/SMAD7/BCL11A/RTN4R/EDNRA/EDN1/NRCAM	9
GOBP_INTERLEUKIN_4_PRODUCTION	GOBP_INTERLEUKIN_4_PRODUCTION	4/354	33/40755	0.000187672	0.00288477	0.00194458	PRKCZ/DDIT3/SLC7A5/CEBPB	4
GOBP_EPIDERMIS_DEVELOPMENT	GOBP_EPIDERMIS_DEVELOPMENT	11/354	335/40755	0.000189929	0.00290682	0.00195944	FLG/LAMB3/TGFB2/POU2F3/BCL11B/KRT34/GATA6/KLF7/COL7A1/INHBA/KLF4	11
GOBP_REGULATION_OF_CATION_CHANNEL_ACTIVITY	GOBP_REGULATION_OF_CATION_CHANNEL_ACTIVITY	8/354	180/40755	0.000191593	0.00292681	0.00197291	SLC6A9/FGF11/MMP9/KCNG1/KLHL24/EDNRA/EDN1/DMD	8
GOBP_SEX_DIFFERENTIATION	GOBP_SEX_DIFFERENTIATION	10/354	281/40755	0.000194634	0.00296343	0.0019976	TGFB2/NUPR1/ADGRG1/GATA6/ASB1/CEBPB/BMP6/LFNG/INHBA/PCYT1B	10
GOBP_DICARBOXYLIC_ACID_METABOLIC_PROCESS	GOBP_DICARBOXYLIC_ACID_METABOLIC_PROCESS	6/354	96/40755	0.000197839	0.00299932	0.00202179	ALDH1L2/PCK2/GPT2/MTHFD2/SLC7A11/ASS1	6
GOBP_NEGATIVE_REGULATION_OF_LOCOMOTION	GOBP_NEGATIVE_REGULATION_OF_LOCOMOTION	12/354	396/40755	0.000206106	0.0031193	0.00210267	GADD45A/DUSP10/ADGRG1/NOG/SMAD7/DPP4/HMOX1/FBLN1/PHLDB2/IGFBP3/SERPINE1/KLF4	12
GOBP_NEGATIVE_REGULATION_OF_EXTRINSIC_APOPTOTIC_SIGNALING_PATHWAY	GOBP_NEGATIVE_REGULATION_OF_EXTRINSIC_APOPTOTIC_SIGNALING_PATHWAY	6/354	97/40755	0.00020936	0.00315772	0.00212857	ARHGEF2/UNC5B/HMOX1/GDNF/SERPINE1/SNAI2	6
GOBP_RESPONSE_TO_FLUID_SHEAR_STRESS	GOBP_RESPONSE_TO_FLUID_SHEAR_STRESS	4/354	34/40755	0.000211245	0.00318074	0.00214408	PTGS2/SMAD7/KLF4/ASS1	4
GOBP_NEURON_REMODELING	GOBP_NEURON_REMODELING	3/354	14/40755	0.000220301	0.00329742	0.00222274	NTN4/BCL11A/EDNRA	3
GOBP_REGULATION_OF_RESPONSE_TO_OSMOTIC_STRESS	GOBP_REGULATION_OF_RESPONSE_TO_OSMOTIC_STRESS	3/354	14/40755	0.000220301	0.00329742	0.00222274	ARHGEF2/PTGS2/TRPV4	3
GOBP_CHEMOKINE_PRODUCTION	GOBP_CHEMOKINE_PRODUCTION	6/354	98/40755	0.000221402	0.00330831	0.00223008	TRPV4/HMOX1/TSLP/IL6/SNAI2/KLF4	6
GOBP_DEVELOPMENTAL_GROWTH_INVOLVED_IN_MORPHOGENESIS	GOBP_DEVELOPMENTAL_GROWTH_INVOLVED_IN_MORPHOGENESIS	9/354	234/40755	0.000228358	0.00339788	0.00229046	PRKCZ/NGF/KIF26B/PAK6/BCL11A/RTN4R/EDNRA/EDN1/NRCAM	9
GOBP_NEURON_PROJECTION_GUIDANCE	GOBP_NEURON_PROJECTION_GUIDANCE	9/354	235/40755	0.00023567	0.00348613	0.00234995	PLXNA2/UNC5B/BCL11B/NOG/KLF7/EDNRA/GDNF/EDN1/NRCAM	9
GOBP_REGULATION_OF_JNK_CASCADE	GOBP_REGULATION_OF_JNK_CASCADE	7/354	141/40755	0.000245617	0.00360313	0.00242882	GADD45A/DUSP10/PDCD4/TRPV4/DACT1/IGF1R/ANKRD6	7
GOBP_AMINO_ACID_TRANSMEMBRANE_TRANSPORT	GOBP_AMINO_ACID_TRANSMEMBRANE_TRANSPORT	6/354	100/40755	0.000247121	0.00362219	0.00244166	SLC6A9/SLC43A1/SLC7A7/SLC7A5/SLC1A4/SLC7A11	6
GOBP_AMIDE_TRANSPORT	GOBP_AMIDE_TRANSPORT	10/354	290/40755	0.000250423	0.00365543	0.00246407	ARNTL/TRPV4/PCK2/GPR68/KLF7/TRPM2/SLC7A11/EDN1/IL6/MAFA	10
GOBP_SALIVARY_GLAND_DEVELOPMENT	GOBP_SALIVARY_GLAND_DEVELOPMENT	4/354	36/40755	0.000264672	0.00380994	0.00256822	TGFB2/NTN4/TGM2/SNAI2	4
GOBP_BASEMENT_MEMBRANE_ASSEMBLY	GOBP_BASEMENT_MEMBRANE_ASSEMBLY	3/354	15/40755	0.000273605	0.00391304	0.00263772	LAMB3/NTN4/PHLDB2	3
GOBP_REGULATION_OF_EPITHELIAL_TO_MESENCHYMAL_TRANSITION	GOBP_REGULATION_OF_EPITHELIAL_TO_MESENCHYMAL_TRANSITION	6/354	102/40755	0.000275133	0.00392009	0.00264247	TGFB2/VASN/NOG/SMAD7/PHLDB2/IL6	6
GOBP_RESPONSE_TO_KETONE	GOBP_RESPONSE_TO_KETONE	8/354	190/40755	0.000276359	0.00393017	0.00264927	TGFB2/DDIT4/PCK2/IGF1R/FOSB/EDN1/FBXO32/ASS1	8
GOBP_PHOSPHATIDYLINOSITOL_3_KINASE_SIGNALING	GOBP_PHOSPHATIDYLINOSITOL_3_KINASE_SIGNALING	7/354	144/40755	0.000279288	0.00396544	0.00267304	PEAR1/TGFB2/UNC5B/IGF1R/SERPINE2/EDN1/TEK	7
GOBP_REGIONALIZATION	GOBP_REGIONALIZATION	11/354	351/40755	0.000282972	0.00401452	0.00270613	PLXNA2/HOXC5/DDIT3/ADGRG1/HOXB5/HOXB9/NOG/HOXD4/GDNF/EDN1/LFNG	11
GOBP_CARDIAC_EPITHELIAL_TO_MESENCHYMAL_TRANSITION	GOBP_CARDIAC_EPITHELIAL_TO_MESENCHYMAL_TRANSITION	4/354	37/40755	0.000294732	0.004158	0.00280285	TGFB2/PDCD4/NOG/SNAI2	4
GOBP_REGULATION_OF_NEURON_DIFFERENTIATION	GOBP_REGULATION_OF_NEURON_DIFFERENTIATION	8/354	192/40755	0.000296525	0.00416903	0.00281028	NGF/ARHGEF2/BCL11B/GPRC5B/BCL11A/BMP6/NRCAM/ZHX2	8
GOBP_REGULATION_OF_VASCULATURE_DEVELOPMENT	GOBP_REGULATION_OF_VASCULATURE_DEVELOPMENT	11/354	353/40755	0.000296929	0.00416903	0.00281028	GADD45A/SARS1/TGFB2/WARS1/GATA6/FUT1/HMOX1/IL6/SERPINE1/TEK/KLF4	11
GOBP_UROGENITAL_SYSTEM_DEVELOPMENT	GOBP_UROGENITAL_SYSTEM_DEVELOPMENT	11/354	353/40755	0.000296929	0.00416903	0.00281028	TGFB2/KIF26B/NOG/SMAD7/MMP9/KLF15/EDNRA/GDNF/BMP6/TEK/ASS1	11
GOBP_CARTILAGE_DEVELOPMENT	GOBP_CARTILAGE_DEVELOPMENT	8/354	194/40755	0.000317877	0.00441754	0.0029778	TRPV4/NOG/SMAD7/MATN3/TGFBI/BMP6/EDN1/SNAI2	8
GOBP_CELLULAR_RESPONSE_TO_CARBOHYDRATE_STIMULUS	GOBP_CELLULAR_RESPONSE_TO_CARBOHYDRATE_STIMULUS	7/354	148/40755	0.00032985	0.00451647	0.00304448	PCK2/GPR68/IGF1R/ERN1/MAP2K6/GRIK5/KLF7	7
GOBP_REGULATION_OF_WNT_SIGNALING_PATHWAY_PLANAR_CELL_POLARITY_PATHWAY	GOBP_REGULATION_OF_WNT_SIGNALING_PATHWAY_PLANAR_CELL_POLARITY_PATHWAY	3/354	16/40755	0.00033458	0.00456004	0.00307385	DACT1/SPEF1/ANKRD6	3
GOBP_SEMAPHORIN_PLEXIN_SIGNALING_PATHWAY_INVOLVED_IN_NEURON_PROJECTION_GUIDANCE	GOBP_SEMAPHORIN_PLEXIN_SIGNALING_PATHWAY_INVOLVED_IN_NEURON_PROJECTION_GUIDANCE	3/354	16/40755	0.00033458	0.00456004	0.00307385	PLXNA2/EDNRA/EDN1	3
GOBP_ARTERY_DEVELOPMENT	GOBP_ARTERY_DEVELOPMENT	6/354	106/40755	0.000338603	0.00459774	0.00309926	TGFB2/PDE2A/NOG/SMAD7/EDNRA/EDN1	6
GOBP_RESPONSE_TO_TOXIC_SUBSTANCE	GOBP_RESPONSE_TO_TOXIC_SUBSTANCE	9/354	247/40755	0.000339654	0.00459774	0.00309926	SESN2/PTGS2/DHRS2/FBLN5/NUPR1/MT1X/GATA6/SLC7A11/ASS1	9
GOBP_L_AMINO_ACID_TRANSPORT	GOBP_L_AMINO_ACID_TRANSPORT	5/354	69/40755	0.000342551	0.0046153	0.0031111	SLC43A1/SLC7A7/SLC7A5/SLC1A4/SLC7A11	5
GOBP_POSITIVE_REGULATION_OF_CYTOKINE_PRODUCTION_INVOLVED_IN_IMMUNE_RESPONSE	GOBP_POSITIVE_REGULATION_OF_CYTOKINE_PRODUCTION_INVOLVED_IN_IMMUNE_RESPONSE	5/354	69/40755	0.000342551	0.0046153	0.0031111	PRKCZ/INAVA/GPRC5B/SLC7A5/IL6	5
GOBP_OSSIFICATION	GOBP_OSSIFICATION	12/354	419/40755	0.000343365	0.00462275	0.00311612	TUFT1/PTGS2/TGFB2/NOG/MAP2K6/SMAD7/MMP9/CEBPB/BMP6/IL6/ACHE/SNAI2	12
GOBP_REGULATION_OF_ION_TRANSMEMBRANE_TRANSPORT	GOBP_REGULATION_OF_ION_TRANSMEMBRANE_TRANSPORT	13/354	483/40755	0.00035614	0.00471682	0.00317953	SLC6A9/KCNH1/SLC43A1/FGF11/KCNJ12/CACNA1G/HECW2/MMP9/KCNG1/KLHL24/EDNRA/EDN1/DMD	13
GOBP_HINDBRAIN_DEVELOPMENT	GOBP_HINDBRAIN_DEVELOPMENT	7/354	150/40755	0.000357746	0.00471682	0.00317953	PLXNA2/CEND1/IGF1R/AARS1/NOG/SERPINE2/SSTR1	7
GOBP_RESPONSE_TO_NUTRIENT	GOBP_RESPONSE_TO_NUTRIENT	7/354	150/40755	0.000357746	0.00471682	0.00317953	PTGS2/IGF1R/HMOX1/STC2/SNAI2/ASS1/VCAM1	7
GOBP_CELL_JUNCTION_ASSEMBLY	GOBP_CELL_JUNCTION_ASSEMBLY	12/354	421/40755	0.0003583	0.00471682	0.00317953	COL16A1/NEGR1/SORBS1/AMIGO2/TRPV4/SMAD7/PHLDB2/TPBG/ACHE/NRCAM/SNAI2/TEK	12
GOBP_TELENCEPHALON_DEVELOPMENT	GOBP_TELENCEPHALON_DEVELOPMENT	9/354	249/40755	0.000360199	0.00471682	0.00317953	BCAN/BCL11B/IGF1R/ALDH1A3/ADGRG1/FUT1/RTN4R/SLC7A11/INHBA	9
GOBP_REGULATION_OF_MUSCLE_SYSTEM_PROCESS	GOBP_REGULATION_OF_MUSCLE_SYSTEM_PROCESS	9/354	250/40755	0.00037085	0.00471682	0.00317953	PTGS2/SPX/TRPV4/SMAD7/CNN1/EDN1/JARID2/FBXO32/DMD	9
GOBP_MORPHOGENESIS_OF_A_BRANCHING_STRUCTURE	GOBP_MORPHOGENESIS_OF_A_BRANCHING_STRUCTURE	8/354	199/40755	0.000376791	0.00471682	0.00317953	NTN4/NOG/BCL11A/TGM2/EDNRA/GDNF/EDN1/SNAI2	8
GOBP_OVULATION_CYCLE	GOBP_OVULATION_CYCLE	5/354	71/40755	0.000391275	0.00472766	0.00318684	TGFB2/IGF1R/MAP2K6/TRPM2/INHBA	5
GOBP_REGULATION_OF_COAGULATION	GOBP_REGULATION_OF_COAGULATION	5/354	71/40755	0.000391275	0.00472766	0.00318684	PLAU/C1QTNF1/SERPINE2/EDN1/SERPINE1	5
GOBP_NEGATIVE_REGULATION_OF_CYTOKINE_PRODUCTION	GOBP_NEGATIVE_REGULATION_OF_CYTOKINE_PRODUCTION	11/354	365/40755	0.000393432	0.00474723	0.00320003	SARS1/TGFB2/PDCD4/DDIT3/GATA6/SMAD7/ASB1/HMOX1/IL6/INHBA/KLF4	11
GOBP_NEGATIVE_REGULATION_OF_EPITHELIAL_TO_MESENCHYMAL_TRANSITION	GOBP_NEGATIVE_REGULATION_OF_EPITHELIAL_TO_MESENCHYMAL_TRANSITION	4/354	40/40755	0.000399565	0.00481466	0.00324549	TGFB2/VASN/NOG/SMAD7	4
GOBP_POSITIVE_REGULATION_OF_ESTABLISHMENT_OF_PROTEIN_LOCALIZATION	GOBP_POSITIVE_REGULATION_OF_ESTABLISHMENT_OF_PROTEIN_LOCALIZATION	10/354	308/40755	0.000402666	0.0048377	0.00326102	PRKCZ/PTGS2/TGFB2/ANKRD1/PCK2/GPR68/BBC3/TRPM2/BMP6/ACHE	10
GOBP_HEMOGLOBIN_METABOLIC_PROCESS	GOBP_HEMOGLOBIN_METABOLIC_PROCESS	3/354	17/40755	0.000403666	0.0048377	0.00326102	SLC6A9/INHBA/KLF4	3
GOBP_POSITIVE_REGULATION_OF_VASCULAR_PERMEABILITY	GOBP_POSITIVE_REGULATION_OF_VASCULAR_PERMEABILITY	3/354	17/40755	0.000403666	0.0048377	0.00326102	PDE2A/TRPV4/BMP6	3
GOBP_REGULATION_OF_BINDING	GOBP_REGULATION_OF_BINDING	11/354	367/40755	0.000411828	0.00492549	0.0033202	NGF/DDIT3/HIP1R/DACT1/NOG/CEBPG/TRIB3/MMP9/HMOX1/LFNG/KLF4	11
GOBP_DNA_DAMAGE_RESPONSE_SIGNAL_TRANSDUCTION_BY_P53_CLASS_MEDIATOR	GOBP_DNA_DAMAGE_RESPONSE_SIGNAL_TRANSDUCTION_BY_P53_CLASS_MEDIATOR	5/354	72/40755	0.000417512	0.00496659	0.0033479	SESN2/DYRK3/ANKRD1/E2F7/SNAI2	5
GOBP_NEURAL_TUBE_DEVELOPMENT	GOBP_NEURAL_TUBE_DEVELOPMENT	7/354	154/40755	0.0004192	0.00498332	0.00335918	LMO4/PHGDH/PLXNA2/TGFB2/DACT1/NOG/SALL4	7
GOBP_NEGATIVE_REGULATION_OF_RESPONSE_TO_EXTERNAL_STIMULUS	GOBP_NEGATIVE_REGULATION_OF_RESPONSE_TO_EXTERNAL_STIMULUS	12/354	429/40755	0.000423661	0.00501948	0.00338355	DUSP10/PLAU/SPX/C1QTNF1/DPP4/SERPINE2/RTN4R/PHLDB2/EDN1/SERPINE1/TEK/KLF4	12
GOBP_CELLULAR_RESPONSE_TO_STEROID_HORMONE_STIMULUS	GOBP_CELLULAR_RESPONSE_TO_STEROID_HORMONE_STIMULUS	8/354	203/40755	0.000430067	0.00508515	0.00342782	DDIT4/ARNTL/PCK2/IGF1R/PMEPA1/EDN1/FBXO32/ASS1	8
GOBP_NEGATIVE_REGULATION_OF_HYDROLASE_ACTIVITY	GOBP_NEGATIVE_REGULATION_OF_HYDROLASE_ACTIVITY	11/354	369/40755	0.00043094	0.00509206	0.00343248	PRKCZ/NGF/PTGS2/TGFB2/ANXA8/SERPINE2/MMP9/COL7A1/SERPINE1/KLF4/RENBP	11
GOBP_CELLULAR_GLUCOSE_HOMEOSTASIS	GOBP_CELLULAR_GLUCOSE_HOMEOSTASIS	7/354	155/40755	0.000435809	0.00513929	0.00346432	PCK2/GPR68/IGF1R/ERN1/GRIK5/KLF7/KLF15	7
GOBP_POSITIVE_REGULATION_OF_INTERLEUKIN_10_PRODUCTION	GOBP_POSITIVE_REGULATION_OF_INTERLEUKIN_10_PRODUCTION	4/354	41/40755	0.000439749	0.00516185	0.00347952	PRKCZ/INAVA/TSLP/IL6	4
GOBP_CELLULAR_RESPONSE_TO_BIOTIC_STIMULUS	GOBP_CELLULAR_RESPONSE_TO_BIOTIC_STIMULUS	9/354	256/40755	0.00044035	0.00516185	0.00347952	ANKRD1/PDCD4/DDIT3/CEBPB/CXCL2/BMP6/IL6/SERPINE1/ASS1	9
GOBP_RESPONSE_TO_REACTIVE_OXYGEN_SPECIES	GOBP_RESPONSE_TO_REACTIVE_OXYGEN_SPECIES	8/354	204/40755	0.0004443	0.00519437	0.00350144	SESN2/FBLN5/ERN1/MMP9/TRPM2/HMOX1/EDN1/IL6	8
GOBP_TRANSFORMING_GROWTH_FACTOR_BETA_RECEPTOR_SIGNALING_PATHWAY	GOBP_TRANSFORMING_GROWTH_FACTOR_BETA_RECEPTOR_SIGNALING_PATHWAY	8/354	204/40755	0.0004443	0.00519437	0.00350144	FMOD/TGFB2/LTBP2/VASN/SMAD7/GDF15/PMEPA1/SKIL	8
GOBP_SMOOTH_MUSCLE_CELL_DIFFERENTIATION	GOBP_SMOOTH_MUSCLE_CELL_DIFFERENTIATION	5/354	73/40755	0.000445054	0.00519632	0.00350276	CTH/PDCD4/GATA6/NFATC2/EDNRA	5
GOBP_CARDIOCYTE_DIFFERENTIATION	GOBP_CARDIOCYTE_DIFFERENTIATION	7/354	156/40755	0.000452939	0.00527444	0.00355542	TGFB2/PDCD4/GATA6/ALPK2/EDNRA/EDN1/VCAM1	7
GOBP_SMOOTH_MUSCLE_CONTRACTION	GOBP_SMOOTH_MUSCLE_CONTRACTION	6/354	112/40755	0.000454685	0.00528781	0.00356443	PTGS2/SPX/CNN1/EDNRA/GDNF/EDN1	6
GOBP_AGING	GOBP_AGING	10/354	313/40755	0.000456523	0.0053022	0.00357413	PTGS2/PDCD4/ARNTL/IGF1R/MAP2K6/EDNRA/EDN1/SERPINE1/ASS1/VCAM1	10
GOBP_CALCIUM_ION_TRANSMEMBRANE_TRANSPORT	GOBP_CALCIUM_ION_TRANSMEMBRANE_TRANSPORT	10/354	313/40755	0.000456523	0.0053022	0.00357413	DDIT3/TRPV4/PKD1L2/CACNA1G/GRIN2D/TRPM2/EDNRA/EDN1/TRPV6/DMD	10
GOBP_ACUTE_INFLAMMATORY_RESPONSE	GOBP_ACUTE_INFLAMMATORY_RESPONSE	6/354	113/40755	0.000476721	0.00546852	0.00368624	PTGS2/NUPR1/CEBPB/IL6/ASS1/VCAM1	6
GOBP_NEGATIVE_REGULATION_OF_PEPTIDASE_ACTIVITY	GOBP_NEGATIVE_REGULATION_OF_PEPTIDASE_ACTIVITY	9/354	260/40755	0.000492378	0.00559728	0.00377304	NGF/PTGS2/ANXA8/SERPINE2/MMP9/COL7A1/SERPINE1/KLF4/RENBP	9
GOBP_ENDOPLASMIC_RETICULUM_UNFOLDED_PROTEIN_RESPONSE	GOBP_ENDOPLASMIC_RETICULUM_UNFOLDED_PROTEIN_RESPONSE	5/354	75/40755	0.000504221	0.0057172	0.00385388	CTH/ATF3/DDIT3/ERN1/STC2	5
GOBP_CONNECTIVE_TISSUE_DEVELOPMENT	GOBP_CONNECTIVE_TISSUE_DEVELOPMENT	9/354	261/40755	0.000506144	0.00573165	0.00386362	TRPV4/NOG/SMAD7/MATN3/KLF7/TGFBI/BMP6/EDN1/SNAI2	9
GOBP_CELLULAR_RESPONSE_TO_STARVATION	GOBP_CELLULAR_RESPONSE_TO_STARVATION	7/354	160/40755	0.000526908	0.00594015	0.00400416	SESN2/ELAPOR1/ATF3/GABARAPL1/JMY/UPP1/ASNS	7
GOBP_POSITIVE_REGULATION_OF_NITRIC_OXIDE_METABOLIC_PROCESS	GOBP_POSITIVE_REGULATION_OF_NITRIC_OXIDE_METABOLIC_PROCESS	4/354	43/40755	0.000528626	0.00595192	0.0040121	PTGS2/EDN1/KLF4/ASS1	4
GOBP_SEMAPHORIN_PLEXIN_SIGNALING_PATHWAY	GOBP_SEMAPHORIN_PLEXIN_SIGNALING_PATHWAY	4/354	43/40755	0.000528626	0.00595192	0.0040121	PLXNA2/EDNRA/GDNF/EDN1	4
GOBP_REGULATION_OF_EXTRINSIC_APOPTOTIC_SIGNALING_PATHWAY_IN_ABSENCE_OF_LIGAND	GOBP_REGULATION_OF_EXTRINSIC_APOPTOTIC_SIGNALING_PATHWAY_IN_ABSENCE_OF_LIGAND	4/354	44/40755	0.000577536	0.00643702	0.00433909	UNC5B/GDNF/INHBA/SNAI2	4
GOBP_MUSCLE_ADAPTATION	GOBP_MUSCLE_ADAPTATION	6/354	118/40755	0.000599664	0.00664593	0.00447992	GATA6/HMOX1/KLF15/EDN1/JARID2/FBXO32	6
GOBP_ANTERIOR_POSTERIOR_PATTERN_SPECIFICATION	GOBP_ANTERIOR_POSTERIOR_PATTERN_SPECIFICATION	8/354	214/40755	0.000608792	0.00673021	0.00453673	PLXNA2/HOXC5/DDIT3/HOXB5/HOXB9/NOG/HOXD4/LFNG	8
GOBP_MALE_SEX_DIFFERENTIATION	GOBP_MALE_SEX_DIFFERENTIATION	7/354	164/40755	0.000610185	0.00673299	0.0045386	TGFB2/NUPR1/ADGRG1/GATA6/ASB1/BMP6/INHBA	7
GOBP_LEUKOCYTE_MIGRATION	GOBP_LEUKOCYTE_MIGRATION	11/354	385/40755	0.000612339	0.00674412	0.00454611	TGFB2/TRPV4/DPP4/MMP9/TRPM2/HMOX1/CXCL2/EDN1/IL6/SERPINE1/VCAM1	11
GOBP_NEUROINFLAMMATORY_RESPONSE	GOBP_NEUROINFLAMMATORY_RESPONSE	4/354	45/40755	0.000629574	0.00689955	0.00465088	PTGS2/NUPR1/MMP9/IL6	4
GOBP_NEURON_MATURATION	GOBP_NEURON_MATURATION	4/354	45/40755	0.000629574	0.00689955	0.00465088	NTN4/BCL11A/EDNRA/NRCAM	4
GOBP_POSITIVE_REGULATION_OF_MUSCLE_CONTRACTION	GOBP_POSITIVE_REGULATION_OF_MUSCLE_CONTRACTION	4/354	45/40755	0.000629574	0.00689955	0.00465088	PTGS2/SPX/TRPV4/EDN1	4
GOBP_ARTERY_MORPHOGENESIS	GOBP_ARTERY_MORPHOGENESIS	5/354	79/40755	0.000640079	0.00700599	0.00472263	TGFB2/NOG/SMAD7/EDNRA/EDN1	5
GOBP_PROTEIN_KINASE_B_SIGNALING	GOBP_PROTEIN_KINASE_B_SIGNALING	8/354	216/40755	0.000646942	0.00706362	0.00476147	SESN2/PEAR1/DDIT3/IGF1R/C1QTNF1/GDF15/TPBG/TEK	8
GOBP_SENSORY_SYSTEM_DEVELOPMENT	GOBP_SENSORY_SYSTEM_DEVELOPMENT	11/354	388/40755	0.00065259	0.00712088	0.00480007	TGFB2/BCL11B/ALDH1A3/THRB/SKIL/SLC7A11/BMP6/INHBA/ACHE/ZHX2/KLF4	11
GOBP_POSITIVE_REGULATION_OF_TRANSMEMBRANE_RECEPTOR_PROTEIN_SERINE_THREONINE_KINASE_SIGNALING_PATHWAY	GOBP_POSITIVE_REGULATION_OF_TRANSMEMBRANE_RECEPTOR_PROTEIN_SERINE_THREONINE_KINASE_SIGNALING_PATHWAY	6/354	120/40755	0.000655203	0.00713576	0.0048101	TGFB2/INHBE/GATA6/GDF15/BMP6/INHBA	6
GOBP_SKELETAL_MUSCLE_ORGAN_DEVELOPMENT	GOBP_SKELETAL_MUSCLE_ORGAN_DEVELOPMENT	7/354	166/40755	0.000655568	0.00713576	0.0048101	ATF3/ANKRD1/ARNTL/NUPR1/ASS1/DMD/MSC	7
GOBP_REGULATION_OF_DNA_BINDING_TRANSCRIPTION_FACTOR_ACTIVITY	GOBP_REGULATION_OF_DNA_BINDING_TRANSCRIPTION_FACTOR_ACTIVITY	12/354	451/40755	0.00065737	0.00715098	0.00482036	PRKCZ/CTH/ARHGEF2/DDIT3/NUPR1/SMAD7/CEBPG/HMOX1/JMY/EDN1/IL6/KLF4	12
GOBP_EPITHELIAL_TO_MESENCHYMAL_TRANSITION_INVOLVED_IN_ENDOCARDIAL_CUSHION_FORMATION	GOBP_EPITHELIAL_TO_MESENCHYMAL_TRANSITION_INVOLVED_IN_ENDOCARDIAL_CUSHION_FORMATION	3/354	20/40755	0.000663785	0.00718538	0.00484355	TGFB2/NOG/SNAI2	3
GOBP_MIDDLE_EAR_MORPHOGENESIS	GOBP_MIDDLE_EAR_MORPHOGENESIS	3/354	20/40755	0.000663785	0.00718538	0.00484355	NOG/EDNRA/EDN1	3
GOBP_MUSCLE_CELL_DIFFERENTIATION	GOBP_MUSCLE_CELL_DIFFERENTIATION	11/354	389/40755	0.000666486	0.00720841	0.00485907	CTH/KCNH1/ANKRD1/PDCD4/GATA6/ALPK2/GDF15/NFATC2/EDNRA/EDN1/DMD	11
GOBP_CAMERA_TYPE_EYE_DEVELOPMENT	GOBP_CAMERA_TYPE_EYE_DEVELOPMENT	10/354	329/40755	0.000670602	0.00724144	0.00488134	TGFB2/BCL11B/ALDH1A3/THRB/SKIL/SLC7A11/INHBA/ACHE/ZHX2/KLF4	10
GOBP_RESPONSE_TO_OSMOTIC_STRESS	GOBP_RESPONSE_TO_OSMOTIC_STRESS	5/354	80/40755	0.000677949	0.00729339	0.00491636	ARHGEF2/PAPPA2/PTGS2/TRPV4/TSC22D3	5
GOBP_REGULATION_OF_DNA_BINDING	GOBP_REGULATION_OF_DNA_BINDING	6/354	121/40755	0.000684425	0.00731044	0.00492785	NGF/DDIT3/CEBPG/MMP9/HMOX1/KLF4	6
GOBP_ENDOCRINE_PANCREAS_DEVELOPMENT	GOBP_ENDOCRINE_PANCREAS_DEVELOPMENT	4/354	46/40755	0.000684849	0.00731044	0.00492785	ARNTL/GATA6/BMP6/IL6	4
GOBP_EXTRACELLULAR_MATRIX_ASSEMBLY	GOBP_EXTRACELLULAR_MATRIX_ASSEMBLY	4/354	46/40755	0.000684849	0.00731044	0.00492785	LAMB3/NTN4/FBLN5/PHLDB2	4
GOBP_MEMORY	GOBP_MEMORY	6/354	122/40755	0.000714646	0.00757816	0.00510832	PRKCZ/NGF/PTGS2/PAK6/CEBPB/VLDLR	6
GOBP_POSITIVE_REGULATION_OF_CELL_SUBSTRATE_ADHESION	GOBP_POSITIVE_REGULATION_OF_CELL_SUBSTRATE_ADHESION	6/354	122/40755	0.000714646	0.00757816	0.00510832	PRKCZ/COL16A1/FUT1/FBLN2/TEK/ECM2	6
GOBP_MUSCLE_ORGAN_MORPHOGENESIS	GOBP_MUSCLE_ORGAN_MORPHOGENESIS	5/354	81/40755	0.00071747	0.00758083	0.00511012	TGFB2/ANKRD1/NOG/SMAD7/EDNRA	5
GOBP_NERVE_DEVELOPMENT	GOBP_NERVE_DEVELOPMENT	5/354	81/40755	0.00071747	0.00758083	0.00511012	NGF/SERPINE2/EDNRA/EDN1/VCAM1	5
GOBP_OUTFLOW_TRACT_MORPHOGENESIS	GOBP_OUTFLOW_TRACT_MORPHOGENESIS	5/354	81/40755	0.00071747	0.00758083	0.00511012	TGFB2/NOG/GATA6/EDNRA/EDN1	5
GOBP_REGULATION_OF_PEPTIDASE_ACTIVITY	GOBP_REGULATION_OF_PEPTIDASE_ACTIVITY	12/354	457/40755	0.000737221	0.00775706	0.00522891	NGF/PTGS2/ANXA8/HIP1R/BBC3/SERPINE2/MMP9/FBLN1/COL7A1/SERPINE1/KLF4/RENBP	12
GOBP_VENTRICULAR_CARDIAC_MUSCLE_TISSUE_MORPHOGENESIS	GOBP_VENTRICULAR_CARDIAC_MUSCLE_TISSUE_MORPHOGENESIS	4/354	47/40755	0.000743473	0.00780426	0.00526073	TGFB2/NOG/SMAD7/EDNRA	4
GOBP_REGULATION_OF_MUSCLE_CONTRACTION	GOBP_REGULATION_OF_MUSCLE_CONTRACTION	7/354	170/40755	0.000754348	0.00788097	0.00531244	PTGS2/SPX/TRPV4/SMAD7/CNN1/EDN1/DMD	7
GOBP_CELL_MIGRATION_INVOLVED_IN_HEART_DEVELOPMENT	GOBP_CELL_MIGRATION_INVOLVED_IN_HEART_DEVELOPMENT	3/354	21/40755	0.000769449	0.00797545	0.00537613	EDNRA/EDN1/SNAI2	3
GOBP_CELLULAR_RESPONSE_TO_FLUID_SHEAR_STRESS	GOBP_CELLULAR_RESPONSE_TO_FLUID_SHEAR_STRESS	3/354	21/40755	0.000769449	0.00797545	0.00537613	PTGS2/KLF4/ASS1	3
GOBP_PATTERN_SPECIFICATION_PROCESS	GOBP_PATTERN_SPECIFICATION_PROCESS	12/354	460/40755	0.000780095	0.00806417	0.00543593	PLXNA2/HOXC5/DDIT3/ADGRG1/HOXB5/HOXB9/NOG/HOXD4/DAW1/GDNF/EDN1/LFNG	12
GOBP_POSITIVE_REGULATION_OF_PROTEIN_BINDING	GOBP_POSITIVE_REGULATION_OF_PROTEIN_BINDING	5/354	83/40755	0.000801647	0.00825017	0.00556131	HIP1R/DACT1/TRIB3/MMP9/LFNG	5
GOBP_ACUTE_PHASE_RESPONSE	GOBP_ACUTE_PHASE_RESPONSE	4/354	48/40755	0.000805555	0.00825017	0.00556131	PTGS2/CEBPB/IL6/ASS1	4
GOBP_EPITHELIAL_CELL_DIFFERENTIATION_INVOLVED_IN_KIDNEY_DEVELOPMENT	GOBP_EPITHELIAL_CELL_DIFFERENTIATION_INVOLVED_IN_KIDNEY_DEVELOPMENT	4/354	48/40755	0.000805555	0.00825017	0.00556131	MMP9/KLF15/EDNRA/GDNF	4
GOBP_EXOCRINE_SYSTEM_DEVELOPMENT	GOBP_EXOCRINE_SYSTEM_DEVELOPMENT	4/354	48/40755	0.000805555	0.00825017	0.00556131	TGFB2/NTN4/TGM2/SNAI2	4
GOBP_REGULATION_OF_VASCULAR_PERMEABILITY	GOBP_REGULATION_OF_VASCULAR_PERMEABILITY	4/354	48/40755	0.000805555	0.00825017	0.00556131	PDE2A/TRPV4/BMP6/TEK	4
GOBP_NEURON_PROJECTION_EXTENSION	GOBP_NEURON_PROJECTION_EXTENSION	7/354	172/40755	0.000807963	0.00827004	0.00557471	PRKCZ/PAK6/BCL11A/RTN4R/EDNRA/EDN1/NRCAM	7
GOBP_CARDIAC_CHAMBER_MORPHOGENESIS	GOBP_CARDIAC_CHAMBER_MORPHOGENESIS	6/354	126/40755	0.000845977	0.00857896	0.00578294	TGFB2/NOG/GATA6/SMAD7/EDNRA/TEK	6
GOBP_ENDOTHELIAL_CELL_MIGRATION	GOBP_ENDOTHELIAL_CELL_MIGRATION	9/354	281/40755	0.000855049	0.00865181	0.00583205	GADD45A/PTGS2/ITGB3/FUT1/DPP4/HMOX1/EDN1/TEK/KLF4	9
GOBP_SIGNAL_TRANSDUCTION_IN_RESPONSE_TO_DNA_DAMAGE	GOBP_SIGNAL_TRANSDUCTION_IN_RESPONSE_TO_DNA_DAMAGE	7/354	174/40755	0.000864544	0.00872789	0.00588334	SESN2/GADD45A/DYRK3/ANKRD1/STK33/E2F7/SNAI2	7
GOBP_ENDOCRINE_HORMONE_SECRETION	GOBP_ENDOCRINE_HORMONE_SECRETION	4/354	49/40755	0.000871207	0.00877511	0.00591517	C1QTNF1/BMP6/INHBA/TRPV6	4
GOBP_NEGATIVE_REGULATION_OF_MUSCLE_CELL_APOPTOTIC_PROCESS	GOBP_NEGATIVE_REGULATION_OF_MUSCLE_CELL_APOPTOTIC_PROCESS	4/354	49/40755	0.000871207	0.00877511	0.00591517	IGF1R/NUPR1/HMOX1/EDN1	4
GOBP_CELLULAR_COMPONENT_DISASSEMBLY	GOBP_CELLULAR_COMPONENT_DISASSEMBLY	12/354	466/40755	0.000872113	0.00877924	0.00591795	ARHGEF2/DYRK3/DDIT4/GABARAPL1/TRPV4/IGF1R/DPP4/SPEF1/MMP9/SQSTM1/IL6/SNAI2	12
GOBP_EMBRYONIC_SKELETAL_SYSTEM_DEVELOPMENT	GOBP_EMBRYONIC_SKELETAL_SYSTEM_DEVELOPMENT	6/354	127/40755	0.000881541	0.00884234	0.00596048	HOXC5/HOXB5/HOXB9/NOG/HOXD4/EDNRA	6
GOBP_BRANCHING_INVOLVED_IN_SALIVARY_GLAND_MORPHOGENESIS	GOBP_BRANCHING_INVOLVED_IN_SALIVARY_GLAND_MORPHOGENESIS	3/354	22/40755	0.000885229	0.00884234	0.00596048	NTN4/TGM2/SNAI2	3
GOBP_NEGATIVE_REGULATION_OF_NUCLEOTIDE_METABOLIC_PROCESS	GOBP_NEGATIVE_REGULATION_OF_NUCLEOTIDE_METABOLIC_PROCESS	3/354	22/40755	0.000885229	0.00884234	0.00596048	DDIT4/NUPR1/PID1	3
GOBP_REGULATION_OF_BROWN_FAT_CELL_DIFFERENTIATION	GOBP_REGULATION_OF_BROWN_FAT_CELL_DIFFERENTIATION	3/354	22/40755	0.000885229	0.00884234	0.00596048	PTGS2/DUSP10/TRPV4	3
GOBP_REGULATION_OF_HORMONE_BIOSYNTHETIC_PROCESS	GOBP_REGULATION_OF_HORMONE_BIOSYNTHETIC_PROCESS	3/354	22/40755	0.000885229	0.00884234	0.00596048	IGF1R/STC2/BMP6	3
GOBP_STEROID_HORMONE_SECRETION	GOBP_STEROID_HORMONE_SECRETION	3/354	22/40755	0.000885229	0.00884234	0.00596048	C1QTNF1/BMP6/INHBA	3
GOBP_CELLULAR_RESPONSE_TO_ACID_CHEMICAL	GOBP_CELLULAR_RESPONSE_TO_ACID_CHEMICAL	5/354	85/40755	0.000892975	0.00884822	0.00596445	SESN2/COL16A1/BCL11A/CEBPB/ASS1	5
GOBP_ENDOCRINE_PROCESS	GOBP_ENDOCRINE_PROCESS	5/354	85/40755	0.000892975	0.00884822	0.00596445	C1QTNF1/BMP6/EDN1/INHBA/TRPV6	5
GOBP_JNK_CASCADE	GOBP_JNK_CASCADE	7/354	175/40755	0.000893982	0.00884822	0.00596445	GADD45A/DUSP10/PDCD4/TRPV4/DACT1/IGF1R/ANKRD6	7
GOBP_HOMEOSTASIS_OF_NUMBER_OF_CELLS	GOBP_HOMEOSTASIS_OF_NUMBER_OF_CELLS	9/354	283/40755	0.000898663	0.00888957	0.00599232	DYRK3/ADGRG1/CEBPG/HMOX1/SKIL/SLC7A11/IL6/INHBA/TSC22D3	9
GOBP_LIPID_LOCALIZATION	GOBP_LIPID_LOCALIZATION	12/354	469/40755	0.000921414	0.00907906	0.00612006	SPX/SPNS3/ITGB3/MAP2K6/ABCA10/C1QTNF1/BMP6/EDN1/IL6/INHBA/MSR1/VLDLR	12
GOBP_POSITIVE_REGULATION_OF_EXTRINSIC_APOPTOTIC_SIGNALING_PATHWAY	GOBP_POSITIVE_REGULATION_OF_EXTRINSIC_APOPTOTIC_SIGNALING_PATHWAY	4/354	50/40755	0.000940539	0.00923661	0.00622626	G0S2/ATF3/SKIL/INHBA	4
GOBP_REGULATION_OF_EXTRACELLULAR_MATRIX_ORGANIZATION	GOBP_REGULATION_OF_EXTRACELLULAR_MATRIX_ORGANIZATION	4/354	50/40755	0.000940539	0.00923661	0.00622626	ZNF469/DPP4/PHLDB2/IL6	4
GOBP_CELLULAR_RESPONSE_TO_MOLECULE_OF_BACTERIAL_ORIGIN	GOBP_CELLULAR_RESPONSE_TO_MOLECULE_OF_BACTERIAL_ORIGIN	8/354	229/40755	0.000944539	0.00926046	0.00624233	ANKRD1/PDCD4/CEBPB/CXCL2/BMP6/IL6/SERPINE1/ASS1	8
GOBP_HORMONE_METABOLIC_PROCESS	GOBP_HORMONE_METABOLIC_PROCESS	8/354	230/40755	0.000971334	0.00947064	0.00638401	DHRS2/SCG5/IGF1R/ALDH1A3/PLB1/DPP4/STC2/BMP6	8
GOBP_DEVELOPMENT_OF_PRIMARY_SEXUAL_CHARACTERISTICS	GOBP_DEVELOPMENT_OF_PRIMARY_SEXUAL_CHARACTERISTICS	8/354	231/40755	0.000998735	0.00966318	0.0065138	TGFB2/NUPR1/ADGRG1/GATA6/CEBPB/LFNG/INHBA/PCYT1B	8
GOBP_REGULATION_OF_ENDOTHELIAL_CELL_MIGRATION	GOBP_REGULATION_OF_ENDOTHELIAL_CELL_MIGRATION	8/354	231/40755	0.000998735	0.00966318	0.0065138	GADD45A/PTGS2/ITGB3/FUT1/HMOX1/EDN1/TEK/KLF4	8
GOBP_NEUTRAL_AMINO_ACID_TRANSPORT	GOBP_NEUTRAL_AMINO_ACID_TRANSPORT	4/354	51/40755	0.00101366	0.00978084	0.00659311	SLC6A9/SLC43A1/SLC7A5/SLC1A4	4
GOBP_INSULIN_SECRETION	GOBP_INSULIN_SECRETION	7/354	179/40755	0.00101973	0.00982327	0.00662171	ARNTL/PCK2/GPR68/KLF7/TRPM2/IL6/MAFA	7
GOBP_NEGATIVE_REGULATION_OF_PROTEOLYSIS	GOBP_NEGATIVE_REGULATION_OF_PROTEOLYSIS	10/354	348/40755	0.00102615	0.00987973	0.00665977	NGF/PTGS2/ANXA8/CHAC1/SERPINE2/MMP9/COL7A1/SERPINE1/KLF4/RENBP	10
GOBP_PLATELET_ACTIVATION	GOBP_PLATELET_ACTIVATION	6/354	131/40755	0.00103545	0.00995842	0.00671282	PEAR1/ITGB3/C1QTNF1/SERPINE2/SLC7A11/IL6	6
GOBP_POSITIVE_REGULATION_OF_ENDOTHELIAL_CELL_MIGRATION	GOBP_POSITIVE_REGULATION_OF_ENDOTHELIAL_CELL_MIGRATION	6/354	132/40755	0.00107696	0.0103128	0.00695169	PTGS2/ITGB3/FUT1/HMOX1/EDN1/TEK	6
GOBP_POSITIVE_REGULATION_OF_NEURON_APOPTOTIC_PROCESS	GOBP_POSITIVE_REGULATION_OF_NEURON_APOPTOTIC_PROCESS	4/354	52/40755	0.00109069	0.010402	0.0070118	TGFB2/DDIT3/NUPR1/GRIK5	4
GOBP_GLIOGENESIS	GOBP_GLIOGENESIS	9/354	291/40755	0.00109157	0.010402	0.0070118	PHGDH/TGFB2/DUSP10/MYRF/ADGRG1/NOG/SERPINE2/KLF15/IL6	9
GOBP_REGULATION_OF_ANION_TRANSPORT	GOBP_REGULATION_OF_ANION_TRANSPORT	5/354	89/40755	0.00109858	0.0104575	0.00704925	SLC43A1/MAP2K6/CEBPB/EDN1/PRKG2	5
GOBP_REGULATION_OF_WOUND_HEALING	GOBP_REGULATION_OF_WOUND_HEALING	6/354	133/40755	0.00111974	0.0106246	0.00716185	PLAU/C1QTNF1/SERPINE2/PHLDB2/EDN1/SERPINE1	6
GOBP_REGULATION_OF_CATION_TRANSMEMBRANE_TRANSPORT	GOBP_REGULATION_OF_CATION_TRANSMEMBRANE_TRANSPORT	10/354	353/40755	0.00114175	0.0108276	0.00729871	SLC6A9/SLC43A1/FGF11/HECW2/MMP9/KCNG1/KLHL24/EDNRA/EDN1/DMD	10
GOBP_LEUKOCYTE_CHEMOTAXIS	GOBP_LEUKOCYTE_CHEMOTAXIS	8/354	236/40755	0.00114516	0.0108459	0.00731105	TGFB2/TRPV4/DPP4/TRPM2/CXCL2/EDN1/IL6/SERPINE1	8
GOBP_RESPONSE_TO_MUSCLE_STRETCH	GOBP_RESPONSE_TO_MUSCLE_STRETCH	3/354	24/40755	0.00114858	0.0108459	0.00731105	ANKRD1/EDN1/DMD	3
GOBP_REGULATION_OF_SODIUM_ION_TRANSPORT	GOBP_REGULATION_OF_SODIUM_ION_TRANSPORT	5/354	90/40755	0.00115504	0.0108894	0.00734038	FGF11/HECW2/SERPINE2/KLHL24/DMD	5
GOBP_REGULATION_OF_LIPID_LOCALIZATION	GOBP_REGULATION_OF_LIPID_LOCALIZATION	7/354	183/40755	0.00115898	0.0109032	0.00734971	ITGB3/MAP2K6/C1QTNF1/BMP6/EDN1/IL6/MSR1	7
GOBP_RESPONSE_TO_PURINE_CONTAINING_COMPOUND	GOBP_RESPONSE_TO_PURINE_CONTAINING_COMPOUND	6/354	134/40755	0.0011638	0.0109428	0.0073764	PTGS2/PDE2A/GATA6/FOSB/TRPM2/ASS1	6
GOBP_DEVELOPMENTAL_MATURATION	GOBP_DEVELOPMENTAL_MATURATION	9/354	294/40755	0.00117201	0.0110025	0.00741661	BCAN/TGFB2/CEND1/DDIT3/NTN4/BCL11A/EDNRA/EDN1/NRCAM	9
GOBP_POSITIVE_REGULATION_OF_NEURON_DIFFERENTIATION	GOBP_POSITIVE_REGULATION_OF_NEURON_DIFFERENTIATION	5/354	91/40755	0.00121362	0.0113149	0.00762722	NGF/ARHGEF2/GPRC5B/BMP6/NRCAM	5
GOBP_SMOOTH_MUSCLE_CELL_MIGRATION	GOBP_SMOOTH_MUSCLE_CELL_MIGRATION	5/354	91/40755	0.00121362	0.0113149	0.00762722	PLAU/ITGB3/IGFBP3/GRB10/SERPINE1	5
GOBP_COLUMNAR_CUBOIDAL_EPITHELIAL_CELL_DIFFERENTIATION	GOBP_COLUMNAR_CUBOIDAL_EPITHELIAL_CELL_DIFFERENTIATION	5/354	92/40755	0.00127436	0.0117695	0.00793366	ARNTL/GATA6/CEBPB/BMP6/SERPINE1	5
GOBP_RHYTHMIC_PROCESS	GOBP_RHYTHMIC_PROCESS	9/354	298/40755	0.00128666	0.0118707	0.00800187	TGFB2/ARNTL/IGF1R/MAP2K6/NPAS2/TRPM2/INHBA/NFIL3/ASS1	9
GOBP_PLASMINOGEN_ACTIVATION	GOBP_PLASMINOGEN_ACTIVATION	3/354	25/40755	0.00129685	0.0119212	0.00803589	PLAU/SERPINE2/SERPINE1	3
GOBP_POSITIVE_REGULATION_OF_INTERLEUKIN_4_PRODUCTION	GOBP_POSITIVE_REGULATION_OF_INTERLEUKIN_4_PRODUCTION	3/354	25/40755	0.00129685	0.0119212	0.00803589	PRKCZ/SLC7A5/CEBPB	3
GOBP_POSITIVE_REGULATION_OF_CELL_MATRIX_ADHESION	GOBP_POSITIVE_REGULATION_OF_CELL_MATRIX_ADHESION	4/354	55/40755	0.00134628	0.0123016	0.00829233	PRKCZ/COL16A1/FUT1/TEK	4
GOBP_REGULATION_OF_NEUROGENESIS	GOBP_REGULATION_OF_NEUROGENESIS	10/354	361/40755	0.00134868	0.012308	0.00829664	NGF/PLXNA2/DUSP10/ARNTL/NOG/SERPINE2/TGM2/RTN4R/SKIL/IL6	10
GOBP_REGENERATION	GOBP_REGENERATION	7/354	188/40755	0.00135353	0.0123141	0.00830074	DUSP10/IGF1R/CEBPB/RTN4R/HMOX1/IL6/KLF4	7
GOBP_CELLULAR_RESPONSE_TO_KETONE	GOBP_CELLULAR_RESPONSE_TO_KETONE	5/354	94/40755	0.00140255	0.0127078	0.00856611	DDIT4/PCK2/IGF1R/FBXO32/ASS1	5
GOBP_SYNAPTIC_TRANSMISSION_GLUTAMATERGIC	GOBP_SYNAPTIC_TRANSMISSION_GLUTAMATERGIC	5/354	94/40755	0.00140255	0.0127078	0.00856611	PTGS2/GRIK5/GRIN2D/SLC1A4/SERPINE2	5
GOBP_SECOND_MESSENGER_MEDIATED_SIGNALING	GOBP_SECOND_MESSENGER_MEDIATED_SIGNALING	9/354	302/40755	0.00141019	0.0127508	0.00859513	PDE2A/SAMD14/GRIN2D/NFATC2/TRPM2/EDN1/MAFA/DMD/VCAM1	9
GOBP_ANATOMICAL_STRUCTURE_MATURATION	GOBP_ANATOMICAL_STRUCTURE_MATURATION	8/354	244/40755	0.00141461	0.0127778	0.00861329	TGFB2/CEND1/DDIT3/NTN4/BCL11A/EDNRA/EDN1/NRCAM	8
GOBP_POSITIVE_REGULATION_OF_PEPTIDYL_TYROSINE_PHOSPHORYLATION	GOBP_POSITIVE_REGULATION_OF_PEPTIDYL_TYROSINE_PHOSPHORYLATION	7/354	190/40755	0.00143813	0.0129703	0.00874309	ARHGEF2/GPRC5B/ITGB3/IL11/TSLP/BMP6/IL6	7
GOBP_VENTRICULAR_CARDIAC_MUSCLE_TISSUE_DEVELOPMENT	GOBP_VENTRICULAR_CARDIAC_MUSCLE_TISSUE_DEVELOPMENT	4/354	56/40755	0.00144002	0.0129808	0.00875014	TGFB2/NOG/SMAD7/EDNRA	4
GOBP_CALCIUM_ION_IMPORT_INTO_CYTOSOL	GOBP_CALCIUM_ION_IMPORT_INTO_CYTOSOL	3/354	26/40755	0.00145662	0.0130385	0.00878904	TRPV4/TRPM2/TRPV6	3
GOBP_REGULATION_OF_NON_CANONICAL_WNT_SIGNALING_PATHWAY	GOBP_REGULATION_OF_NON_CANONICAL_WNT_SIGNALING_PATHWAY	3/354	26/40755	0.00145662	0.0130385	0.00878904	DACT1/SPEF1/ANKRD6	3
GOBP_REGULATION_OF_VASCULAR_ASSOCIATED_SMOOTH_MUSCLE_CELL_DIFFERENTIATION	GOBP_REGULATION_OF_VASCULAR_ASSOCIATED_SMOOTH_MUSCLE_CELL_DIFFERENTIATION	3/354	26/40755	0.00145662	0.0130385	0.00878904	CTH/PDCD4/NFATC2	3
GOBP_KIDNEY_EPITHELIUM_DEVELOPMENT	GOBP_KIDNEY_EPITHELIUM_DEVELOPMENT	6/354	140/40755	0.00145675	0.0130385	0.00878904	KIF26B/NOG/SMAD7/KLF15/EDNRA/GDNF	6
GOBP_REGULATION_OF_TRANS_SYNAPTIC_SIGNALING	GOBP_REGULATION_OF_TRANS_SYNAPTIC_SIGNALING	11/354	429/40755	0.00146255	0.0130816	0.00881809	PRKCZ/NGF/PTGS2/GRIK5/GRIN2D/SERPINE2/PXK/SLC7A11/SQSTM1/EDN1/ACHE	11
GOBP_REGULATION_OF_TRANSPORTER_ACTIVITY	GOBP_REGULATION_OF_TRANSPORTER_ACTIVITY	9/354	305/40755	0.00150895	0.0134241	0.009049	SLC6A9/FGF11/HECW2/MMP9/KCNG1/KLHL24/EDNRA/EDN1/DMD	9
GOBP_EMBRYO_IMPLANTATION	GOBP_EMBRYO_IMPLANTATION	4/354	57/40755	0.00153822	0.0135841	0.0091568	PTGS2/MMP9/FBLN1/STC2	4
GOBP_OVARIAN_FOLLICLE_DEVELOPMENT	GOBP_OVARIAN_FOLLICLE_DEVELOPMENT	4/354	57/40755	0.00153822	0.0135841	0.0091568	CEBPB/LFNG/INHBA/PCYT1B	4
GOBP_POSITIVE_REGULATION_OF_DNA_BINDING	GOBP_POSITIVE_REGULATION_OF_DNA_BINDING	4/354	57/40755	0.00153822	0.0135841	0.0091568	NGF/CEBPG/MMP9/KLF4	4
GOBP_PROTEIN_HOMOTETRAMERIZATION	GOBP_PROTEIN_HOMOTETRAMERIZATION	4/354	57/40755	0.00153822	0.0135841	0.0091568	CTH/ALDH1A3/KCNJ12/TRPM2	4
GOBP_HEART_GROWTH	GOBP_HEART_GROWTH	5/354	96/40755	0.00153999	0.0135841	0.0091568	TGFB2/NOG/GATA6/EDN1/JARID2	5
GOBP_COGNITION	GOBP_COGNITION	9/354	306/40755	0.00154308	0.0136045	0.0091706	PRKCZ/NGF/PTGS2/PAK6/SLC1A4/CEBPB/SLC7A11/TPBG/VLDLR	9
GOBP_B_CELL_DIFFERENTIATION	GOBP_B_CELL_DIFFERENTIATION	6/354	142/40755	0.00156591	0.0137743	0.00928502	CEBPG/IL11/LFNG/IL6/INHBA/VCAM1	6
GOBP_NEGATIVE_REGULATION_OF_CANONICAL_WNT_SIGNALING_PATHWAY	GOBP_NEGATIVE_REGULATION_OF_CANONICAL_WNT_SIGNALING_PATHWAY	6/354	142/40755	0.00156591	0.0137743	0.00928502	DDIT3/DACT1/NOG/TPBG/ANKRD6/SNAI2	6
GOBP_NEGATIVE_REGULATION_OF_TRANSMEMBRANE_TRANSPORT	GOBP_NEGATIVE_REGULATION_OF_TRANSMEMBRANE_TRANSPORT	6/354	142/40755	0.00156591	0.0137743	0.00928502	SLC6A9/SLC43A1/HECW2/PID1/MMP9/GRB10	6
GOBP_RESPONSE_TO_TUMOR_NECROSIS_FACTOR	GOBP_RESPONSE_TO_TUMOR_NECROSIS_FACTOR	8/354	248/40755	0.00156701	0.0137743	0.00928502	ARHGEF2/PTGS2/ANKRD1/PCK2/PID1/EDN1/ASS1/VCAM1	8
GOBP_LOCOMOTORY_BEHAVIOR	GOBP_LOCOMOTORY_BEHAVIOR	7/354	193/40755	0.00157271	0.0137832	0.00929106	NEGR1/CEND1/PAK6/ALDH1A3/GRIN2D/DPP4/GDNF	7
GOBP_CELLULAR_RESPONSE_TO_UNFOLDED_PROTEIN	GOBP_CELLULAR_RESPONSE_TO_UNFOLDED_PROTEIN	5/354	97/40755	0.00161231	0.0141023	0.00950616	CTH/ATF3/DDIT3/ERN1/STC2	5
GOBP_POSITIVE_REGULATION_OF_INTERLEUKIN_6_PRODUCTION	GOBP_POSITIVE_REGULATION_OF_INTERLEUKIN_6_PRODUCTION	5/354	97/40755	0.00161231	0.0141023	0.00950616	ARHGEF2/INAVA/TRPV4/TSLP/IL6	5
GOBP_REGULATION_OF_MITOCHONDRION_ORGANIZATION	GOBP_REGULATION_OF_MITOCHONDRION_ORGANIZATION	6/354	143/40755	0.00162277	0.0141588	0.0095442	PDE2A/HIP1R/BBC3/PID1/MMP9/SQSTM1	6
GOBP_NEGATIVE_REGULATION_OF_CYTOKINE_PRODUCTION_INVOLVED_IN_IMMUNE_RESPONSE	GOBP_NEGATIVE_REGULATION_OF_CYTOKINE_PRODUCTION_INVOLVED_IN_IMMUNE_RESPONSE	3/354	27/40755	0.00162822	0.0141644	0.00954799	TGFB2/SMAD7/HMOX1	3
GOBP_CARDIAC_MUSCLE_CELL_PROLIFERATION	GOBP_CARDIAC_MUSCLE_CELL_PROLIFERATION	4/354	58/40755	0.00164098	0.0142543	0.00960862	TGFB2/NOG/GATA6/JARID2	4
GOBP_CELL_DIFFERENTIATION_INVOLVED_IN_KIDNEY_DEVELOPMENT	GOBP_CELL_DIFFERENTIATION_INVOLVED_IN_KIDNEY_DEVELOPMENT	4/354	58/40755	0.00164098	0.0142543	0.00960862	MMP9/KLF15/EDNRA/GDNF	4
GOBP_POSITIVE_REGULATION_OF_COLD_INDUCED_THERMOGENESIS	GOBP_POSITIVE_REGULATION_OF_COLD_INDUCED_THERMOGENESIS	5/354	98/40755	0.00168709	0.0144991	0.00977362	G0S2/IGF1R/CEBPB/GRB10/ACHE	5
GOBP_RECEPTOR_MEDIATED_ENDOCYTOSIS	GOBP_RECEPTOR_MEDIATED_ENDOCYTOSIS	8/354	251/40755	0.00168962	0.0144991	0.00977362	CUBN/HIP1R/ITGB3/CLTCL1/ACHE/SERPINE1/MSR1/VLDLR	8
GOBP_NEGATIVE_REGULATION_OF_NEURON_APOPTOTIC_PROCESS	GOBP_NEGATIVE_REGULATION_OF_NEURON_APOPTOTIC_PROCESS	6/354	145/40755	0.00174117	0.0144991	0.00977362	NGF/UNC5B/AARS1/CEBPB/HMOX1/GDNF	6
GOBP_SENSORY_PERCEPTION_OF_PAIN	GOBP_SENSORY_PERCEPTION_OF_PAIN	5/354	99/40755	0.00176438	0.0144991	0.00977362	PTGS2/SPX/ALOXE3/GRIN2D/EDN1	5
GOBP_SPINAL_CORD_DEVELOPMENT	GOBP_SPINAL_CORD_DEVELOPMENT	5/354	99/40755	0.00176438	0.0144991	0.00977362	LMO4/PHGDH/NOG/GDNF/VLDLR	5
GOBP_NEPHRON_DEVELOPMENT	GOBP_NEPHRON_DEVELOPMENT	6/354	146/40755	0.00180278	0.0144991	0.00977362	KIF26B/NOG/KLF15/EDNRA/GDNF/TEK	6
GOBP_NEGATIVE_REGULATION_OF_PROTEIN_MATURATION	GOBP_NEGATIVE_REGULATION_OF_PROTEIN_MATURATION	3/354	28/40755	0.00181194	0.0144991	0.00977362	CHAC1/SERPINE2/SERPINE1	3
GOBP_REGULATION_OF_PLATELET_AGGREGATION	GOBP_REGULATION_OF_PLATELET_AGGREGATION	3/354	28/40755	0.00181194	0.0144991	0.00977362	C1QTNF1/SERPINE2/IL6	3
GOBP_NEGATIVE_REGULATION_OF_HORMONE_SECRETION	GOBP_NEGATIVE_REGULATION_OF_HORMONE_SECRETION	4/354	60/40755	0.00186062	0.0144991	0.00977362	IL11/KLF7/EDN1/INHBA	4
GOBP_REGULATION_OF_JUN_KINASE_ACTIVITY	GOBP_REGULATION_OF_JUN_KINASE_ACTIVITY	4/354	60/40755	0.00186062	0.0144991	0.00977362	DUSP10/PDCD4/ERN1/EDN1	4
GOBP_CELLULAR_RESPONSE_TO_REACTIVE_OXYGEN_SPECIES	GOBP_CELLULAR_RESPONSE_TO_REACTIVE_OXYGEN_SPECIES	6/354	147/40755	0.00186602	0.0144991	0.00977362	FBLN5/ERN1/MMP9/TRPM2/EDN1/IL6	6
GOBP_REGULATION_OF_INSULIN_SECRETION	GOBP_REGULATION_OF_INSULIN_SECRETION	6/354	147/40755	0.00186602	0.0144991	0.00977362	ARNTL/PCK2/GPR68/KLF7/TRPM2/IL6	6
GOBP_INTRINSIC_APOPTOTIC_SIGNALING_PATHWAY_IN_RESPONSE_TO_DNA_DAMAGE	GOBP_INTRINSIC_APOPTOTIC_SIGNALING_PATHWAY_IN_RESPONSE_TO_DNA_DAMAGE	5/354	101/40755	0.00192671	0.0144991	0.00977362	DDIT4/NUPR1/HMOX1/SKIL/SNAI2	5
GOBP_POSITIVE_REGULATION_OF_INTRINSIC_APOPTOTIC_SIGNALING_PATHWAY	GOBP_POSITIVE_REGULATION_OF_INTRINSIC_APOPTOTIC_SIGNALING_PATHWAY	4/354	61/40755	0.00197773	0.0148199	0.00998989	DDIT3/NUPR1/BBC3/SKIL	4
GOBP_REGULATION_OF_CELL_JUNCTION_ASSEMBLY	GOBP_REGULATION_OF_CELL_JUNCTION_ASSEMBLY	7/354	201/40755	0.00197981	0.0148293	0.00999618	COL16A1/NEGR1/AMIGO2/PHLDB2/TPBG/SNAI2/TEK	7
GOBP_LIVER_REGENERATION	GOBP_LIVER_REGENERATION	3/354	29/40755	0.0020081	0.0149525	0.0100792	CEBPB/HMOX1/IL6	3
GOBP_NEGATIVE_REGULATION_OF_SMALL_MOLECULE_METABOLIC_PROCESS	GOBP_NEGATIVE_REGULATION_OF_SMALL_MOLECULE_METABOLIC_PROCESS	5/354	102/40755	0.00201184	0.014974	0.0100938	DDIT4/NUPR1/PID1/TRIB3/SNAI2	5
GOBP_AMINO_ACID_TRANSPORT	GOBP_AMINO_ACID_TRANSPORT	6/354	150/40755	0.00206586	0.0153567	0.0103517	SLC6A9/SLC43A1/SLC7A7/SLC7A5/SLC1A4/SLC7A11	6
GOBP_MORPHOGENESIS_OF_EMBRYONIC_EPITHELIUM	GOBP_MORPHOGENESIS_OF_EMBRYONIC_EPITHELIUM	6/354	150/40755	0.00206586	0.0153567	0.0103517	LMO4/TGFB2/ALDH1A3/NOG/SALL4/GDNF	6
GOBP_CALCIUM_MEDIATED_SIGNALING	GOBP_CALCIUM_MEDIATED_SIGNALING	7/354	203/40755	0.00209329	0.0155345	0.0104715	SAMD14/GRIN2D/NFATC2/TRPM2/EDN1/DMD/VCAM1	7
GOBP_RESPIRATORY_SYSTEM_DEVELOPMENT	GOBP_RESPIRATORY_SYSTEM_DEVELOPMENT	7/354	203/40755	0.00209329	0.0155345	0.0104715	ALDH1A3/NOG/GATA6/THRB/SLC7A11/ASS1/MSC	7
GOBP_HETEROTYPIC_CELL_CELL_ADHESION	GOBP_HETEROTYPIC_CELL_CELL_ADHESION	4/354	62/40755	0.00209983	0.0155373	0.0104735	ITGB3/NRCAM/KLF4/VCAM1	4
GOBP_REGULATION_OF_CANONICAL_WNT_SIGNALING_PATHWAY	GOBP_REGULATION_OF_CANONICAL_WNT_SIGNALING_PATHWAY	8/354	261/40755	0.00215403	0.0158918	0.0107124	ARNTL/DDIT3/DACT1/GPRC5B/NOG/TPBG/ANKRD6/SNAI2	8
GOBP_REGULATION_OF_PEPTIDYL_TYROSINE_PHOSPHORYLATION	GOBP_REGULATION_OF_PEPTIDYL_TYROSINE_PHOSPHORYLATION	8/354	261/40755	0.00215403	0.0158918	0.0107124	PRKCZ/ARHGEF2/GPRC5B/ITGB3/IL11/TSLP/BMP6/IL6	8
GOBP_EMBRYONIC_ORGAN_DEVELOPMENT	GOBP_EMBRYONIC_ORGAN_DEVELOPMENT	11/354	451/40755	0.00215914	0.0159162	0.0107289	TGFB2/E2F7/ALDH1A3/HOXB5/HOXB9/NOG/HOXD4/CEBPB/EDNRA/GDNF/EDN1	11
GOBP_MUSCLE_CELL_MIGRATION	GOBP_MUSCLE_CELL_MIGRATION	5/354	104/40755	0.0021903	0.0161392	0.0108792	PLAU/ITGB3/IGFBP3/GRB10/SERPINE1	5
GOBP_NEGATIVE_REGULATION_OF_VASCULATURE_DEVELOPMENT	GOBP_NEGATIVE_REGULATION_OF_VASCULATURE_DEVELOPMENT	6/354	152/40755	0.00220779	0.0162207	0.0109341	GADD45A/SARS1/TGFB2/SERPINE1/TEK/KLF4	6
GOBP_NEUROMUSCULAR_PROCESS	GOBP_NEUROMUSCULAR_PROCESS	6/354	152/40755	0.00220779	0.0162207	0.0109341	ALDH1A3/AARS1/NPAS1/GRIN2D/EDNRA/DMD	6
GOBP_TUBE_FORMATION	GOBP_TUBE_FORMATION	6/354	152/40755	0.00220779	0.0162207	0.0109341	LMO4/TGFB2/NOG/TGM2/SALL4/GDNF	6
GOBP_MYELOID_LEUKOCYTE_CYTOKINE_PRODUCTION	GOBP_MYELOID_LEUKOCYTE_CYTOKINE_PRODUCTION	3/354	30/40755	0.00221696	0.0162409	0.0109477	TGFB2/GPRC5B/HMOX1	3
GOBP_NEGATIVE_REGULATION_OF_ATP_METABOLIC_PROCESS	GOBP_NEGATIVE_REGULATION_OF_ATP_METABOLIC_PROCESS	3/354	30/40755	0.00221696	0.0162409	0.0109477	DDIT4/NUPR1/PID1	3
GOBP_ORGANIC_ACID_TRANSPORT	GOBP_ORGANIC_ACID_TRANSPORT	9/354	323/40755	0.00222449	0.0162473	0.0109521	SLC6A9/SLC43A1/SPX/SLC7A7/SLC7A5/MAP2K6/SLC1A4/SLC7A11/EDN1	9
GOBP_INTERLEUKIN_10_PRODUCTION	GOBP_INTERLEUKIN_10_PRODUCTION	4/354	63/40755	0.00222703	0.0162473	0.0109521	PRKCZ/INAVA/TSLP/IL6	4
GOBP_RESPONSE_TO_FATTY_ACID	GOBP_RESPONSE_TO_FATTY_ACID	4/354	63/40755	0.00222703	0.0162473	0.0109521	PTGS2/PID1/EDN1/ASS1	4
GOBP_VASCULAR_ENDOTHELIAL_GROWTH_FACTOR_PRODUCTION	GOBP_VASCULAR_ENDOTHELIAL_GROWTH_FACTOR_PRODUCTION	4/354	63/40755	0.00222703	0.0162473	0.0109521	SARS1/PTGS2/ADGRG1/IL6	4
GOBP_ORGANIC_ACID_TRANSMEMBRANE_TRANSPORT	GOBP_ORGANIC_ACID_TRANSMEMBRANE_TRANSPORT	6/354	153/40755	0.00228145	0.0165856	0.0111801	SLC6A9/SLC43A1/SLC7A7/SLC7A5/SLC1A4/SLC7A11	6
GOBP_REGULATION_OF_HEART_RATE	GOBP_REGULATION_OF_HEART_RATE	5/354	105/40755	0.00228373	0.0165856	0.0111801	SPX/CACNA1G/EDNRA/EDN1/DMD	5
GOBP_POSITIVE_REGULATION_OF_DNA_BINDING_TRANSCRIPTION_FACTOR_ACTIVITY	GOBP_POSITIVE_REGULATION_OF_DNA_BINDING_TRANSCRIPTION_FACTOR_ACTIVITY	8/354	264/40755	0.0023113	0.0167721	0.0113058	PRKCZ/CTH/ARHGEF2/DDIT3/CEBPG/JMY/EDN1/IL6	8
GOBP_CELLULAR_RESPONSE_TO_INSULIN_STIMULUS	GOBP_CELLULAR_RESPONSE_TO_INSULIN_STIMULUS	7/354	207/40755	0.00233529	0.0169046	0.0113951	PRKCZ/SORBS1/PCK2/IGF1R/PID1/TRIB3/GRB10	7
GOBP_REGULATION_OF_NITRIC_OXIDE_METABOLIC_PROCESS	GOBP_REGULATION_OF_NITRIC_OXIDE_METABOLIC_PROCESS	4/354	64/40755	0.00235945	0.0170445	0.0114895	PTGS2/EDN1/KLF4/ASS1	4
GOBP_INTRACELLULAR_RECEPTOR_SIGNALING_PATHWAY	GOBP_INTRACELLULAR_RECEPTOR_SIGNALING_PATHWAY	8/354	265/40755	0.00236568	0.0170667	0.0115044	INAVA/ARNTL/OASL/ALOXE3/MAP2K6/PMEPA1/THRB/SNAI2	8
GOBP_CELL_FATE_COMMITMENT	GOBP_CELL_FATE_COMMITMENT	8/354	266/40755	0.00242105	0.0173835	0.0117179	LMO4/ARHGEF2/BCL11B/GATA6/EDNRA/EDN1/IL6/KLF4	8
GOBP_CELL_SURFACE_RECEPTOR_SIGNALING_PATHWAY_INVOLVED_IN_HEART_DEVELOPMENT	GOBP_CELL_SURFACE_RECEPTOR_SIGNALING_PATHWAY_INVOLVED_IN_HEART_DEVELOPMENT	3/354	31/40755	0.00243882	0.0173835	0.0117179	NOG/ALPK2/SNAI2	3
GOBP_ENDOCARDIAL_CUSHION_FORMATION	GOBP_ENDOCARDIAL_CUSHION_FORMATION	3/354	31/40755	0.00243882	0.0173835	0.0117179	TGFB2/NOG/SNAI2	3
GOBP_HEART_TRABECULA_MORPHOGENESIS	GOBP_HEART_TRABECULA_MORPHOGENESIS	3/354	31/40755	0.00243882	0.0173835	0.0117179	TGFB2/NOG/TEK	3
GOBP_NEGATIVE_REGULATION_OF_EXTRINSIC_APOPTOTIC_SIGNALING_PATHWAY_VIA_DEATH_DOMAIN_RECEPTORS	GOBP_NEGATIVE_REGULATION_OF_EXTRINSIC_APOPTOTIC_SIGNALING_PATHWAY_VIA_DEATH_DOMAIN_RECEPTORS	3/354	31/40755	0.00243882	0.0173835	0.0117179	ARHGEF2/HMOX1/SERPINE1	3
GOBP_POSITIVE_REGULATION_OF_SMOOTH_MUSCLE_CONTRACTION	GOBP_POSITIVE_REGULATION_OF_SMOOTH_MUSCLE_CONTRACTION	3/354	31/40755	0.00243882	0.0173835	0.0117179	PTGS2/SPX/EDN1	3
GOBP_REGULATION_OF_ASTROCYTE_DIFFERENTIATION	GOBP_REGULATION_OF_ASTROCYTE_DIFFERENTIATION	3/354	31/40755	0.00243882	0.0173835	0.0117179	NOG/SERPINE2/IL6	3
GOBP_REGULATION_OF_MICROTUBULE_DEPOLYMERIZATION	GOBP_REGULATION_OF_MICROTUBULE_DEPOLYMERIZATION	3/354	31/40755	0.00243882	0.0173835	0.0117179	ARHGEF2/TRPV4/SPEF1	3
GOBP_NEGATIVE_REGULATION_OF_NEURON_DEATH	GOBP_NEGATIVE_REGULATION_OF_NEURON_DEATH	7/354	209/40755	0.0024641	0.0175495	0.0118298	NGF/UNC5B/AARS1/CEBPB/HMOX1/SLC7A11/GDNF	7
GOBP_METENCEPHALON_DEVELOPMENT	GOBP_METENCEPHALON_DEVELOPMENT	5/354	107/40755	0.00247923	0.0176289	0.0118833	CEND1/IGF1R/AARS1/SERPINE2/SSTR1	5
GOBP_REGULATION_OF_MORPHOGENESIS_OF_AN_EPITHELIUM	GOBP_REGULATION_OF_MORPHOGENESIS_OF_AN_EPITHELIUM	4/354	65/40755	0.00249719	0.0176996	0.011931	NTN4/NOG/GDNF/SNAI2	4
GOBP_REGULATION_OF_SMOOTH_MUSCLE_CONTRACTION	GOBP_REGULATION_OF_SMOOTH_MUSCLE_CONTRACTION	4/354	65/40755	0.00249719	0.0176996	0.011931	PTGS2/SPX/CNN1/EDN1	4
GOBP_SKELETAL_MUSCLE_CELL_DIFFERENTIATION	GOBP_SKELETAL_MUSCLE_CELL_DIFFERENTIATION	4/354	65/40755	0.00249719	0.0176996	0.011931	ATF3/ANKRD1/ARNTL/NUPR1	4
GOBP_WATER_SOLUBLE_VITAMIN_METABOLIC_PROCESS	GOBP_WATER_SOLUBLE_VITAMIN_METABOLIC_PROCESS	4/354	65/40755	0.00249719	0.0176996	0.011931	CUBN/ALDH1L2/MTHFD2/PSAT1	4
GOBP_POSITIVE_REGULATION_OF_CELL_CYCLE	GOBP_POSITIVE_REGULATION_OF_CELL_CYCLE	9/354	329/40755	0.00251536	0.0178069	0.0120034	DYRK3/TGFB2/E2F7/IGF1R/NUPR1/MEIOSIN/EDN1/LFNG/ASNS	9
GOBP_POSITIVE_REGULATION_OF_NERVOUS_SYSTEM_DEVELOPMENT	GOBP_POSITIVE_REGULATION_OF_NERVOUS_SYSTEM_DEVELOPMENT	8/354	269/40755	0.0025933	0.0182871	0.012327	NGF/PLXNA2/AMIGO2/SERPINE2/TGM2/SKIL/TPBG/IL6	8
GOBP_SIGNAL_TRANSDUCTION_IN_ABSENCE_OF_LIGAND	GOBP_SIGNAL_TRANSDUCTION_IN_ABSENCE_OF_LIGAND	4/354	66/40755	0.00264034	0.0185285	0.0124898	UNC5B/GDNF/INHBA/SNAI2	4
GOBP_BASEMENT_MEMBRANE_ORGANIZATION	GOBP_BASEMENT_MEMBRANE_ORGANIZATION	3/354	32/40755	0.00267393	0.0185925	0.0125329	LAMB3/NTN4/PHLDB2	3
GOBP_ENTEROENDOCRINE_CELL_DIFFERENTIATION	GOBP_ENTEROENDOCRINE_CELL_DIFFERENTIATION	3/354	32/40755	0.00267393	0.0185925	0.0125329	ARNTL/GATA6/BMP6	3
GOBP_PROTEIN_KINASE_C_SIGNALING	GOBP_PROTEIN_KINASE_C_SIGNALING	3/354	32/40755	0.00267393	0.0185925	0.0125329	PRKCZ/ANKRD1/ADGRG1	3
GOBP_REGULATION_OF_NEURON_PROJECTION_REGENERATION	GOBP_REGULATION_OF_NEURON_PROJECTION_REGENERATION	3/354	32/40755	0.00267393	0.0185925	0.0125329	IGF1R/RTN4R/KLF4	3
GOBP_RESPONSE_TO_MINERALOCORTICOID	GOBP_RESPONSE_TO_MINERALOCORTICOID	3/354	32/40755	0.00267393	0.0185925	0.0125329	IGF1R/FOSB/EDN1	3
GOBP_REGULATION_OF_EPITHELIAL_CELL_DIFFERENTIATION	GOBP_REGULATION_OF_EPITHELIAL_CELL_DIFFERENTIATION	6/354	158/40755	0.00267786	0.0185925	0.0125329	KLF7/MMP9/CEBPB/GDNF/BMP6/SERPINE1	6
GOBP_RESPONSE_TO_TOPOLOGICALLY_INCORRECT_PROTEIN	GOBP_RESPONSE_TO_TOPOLOGICALLY_INCORRECT_PROTEIN	6/354	158/40755	0.00267786	0.0185925	0.0125329	CTH/ATF3/DDIT3/CHAC1/ERN1/STC2	6
GOBP_DEVELOPMENT_OF_PRIMARY_FEMALE_SEXUAL_CHARACTERISTICS	GOBP_DEVELOPMENT_OF_PRIMARY_FEMALE_SEXUAL_CHARACTERISTICS	5/354	109/40755	0.0026866	0.0186386	0.012564	NUPR1/CEBPB/LFNG/INHBA/PCYT1B	5
GOBP_SUBSTRATE_ADHESION_DEPENDENT_CELL_SPREADING	GOBP_SUBSTRATE_ADHESION_DEPENDENT_CELL_SPREADING	5/354	109/40755	0.0026866	0.0186386	0.012564	LAMB3/NTN4/ITGB3/FBLN1/TEK	5
GOBP_POSITIVE_REGULATION_OF_TRANSMEMBRANE_TRANSPORT	GOBP_POSITIVE_REGULATION_OF_TRANSMEMBRANE_TRANSPORT	7/354	213/40755	0.00273806	0.0189509	0.0127745	SLC6A9/SORBS1/CLTCL1/KLF15/EDNRA/EDN1/DMD	7
GOBP_ENDOTHELIAL_CELL_APOPTOTIC_PROCESS	GOBP_ENDOTHELIAL_CELL_APOPTOTIC_PROCESS	4/354	67/40755	0.00278903	0.019191	0.0129363	PDCD4/IL11/SERPINE1/TEK	4
GOBP_GLOMERULUS_DEVELOPMENT	GOBP_GLOMERULUS_DEVELOPMENT	4/354	67/40755	0.00278903	0.019191	0.0129363	NOG/KLF15/EDNRA/TEK	4
GOBP_REGULATION_OF_CELLULAR_RESPONSE_TO_INSULIN_STIMULUS	GOBP_REGULATION_OF_CELLULAR_RESPONSE_TO_INSULIN_STIMULUS	4/354	67/40755	0.00278903	0.019191	0.0129363	PRKCZ/SORBS1/PID1/GRB10	4
GOBP_REGULATION_OF_SODIUM_ION_TRANSMEMBRANE_TRANSPORT	GOBP_REGULATION_OF_SODIUM_ION_TRANSMEMBRANE_TRANSPORT	4/354	67/40755	0.00278903	0.019191	0.0129363	FGF11/HECW2/KLHL24/DMD	4
GOBP_INORGANIC_ION_IMPORT_ACROSS_PLASMA_MEMBRANE	GOBP_INORGANIC_ION_IMPORT_ACROSS_PLASMA_MEMBRANE	5/354	111/40755	0.00290626	0.0198739	0.0133967	SLC6A9/TRPV4/KCNJ12/TRPM2/TRPV6	5
GOBP_NEPHRON_EPITHELIUM_DEVELOPMENT	GOBP_NEPHRON_EPITHELIUM_DEVELOPMENT	5/354	111/40755	0.00290626	0.0198739	0.0133967	KIF26B/NOG/KLF15/EDNRA/GDNF	5
GOBP_REGULATION_OF_PHOSPHATIDYLINOSITOL_3_KINASE_SIGNALING	GOBP_REGULATION_OF_PHOSPHATIDYLINOSITOL_3_KINASE_SIGNALING	5/354	111/40755	0.00290626	0.0198739	0.0133967	TGFB2/UNC5B/IGF1R/SERPINE2/TEK	5
GOBP_VITAMIN_METABOLIC_PROCESS	GOBP_VITAMIN_METABOLIC_PROCESS	5/354	111/40755	0.00290626	0.0198739	0.0133967	CUBN/ALDH1L2/MTHFD2/SNAI2/PSAT1	5
GOBP_MESODERMAL_CELL_DIFFERENTIATION	GOBP_MESODERMAL_CELL_DIFFERENTIATION	3/354	33/40755	0.00292256	0.0199083	0.0134199	ITGB3/INHBA/KLF4	3
GOBP_NEGATIVE_REGULATION_OF_SIGNAL_TRANSDUCTION_IN_ABSENCE_OF_LIGAND	GOBP_NEGATIVE_REGULATION_OF_SIGNAL_TRANSDUCTION_IN_ABSENCE_OF_LIGAND	3/354	33/40755	0.00292256	0.0199083	0.0134199	UNC5B/GDNF/SNAI2	3
GOBP_REGULATION_OF_SENSORY_PERCEPTION	GOBP_REGULATION_OF_SENSORY_PERCEPTION	3/354	33/40755	0.00292256	0.0199083	0.0134199	SPX/GRIN2D/EDN1	3
GOBP_SULFUR_AMINO_ACID_METABOLIC_PROCESS	GOBP_SULFUR_AMINO_ACID_METABOLIC_PROCESS	3/354	33/40755	0.00292256	0.0199083	0.0134199	CTH/CBS/SLC7A11	3
GOBP_MYELOID_CELL_HOMEOSTASIS	GOBP_MYELOID_CELL_HOMEOSTASIS	6/354	161/40755	0.00293925	0.0199912	0.0134758	DYRK3/CEBPG/HMOX1/SLC7A11/IL6/INHBA	6
GOBP_REGULATION_OF_METAL_ION_TRANSPORT	GOBP_REGULATION_OF_METAL_ION_TRANSPORT	10/354	403/40755	0.00299342	0.0203128	0.0136925	SLC6A9/PTGS2/BEST1/FGF11/HECW2/SERPINE2/KCNG1/KLHL24/STC2/DMD	10
GOBP_POSITIVE_REGULATION_OF_LIPID_LOCALIZATION	GOBP_POSITIVE_REGULATION_OF_LIPID_LOCALIZATION	5/354	112/40755	0.00302082	0.0204516	0.0137861	MAP2K6/C1QTNF1/BMP6/EDN1/MSR1	5
GOBP_STEM_CELL_DIFFERENTIATION	GOBP_STEM_CELL_DIFFERENTIATION	7/354	217/40755	0.00303481	0.020507	0.0138235	TGFB2/GATA6/EDNRA/GDNF/EDN1/JARID2/SNAI2	7
GOBP_REGULATION_OF_CARTILAGE_DEVELOPMENT	GOBP_REGULATION_OF_CARTILAGE_DEVELOPMENT	4/354	69/40755	0.00310339	0.0209065	0.0140927	NOG/SMAD7/BMP6/SNAI2	4
GOBP_REGULATION_OF_INSULIN_RECEPTOR_SIGNALING_PATHWAY	GOBP_REGULATION_OF_INSULIN_RECEPTOR_SIGNALING_PATHWAY	4/354	69/40755	0.00310339	0.0209065	0.0140927	PRKCZ/SORBS1/PID1/GRB10	4
GOBP_GLIAL_CELL_DIFFERENTIATION	GOBP_GLIAL_CELL_DIFFERENTIATION	7/354	218/40755	0.0031127	0.0209532	0.0141242	PHGDH/DUSP10/MYRF/NOG/SERPINE2/KLF15/IL6	7
GOBP_ERK1_AND_ERK2_CASCADE	GOBP_ERK1_AND_ERK2_CASCADE	9/354	341/40755	0.00318728	0.0213658	0.0144023	PRKCZ/ATF3/DUSP10/TRPV4/FBLN1/EDN1/TPBG/GRB10/TEK	9
GOBP_CELLULAR_RESPONSE_TO_MINERALOCORTICOID_STIMULUS	GOBP_CELLULAR_RESPONSE_TO_MINERALOCORTICOID_STIMULUS	2/354	10/40755	0.00323314	0.0215425	0.0145215	IGF1R/EDN1	2
GOBP_NEGATIVE_REGULATION_OF_STEM_CELL_PROLIFERATION	GOBP_NEGATIVE_REGULATION_OF_STEM_CELL_PROLIFERATION	2/354	10/40755	0.00323314	0.0215425	0.0145215	FBLN1/SNAI2	2
GOBP_POSITIVE_REGULATION_OF_INTERLEUKIN_5_PRODUCTION	GOBP_POSITIVE_REGULATION_OF_INTERLEUKIN_5_PRODUCTION	2/354	10/40755	0.00323314	0.0215425	0.0145215	PRKCZ/TSLP	2
GOBP_POSITIVE_REGULATION_OF_CHEMOKINE_PRODUCTION	GOBP_POSITIVE_REGULATION_OF_CHEMOKINE_PRODUCTION	4/354	70/40755	0.00326928	0.0216933	0.0146231	TRPV4/HMOX1/TSLP/IL6	4
GOBP_POSITIVE_REGULATION_OF_SMALL_GTPASE_MEDIATED_SIGNAL_TRANSDUCTION	GOBP_POSITIVE_REGULATION_OF_SMALL_GTPASE_MEDIATED_SIGNAL_TRANSDUCTION	4/354	70/40755	0.00326928	0.0216933	0.0146231	NGF/ADGRG1/TGM2/RTN4R	4
GOBP_POSITIVE_REGULATION_OF_KINASE_ACTIVITY	GOBP_POSITIVE_REGULATION_OF_KINASE_ACTIVITY	11/354	477/40755	0.00330699	0.0219109	0.0147698	PRKCZ/LMO4/TGFB2/IGF1R/GPRC5B/ITGB3/ERN1/MAP2K6/EDN1/VLDLR/TEK	11
GOBP_CARBOXYLIC_ACID_TRANSPORT	GOBP_CARBOXYLIC_ACID_TRANSPORT	8/354	280/40755	0.00330827	0.0219109	0.0147698	SLC6A9/SLC43A1/SLC7A7/SLC7A5/MAP2K6/SLC1A4/SLC7A11/EDN1	8
GOBP_CALCIUM_ION_TRANSPORT_INTO_CYTOSOL	GOBP_CALCIUM_ION_TRANSPORT_INTO_CYTOSOL	6/354	165/40755	0.00331687	0.0219268	0.0147805	DDIT3/TRPV4/GRIN2D/TRPM2/TRPV6/DMD	6
GOBP_CELLULAR_RESPONSE_TO_OXYGEN_LEVELS	GOBP_CELLULAR_RESPONSE_TO_OXYGEN_LEVELS	6/354	165/40755	0.00331687	0.0219268	0.0147805	PTGS2/VASN/GATA6/HMOX1/STC2/EDN1	6
GOBP_CARDIAC_SEPTUM_MORPHOGENESIS	GOBP_CARDIAC_SEPTUM_MORPHOGENESIS	4/354	71/40755	0.0034411	0.0226296	0.0152542	TGFB2/NOG/GATA6/SMAD7	4
GOBP_CELLULAR_RESPONSE_TO_FATTY_ACID	GOBP_CELLULAR_RESPONSE_TO_FATTY_ACID	3/354	35/40755	0.00346133	0.0226866	0.0152927	PID1/EDN1/ASS1	3
GOBP_MAINTENANCE_OF_BLOOD_BRAIN_BARRIER	GOBP_MAINTENANCE_OF_BLOOD_BRAIN_BARRIER	3/354	35/40755	0.00346133	0.0226866	0.0152927	PTGS2/IL6/DMD	3
GOBP_REGULATION_OF_ENDOCRINE_PROCESS	GOBP_REGULATION_OF_ENDOCRINE_PROCESS	3/354	35/40755	0.00346133	0.0226866	0.0152927	C1QTNF1/BMP6/INHBA	3
GOBP_REGULATION_OF_HOMOTYPIC_CELL_CELL_ADHESION	GOBP_REGULATION_OF_HOMOTYPIC_CELL_CELL_ADHESION	3/354	35/40755	0.00346133	0.0226866	0.0152927	C1QTNF1/SERPINE2/IL6	3
GOBP_RESPONSE_TO_VITAMIN_D	GOBP_RESPONSE_TO_VITAMIN_D	3/354	35/40755	0.00346133	0.0226866	0.0152927	PTGS2/STC2/SNAI2	3
GOBP_CELLULAR_RESPONSE_TO_TOPOLOGICALLY_INCORRECT_PROTEIN	GOBP_CELLULAR_RESPONSE_TO_TOPOLOGICALLY_INCORRECT_PROTEIN	5/354	116/40755	0.00351179	0.0229918	0.0154984	CTH/ATF3/DDIT3/ERN1/STC2	5
GOBP_NEGATIVE_REGULATION_OF_SECRETION	GOBP_NEGATIVE_REGULATION_OF_SECRETION	6/354	167/40755	0.00351868	0.0230114	0.0155116	SPX/IL11/KLF7/HMOX1/EDN1/INHBA	6
GOBP_STRIATED_MUSCLE_CELL_PROLIFERATION	GOBP_STRIATED_MUSCLE_CELL_PROLIFERATION	4/354	72/40755	0.00361895	0.0235798	0.0158948	TGFB2/NOG/GATA6/JARID2	4
GOBP_NEGATIVE_REGULATION_OF_ENDOTHELIAL_CELL_APOPTOTIC_PROCESS	GOBP_NEGATIVE_REGULATION_OF_ENDOTHELIAL_CELL_APOPTOTIC_PROCESS	3/354	36/40755	0.00375193	0.0241966	0.0163106	IL11/SERPINE1/TEK	3
GOBP_PTERIDINE_CONTAINING_COMPOUND_METABOLIC_PROCESS	GOBP_PTERIDINE_CONTAINING_COMPOUND_METABOLIC_PROCESS	3/354	36/40755	0.00375193	0.0241966	0.0163106	ALDH1L2/MTHFD2/PRKG2	3
GOBP_REGULATION_OF_DNA_DAMAGE_RESPONSE_SIGNAL_TRANSDUCTION_BY_P53_CLASS_MEDIATOR	GOBP_REGULATION_OF_DNA_DAMAGE_RESPONSE_SIGNAL_TRANSDUCTION_BY_P53_CLASS_MEDIATOR	3/354	36/40755	0.00375193	0.0241966	0.0163106	DYRK3/ANKRD1/SNAI2	3
GOBP_REGULATION_OF_HORMONE_METABOLIC_PROCESS	GOBP_REGULATION_OF_HORMONE_METABOLIC_PROCESS	3/354	36/40755	0.00375193	0.0241966	0.0163106	IGF1R/STC2/BMP6	3
GOBP_CARDIAC_VENTRICLE_MORPHOGENESIS	GOBP_CARDIAC_VENTRICLE_MORPHOGENESIS	4/354	73/40755	0.00380295	0.0244454	0.0164782	TGFB2/NOG/SMAD7/EDNRA	4
GOBP_NEGATIVE_REGULATION_OF_SMOOTH_MUSCLE_CELL_PROLIFERATION	GOBP_NEGATIVE_REGULATION_OF_SMOOTH_MUSCLE_CELL_PROLIFERATION	4/354	73/40755	0.00380295	0.0244454	0.0164782	PDCD4/CNN1/HMOX1/IGFBP3	4
GOBP_POSITIVE_REGULATION_OF_ORGANELLE_ORGANIZATION	GOBP_POSITIVE_REGULATION_OF_ORGANELLE_ORGANIZATION	11/354	487/40755	0.00386132	0.0247306	0.0166705	ELAPOR1/TRPV4/HIP1R/MEIOSIN/BBC3/CDC42EP3/ANKRD53/MMP9/SYNPO/EDN1/TEK	11
GOBP_SYNAPSE_ORGANIZATION	GOBP_SYNAPSE_ORGANIZATION	10/354	418/40755	0.00386965	0.024775	0.0167004	NEGR1/BCAN/AMIGO2/IGF1R/SLC7A11/GDNF/SYNPO/TPBG/ACHE/NRCAM	10
GOBP_SKELETAL_SYSTEM_MORPHOGENESIS	GOBP_SKELETAL_SYSTEM_MORPHOGENESIS	7/354	227/40755	0.00388436	0.0248579	0.0167563	PAPPA2/TRPV4/HOXB5/HOXB9/NOG/HOXD4/BMP6	7
GOBP_POSITIVE_REGULATION_OF_PROTEIN_KINASE_B_SIGNALING	GOBP_POSITIVE_REGULATION_OF_PROTEIN_KINASE_B_SIGNALING	5/354	119/40755	0.00391582	0.0248579	0.0167563	IGF1R/C1QTNF1/GDF15/TPBG/TEK	5
GOBP_REGULATION_OF_CYTOSOLIC_CALCIUM_ION_CONCENTRATION	GOBP_REGULATION_OF_CYTOSOLIC_CALCIUM_ION_CONCENTRATION	9/354	352/40755	0.00392055	0.0248579	0.0167563	DDIT3/TRPV4/C1QTNF1/GRIN2D/TRPM2/EDNRA/EDN1/TRPV6/DMD	9
GOBP_CARDIAC_NEURAL_CREST_CELL_MIGRATION_INVOLVED_IN_OUTFLOW_TRACT_MORPHOGENESIS	GOBP_CARDIAC_NEURAL_CREST_CELL_MIGRATION_INVOLVED_IN_OUTFLOW_TRACT_MORPHOGENESIS	2/354	11/40755	0.003929	0.0248579	0.0167563	EDNRA/EDN1	2
GOBP_ENDOTHELIN_RECEPTOR_SIGNALING_PATHWAY	GOBP_ENDOTHELIN_RECEPTOR_SIGNALING_PATHWAY	2/354	11/40755	0.003929	0.0248579	0.0167563	EDNRA/EDN1	2
GOBP_NEGATIVE_REGULATION_OF_MULTICELLULAR_ORGANISM_GROWTH	GOBP_NEGATIVE_REGULATION_OF_MULTICELLULAR_ORGANISM_GROWTH	2/354	11/40755	0.003929	0.0248579	0.0167563	GDF15/STC2	2
GOBP_NORADRENERGIC_NEURON_DIFFERENTIATION	GOBP_NORADRENERGIC_NEURON_DIFFERENTIATION	2/354	11/40755	0.003929	0.0248579	0.0167563	EDNRA/EDN1	2
GOBP_POSITIVE_REGULATION_OF_MITOCHONDRIAL_OUTER_MEMBRANE_PERMEABILIZATION_INVOLVED_IN_APOPTOTIC_SIGNALING_PATHWAY	GOBP_POSITIVE_REGULATION_OF_MITOCHONDRIAL_OUTER_MEMBRANE_PERMEABILIZATION_INVOLVED_IN_APOPTOTIC_SIGNALING_PATHWAY	2/354	11/40755	0.003929	0.0248579	0.0167563	HIP1R/BBC3	2
GOBP_REGULATION_OF_CARDIAC_EPITHELIAL_TO_MESENCHYMAL_TRANSITION	GOBP_REGULATION_OF_CARDIAC_EPITHELIAL_TO_MESENCHYMAL_TRANSITION	2/354	11/40755	0.003929	0.0248579	0.0167563	TGFB2/NOG	2
GOBP_REGULATION_OF_CELLULAR_RESPONSE_TO_OSMOTIC_STRESS	GOBP_REGULATION_OF_CELLULAR_RESPONSE_TO_OSMOTIC_STRESS	2/354	11/40755	0.003929	0.0248579	0.0167563	ARHGEF2/PTGS2	2
GOBP_REGULATION_OF_COMPLEMENT_DEPENDENT_CYTOTOXICITY	GOBP_REGULATION_OF_COMPLEMENT_DEPENDENT_CYTOTOXICITY	2/354	11/40755	0.003929	0.0248579	0.0167563	TGFB2/IL11	2
GOBP_REGULATION_OF_TRANSCRIPTION_FROM_RNA_POLYMERASE_II_PROMOTER_IN_RESPONSE_TO_OXIDATIVE_STRESS	GOBP_REGULATION_OF_TRANSCRIPTION_FROM_RNA_POLYMERASE_II_PROMOTER_IN_RESPONSE_TO_OXIDATIVE_STRESS	2/354	11/40755	0.003929	0.0248579	0.0167563	SESN2/HMOX1	2
GOBP_RENAL_SODIUM_ION_TRANSPORT	GOBP_RENAL_SODIUM_ION_TRANSPORT	2/354	11/40755	0.003929	0.0248579	0.0167563	EDNRA/EDN1	2
GOBP_RESPONSE_TO_L_GLUTAMATE	GOBP_RESPONSE_TO_L_GLUTAMATE	2/354	11/40755	0.003929	0.0248579	0.0167563	IGF1R/BCL11A	2
GOBP_SINOATRIAL_NODE_DEVELOPMENT	GOBP_SINOATRIAL_NODE_DEVELOPMENT	2/354	11/40755	0.003929	0.0248579	0.0167563	CACNA1G/GATA6	2
GOBP_TONIC_SMOOTH_MUSCLE_CONTRACTION	GOBP_TONIC_SMOOTH_MUSCLE_CONTRACTION	2/354	11/40755	0.003929	0.0248579	0.0167563	EDNRA/EDN1	2
GOBP_REGULATION_OF_HEART_GROWTH	GOBP_REGULATION_OF_HEART_GROWTH	4/354	74/40755	0.00399318	0.0252008	0.0169875	NOG/GATA6/EDN1/JARID2	4
GOBP_CARDIAC_ATRIUM_DEVELOPMENT	GOBP_CARDIAC_ATRIUM_DEVELOPMENT	3/354	37/40755	0.00405698	0.0254781	0.0171744	TGFB2/IGF1R/NOG	3
GOBP_CARDIAC_CONDUCTION_SYSTEM_DEVELOPMENT	GOBP_CARDIAC_CONDUCTION_SYSTEM_DEVELOPMENT	3/354	37/40755	0.00405698	0.0254781	0.0171744	CACNA1G/GATA6/MSC	3
GOBP_CELLULAR_RESPONSE_TO_CADMIUM_ION	GOBP_CELLULAR_RESPONSE_TO_CADMIUM_ION	3/354	37/40755	0.00405698	0.0254781	0.0171744	MT1X/MMP9/HMOX1	3
GOBP_INSULIN_LIKE_GROWTH_FACTOR_RECEPTOR_SIGNALING_PATHWAY	GOBP_INSULIN_LIKE_GROWTH_FACTOR_RECEPTOR_SIGNALING_PATHWAY	3/354	37/40755	0.00405698	0.0254781	0.0171744	IGF1R/IGFBP3/GRB10	3
GOBP_POSITIVE_REGULATION_OF_GLUCOSE_IMPORT	GOBP_POSITIVE_REGULATION_OF_GLUCOSE_IMPORT	3/354	37/40755	0.00405698	0.0254781	0.0171744	SORBS1/CLTCL1/KLF15	3
GOBP_INSULIN_RECEPTOR_SIGNALING_PATHWAY	GOBP_INSULIN_RECEPTOR_SIGNALING_PATHWAY	5/354	120/40755	0.00405759	0.0254781	0.0171744	PRKCZ/SORBS1/IGF1R/PID1/GRB10	5
GOBP_INTERLEUKIN_6_PRODUCTION	GOBP_INTERLEUKIN_6_PRODUCTION	6/354	172/40755	0.00406307	0.0254781	0.0171744	ARHGEF2/INAVA/TRPV4/CEBPB/TSLP/IL6	6
GOBP_REGULATION_OF_IMMUNE_EFFECTOR_PROCESS	GOBP_REGULATION_OF_IMMUNE_EFFECTOR_PROCESS	9/354	355/40755	0.00414182	0.0259351	0.0174825	PRKCZ/INAVA/TGFB2/DUSP10/GPRC5B/SLC7A5/SMAD7/HMOX1/IL6	9
GOBP_MYELOID_LEUKOCYTE_MIGRATION	GOBP_MYELOID_LEUKOCYTE_MIGRATION	7/354	230/40755	0.00417136	0.0260647	0.0175698	TGFB2/TRPV4/DPP4/CXCL2/EDN1/IL6/SERPINE1	7
GOBP_REGULATION_OF_SIGNALING_RECEPTOR_ACTIVITY	GOBP_REGULATION_OF_SIGNALING_RECEPTOR_ACTIVITY	6/354	173/40755	0.00417901	0.0260757	0.0175772	SLC6A9/PLAU/NOG/KLHL24/EDN1/SERPINE1	6
GOBP_MESODERM_MORPHOGENESIS	GOBP_MESODERM_MORPHOGENESIS	4/354	75/40755	0.00418974	0.026115	0.0176037	ITGB3/NOG/INHBA/KLF4	4
GOBP_REGULATION_OF_GLIAL_CELL_DIFFERENTIATION	GOBP_REGULATION_OF_GLIAL_CELL_DIFFERENTIATION	4/354	75/40755	0.00418974	0.026115	0.0176037	DUSP10/NOG/SERPINE2/IL6	4
GOBP_REACTIVE_OXYGEN_SPECIES_METABOLIC_PROCESS	GOBP_REACTIVE_OXYGEN_SPECIES_METABOLIC_PROCESS	7/354	231/40755	0.0042705	0.0265155	0.0178737	SESN2/GADD45A/INAVA/DDIT4/FBLN5/PID1/EDN1	7
GOBP_POSITIVE_REGULATION_OF_CELLULAR_COMPONENT_BIOGENESIS	GOBP_POSITIVE_REGULATION_OF_CELLULAR_COMPONENT_BIOGENESIS	11/354	494/40755	0.00429173	0.026638	0.0179563	COL16A1/ELAPOR1/AMIGO2/HIP1R/WARS1/CDC42EP3/ANKRD53/PHLDB2/SYNPO/TPBG/TEK	11
GOBP_REGULATION_OF_MEMBRANE_POTENTIAL	GOBP_REGULATION_OF_MEMBRANE_POTENTIAL	10/354	425/40755	0.00434255	0.0269156	0.0181434	PRKCZ/KCNH1/CACNA1G/SMAD7/GRIK5/GRIN2D/PID1/EDN1/NRCAM/DMD	10
GOBP_AMINE_METABOLIC_PROCESS	GOBP_AMINE_METABOLIC_PROCESS	5/354	122/40755	0.00435206	0.0269368	0.0181576	TGFB2/SLC7A7/SLC7A11/EDNRA/VCAM1	5
GOBP_POSITIVE_REGULATION_OF_PRODUCTION_OF_MOLECULAR_MEDIATOR_OF_IMMUNE_RESPONSE	GOBP_POSITIVE_REGULATION_OF_PRODUCTION_OF_MOLECULAR_MEDIATOR_OF_IMMUNE_RESPONSE	5/354	122/40755	0.00435206	0.0269368	0.0181576	PRKCZ/INAVA/GPRC5B/SLC7A5/IL6	5
GOBP_NEGATIVE_REGULATION_OF_JNK_CASCADE	GOBP_NEGATIVE_REGULATION_OF_JNK_CASCADE	3/354	38/40755	0.00437668	0.0269758	0.018184	DUSP10/PDCD4/DACT1	3
GOBP_NEGATIVE_REGULATION_OF_PRODUCTION_OF_MOLECULAR_MEDIATOR_OF_IMMUNE_RESPONSE	GOBP_NEGATIVE_REGULATION_OF_PRODUCTION_OF_MOLECULAR_MEDIATOR_OF_IMMUNE_RESPONSE	3/354	38/40755	0.00437668	0.0269758	0.018184	TGFB2/SMAD7/HMOX1	3
GOBP_T_CELL_CYTOKINE_PRODUCTION	GOBP_T_CELL_CYTOKINE_PRODUCTION	3/354	38/40755	0.00437668	0.0269758	0.018184	PRKCZ/SMAD7/IL6	3
GOBP_REGULATION_OF_LIPID_BIOSYNTHETIC_PROCESS	GOBP_REGULATION_OF_LIPID_BIOSYNTHETIC_PROCESS	6/354	175/40755	0.00441822	0.0271466	0.0182991	PTGS2/SORBS1/IGF1R/TRIB3/BMP6/SNAI2	6
GOBP_FEMALE_SEX_DIFFERENTIATION	GOBP_FEMALE_SEX_DIFFERENTIATION	5/354	124/40755	0.00466145	0.0284765	0.0191956	NUPR1/CEBPB/LFNG/INHBA/PCYT1B	5
GOBP_REGULATION_OF_LEUKOCYTE_CHEMOTAXIS	GOBP_REGULATION_OF_LEUKOCYTE_CHEMOTAXIS	5/354	124/40755	0.00466145	0.0284765	0.0191956	TRPV4/DPP4/EDN1/IL6/SERPINE1	5
GOBP_REGULATION_OF_PROTEIN_LOCALIZATION_TO_CELL_PERIPHERY	GOBP_REGULATION_OF_PROTEIN_LOCALIZATION_TO_CELL_PERIPHERY	5/354	124/40755	0.00466145	0.0284765	0.0191956	PRKCZ/SORBS1/PID1/LRRC15/SQSTM1	5
GOBP_BRANCHED_CHAIN_AMINO_ACID_TRANSPORT	GOBP_BRANCHED_CHAIN_AMINO_ACID_TRANSPORT	2/354	12/40755	0.00468782	0.0284765	0.0191956	SLC43A1/SLC7A5	2
GOBP_FAT_CELL_PROLIFERATION	GOBP_FAT_CELL_PROLIFERATION	2/354	12/40755	0.00468782	0.0284765	0.0191956	PID1/SQSTM1	2
GOBP_NEGATIVE_REGULATION_OF_CELL_ADHESION_MEDIATED_BY_INTEGRIN	GOBP_NEGATIVE_REGULATION_OF_CELL_ADHESION_MEDIATED_BY_INTEGRIN	2/354	12/40755	0.00468782	0.0284765	0.0191956	SERPINE1/SNAI2	2
GOBP_ORGANIC_ANION_TRANSPORT	GOBP_ORGANIC_ANION_TRANSPORT	9/354	362/40755	0.00469608	0.0285071	0.0192162	SLC6A9/SLC43A1/BEST1/SLC7A7/SLC7A5/MAP2K6/SLC1A4/SLC7A11/EDN1	9
GOBP_POSITIVE_REGULATION_OF_CELL_DEVELOPMENT	GOBP_POSITIVE_REGULATION_OF_CELL_DEVELOPMENT	8/354	297/40755	0.00470373	0.0285402	0.0192385	NGF/PLXNA2/GPR68/SMAD7/SERPINE2/TGM2/SKIL/IL6	8
GOBP_RESPONSE_TO_PROGESTERONE	GOBP_RESPONSE_TO_PROGESTERONE	3/354	39/40755	0.00471123	0.0285402	0.0192385	TGFB2/IGF1R/FOSB	3
GOBP_NEGATIVE_REGULATION_OF_MAPK_CASCADE	GOBP_NEGATIVE_REGULATION_OF_MAPK_CASCADE	6/354	179/40755	0.00492672	0.0296728	0.0200019	ATF3/DUSP10/PDCD4/DACT1/IGF1R/FBLN1	6
GOBP_INTRINSIC_APOPTOTIC_SIGNALING_PATHWAY_BY_P53_CLASS_MEDIATOR	GOBP_INTRINSIC_APOPTOTIC_SIGNALING_PATHWAY_BY_P53_CLASS_MEDIATOR	4/354	79/40755	0.00504121	0.0302798	0.0204112	DDIT4/NUPR1/ZNF385B/JMY	4
GOBP_POSITIVE_REGULATION_OF_PHOSPHATIDYLINOSITOL_3_KINASE_SIGNALING	GOBP_POSITIVE_REGULATION_OF_PHOSPHATIDYLINOSITOL_3_KINASE_SIGNALING	4/354	79/40755	0.00504121	0.0302798	0.0204112	TGFB2/UNC5B/IGF1R/TEK	4
GOBP_NEGATIVE_REGULATION_OF_CELL_DEVELOPMENT	GOBP_NEGATIVE_REGULATION_OF_CELL_DEVELOPMENT	6/354	180/40755	0.00506028	0.0302844	0.0204143	DUSP10/NOG/BCL11A/RTN4R/FBLN1/IL6	6
GOBP_CELLULAR_RESPONSE_TO_OSMOTIC_STRESS	GOBP_CELLULAR_RESPONSE_TO_OSMOTIC_STRESS	3/354	40/40755	0.00506082	0.0302844	0.0204143	ARHGEF2/PTGS2/TRPV4	3
GOBP_ENDOCARDIAL_CUSHION_MORPHOGENESIS	GOBP_ENDOCARDIAL_CUSHION_MORPHOGENESIS	3/354	40/40755	0.00506082	0.0302844	0.0204143	TGFB2/NOG/SNAI2	3
GOBP_NEGATIVE_REGULATION_OF_CELLULAR_RESPONSE_TO_INSULIN_STIMULUS	GOBP_NEGATIVE_REGULATION_OF_CELLULAR_RESPONSE_TO_INSULIN_STIMULUS	3/354	40/40755	0.00506082	0.0302844	0.0204143	PRKCZ/PID1/GRB10	3
GOBP_GRANULOCYTE_CHEMOTAXIS	GOBP_GRANULOCYTE_CHEMOTAXIS	5/354	127/40755	0.00515438	0.0307506	0.0207285	TGFB2/TRPV4/DPP4/CXCL2/EDN1	5
GOBP_CELL_AGING	GOBP_CELL_AGING	5/354	128/40755	0.00532658	0.0316178	0.0213131	PDCD4/ARNTL/IGF1R/MAP2K6/SERPINE1	5
GOBP_RESPONSE_TO_HYDROGEN_PEROXIDE	GOBP_RESPONSE_TO_HYDROGEN_PEROXIDE	5/354	128/40755	0.00532658	0.0316178	0.0213131	ERN1/TRPM2/HMOX1/EDN1/IL6	5
GOBP_OSTEOBLAST_DIFFERENTIATION	GOBP_OSTEOBLAST_DIFFERENTIATION	7/354	241/40755	0.00536271	0.031779	0.0214217	NOG/MAP2K6/CEBPB/BMP6/IL6/ACHE/SNAI2	7
GOBP_MUSCLE_CELL_DEVELOPMENT	GOBP_MUSCLE_CELL_DEVELOPMENT	6/354	183/40755	0.00547694	0.0322152	0.0217157	ANKRD1/ALPK2/NFATC2/EDNRA/EDN1/DMD	6
GOBP_POSITIVE_REGULATION_OF_VASCULATURE_DEVELOPMENT	GOBP_POSITIVE_REGULATION_OF_VASCULATURE_DEVELOPMENT	6/354	183/40755	0.00547694	0.0322152	0.0217157	GATA6/FUT1/HMOX1/SERPINE1/TEK/KLF4	6
GOBP_REGULATION_OF_BLOOD_PRESSURE	GOBP_REGULATION_OF_BLOOD_PRESSURE	6/354	183/40755	0.00547694	0.0322152	0.0217157	PTGS2/SPX/HMOX1/EDNRA/EDN1/RENBP	6
GOBP_REGULATION_OF_PEPTIDE_TRANSPORT	GOBP_REGULATION_OF_PEPTIDE_TRANSPORT	6/354	183/40755	0.00547694	0.0322152	0.0217157	ARNTL/PCK2/GPR68/KLF7/TRPM2/IL6	6
GOBP_PROTEIN_PROCESSING	GOBP_PROTEIN_PROCESSING	7/354	242/40755	0.00548245	0.0322152	0.0217157	PLAU/MYRF/SCG5/CHAC1/DPP4/SERPINE2/SERPINE1	7
GOBP_NEGATIVE_REGULATION_OF_TRANSFORMING_GROWTH_FACTOR_BETA_RECEPTOR_SIGNALING_PATHWAY	GOBP_NEGATIVE_REGULATION_OF_TRANSFORMING_GROWTH_FACTOR_BETA_RECEPTOR_SIGNALING_PATHWAY	4/354	81/40755	0.0055074	0.0322152	0.0217157	VASN/SMAD7/PMEPA1/SKIL	4
GOBP_PANCREAS_DEVELOPMENT	GOBP_PANCREAS_DEVELOPMENT	4/354	81/40755	0.0055074	0.0322152	0.0217157	ARNTL/GATA6/BMP6/IL6	4
GOBP_CARDIAC_NEURAL_CREST_CELL_DEVELOPMENT_INVOLVED_IN_OUTFLOW_TRACT_MORPHOGENESIS	GOBP_CARDIAC_NEURAL_CREST_CELL_DEVELOPMENT_INVOLVED_IN_OUTFLOW_TRACT_MORPHOGENESIS	2/354	13/40755	0.00550847	0.0322152	0.0217157	EDNRA/EDN1	2
GOBP_CEREBELLAR_GRANULAR_LAYER_DEVELOPMENT	GOBP_CEREBELLAR_GRANULAR_LAYER_DEVELOPMENT	2/354	13/40755	0.00550847	0.0322152	0.0217157	CEND1/SERPINE2	2
GOBP_HOMOCYSTEINE_METABOLIC_PROCESS	GOBP_HOMOCYSTEINE_METABOLIC_PROCESS	2/354	13/40755	0.00550847	0.0322152	0.0217157	CTH/CBS	2
GOBP_NEGATIVE_REGULATION_OF_GLYCOLYTIC_PROCESS	GOBP_NEGATIVE_REGULATION_OF_GLYCOLYTIC_PROCESS	2/354	13/40755	0.00550847	0.0322152	0.0217157	DDIT4/NUPR1	2
GOBP_NEGATIVE_REGULATION_OF_VASCULAR_ASSOCIATED_SMOOTH_MUSCLE_CELL_DIFFERENTIATION	GOBP_NEGATIVE_REGULATION_OF_VASCULAR_ASSOCIATED_SMOOTH_MUSCLE_CELL_DIFFERENTIATION	2/354	13/40755	0.00550847	0.0322152	0.0217157	PDCD4/NFATC2	2
GOBP_POSITIVE_REGULATION_OF_INTERLEUKIN_13_PRODUCTION	GOBP_POSITIVE_REGULATION_OF_INTERLEUKIN_13_PRODUCTION	2/354	13/40755	0.00550847	0.0322152	0.0217157	PRKCZ/TSLP	2
GOBP_REGULATION_OF_CELLULAR_AMINO_ACID_METABOLIC_PROCESS	GOBP_REGULATION_OF_CELLULAR_AMINO_ACID_METABOLIC_PROCESS	2/354	13/40755	0.00550847	0.0322152	0.0217157	SLC7A7/SLC7A11	2
GOBP_REGULATION_OF_STEROID_HORMONE_BIOSYNTHETIC_PROCESS	GOBP_REGULATION_OF_STEROID_HORMONE_BIOSYNTHETIC_PROCESS	2/354	13/40755	0.00550847	0.0322152	0.0217157	IGF1R/BMP6	2
GOBP_RESPONSE_TO_PEPTIDOGLYCAN	GOBP_RESPONSE_TO_PEPTIDOGLYCAN	2/354	13/40755	0.00550847	0.0322152	0.0217157	INAVA/IL6	2
GOBP_T_HELPER_2_CELL_CYTOKINE_PRODUCTION	GOBP_T_HELPER_2_CELL_CYTOKINE_PRODUCTION	2/354	13/40755	0.00550847	0.0322152	0.0217157	PRKCZ/IL6	2
GOBP_CYTOSOLIC_CALCIUM_ION_TRANSPORT	GOBP_CYTOSOLIC_CALCIUM_ION_TRANSPORT	6/354	184/40755	0.00562124	0.0327943	0.0221061	DDIT3/TRPV4/GRIN2D/TRPM2/TRPV6/DMD	6
GOBP_REACTIVE_NITROGEN_SPECIES_METABOLIC_PROCESS	GOBP_REACTIVE_NITROGEN_SPECIES_METABOLIC_PROCESS	4/354	82/40755	0.00575092	0.0334075	0.0225195	PTGS2/EDN1/KLF4/ASS1	4
GOBP_REGULATION_OF_SUPRAMOLECULAR_FIBER_ORGANIZATION	GOBP_REGULATION_OF_SUPRAMOLECULAR_FIBER_ORGANIZATION	9/354	374/40755	0.00577873	0.033514	0.0225912	ARHGEF2/TRPV4/HIP1R/CDC42EP3/ANKRD53/SPEF1/PHLDB2/SYNPO/EDN1	9
GOBP_NEGATIVE_REGULATION_OF_VASCULAR_ASSOCIATED_SMOOTH_MUSCLE_CELL_PROLIFERATION	GOBP_NEGATIVE_REGULATION_OF_VASCULAR_ASSOCIATED_SMOOTH_MUSCLE_CELL_PROLIFERATION	3/354	42/40755	0.00580587	0.0335722	0.0226305	PDCD4/CNN1/HMOX1	3
GOBP_VENTRICULAR_SEPTUM_MORPHOGENESIS	GOBP_VENTRICULAR_SEPTUM_MORPHOGENESIS	3/354	42/40755	0.00580587	0.0335722	0.0226305	TGFB2/NOG/SMAD7	3
GOBP_NEGATIVE_REGULATION_OF_CELL_GROWTH	GOBP_NEGATIVE_REGULATION_OF_CELL_GROWTH	6/354	186/40755	0.00591815	0.0340988	0.0229855	SESN2/TGFB2/BCL11A/SERPINE2/RTN4R/INHBA	6
GOBP_CELLULAR_RESPONSE_TO_CALCIUM_ION	GOBP_CELLULAR_RESPONSE_TO_CALCIUM_ION	4/354	83/40755	0.00600152	0.0345117	0.0232638	KCNH1/FOSB/TRPM2/EDN1	4
GOBP_FOCAL_ADHESION_ASSEMBLY	GOBP_FOCAL_ADHESION_ASSEMBLY	4/354	83/40755	0.00600152	0.0345117	0.0232638	COL16A1/SORBS1/PHLDB2/TEK	4
GOBP_RESPONSE_TO_VITAMIN	GOBP_RESPONSE_TO_VITAMIN	4/354	83/40755	0.00600152	0.0345117	0.0232638	PTGS2/IGF1R/STC2/SNAI2	4
GOBP_REGULATION_OF_CELLULAR_KETONE_METABOLIC_PROCESS	GOBP_REGULATION_OF_CELLULAR_KETONE_METABOLIC_PROCESS	5/354	132/40755	0.00605615	0.0347354	0.0234146	PTGS2/SLC7A7/TRIB3/SLC7A11/BMP6	5
GOBP_REGULATION_OF_MAP_KINASE_ACTIVITY	GOBP_REGULATION_OF_MAP_KINASE_ACTIVITY	6/354	187/40755	0.00607081	0.0347857	0.0234485	DUSP10/PDCD4/ERN1/MAP2K6/TRIB3/EDN1	6
GOBP_REGULATION_OF_SMOOTH_MUSCLE_CELL_DIFFERENTIATION	GOBP_REGULATION_OF_SMOOTH_MUSCLE_CELL_DIFFERENTIATION	3/354	43/40755	0.00620166	0.0353977	0.0238611	CTH/PDCD4/NFATC2	3
GOBP_RESPONSE_TO_AMINE	GOBP_RESPONSE_TO_AMINE	3/354	43/40755	0.00620166	0.0353977	0.0238611	EDNRA/EDN1/ASS1	3
GOBP_TRANSFORMING_GROWTH_FACTOR_BETA_PRODUCTION	GOBP_TRANSFORMING_GROWTH_FACTOR_BETA_PRODUCTION	3/354	43/40755	0.00620166	0.0353977	0.0238611	PTGS2/TGFB2/GATA6	3
GOBP_REGULATION_OF_RAS_PROTEIN_SIGNAL_TRANSDUCTION	GOBP_REGULATION_OF_RAS_PROTEIN_SIGNAL_TRANSDUCTION	6/354	188/40755	0.00622633	0.0354698	0.0239096	NGF/ARHGEF2/TGFB2/ADGRG1/RTN4R/SQSTM1	6
GOBP_POSITIVE_REGULATION_OF_STRESS_ACTIVATED_PROTEIN_KINASE_SIGNALING_CASCADE	GOBP_POSITIVE_REGULATION_OF_STRESS_ACTIVATED_PROTEIN_KINASE_SIGNALING_CASCADE	5/354	133/40755	0.00624897	0.0355644	0.0239734	GADD45A/INAVA/TGFB2/TRPV4/ANKRD6	5
GOBP_MEMBRANE_DEPOLARIZATION	GOBP_MEMBRANE_DEPOLARIZATION	4/354	84/40755	0.00625928	0.0355887	0.0239898	PRKCZ/CACNA1G/SMAD7/EDN1	4
GOBP_ACTIN_FILAMENT_ORGANIZATION	GOBP_ACTIN_FILAMENT_ORGANIZATION	10/354	449/40755	0.00631874	0.0358922	0.0241943	ARHGEF2/SORBS1/TRPV4/HIP1R/SAMD14/CDC42EP3/PHLDB2/JMY/SYNPO/AIF1L	10
GOBP_SPROUTING_ANGIOGENESIS	GOBP_SPROUTING_ANGIOGENESIS	6/354	189/40755	0.00638472	0.0360067	0.0242716	PTGS2/E2F7/FUT1/HMOX1/TEK/KLF4	6
GOBP_CEREBROSPINAL_FLUID_CIRCULATION	GOBP_CEREBROSPINAL_FLUID_CIRCULATION	2/354	14/40755	0.00638984	0.0360067	0.0242716	CFAP43/DAW1	2
GOBP_COMPLEMENT_DEPENDENT_CYTOTOXICITY	GOBP_COMPLEMENT_DEPENDENT_CYTOTOXICITY	2/354	14/40755	0.00638984	0.0360067	0.0242716	TGFB2/IL11	2
GOBP_NEGATIVE_REGULATION_OF_HOMOTYPIC_CELL_CELL_ADHESION	GOBP_NEGATIVE_REGULATION_OF_HOMOTYPIC_CELL_CELL_ADHESION	2/354	14/40755	0.00638984	0.0360067	0.0242716	C1QTNF1/SERPINE2	2
GOBP_NEUROBLAST_DIVISION	GOBP_NEUROBLAST_DIVISION	2/354	14/40755	0.00638984	0.0360067	0.0242716	ARHGEF2/AKNA	2
GOBP_POSITIVE_REGULATION_OF_EXTRINSIC_APOPTOTIC_SIGNALING_PATHWAY_VIA_DEATH_DOMAIN_RECEPTORS	GOBP_POSITIVE_REGULATION_OF_EXTRINSIC_APOPTOTIC_SIGNALING_PATHWAY_VIA_DEATH_DOMAIN_RECEPTORS	2/354	14/40755	0.00638984	0.0360067	0.0242716	ATF3/SKIL	2
GOBP_POSITIVE_REGULATION_OF_HORMONE_METABOLIC_PROCESS	GOBP_POSITIVE_REGULATION_OF_HORMONE_METABOLIC_PROCESS	2/354	14/40755	0.00638984	0.0360067	0.0242716	IGF1R/BMP6	2
GOBP_REGULATION_OF_PROSTAGLANDIN_SECRETION	GOBP_REGULATION_OF_PROSTAGLANDIN_SECRETION	2/354	14/40755	0.00638984	0.0360067	0.0242716	MAP2K6/EDN1	2
GOBP_PRODUCTION_OF_MOLECULAR_MEDIATOR_OF_IMMUNE_RESPONSE	GOBP_PRODUCTION_OF_MOLECULAR_MEDIATOR_OF_IMMUNE_RESPONSE	8/354	313/40755	0.00639301	0.0360131	0.0242759	PRKCZ/INAVA/TGFB2/GPRC5B/SLC7A5/SMAD7/HMOX1/IL6	8
GOBP_LEUKOCYTE_CELL_CELL_ADHESION	GOBP_LEUKOCYTE_CELL_CELL_ADHESION	9/354	381/40755	0.00649373	0.0365456	0.0246348	PRKCZ/DUSP10/SMAD7/DPP4/CEBPB/IL6/KLF4/ASS1/VCAM1	9
GOBP_POSITIVE_REGULATION_OF_LIPID_BIOSYNTHETIC_PROCESS	GOBP_POSITIVE_REGULATION_OF_LIPID_BIOSYNTHETIC_PROCESS	4/354	85/40755	0.00652428	0.036601	0.0246721	PTGS2/SORBS1/IGF1R/BMP6	4
GOBP_POSITIVE_REGULATION_OF_REPRODUCTIVE_PROCESS	GOBP_POSITIVE_REGULATION_OF_REPRODUCTIVE_PROCESS	4/354	85/40755	0.00652428	0.036601	0.0246721	MEIOSIN/PLB1/LFNG/INHBA	4
GOBP_CELLULAR_MODIFIED_AMINO_ACID_METABOLIC_PROCESS	GOBP_CELLULAR_MODIFIED_AMINO_ACID_METABOLIC_PROCESS	6/354	190/40755	0.00654602	0.0366184	0.0246839	ALDH1L2/CHAC1/MTHFD2/SLC7A11/GSTA4/ASS1	6
GOBP_NEGATIVE_REGULATION_OF_DNA_BINDING_TRANSCRIPTION_FACTOR_ACTIVITY	GOBP_NEGATIVE_REGULATION_OF_DNA_BINDING_TRANSCRIPTION_FACTOR_ACTIVITY	6/354	190/40755	0.00654602	0.0366184	0.0246839	DDIT3/NUPR1/SMAD7/CEBPG/HMOX1/KLF4	6
GOBP_POSITIVE_REGULATION_OF_GLUCOSE_TRANSMEMBRANE_TRANSPORT	GOBP_POSITIVE_REGULATION_OF_GLUCOSE_TRANSMEMBRANE_TRANSPORT	3/354	44/40755	0.00661318	0.0368774	0.0248585	SORBS1/CLTCL1/KLF15	3
GOBP_REGULATION_OF_CELLULAR_RESPONSE_TO_GROWTH_FACTOR_STIMULUS	GOBP_REGULATION_OF_CELLULAR_RESPONSE_TO_GROWTH_FACTOR_STIMULUS	8/354	315/40755	0.0066328	0.0369751	0.0249243	VASN/ITGB3/NOG/GATA6/SMAD7/PMEPA1/SKIL/GRB10	8
GOBP_NEGATIVE_REGULATION_OF_TRANSMEMBRANE_RECEPTOR_PROTEIN_SERINE_THREONINE_KINASE_SIGNALING_PATHWAY	GOBP_NEGATIVE_REGULATION_OF_TRANSMEMBRANE_RECEPTOR_PROTEIN_SERINE_THREONINE_KINASE_SIGNALING_PATHWAY	5/354	135/40755	0.00664749	0.0369754	0.0249245	VASN/NOG/SMAD7/PMEPA1/SKIL	5
GOBP_REGULATION_OF_OSTEOBLAST_DIFFERENTIATION	GOBP_REGULATION_OF_OSTEOBLAST_DIFFERENTIATION	5/354	135/40755	0.00664749	0.0369754	0.0249245	NOG/CEBPB/BMP6/IL6/SNAI2	5
GOBP_EPITHELIAL_TUBE_FORMATION	GOBP_EPITHELIAL_TUBE_FORMATION	5/354	136/40755	0.00685328	0.0380124	0.0256235	LMO4/TGFB2/NOG/SALL4/GDNF	5
GOBP_INTERLEUKIN_17_PRODUCTION	GOBP_INTERLEUKIN_17_PRODUCTION	3/354	45/40755	0.00704058	0.0387738	0.0261368	DDIT3/SLC7A5/IL6	3
GOBP_MYOBLAST_FUSION	GOBP_MYOBLAST_FUSION	3/354	45/40755	0.00704058	0.0387738	0.0261368	KCNH1/GDF15/NFATC2	3
GOBP_NEGATIVE_REGULATION_OF_TOR_SIGNALING	GOBP_NEGATIVE_REGULATION_OF_TOR_SIGNALING	3/354	45/40755	0.00704058	0.0387738	0.0261368	SESN2/DDIT4/ARNTL	3
GOBP_THYMUS_DEVELOPMENT	GOBP_THYMUS_DEVELOPMENT	3/354	45/40755	0.00704058	0.0387738	0.0261368	LMO4/BCL11B/JARID2	3
GOBP_POSITIVE_REGULATION_OF_LIPID_TRANSPORT	GOBP_POSITIVE_REGULATION_OF_LIPID_TRANSPORT	4/354	87/40755	0.00707636	0.0387738	0.0261368	MAP2K6/C1QTNF1/BMP6/EDN1	4
GOBP_REGULATION_OF_NERVOUS_SYSTEM_PROCESS	GOBP_REGULATION_OF_NERVOUS_SYSTEM_PROCESS	5/354	138/40755	0.00727814	0.0392677	0.0264697	PRKCZ/MYRF/SPX/GRIN2D/EDN1	5
GOBP_ENTERIC_NERVOUS_SYSTEM_DEVELOPMENT	GOBP_ENTERIC_NERVOUS_SYSTEM_DEVELOPMENT	2/354	15/40755	0.00733079	0.0392677	0.0264697	EDNRA/GDNF	2
GOBP_ESTROUS_CYCLE	GOBP_ESTROUS_CYCLE	2/354	15/40755	0.00733079	0.0392677	0.0264697	IGF1R/TRPM2	2
GOBP_HEPATOCYTE_DIFFERENTIATION	GOBP_HEPATOCYTE_DIFFERENTIATION	2/354	15/40755	0.00733079	0.0392677	0.0264697	E2F7/PCK2	2
GOBP_METANEPHRIC_RENAL_VESICLE_MORPHOGENESIS	GOBP_METANEPHRIC_RENAL_VESICLE_MORPHOGENESIS	2/354	15/40755	0.00733079	0.0392677	0.0264697	KIF26B/GDNF	2
GOBP_NEGATIVE_REGULATION_OF_DNA_DAMAGE_RESPONSE_SIGNAL_TRANSDUCTION_BY_P53_CLASS_MEDIATOR	GOBP_NEGATIVE_REGULATION_OF_DNA_DAMAGE_RESPONSE_SIGNAL_TRANSDUCTION_BY_P53_CLASS_MEDIATOR	2/354	15/40755	0.00733079	0.0392677	0.0264697	DYRK3/SNAI2	2
GOBP_NEURAL_CREST_FORMATION	GOBP_NEURAL_CREST_FORMATION	2/354	15/40755	0.00733079	0.0392677	0.0264697	EDNRA/EDN1	2
GOBP_REGULATION_OF_PLASMINOGEN_ACTIVATION	GOBP_REGULATION_OF_PLASMINOGEN_ACTIVATION	2/354	15/40755	0.00733079	0.0392677	0.0264697	SERPINE2/SERPINE1	2
GOBP_PROTEIN_TETRAMERIZATION	GOBP_PROTEIN_TETRAMERIZATION	4/354	88/40755	0.00736361	0.0392677	0.0264697	CTH/ALDH1A3/KCNJ12/TRPM2	4
GOBP_REGULATION_OF_MICROTUBULE_POLYMERIZATION_OR_DEPOLYMERIZATION	GOBP_REGULATION_OF_MICROTUBULE_POLYMERIZATION_OR_DEPOLYMERIZATION	4/354	88/40755	0.00736361	0.0392677	0.0264697	ARHGEF2/TRPV4/ANKRD53/SPEF1	4
GOBP_IN_UTERO_EMBRYONIC_DEVELOPMENT	GOBP_IN_UTERO_EMBRYONIC_DEVELOPMENT	9/354	389/40755	0.00739207	0.0392677	0.0264697	E2F7/NOG/GATA6/CEBPB/SALL4/SKIL/EDNRA/EDN1/KLF4	9
GOBP_POSITIVE_REGULATION_OF_CYTOSKELETON_ORGANIZATION	GOBP_POSITIVE_REGULATION_OF_CYTOSKELETON_ORGANIZATION	6/354	195/40755	0.0073972	0.0392677	0.0264697	TRPV4/CDC42EP3/ANKRD53/SYNPO/EDN1/TEK	6
GOBP_POSITIVE_REGULATION_OF_VASCULAR_ASSOCIATED_SMOOTH_MUSCLE_CELL_PROLIFERATION	GOBP_POSITIVE_REGULATION_OF_VASCULAR_ASSOCIATED_SMOOTH_MUSCLE_CELL_PROLIFERATION	3/354	46/40755	0.00748401	0.0392677	0.0264697	ERN1/MMP9/EDN1	3
GOBP_TRABECULA_MORPHOGENESIS	GOBP_TRABECULA_MORPHOGENESIS	3/354	46/40755	0.00748401	0.0392677	0.0264697	TGFB2/NOG/TEK	3
GOBP_LEUKOCYTE_HOMEOSTASIS	GOBP_LEUKOCYTE_HOMEOSTASIS	4/354	89/40755	0.00765843	0.0392677	0.0264697	SKIL/SLC7A11/IL6/TSC22D3	4
GOBP_MESENCHYMAL_CELL_DEVELOPMENT	GOBP_MESENCHYMAL_CELL_DEVELOPMENT	4/354	89/40755	0.00765843	0.0392677	0.0264697	EDNRA/GDNF/EDN1/SNAI2	4
GOBP_RESPONSE_TO_CAMP	GOBP_RESPONSE_TO_CAMP	4/354	89/40755	0.00765843	0.0392677	0.0264697	PDE2A/GATA6/FOSB/ASS1	4
GOBP_POSITIVE_REGULATION_OF_CHEMOTAXIS	GOBP_POSITIVE_REGULATION_OF_CHEMOTAXIS	5/354	140/40755	0.00772103	0.0392677	0.0264697	TRPV4/EDN1/TPBG/IL6/SERPINE1	5
GOBP_REGULATION_OF_PROTEIN_BINDING	GOBP_REGULATION_OF_PROTEIN_BINDING	6/354	197/40755	0.00775908	0.0392677	0.0264697	HIP1R/DACT1/NOG/TRIB3/MMP9/LFNG	6
GOBP_MICROTUBULE_DEPOLYMERIZATION	GOBP_MICROTUBULE_DEPOLYMERIZATION	3/354	47/40755	0.00794359	0.0392677	0.0264697	ARHGEF2/TRPV4/SPEF1	3
GOBP_NEGATIVE_REGULATION_OF_COLD_INDUCED_THERMOGENESIS	GOBP_NEGATIVE_REGULATION_OF_COLD_INDUCED_THERMOGENESIS	3/354	47/40755	0.00794359	0.0392677	0.0264697	ARNTL/DDIT3/MAP2K6	3
GOBP_CELLULAR_RESPONSE_TO_HYDROGEN_PEROXIDE	GOBP_CELLULAR_RESPONSE_TO_HYDROGEN_PEROXIDE	4/354	90/40755	0.00796091	0.0392677	0.0264697	ERN1/TRPM2/EDN1/IL6	4
GOBP_ACTOMYOSIN_STRUCTURE_ORGANIZATION	GOBP_ACTOMYOSIN_STRUCTURE_ORGANIZATION	6/354	199/40755	0.00813353	0.0392677	0.0264697	CDC42BPA/ANKRD1/SORBS1/CNN1/PHLDB2/EDN1	6
GOBP_DIGESTIVE_SYSTEM_DEVELOPMENT	GOBP_DIGESTIVE_SYSTEM_DEVELOPMENT	5/354	142/40755	0.00818233	0.0392677	0.0264697	TGFB2/HIP1R/DACT1/GATA6/ASS1	5
GOBP_CALCIUM_ION_IMPORT	GOBP_CALCIUM_ION_IMPORT	4/354	91/40755	0.00827114	0.0392677	0.0264697	TRPV4/CACNA1G/TRPM2/TRPV6	4
GOBP_ROOF_OF_MOUTH_DEVELOPMENT	GOBP_ROOF_OF_MOUTH_DEVELOPMENT	4/354	91/40755	0.00827114	0.0392677	0.0264697	TGFB2/INHBA/SNAI2/MSC	4
GOBP_CARDIAC_NEURAL_CREST_CELL_DIFFERENTIATION_INVOLVED_IN_HEART_DEVELOPMENT	GOBP_CARDIAC_NEURAL_CREST_CELL_DIFFERENTIATION_INVOLVED_IN_HEART_DEVELOPMENT	2/354	16/40755	0.00833025	0.0392677	0.0264697	EDNRA/EDN1	2
GOBP_FOLIC_ACID_METABOLIC_PROCESS	GOBP_FOLIC_ACID_METABOLIC_PROCESS	2/354	16/40755	0.00833025	0.0392677	0.0264697	ALDH1L2/MTHFD2	2
GOBP_NEGATIVE_REGULATION_OF_JUN_KINASE_ACTIVITY	GOBP_NEGATIVE_REGULATION_OF_JUN_KINASE_ACTIVITY	2/354	16/40755	0.00833025	0.0392677	0.0264697	DUSP10/PDCD4	2
GOBP_NEUTROPHIL_HOMEOSTASIS	GOBP_NEUTROPHIL_HOMEOSTASIS	2/354	16/40755	0.00833025	0.0392677	0.0264697	SLC7A11/IL6	2
GOBP_POSITIVE_REGULATION_OF_MYOBLAST_FUSION	GOBP_POSITIVE_REGULATION_OF_MYOBLAST_FUSION	2/354	16/40755	0.00833025	0.0392677	0.0264697	GDF15/NFATC2	2
GOBP_REGULATION_OF_EPITHELIAL_CELL_DIFFERENTIATION_INVOLVED_IN_KIDNEY_DEVELOPMENT	GOBP_REGULATION_OF_EPITHELIAL_CELL_DIFFERENTIATION_INVOLVED_IN_KIDNEY_DEVELOPMENT	2/354	16/40755	0.00833025	0.0392677	0.0264697	MMP9/GDNF	2
GOBP_REGULATION_OF_EXTRACELLULAR_MATRIX_DISASSEMBLY	GOBP_REGULATION_OF_EXTRACELLULAR_MATRIX_DISASSEMBLY	2/354	16/40755	0.00833025	0.0392677	0.0264697	DPP4/IL6	2
GOBP_EPITHELIAL_TUBE_MORPHOGENESIS	GOBP_EPITHELIAL_TUBE_MORPHOGENESIS	8/354	328/40755	0.0083612	0.0393926	0.0265539	LMO4/TGFB2/KIF26B/NOG/SALL4/EDNRA/GDNF/EDN1	8
GOBP_ACTIVIN_RECEPTOR_SIGNALING_PATHWAY	GOBP_ACTIVIN_RECEPTOR_SIGNALING_PATHWAY	3/354	48/40755	0.00841946	0.0395326	0.0266483	DACT1/SMAD7/INHBA	3
GOBP_AUTONOMIC_NERVOUS_SYSTEM_DEVELOPMENT	GOBP_AUTONOMIC_NERVOUS_SYSTEM_DEVELOPMENT	3/354	48/40755	0.00841946	0.0395326	0.0266483	EDNRA/GDNF/VCAM1	3
GOBP_FACE_DEVELOPMENT	GOBP_FACE_DEVELOPMENT	3/354	48/40755	0.00841946	0.0395326	0.0266483	ALDH1A3/NOG/EDNRA	3
GOBP_REGULATION_OF_PLATELET_ACTIVATION	GOBP_REGULATION_OF_PLATELET_ACTIVATION	3/354	48/40755	0.00841946	0.0395326	0.0266483	C1QTNF1/SERPINE2/IL6	3
GOBP_ENDOTHELIAL_CELL_PROLIFERATION	GOBP_ENDOTHELIAL_CELL_PROLIFERATION	6/354	201/40755	0.00852081	0.0399211	0.0269102	ITGB3/ERN1/FUT1/HMOX1/BMP6/TEK	6
GOBP_RESPONSE_TO_CALCIUM_ION	GOBP_RESPONSE_TO_CALCIUM_ION	5/354	144/40755	0.0086624	0.0404344	0.0272562	KCNH1/FOSB/TRPM2/EDN1/TRPV6	5
GOBP_ESTABLISHMENT_OF_CELL_POLARITY	GOBP_ESTABLISHMENT_OF_CELL_POLARITY	5/354	145/40755	0.00890959	0.0412221	0.0277872	PRKCZ/KIF26B/IGF1R/ANKFN1/ALPK2	5
GOBP_NEGATIVE_REGULATION_OF_PROTEIN_CONTAINING_COMPLEX_ASSEMBLY	GOBP_NEGATIVE_REGULATION_OF_PROTEIN_CONTAINING_COMPLEX_ASSEMBLY	5/354	145/40755	0.00890959	0.0412221	0.0277872	PRKCZ/LMO4/HIP1R/DACT1/PMEPA1	5
GOBP_ASPARTATE_FAMILY_AMINO_ACID_METABOLIC_PROCESS	GOBP_ASPARTATE_FAMILY_AMINO_ACID_METABOLIC_PROCESS	3/354	49/40755	0.00891173	0.0412221	0.0277872	PHGDH/ASNS/ASS1	3
GOBP_DENDRITIC_CELL_DIFFERENTIATION	GOBP_DENDRITIC_CELL_DIFFERENTIATION	3/354	49/40755	0.00891173	0.0412221	0.0277872	DHRS2/CEBPB/TRPM2	3
GOBP_ENDOCARDIAL_CUSHION_DEVELOPMENT	GOBP_ENDOCARDIAL_CUSHION_DEVELOPMENT	3/354	49/40755	0.00891173	0.0412221	0.0277872	TGFB2/NOG/SNAI2	3
GOBP_OVULATION_CYCLE_PROCESS	GOBP_OVULATION_CYCLE_PROCESS	3/354	49/40755	0.00891173	0.0412221	0.0277872	TGFB2/MAP2K6/INHBA	3
GOBP_POSITIVE_REGULATION_OF_ANION_TRANSPORT	GOBP_POSITIVE_REGULATION_OF_ANION_TRANSPORT	3/354	49/40755	0.00891173	0.0412221	0.0277872	MAP2K6/CEBPB/EDN1	3
GOBP_REGULATION_OF_CARDIAC_MUSCLE_CELL_PROLIFERATION	GOBP_REGULATION_OF_CARDIAC_MUSCLE_CELL_PROLIFERATION	3/354	49/40755	0.00891173	0.0412221	0.0277872	NOG/GATA6/JARID2	3
GOBP_EMBRYONIC_SKELETAL_SYSTEM_MORPHOGENESIS	GOBP_EMBRYONIC_SKELETAL_SYSTEM_MORPHOGENESIS	4/354	94/40755	0.00924899	0.0425545	0.0286853	HOXB5/HOXB9/NOG/HOXD4	4
GOBP_POSITIVE_REGULATION_OF_LEUKOCYTE_CHEMOTAXIS	GOBP_POSITIVE_REGULATION_OF_LEUKOCYTE_CHEMOTAXIS	4/354	94/40755	0.00924899	0.0425545	0.0286853	TRPV4/EDN1/IL6/SERPINE1	4
GOBP_CELL_MIGRATION_IN_HINDBRAIN	GOBP_CELL_MIGRATION_IN_HINDBRAIN	2/354	17/40755	0.00938713	0.0427795	0.028837	PLXNA2/CEND1	2
GOBP_CORTICOSTEROID_HORMONE_SECRETION	GOBP_CORTICOSTEROID_HORMONE_SECRETION	2/354	17/40755	0.00938713	0.0427795	0.028837	C1QTNF1/BMP6	2
GOBP_G_PROTEIN_COUPLED_RECEPTOR_SIGNALING_PATHWAY_INVOLVED_IN_HEART_PROCESS	GOBP_G_PROTEIN_COUPLED_RECEPTOR_SIGNALING_PATHWAY_INVOLVED_IN_HEART_PROCESS	2/354	17/40755	0.00938713	0.0427795	0.028837	EDNRA/EDN1	2
GOBP_MACROPHAGE_CYTOKINE_PRODUCTION	GOBP_MACROPHAGE_CYTOKINE_PRODUCTION	2/354	17/40755	0.00938713	0.0427795	0.028837	TGFB2/GPRC5B	2
GOBP_NEGATIVE_REGULATION_OF_GLUCOSE_IMPORT	GOBP_NEGATIVE_REGULATION_OF_GLUCOSE_IMPORT	2/354	17/40755	0.00938713	0.0427795	0.028837	PID1/GRB10	2
GOBP_POSITIVE_REGULATION_OF_TYPE_2_IMMUNE_RESPONSE	GOBP_POSITIVE_REGULATION_OF_TYPE_2_IMMUNE_RESPONSE	2/354	17/40755	0.00938713	0.0427795	0.028837	PRKCZ/IL6	2
GOBP_POSITIVE_REGULATION_OF_VASCULAR_ENDOTHELIAL_GROWTH_FACTOR_RECEPTOR_SIGNALING_PATHWAY	GOBP_POSITIVE_REGULATION_OF_VASCULAR_ENDOTHELIAL_GROWTH_FACTOR_RECEPTOR_SIGNALING_PATHWAY	2/354	17/40755	0.00938713	0.0427795	0.028837	ITGB3/GRB10	2
GOBP_POST_EMBRYONIC_ANIMAL_ORGAN_DEVELOPMENT	GOBP_POST_EMBRYONIC_ANIMAL_ORGAN_DEVELOPMENT	2/354	17/40755	0.00938713	0.0427795	0.028837	BCL11B/KLF4	2
GOBP_REGULATION_OF_NEUROTRANSMITTER_UPTAKE	GOBP_REGULATION_OF_NEUROTRANSMITTER_UPTAKE	2/354	17/40755	0.00938713	0.0427795	0.028837	ITGB3/GDNF	2
GOBP_SULFUR_AMINO_ACID_BIOSYNTHETIC_PROCESS	GOBP_SULFUR_AMINO_ACID_BIOSYNTHETIC_PROCESS	2/354	17/40755	0.00938713	0.0427795	0.028837	CTH/CBS	2
GOBP_ADHERENS_JUNCTION_ORGANIZATION	GOBP_ADHERENS_JUNCTION_ORGANIZATION	3/354	50/40755	0.00942053	0.0427795	0.028837	INAVA/SMAD7/BMP6	3
GOBP_CELLULAR_RESPONSE_TO_GLUCOSE_STARVATION	GOBP_CELLULAR_RESPONSE_TO_GLUCOSE_STARVATION	3/354	50/40755	0.00942053	0.0427795	0.028837	SESN2/UPP1/ASNS	3
GOBP_CEREBELLAR_CORTEX_DEVELOPMENT	GOBP_CEREBELLAR_CORTEX_DEVELOPMENT	3/354	50/40755	0.00942053	0.0427795	0.028837	CEND1/AARS1/SERPINE2	3
GOBP_NEGATIVE_REGULATION_OF_STRESS_ACTIVATED_PROTEIN_KINASE_SIGNALING_CASCADE	GOBP_NEGATIVE_REGULATION_OF_STRESS_ACTIVATED_PROTEIN_KINASE_SIGNALING_CASCADE	3/354	50/40755	0.00942053	0.0427795	0.028837	DUSP10/PDCD4/DACT1	3
GOBP_REGULATION_OF_CHONDROCYTE_DIFFERENTIATION	GOBP_REGULATION_OF_CHONDROCYTE_DIFFERENTIATION	3/354	50/40755	0.00942053	0.0427795	0.028837	SMAD7/BMP6/SNAI2	3
GOBP_CELL_CELL_JUNCTION_ORGANIZATION	GOBP_CELL_CELL_JUNCTION_ORGANIZATION	6/354	207/40755	0.00976185	0.044088	0.029719	INAVA/TGFB2/TRPV4/SMAD7/BMP6/SNAI2	6
GOBP_NEURAL_CREST_CELL_DIFFERENTIATION	GOBP_NEURAL_CREST_CELL_DIFFERENTIATION	4/354	96/40755	0.00994096	0.0447871	0.0301903	EDNRA/GDNF/EDN1/SNAI2	4
GOBP_REGULATION_OF_GRANULOCYTE_CHEMOTAXIS	GOBP_REGULATION_OF_GRANULOCYTE_CHEMOTAXIS	3/354	51/40755	0.00994596	0.0447871	0.0301903	TRPV4/DPP4/EDN1	3
GOBP_EPITHELIAL_CELL_DEVELOPMENT	GOBP_EPITHELIAL_CELL_DEVELOPMENT	6/354	208/40755	0.00998055	0.0449036	0.0302688	ADAMTSL4/ARNTL/PDE2A/BCL11B/EDNRA/BMP6	6
GOBP_REGULATION_OF_LIPID_METABOLIC_PROCESS	GOBP_REGULATION_OF_LIPID_METABOLIC_PROCESS	8/354	339/40755	0.0100704	0.0452961	0.0305334	PTGS2/SORBS1/BCL11B/IGF1R/TRIB3/BMP6/SNAI2/TEK	8
GOBP_REGULATION_OF_CELLULAR_CARBOHYDRATE_METABOLIC_PROCESS	GOBP_REGULATION_OF_CELLULAR_CARBOHYDRATE_METABOLIC_PROCESS	5/354	150/40755	0.0102188	0.0458705	0.0309206	SESN2/DDIT4/SORBS1/NUPR1/C1QTNF1	5
GOBP_POSITIVE_REGULATION_OF_ION_TRANSPORT	GOBP_POSITIVE_REGULATION_OF_ION_TRANSPORT	7/354	273/40755	0.0102829	0.0461348	0.0310987	SLC6A9/MAP2K6/CEBPB/EDNRA/GDNF/EDN1/DMD	7
GOBP_NEGATIVE_REGULATION_OF_CELL_CYCLE_G1_S_PHASE_TRANSITION	GOBP_NEGATIVE_REGULATION_OF_CELL_CYCLE_G1_S_PHASE_TRANSITION	4/354	97/40755	0.0102992	0.0461492	0.0311085	E2F7/DACT1/INHBA/KLF4	4
GOBP_POSITIVE_REGULATION_OF_CELL_PROJECTION_ORGANIZATION	GOBP_POSITIVE_REGULATION_OF_CELL_PROJECTION_ORGANIZATION	8/354	341/40755	0.0104071	0.0466208	0.0314263	NEGR1/NGF/PLXNA2/IGF1R/CDC42EP3/SKIL/GPC2/VLDLR	8
GOBP_APOPTOTIC_CELL_CLEARANCE	GOBP_APOPTOTIC_CELL_CLEARANCE	3/354	52/40755	0.0104881	0.0466604	0.031453	PEAR1/ITGB3/TGM2	3
GOBP_NEGATIVE_REGULATION_OF_CARDIAC_MUSCLE_CELL_PROLIFERATION	GOBP_NEGATIVE_REGULATION_OF_CARDIAC_MUSCLE_CELL_PROLIFERATION	2/354	18/40755	0.0105004	0.0466604	0.031453	NOG/JARID2	2
GOBP_NONRIBOSOMAL_PEPTIDE_BIOSYNTHETIC_PROCESS	GOBP_NONRIBOSOMAL_PEPTIDE_BIOSYNTHETIC_PROCESS	2/354	18/40755	0.0105004	0.0466604	0.031453	CHAC1/SLC7A11	2
GOBP_POSITIVE_REGULATION_OF_NEUROINFLAMMATORY_RESPONSE	GOBP_POSITIVE_REGULATION_OF_NEUROINFLAMMATORY_RESPONSE	2/354	18/40755	0.0105004	0.0466604	0.031453	NUPR1/IL6	2
GOBP_REGULATION_OF_STEROID_HORMONE_SECRETION	GOBP_REGULATION_OF_STEROID_HORMONE_SECRETION	2/354	18/40755	0.0105004	0.0466604	0.031453	C1QTNF1/BMP6	2
GOBP_CELL_SUBSTRATE_JUNCTION_ORGANIZATION	GOBP_CELL_SUBSTRATE_JUNCTION_ORGANIZATION	4/354	98/40755	0.0106656	0.0472642	0.03186	COL16A1/SORBS1/PHLDB2/TEK	4
GOBP_LONG_TERM_SYNAPTIC_POTENTIATION	GOBP_LONG_TERM_SYNAPTIC_POTENTIATION	4/354	98/40755	0.0106656	0.0472642	0.03186	PRKCZ/GRIN2D/SERPINE2/SQSTM1	4
GOBP_MESONEPHROS_DEVELOPMENT	GOBP_MESONEPHROS_DEVELOPMENT	4/354	99/40755	0.0110404	0.048678	0.0328131	KIF26B/NOG/SMAD7/GDNF	4
GOBP_PLASMA_LIPOPROTEIN_PARTICLE_CLEARANCE	GOBP_PLASMA_LIPOPROTEIN_PARTICLE_CLEARANCE	3/354	53/40755	0.0110471	0.048678	0.0328131	HMOX1/MSR1/VLDLR	3
GOBP_RESPONSE_TO_ISCHEMIA	GOBP_RESPONSE_TO_ISCHEMIA	3/354	53/40755	0.0110471	0.048678	0.0328131	MAP2K6/PANX2/SQSTM1	3
GOBP_RESPONSE_TO_ZINC_ION	GOBP_RESPONSE_TO_ZINC_ION	3/354	53/40755	0.0110471	0.048678	0.0328131	MT1X/ASS1/VCAM1	3
GOBP_POSITIVE_REGULATION_OF_LIPID_METABOLIC_PROCESS	GOBP_POSITIVE_REGULATION_OF_LIPID_METABOLIC_PROCESS	5/354	153/40755	0.0110646	0.048678	0.0328131	PTGS2/SORBS1/IGF1R/BMP6/TEK	5
GOBP_REGULATION_OF_LIPID_TRANSPORT	GOBP_REGULATION_OF_LIPID_TRANSPORT	5/354	153/40755	0.0110646	0.048678	0.0328131	ITGB3/MAP2K6/C1QTNF1/BMP6/EDN1	5
GOBP_REGULATION_OF_MICROTUBULE_CYTOSKELETON_ORGANIZATION	GOBP_REGULATION_OF_MICROTUBULE_CYTOSKELETON_ORGANIZATION	5/354	153/40755	0.0110646	0.048678	0.0328131	ARHGEF2/TRPV4/ANKRD53/SPEF1/PHLDB2	5
GOBP_GRANULOCYTE_MIGRATION	GOBP_GRANULOCYTE_MIGRATION	5/354	154/40755	0.0113568	0.0498696	0.0336163	TGFB2/TRPV4/DPP4/CXCL2/EDN1	5

## Sheet: go_mf
ID	Description	GeneRatio	BgRatio	pvalue	p.adjust	qvalue	geneID	Count
GOMF_EXTRACELLULAR_MATRIX_STRUCTURAL_CONSTITUENT	GOMF_EXTRACELLULAR_MATRIX_STRUCTURAL_CONSTITUENT	12/354	172/40755	4.17691e-08	4.12501e-06	2.78061e-06	COL16A1/TUFT1/FMOD/LAMB3/LTBP2/FBLN5/MATN3/FBLN1/FBLN2/COL7A1/TGFBI/COL12A1	12
GOMF_COLLAGEN_BINDING	GOMF_COLLAGEN_BINDING	8/354	68/40755	1.40623e-07	1.1781e-05	7.94141e-06	ADGRG1/C1QTNF1/SMAD7/MMP9/LRRC15/TGFBI/ACHE/ECM2	8
GOMF_EXTRACELLULAR_MATRIX_BINDING	GOMF_EXTRACELLULAR_MATRIX_BINDING	7/354	55/40755	4.98718e-07	3.27726e-05	2.20915e-05	NTN4/ADGRG1/ITGB3/FBLN2/LRRC15/TGFBI/ACHE	7
GOMF_GROWTH_FACTOR_ACTIVITY	GOMF_GROWTH_FACTOR_ACTIVITY	10/354	162/40755	1.73169e-06	8.2957e-05	5.592e-05	NGF/TGFB2/INHBE/FGF11/GDF15/IL11/GDNF/BMP6/IL6/INHBA	10
GOMF_L_AMINO_ACID_TRANSMEMBRANE_TRANSPORTER_ACTIVITY	GOMF_L_AMINO_ACID_TRANSMEMBRANE_TRANSPORTER_ACTIVITY	6/354	61/40755	1.52842e-05	0.000428176	0.000288627	SLC6A9/SLC43A1/SLC7A7/SLC7A5/SLC1A4/SLC7A11	6
GOMF_DNA_BINDING_TRANSCRIPTION_ACTIVATOR_ACTIVITY	GOMF_DNA_BINDING_TRANSCRIPTION_ACTIVATOR_ACTIVITY	15/354	464/40755	1.62916e-05	0.000449978	0.000303323	ATF3/POU2F3/DDIT3/BCL11B/HOXB5/CEBPG/FOSB/HOXD4/KLF7/CEBPB/NFATC2/KLF15/ETV5/MAFA/KLF4	15
GOMF_LIGASE_ACTIVITY_FORMING_CARBON_OXYGEN_BONDS	GOMF_LIGASE_ACTIVITY_FORMING_CARBON_OXYGEN_BONDS	5/354	41/40755	2.78609e-05	0.000700566	0.00047224	SARS1/CARS1/WARS1/AARS1/GARS1	5
GOMF_NEUTRAL_AMINO_ACID_TRANSMEMBRANE_TRANSPORTER_ACTIVITY	GOMF_NEUTRAL_AMINO_ACID_TRANSMEMBRANE_TRANSPORTER_ACTIVITY	5/354	41/40755	2.78609e-05	0.000700566	0.00047224	SLC6A9/SLC43A1/SLC7A5/SLC1A4/SLC7A11	5
GOMF_DNA_BINDING_TRANSCRIPTION_REPRESSOR_ACTIVITY	GOMF_DNA_BINDING_TRANSCRIPTION_REPRESSOR_ACTIVITY	12/354	325/40755	3.20046e-05	0.000782496	0.000527468	ATF3/E2F7/JDP2/ZNF582/BCL11A/CEBPB/NFATC2/SKIL/ZNF425/SNAI2/NFIL3/MSC	12
GOMF_CYTOKINE_ACTIVITY	GOMF_CYTOKINE_ACTIVITY	10/354	234/40755	4.31727e-05	0.00100022	0.00067423	TGFB2/INHBE/GDF15/IL11/CXCL2/TSLP/BMP6/EDN1/IL6/INHBA	10
GOMF_INTEGRIN_BINDING	GOMF_INTEGRIN_BINDING	8/354	156/40755	7.11858e-05	0.001333	0.000898554	COL16A1/FBLN5/ITGB3/ADAM11/FBLN1/TGFBI/ECM2/VCAM1	8
GOMF_HORMONE_ACTIVITY	GOMF_HORMONE_ACTIVITY	7/354	122/40755	0.000100163	0.00177235	0.00119472	SPX/INHBE/CCK/UCN2/STC2/EDN1/INHBA	7
GOMF_AMINO_ACID_TRANSMEMBRANE_TRANSPORTER_ACTIVITY	GOMF_AMINO_ACID_TRANSMEMBRANE_TRANSPORTER_ACTIVITY	6/354	85/40755	0.000101093	0.00177813	0.00119861	SLC6A9/SLC43A1/SLC7A7/SLC7A5/SLC1A4/SLC7A11	6
GOMF_LIGASE_ACTIVITY	GOMF_LIGASE_ACTIVITY	8/354	168/40755	0.000119299	0.00203361	0.00137083	RIMKLA/SARS1/CARS1/WARS1/AARS1/GARS1/ASNS/ASS1	8
GOMF_VITAMIN_B6_BINDING	GOMF_VITAMIN_B6_BINDING	5/354	56/40755	0.000127659	0.00213695	0.00144049	CTH/GPT2/MOCOS/CBS/PSAT1	5
GOMF_ACTIN_BINDING	GOMF_ACTIN_BINDING	13/354	440/40755	0.000145232	0.00235313	0.00158621	ANXA8/SORBS1/ABLIM1/TRPV4/HIP1R/SAMD14/CNN1/SPEF1/PXK/JMY/SYNPO/AIF1L/DMD	13
GOMF_FIBRONECTIN_BINDING	GOMF_FIBRONECTIN_BINDING	4/354	31/40755	0.000146297	0.00235313	0.00158621	ITGB3/FBLN1/LRRC15/IGFBP3	4
GOMF_PROTEIN_SERINE_THREONINE_TYROSINE_KINASE_ACTIVITY	GOMF_PROTEIN_SERINE_THREONINE_TYROSINE_KINASE_ACTIVITY	13/354	446/40755	0.000165767	0.00261154	0.0017604	PRKCZ/DYRK3/CDC42BPA/STK33/RPS6KL1/PAK6/IGF1R/ERN1/MAP2K6/ALPK2/LMTK3/TEK/PRKG2	13
GOMF_INSULIN_LIKE_GROWTH_FACTOR_I_BINDING	GOMF_INSULIN_LIKE_GROWTH_FACTOR_I_BINDING	3/354	13/40755	0.000174214	0.00271808	0.00183221	IGF1R/ITGB3/IGFBP3	3
GOMF_PROTEIN_SERINE_KINASE_ACTIVITY	GOMF_PROTEIN_SERINE_KINASE_ACTIVITY	11/354	360/40755	0.000350436	0.00471076	0.00317545	PRKCZ/DYRK3/CDC42BPA/STK33/RPS6KL1/PAK6/ERN1/MAP2K6/ALPK2/LMTK3/PRKG2	11
GOMF_PASSIVE_TRANSMEMBRANE_TRANSPORTER_ACTIVITY	GOMF_PASSIVE_TRANSMEMBRANE_TRANSPORTER_ACTIVITY	13/354	485/40755	0.000370306	0.00471682	0.00317953	KCNH1/BEST1/TRPV4/PKD1L2/KCNJ12/CACNA1G/GRIK5/GRIN2D/SLC1A4/KCNG1/TRPM2/PANX2/TRPV6	13
GOMF_METAL_ION_TRANSMEMBRANE_TRANSPORTER_ACTIVITY	GOMF_METAL_ION_TRANSMEMBRANE_TRANSPORTER_ACTIVITY	12/354	429/40755	0.000423661	0.00501948	0.00338355	SLC6A9/KCNH1/TRPV4/PKD1L2/KCNJ12/CACNA1G/GRIK5/GRIN2D/KCNG1/TRPM2/TRPV6/SLC28A3	12
GOMF_PROTEIN_SERINE_THREONINE_KINASE_ACTIVITY	GOMF_PROTEIN_SERINE_THREONINE_KINASE_ACTIVITY	12/354	432/40755	0.000450638	0.00525804	0.00354436	PRKCZ/DYRK3/CDC42BPA/STK33/RPS6KL1/PAK6/ERN1/MAP2K6/ALPK2/LMTK3/SQSTM1/PRKG2	12
[truncated: 48 more rows]

## Sheet: cp
ID	Description	GeneRatio	BgRatio	pvalue	p.adjust	qvalue	geneID	Count
[truncated: 196 more rows]
