# Supplementary material for: Identification of a novel minor-groove DNA binder that represses mitochondrial gene expression and induces apoptosis in highly aggressive leiomyosarcoma cells
Source: Cell Death Discov. 2025 Nov 10;11:524. doi: 10.1038/s41420-025-02803-3 (PMC12603272; doi:10.1038/s41420-025-02803-3)
Supplement: Supplementary file 12 — Table S10 [file 41420_2025_2803_MOESM12_ESM.xlsx]

## Sheet: h
ID	Description	GeneRatio	BgRatio	pvalue	p.adjust	qvalue	geneID	Count

## Sheet: cpg
ID	Description	GeneRatio	BgRatio	pvalue	p.adjust	qvalue	geneID	Count
SALVADOR_MARTIN_PEDIATRIC_TBD_ANTI_TNF_THERAPY_NONRESPONDER_PRE_TREATMENT_UP	SALVADOR_MARTIN_PEDIATRIC_TBD_ANTI_TNF_THERAPY_NONRESPONDER_PRE_TREATMENT_UP	5/109	29/40755	1.40735e-08	1.04683e-06	8.85115e-07	MT-ND1/MT-ND2/MT-ATP8/MT-ATP6/MT-CO3	5
ONDER_CDH1_TARGETS_2_DN	ONDER_CDH1_TARGETS_2_DN	11/109	473/40755	6.33392e-08	4.16625e-06	3.52264e-06	RIMS3/ARTN/F11R/DEPP1/SERPINA3/CLDN7/SOX15/ARHGEF3/CCNG2/CA9/RASSF9	11
GHANDHI_DIRECT_IRRADIATION_DN	GHANDHI_DIRECT_IRRADIATION_DN	4/109	35/40755	2.37754e-06	0.000101192	8.55592e-05	OLFML2B/DEPP1/OPRL1/BRINP3	4
RUIZ_TNC_TARGETS_UP	RUIZ_TNC_TARGETS_UP	6/109	156/40755	4.17795e-06	0.000168793	0.000142718	SLC16A4/OLFML2B/METTL7A/COL3A1/PNRC1/EYA1	6
PLASARI_TGFB1_TARGETS_10HR_DN	PLASARI_TGFB1_TARGETS_10HR_DN	7/109	254/40755	5.8338e-06	0.000231001	0.000195315	DHRS3/SLC16A4/SESN3/METTL7A/SLC14A1/CAVIN2/EYA1	7
CHARAFE_BREAST_CANCER_BASAL_VS_MESENCHYMAL_UP	CHARAFE_BREAST_CANCER_BASAL_VS_MESENCHYMAL_UP	5/109	125/40755	2.26698e-05	0.000817198	0.000690955	F11R/SERPINA3/PROM2/MACC1/ADGRF1	5
SENESE_HDAC2_TARGETS_DN	SENESE_HDAC2_TARGETS_DN	5/109	133/40755	3.05448e-05	0.00107095	0.000905507	LINP1/SESN3/COL3A1/CAVIN2/OCLN	5
COLDREN_GEFITINIB_RESISTANCE_DN	COLDREN_GEFITINIB_RESISTANCE_DN	6/109	230/40755	3.77505e-05	0.00130068	0.00109974	CLDN7/CAPS/CCNG2/SLC2A12/MACC1/ADGRF1	6
GARGALOVIC_RESPONSE_TO_OXIDIZED_PHOSPHOLIPIDS_GREY_DN	GARGALOVIC_RESPONSE_TO_OXIDIZED_PHOSPHOLIPIDS_GREY_DN	4/109	80/40755	6.5469e-05	0.00211816	0.00179094	IFIT1/SESN3/METTL7A/EVI2B	4
BLANCO_MELO_BRONCHIAL_EPITHELIAL_CELLS_INFLUENZA_A_INFECTION_DN	BLANCO_MELO_BRONCHIAL_EPITHELIAL_CELLS_INFLUENZA_A_INFECTION_DN	4/109	81/40755	6.87288e-05	0.00221462	0.0018725	PADI1/CAPS/RHPN1/NOXA1	4
IBRAHIM_NRF2_DOWN	IBRAHIM_NRF2_DOWN	5/109	168/40755	9.26839e-05	0.00295069	0.00249486	DHRS3/DEPP1/RHPN1/SHOC1/NOXA1	5
AIGNER_ZEB1_TARGETS	AIGNER_ZEB1_TARGETS	3/109	35/40755	0.000114431	0.00354378	0.00299633	F11R/CLDN7/OCLN	3
GAUSSMANN_MLL_AF4_FUSION_TARGETS_A_DN	GAUSSMANN_MLL_AF4_FUSION_TARGETS_A_DN	4/109	95/40755	0.000127788	0.00391178	0.00330748	SLC22A18/MACC1/SEMA3D/AGMO	4
ODONNELL_TFRC_TARGETS_UP	ODONNELL_TFRC_TARGETS_UP	7/109	434/40755	0.000173442	0.00517014	0.00437144	F11R/DEPP1/METTL7A/CAPS/FER1L4/PURPL/SLC2A12	7
DOUGLAS_BMI1_TARGETS_DN	DOUGLAS_BMI1_TARGETS_DN	6/109	314/40755	0.000207615	0.005945	0.0050266	SLC16A4/IFIT1/SESN3/CALCRL/COL3A1/CCNG2	6
CHARAFE_BREAST_CANCER_LUMINAL_VS_MESENCHYMAL_UP	CHARAFE_BREAST_CANCER_LUMINAL_VS_MESENCHYMAL_UP	7/109	454/40755	0.000228112	0.00643808	0.00544351	F11R/METTL7A/CLDN7/PROM2/OCLN/MACC1/RHPN1	7
LIU_SMARCA4_TARGETS	LIU_SMARCA4_TARGETS	3/109	50/40755	0.00033283	0.00906164	0.00766178	DHRS3/VSIR/COL3A1	3
MCBRYAN_PUBERTAL_BREAST_5_6WK_UP	MCBRYAN_PUBERTAL_BREAST_5_6WK_UP	4/109	122/40755	0.000333592	0.00906164	0.00766178	SERPINA3/CLDN7/PROM2/OCLN	4
SENESE_HDAC1_AND_HDAC2_TARGETS_DN	SENESE_HDAC1_AND_HDAC2_TARGETS_DN	5/109	238/40755	0.000464399	0.0122213	0.0103333	SESN3/COL3A1/CAVIN2/OCLN/SHOC1	5
TSAI_DNAJB4_TARGETS_UP	TSAI_DNAJB4_TARGETS_UP	2/109	13/40755	0.000542292	0.0137942	0.0116632	IFIT1/CCNG2	2
BLANCO_MELO_BETA_INTERFERON_TREATED_BRONCHIAL_EPITHELIAL_CELLS_UP	BLANCO_MELO_BETA_INTERFERON_TREATED_BRONCHIAL_EPITHELIAL_CELLS_UP	6/109	378/40755	0.000555222	0.0140733	0.0118992	SLC16A4/AIM2/IFIT1/TRANK1/CCNG2/SLC2A12	6
FLORIO_NEOCORTEX_BASAL_RADIAL_GLIA_UP	FLORIO_NEOCORTEX_BASAL_RADIAL_GLIA_UP	6/109	383/40755	0.000594669	0.0149778	0.012664	SLC14A1/MACC1/PPARGC1A/PCDH18/AGMO/ABCB5	6
CHYLA_CBFA2T3_TARGETS_UP	CHYLA_CBFA2T3_TARGETS_UP	6/109	387/40755	0.000627767	0.0157083	0.0132816	DEPP1/TMEM119/SERPINA3/EVI2B/ARHGEF3/UPK3BL1	6
HAN_SATB1_TARGETS_DN	HAN_SATB1_TARGETS_DN	6/109	388/40755	0.000636261	0.0157757	0.0133386	F11R/SLC22A18/METTL7A/CLDN7/CCNG2/ADGRF1	6
JINESH_BLEBBISHIELD_TO_IMMUNE_CELL_FUSION_PBSHMS_DN	JINESH_BLEBBISHIELD_TO_IMMUNE_CELL_FUSION_PBSHMS_DN	6/109	402/40755	0.000764803	0.0184408	0.015592	DHRS3/AIM2/DEPP1/IFIT1/SESN3/CAPS	6
MCBRYAN_PUBERTAL_BREAST_4_5WK_UP	MCBRYAN_PUBERTAL_BREAST_4_5WK_UP	5/109	269/40755	0.00080639	0.0191014	0.0161505	SESN3/CLDN7/PROM2/ARHGEF3/OCLN	5
JI_RESPONSE_TO_FSH_UP	JI_RESPONSE_TO_FSH_UP	3/109	68/40755	0.000821815	0.019409	0.0164106	SLC16A4/COL3A1/CCNG2	3
THUM_SYSTOLIC_HEART_FAILURE_UP	THUM_SYSTOLIC_HEART_FAILURE_UP	6/109	430/40755	0.00108144	0.0247334	0.0209125	DEPP1/EVI2B/CALCRL/CAVIN2/CCNG2/GIMAP2	6
LU_EZH2_TARGETS_UP	LU_EZH2_TARGETS_UP	5/109	288/40755	0.00109262	0.0249173	0.021068	ARTN/F11R/IFIT1/CLDN7/DENND2A	5
KATSANOU_ELAVL1_TARGETS_UP	KATSANOU_ELAVL1_TARGETS_UP	4/109	174/40755	0.00125987	0.0281666	0.0238153	DHRS3/SLC16A4/OLFML2B/CCNG2	4
HARRIS_HYPOXIA	HARRIS_HYPOXIA	3/109	81/40755	0.00136431	0.030416	0.0257173	CCNG2/CA9/HGF	3
GAUSSMANN_MLL_AF4_FUSION_TARGETS_F_UP	GAUSSMANN_MLL_AF4_FUSION_TARGETS_F_UP	4/109	183/40755	0.00151604	0.0334244	0.0282609	SLC16A4/COL3A1/ARHGEF3/PNRC1	4
TONKS_TARGETS_OF_RUNX1_RUNX1T1_FUSION_HSC_UP	TONKS_TARGETS_OF_RUNX1_RUNX1T1_FUSION_HSC_UP	4/109	184/40755	0.00154658	0.0340034	0.0287505	CALCRL/COL3A1/CCNG2/PNRC1	4
FERRARI_RESPONSE_TO_FENRETINIDE_UP	FERRARI_RESPONSE_TO_FENRETINIDE_UP	2/109	22/40755	0.00158097	0.0341927	0.0289106	DHRS3/DEPP1	2
TAKEDA_TARGETS_OF_NUP98_HOXA9_FUSION_6HR_UP	TAKEDA_TARGETS_OF_NUP98_HOXA9_FUSION_6HR_UP	3/109	86/40755	0.00162071	0.0348628	0.0294771	CALCRL/CAVIN2/CDH9	3
BRACHAT_RESPONSE_TO_CISPLATIN	BRACHAT_RESPONSE_TO_CISPLATIN	2/109	23/40755	0.00172852	0.0363536	0.0307376	DHRS3/SERPINA3	2
MOREAUX_B_LYMPHOCYTE_MATURATION_BY_TACI_UP	MOREAUX_B_LYMPHOCYTE_MATURATION_BY_TACI_UP	3/109	88/40755	0.00173113	0.0363536	0.0307376	CAPS/RHPN1/NOXA1	3
BLANCO_MELO_COVID19_SARS_COV_2_INFECTION_CALU3_CELLS_DN	BLANCO_MELO_COVID19_SARS_COV_2_INFECTION_CALU3_CELLS_DN	2/109	24/40755	0.00188237	0.0386128	0.0326478	METTL7A/MXD3	2
DUTERTRE_ESTRADIOL_RESPONSE_6HR_DN	DUTERTRE_ESTRADIOL_RESPONSE_6HR_DN	3/109	91/40755	0.00190539	0.0389045	0.0328945	SESN3/ERBB4/CCNG2	3
MEBARKI_HCC_PROGENITOR_WNT_UP	MEBARKI_HCC_PROGENITOR_WNT_UP	4/109	200/40755	0.00209517	0.0395152	0.0334108	COL3A1/ARHGEF3/CCNG2/RASSF9	4
BLANCO_MELO_COVID19_SARS_COV_2_INFECTION_CALU3_CELLS_UP	BLANCO_MELO_COVID19_SARS_COV_2_INFECTION_CALU3_CELLS_UP	5/109	339/40755	0.00222993	0.0413707	0.0349797	DEPP1/IFIT1/CAVIN2/TRANK1/GIMAP2	5
GAUSSMANN_MLL_AF4_FUSION_TARGETS_E_UP	GAUSSMANN_MLL_AF4_FUSION_TARGETS_E_UP	3/109	98/40755	0.00235344	0.043159	0.0364917	METTL7A/SERPINA3/COLEC12	3
PEDERSEN_METASTASIS_BY_ERBB2_ISOFORM_6	PEDERSEN_METASTASIS_BY_ERBB2_ISOFORM_6	2/109	29/40755	0.00274496	0.0493164	0.0416978	SERPINA3/PROM2	2

## Sheet: go
ID	Description	GeneRatio	BgRatio	pvalue	p.adjust	qvalue	geneID	Count
GOBP_OXIDATIVE_PHOSPHORYLATION	GOBP_OXIDATIVE_PHOSPHORYLATION	6/109	139/40755	2.143e-06	9.21953e-05	7.79527e-05	MT-ND1/MT-ND2/MT-ATP8/MT-ATP6/MT-CO3/MT-ND6	6
GOBP_CELLULAR_RESPIRATION	GOBP_CELLULAR_RESPIRATION	7/109	231/40755	3.13029e-06	0.00012976	0.000109714	MT-ND1/MT-ND2/MT-ATP8/MT-ATP6/MT-CO3/MT-ND6/PPARGC1A	7
GOCC_INNER_MITOCHONDRIAL_MEMBRANE_PROTEIN_COMPLEX	GOCC_INNER_MITOCHONDRIAL_MEMBRANE_PROTEIN_COMPLEX	6/109	155/40755	4.02595e-06	0.000163482	0.000138227	MT-ND1/MT-ND2/MT-ATP8/MT-ATP6/MT-CO3/MT-ND6	6
GOBP_ELECTRON_TRANSPORT_CHAIN	GOBP_ELECTRON_TRANSPORT_CHAIN	6/109	167/40755	6.18029e-06	0.000243509	0.000205891	DHRS3/MT-ND1/MT-ND2/MT-CO3/MT-ND6/PPARGC1A	6
GOBP_ATP_METABOLIC_PROCESS	GOBP_ATP_METABOLIC_PROCESS	7/109	273/40755	9.32765e-06	0.000356917	0.00030178	MT-ND1/MT-ND2/MT-ATP8/MT-ATP6/MT-CO3/MT-ND6/PPARGC1A	7
GOBP_AEROBIC_RESPIRATION	GOBP_AEROBIC_RESPIRATION	6/109	187/40755	1.17832e-05	0.000442371	0.000374032	MT-ND1/MT-ND2/MT-ATP8/MT-ATP6/MT-CO3/MT-ND6	6
GOBP_RESPIRATORY_ELECTRON_TRANSPORT_CHAIN	GOBP_RESPIRATORY_ELECTRON_TRANSPORT_CHAIN	5/109	113/40755	1.39171e-05	0.000520027	0.000439692	MT-ND1/MT-ND2/MT-CO3/MT-ND6/PPARGC1A	5
GOMF_ELECTRON_TRANSFER_ACTIVITY	GOMF_ELECTRON_TRANSFER_ACTIVITY	5/109	125/40755	2.26698e-05	0.000817198	0.000690955	DHRS3/MT-ND1/MT-ND2/MT-CO3/MT-ND6	5
GOBP_ENERGY_DERIVATION_BY_OXIDATION_OF_ORGANIC_COMPOUNDS	GOBP_ENERGY_DERIVATION_BY_OXIDATION_OF_ORGANIC_COMPOUNDS	7/109	321/40755	2.6408e-05	0.000934138	0.00078983	MT-ND1/MT-ND2/MT-ATP8/MT-ATP6/MT-CO3/MT-ND6/PPARGC1A	7
GOMF_OXIDOREDUCTION_DRIVEN_ACTIVE_TRANSMEMBRANE_TRANSPORTER_ACTIVITY	GOMF_OXIDOREDUCTION_DRIVEN_ACTIVE_TRANSMEMBRANE_TRANSPORTER_ACTIVITY	4/109	72/40755	4.32918e-05	0.00146621	0.00123971	MT-ND1/MT-ND2/MT-CO3/MT-ND6	4
GOBP_GENERATION_OF_PRECURSOR_METABOLITES_AND_ENERGY	GOBP_GENERATION_OF_PRECURSOR_METABOLITES_AND_ENERGY	8/109	494/40755	5.73992e-05	0.00188777	0.00159614	DHRS3/MT-ND1/MT-ND2/MT-ATP8/MT-ATP6/MT-CO3/MT-ND6/PPARGC1A	8
GOBP_POSITIVE_REGULATION_OF_RHO_PROTEIN_SIGNAL_TRANSDUCTION	GOBP_POSITIVE_REGULATION_OF_RHO_PROTEIN_SIGNAL_TRANSDUCTION	3/109	34/40755	0.000104826	0.00329767	0.00278824	F11R/COL3A1/ARHGEF3	3
GOBP_ATP_SYNTHESIS_COUPLED_ELECTRON_TRANSPORT	GOBP_ATP_SYNTHESIS_COUPLED_ELECTRON_TRANSPORT	4/109	92/40755	0.00011285	0.00352224	0.00297812	MT-ND1/MT-ND2/MT-CO3/MT-ND6	4
GOCC_MITOCHONDRIAL_PROTEIN_CONTAINING_COMPLEX	GOCC_MITOCHONDRIAL_PROTEIN_CONTAINING_COMPLEX	6/109	281/40755	0.000113839	0.00353922	0.00299248	MT-ND1/MT-ND2/MT-ATP8/MT-ATP6/MT-CO3/MT-ND6	6
GOMF_ACTIVE_TRANSMEMBRANE_TRANSPORTER_ACTIVITY	GOMF_ACTIVE_TRANSMEMBRANE_TRANSPORTER_ACTIVITY	7/109	406/40755	0.000115193	0.00355356	0.0030046	SLC16A4/SLC22A18/MT-ND1/MT-ND2/MT-CO3/MT-ND6/ABCB5	7
GOMF_PRIMARY_ACTIVE_TRANSMEMBRANE_TRANSPORTER_ACTIVITY	GOMF_PRIMARY_ACTIVE_TRANSMEMBRANE_TRANSPORTER_ACTIVITY	5/109	179/40755	0.000124808	0.00383531	0.00324282	MT-ND1/MT-ND2/MT-CO3/MT-ND6/ABCB5	5
GOBP_CELL_JUNCTION_ASSEMBLY	GOBP_CELL_JUNCTION_ASSEMBLY	7/109	421/40755	0.000143992	0.00439093	0.00371261	F11R/CLDN7/ERBB4/OCLN/NTNG2/CDH9/ADGRF1	7
GOCC_RESPIRASOME	GOCC_RESPIRASOME	4/109	101/40755	0.000161885	0.00486205	0.00411095	MT-ND1/MT-ND2/MT-CO3/MT-ND6	4
GOMF_NADH_DEHYDROGENASE_ACTIVITY	GOMF_NADH_DEHYDROGENASE_ACTIVITY	3/109	45/40755	0.000243315	0.00683095	0.00577569	MT-ND1/MT-ND2/MT-ND6	3
GOCC_OXIDOREDUCTASE_COMPLEX	GOCC_OXIDOREDUCTASE_COMPLEX	4/109	120/40755	0.000313269	0.00863287	0.00729924	NOXA1/MT-ND1/MT-ND2/MT-ND6	4
GOCC_NADH_DEHYDROGENASE_COMPLEX	GOCC_NADH_DEHYDROGENASE_COMPLEX	3/109	49/40755	0.000313469	0.00863287	0.00729924	MT-ND1/MT-ND2/MT-ND6	3
GOBP_MITOCHONDRIAL_ELECTRON_TRANSPORT_NADH_TO_UBIQUINONE	GOBP_MITOCHONDRIAL_ELECTRON_TRANSPORT_NADH_TO_UBIQUINONE	3/109	51/40755	0.000352946	0.00955476	0.00807871	MT-ND1/MT-ND2/MT-ND6	3
GOCC_BASOLATERAL_PLASMA_MEMBRANE	GOCC_BASOLATERAL_PLASMA_MEMBRANE	5/109	228/40755	0.000381966	0.0102705	0.00868388	CLDN7/SLC14A1/PROM2/ERBB4/CA9	5
GOMF_PROTON_TRANSMEMBRANE_TRANSPORTER_ACTIVITY	GOMF_PROTON_TRANSMEMBRANE_TRANSPORTER_ACTIVITY	4/109	129/40755	0.000412188	0.0109354	0.00924604	SLC22A18/MT-ATP8/MT-ATP6/MT-CO3	4
GOBP_ATP_BIOSYNTHETIC_PROCESS	GOBP_ATP_BIOSYNTHETIC_PROCESS	3/109	57/40755	0.00049016	0.0126662	0.0107095	MT-ATP8/MT-ATP6/PPARGC1A	3
GOMF_OXIDOREDUCTASE_ACTIVITY_ACTING_ON_NAD_P_H_QUINONE_OR_SIMILAR_COMPOUND_AS_ACCEPTOR	GOMF_OXIDOREDUCTASE_ACTIVITY_ACTING_ON_NAD_P_H_QUINONE_OR_SIMILAR_COMPOUND_AS_ACCEPTOR	3/109	57/40755	0.00049016	0.0126662	0.0107095	MT-ND1/MT-ND2/MT-ND6	3
GOBP_NADH_DEHYDROGENASE_COMPLEX_ASSEMBLY	GOBP_NADH_DEHYDROGENASE_COMPLEX_ASSEMBLY	3/109	58/40755	0.000515894	0.0132377	0.0111927	MT-ND1/MT-ND2/MT-ND6	3
GOBP_DIGESTION	GOBP_DIGESTION	4/109	137/40755	0.000517266	0.0132377	0.0111927	F11R/SERPINA3/OPRL1/PPARGC1A	4
GOCC_PROTON_TRANSPORTING_ATP_SYNTHASE_COMPLEX_COUPLING_FACTOR_F_O	GOCC_PROTON_TRANSPORTING_ATP_SYNTHASE_COMPLEX_COUPLING_FACTOR_F_O	2/109	14/40755	0.000631568	0.0157083	0.0132816	MT-ATP8/MT-ATP6	2
GOBP_CELL_CELL_JUNCTION_ASSEMBLY	GOBP_CELL_CELL_JUNCTION_ASSEMBLY	4/109	150/40755	0.000726665	0.017706	0.0149707	F11R/CLDN7/OCLN/CDH9	4
GOBP_REGULATION_OF_G0_TO_G1_TRANSITION	GOBP_REGULATION_OF_G0_TO_G1_TRANSITION	2/109	15/40755	0.00072746	0.017706	0.0149707	SOX15/CDKN2B	2
GOBP_PROTON_TRANSMEMBRANE_TRANSPORT	GOBP_PROTON_TRANSMEMBRANE_TRANSPORT	4/109	153/40755	0.000782384	0.0186437	0.0157636	SLC22A18/MT-ATP8/MT-ATP6/MT-CO3	4
GOBP_MUSCLE_TISSUE_DEVELOPMENT	GOBP_MUSCLE_TISSUE_DEVELOPMENT	6/109	405/40755	0.000794787	0.0188827	0.0159657	SOX15/COL3A1/ERBB4/BMP5/EYA1/PPARGC1A	6
GOCC_BASAL_PART_OF_CELL	GOCC_BASAL_PART_OF_CELL	5/109	271/40755	0.000833533	0.0195696	0.0165464	CLDN7/SLC14A1/PROM2/ERBB4/CA9	5
GOBP_POSITIVE_REGULATION_OF_SMALL_GTPASE_MEDIATED_SIGNAL_TRANSDUCTION	GOBP_POSITIVE_REGULATION_OF_SMALL_GTPASE_MEDIATED_SIGNAL_TRANSDUCTION	3/109	70/40755	0.000894167	0.0209314	0.0176979	F11R/COL3A1/ARHGEF3	3
GOMF_PROTON_TRANSPORTING_ATP_SYNTHASE_ACTIVITY_ROTATIONAL_MECHANISM	GOMF_PROTON_TRANSPORTING_ATP_SYNTHASE_ACTIVITY_ROTATIONAL_MECHANISM	2/109	17/40755	0.000938948	0.0219152	0.0185297	MT-ATP8/MT-ATP6	2
GOMF_GROWTH_FACTOR_ACTIVITY	GOMF_GROWTH_FACTOR_ACTIVITY	4/109	162/40755	0.000967598	0.0224522	0.0189838	ARTN/BMP5/MACC1/HGF	4
GOBP_RIBONUCLEOSIDE_TRIPHOSPHATE_BIOSYNTHETIC_PROCESS	GOBP_RIBONUCLEOSIDE_TRIPHOSPHATE_BIOSYNTHETIC_PROCESS	3/109	74/40755	0.00105071	0.024186	0.0204497	MT-ATP8/MT-ATP6/PPARGC1A	3
GOBP_CELLULAR_RESPONSE_TO_EXOGENOUS_DSRNA	GOBP_CELLULAR_RESPONSE_TO_EXOGENOUS_DSRNA	2/109	18/40755	0.00105447	0.024186	0.0204497	IFIT1/COLEC12	2
GOBP_G0_TO_G1_TRANSITION	GOBP_G0_TO_G1_TRANSITION	2/109	18/40755	0.00105447	0.024186	0.0204497	SOX15/CDKN2B	2
GOBP_MITOCHONDRIAL_ATP_SYNTHESIS_COUPLED_PROTON_TRANSPORT	GOBP_MITOCHONDRIAL_ATP_SYNTHESIS_COUPLED_PROTON_TRANSPORT	2/109	19/40755	0.00117647	0.0264283	0.0223456	MT-ATP8/MT-ATP6	2
GOBP_APICAL_JUNCTION_ASSEMBLY	GOBP_APICAL_JUNCTION_ASSEMBLY	3/109	77/40755	0.0011788	0.0264283	0.0223456	F11R/CLDN7/OCLN	3
GOBP_TIGHT_JUNCTION_ORGANIZATION	GOBP_TIGHT_JUNCTION_ORGANIZATION	3/109	82/40755	0.00141338	0.031422	0.0265678	F11R/CLDN7/OCLN	3
GOBP_NUCLEOSIDE_TRIPHOSPHATE_BIOSYNTHETIC_PROCESS	GOBP_NUCLEOSIDE_TRIPHOSPHATE_BIOSYNTHETIC_PROCESS	3/109	85/40755	0.0015672	0.0341927	0.0289106	MT-ATP8/MT-ATP6/PPARGC1A	3
GOCC_PROTON_TRANSPORTING_ATP_SYNTHASE_COMPLEX	GOCC_PROTON_TRANSPORTING_ATP_SYNTHASE_COMPLEX	2/109	22/40755	0.00158097	0.0341927	0.0289106	MT-ATP8/MT-ATP6	2
GOBP_ANATOMICAL_STRUCTURE_HOMEOSTASIS	GOBP_ANATOMICAL_STRUCTURE_HOMEOSTASIS	5/109	319/40755	0.00171261	0.0363536	0.0307376	F11R/TMEM119/SERPINA3/COL3A1/OCLN	5
GOBP_CELLULAR_RESPONSE_TO_DSRNA	GOBP_CELLULAR_RESPONSE_TO_DSRNA	2/109	23/40755	0.00172852	0.0363536	0.0307376	IFIT1/COLEC12	2
GOBP_REGULATION_OF_RHO_PROTEIN_SIGNAL_TRANSDUCTION	GOBP_REGULATION_OF_RHO_PROTEIN_SIGNAL_TRANSDUCTION	3/109	88/40755	0.00173113	0.0363536	0.0307376	F11R/COL3A1/ARHGEF3	3
GOMF_OXIDOREDUCTASE_ACTIVITY_ACTING_ON_NAD_P_H	GOMF_OXIDOREDUCTASE_ACTIVITY_ACTING_ON_NAD_P_H	3/109	88/40755	0.00173113	0.0363536	0.0307376	MT-ND1/MT-ND2/MT-ND6	3
GOBP_RIBONUCLEOSIDE_TRIPHOSPHATE_METABOLIC_PROCESS	GOBP_RIBONUCLEOSIDE_TRIPHOSPHATE_METABOLIC_PROCESS	3/109	89/40755	0.00178805	0.0371569	0.0314168	MT-ATP8/MT-ATP6/PPARGC1A	3
GOMF_PROTON_CHANNEL_ACTIVITY	GOMF_PROTON_CHANNEL_ACTIVITY	2/109	24/40755	0.00188237	0.0386128	0.0326478	MT-ATP8/MT-ATP6	2
GOBP_MYOBLAST_PROLIFERATION	GOBP_MYOBLAST_PROLIFERATION	2/109	25/40755	0.00204249	0.0395152	0.0334108	SOX15/HGF	2
GOBP_MITOCHONDRIAL_RESPIRATORY_CHAIN_COMPLEX_ASSEMBLY	GOBP_MITOCHONDRIAL_RESPIRATORY_CHAIN_COMPLEX_ASSEMBLY	3/109	94/40755	0.00209021	0.0395152	0.0334108	MT-ND1/MT-ND2/MT-ND6	3
GOBP_ATP_SYNTHESIS_COUPLED_PROTON_TRANSPORT	GOBP_ATP_SYNTHESIS_COUPLED_PROTON_TRANSPORT	2/109	26/40755	0.00220884	0.0411714	0.0348111	MT-ATP8/MT-ATP6	2
GOCC_MICROVILLUS_MEMBRANE	GOCC_MICROVILLUS_MEMBRANE	2/109	26/40755	0.00220884	0.0411714	0.0348111	PROM2/CA9	2
GOCC_PROTON_TRANSPORTING_TWO_SECTOR_ATPASE_COMPLEX_PROTON_TRANSPORTING_DOMAIN	GOCC_PROTON_TRANSPORTING_TWO_SECTOR_ATPASE_COMPLEX_PROTON_TRANSPORTING_DOMAIN	2/109	26/40755	0.00220884	0.0411714	0.0348111	MT-ATP8/MT-ATP6	2
GOBP_NEGATIVE_REGULATION_OF_EXTRINSIC_APOPTOTIC_SIGNALING_PATHWAY	GOBP_NEGATIVE_REGULATION_OF_EXTRINSIC_APOPTOTIC_SIGNALING_PATHWAY	3/109	97/40755	0.00228581	0.0423087	0.0357727	BMP5/EYA1/HGF	3
GOBP_BONE_MORPHOGENESIS	GOBP_BONE_MORPHOGENESIS	3/109	98/40755	0.00235344	0.043159	0.0364917	DHRS3/TMEM119/COL3A1	3
GOBP_CELL_CELL_JUNCTION_ORGANIZATION	GOBP_CELL_CELL_JUNCTION_ORGANIZATION	4/109	207/40755	0.00237269	0.043412	0.0367056	F11R/CLDN7/OCLN/CDH9	4
GOCC_LIPID_DROPLET	GOCC_LIPID_DROPLET	3/109	100/40755	0.0024924	0.0454977	0.0384691	DHRS3/METTL7A/GIMAP2	3
GOBP_PHARYNGEAL_SYSTEM_DEVELOPMENT	GOBP_PHARYNGEAL_SYSTEM_DEVELOPMENT	2/109	29/40755	0.00274496	0.0493164	0.0416978	BMP5/EYA1	2
GOBP_DIGESTIVE_SYSTEM_PROCESS	GOBP_DIGESTIVE_SYSTEM_PROCESS	3/109	104/40755	0.00278531	0.0498163	0.0421206	F11R/SERPINA3/OPRL1	3

## Sheet: go_bp
ID	Description	GeneRatio	BgRatio	pvalue	p.adjust	qvalue	geneID	Count
GOBP_OXIDATIVE_PHOSPHORYLATION	GOBP_OXIDATIVE_PHOSPHORYLATION	6/109	139/40755	2.143e-06	9.21953e-05	7.79527e-05	MT-ND1/MT-ND2/MT-ATP8/MT-ATP6/MT-CO3/MT-ND6	6
GOBP_CELLULAR_RESPIRATION	GOBP_CELLULAR_RESPIRATION	7/109	231/40755	3.13029e-06	0.00012976	0.000109714	MT-ND1/MT-ND2/MT-ATP8/MT-ATP6/MT-CO3/MT-ND6/PPARGC1A	7
GOBP_ELECTRON_TRANSPORT_CHAIN	GOBP_ELECTRON_TRANSPORT_CHAIN	6/109	167/40755	6.18029e-06	0.000243509	0.000205891	DHRS3/MT-ND1/MT-ND2/MT-CO3/MT-ND6/PPARGC1A	6
GOBP_ATP_METABOLIC_PROCESS	GOBP_ATP_METABOLIC_PROCESS	7/109	273/40755	9.32765e-06	0.000356917	0.00030178	MT-ND1/MT-ND2/MT-ATP8/MT-ATP6/MT-CO3/MT-ND6/PPARGC1A	7
GOBP_AEROBIC_RESPIRATION	GOBP_AEROBIC_RESPIRATION	6/109	187/40755	1.17832e-05	0.000442371	0.000374032	MT-ND1/MT-ND2/MT-ATP8/MT-ATP6/MT-CO3/MT-ND6	6
GOBP_RESPIRATORY_ELECTRON_TRANSPORT_CHAIN	GOBP_RESPIRATORY_ELECTRON_TRANSPORT_CHAIN	5/109	113/40755	1.39171e-05	0.000520027	0.000439692	MT-ND1/MT-ND2/MT-CO3/MT-ND6/PPARGC1A	5
GOBP_ENERGY_DERIVATION_BY_OXIDATION_OF_ORGANIC_COMPOUNDS	GOBP_ENERGY_DERIVATION_BY_OXIDATION_OF_ORGANIC_COMPOUNDS	7/109	321/40755	2.6408e-05	0.000934138	0.00078983	MT-ND1/MT-ND2/MT-ATP8/MT-ATP6/MT-CO3/MT-ND6/PPARGC1A	7
GOBP_GENERATION_OF_PRECURSOR_METABOLITES_AND_ENERGY	GOBP_GENERATION_OF_PRECURSOR_METABOLITES_AND_ENERGY	8/109	494/40755	5.73992e-05	0.00188777	0.00159614	DHRS3/MT-ND1/MT-ND2/MT-ATP8/MT-ATP6/MT-CO3/MT-ND6/PPARGC1A	8
GOBP_POSITIVE_REGULATION_OF_RHO_PROTEIN_SIGNAL_TRANSDUCTION	GOBP_POSITIVE_REGULATION_OF_RHO_PROTEIN_SIGNAL_TRANSDUCTION	3/109	34/40755	0.000104826	0.00329767	0.00278824	F11R/COL3A1/ARHGEF3	3
GOBP_ATP_SYNTHESIS_COUPLED_ELECTRON_TRANSPORT	GOBP_ATP_SYNTHESIS_COUPLED_ELECTRON_TRANSPORT	4/109	92/40755	0.00011285	0.00352224	0.00297812	MT-ND1/MT-ND2/MT-CO3/MT-ND6	4
GOBP_CELL_JUNCTION_ASSEMBLY	GOBP_CELL_JUNCTION_ASSEMBLY	7/109	421/40755	0.000143992	0.00439093	0.00371261	F11R/CLDN7/ERBB4/OCLN/NTNG2/CDH9/ADGRF1	7
GOBP_MITOCHONDRIAL_ELECTRON_TRANSPORT_NADH_TO_UBIQUINONE	GOBP_MITOCHONDRIAL_ELECTRON_TRANSPORT_NADH_TO_UBIQUINONE	3/109	51/40755	0.000352946	0.00955476	0.00807871	MT-ND1/MT-ND2/MT-ND6	3
GOBP_ATP_BIOSYNTHETIC_PROCESS	GOBP_ATP_BIOSYNTHETIC_PROCESS	3/109	57/40755	0.00049016	0.0126662	0.0107095	MT-ATP8/MT-ATP6/PPARGC1A	3
GOBP_NADH_DEHYDROGENASE_COMPLEX_ASSEMBLY	GOBP_NADH_DEHYDROGENASE_COMPLEX_ASSEMBLY	3/109	58/40755	0.000515894	0.0132377	0.0111927	MT-ND1/MT-ND2/MT-ND6	3
GOBP_DIGESTION	GOBP_DIGESTION	4/109	137/40755	0.000517266	0.0132377	0.0111927	F11R/SERPINA3/OPRL1/PPARGC1A	4
GOBP_CELL_CELL_JUNCTION_ASSEMBLY	GOBP_CELL_CELL_JUNCTION_ASSEMBLY	4/109	150/40755	0.000726665	0.017706	0.0149707	F11R/CLDN7/OCLN/CDH9	4
GOBP_REGULATION_OF_G0_TO_G1_TRANSITION	GOBP_REGULATION_OF_G0_TO_G1_TRANSITION	2/109	15/40755	0.00072746	0.017706	0.0149707	SOX15/CDKN2B	2
GOBP_PROTON_TRANSMEMBRANE_TRANSPORT	GOBP_PROTON_TRANSMEMBRANE_TRANSPORT	4/109	153/40755	0.000782384	0.0186437	0.0157636	SLC22A18/MT-ATP8/MT-ATP6/MT-CO3	4
GOBP_MUSCLE_TISSUE_DEVELOPMENT	GOBP_MUSCLE_TISSUE_DEVELOPMENT	6/109	405/40755	0.000794787	0.0188827	0.0159657	SOX15/COL3A1/ERBB4/BMP5/EYA1/PPARGC1A	6
GOBP_POSITIVE_REGULATION_OF_SMALL_GTPASE_MEDIATED_SIGNAL_TRANSDUCTION	GOBP_POSITIVE_REGULATION_OF_SMALL_GTPASE_MEDIATED_SIGNAL_TRANSDUCTION	3/109	70/40755	0.000894167	0.0209314	0.0176979	F11R/COL3A1/ARHGEF3	3
GOBP_RIBONUCLEOSIDE_TRIPHOSPHATE_BIOSYNTHETIC_PROCESS	GOBP_RIBONUCLEOSIDE_TRIPHOSPHATE_BIOSYNTHETIC_PROCESS	3/109	74/40755	0.00105071	0.024186	0.0204497	MT-ATP8/MT-ATP6/PPARGC1A	3
GOBP_CELLULAR_RESPONSE_TO_EXOGENOUS_DSRNA	GOBP_CELLULAR_RESPONSE_TO_EXOGENOUS_DSRNA	2/109	18/40755	0.00105447	0.024186	0.0204497	IFIT1/COLEC12	2
GOBP_G0_TO_G1_TRANSITION	GOBP_G0_TO_G1_TRANSITION	2/109	18/40755	0.00105447	0.024186	0.0204497	SOX15/CDKN2B	2
GOBP_MITOCHONDRIAL_ATP_SYNTHESIS_COUPLED_PROTON_TRANSPORT	GOBP_MITOCHONDRIAL_ATP_SYNTHESIS_COUPLED_PROTON_TRANSPORT	2/109	19/40755	0.00117647	0.0264283	0.0223456	MT-ATP8/MT-ATP6	2
GOBP_APICAL_JUNCTION_ASSEMBLY	GOBP_APICAL_JUNCTION_ASSEMBLY	3/109	77/40755	0.0011788	0.0264283	0.0223456	F11R/CLDN7/OCLN	3
GOBP_TIGHT_JUNCTION_ORGANIZATION	GOBP_TIGHT_JUNCTION_ORGANIZATION	3/109	82/40755	0.00141338	0.031422	0.0265678	F11R/CLDN7/OCLN	3
GOBP_NUCLEOSIDE_TRIPHOSPHATE_BIOSYNTHETIC_PROCESS	GOBP_NUCLEOSIDE_TRIPHOSPHATE_BIOSYNTHETIC_PROCESS	3/109	85/40755	0.0015672	0.0341927	0.0289106	MT-ATP8/MT-ATP6/PPARGC1A	3
GOBP_ANATOMICAL_STRUCTURE_HOMEOSTASIS	GOBP_ANATOMICAL_STRUCTURE_HOMEOSTASIS	5/109	319/40755	0.00171261	0.0363536	0.0307376	F11R/TMEM119/SERPINA3/COL3A1/OCLN	5
GOBP_CELLULAR_RESPONSE_TO_DSRNA	GOBP_CELLULAR_RESPONSE_TO_DSRNA	2/109	23/40755	0.00172852	0.0363536	0.0307376	IFIT1/COLEC12	2
GOBP_REGULATION_OF_RHO_PROTEIN_SIGNAL_TRANSDUCTION	GOBP_REGULATION_OF_RHO_PROTEIN_SIGNAL_TRANSDUCTION	3/109	88/40755	0.00173113	0.0363536	0.0307376	F11R/COL3A1/ARHGEF3	3
GOBP_RIBONUCLEOSIDE_TRIPHOSPHATE_METABOLIC_PROCESS	GOBP_RIBONUCLEOSIDE_TRIPHOSPHATE_METABOLIC_PROCESS	3/109	89/40755	0.00178805	0.0371569	0.0314168	MT-ATP8/MT-ATP6/PPARGC1A	3
GOBP_MYOBLAST_PROLIFERATION	GOBP_MYOBLAST_PROLIFERATION	2/109	25/40755	0.00204249	0.0395152	0.0334108	SOX15/HGF	2
GOBP_MITOCHONDRIAL_RESPIRATORY_CHAIN_COMPLEX_ASSEMBLY	GOBP_MITOCHONDRIAL_RESPIRATORY_CHAIN_COMPLEX_ASSEMBLY	3/109	94/40755	0.00209021	0.0395152	0.0334108	MT-ND1/MT-ND2/MT-ND6	3
GOBP_ATP_SYNTHESIS_COUPLED_PROTON_TRANSPORT	GOBP_ATP_SYNTHESIS_COUPLED_PROTON_TRANSPORT	2/109	26/40755	0.00220884	0.0411714	0.0348111	MT-ATP8/MT-ATP6	2
GOBP_NEGATIVE_REGULATION_OF_EXTRINSIC_APOPTOTIC_SIGNALING_PATHWAY	GOBP_NEGATIVE_REGULATION_OF_EXTRINSIC_APOPTOTIC_SIGNALING_PATHWAY	3/109	97/40755	0.00228581	0.0423087	0.0357727	BMP5/EYA1/HGF	3
GOBP_BONE_MORPHOGENESIS	GOBP_BONE_MORPHOGENESIS	3/109	98/40755	0.00235344	0.043159	0.0364917	DHRS3/TMEM119/COL3A1	3
GOBP_CELL_CELL_JUNCTION_ORGANIZATION	GOBP_CELL_CELL_JUNCTION_ORGANIZATION	4/109	207/40755	0.00237269	0.043412	0.0367056	F11R/CLDN7/OCLN/CDH9	4
GOBP_PHARYNGEAL_SYSTEM_DEVELOPMENT	GOBP_PHARYNGEAL_SYSTEM_DEVELOPMENT	2/109	29/40755	0.00274496	0.0493164	0.0416978	BMP5/EYA1	2
GOBP_DIGESTIVE_SYSTEM_PROCESS	GOBP_DIGESTIVE_SYSTEM_PROCESS	3/109	104/40755	0.00278531	0.0498163	0.0421206	F11R/SERPINA3/OPRL1	3

## Sheet: go_mf
ID	Description	GeneRatio	BgRatio	pvalue	p.adjust	qvalue	geneID	Count
GOMF_ELECTRON_TRANSFER_ACTIVITY	GOMF_ELECTRON_TRANSFER_ACTIVITY	5/109	125/40755	2.26698e-05	0.000817198	0.000690955	DHRS3/MT-ND1/MT-ND2/MT-CO3/MT-ND6	5
GOMF_OXIDOREDUCTION_DRIVEN_ACTIVE_TRANSMEMBRANE_TRANSPORTER_ACTIVITY	GOMF_OXIDOREDUCTION_DRIVEN_ACTIVE_TRANSMEMBRANE_TRANSPORTER_ACTIVITY	4/109	72/40755	4.32918e-05	0.00146621	0.00123971	MT-ND1/MT-ND2/MT-CO3/MT-ND6	4
GOMF_ACTIVE_TRANSMEMBRANE_TRANSPORTER_ACTIVITY	GOMF_ACTIVE_TRANSMEMBRANE_TRANSPORTER_ACTIVITY	7/109	406/40755	0.000115193	0.00355356	0.0030046	SLC16A4/SLC22A18/MT-ND1/MT-ND2/MT-CO3/MT-ND6/ABCB5	7
GOMF_PRIMARY_ACTIVE_TRANSMEMBRANE_TRANSPORTER_ACTIVITY	GOMF_PRIMARY_ACTIVE_TRANSMEMBRANE_TRANSPORTER_ACTIVITY	5/109	179/40755	0.000124808	0.00383531	0.00324282	MT-ND1/MT-ND2/MT-CO3/MT-ND6/ABCB5	5
GOMF_NADH_DEHYDROGENASE_ACTIVITY	GOMF_NADH_DEHYDROGENASE_ACTIVITY	3/109	45/40755	0.000243315	0.00683095	0.00577569	MT-ND1/MT-ND2/MT-ND6	3
GOMF_PROTON_TRANSMEMBRANE_TRANSPORTER_ACTIVITY	GOMF_PROTON_TRANSMEMBRANE_TRANSPORTER_ACTIVITY	4/109	129/40755	0.000412188	0.0109354	0.00924604	SLC22A18/MT-ATP8/MT-ATP6/MT-CO3	4
GOMF_OXIDOREDUCTASE_ACTIVITY_ACTING_ON_NAD_P_H_QUINONE_OR_SIMILAR_COMPOUND_AS_ACCEPTOR	GOMF_OXIDOREDUCTASE_ACTIVITY_ACTING_ON_NAD_P_H_QUINONE_OR_SIMILAR_COMPOUND_AS_ACCEPTOR	3/109	57/40755	0.00049016	0.0126662	0.0107095	MT-ND1/MT-ND2/MT-ND6	3
GOMF_PROTON_TRANSPORTING_ATP_SYNTHASE_ACTIVITY_ROTATIONAL_MECHANISM	GOMF_PROTON_TRANSPORTING_ATP_SYNTHASE_ACTIVITY_ROTATIONAL_MECHANISM	2/109	17/40755	0.000938948	0.0219152	0.0185297	MT-ATP8/MT-ATP6	2
GOMF_GROWTH_FACTOR_ACTIVITY	GOMF_GROWTH_FACTOR_ACTIVITY	4/109	162/40755	0.000967598	0.0224522	0.0189838	ARTN/BMP5/MACC1/HGF	4
GOMF_OXIDOREDUCTASE_ACTIVITY_ACTING_ON_NAD_P_H	GOMF_OXIDOREDUCTASE_ACTIVITY_ACTING_ON_NAD_P_H	3/109	88/40755	0.00173113	0.0363536	0.0307376	MT-ND1/MT-ND2/MT-ND6	3
GOMF_PROTON_CHANNEL_ACTIVITY	GOMF_PROTON_CHANNEL_ACTIVITY	2/109	24/40755	0.00188237	0.0386128	0.0326478	MT-ATP8/MT-ATP6	2

## Sheet: cp
ID	Description	GeneRatio	BgRatio	pvalue	p.adjust	qvalue	geneID	Count
WP_ELECTRON_TRANSPORT_CHAIN_OXPHOS_SYSTEM_IN_MITOCHONDRIA	WP_ELECTRON_TRANSPORT_CHAIN_OXPHOS_SYSTEM_IN_MITOCHONDRIA	6/109	106/40755	4.37231e-07	2.20248e-05	1.86224e-05	MT-ND1/MT-ND2/MT-ATP8/MT-ATP6/MT-CO3/MT-ND6	6
REACTOME_RESPIRATORY_ELECTRON_TRANSPORT_ATP_SYNTHESIS_BY_CHEMIOSMOTIC_COUPLING_AND_HEAT_PRODUCTION_BY_UNCOUPLING_PROTEINS	REACTOME_RESPIRATORY_ELECTRON_TRANSPORT_ATP_SYNTHESIS_BY_CHEMIOSMOTIC_COUPLING_AND_HEAT_PRODUCTION_BY_UNCOUPLING_PROTEINS	6/109	127/40755	1.2661e-06	5.69316e-05	4.81367e-05	MT-ND1/MT-ND2/MT-ATP8/MT-ATP6/MT-CO3/MT-ND6	6
KEGG_PARKINSONS_DISEASE	KEGG_PARKINSONS_DISEASE	6/109	130/40755	1.45113e-06	6.45227e-05	5.45551e-05	MT-ND1/MT-ND2/MT-ATP8/MT-ATP6/MT-CO3/MT-ND6	6
KEGG_OXIDATIVE_PHOSPHORYLATION	KEGG_OXIDATIVE_PHOSPHORYLATION	6/109	132/40755	1.58633e-06	7.01423e-05	5.93065e-05	MT-ND1/MT-ND2/MT-ATP8/MT-ATP6/MT-CO3/MT-ND6	6
REACTOME_THE_CITRIC_ACID_TCA_CYCLE_AND_RESPIRATORY_ELECTRON_TRANSPORT	REACTOME_THE_CITRIC_ACID_TCA_CYCLE_AND_RESPIRATORY_ELECTRON_TRANSPORT	6/109	178/40755	8.89971e-06	0.000343848	0.00029073	MT-ND1/MT-ND2/MT-ATP8/MT-ATP6/MT-CO3/MT-ND6	6
WP_OXIDATIVE_PHOSPHORYLATION	WP_OXIDATIVE_PHOSPHORYLATION	4/109	62/40755	2.39616e-05	0.000859057	0.000726348	MT-ND1/MT-ND2/MT-ATP6/MT-ND6	4
REACTOME_RESPIRATORY_ELECTRON_TRANSPORT	REACTOME_RESPIRATORY_ELECTRON_TRANSPORT	4/109	103/40755	0.000174583	0.00518473	0.00438378	MT-ND1/MT-ND2/MT-CO3/MT-ND6	4
WP_MITOCHONDRIAL_COMPLEX_I_ASSEMBLY_MODEL_OXPHOS_SYSTEM	WP_MITOCHONDRIAL_COMPLEX_I_ASSEMBLY_MODEL_OXPHOS_SYSTEM	3/109	56/40755	0.000465265	0.0122213	0.0103333	MT-ND1/MT-ND2/MT-ND6	3
REACTOME_COMPLEX_I_BIOGENESIS	REACTOME_COMPLEX_I_BIOGENESIS	3/109	57/40755	0.00049016	0.0126662	0.0107095	MT-ND1/MT-ND2/MT-ND6	3
REACTOME_CELL_CELL_JUNCTION_ORGANIZATION	REACTOME_CELL_CELL_JUNCTION_ORGANIZATION	3/109	65/40755	0.000720454	0.0176434	0.0149178	F11R/CLDN7/CDH9	3
REACTOME_FORMATION_OF_ATP_BY_CHEMIOSMOTIC_COUPLING	REACTOME_FORMATION_OF_ATP_BY_CHEMIOSMOTIC_COUPLING	2/109	18/40755	0.00105447	0.024186	0.0204497	MT-ATP8/MT-ATP6	2
REACTOME_SCAVENGING_BY_CLASS_A_RECEPTORS	REACTOME_SCAVENGING_BY_CLASS_A_RECEPTORS	2/109	19/40755	0.00117647	0.0264283	0.0223456	COLEC12/COL3A1	2
KEGG_HUNTINGTONS_DISEASE	KEGG_HUNTINGTONS_DISEASE	4/109	182/40755	0.00148593	0.0328515	0.0277765	MT-ATP8/MT-ATP6/MT-CO3/PPARGC1A	4
REACTOME_CELL_JUNCTION_ORGANIZATION	REACTOME_CELL_JUNCTION_ORGANIZATION	3/109	92/40755	0.00196581	0.0395152	0.0334108	F11R/CLDN7/CDH9	3
REACTOME_MITOCHONDRIAL_BIOGENESIS	REACTOME_MITOCHONDRIAL_BIOGENESIS	3/109	94/40755	0.00209021	0.0395152	0.0334108	MT-ATP8/MT-ATP6/PPARGC1A	3
WP_1Q211_COPY_NUMBER_VARIATION_SYNDROME	WP_1Q211_COPY_NUMBER_VARIATION_SYNDROME	2/109	28/40755	0.00256011	0.0465204	0.0393338	F11R/OCLN	2
