# Supplementary material for: Identification of a novel minor-groove DNA binder that represses mitochondrial gene expression and induces apoptosis in highly aggressive leiomyosarcoma cells
Source: Cell Death Discov. 2025 Nov 10;11:524. doi: 10.1038/s41420-025-02803-3 (PMC12603272; doi:10.1038/s41420-025-02803-3)
Supplement: Supplementary file 13 — Table S11 [file 41420_2025_2803_MOESM13_ESM.xlsx]

## Sheet: h
ID	Description	GeneRatio	BgRatio	pvalue	p.adjust	qvalue	geneID	Count
HALLMARK_INTERFERON_ALPHA_RESPONSE	HALLMARK_INTERFERON_ALPHA_RESPONSE	8/284	97/40755	4.25873e-07	2.2652e-05	1.76924e-05	IFI44L/IFI44/GBP2/GBP4/SELL/LPAR6/HERC6/IL15	8
HALLMARK_INFLAMMATORY_RESPONSE	HALLMARK_INFLAMMATORY_RESPONSE	10/284	200/40755	1.61819e-06	7.47869e-05	5.84126e-05	SELL/C3AR1/CALCRL/TNFSF10/EREG/IL7R/PTGER4/HAS2/LPAR1/IL15	10
HALLMARK_INTERFERON_GAMMA_RESPONSE	HALLMARK_INTERFERON_GAMMA_RESPONSE	10/284	200/40755	1.61819e-06	7.47869e-05	5.84126e-05	IFI44L/IFI44/GBP4/PLA2G4A/CFH/SOCS3/TNFSF10/HERC6/BANK1/IL15	10
HALLMARK_EPITHELIAL_MESENCHYMAL_TRANSITION	HALLMARK_EPITHELIAL_MESENCHYMAL_TRANSITION	7/284	200/40755	0.000539906	0.00880995	0.00688105	RGS4/FZD8/DKK1/COL3A1/SFRP1/IL15/LUM	7
HALLMARK_UV_RESPONSE_DN	HALLMARK_UV_RESPONSE_DN	6/284	144/40755	0.000542035	0.00882727	0.00689457	PLPP3/RGS4/COL3A1/INSIG1/HAS2/LPAR1	6
HALLMARK_KRAS_SIGNALING_UP	HALLMARK_KRAS_SIGNALING_UP	6/284	200/40755	0.00290435	0.0300526	0.0234727	TSPAN1/CFH/C3AR1/EREG/ANXA10/IL7R	6
HALLMARK_WNT_BETA_CATENIN_SIGNALING	HALLMARK_WNT_BETA_CATENIN_SIGNALING	3/284	42/40755	0.00314428	0.0317127	0.0247693	FZD8/DKK1/WNT5B	3

## Sheet: cpg
ID	Description	GeneRatio	BgRatio	pvalue	p.adjust	qvalue	geneID	Count
MIYAGAWA_TARGETS_OF_EWSR1_ETS_FUSIONS_DN	MIYAGAWA_TARGETS_OF_EWSR1_ETS_FUSIONS_DN	22/284	235/40755	1.9479e-18	1.84551e-15	1.44145e-15	PLPP3/DKK1/NR2F2/GAPLINC/NEDD4L/COL3A1/COL8A1/EREG/ELOVL6/PRSS12/GASK1B/FST/TMEM171/PDE1C/LRRC17/PKIA/HAS2/CA9/PCDH18/PRR16/ANGPT1/LUM	22
BLANCO_MELO_RESPIRATORY_SYNCYTIAL_VIRUS_INFECTION_A594_CELLS_UP	BLANCO_MELO_RESPIRATORY_SYNCYTIAL_VIRUS_INFECTION_A594_CELLS_UP	19/284	286/40755	2.26451e-13	4.23799e-11	3.3101e-11	IFI44L/IFI44/GBP1/GBP2/GBP4/EFNB2/HAS3/SOCS3/DSEL/TNFSF10/GPAT3/HERC6/IL7R/PTGER4/HSPA1B/STX11/SEMA3D/XDH/BCL2A1	19
KAN_RESPONSE_TO_ARSENIC_TRIOXIDE	KAN_RESPONSE_TO_ARSENIC_TRIOXIDE	13/284	123/40755	4.30503e-12	6.04259e-10	4.71959e-10	RGS4/DKK1/KCTD12/EFNB2/GPR65/IL7R/LMNB1/KIF20A/HSPA1A/HSPA1B/INSIG1/MT-ND5/SPANXA1	13
BLANCO_MELO_HUMAN_PARAINFLUENZA_VIRUS_3_INFECTION_A594_CELLS_UP	BLANCO_MELO_HUMAN_PARAINFLUENZA_VIRUS_3_INFECTION_A594_CELLS_UP	15/284	204/40755	1.88009e-11	2.36165e-09	1.84458e-09	IFI44L/IFI44/GBP1/GBP4/MYPN/EFNB2/TNFSF10/EREG/HERC6/ANXA10/PTGER4/FST/HCP5/SEMA3D/XDH	15
SWEET_LUNG_CANCER_KRAS_DN	SWEET_LUNG_CANCER_KRAS_DN	20/284	423/40755	2.6575e-11	3.24879e-09	2.53748e-09	PLPP3/GBP2/GBP7/GBP4/CFH/CNTN1/KCTD12/EFNB2/NR2F2/CALCRL/COL3A1/CAVIN2/EPHA5/GUCY1B1/MYB/PKIA/TMEM71/CFHR1/MEOX2/ANGPT1	20
TAKEDA_TARGETS_OF_NUP98_HOXA9_FUSION_6HR_UP	TAKEDA_TARGETS_OF_NUP98_HOXA9_FUSION_6HR_UP	10/284	86/40755	5.11917e-10	5.03906e-08	3.93578e-08	PLA2G4A/LPAR6/EVI2A/CALCRL/CAVIN2/GASK1B/IL7R/TOX/DHRS9/CDH9	10
SALVADOR_MARTIN_PEDIATRIC_TBD_ANTI_TNF_THERAPY_NONRESPONDER_PRE_TREATMENT_UP	SALVADOR_MARTIN_PEDIATRIC_TBD_ANTI_TNF_THERAPY_NONRESPONDER_PRE_TREATMENT_UP	7/284	29/40755	1.0144e-09	9.37641e-08	7.32348e-08	MT-ND1/MT-ND2/MT-ATP8/MT-ATP6/MT-CO3/MT-ND4L/MT-CYB	7
BLANCO_MELO_BETA_INTERFERON_TREATED_BRONCHIAL_EPITHELIAL_CELLS_UP	BLANCO_MELO_BETA_INTERFERON_TREATED_BRONCHIAL_EPITHELIAL_CELLS_UP	17/284	378/40755	1.80507e-09	1.61787e-07	1.26365e-07	GBP1/GBP2/SLC16A4/KCTD12/SOCS3/TNFSF10/FGF5/GPAT3/IL7R/FST/ESM1/SDK1/RIMS2/HAS2/LINC02085/IL15/BCL2A1	17
CHICAS_RB1_TARGETS_GROWING	CHICAS_RB1_TARGETS_GROWING	14/284	243/40755	2.18378e-09	1.90253e-07	1.48598e-07	PLPP3/RGS4/NR2F2/COL3A1/PRSS12/GASK1B/KIF20A/FGF1/C1QTNF2/ADGRG6/LRRC17/TOX/HAS2/LUM	14
LI_CISPLATIN_RESISTANCE_DN	LI_CISPLATIN_RESISTANCE_DN	7/284	33/40755	2.71118e-09	2.25818e-07	1.76376e-07	CFH/FZD8/FOXG1/DSEL/ROBO2/ADGRG6/CFHR1	7
WALLACE_PROSTATE_CANCER_RACE_UP	WALLACE_PROSTATE_CANCER_RACE_UP	15/284	303/40755	4.57818e-09	3.50508e-07	2.73766e-07	IFI44L/IFI44/GBP1/SELL/CTSC/GPR65/EVI2B/EVI2A/HERC6/IL7R/BTN3A2/HCP5/MYB/IL15/BCL2A1	15
TAKEDA_TARGETS_OF_NUP98_HOXA9_FUSION_16D_UP	TAKEDA_TARGETS_OF_NUP98_HOXA9_FUSION_16D_UP	12/284	178/40755	5.38353e-09	4.08044e-07	3.18705e-07	IFI44L/IFI44/ANKRD22/RAB27B/CPA3/TNFSF10/EREG/ELOVL6/CFI/IL31RA/TOX/LUM	12
CHARAFE_BREAST_CANCER_LUMINAL_VS_MESENCHYMAL_DN	CHARAFE_BREAST_CANCER_LUMINAL_VS_MESENCHYMAL_DN	18/284	466/40755	6.47016e-09	4.8079e-07	3.75523e-07	TMEM35B/CDKN2C/RGS4/CTSC/WNT5B/KCTD12/SOCS3/CAVIN2/PRSS12/IL7R/FST/ANLN/SFRP1/TOX/HAS2/LPAR1/IL15/PRR16	18
TAKEDA_TARGETS_OF_NUP98_HOXA9_FUSION_3D_UP	TAKEDA_TARGETS_OF_NUP98_HOXA9_FUSION_3D_UP	12/284	184/40755	7.82103e-09	5.72749e-07	4.47348e-07	IFI44L/IFI44/GBP1/PLA2G4A/EVI2A/RAB27B/HERC6/VNN1/MYCT1/PDE1C/TOX/ANGPT1	12
THUM_SYSTOLIC_HEART_FAILURE_UP	THUM_SYSTOLIC_HEART_FAILURE_UP	17/284	430/40755	1.22247e-08	8.78268e-07	6.85975e-07	TMEM35B/RGS4/PLA2G4A/CTSC/C3AR1/LPAR6/EVI2B/CALCRL/CAVIN2/TM4SF1/TNFSF10/ARHGAP24/CFI/GASK1B/FGF1/BTN3A2/DHRS9	17
TAKEDA_TARGETS_OF_NUP98_HOXA9_FUSION_10D_UP	TAKEDA_TARGETS_OF_NUP98_HOXA9_FUSION_10D_UP	12/284	194/40755	1.41474e-08	9.92874e-07	7.75489e-07	IFI44L/IFI44/GBP1/RAB27B/TM4SF1/CFI/IL31RA/MYCT1/TOX/DHRS9/IL15/ANGPT1	12
GRAHAM_CML_DIVIDING_VS_NORMAL_QUIESCENT_DN	GRAHAM_CML_DIVIDING_VS_NORMAL_QUIESCENT_DN	9/284	94/40755	2.1642e-08	1.48449e-06	1.15947e-06	GBP2/SELL/EVI2A/TM4SF1/TNFSF10/PTGER4/HCP5/VNN1/ADGRG6	9
PLASARI_TGFB1_TARGETS_10HR_DN	PLASARI_TGFB1_TARGETS_10HR_DN	13/284	254/40755	3.35663e-08	2.21231e-06	1.72794e-06	PLPP3/GBP2/SLC16A4/C3AR1/LMO7/EVI2A/CAVIN2/HERC6/ELOVL6/ADGRG6/TOX/EYA1/LUM	13
JINESH_BLEBBISHIELD_TRANSFORMED_STEM_CELL_SPHERES_UP	JINESH_BLEBBISHIELD_TRANSFORMED_STEM_CELL_SPHERES_UP	11/284	176/40755	5.13172e-08	3.25488e-06	2.54224e-06	PLPP3/HSPA8/HAS3/RAB27B/GPAT3/ANXA10/IL7R/HSPA1A/HSPA1B/DHRS9/ADGRF1	11
SEITZ_NEOPLASTIC_TRANSFORMATION_BY_8P_DELETION_UP	SEITZ_NEOPLASTIC_TRANSFORMATION_BY_8P_DELETION_UP	8/284	75/40755	5.67465e-08	3.57568e-06	2.7928e-06	IFI44L/IFI44/GBP1/EFNB2/EVI2B/HERC6/PTGER4/PRR16	8
KONDO_EZH2_TARGETS	KONDO_EZH2_TARGETS	12/284	229/40755	8.80828e-08	5.44999e-06	4.25674e-06	LPAR6/HAS3/ATP8B1/DSEL/COL3A1/COL8A1/EPHA5/ANXA10/PCLO/HAS2/PRR16/BCL2A1	12
WANG_SMARCE1_TARGETS_DN	WANG_SMARCE1_TARGETS_DN	15/284	385/40755	1.07937e-07	6.51878e-06	5.09152e-06	RGS4/CTSC/WNT5B/HSPH1/TRPC4/CAVIN2/ZNF385D/TM4SF1/FGF5/ELOVL6/GASK1B/PTGER4/HSPA1A/HSPA1B/PRR16	15
SENESE_HDAC1_AND_HDAC2_TARGETS_DN	SENESE_HDAC1_AND_HDAC2_TARGETS_DN	12/284	238/40755	1.3385e-07	8.01988e-06	6.26396e-06	CDKN2C/ATP8B1/COL3A1/CAVIN2/ANXA10/OCLN/FGF1/PDE1C/PCLO/INSIG1/PRR16/LUM	12
RIGGI_EWING_SARCOMA_PROGENITOR_DN	RIGGI_EWING_SARCOMA_PROGENITOR_DN	11/284	194/40755	1.38221e-07	8.24919e-06	6.44306e-06	PLPP3/HAS3/RAB27B/NEDD4L/ANXA10/FST/TMEM171/ANLN/HAS2/HGF/LUM	11
PHONG_TNF_RESPONSE_VIA_P38_PARTIAL	PHONG_TNF_RESPONSE_VIA_P38_PARTIAL	10/284	164/40755	2.63183e-07	1.49423e-05	1.16707e-05	PLPP3/DKK1/EFNB2/NR2F2/NEDD4L/EREG/PTGER4/BMP5/INSIG1/HAS2	10
ONDER_CDH1_TARGETS_2_UP	ONDER_CDH1_TARGETS_2_UP	12/284	257/40755	3.05698e-07	1.70132e-05	1.32882e-05	CDKN2C/PLPP3/RGS4/WNT5B/COL3A1/COL8A1/CDH18/PTGER4/TOX/HAS2/LPAR1/PRR16	12
PICCALUGA_ANGIOIMMUNOBLASTIC_LYMPHOMA_UP	PICCALUGA_ANGIOIMMUNOBLASTIC_LYMPHOMA_UP	11/284	210/40755	3.06392e-07	1.70132e-05	1.32882e-05	PLPP3/CFH/CTSC/KCTD12/NR2F2/CCDC102B/COL3A1/GUCY1B1/GASK1B/LPAR1/LUM	11
SMID_BREAST_CANCER_NORMAL_LIKE_UP	SMID_BREAST_CANCER_NORMAL_LIKE_UP	16/284	484/40755	3.72042e-07	1.99992e-05	1.56205e-05	PLPP3/SELL/CFH/CTSC/KCTD12/EVI2B/CCDC102B/PLCL2/BANK1/CFI/IL7R/PTGER4/BTN3A2/SFRP1/MEOX2/HGF	16
BOQUEST_STEM_CELL_UP	BOQUEST_STEM_CELL_UP	12/284	262/40755	3.75442e-07	2.01107e-05	1.57075e-05	CDKN2C/PLA2G4A/CFH/NOVA1/LRP1B/COL3A1/FST/LRRC17/LPAR1/PRR16/ANGPT1/LUM	12
BOQUEST_STEM_CELL_CULTURED_VS_FRESH_UP	BOQUEST_STEM_CELL_CULTURED_VS_FRESH_UP	15/284	428/40755	4.16284e-07	2.22199e-05	1.73549e-05	IFI44/GBP2/RGS4/CFH/DKK1/TRPC4/LMO7/NOVA1/LRP1B/TNFSF10/CFI/GUCY1B1/HSPA1A/HSPA1B/MT-ND5	15
BOQUEST_STEM_CELL_DN	BOQUEST_STEM_CELL_DN	11/284	218/40755	4.44534e-07	2.35619e-05	1.84031e-05	IFI44L/LPAR6/EFNB2/CAVIN2/ZNF385D/TM4SF1/CFI/HCP5/STX11/MYCT1/IL15	11
BROWNE_INTERFERON_RESPONSIVE_GENES	BROWNE_INTERFERON_RESPONSIVE_GENES	7/284	67/40755	4.50876e-07	2.38147e-05	1.86006e-05	IFI44L/IFI44/GBP1/GBP2/TNFSF10/STX11/IL15	7
FLORIO_NEOCORTEX_BASAL_RADIAL_GLIA_UP	FLORIO_NEOCORTEX_BASAL_RADIAL_GLIA_UP	14/284	383/40755	6.17331e-07	3.1939e-05	2.49461e-05	LRRC38/SELL/MYPN/HSPA2/COL8A1/TM4SF1/TNFSF10/ENAM/EREG/FGF5/ARHGAP24/CPA4/PCDH18/ABCB5	14
GAUSSMANN_MLL_AF4_FUSION_TARGETS_F_UP	GAUSSMANN_MLL_AF4_FUSION_TARGETS_F_UP	10/284	183/40755	7.22517e-07	3.68776e-05	2.88034e-05	IFI44/SLC16A4/RGS4/LMO7/COL3A1/FGF5/FST/H1-2/ADGRG6/TOX	10
MARKEY_RB1_ACUTE_LOF_DN	MARKEY_RB1_ACUTE_LOF_DN	11/284	230/40755	7.54841e-07	3.83981e-05	2.9991e-05	GBP2/GBP7/GBP4/C3AR1/EVI2A/SOCS3/IL7R/H1-2/XDH/MEOX2/BCL2A1	11
POOLA_INVASIVE_BREAST_CANCER_UP	POOLA_INVASIVE_BREAST_CANCER_UP	12/284	292/40755	1.17746e-06	5.7764e-05	4.51168e-05	GBP1/RGS4/SELL/CTSC/GPR65/EVI2B/EVI2A/CALCRL/BANK1/KIF20A/PRR16/BCL2A1	12
ZWANG_EGF_INTERVAL_UP	ZWANG_EGF_INTERVAL_UP	8/284	111/40755	1.19617e-06	5.84928e-05	4.5686e-05	DSEL/MYH15/TMEM156/GPAT3/SDK1/INSIG1/ADAM32/MT-TC	8
HIRSCH_CELLULAR_TRANSFORMATION_SIGNATURE_UP	HIRSCH_CELLULAR_TRANSFORMATION_SIGNATURE_UP	11/284	242/40755	1.24223e-06	6.03556e-05	4.7141e-05	CFH/EVI2B/EVI2A/SOCS3/NEDD4L/TM4SF1/EREG/FST/ADGRG6/CA9/BCL2A1	11
WILCOX_RESPONSE_TO_PROGESTERONE_UP	WILCOX_RESPONSE_TO_PROGESTERONE_UP	9/284	153/40755	1.41733e-06	6.77768e-05	5.29373e-05	CDKN2C/PLA2G4A/TRPC4/EVI2A/ELOVL6/XRCC4/KIF20A/ADGRG6/INSIG1	9
SCHUETZ_BREAST_CANCER_DUCTAL_INVASIVE_UP	SCHUETZ_BREAST_CANCER_DUCTAL_INVASIVE_UP	13/284	353/40755	1.43637e-06	6.84716e-05	5.348e-05	GBP1/RGS4/CFH/C3AR1/KCTD12/GPR65/EVI2B/EVI2A/COL3A1/CPA3/ESM1/LRRC17/LUM	13
RUIZ_TNC_TARGETS_UP	RUIZ_TNC_TARGETS_UP	9/284	156/40755	1.66541e-06	7.67354e-05	5.99345e-05	GBP2/SLC16A4/CTSC/KCTD12/COL3A1/TM4SF1/TNFSF10/BTN3A2/EYA1	9
ROETH_TERT_TARGETS_UP	ROETH_TERT_TARGETS_UP	4/284	14/40755	2.18735e-06	9.78115e-05	7.63961e-05	IFI44L/IFI44/PLA2G4A/HERC6	4
PETROVA_ENDOTHELIUM_LYMPHATIC_VS_BLOOD_DN	PETROVA_ENDOTHELIUM_LYMPHATIC_VS_BLOOD_DN	9/284	162/40755	2.2757e-06	0.000101463	7.92478e-05	GBP2/RGS4/PLA2G4A/DKK1/CTSC/NR2F2/COL8A1/ADGRG6/PKIA	9
SANA_TNF_SIGNALING_DN	SANA_TNF_SIGNALING_DN	7/284	85/40755	2.29977e-06	0.000102235	7.98513e-05	RGS4/KCTD12/CALCRL/CAVIN2/TM4SF1/GASK1B/APLN	7
SENESE_HDAC3_TARGETS_UP	SENESE_HDAC3_TARGETS_UP	15/284	495/40755	2.51969e-06	0.000111035	8.67243e-05	RGS4/FZD8/NEDD4L/LINC00161/TM4SF1/GASK1B/IL7R/ESM1/BMP5/SFRP1/PKIA/HAS2/MT-ND5/SPANXA1/LINC02085	15
MANNE_COVID19_NONICU_VS_HEALTHY_DONOR_PLATELETS_DN	MANNE_COVID19_NONICU_VS_HEALTHY_DONOR_PLATELETS_DN	10/284	211/40755	2.61643e-06	0.000114631	8.95334e-05	KCTD12/MINAR1/CAVIN2/CADM2/BANK1/GASK1B/IL7R/DCDC2/SDK1/ANGPT1	10
ALTEMEIER_RESPONSE_TO_LPS_WITH_MECHANICAL_VENTILATION	ALTEMEIER_RESPONSE_TO_LPS_WITH_MECHANICAL_VENTILATION	8/284	126/40755	3.10962e-06	0.000132785	0.000103712	GBP2/GBP4/SELL/GPR65/SOCS3/SLC26A4/IL15/BCL2A1	8
SERVITJA_ISLET_HNF1A_TARGETS_UP	SERVITJA_ISLET_HNF1A_TARGETS_UP	9/284	169/40755	3.2226e-06	0.000136839	0.000106878	GBP4/PLA2G4A/RAB38/CTSC/SV2B/COL3A1/EPHA5/FSTL5/FST	9
BLANCO_MELO_COVID19_SARS_COV_2_POS_PATIENT_LUNG_TISSUE_UP	BLANCO_MELO_COVID19_SARS_COV_2_POS_PATIENT_LUNG_TISSUE_UP	9/284	173/40755	3.90253e-06	0.000163874	0.000127994	IFI44L/SELL/ANKRD22/C3AR1/EVI2B/TNFSF10/TMEM71/BCL2A1/LINC02582	9
GERY_CEBP_TARGETS	GERY_CEBP_TARGETS	8/284	131/40755	4.15648e-06	0.000173099	0.0001352	HSPH1/FOXG1/EREG/ELOVL6/HSPA1A/HSPA1B/XDH/HGF	8
ZHANG_RESPONSE_TO_IKK_INHIBITOR_AND_TNF_UP	ZHANG_RESPONSE_TO_IKK_INHIBITOR_AND_TNF_UP	10/284	223/40755	4.27895e-06	0.00017752	0.000138652	ANKRD22/LPAR6/SOCS3/NEDD4L/TM4SF1/TNFSF10/IL7R/TMEM171/IL15/BCL2A1	10
FULCHER_INFLAMMATORY_RESPONSE_LECTIN_VS_LPS_DN	FULCHER_INFLAMMATORY_RESPONSE_LECTIN_VS_LPS_DN	14/284	453/40755	4.36044e-06	0.000180109	0.000140675	IFI44L/IFI44/GBP1/GBP2/CTSC/C3AR1/LPAR6/KCTD12/SOCS3/PLCL2/TNFSF10/HERC6/PTGER4/HSPA1B	14
SENESE_HDAC2_TARGETS_DN	SENESE_HDAC2_TARGETS_DN	8/284	133/40755	4.65171e-06	0.000191618	0.000149664	LINP1/COL3A1/CAVIN2/OCLN/PDE1C/MGAM/INSIG1/LUM	8
CHARAFE_BREAST_CANCER_LUMINAL_VS_BASAL_DN	CHARAFE_BREAST_CANCER_LUMINAL_VS_BASAL_DN	14/284	456/40755	4.70113e-06	0.000193128	0.000150844	TMEM35B/IFI44/GBP1/PLA2G4A/CTSC/COL8A1/EREG/CFI/PRSS12/IL7R/FST/BTN3A2/SFRP1/IL15	14
VART_KSHV_INFECTION_ANGIOGENIC_MARKERS_DN	VART_KSHV_INFECTION_ANGIOGENIC_MARKERS_DN	8/284	134/40755	4.91749e-06	0.000201141	0.000157102	CFH/FZD8/WNT5B/EPHA5/EREG/SFRP1/HGF/ANGPT1	8
INGRAM_SHH_TARGETS_DN	INGRAM_SHH_TARGETS_DN	6/284	63/40755	5.28809e-06	0.000214337	0.000167409	WNT5B/CALCRL/EREG/LRRC17/SFRP1/HGF	6
ONDER_CDH1_TARGETS_2_DN	ONDER_CDH1_TARGETS_2_DN	14/284	473/40755	7.1176e-06	0.000277367	0.000216638	TSPAN1/PLA2G4A/RAB38/CTSC/CNTN1/TNFSF10/EREG/HERC6/FST/SFRP1/RIMS2/CA9/ST6GALNAC5/XDH	14
XIE_ST_HSC_S1PR3_OE_UP	XIE_ST_HSC_S1PR3_OE_UP	9/284	188/40755	7.66327e-06	0.000297865	0.000232649	IFI44L/IFI44/GBP1/GBP2/RGS13/RAB27B/HERC6/PTGER4/BCL2A1	9
SABATES_COLORECTAL_ADENOMA_DN	SABATES_COLORECTAL_ADENOMA_DN	11/284	299/40755	9.38561e-06	0.000353043	0.000275746	CFH/KCTD12/SV2B/DSEL/B3GALT5/TMEM171/BMP5/SFRP1/LPAR1/BRINP3/MEOX2	11
DING_LUNG_CANCER_BY_MUTATION_RATE	DING_LUNG_CANCER_BY_MUTATION_RATE	4/284	20/40755	1.02436e-05	0.000383416	0.000299468	LRP1B/ROBO2/MYB/PIK3C2G	4
FOROUTAN_TGFB_EMT_DN	FOROUTAN_TGFB_EMT_DN	7/284	108/40755	1.13368e-05	0.000419156	0.000327384	TSPAN1/CFH/RAB38/NR2F2/ATP8B1/CAVIN2/EREG	7
TAKEDA_TARGETS_OF_NUP98_HOXA9_FUSION_8D_UP	TAKEDA_TARGETS_OF_NUP98_HOXA9_FUSION_8D_UP	8/284	156/40755	1.49945e-05	0.000500663	0.000391045	IFI44L/IFI44/GBP1/RAB27B/CAVIN2/HERC6/MYCT1/ANGPT1	8
GRAHAM_CML_QUIESCENT_VS_NORMAL_QUIESCENT_DN	GRAHAM_CML_QUIESCENT_VS_NORMAL_QUIESCENT_DN	5/284	46/40755	1.72105e-05	0.000568397	0.000443948	GBP2/SELL/TM4SF1/VNN1/ADGRG6	5
VECCHI_GASTRIC_CANCER_EARLY_DN	VECCHI_GASTRIC_CANCER_EARLY_DN	12/284	384/40755	1.89247e-05	0.000619609	0.000483948	PLPP3/RGS4/CFH/RGS13/CNTN1/EVI2B/CAVIN2/ARHGAP24/BMPR1B/LRRC17/SFRP1/ANGPT1	12
SENESE_HDAC1_TARGETS_UP	SENESE_HDAC1_TARGETS_UP	13/284	451/40755	1.99351e-05	0.000648491	0.000506507	RGS4/LNCAROD/GPR65/NEDD4L/TM4SF1/TMEM156/GPAT3/IL7R/ESM1/MYCT1/SPANXA1/LINC02085/BCL2A1	13
HAN_SATB1_TARGETS_DN	HAN_SATB1_TARGETS_DN	12/284	388/40755	2.09491e-05	0.000678562	0.000529994	GBP2/RGS4/FOXG1/NR2F2/TRPV2/FGF5/GUCY1B1/IL7R/ADGRG6/PKIA/PRR16/ADGRF1	12
DAUER_STAT3_TARGETS_DN	DAUER_STAT3_TARGETS_DN	5/284	48/40755	2.12557e-05	0.000687026	0.000536604	IFI44/TNFSF10/HERC6/HSPA1A/HSPA1B	5
KIM_WT1_TARGETS_8HR_UP	KIM_WT1_TARGETS_8HR_UP	8/284	167/40755	2.45122e-05	0.000783924	0.000612287	RGS4/HSPH1/TM4SF1/EREG/FGF1/HSPA1A/HSPA1B/BCL2A1	8
SERVITJA_LIVER_HNF1A_TARGETS_DN	SERVITJA_LIVER_HNF1A_TARGETS_DN	8/284	167/40755	2.45122e-05	0.000783924	0.000612287	GBP2/PLA2G4A/CFH/E2F8/CTSC/CFI/FGF1/ADGRF1	8
CHIANG_LIVER_CANCER_SUBCLASS_CTNNB1_DN	CHIANG_LIVER_CANCER_SUBCLASS_CTNNB1_DN	8/284	170/40755	2.78467e-05	0.000884965	0.000691206	KCTD12/EVI2A/SOCS3/RAB27B/COL3A1/IL7R/VNN1/LUM	8
SALVADOR_MARTIN_PEDIATRIC_TBD_ANTI_TNF_THERAPY_NONRESPONDER_POST_TREATMENT_UP	SALVADOR_MARTIN_PEDIATRIC_TBD_ANTI_TNF_THERAPY_NONRESPONDER_POST_TREATMENT_UP	4/284	26/40755	3.05841e-05	0.000959884	0.000749721	GBP1/GBP2/ANKRD22/DHRS9	4
SCHAEFFER_PROSTATE_DEVELOPMENT_48HR_DN	SCHAEFFER_PROSTATE_DEVELOPMENT_48HR_DN	12/284	409/40755	3.49798e-05	0.00108659	0.000848689	CNTN1/ROBO2/COL8A1/PEX5L/EPHA5/ELOVL6/PCDH10/GUCY1B1/HSPA1A/MYB/S100G/PCDH18	12
SCHLESINGER_METHYLATED_IN_COLON_CANCER	SCHLESINGER_METHYLATED_IN_COLON_CANCER	3/284	10/40755	3.87505e-05	0.00118431	0.000925012	DKK1/PCDH10/SFRP1	3
FOSTER_TOLERANT_MACROPHAGE_DN	FOSTER_TOLERANT_MACROPHAGE_DN	12/284	414/40755	3.93275e-05	0.00119712	0.000935014	GBP7/GBP4/PLA2G4A/CTSC/SOCS3/TNFSF10/TMEM171/HSPA1B/ADGRG6/LPAR1/IL15/ANGPT1	12
ACEVEDO_LIVER_CANCER_WITH_H3K27ME3_UP	ACEVEDO_LIVER_CANCER_WITH_H3K27ME3_UP	10/284	290/40755	4.13205e-05	0.00125026	0.000976517	FZD8/CTNNA3/COL3A1/B3GALT5/BMPR1B/COL19A1/SDK1/TOX/TMEM71/ADGRF1	10
CHIARADONNA_NEOPLASTIC_TRANSFORMATION_KRAS_UP	CHIARADONNA_NEOPLASTIC_TRANSFORMATION_KRAS_UP	7/284	132/40755	4.1577e-05	0.00125301	0.00097867	PLPP3/E2F8/EFNB2/EVI2A/EREG/HAS2/LUM	7
TONKS_TARGETS_OF_RUNX1_RUNX1T1_FUSION_HSC_UP	TONKS_TARGETS_OF_RUNX1_RUNX1T1_FUSION_HSC_UP	8/284	184/40755	4.88637e-05	0.00144673	0.00112997	GBP2/RGS13/LPAR6/EVI2A/CALCRL/COL3A1/TM4SF1/TOX	8
HOOI_ST7_TARGETS_UP	HOOI_ST7_TARGETS_UP	6/284	93/40755	4.98201e-05	0.00147217	0.00114984	ZNF385D/FGF5/IL7R/IL31RA/ADGRG6/IL15	6
COLINA_TARGETS_OF_4EBP1_AND_4EBP2	COLINA_TARGETS_OF_4EBP1_AND_4EBP2	11/284	359/40755	5.01918e-05	0.00148027	0.00115617	PLPP3/IFI44/GBP2/GBP4/WNT5B/LPAR6/TM4SF1/FST/KIF20A/ANLN/EYA1	11
HECKER_IFNB1_TARGETS	HECKER_IFNB1_TARGETS	6/284	95/40755	5.61484e-05	0.00162125	0.00126628	IFI44L/IFI44/GBP1/C3AR1/HERC6/MGAM	6
SENESE_HDAC1_AND_HDAC2_TARGETS_UP	SENESE_HDAC1_AND_HDAC2_TARGETS_UP	9/284	243/40755	5.78968e-05	0.00166539	0.00130076	DKK1/EREG/GPAT3/IL7R/MYCT1/SFRP1/HAS2/LINC02085/BCL2A1	9
MOSERLE_IFNA_RESPONSE	MOSERLE_IFNA_RESPONSE	4/284	31/40755	6.26288e-05	0.00177788	0.00138862	IFI44L/IFI44/GBP1/TNFSF10	4
JINESH_BLEBBISHIELD_VS_LIVE_CONTROL_DN	JINESH_BLEBBISHIELD_VS_LIVE_CONTROL_DN	10/284	308/40755	6.82792e-05	0.00189759	0.00148212	CDKN2C/IFI44L/IFI44/GBP2/GBP4/CFH/LPAR6/HAS3/RAB27B/KIF20A	10
CAFFAREL_RESPONSE_TO_THC_8HR_5_DN	CAFFAREL_RESPONSE_TO_THC_8HR_5_DN	3/284	12/40755	7.03115e-05	0.00193834	0.00151395	HSPA8/HSPH1/HSPA2	3
BLANCO_MELO_COVID19_BRONCHIAL_EPITHELIAL_CELLS_SARS_COV_2_INFECTION_UP	BLANCO_MELO_COVID19_BRONCHIAL_EPITHELIAL_CELLS_SARS_COV_2_INFECTION_UP	7/284	144/40755	7.22028e-05	0.00196857	0.00153756	IFI44/SOCS3/COL8A1/IL7R/TMEM171/VNN1/XDH	7
WINZEN_DEGRADED_VIA_KHSRP	WINZEN_DEGRADED_VIA_KHSRP	6/284	100/40755	7.48082e-05	0.00201424	0.00157323	DKK1/EREG/PTGER4/FST/PKIA/HAS2	6
JOHNSTONE_PARVB_TARGETS_2_UP	JOHNSTONE_PARVB_TARGETS_2_UP	7/284	145/40755	7.54191e-05	0.0020235	0.00158046	EREG/FST/MT-CO1/MT-ATP6/MT-ND4/MT-ND5/MT-CYB	7
DELYS_THYROID_CANCER_UP	DELYS_THYROID_CANCER_UP	12/284	445/40755	7.82455e-05	0.00209193	0.00163391	GBP2/SLC16A4/CTSC/C3AR1/COL3A1/COL8A1/CPA3/EREG/CFI/FGF1/HAS2/BCL2A1	12
JOHNSTONE_PARVB_TARGETS_1_DN	JOHNSTONE_PARVB_TARGETS_1_DN	5/284	63/40755	8.01274e-05	0.00211612	0.0016528	GPAT3/PTGER4/HSPA1A/HSPA1B/INSIG1	5
CUI_TCF21_TARGETS_DN	CUI_TCF21_TARGETS_DN	4/284	33/40755	8.05606e-05	0.0021165	0.0016531	PTGER4/HSPA1A/HSPA1B/SEMA3E	4
PLASARI_TGFB1_SIGNALING_VIA_NFIC_1HR_UP	PLASARI_TGFB1_SIGNALING_VIA_NFIC_1HR_UP	4/284	33/40755	8.05606e-05	0.0021165	0.0016531	FOXG1/EVI2A/CALCRL/INSIG1	4
LEE_NEURAL_CREST_STEM_CELL_UP	LEE_NEURAL_CREST_STEM_CELL_UP	7/284	147/40755	8.22025e-05	0.00214108	0.0016723	LPAR6/NR2F2/COL3A1/FST/BMP5/ADGRG6/LUM	7
GRAHAM_NORMAL_QUIESCENT_VS_NORMAL_DIVIDING_UP	GRAHAM_NORMAL_QUIESCENT_VS_NORMAL_DIVIDING_UP	5/284	64/40755	8.64262e-05	0.00217754	0.00170077	GBP2/EVI2A/TM4SF1/TNFSF10/VNN1	5
TONKS_TARGETS_OF_RUNX1_RUNX1T1_FUSION_MONOCYTE_UP	TONKS_TARGETS_OF_RUNX1_RUNX1T1_FUSION_MONOCYTE_UP	8/284	203/40755	9.7163e-05	0.00237563	0.0018555	PLPP3/IFI44L/IFI44/GBP1/TM4SF1/DHRS9/HGF/BCL2A1	8
GHANDHI_DIRECT_IRRADIATION_UP	GHANDHI_DIRECT_IRRADIATION_UP	6/284	105/40755	9.81071e-05	0.00239101	0.0018675	DKK1/MYPN/PLCL2/ANXA10/IFNE/BCL2A1	6
MCLACHLAN_DENTAL_CARIES_UP	MCLACHLAN_DENTAL_CARIES_UP	9/284	265/40755	0.000112033	0.00269572	0.0021055	CTSC/C3AR1/EVI2B/EVI2A/SOCS3/CFI/IL7R/PTGER4/BCL2A1	9
MCBRYAN_PUBERTAL_BREAST_3_4WK_UP	MCBRYAN_PUBERTAL_BREAST_3_4WK_UP	8/284	212/40755	0.000131073	0.00306627	0.00239492	RAB27B/PROM2/COL8A1/ELOVL6/HSPA1B/MYB/SFRP1/HAS2	8
TONKS_TARGETS_OF_RUNX1_RUNX1T1_FUSION_ERYTHROCYTE_UP	TONKS_TARGETS_OF_RUNX1_RUNX1T1_FUSION_ERYTHROCYTE_UP	7/284	159/40755	0.000134135	0.00312823	0.00244331	IFI44/GBP2/C3AR1/SOCS3/TM4SF1/DHRS9/BCL2A1	7
KIM_WT1_TARGETS_DN	KIM_WT1_TARGETS_DN	12/284	472/40755	0.000135654	0.00315881	0.0024672	PLA2G4A/NR2F2/ELOVL6/ESM1/KIF20A/HSPA1A/HSPA1B/BMP5/MGAM/ST6GALNAC5/PRR16/LUM	12
KINSEY_TARGETS_OF_EWSR1_FLII_FUSION_DN	KINSEY_TARGETS_OF_EWSR1_FLII_FUSION_DN	10/284	336/40755	0.000139274	0.00323316	0.00252527	DKK1/LPAR6/LMO7/DSEL/COL3A1/LRRC17/TOX/EYA1/PCDH18/ANGPT1	10
IVANOVA_HEMATOPOIESIS_STEM_CELL_LONG_TERM	IVANOVA_HEMATOPOIESIS_STEM_CELL_LONG_TERM	8/284	215/40755	0.00014434	0.00331524	0.00258938	CNTN1/EFNB2/EPHA5/OCLN/VNN1/PCLO/PRR16/ANGPT1	8
BLANCO_MELO_COVID19_SARS_COV_2_INFECTION_CALU3_CELLS_UP	BLANCO_MELO_COVID19_SARS_COV_2_INFECTION_CALU3_CELLS_UP	10/284	339/40755	0.000149661	0.00342189	0.00267268	IFI44L/IFI44/GBP1/GBP4/TRPC4/CAVIN2/TNFSF10/PTGER4/STX11/BCL2A1	10
MARTORIATI_MDM4_TARGETS_NEUROEPITHELIUM_DN	MARTORIATI_MDM4_TARGETS_NEUROEPITHELIUM_DN	7/284	162/40755	0.000150585	0.00343784	0.00268514	RGS4/CTSC/FOXG1/FSTL5/MYB/INSIG1/PKIA	7
PHONG_TNF_RESPONSE_NOT_VIA_P38	PHONG_TNF_RESPONSE_NOT_VIA_P38	10/284	341/40755	0.000156942	0.00356151	0.00278173	PLPP3/GBP1/GBP2/NR2F2/TMEM156/HSPA1A/HSPA1B/BMP5/TOX/BCL2A1	10
VART_KSHV_INFECTION_ANGIOGENIC_MARKERS_UP	VART_KSHV_INFECTION_ANGIOGENIC_MARKERS_UP	7/284	164/40755	0.000162433	0.00367511	0.00287046	WNT5B/EFNB2/CALCRL/EPHA6/FGF1/HGF/ANGPT1	7
FOROUTAN_INTEGRATED_TGFB_EMT_DN	FOROUTAN_INTEGRATED_TGFB_EMT_DN	5/284	74/40755	0.000172537	0.00385765	0.00301304	TSPAN1/CFH/ATP8B1/CAVIN2/EREG	5
HELLER_HDAC_TARGETS_SILENCED_BY_METHYLATION_DN	HELLER_HDAC_TARGETS_SILENCED_BY_METHYLATION_DN	9/284	282/40755	0.000178485	0.00396142	0.00309409	CDKN2C/WNT5B/HSPH1/PLCL2/BTN3A2/HSPA1A/HSPA1B/MYB/HGF	9
HELLER_SILENCED_BY_METHYLATION_UP	HELLER_SILENCED_BY_METHYLATION_UP	9/284	283/40755	0.000183243	0.00405602	0.00316797	IFI44L/IFI44/GBP1/RGS13/SOCS3/HERC6/PTGER4/HSPA1A/IL15	9
PEDERSEN_TARGETS_OF_611CTF_ISOFORM_OF_ERBB2	PEDERSEN_TARGETS_OF_611CTF_ISOFORM_OF_ERBB2	5/284	75/40755	0.000183817	0.00405602	0.00316797	TSPAN1/ANKRD22/LMO7/TMEM156/BCL2A1	5
PEDRIOLI_MIR31_TARGETS_UP	PEDRIOLI_MIR31_TARGETS_UP	8/284	223/40755	0.000185222	0.00408107	0.00318754	CDKN2C/RGS4/LMO7/MYLK2/PCDH10/LMNB1/ADGRG6/PKIA	8
WHITFIELD_CELL_CYCLE_G2	WHITFIELD_CELL_CYCLE_G2	7/284	168/40755	0.000188392	0.0041389	0.00323271	CDKN2C/HSPA2/SV2B/LMNB1/HCP5/ADGRG6/ANLN	7
SANA_RESPONSE_TO_IFNG_UP	SANA_RESPONSE_TO_IFNG_UP	5/284	76/40755	0.000195651	0.00427977	0.00334273	IFI44L/GBP1/GBP4/CFH/TNFSF10	5
IWANAGA_CARCINOGENESIS_BY_KRAS_DN	IWANAGA_CARCINOGENESIS_BY_KRAS_DN	6/284	121/40755	0.000213541	0.00463099	0.00361706	GBP2/MAB21L1/NR2F2/CADM2/H1-2/MYCT1	6
BOSCO_INTERFERON_INDUCED_ANTIVIRAL_MODULE	BOSCO_INTERFERON_INDUCED_ANTIVIRAL_MODULE	5/284	78/40755	0.000221053	0.00476663	0.003723	IFI44L/IFI44/GBP7/GBP4/TNFSF10	5
MCBRYAN_PUBERTAL_BREAST_5_6WK_UP	MCBRYAN_PUBERTAL_BREAST_5_6WK_UP	6/284	122/40755	0.000223289	0.00480801	0.00375532	PROM2/OCLN/HSPA1B/MYB/HAS2/ST6GALNAC5	6
BROWNE_HCMV_INFECTION_14HR_DN	BROWNE_HCMV_INFECTION_14HR_DN	9/284	291/40755	0.000225245	0.00482955	0.00377214	PLPP3/DKK1/RAB27B/PRSS12/BTN3A2/PDE1C/TOX/HAS2/LPAR1	9
CHIARADONNA_NEOPLASTIC_TRANSFORMATION_CDC25_UP	CHIARADONNA_NEOPLASTIC_TRANSFORMATION_CDC25_UP	6/284	123/40755	0.000233385	0.00498293	0.00389194	PLPP3/LMO7/EFNB2/HAS2/LPAR1/XDH	6
ANDERSEN_CHOLANGIOCARCINOMA_CLASS2	ANDERSEN_CHOLANGIOCARCINOMA_CLASS2	7/284	175/40755	0.000241826	0.00514864	0.00402137	TSPAN1/DKK1/ANKRD22/HSPA1B/MYB/ANLN/ADGRF1	7
WANG_SMARCE1_TARGETS_UP	WANG_SMARCE1_TARGETS_UP	9/284	295/40755	0.000249071	0.00527703	0.00412164	CFH/SOCS3/ATP8B1/COL3A1/SMTN/COL8A1/CFI/PCDH10/LUM	9
DELYS_THYROID_CANCER_DN	DELYS_THYROID_CANCER_DN	8/284	233/40755	0.000249248	0.00527703	0.00412164	LRP1B/TNFSF10/PCLO/SEMA3D/SLC26A4/SFRP1/LPAR1/MEOX2	8
PARENT_MTOR_SIGNALING_DN	PARENT_MTOR_SIGNALING_DN	4/284	44/40755	0.000251647	0.00531581	0.00415194	CNTN1/EREG/FGF5/HGF	4
HOWLIN_CITED1_TARGETS_2_UP	HOWLIN_CITED1_TARGETS_2_UP	3/284	18/40755	0.000252833	0.00531581	0.00415194	IFI44/GBP2/MYB	3
KIM_PTEN_TARGETS_UP	KIM_PTEN_TARGETS_UP	3/284	18/40755	0.000252833	0.00531581	0.00415194	IFI44/CPA4/LPAR1	3
CHEBOTAEV_GR_TARGETS_DN	CHEBOTAEV_GR_TARGETS_DN	6/284	126/40755	0.000265842	0.00554318	0.00432952	GBP7/PLA2G4A/CNTN1/GPAT3/PTGER4/PKIA	6
GOLDRATH_ANTIGEN_RESPONSE	GOLDRATH_ANTIGEN_RESPONSE	10/284	366/40755	0.000276244	0.00573641	0.00448045	CDKN2C/E2F8/HSPA2/EVI2A/PTGER4/LMNB1/KIF20A/H1-2/ANLN/BCL2A1	10
CEBALLOS_TARGETS_OF_TP53_AND_MYC_UP	CEBALLOS_TARGETS_OF_TP53_AND_MYC_UP	3/284	19/40755	0.000298695	0.0061047	0.0047681	HSPH1/HSPA2/INSIG1	3
STREICHER_LSM1_TARGETS_DN	STREICHER_LSM1_TARGETS_DN	3/284	19/40755	0.000298695	0.0061047	0.0047681	FZD8/FST/SFRP1	3
SENGUPTA_NASOPHARYNGEAL_CARCINOMA_UP	SENGUPTA_NASOPHARYNGEAL_CARCINOMA_UP	9/284	304/40755	0.000310396	0.00627373	0.00490012	GBP1/FRRS1/ANKRD22/CTSC/EFNB2/COL3A1/COL8A1/ANLN/IL15	9
HINATA_NFKB_TARGETS_KERATINOCYTE_UP	HINATA_NFKB_TARGETS_KERATINOCYTE_UP	5/284	84/40755	0.000312472	0.00629889	0.00491977	GBP1/IL7R/ESM1/IL15/BCL2A1	5
SATO_SILENCED_BY_DEACETYLATION_IN_PANCREATIC_CANCER	SATO_SILENCED_BY_DEACETYLATION_IN_PANCREATIC_CANCER	4/284	47/40755	0.000325267	0.00652212	0.00509413	EREG/H1-2/SPANXA1/ANGPT1	4
KIM_GLIS2_TARGETS_UP	KIM_GLIS2_TARGETS_UP	5/284	85/40755	0.00033013	0.00656751	0.00512958	CFH/SOCS3/COL3A1/LUM/BCL2A1	5
LAMB_CCND1_TARGETS	LAMB_CCND1_TARGETS	3/284	20/40755	0.000349598	0.00686098	0.0053588	HSPH1/HSPA1A/HSPA1B	3
VERHAAK_AML_WITH_NPM1_MUTATED_UP	VERHAAK_AML_WITH_NPM1_MUTATED_UP	7/284	187/40755	0.000361337	0.00704049	0.00549901	PLA2G4A/C3AR1/TNFSF10/EREG/H1-2/VNN1/BCL2A1	7
SANA_RESPONSE_TO_IFNG_DN	SANA_RESPONSE_TO_IFNG_DN	5/284	87/40755	0.000367701	0.0071553	0.00558867	RGS4/DKK1/GASK1B/ESM1/APLN	5
ZHENG_GLIOBLASTOMA_PLASTICITY_UP	ZHENG_GLIOBLASTOMA_PLASTICITY_UP	8/284	248/40755	0.000378325	0.00730578	0.00570621	PLPP3/ROBO2/CADM2/BMPR1B/LMNB1/ADGRG6/ANLN/ANGPT1	8
TSENG_IRS1_TARGETS_DN	TSENG_IRS1_TARGETS_DN	6/284	135/40755	0.000384894	0.00737265	0.00575844	CDKN2C/PLPP3/COL3A1/SEMA3E/LPAR1/HGF	6
LIU_VAV3_PROSTATE_CARCINOGENESIS_UP	LIU_VAV3_PROSTATE_CARCINOGENESIS_UP	5/284	89/40755	0.000408416	0.00773896	0.00604455	CDKN2C/GBP2/CFH/TNFSF10/BCL2A1	5
IWANAGA_CARCINOGENESIS_BY_KRAS_PTEN_UP	IWANAGA_CARCINOGENESIS_BY_KRAS_PTEN_UP	7/284	191/40755	0.000410293	0.00775514	0.00605719	C3AR1/FREM2/HSPA2/LMNB1/HSPA1B/MYB/HGF	7
WARTERS_IR_RESPONSE_5GY	WARTERS_IR_RESPONSE_5GY	4/284	50/40755	0.000413153	0.00778979	0.00608425	HAS3/CAVIN2/PLCL2/GASK1B	4
HELLER_HDAC_TARGETS_SILENCED_BY_METHYLATION_UP	HELLER_HDAC_TARGETS_SILENCED_BY_METHYLATION_UP	11/284	461/40755	0.000437125	0.00819082	0.00639748	SLC16A4/CFH/KCTD12/EFNB2/FOXG1/HSPA2/PTGER4/H1-2/HSPA1A/PCLO/IL15	11
LINDGREN_BLADDER_CANCER_CLUSTER_2B	LINDGREN_BLADDER_CANCER_CLUSTER_2B	10/284	389/40755	0.00044547	0.00832393	0.00650144	SELL/C3AR1/EVI2B/EVI2A/SOCS3/IL7R/BMP5/TOX/LUM/BCL2A1	10
BURTON_ADIPOGENESIS_11	BURTON_ADIPOGENESIS_11	4/284	51/40755	0.000445876	0.00832393	0.00650144	GBP7/LMO7/COL3A1/LPAR1	4
DUTERTRE_ESTRADIOL_RESPONSE_6HR_DN	DUTERTRE_ESTRADIOL_RESPONSE_6HR_DN	5/284	91/40755	0.000452442	0.00839482	0.00655681	LMO7/RAB27B/NEDD4L/ERBB4/PTGER4	5
ALCALAY_AML_BY_NPM1_LOCALIZATION_UP	ALCALAY_AML_BY_NPM1_LOCALIZATION_UP	6/284	140/40755	0.000467012	0.00855751	0.00668388	CFH/RAB38/C3AR1/CAVIN2/CPA3/LUM	6
HERNANDEZ_ABERRANT_MITOSIS_BY_DOCETACEL_2NM_DN	HERNANDEZ_ABERRANT_MITOSIS_BY_DOCETACEL_2NM_DN	3/284	22/40755	0.00046742	0.00855751	0.00668388	HSPA8/HSPA2/LUM	3
WANG_NEOPLASTIC_TRANSFORMATION_BY_CCND1_MYC	WANG_NEOPLASTIC_TRANSFORMATION_BY_CCND1_MYC	3/284	22/40755	0.00046742	0.00855751	0.00668388	EREG/ARHGAP24/S100G	3
WENG_POR_TARGETS_LIVER_DN	WENG_POR_TARGETS_LIVER_DN	3/284	22/40755	0.00046742	0.00855751	0.00668388	HSPH1/FGF1/VNN1	3
TORCHIA_TARGETS_OF_EWSR1_FLI1_FUSION_DN	TORCHIA_TARGETS_OF_EWSR1_FLI1_FUSION_DN	9/284	322/40755	0.000470741	0.00860792	0.00672325	SELL/CTSC/KCTD12/NEDD4L/CAVIN2/IL31RA/MYCT1/ANGPT1/OOSP2	9
DAVICIONI_TARGETS_OF_PAX_FOXO1_FUSIONS_UP	DAVICIONI_TARGETS_OF_PAX_FOXO1_FUSIONS_UP	8/284	258/40755	0.000491288	0.00880995	0.00688105	DKK1/CTSC/NR2F2/FST/BMP5/LRRC17/EYA1/ST6GALNAC5	8
PEDERSEN_METASTASIS_BY_ERBB2_ISOFORM_7	PEDERSEN_METASTASIS_BY_ERBB2_ISOFORM_7	10/284	399/40755	0.000542132	0.00882727	0.00689457	TSPAN1/ANKRD22/E2F8/NR2F2/SMTN/TMEM156/PRLR/LMNB1/PKIA/BCL2A1	10
BROWNE_HCMV_INFECTION_24HR_DN	BROWNE_HCMV_INFECTION_24HR_DN	6/284	145/40755	0.000562177	0.00907565	0.00708858	SLC16A4/COL8A1/FGF1/PDE1C/LPAR1/ANGPT1	6
JINESH_BLEBBISHIELD_TO_IMMUNE_CELL_FUSION_PBSHMS_DN	JINESH_BLEBBISHIELD_TO_IMMUNE_CELL_FUSION_PBSHMS_DN	10/284	402/40755	0.000574306	0.00925176	0.00722612	IFI44L/IFI44/CFH/RAB38/CTSC/LPAR6/TNFSF10/INSIG1/XDH/DHRS9	10
YANG_BCL3_TARGETS_UP	YANG_BCL3_TARGETS_UP	9/284	333/40755	0.000598513	0.00957052	0.0074751	CDKN2C/GBP2/GBP4/CTSC/CALCRL/HERC6/ELOVL6/KIF20A/SEMA3D	9
PANGAS_TUMOR_SUPPRESSION_BY_SMAD1_AND_SMAD5_DN	PANGAS_TUMOR_SUPPRESSION_BY_SMAD1_AND_SMAD5_DN	6/284	147/40755	0.000604201	0.00958144	0.00748362	RGS13/BMPR1B/ELOVL6/PRLR/TOX/PCDH18	6
HORTON_SREBF_TARGETS	HORTON_SREBF_TARGETS	3/284	24/40755	0.000608026	0.00958144	0.00748362	HSD17B7/ELOVL6/INSIG1	3
OSADA_ASCL1_TARGETS_DN	OSADA_ASCL1_TARGETS_DN	3/284	24/40755	0.000608026	0.00958144	0.00748362	DKK1/SOCS3/BCL2A1	3
PETROVA_PROX1_TARGETS_DN	PETROVA_PROX1_TARGETS_DN	4/284	56/40755	0.000637698	0.00998951	0.00780235	GBP2/RGS4/PLA2G4A/ADGRG6	4
AMIT_SERUM_RESPONSE_240_MCF10A	AMIT_SERUM_RESPONSE_240_MCF10A	4/284	57/40755	0.000682099	0.0105725	0.00825772	GBP1/DKK1/TM4SF1/FST	4
SMIRNOV_RESPONSE_TO_IR_2HR_DN	SMIRNOV_RESPONSE_TO_IR_2HR_DN	4/284	57/40755	0.000682099	0.0105725	0.00825772	PLA2G4A/KIF20A/HSPA1A/HSPA1B	4
OISHI_CHOLANGIOMA_STEM_CELL_LIKE_DN	OISHI_CHOLANGIOMA_STEM_CELL_LIKE_DN	8/284	274/40755	0.000727663	0.011175	0.00872831	TSPAN1/DKK1/TRPV2/COL3A1/PRSS12/MYB/STX11/PIK3C2G	8
CHIANG_LIVER_CANCER_SUBCLASS_INTERFERON_UP	CHIANG_LIVER_CANCER_SUBCLASS_INTERFERON_UP	3/284	26/40755	0.000773061	0.0117423	0.00917139	GPR65/EVI2A/CALCRL	3
DEN_INTERACT_WITH_LCA5	DEN_INTERACT_WITH_LCA5	3/284	26/40755	0.000773061	0.0117423	0.00917139	HSPA8/HSPA1A/HSPA1B	3
DING_LUNG_CANCER_MUTATED_SIGNIFICANTLY	DING_LUNG_CANCER_MUTATED_SIGNIFICANTLY	3/284	26/40755	0.000773061	0.0117423	0.00917139	LRP1B/ERBB4/EPHA5	3
AMIT_EGF_RESPONSE_240_HELA	AMIT_EGF_RESPONSE_240_HELA	4/284	59/40755	0.000777391	0.0117609	0.00918593	PLPP3/DKK1/TM4SF1/IL7R	4
DAWSON_METHYLATED_IN_LYMPHOMA_TCL1	DAWSON_METHYLATED_IN_LYMPHOMA_TCL1	4/284	59/40755	0.000777391	0.0117609	0.00918593	FOXG1/MACROD2/PCDH10/PRR16	4
KIM_WT1_TARGETS_UP	KIM_WT1_TARGETS_UP	7/284	216/40755	0.000849154	0.0127575	0.0099643	RGS4/EVI2B/TM4SF1/EREG/FGF5/FGF1/LPAR1	7
GARGALOVIC_RESPONSE_TO_OXIDIZED_PHOSPHOLIPIDS_GREEN_UP	GARGALOVIC_RESPONSE_TO_OXIDIZED_PHOSPHOLIPIDS_GREEN_UP	3/284	27/40755	0.00086523	0.0129349	0.0101029	SOCS3/TMEM171/IFNE	3
LI_WILMS_TUMOR	LI_WILMS_TUMOR	3/284	27/40755	0.00086523	0.0129349	0.0101029	FOXG1/EYA1/HAS2	3
LEIN_CHOROID_PLEXUS_MARKERS	LEIN_CHOROID_PLEXUS_MARKERS	5/284	105/40755	0.000868103	0.0129396	0.0101065	CFH/CTSC/COL8A1/PRLR/LUM	5
KIM_WT1_TARGETS_12HR_DN	KIM_WT1_TARGETS_12HR_DN	7/284	217/40755	0.000872333	0.0129899	0.0101458	WNT5B/NR2F2/ESM1/PCLO/RIMS2/ST6GALNAC5/BCL2A1	7
HAN_SATB1_TARGETS_UP	HAN_SATB1_TARGETS_UP	10/284	425/40755	0.000877382	0.0130522	0.0101945	PLPP3/NR2F2/EVI2B/IL7R/FST/ADGRG6/TOX/RIMS2/LPAR1/PLAC1	10
LINDSTEDT_DENDRITIC_CELL_MATURATION_A	LINDSTEDT_DENDRITIC_CELL_MATURATION_A	4/284	61/40755	0.000881715	0.013091	0.0102248	GBP1/PLA2G4A/IL7R/PTGER4	4
YAMASHITA_METHYLATED_IN_PROSTATE_CANCER	YAMASHITA_METHYLATED_IN_PROSTATE_CANCER	4/284	61/40755	0.000881715	0.013091	0.0102248	HSPA2/TRPV2/TM4SF1/S100G	4
NAKAMURA_ADIPOGENESIS_EARLY_UP	NAKAMURA_ADIPOGENESIS_EARLY_UP	4/284	62/40755	0.000937406	0.0137882	0.0107693	DKK1/COL8A1/GASK1B/INSIG1	4
ANDERSEN_CHOLANGIOCARCINOMA_CLASS1	ANDERSEN_CHOLANGIOCARCINOMA_CLASS1	4/284	63/40755	0.000995527	0.0144552	0.0112903	RGS4/TMEM156/DCDC2/H1-2	4
LEE_LIVER_CANCER_MYC_DN	LEE_LIVER_CANCER_MYC_DN	4/284	63/40755	0.000995527	0.0144552	0.0112903	CFH/HSPH1/CFHR1/MEOX2	4
MIKKELSEN_MCV6_LCP_WITH_H3K4ME3	MIKKELSEN_MCV6_LCP_WITH_H3K4ME3	6/284	163/40755	0.00103464	0.01498	0.0117002	GBP2/CFH/CHST4/TNFSF10/IL7R/XDH	6
PEDERSEN_METASTASIS_BY_ERBB2_ISOFORM_6	PEDERSEN_METASTASIS_BY_ERBB2_ISOFORM_6	3/284	29/40755	0.00106981	0.0153718	0.0120062	RAB27B/PROM2/GUCY1B1	3
LIM_MAMMARY_LUMINAL_MATURE_UP	LIM_MAMMARY_LUMINAL_MATURE_UP	5/284	111/40755	0.00111395	0.0159155	0.0124309	TSPAN1/PROM2/FBXO36/PRLR/MYB	5
HELLER_HDAC_TARGETS_DN	HELLER_HDAC_TARGETS_DN	8/284	293/40755	0.00111911	0.0159167	0.0124318	CTSC/WNT5B/HSPH1/ELOVL6/HSPA1A/HSPA1B/MYB/HGF	8
KORKOLA_YOLK_SAC_TUMOR	KORKOLA_YOLK_SAC_TUMOR	4/284	65/40755	0.00111928	0.0159167	0.0124318	ERBB4/PCDH10/HAS2/LUM	4
SCHAEFFER_PROSTATE_DEVELOPMENT_12HR_UP	SCHAEFFER_PROSTATE_DEVELOPMENT_12HR_UP	5/284	112/40755	0.00115946	0.0164418	0.0128419	TSPAN1/PLA2G4A/KCTD12/CALCRL/HSPA1A	5
MANNE_COVID19_COMBINED_COHORT_VS_HEALTHY_DONOR_PLATELETS_DN	MANNE_COVID19_COMBINED_COHORT_VS_HEALTHY_DONOR_PLATELETS_DN	7/284	228/40755	0.00116172	0.0164585	0.0128549	KCTD12/MINAR1/CAVIN2/BANK1/IL7R/DCDC2/SDK1	7
BERENJENO_TRANSFORMED_BY_RHOA_FOREVER_DN	BERENJENO_TRANSFORMED_BY_RHOA_FOREVER_DN	3/284	30/40755	0.00118259	0.0167384	0.0130736	HSPH1/CAVIN2/EREG	3
COLDREN_GEFITINIB_RESISTANCE_DN	COLDREN_GEFITINIB_RESISTANCE_DN	7/284	230/40755	0.00122159	0.0172101	0.013442	TSPAN1/HSD17B7/ANKRD22/RAB38/LMO7/GUCY1B1/ADGRF1	7
SMIRNOV_RESPONSE_TO_IR_6HR_DN	SMIRNOV_RESPONSE_TO_IR_6HR_DN	5/284	114/40755	0.00125459	0.0175932	0.0137413	KCTD12/EVI2A/ELOVL6/KIF20A/INSIG1	5
ZWANG_CLASS_3_TRANSIENTLY_INDUCED_BY_EGF	ZWANG_CLASS_3_TRANSIENTLY_INDUCED_BY_EGF	7/284	232/40755	0.00128385	0.0179381	0.0140106	PLPP3/MYPN/LMO7/SOCS3/CAVIN2/STX11/IFNE	7
ONDER_CDH1_TARGETS_1_DN	ONDER_CDH1_TARGETS_1_DN	6/284	170/40755	0.00128391	0.0179381	0.0140106	DKK1/HSPA8/HSPH1/IL7R/FST/ST6GALNAC5	6
DURAND_STROMA_S_UP	DURAND_STROMA_S_UP	8/284	300/40755	0.00129981	0.0181435	0.0141711	PLPP3/RGS4/FZD8/NOVA1/CALCRL/COL3A1/LPAR1/IL15	8
YAO_TEMPORAL_RESPONSE_TO_PROGESTERONE_CLUSTER_5	YAO_TEMPORAL_RESPONSE_TO_PROGESTERONE_CLUSTER_5	3/284	31/40755	0.00130258	0.0181487	0.0141752	HSPA1A/S100G/XDH	3
UEDA_PERIFERAL_CLOCK	UEDA_PERIFERAL_CLOCK	6/284	171/40755	0.00132296	0.0183989	0.0143705	HSPA8/HSPH1/LMO7/ELOVL6/FGF1/H1-2	6
HOELZEL_NF1_TARGETS_DN	HOELZEL_NF1_TARGETS_DN	5/284	117/40755	0.00140793	0.0194026	0.0151545	NR2F2/COL3A1/ROBO2/ST6GALNAC5/PCDH18	5
CAFFAREL_RESPONSE_TO_THC_DN	CAFFAREL_RESPONSE_TO_THC_DN	3/284	32/40755	0.00142997	0.0195993	0.0153081	HSPA8/HSPH1/HSPA2	3
FOROUTAN_INTEGRATED_TGFB_EMT_UP	FOROUTAN_INTEGRATED_TGFB_EMT_UP	5/284	118/40755	0.00146199	0.019966	0.0155945	RGS4/WNT5B/COL3A1/GASK1B/LUM	5
ICHIBA_GRAFT_VERSUS_HOST_DISEASE_D7_UP	ICHIBA_GRAFT_VERSUS_HOST_DISEASE_D7_UP	5/284	118/40755	0.00146199	0.019966	0.0155945	GBP2/GBP7/GBP4/XDH/BCL2A1	5
CONCANNON_APOPTOSIS_BY_EPOXOMICIN_DN	CONCANNON_APOPTOSIS_BY_EPOXOMICIN_DN	6/284	176/40755	0.00153201	0.0207355	0.0161955	RGS4/RGS13/MAB21L1/MYB/INSIG1/LUM	6
BURTON_ADIPOGENESIS_2	BURTON_ADIPOGENESIS_2	4/284	71/40755	0.00155477	0.0209452	0.0163593	HSPH1/TLL1/FST/XDH	4
SCHRAETS_MLL_TARGETS_UP	SCHRAETS_MLL_TARGETS_UP	3/284	33/40755	0.00156491	0.0209747	0.0163824	CTSC/FOXG1/CAVIN2	3
HAHTOLA_MYCOSIS_FUNGOIDES_SKIN_UP	HAHTOLA_MYCOSIS_FUNGOIDES_SKIN_UP	6/284	177/40755	0.00157667	0.0210579	0.0164474	CFH/TM4SF1/CPA3/IL7R/TOX/MT-ND5	6
WANG_ESOPHAGUS_CANCER_VS_NORMAL_UP	WANG_ESOPHAGUS_CANCER_VS_NORMAL_UP	5/284	121/40755	0.00163333	0.0217189	0.0169637	SLC16A4/SOCS3/COL3A1/SMTN/LUM	5
YORDY_RECIPROCAL_REGULATION_BY_ETS1_AND_SP100_DN	YORDY_RECIPROCAL_REGULATION_BY_ETS1_AND_SP100_DN	4/284	72/40755	0.00163731	0.0217338	0.0169753	HSPA8/HSPH1/LMO7/SOCS3	4
GARGALOVIC_RESPONSE_TO_OXIDIZED_PHOSPHOLIPIDS_PINK_DN	GARGALOVIC_RESPONSE_TO_OXIDIZED_PHOSPHOLIPIDS_PINK_DN	3/284	34/40755	0.00170756	0.0224696	0.01755	GBP2/LPAR6/TNFSF10	3
VANASSE_BCL2_TARGETS_UP	VANASSE_BCL2_TARGETS_UP	3/284	34/40755	0.00170756	0.0224696	0.01755	NR2F2/H1-2/HSPA1A	3
CASTELLANO_NRAS_TARGETS_UP	CASTELLANO_NRAS_TARGETS_UP	4/284	73/40755	0.00172285	0.0226511	0.0176917	GBP2/CFH/KCTD12/VNN1	4
ADDYA_ERYTHROID_DIFFERENTIATION_BY_HEMIN	ADDYA_ERYTHROID_DIFFERENTIATION_BY_HEMIN	4/284	74/40755	0.00181144	0.023496	0.0183516	HSPA1B/MYB/INSIG1/ANGPT1	4
BERTUCCI_MEDULLARY_VS_DUCTAL_BREAST_CANCER_DN	BERTUCCI_MEDULLARY_VS_DUCTAL_BREAST_CANCER_DN	6/284	182/40755	0.00181501	0.023496	0.0183516	RGS4/ERBB4/SMTN/ZNF385D/COL8A1/PCDH18	6
JISON_SICKLE_CELL_DISEASE_UP	JISON_SICKLE_CELL_DISEASE_UP	6/284	182/40755	0.00181501	0.023496	0.0183516	IFI44/GBP1/GBP2/GUCY1B1/LMNB1/IL15	6
VERHAAK_AML_WITH_NPM1_MUTATED_DN	VERHAAK_AML_WITH_NPM1_MUTATED_DN	7/284	250/40755	0.00196278	0.0251233	0.0196227	IFI44L/IFI44/LPAR6/BANK1/PTGER4/TOX/HGF	7
GRAHAM_CML_DIVIDING_VS_NORMAL_QUIESCENT_UP	GRAHAM_CML_DIVIDING_VS_NORMAL_QUIESCENT_UP	6/284	185/40755	0.00197055	0.0251233	0.0196227	E2F8/CPA3/ELOVL6/KIF20A/H1-2/HGF	6
WANG_CISPLATIN_RESPONSE_AND_XPC_UP	WANG_CISPLATIN_RESPONSE_AND_XPC_UP	6/284	185/40755	0.00197055	0.0251233	0.0196227	CTSC/TM4SF1/H1-2/BMP5/ADGRG6/INSIG1	6
MORI_MATURE_B_LYMPHOCYTE_DN	MORI_MATURE_B_LYMPHOCYTE_DN	4/284	76/40755	0.001998	0.0254091	0.0198459	IL7R/LMNB1/MYB/ANLN	4
MORI_SMALL_PRE_BII_LYMPHOCYTE_DN	MORI_SMALL_PRE_BII_LYMPHOCYTE_DN	4/284	76/40755	0.001998	0.0254091	0.0198459	GBP7/CTSC/HSPH1/LUM	4
CUI_TCF21_TARGETS_UP	CUI_TCF21_TARGETS_UP	3/284	36/40755	0.00201663	0.0254694	0.0198929	CFH/COL3A1/LUM	3
KIM_WT1_TARGETS_8HR_DN	KIM_WT1_TARGETS_8HR_DN	5/284	127/40755	0.00201961	0.0254694	0.0198929	RGS7/MAB21L1/FST/PCLO/ST6GALNAC5	5
ZHOU_CELL_CYCLE_GENES_IN_IR_RESPONSE_24HR	ZHOU_CELL_CYCLE_GENES_IN_IR_RESPONSE_24HR	5/284	127/40755	0.00201961	0.0254694	0.0198929	E2F8/GASK1B/LMNB1/KIF20A/ANLN	5
MIKKELSEN_MEF_LCP_WITH_H3K4ME3	MIKKELSEN_MEF_LCP_WITH_H3K4ME3	5/284	129/40755	0.00216205	0.0266918	0.0208477	GBP2/COL3A1/XDH/HGF/LUM	5
WANG_LSD1_TARGETS_DN	WANG_LSD1_TARGETS_DN	3/284	37/40755	0.00218335	0.026823	0.0209502	ESM1/PCLO/RIMS2	3
SEKI_INFLAMMATORY_RESPONSE_LPS_UP	SEKI_INFLAMMATORY_RESPONSE_LPS_UP	4/284	78/40755	0.00219743	0.0268997	0.0210102	GBP2/GBP4/EREG/STX11	4
XU_GH1_AUTOCRINE_TARGETS_DN	XU_GH1_AUTOCRINE_TARGETS_DN	5/284	131/40755	0.00231168	0.0278781	0.0217743	HSPH1/EFNB2/NR2F2/PRLR/HSPA1B	5
WEINMANN_ADAPTATION_TO_HYPOXIA_DN	WEINMANN_ADAPTATION_TO_HYPOXIA_DN	3/284	38/40755	0.00235837	0.0282613	0.0220736	PLA2G4A/COL3A1/HSPA1B	3
POOLA_INVASIVE_BREAST_CANCER_DN	POOLA_INVASIVE_BREAST_CANCER_DN	5/284	132/40755	0.00238925	0.0285636	0.0223097	NEDD4L/ERBB4/EREG/BMP5/MYB	5
WIERENGA_STAT5A_TARGETS_DN	WIERENGA_STAT5A_TARGETS_DN	6/284	193/40755	0.00243469	0.0289471	0.0226092	EFNB2/CAVIN2/BANK1/GUCY1B1/STX11/ANGPT1	6
HADDAD_T_LYMPHOCYTE_AND_NK_PROGENITOR_UP	HADDAD_T_LYMPHOCYTE_AND_NK_PROGENITOR_UP	4/284	81/40755	0.00252167	0.0297943	0.023271	CFH/TNFSF10/ADGRG6/HTR1F	4
SCHAEFFER_PROSTATE_DEVELOPMENT_AND_CANCER_BOX5_UP	SCHAEFFER_PROSTATE_DEVELOPMENT_AND_CANCER_BOX5_UP	2/284	11/40755	0.0025532	0.0298872	0.0233435	PLPP3/SFRP1	2
AFFAR_YY1_TARGETS_DN	AFFAR_YY1_TARGETS_DN	7/284	263/40755	0.00260539	0.0300526	0.0234727	GPR65/ELOVL6/LMNB1/KIF20A/HAS2/LPAR1/LUM	7
FOROUTAN_PRODRANK_TGFB_EMT_DN	FOROUTAN_PRODRANK_TGFB_EMT_DN	4/284	82/40755	0.00263667	0.0300526	0.0234727	RAB38/NR2F2/CAVIN2/EREG	4
KUNINGER_IGF1_VS_PDGFB_TARGETS_UP	KUNINGER_IGF1_VS_PDGFB_TARGETS_UP	4/284	82/40755	0.00263667	0.0300526	0.0234727	CAVIN2/SMTN/FST/PKIA	4
ZHU_CMV_24_HR_UP	ZHU_CMV_24_HR_UP	4/284	82/40755	0.00263667	0.0300526	0.0234727	GBP1/PLA2G4A/IL7R/HSPA1A	4
ZHENG_BOUND_BY_FOXP3	ZHENG_BOUND_BY_FOXP3	10/284	496/40755	0.00272448	0.0300526	0.0234727	SELL/RGS13/GPR65/RDM1/IL7R/PTGER4/TOX/TMEM71/MT-ND4L/ST6GALNAC5	10
KRASNOSELSKAYA_ILF3_TARGETS_UP	KRASNOSELSKAYA_ILF3_TARGETS_UP	3/284	40/40755	0.0027339	0.0300526	0.0234727	RGS4/CFH/H1-2	3
LIEN_BREAST_CARCINOMA_METAPLASTIC_VS_DUCTAL_UP	LIEN_BREAST_CARCINOMA_METAPLASTIC_VS_DUCTAL_UP	4/284	83/40755	0.00275521	0.0300526	0.0234727	PLA2G4A/EYA1/HAS2/BCL2A1	4
NAKAYAMA_SOFT_TISSUE_TUMORS_PCA1_UP	NAKAYAMA_SOFT_TISSUE_TUMORS_PCA1_UP	4/284	83/40755	0.00275521	0.0300526	0.0234727	IFI44L/CFH/CTSC/LUM	4
KOYAMA_SEMA3B_TARGETS_UP	KOYAMA_SEMA3B_TARGETS_UP	7/284	266/40755	0.00277431	0.0300526	0.0234727	CTSC/NOVA1/CHST4/NEDD4L/SMTN/FGF5/FGF1	7
COATES_MACROPHAGE_M1_VS_M2_DN	COATES_MACROPHAGE_M1_VS_M2_DN	4/284	84/40755	0.00287734	0.0300526	0.0234727	GASK1B/HSPA1A/HSPA1B/XDH	4
GHANDHI_BYSTANDER_IRRADIATION_UP	GHANDHI_BYSTANDER_IRRADIATION_UP	4/284	84/40755	0.00287734	0.0300526	0.0234727	PLA2G4A/PRR7-AS1/IFNE/BCL2A1	4
JACKSON_DNMT1_TARGETS_UP	JACKSON_DNMT1_TARGETS_UP	4/284	84/40755	0.00287734	0.0300526	0.0234727	HSPH1/SOCS3/EREG/SFRP1	4
LEE_AGING_CEREBELLUM_UP	LEE_AGING_CEREBELLUM_UP	4/284	84/40755	0.00287734	0.0300526	0.0234727	GBP4/HSPA8/LMNB1/BCL2A1	4
STAMBOLSKY_RESPONSE_TO_VITAMIN_D3_UP	STAMBOLSKY_RESPONSE_TO_VITAMIN_D3_UP	4/284	84/40755	0.00287734	0.0300526	0.0234727	SOCS3/PLCL2/BMPR1B/CA9	4
ZHOU_CELL_CYCLE_GENES_IN_IR_RESPONSE_6HR	ZHOU_CELL_CYCLE_GENES_IN_IR_RESPONSE_6HR	4/284	84/40755	0.00287734	0.0300526	0.0234727	E2F8/GASK1B/LMNB1/KIF20A	4
RIEGE_DELTANP63_DIRECT_TARGETS_UP	RIEGE_DELTANP63_DIRECT_TARGETS_UP	5/284	138/40755	0.00289497	0.0300526	0.0234727	RAB38/KCTD12/HAS3/SMTN/XDH	5
LEE_DIFFERENTIATING_T_LYMPHOCYTE	LEE_DIFFERENTIATING_T_LYMPHOCYTE	6/284	200/40755	0.00290435	0.0300526	0.0234727	SELL/EVI2B/EVI2A/ATP8B1/IL7R/TMEM71	6
MCBRYAN_PUBERTAL_BREAST_4_5WK_UP	MCBRYAN_PUBERTAL_BREAST_4_5WK_UP	7/284	269/40755	0.00295152	0.0303748	0.0237243	CNTN1/PROM2/PRLR/OCLN/HSPA1B/MYB/SFRP1	7
WIERENGA_STAT5A_TARGETS_UP	WIERENGA_STAT5A_TARGETS_UP	6/284	201/40755	0.0029766	0.0306122	0.0239098	GBP4/CFH/HSPA2/GPR65/GPAT3/IL7R	6
GARGALOVIC_RESPONSE_TO_OXIDIZED_PHOSPHOLIPIDS_BLUE_UP	GARGALOVIC_RESPONSE_TO_OXIDIZED_PHOSPHOLIPIDS_BLUE_UP	5/284	139/40755	0.00298622	0.0306487	0.0239383	HSPH1/GPAT3/ESM1/HSPA1A/HSPA1B	5
FUJIWARA_PARK2_HEPATOCYTE_PROLIFERATION_UP	FUJIWARA_PARK2_HEPATOCYTE_PROLIFERATION_UP	2/284	12/40755	0.00304977	0.0310321	0.0242378	FST/HSPA1A	2
GRAHAM_CML_QUIESCENT_VS_CML_DIVIDING_DN	GRAHAM_CML_QUIESCENT_VS_CML_DIVIDING_DN	2/284	12/40755	0.00304977	0.0310321	0.0242378	CPA3/HGF	2
HOLLEMAN_PREDNISOLONE_RESISTANCE_B_ALL_DN	HOLLEMAN_PREDNISOLONE_RESISTANCE_B_ALL_DN	2/284	12/40755	0.00304977	0.0310321	0.0242378	LPAR6/CNTN5	2
BLANCO_MELO_COVID19_SARS_COV_2_INFECTION_A594_CELLS_UP	BLANCO_MELO_COVID19_SARS_COV_2_INFECTION_A594_CELLS_UP	4/284	86/40755	0.00313262	0.0317052	0.0247635	GBP4/TMEM156/EREG/BCL2A1	4
CHEN_LVAD_SUPPORT_OF_FAILING_HEART_DN	CHEN_LVAD_SUPPORT_OF_FAILING_HEART_DN	3/284	42/40755	0.00314428	0.0317127	0.0247693	TM4SF1/TNFSF10/PTGER4	3
PROVENZANI_METASTASIS_UP	PROVENZANI_METASTASIS_UP	6/284	204/40755	0.00320144	0.0321394	0.0251026	CDKN2C/PLPP3/CTSC/EFNB2/TM4SF1/MYB	6
YU_MYC_TARGETS_UP	YU_MYC_TARGETS_UP	3/284	43/40755	0.00336285	0.0333404	0.0260406	E2F8/KIF20A/ANLN	3
HOEBEKE_LYMPHOID_STEM_CELL_DN	HOEBEKE_LYMPHOID_STEM_CELL_DN	4/284	88/40755	0.00340293	0.0334968	0.0261628	CFH/RAB38/TNFSF10/HSPA1A	4
BERTUCCI_MEDULLARY_VS_DUCTAL_BREAST_CANCER_UP	BERTUCCI_MEDULLARY_VS_DUCTAL_BREAST_CANCER_UP	6/284	207/40755	0.0034387	0.0338049	0.0264035	GBP4/ANKRD22/SOCS3/PLCL2/HCP5/IL15	6
SARRIO_EPITHELIAL_MESENCHYMAL_TRANSITION_DN	SARRIO_EPITHELIAL_MESENCHYMAL_TRANSITION_DN	5/284	145/40755	0.00357783	0.0346236	0.0270429	IFI44/GBP2/LPAR6/VNN1/INSIG1	5
GRANDVAUX_IRF3_TARGETS_UP	GRANDVAUX_IRF3_TARGETS_UP	2/284	13/40755	0.00358774	0.0346236	0.0270429	IFI44/GBP1	2
GUTIERREZ_WALDENSTROEMS_MACROGLOBULINEMIA_2	GUTIERREZ_WALDENSTROEMS_MACROGLOBULINEMIA_2	2/284	13/40755	0.00358774	0.0346236	0.0270429	CPA3/MYB	2
BROCKE_APOPTOSIS_REVERSED_BY_IL6	BROCKE_APOPTOSIS_REVERSED_BY_IL6	5/284	146/40755	0.00368404	0.0352354	0.0275207	EVI2B/EVI2A/SOCS3/TNFSF10/HSPA1A	5
YAUCH_HEDGEHOG_SIGNALING_PARACRINE_UP	YAUCH_HEDGEHOG_SIGNALING_PARACRINE_UP	5/284	146/40755	0.00368404	0.0352354	0.0275207	CADM2/HSPA1A/MYB/SFRP1/BRINP3	5
GRYDER_PAX3FOXO1_ENHANCERS_KO_DOWN	GRYDER_PAX3FOXO1_ENHANCERS_KO_DOWN	9/284	438/40755	0.00386813	0.0367861	0.0287319	HSPH1/NR2F2/SOCS3/LMNB1/BMP5/STX11/SDK1/ANLN/EYA1	9
BONCI_TARGETS_OF_MIR15A_AND_MIR16_1	BONCI_TARGETS_OF_MIR15A_AND_MIR16_1	4/284	92/40755	0.00399028	0.0376876	0.0294361	EFNB2/PEDS1-UBE2V1/EYA1/HAS2	4
GOZGIT_ESR1_TARGETS_UP	GOZGIT_ESR1_TARGETS_UP	5/284	149/40755	0.0040162	0.0378852	0.0295904	KCTD12/PROM2/PLCL2/PTGER4/XDH	5
PEDERSEN_METASTASIS_BY_ERBB2_ISOFORM_1	PEDERSEN_METASTASIS_BY_ERBB2_ISOFORM_1	3/284	46/40755	0.00407349	0.0382827	0.0299009	LPAR6/EREG/ADGRG6	3
MCDOWELL_ACUTE_LUNG_INJURY_DN	MCDOWELL_ACUTE_LUNG_INJURY_DN	3/284	47/40755	0.00432905	0.0399416	0.0311966	FGF1/APLN/MEOX2	3
RADAEVA_RESPONSE_TO_IFNA1_UP	RADAEVA_RESPONSE_TO_IFNA1_UP	3/284	47/40755	0.00432905	0.0399416	0.0311966	IFI44L/IFI44/TNFSF10	3
TSENG_ADIPOGENIC_POTENTIAL_DN	TSENG_ADIPOGENIC_POTENTIAL_DN	3/284	47/40755	0.00432905	0.0399416	0.0311966	CDKN2C/PLPP3/LPAR1	3
YAMASHITA_LIVER_CANCER_STEM_CELL_UP	YAMASHITA_LIVER_CANCER_STEM_CELL_UP	3/284	47/40755	0.00432905	0.0399416	0.0311966	DKK1/ROBO2/PIK3C2G	3
HADDAD_B_LYMPHOCYTE_PROGENITOR	HADDAD_B_LYMPHOCYTE_PROGENITOR	7/284	289/40755	0.00436405	0.0402145	0.0314097	CDKN2C/EFNB2/BANK1/IL7R/H1-2/HCP5/SPANXA1	7
HUANG_GATA2_TARGETS_UP	HUANG_GATA2_TARGETS_UP	5/284	152/40755	0.00436924	0.0402145	0.0314097	RAB38/KCTD12/EVI2A/CPA3/TOX	5
DEURIG_T_CELL_PROLYMPHOCYTIC_LEUKEMIA_UP	DEURIG_T_CELL_PROLYMPHOCYTIC_LEUKEMIA_UP	8/284	367/40755	0.00446644	0.0409235	0.0319635	DKK1/KCTD12/CHST4/NEDD4L/H1-2/PDE1C/XDH/HGF	8
GRAESSMANN_RESPONSE_TO_MC_AND_SERUM_DEPRIVATION_UP	GRAESSMANN_RESPONSE_TO_MC_AND_SERUM_DEPRIVATION_UP	6/284	219/40755	0.00452032	0.0412296	0.0322025	IFI44/GBP2/GBP7/KCTD12/COL3A1/ANGPT1	6
DAUER_STAT3_TARGETS_UP	DAUER_STAT3_TARGETS_UP	3/284	48/40755	0.00459413	0.0417771	0.0326301	PLPP3/EFNB2/SOCS3	3
FARMER_BREAST_CANCER_CLUSTER_1	FARMER_BREAST_CANCER_CLUSTER_1	3/284	48/40755	0.00459413	0.0417771	0.0326301	IFI44L/IFI44/HERC6	3
MIKKELSEN_NPC_ICP_WITH_H3K4ME3	MIKKELSEN_NPC_ICP_WITH_H3K4ME3	9/284	452/40755	0.00473646	0.0428048	0.0334329	CDKN2C/IFI44L/FRRS1/LRRTM3/LPAR6/KCTD12/CAVIN2/PDE1C/ANGPT1	9
WATANABE_ULCERATIVE_COLITIS_WITH_CANCER_DN	WATANABE_ULCERATIVE_COLITIS_WITH_CANCER_DN	2/284	15/40755	0.00478549	0.0428996	0.0335069	GBP1/GBP4	2
SCHAEFFER_PROSTATE_DEVELOPMENT_48HR_UP	SCHAEFFER_PROSTATE_DEVELOPMENT_48HR_UP	9/284	453/40755	0.00480384	0.0430387	0.0336155	TMEM35B/TSPAN1/PLA2G4A/LPAR6/KCTD12/PROM2/CALCRL/ESM1/DCDC2	9
NAKAMURA_ADIPOGENESIS_LATE_UP	NAKAMURA_ADIPOGENESIS_LATE_UP	4/284	97/40755	0.00481624	0.0430587	0.0336312	CDKN2C/NOVA1/MYB/INSIG1	4
ACEVEDO_LIVER_CANCER_WITH_H3K27ME3_DN	ACEVEDO_LIVER_CANCER_WITH_H3K27ME3_DN	6/284	222/40755	0.00482596	0.0430587	0.0336312	CHST4/PCDHGB3/PCDHGA11/PCDHGB7/ANLN/GRPR	6
OSWALD_HEMATOPOIETIC_STEM_CELL_IN_COLLAGEN_GEL_UP	OSWALD_HEMATOPOIETIC_STEM_CELL_IN_COLLAGEN_GEL_UP	6/284	222/40755	0.00482596	0.0430587	0.0336312	C3AR1/EREG/PTGER4/DHRS9/HGF/BCL2A1	6
PRAMOONJAGO_SOX4_TARGETS_DN	PRAMOONJAGO_SOX4_TARGETS_DN	3/284	49/40755	0.00486882	0.0433136	0.0338303	CTSC/HSPA8/KIF20A	3
RODWELL_AGING_KIDNEY_NO_BLOOD_UP	RODWELL_AGING_KIDNEY_NO_BLOOD_UP	6/284	223/40755	0.00493114	0.0438166	0.0342231	TSPAN1/SOCS3/COL3A1/DCDC2/HGF/LUM	6
GAUSSMANN_MLL_AF4_FUSION_TARGETS_E_UP	GAUSSMANN_MLL_AF4_FUSION_TARGETS_E_UP	4/284	98/40755	0.00499416	0.0442728	0.0345794	KCTD12/HSPA1B/SFRP1/HAS2	4
GROSS_HYPOXIA_VIA_ELK3_DN	GROSS_HYPOXIA_VIA_ELK3_DN	5/284	157/40755	0.00500592	0.0443252	0.0346204	NEDD4L/TM4SF1/PTGER4/FST/DHRS9	5
VANTVEER_BREAST_CANCER_ESR1_DN	VANTVEER_BREAST_CANCER_ESR1_DN	6/284	224/40755	0.00503799	0.0445831	0.0348218	GBP1/CTSC/TM4SF1/ANLN/CA9/BCL2A1	6
BUFFA_HYPOXIA_METAGENE	BUFFA_HYPOXIA_METAGENE	3/284	50/40755	0.00515322	0.0451286	0.0352479	KIF20A/ANLN/CA9	3
ROY_WOUND_BLOOD_VESSEL_UP	ROY_WOUND_BLOOD_VESSEL_UP	3/284	50/40755	0.00515322	0.0451286	0.0352479	GBP1/COL3A1/LUM	3
YAO_TEMPORAL_RESPONSE_TO_PROGESTERONE_CLUSTER_8	YAO_TEMPORAL_RESPONSE_TO_PROGESTERONE_CLUSTER_8	3/284	50/40755	0.00515322	0.0451286	0.0352479	HSPH1/LMO7/FST	3
ZHAN_MULTIPLE_MYELOMA_HP_UP	ZHAN_MULTIPLE_MYELOMA_HP_UP	3/284	50/40755	0.00515322	0.0451286	0.0352479	TNFSF10/XRCC4/CNTN5	3
HAHTOLA_SEZARY_SYNDROM_UP	HAHTOLA_SEZARY_SYNDROM_UP	4/284	99/40755	0.00517643	0.0452274	0.0353251	C3AR1/LPAR6/TNFSF10/H1-2	4
GHO_ATF5_TARGETS_DN	GHO_ATF5_TARGETS_DN	2/284	16/40755	0.00544408	0.0468658	0.0366048	KIF20A/BTN3A2	2
TAVOR_CEBPA_TARGETS_UP	TAVOR_CEBPA_TARGETS_UP	3/284	51/40755	0.00544743	0.0468658	0.0366048	GBP1/C3AR1/BCL2A1	3
RAO_BOUND_BY_SALL4	RAO_BOUND_BY_SALL4	6/284	229/40755	0.0055979	0.0480241	0.0375094	CFH/DKK1/RAB38/LPAR6/FBXO36/EYA1	6
HIRSCH_CELLULAR_TRANSFORMATION_SIGNATURE_DN	HIRSCH_CELLULAR_TRANSFORMATION_SIGNATURE_DN	4/284	102/40755	0.00574985	0.0490368	0.0383004	GBP1/DKK1/NR2F2/SFRP1	4
ISHIDA_E2F_TARGETS	ISHIDA_E2F_TARGETS	3/284	52/40755	0.00575153	0.0490368	0.0383004	CDKN2C/E2F8/ANLN	3

## Sheet: go
ID	Description	GeneRatio	BgRatio	pvalue	p.adjust	qvalue	geneID	Count
GOMF_OXIDOREDUCTION_DRIVEN_ACTIVE_TRANSMEMBRANE_TRANSPORTER_ACTIVITY	GOMF_OXIDOREDUCTION_DRIVEN_ACTIVE_TRANSMEMBRANE_TRANSPORTER_ACTIVITY	12/284	72/40755	1.1003e-13	2.28487e-11	1.7846e-11	MTCO2P12/MT-ND1/MT-ND2/MT-CO1/MT-CO2/MT-CO3/MT-ND3/MT-ND4L/MT-ND4/MT-ND5/MT-ND6/MT-CYB	12
GOBP_OXIDATIVE_PHOSPHORYLATION	GOBP_OXIDATIVE_PHOSPHORYLATION	14/284	139/40755	1.24327e-12	1.90371e-10	1.4869e-10	MTCO2P12/MT-ND1/MT-ND2/MT-CO1/MT-CO2/MT-ATP8/MT-ATP6/MT-CO3/MT-ND3/MT-ND4L/MT-ND4/MT-ND5/MT-ND6/MT-CYB	14
GOBP_ATP_SYNTHESIS_COUPLED_ELECTRON_TRANSPORT	GOBP_ATP_SYNTHESIS_COUPLED_ELECTRON_TRANSPORT	12/284	92/40755	2.29665e-12	3.3157e-10	2.58974e-10	MTCO2P12/MT-ND1/MT-ND2/MT-CO1/MT-CO2/MT-CO3/MT-ND3/MT-ND4L/MT-ND4/MT-ND5/MT-ND6/MT-CYB	12
GOCC_INNER_MITOCHONDRIAL_MEMBRANE_PROTEIN_COMPLEX	GOCC_INNER_MITOCHONDRIAL_MEMBRANE_PROTEIN_COMPLEX	14/284	155/40755	5.56172e-12	7.73488e-10	6.04136e-10	MTCO2P12/MT-ND1/MT-ND2/MT-CO1/MT-CO2/MT-ATP8/MT-ATP6/MT-CO3/MT-ND3/MT-ND4L/MT-ND4/MT-ND5/MT-ND6/MT-CYB	14
GOCC_RESPIRASOME	GOCC_RESPIRASOME	12/284	101/40755	7.13771e-12	9.74779e-10	7.61356e-10	MTCO2P12/MT-ND1/MT-ND2/MT-CO1/MT-CO2/MT-CO3/MT-ND3/MT-ND4L/MT-ND4/MT-ND5/MT-ND6/MT-CYB	12
GOBP_ATP_METABOLIC_PROCESS	GOBP_ATP_METABOLIC_PROCESS	17/284	273/40755	1.18831e-11	1.51375e-09	1.18232e-09	MTCO2P12/HSPA8/HSPA1A/HSPA1B/MT-ND1/MT-ND2/MT-CO1/MT-CO2/MT-ATP8/MT-ATP6/MT-CO3/MT-ND3/MT-ND4L/MT-ND4/MT-ND5/MT-ND6/MT-CYB	17
GOBP_RESPIRATORY_ELECTRON_TRANSPORT_CHAIN	GOBP_RESPIRATORY_ELECTRON_TRANSPORT_CHAIN	12/284	113/40755	2.74772e-11	3.33221e-09	2.60264e-09	MTCO2P12/MT-ND1/MT-ND2/MT-CO1/MT-CO2/MT-CO3/MT-ND3/MT-ND4L/MT-ND4/MT-ND5/MT-ND6/MT-CYB	12
GOMF_PRIMARY_ACTIVE_TRANSMEMBRANE_TRANSPORTER_ACTIVITY	GOMF_PRIMARY_ACTIVE_TRANSMEMBRANE_TRANSPORTER_ACTIVITY	14/284	179/40755	3.90895e-11	4.55814e-09	3.56015e-09	MTCO2P12/SLC26A4/MT-ND1/MT-ND2/MT-CO1/MT-CO2/MT-CO3/MT-ND3/MT-ND4L/MT-ND4/MT-ND5/MT-ND6/MT-CYB/ABCB5	14
GOBP_AEROBIC_RESPIRATION	GOBP_AEROBIC_RESPIRATION	14/284	187/40755	7.01948e-11	7.82414e-09	6.11108e-09	MTCO2P12/MT-ND1/MT-ND2/MT-CO1/MT-CO2/MT-ATP8/MT-ATP6/MT-CO3/MT-ND3/MT-ND4L/MT-ND4/MT-ND5/MT-ND6/MT-CYB	14
GOMF_ELECTRON_TRANSFER_ACTIVITY	GOMF_ELECTRON_TRANSFER_ACTIVITY	12/284	125/40755	9.09574e-11	9.91959e-09	7.74773e-09	MTCO2P12/MT-ND1/MT-ND2/MT-CO1/MT-CO2/MT-CO3/MT-ND3/MT-ND4L/MT-ND4/MT-ND5/MT-ND6/MT-CYB	12
GOBP_CELLULAR_RESPIRATION	GOBP_CELLULAR_RESPIRATION	14/284	231/40755	1.13446e-09	1.03598e-07	8.09154e-08	MTCO2P12/MT-ND1/MT-ND2/MT-CO1/MT-CO2/MT-ATP8/MT-ATP6/MT-CO3/MT-ND3/MT-ND4L/MT-ND4/MT-ND5/MT-ND6/MT-CYB	14
GOBP_ELECTRON_TRANSPORT_CHAIN	GOBP_ELECTRON_TRANSPORT_CHAIN	12/284	167/40755	2.61199e-09	2.18758e-07	1.70862e-07	MTCO2P12/MT-ND1/MT-ND2/MT-CO1/MT-CO2/MT-CO3/MT-ND3/MT-ND4L/MT-ND4/MT-ND5/MT-ND6/MT-CYB	12
GOCC_MITOCHONDRIAL_PROTEIN_CONTAINING_COMPLEX	GOCC_MITOCHONDRIAL_PROTEIN_CONTAINING_COMPLEX	14/284	281/40755	1.39057e-08	9.80449e-07	7.65783e-07	MTCO2P12/MT-ND1/MT-ND2/MT-CO1/MT-CO2/MT-ATP8/MT-ATP6/MT-CO3/MT-ND3/MT-ND4L/MT-ND4/MT-ND5/MT-ND6/MT-CYB	14
GOMF_NADH_DEHYDROGENASE_ACTIVITY	GOMF_NADH_DEHYDROGENASE_ACTIVITY	7/284	45/40755	2.68142e-08	1.79857e-06	1.40478e-06	MT-ND1/MT-ND2/MT-ND3/MT-ND4L/MT-ND4/MT-ND5/MT-ND6	7
GOCC_NADH_DEHYDROGENASE_COMPLEX	GOCC_NADH_DEHYDROGENASE_COMPLEX	7/284	49/40755	4.95641e-08	3.1569e-06	2.46571e-06	MT-ND1/MT-ND2/MT-ND3/MT-ND4L/MT-ND4/MT-ND5/MT-ND6	7
GOBP_MITOCHONDRIAL_ELECTRON_TRANSPORT_NADH_TO_UBIQUINONE	GOBP_MITOCHONDRIAL_ELECTRON_TRANSPORT_NADH_TO_UBIQUINONE	7/284	51/40755	6.60118e-08	4.13501e-06	3.22967e-06	MT-ND1/MT-ND2/MT-ND3/MT-ND4L/MT-ND4/MT-ND5/MT-ND6	7
GOBP_ENERGY_DERIVATION_BY_OXIDATION_OF_ORGANIC_COMPOUNDS	GOBP_ENERGY_DERIVATION_BY_OXIDATION_OF_ORGANIC_COMPOUNDS	14/284	321/40755	7.29311e-08	4.54964e-06	3.55352e-06	MTCO2P12/MT-ND1/MT-ND2/MT-CO1/MT-CO2/MT-ATP8/MT-ATP6/MT-CO3/MT-ND3/MT-ND4L/MT-ND4/MT-ND5/MT-ND6/MT-CYB	14
GOBP_REGULATION_OF_NEURON_PROJECTION_DEVELOPMENT	GOBP_REGULATION_OF_NEURON_PROJECTION_DEVELOPMENT	16/284	431/40755	7.83365e-08	4.86682e-06	3.80125e-06	PLPPR5/DKK1/CNTN1/EFNB2/MINAR1/TRPV2/NEDD4L/ROBO2/BMP5/SEMA3E/SEMA3D/SFRP1/TOX/LPAR1/NTNG2/HGF	16
GOMF_OXIDOREDUCTASE_ACTIVITY_ACTING_ON_NAD_P_H_QUINONE_OR_SIMILAR_COMPOUND_AS_ACCEPTOR	GOMF_OXIDOREDUCTASE_ACTIVITY_ACTING_ON_NAD_P_H_QUINONE_OR_SIMILAR_COMPOUND_AS_ACCEPTOR	7/284	57/40755	1.45463e-07	8.64737e-06	6.75406e-06	MT-ND1/MT-ND2/MT-ND3/MT-ND4L/MT-ND4/MT-ND5/MT-ND6	7
GOCC_OXIDOREDUCTASE_COMPLEX	GOCC_OXIDOREDUCTASE_COMPLEX	9/284	120/40755	1.81705e-07	1.05535e-05	8.24288e-06	MT-ND1/MT-ND2/MT-CO1/MT-ND3/MT-ND4L/MT-ND4/MT-ND5/MT-ND6/MT-CYB	9
GOMF_ACTIVE_TRANSMEMBRANE_TRANSPORTER_ACTIVITY	GOMF_ACTIVE_TRANSMEMBRANE_TRANSPORTER_ACTIVITY	15/284	406/40755	2.13261e-07	1.21993e-05	9.52832e-06	MTCO2P12/SLC16A4/SLC26A4/MT-ND1/MT-ND2/MT-CO1/MT-CO2/MT-CO3/MT-ND3/MT-ND4L/MT-ND4/MT-ND5/MT-ND6/MT-CYB/ABCB5	15
GOBP_HOMOPHILIC_CELL_ADHESION_VIA_PLASMA_MEMBRANE_ADHESION_MOLECULES	GOBP_HOMOPHILIC_CELL_ADHESION_VIA_PLASMA_MEMBRANE_ADHESION_MOLECULES	10/284	170/40755	3.671e-07	1.98038e-05	1.54678e-05	MYPN/ROBO2/PCDH10/CDH18/PCDHGB3/PCDHGA11/PCDHGB7/SDK1/PCDH18/CDH9	10
GOBP_LACTATION	GOBP_LACTATION	6/284	44/40755	6.13818e-07	3.1866e-05	2.48891e-05	MTCO2P12/ERBB4/PRLR/MT-CO2/APLN/XDH	6
GOBP_SYNAPSE_ASSEMBLY	GOBP_SYNAPSE_ASSEMBLY	10/284	180/40755	6.211e-07	3.20247e-05	2.5013e-05	DKK1/LRRTM3/EFNB2/ERBB4/ROBO2/SDK1/PCLO/NTNG2/ADGRF1/CNTN5	10
GOBP_CELL_CELL_ADHESION_VIA_PLASMA_MEMBRANE_ADHESION_MOLECULES	GOBP_CELL_CELL_ADHESION_VIA_PLASMA_MEMBRANE_ADHESION_MOLECULES	12/284	277/40755	6.77184e-07	3.47981e-05	2.71792e-05	SELL/MYPN/ROBO2/PCDH10/CDH18/PCDHGB3/PCDHGA11/PCDHGB7/SDK1/NTNG2/PCDH18/CDH9	12
GOCC_PRESYNAPTIC_MEMBRANE	GOCC_PRESYNAPTIC_MEMBRANE	9/284	142/40755	7.59516e-07	3.85067e-05	3.00758e-05	CNTN1/KCTD12/EFNB2/ERBB4/IL31RA/STX11/RIMS2/NTNG2/CNTN5	9
GOCC_TRANSPORTER_COMPLEX	GOCC_TRANSPORTER_COMPLEX	14/284	396/40755	9.1628e-07	4.5993e-05	3.5923e-05	LRRC38/TRPC4/HSPA2/ATP8B1/MT-ND1/MT-ND2/MT-CO1/MT-ND3/MT-ND4L/MT-ND4/MT-ND5/MT-ND6/MT-CYB/KCNE5	14
GOBP_NEURON_PROJECTION_GUIDANCE	GOBP_NEURON_PROJECTION_GUIDANCE	11/284	235/40755	9.32332e-07	4.66443e-05	3.64317e-05	MYPN/CNTN1/EFNB2/FOXG1/ROBO2/EPHA6/EPHA5/BMPR1B/SEMA3E/SEMA3D/CNTN5	11
GOBP_PROTON_TRANSMEMBRANE_TRANSPORT	GOBP_PROTON_TRANSMEMBRANE_TRANSPORT	9/284	153/40755	1.41733e-06	6.77768e-05	5.29373e-05	MTCO2P12/MT-CO1/MT-CO2/MT-ATP8/MT-ATP6/MT-CO3/MT-ND4/MT-ND5/MT-CYB	9
GOBP_PRESYNAPSE_ORGANIZATION	GOBP_PRESYNAPSE_ORGANIZATION	6/284	52/40755	1.68947e-06	7.76083e-05	6.06163e-05	DKK1/LRRTM3/EFNB2/PCLO/NTNG2/CNTN5	6
GOBP_CELL_JUNCTION_ASSEMBLY	GOBP_CELL_JUNCTION_ASSEMBLY	14/284	421/40755	1.87584e-06	8.51373e-05	6.64968e-05	DKK1/LRRTM3/EFNB2/ERBB4/ROBO2/CDH18/OCLN/SDK1/PCLO/SFRP1/NTNG2/CDH9/ADGRF1/CNTN5	14
GOCC_PRESYNAPSE	GOCC_PRESYNAPSE	15/284	492/40755	2.34012e-06	0.00010343	8.07846e-05	HSPA8/CNTN1/KCTD12/EFNB2/SV2B/RAB27B/ERBB4/PRSS12/GUCY1B1/IL31RA/STX11/PCLO/RIMS2/NTNG2/CNTN5	15
GOMF_OXIDOREDUCTASE_ACTIVITY_ACTING_ON_NAD_P_H	GOMF_OXIDOREDUCTASE_ACTIVITY_ACTING_ON_NAD_P_H	7/284	88/40755	2.90575e-06	0.000125493	9.80172e-05	MT-ND1/MT-ND2/MT-ND3/MT-ND4L/MT-ND4/MT-ND5/MT-ND6	7
GOBP_PEPTIDYL_TYROSINE_MODIFICATION	GOBP_PEPTIDYL_TYROSINE_MODIFICATION	13/284	377/40755	2.95549e-06	0.00012656	9.88503e-05	CNTN1/SOCS3/ERBB4/EPHA6/EPHA5/EREG/BANK1/PRLR/IL31RA/SFRP1/IL15/HGF/ANGPT1	13
GOBP_CHAPERONE_COFACTOR_DEPENDENT_PROTEIN_REFOLDING	GOBP_CHAPERONE_COFACTOR_DEPENDENT_PROTEIN_REFOLDING	5/284	34/40755	3.74065e-06	0.000157513	0.000123026	HSPA8/HSPH1/HSPA2/HSPA1A/HSPA1B	5
GOBP_EPITHELIAL_CELL_PROLIFERATION	GOBP_EPITHELIAL_CELL_PROLIFERATION	14/284	451/40755	4.1457e-06	0.000173099	0.0001352	EFNB2/NR2F2/COL8A1/EREG/FST/FGF1/BMP5/SFRP1/EYA1/HAS2/APLN/XDH/HGF/ANGPT1	14
GOBP_MITOCHONDRIAL_ELECTRON_TRANSPORT_CYTOCHROME_C_TO_OXYGEN	GOBP_MITOCHONDRIAL_ELECTRON_TRANSPORT_CYTOCHROME_C_TO_OXYGEN	4/284	18/40755	6.54116e-06	0.000258897	0.000202212	MTCO2P12/MT-CO1/MT-CO2/MT-CO3	4
GOMF_OXIDOREDUCTASE_ACTIVITY_ACTING_ON_A_HEME_GROUP_OF_DONORS	GOMF_OXIDOREDUCTASE_ACTIVITY_ACTING_ON_A_HEME_GROUP_OF_DONORS	4/284	20/40755	1.02436e-05	0.000383416	0.000299468	MTCO2P12/MT-CO1/MT-CO2/MT-CO3	4
GOCC_CYTOCHROME_COMPLEX	GOCC_CYTOCHROME_COMPLEX	5/284	42/40755	1.09264e-05	0.000404972	0.000316305	MTCO2P12/MT-CO1/MT-CO2/MT-CO3/MT-CYB	5
GOBP_GENERATION_OF_PRECURSOR_METABOLITES_AND_ENERGY	GOBP_GENERATION_OF_PRECURSOR_METABOLITES_AND_ENERGY	14/284	494/40755	1.15817e-05	0.000424074	0.000331225	MTCO2P12/MT-ND1/MT-ND2/MT-CO1/MT-CO2/MT-ATP8/MT-ATP6/MT-CO3/MT-ND3/MT-ND4L/MT-ND4/MT-ND5/MT-ND6/MT-CYB	14
GOBP_DE_NOVO_PROTEIN_FOLDING	GOBP_DE_NOVO_PROTEIN_FOLDING	5/284	43/40755	1.22939e-05	0.000432664	0.000337934	HSPA8/HSPH1/HSPA2/HSPA1A/HSPA1B	5
GOBP_REGULATION_OF_EXTRINSIC_APOPTOTIC_SIGNALING_PATHWAY	GOBP_REGULATION_OF_EXTRINSIC_APOPTOTIC_SIGNALING_PATHWAY	8/284	153/40755	1.30222e-05	0.000443604	0.000346479	TNFSF10/BMPR1B/HSPA1A/HSPA1B/BMP5/SFRP1/EYA1/HGF	8
GOCC_SYNAPTIC_MEMBRANE	GOCC_SYNAPTIC_MEMBRANE	12/284	372/40755	1.38383e-05	0.000467203	0.000364911	LRRTM3/HSPA8/CNTN1/KCTD12/EFNB2/ERBB4/IL31RA/STX11/CHRM2/RIMS2/NTNG2/CNTN5	12
GOBP_PROTEIN_REFOLDING	GOBP_PROTEIN_REFOLDING	4/284	22/40755	1.52969e-05	0.000508522	0.000397183	HSPA8/HSPA2/HSPA1A/HSPA1B	4
GOBP_REGULATION_OF_PEPTIDYL_TYROSINE_PHOSPHORYLATION	GOBP_REGULATION_OF_PEPTIDYL_TYROSINE_PHOSPHORYLATION	10/284	261/40755	1.68819e-05	0.00055876	0.000436422	CNTN1/SOCS3/ERBB4/EREG/BANK1/IL31RA/SFRP1/IL15/HGF/ANGPT1	10
GOBP_NEGATIVE_REGULATION_OF_PHOSPHORYLATION	GOBP_NEGATIVE_REGULATION_OF_PHOSPHORYLATION	12/284	383/40755	1.84461e-05	0.00060656	0.000473756	CDKN2C/PLPP3/DKK1/PTPRQ/NR2F2/SOCS3/OCLN/SFRP1/PKIA/XDH/HGF/ANGPT1	12
GOBP_EXTRINSIC_APOPTOTIC_SIGNALING_PATHWAY	GOBP_EXTRINSIC_APOPTOTIC_SIGNALING_PATHWAY	9/284	221/40755	2.77182e-05	0.000882732	0.000689461	TNFSF10/BMPR1B/HSPA1A/HSPA1B/BMP5/SFRP1/EYA1/HGF/BCL2A1	9
GOMF_HEAT_SHOCK_PROTEIN_BINDING	GOMF_HEAT_SHOCK_PROTEIN_BINDING	7/284	125/40755	2.93198e-05	0.000924031	0.000721718	GBP1/HSPA8/HSPA2/GUCY1B1/FGF1/HSPA1A/HSPA1B	7
GOMF_PROTON_TRANSMEMBRANE_TRANSPORTER_ACTIVITY	GOMF_PROTON_TRANSMEMBRANE_TRANSPORTER_ACTIVITY	7/284	129/40755	3.5892e-05	0.00110812	0.0008655	MTCO2P12/MT-CO1/MT-CO2/MT-ATP8/MT-ATP6/MT-CO3/MT-CYB	7
GOBP_AXON_DEVELOPMENT	GOBP_AXON_DEVELOPMENT	13/284	479/40755	3.70986e-05	0.00114072	0.000890967	MYPN/CNTN1/EFNB2/FOXG1/TRPV2/ROBO2/EPHA6/EPHA5/BMPR1B/SEMA3E/SEMA3D/NTNG2/CNTN5	13
GOBP_RESPONSE_TO_TEMPERATURE_STIMULUS	GOBP_RESPONSE_TO_TEMPERATURE_STIMULUS	8/284	179/40755	4.02109e-05	0.00121911	0.000952195	MTCO2P12/RGS7/HSPA2/TRPV2/FGF1/HSPA1A/HSPA1B/MT-CO2	8
GOCC_RESPIRATORY_CHAIN_COMPLEX_IV	GOCC_RESPIRATORY_CHAIN_COMPLEX_IV	4/284	28/40755	4.14299e-05	0.00125107	0.00097715	MTCO2P12/MT-CO1/MT-CO2/MT-CO3	4
GOBP_SYNAPSE_ORGANIZATION	GOBP_SYNAPSE_ORGANIZATION	12/284	418/40755	4.31357e-05	0.00129484	0.00101134	DKK1/LRRTM3/HSPA8/EFNB2/ERBB4/ROBO2/SDK1/SEMA3E/PCLO/NTNG2/ADGRF1/CNTN5	12
GOBP_BODY_FLUID_SECRETION	GOBP_BODY_FLUID_SECRETION	6/284	91/40755	4.40757e-05	0.00132044	0.00103134	MTCO2P12/ERBB4/PRLR/MT-CO2/APLN/XDH	6
GOMF_MISFOLDED_PROTEIN_BINDING	GOMF_MISFOLDED_PROTEIN_BINDING	4/284	29/40755	4.77958e-05	0.00142345	0.00111179	HSPA8/HSPA2/HSPA1A/HSPA1B	4
GOBP_RECEPTOR_SIGNALING_PATHWAY_VIA_STAT	GOBP_RECEPTOR_SIGNALING_PATHWAY_VIA_STAT	8/284	185/40755	5.0768e-05	0.00149435	0.00116717	GBP7/SOCS3/ERBB4/IL7R/PRLR/IL31RA/IFNE/IL15	8
GOBP_NEGATIVE_REGULATION_OF_CELL_GROWTH	GOBP_NEGATIVE_REGULATION_OF_CELL_GROWTH	8/284	186/40755	5.27338e-05	0.00153934	0.00120231	CDKN2C/RGS4/MINAR1/HSPA1A/HSPA1B/SEMA3E/SEMA3D/SFRP1	8
GOBP_NEGATIVE_REGULATION_OF_INCLUSION_BODY_ASSEMBLY	GOBP_NEGATIVE_REGULATION_OF_INCLUSION_BODY_ASSEMBLY	3/284	11/40755	5.3007e-05	0.00153934	0.00120231	HSPA2/HSPA1A/HSPA1B	3
GOCC_ANCHORED_COMPONENT_OF_SYNAPTIC_MEMBRANE	GOCC_ANCHORED_COMPONENT_OF_SYNAPTIC_MEMBRANE	3/284	11/40755	5.3007e-05	0.00153934	0.00120231	CNTN1/NTNG2/CNTN5	3
GOBP_NADH_DEHYDROGENASE_COMPLEX_ASSEMBLY	GOBP_NADH_DEHYDROGENASE_COMPLEX_ASSEMBLY	5/284	58/40755	5.37385e-05	0.0015576	0.00121657	MT-ND1/MT-ND2/MT-ND4/MT-ND5/MT-ND6	5
GOBP_ADENYLATE_CYCLASE_MODULATING_G_PROTEIN_COUPLED_RECEPTOR_SIGNALING_PATHWAY	GOBP_ADENYLATE_CYCLASE_MODULATING_G_PROTEIN_COUPLED_RECEPTOR_SIGNALING_PATHWAY	9/284	244/40755	5.97531e-05	0.00170583	0.00133235	GPR65/CALCRL/PTGER4/ADGRG6/CHRM2/RIMS2/LPAR1/HTR1F/ADGRF1	9
GOBP_POSITIVE_REGULATION_OF_PEPTIDYL_TYROSINE_PHOSPHORYLATION	GOBP_POSITIVE_REGULATION_OF_PEPTIDYL_TYROSINE_PHOSPHORYLATION	8/284	190/40755	6.12426e-05	0.00174239	0.0013609	CNTN1/ERBB4/EREG/BANK1/IL31RA/IL15/HGF/ANGPT1	8
GOBP_POSITIVE_REGULATION_OF_CYTOSOLIC_CALCIUM_ION_CONCENTRATION_INVOLVED_IN_PHOSPHOLIPASE_C_ACTIVATING_G_PROTEIN_COUPLED_SIGNALING_PATHWAY	GOBP_POSITIVE_REGULATION_OF_CYTOSOLIC_CALCIUM_ION_CONCENTRATION_INVOLVED_IN_PHOSPHOLIPASE_C_ACTIVATING_G_PROTEIN_COUPLED_SIGNALING_PATHWAY	4/284	32/40755	7.11846e-05	0.00194781	0.00152135	C3AR1/LPAR6/GPR65/LPAR1	4
GOBP_NEGATIVE_REGULATION_OF_PHOSPHORUS_METABOLIC_PROCESS	GOBP_NEGATIVE_REGULATION_OF_PHOSPHORUS_METABOLIC_PROCESS	12/284	442/40755	7.34072e-05	0.0019884	0.00155305	CDKN2C/PLPP3/DKK1/PTPRQ/NR2F2/SOCS3/OCLN/SFRP1/PKIA/XDH/HGF/ANGPT1	12
GOBP_POSITIVE_REGULATION_OF_CELL_ADHESION	GOBP_POSITIVE_REGULATION_OF_CELL_ADHESION	12/284	446/40755	7.99182e-05	0.00211612	0.0016528	PLPP3/HSPH1/EFNB2/CHST4/COL8A1/IL7R/VNN1/MYB/SFRP1/HAS2/IL15/ANGPT1	12
GOBP_POSITIVE_REGULATION_OF_RHO_PROTEIN_SIGNAL_TRANSDUCTION	GOBP_POSITIVE_REGULATION_OF_RHO_PROTEIN_SIGNAL_TRANSDUCTION	4/284	34/40755	9.08033e-05	0.00223414	0.00174498	LPAR6/GPR65/COL3A1/LPAR1	4
GOBP_PHOSPHOLIPASE_C_ACTIVATING_G_PROTEIN_COUPLED_RECEPTOR_SIGNALING_PATHWAY	GOBP_PHOSPHOLIPASE_C_ACTIVATING_G_PROTEIN_COUPLED_RECEPTOR_SIGNALING_PATHWAY	6/284	104/40755	9.30393e-05	0.00227848	0.00177962	C3AR1/LPAR6/GPR65/CHRM2/LPAR1/GRPR	6
GOBP_PATTERN_SPECIFICATION_PROCESS	GOBP_PATTERN_SPECIFICATION_PROCESS	12/284	460/40755	0.000106782	0.00258167	0.00201642	DKK1/FOXG1/NR2F2/ERBB4/ROBO2/BMPR1B/FST/FGF1/BMP5/SFRP1/EYA1/MEOX2	12
GOBP_DEVELOPMENT_OF_PRIMARY_FEMALE_SEXUAL_CHARACTERISTICS	GOBP_DEVELOPMENT_OF_PRIMARY_FEMALE_SEXUAL_CHARACTERISTICS	6/284	109/40755	0.000120616	0.00286137	0.00223489	NR2F2/ROBO2/EREG/BMPR1B/FST/SFRP1	6
GOBP_POSITIVE_REGULATION_OF_NON_CANONICAL_WNT_SIGNALING_PATHWAY	GOBP_POSITIVE_REGULATION_OF_NON_CANONICAL_WNT_SIGNALING_PATHWAY	3/284	15/40755	0.00014318	0.00329858	0.00257637	DKK1/WNT5B/SFRP1	3
GOBP_TROPHOBLAST_GIANT_CELL_DIFFERENTIATION	GOBP_TROPHOBLAST_GIANT_CELL_DIFFERENTIATION	3/284	15/40755	0.00014318	0.00329858	0.00257637	E2F8/NR2F2/SOCS3	3
GOBP_MUSCLE_TISSUE_DEVELOPMENT	GOBP_MUSCLE_TISSUE_DEVELOPMENT	11/284	405/40755	0.000145392	0.00332929	0.00260036	RGS4/DKK1/EFNB2/NR2F2/COL3A1/ERBB4/MYLK2/BMP5/COL19A1/EYA1/MEOX2	11
GOBP_CHAPERONE_MEDIATED_PROTEIN_FOLDING	GOBP_CHAPERONE_MEDIATED_PROTEIN_FOLDING	5/284	72/40755	0.000151567	0.00344986	0.00269453	HSPA8/HSPH1/HSPA2/HSPA1A/HSPA1B	5
GOBP_POSITIVE_REGULATION_OF_CELL_PROJECTION_ORGANIZATION	GOBP_POSITIVE_REGULATION_OF_CELL_PROJECTION_ORGANIZATION	10/284	341/40755	0.000156942	0.00356151	0.00278173	PLPPR5/CNTN1/TRPV2/PROM2/ROBO2/OCLN/BMP5/ANLN/TOX/HGF	10
GOCC_INTRINSIC_COMPONENT_OF_PRESYNAPTIC_MEMBRANE	GOCC_INTRINSIC_COMPONENT_OF_PRESYNAPTIC_MEMBRANE	5/284	73/40755	0.000161793	0.0036661	0.00286342	CNTN1/EFNB2/ERBB4/NTNG2/CNTN5	5
GOBP_REGULATION_OF_RECEPTOR_SIGNALING_PATHWAY_VIA_STAT	GOBP_REGULATION_OF_RECEPTOR_SIGNALING_PATHWAY_VIA_STAT	6/284	116/40755	0.000169707	0.00381124	0.00297679	GBP7/SOCS3/ERBB4/IL7R/PRLR/IFNE	6
GOCC_PRESYNAPTIC_ACTIVE_ZONE_CYTOPLASMIC_COMPONENT	GOCC_PRESYNAPTIC_ACTIVE_ZONE_CYTOPLASMIC_COMPONENT	3/284	16/40755	0.000175314	0.00390247	0.00304804	GUCY1B1/PCLO/RIMS2	3
GOCC_PRESYNAPTIC_ACTIVE_ZONE	GOCC_PRESYNAPTIC_ACTIVE_ZONE	5/284	75/40755	0.000183817	0.00405602	0.00316797	GUCY1B1/STX11/PCLO/RIMS2/NTNG2	5
GOBP_UROGENITAL_SYSTEM_DEVELOPMENT	GOBP_UROGENITAL_SYSTEM_DEVELOPMENT	10/284	353/40755	0.000207196	0.00451926	0.00352979	FREM2/EFNB2/ERBB4/ROBO2/PRLR/FGF1/SFRP1/EYA1/HAS2/ANGPT1	10
GOMF_PROTEIN_FOLDING_CHAPERONE	GOMF_PROTEIN_FOLDING_CHAPERONE	4/284	42/40755	0.000209769	0.00456686	0.00356697	HSPA8/HSPA2/HSPA1A/HSPA1B	4
GOBP_REGULATION_OF_INCLUSION_BODY_ASSEMBLY	GOBP_REGULATION_OF_INCLUSION_BODY_ASSEMBLY	3/284	17/40755	0.000211785	0.00459949	0.00359245	HSPA2/HSPA1A/HSPA1B	3
GOBP_NEGATIVE_REGULATION_OF_IMMUNE_SYSTEM_PROCESS	GOBP_NEGATIVE_REGULATION_OF_IMMUNE_SYSTEM_PROCESS	11/284	425/40755	0.000220174	0.00476123	0.00371878	GBP1/COL3A1/PLCL2/BANK1/IL7R/PTGER4/IL31RA/BMP5/LRRC17/SFRP1/ANGPT1	11
GOBP_POSITIVE_REGULATION_OF_CELL_CELL_ADHESION	GOBP_POSITIVE_REGULATION_OF_CELL_CELL_ADHESION	9/284	291/40755	0.000225245	0.00482955	0.00377214	PLPP3/HSPH1/EFNB2/CHST4/IL7R/VNN1/MYB/HAS2/IL15	9
GOCC_COLLAGEN_CONTAINING_EXTRACELLULAR_MATRIX	GOCC_COLLAGEN_CONTAINING_EXTRACELLULAR_MATRIX	11/284	427/40755	0.000229181	0.00490699	0.00383263	CTSC/WNT5B/FREM2/COL3A1/COL8A1/CPA3/COL19A1/SFRP1/NTNG2/ANGPT1/LUM	11
GOBP_FEMALE_SEX_DIFFERENTIATION	GOBP_FEMALE_SEX_DIFFERENTIATION	6/284	124/40755	0.000243836	0.00518417	0.00404912	NR2F2/ROBO2/EREG/BMPR1B/FST/SFRP1	6
GOBP_LYMPH_NODE_DEVELOPMENT	GOBP_LYMPH_NODE_DEVELOPMENT	3/284	18/40755	0.000252833	0.00531581	0.00415194	IL7R/TOX/IL15	3
GOBP_MONONUCLEAR_CELL_DIFFERENTIATION	GOBP_MONONUCLEAR_CELL_DIFFERENTIATION	11/284	434/40755	0.000263198	0.00549563	0.00429238	FZD8/PLCL2/IL7R/PTGER4/IL31RA/VNN1/MYB/SFRP1/TOX/IFNE/IL15	11
GOBP_REPRODUCTIVE_SYSTEM_DEVELOPMENT	GOBP_REPRODUCTIVE_SYSTEM_DEVELOPMENT	11/284	437/40755	0.000279031	0.00577635	0.00451164	E2F8/NR2F2/SOCS3/ROBO2/EREG/BMPR1B/PRLR/FST/BMP5/SFRP1/PLAC1	11
GOBP_REGULATION_OF_APOPTOTIC_SIGNALING_PATHWAY	GOBP_REGULATION_OF_APOPTOTIC_SIGNALING_PATHWAY	10/284	367/40755	0.00028227	0.00582167	0.00454704	CTSC/TNFSF10/BMPR1B/HSPA1A/HSPA1B/BMP5/VNN1/SFRP1/EYA1/HGF	10
GOBP_EXTRACELLULAR_MATRIX_ASSEMBLY	GOBP_EXTRACELLULAR_MATRIX_ASSEMBLY	4/284	46/40755	0.000299214	0.0061047	0.0047681	HAS3/COL3A1/HAS2/NTNG2	4
GOBP_REGULATION_OF_HEMOPOIESIS	GOBP_REGULATION_OF_HEMOPOIESIS	10/284	374/40755	0.000327607	0.00652942	0.00509983	EVI2B/IL7R/HSPA1A/HSPA1B/VNN1/MYB/LRRC17/SFRP1/TOX/IL15	10
GOCC_COLLAGEN_TRIMER	GOCC_COLLAGEN_TRIMER	5/284	86/40755	0.000348533	0.00686098	0.0053588	COL3A1/COL8A1/C1QTNF2/COL19A1/LUM	5
GOBP_NEGATIVE_REGULATION_OF_GROWTH	GOBP_NEGATIVE_REGULATION_OF_GROWTH	8/284	245/40755	0.000348912	0.00686098	0.0053588	CDKN2C/RGS4/MINAR1/HSPA1A/HSPA1B/SEMA3E/SEMA3D/SFRP1	8
GOBP_POSITIVE_REGULATION_OF_LEUKOCYTE_CELL_CELL_ADHESION	GOBP_POSITIVE_REGULATION_OF_LEUKOCYTE_CELL_CELL_ADHESION	8/284	245/40755	0.000348912	0.00686098	0.0053588	HSPH1/EFNB2/CHST4/IL7R/VNN1/MYB/HAS2/IL15	8
GOBP_KERATINOCYTE_PROLIFERATION	GOBP_KERATINOCYTE_PROLIFERATION	4/284	48/40755	0.000352904	0.00689391	0.00538452	EFNB2/EREG/FST/HAS2	4
GOBP_NEGATIVE_REGULATION_OF_CELL_PROJECTION_ORGANIZATION	GOBP_NEGATIVE_REGULATION_OF_CELL_PROJECTION_ORGANIZATION	7/284	187/40755	0.000361337	0.00704049	0.00549901	DKK1/EFNB2/MINAR1/ARHGAP24/SEMA3E/SEMA3D/LPAR1	7
GOBP_MAMMARY_GLAND_DEVELOPMENT	GOBP_MAMMARY_GLAND_DEVELOPMENT	6/284	135/40755	0.000384894	0.00737265	0.00575844	MTCO2P12/ERBB4/PRLR/MT-CO2/APLN/XDH	6
GOBP_SPROUTING_ANGIOGENESIS	GOBP_SPROUTING_ANGIOGENESIS	7/284	189/40755	0.000385193	0.00737265	0.00575844	E2F8/EFNB2/ESM1/FGF1/SEMA3E/MEOX2/ANGPT1	7
GOBP_MUCOPOLYSACCHARIDE_METABOLIC_PROCESS	GOBP_MUCOPOLYSACCHARIDE_METABOLIC_PROCESS	5/284	88/40755	0.000387655	0.00739177	0.00577337	HAS3/DSEL/HAS2/IL15/ANGPT1	5
GOBP_NEGATIVE_REGULATION_OF_NEURON_PROJECTION_DEVELOPMENT	GOBP_NEGATIVE_REGULATION_OF_NEURON_PROJECTION_DEVELOPMENT	6/284	136/40755	0.000400337	0.0076049	0.00593984	DKK1/EFNB2/MINAR1/SEMA3E/SEMA3D/LPAR1	6
GOBP_REGULATION_OF_EXTRINSIC_APOPTOTIC_SIGNALING_PATHWAY_VIA_DEATH_DOMAIN_RECEPTORS	GOBP_REGULATION_OF_EXTRINSIC_APOPTOTIC_SIGNALING_PATHWAY_VIA_DEATH_DOMAIN_RECEPTORS	4/284	50/40755	0.000413153	0.00778979	0.00608425	BMPR1B/BMP5/SFRP1/HGF	4
GOBP_RESPONSE_TO_COLD	GOBP_RESPONSE_TO_COLD	4/284	51/40755	0.000445876	0.00832393	0.00650144	MTCO2P12/RGS7/HSPA2/MT-CO2	4
GOCC_COMPLEX_OF_COLLAGEN_TRIMERS	GOCC_COMPLEX_OF_COLLAGEN_TRIMERS	3/284	22/40755	0.00046742	0.00855751	0.00668388	COL3A1/COL8A1/LUM	3
GOBP_MITOCHONDRIAL_RESPIRATORY_CHAIN_COMPLEX_ASSEMBLY	GOBP_MITOCHONDRIAL_RESPIRATORY_CHAIN_COMPLEX_ASSEMBLY	5/284	94/40755	0.000525065	0.00880995	0.00688105	MT-ND1/MT-ND2/MT-ND4/MT-ND5/MT-ND6	5
GOMF_CELL_CELL_ADHESION_MEDIATOR_ACTIVITY	GOMF_CELL_CELL_ADHESION_MEDIATOR_ACTIVITY	4/284	54/40755	0.000555102	0.00898057	0.00701431	MYPN/CNTN1/ROBO2/CNTN5	4
GOBP_CELL_FATE_COMMITMENT	GOBP_CELL_FATE_COMMITMENT	8/284	266/40755	0.000600125	0.00958144	0.00748362	DKK1/WNT5B/FOXG1/NR2F2/ERBB4/SFRP1/TOX/EYA1	8
GOCC_BLOOD_MICROPARTICLE	GOCC_BLOOD_MICROPARTICLE	6/284	147/40755	0.000604201	0.00958144	0.00748362	CFH/HSPA8/HSPA2/HSPA1A/HSPA1B/CFHR1	6
GOBP_NEGATIVE_REGULATION_OF_EXTRINSIC_APOPTOTIC_SIGNALING_PATHWAY	GOBP_NEGATIVE_REGULATION_OF_EXTRINSIC_APOPTOTIC_SIGNALING_PATHWAY	5/284	97/40755	0.000606116	0.00958144	0.00748362	HSPA1A/HSPA1B/BMP5/EYA1/HGF	5
GOBP_INCLUSION_BODY_ASSEMBLY	GOBP_INCLUSION_BODY_ASSEMBLY	3/284	24/40755	0.000608026	0.00958144	0.00748362	HSPA2/HSPA1A/HSPA1B	3
GOBP_ORGAN_INDUCTION	GOBP_ORGAN_INDUCTION	3/284	24/40755	0.000608026	0.00958144	0.00748362	DKK1/ROBO2/FGF1	3
GOBP_AMEBOIDAL_TYPE_CELL_MIGRATION	GOBP_AMEBOIDAL_TYPE_CELL_MIGRATION	11/284	482/40755	0.000631431	0.00992932	0.00775533	PLPP3/EFNB2/NR2F2/ERBB4/FGF1/ANLN/SEMA3E/SEMA3D/HAS2/MEOX2/ANGPT1	11
GOMF_GTPASE_ACTIVITY	GOMF_GTPASE_ACTIVITY	9/284	336/40755	0.000637895	0.00998951	0.00780235	GBP1/GBP2/GBP7/GBP4/RGS4/RGS13/RGS7/RAB38/RAB27B	9
GOBP_ATP_BIOSYNTHETIC_PROCESS	GOBP_ATP_BIOSYNTHETIC_PROCESS	4/284	57/40755	0.000682099	0.0105725	0.00825772	MTCO2P12/MT-CO2/MT-ATP8/MT-ATP6	4
GOBP_CELL_GROWTH	GOBP_CELL_GROWTH	11/284	487/40755	0.000687014	0.0106328	0.0083048	CDKN2C/RGS4/MINAR1/TRPV2/NEDD4L/HSPA1A/HSPA1B/SEMA3E/SEMA3D/SFRP1/RIMS2	11
GOBP_REGULATION_OF_T_CELL_DIFFERENTIATION_IN_THYMUS	GOBP_REGULATION_OF_T_CELL_DIFFERENTIATION_IN_THYMUS	3/284	25/40755	0.000687391	0.0106328	0.0083048	IL7R/VNN1/TOX	3
GOBP_CELL_DIFFERENTIATION_INVOLVED_IN_EMBRYONIC_PLACENTA_DEVELOPMENT	GOBP_CELL_DIFFERENTIATION_INVOLVED_IN_EMBRYONIC_PLACENTA_DEVELOPMENT	3/284	26/40755	0.000773061	0.0117423	0.00917139	E2F8/NR2F2/SOCS3	3
GOBP_REGULATION_OF_NON_CANONICAL_WNT_SIGNALING_PATHWAY	GOBP_REGULATION_OF_NON_CANONICAL_WNT_SIGNALING_PATHWAY	3/284	26/40755	0.000773061	0.0117423	0.00917139	DKK1/WNT5B/SFRP1	3
GOBP_REGULATION_OF_RECEPTOR_INTERNALIZATION	GOBP_REGULATION_OF_RECEPTOR_INTERNALIZATION	4/284	59/40755	0.000777391	0.0117609	0.00918593	DKK1/EFNB2/APLN/ANGPT1	4
GOBP_ADENYLATE_CYCLASE_ACTIVATING_G_PROTEIN_COUPLED_RECEPTOR_SIGNALING_PATHWAY	GOBP_ADENYLATE_CYCLASE_ACTIVATING_G_PROTEIN_COUPLED_RECEPTOR_SIGNALING_PATHWAY	6/284	155/40755	0.000797199	0.0120246	0.00939188	GPR65/CALCRL/PTGER4/ADGRG6/LPAR1/ADGRF1	6
GOBP_RESPONSE_TO_PROTOZOAN	GOBP_RESPONSE_TO_PROTOZOAN	3/284	27/40755	0.00086523	0.0129349	0.0101029	GBP2/GBP7/GBP4	3
GOBP_ADAPTIVE_THERMOGENESIS	GOBP_ADAPTIVE_THERMOGENESIS	6/284	159/40755	0.00090997	0.0134447	0.010501	NOVA1/TRPV2/PLCL2/ELOVL6/PRLR/IL15	6
GOBP_POSITIVE_REGULATION_OF_HEMOPOIESIS	GOBP_POSITIVE_REGULATION_OF_HEMOPOIESIS	6/284	159/40755	0.00090997	0.0134447	0.010501	EVI2B/IL7R/VNN1/MYB/TOX/IL15	6
GOCC_INTRINSIC_COMPONENT_OF_SYNAPTIC_MEMBRANE	GOCC_INTRINSIC_COMPONENT_OF_SYNAPTIC_MEMBRANE	6/284	159/40755	0.00090997	0.0134447	0.010501	LRRTM3/CNTN1/EFNB2/ERBB4/NTNG2/CNTN5	6
GOBP_AORTA_DEVELOPMENT	GOBP_AORTA_DEVELOPMENT	4/284	62/40755	0.000937406	0.0137882	0.0107693	EFNB2/COL3A1/ROBO2/EYA1	4
GOBP_REGULATION_OF_LEUKOCYTE_DIFFERENTIATION	GOBP_REGULATION_OF_LEUKOCYTE_DIFFERENTIATION	8/284	285/40755	0.000937767	0.0137882	0.0107693	EVI2B/IL7R/VNN1/MYB/LRRC17/SFRP1/TOX/IL15	8
GOBP_POSITIVE_REGULATION_OF_LYMPHOCYTE_DIFFERENTIATION	GOBP_POSITIVE_REGULATION_OF_LYMPHOCYTE_DIFFERENTIATION	5/284	107/40755	0.000945032	0.0138413	0.0108108	IL7R/VNN1/MYB/TOX/IL15	5
GOBP_RESPONSE_TO_HEAT	GOBP_RESPONSE_TO_HEAT	5/284	108/40755	0.000985342	0.0143623	0.0112177	HSPA2/TRPV2/FGF1/HSPA1A/HSPA1B	5
GOBP_GLAND_DEVELOPMENT	GOBP_GLAND_DEVELOPMENT	10/284	432/40755	0.000992133	0.0144474	0.0112842	MTCO2P12/E2F8/ERBB4/PRLR/FGF1/SFRP1/MT-CO2/APLN/XDH/HGF	10
GOMF_GROWTH_FACTOR_ACTIVITY	GOMF_GROWTH_FACTOR_ACTIVITY	6/284	162/40755	0.00100231	0.0145398	0.0113563	DKK1/EREG/FGF5/FGF1/BMP5/HGF	6
GOMF_CELL_ADHESION_MEDIATOR_ACTIVITY	GOMF_CELL_ADHESION_MEDIATOR_ACTIVITY	4/284	64/40755	0.00105613	0.0152766	0.0119319	MYPN/CNTN1/ROBO2/CNTN5	4
GOBP_REGULATION_OF_POTASSIUM_ION_TRANSPORT	GOBP_REGULATION_OF_POTASSIUM_ION_TRANSPORT	5/284	110/40755	0.00106978	0.0153718	0.0120062	LRRC38/RGS4/RGS7/NEDD4L/KCNE5	5
GOBP_HYALURONAN_METABOLIC_PROCESS	GOBP_HYALURONAN_METABOLIC_PROCESS	3/284	29/40755	0.00106981	0.0153718	0.0120062	HAS3/HAS2/IL15	3
GOBP_REGULATION_OF_ANIMAL_ORGAN_FORMATION	GOBP_REGULATION_OF_ANIMAL_ORGAN_FORMATION	3/284	29/40755	0.00106981	0.0153718	0.0120062	DKK1/ROBO2/FGF1	3
GOBP_ANIMAL_ORGAN_FORMATION	GOBP_ANIMAL_ORGAN_FORMATION	4/284	65/40755	0.00111928	0.0159167	0.0124318	DKK1/ROBO2/FGF1/EYA1	4
GOBP_REGULATION_OF_MORPHOGENESIS_OF_AN_EPITHELIUM	GOBP_REGULATION_OF_MORPHOGENESIS_OF_AN_EPITHELIUM	4/284	65/40755	0.00111928	0.0159167	0.0124318	WNT5B/FGF1/SFRP1/HGF	4
GOBP_SIGNAL_TRANSDUCTION_IN_ABSENCE_OF_LIGAND	GOBP_SIGNAL_TRANSDUCTION_IN_ABSENCE_OF_LIGAND	4/284	66/40755	0.00118503	0.0167574	0.0130884	HSPA1A/HSPA1B/EYA1/BCL2A1	4
GOBP_RECEPTOR_INTERNALIZATION	GOBP_RECEPTOR_INTERNALIZATION	5/284	114/40755	0.00125459	0.0175932	0.0137413	DKK1/EFNB2/CALCRL/APLN/ANGPT1	5
GOBP_REGULATION_OF_RECEPTOR_MEDIATED_ENDOCYTOSIS	GOBP_REGULATION_OF_RECEPTOR_MEDIATED_ENDOCYTOSIS	5/284	114/40755	0.00125459	0.0175932	0.0137413	DKK1/EFNB2/PROM2/APLN/ANGPT1	5
GOBP_REGULATION_OF_SUPRAMOLECULAR_FIBER_ORGANIZATION	GOBP_REGULATION_OF_SUPRAMOLECULAR_FIBER_ORGANIZATION	9/284	374/40755	0.00134772	0.0186863	0.014595	RGS4/HSPA8/GPR65/PTGER4/OCLN/HSPA1A/HSPA1B/SFRP1/LPAR1	9
GOBP_DEVELOPMENTAL_GROWTH_INVOLVED_IN_MORPHOGENESIS	GOBP_DEVELOPMENTAL_GROWTH_INVOLVED_IN_MORPHOGENESIS	7/284	234/40755	0.00134856	0.0186863	0.014595	TRPV2/NEDD4L/FGF1/SEMA3E/SEMA3D/SFRP1/RIMS2	7
GOBP_MESENCHYME_DEVELOPMENT	GOBP_MESENCHYME_DEVELOPMENT	8/284	302/40755	0.00135549	0.0187481	0.0146433	ERBB4/ROBO2/BMP5/SEMA3E/SEMA3D/SFRP1/HAS2/HGF	8
GOCC_ADHERENS_JUNCTION	GOCC_ADHERENS_JUNCTION	6/284	172/40755	0.00136292	0.0188336	0.0147101	PLPP3/CTNNA3/EFNB2/ARHGAP24/CDH18/CDH9	6
GOBP_HEART_FORMATION	GOBP_HEART_FORMATION	3/284	32/40755	0.00142997	0.0195993	0.0153081	DKK1/ROBO2/EYA1	3
GOBP_NEGATIVE_REGULATION_OF_POTASSIUM_ION_TRANSMEMBRANE_TRANSPORT	GOBP_NEGATIVE_REGULATION_OF_POTASSIUM_ION_TRANSMEMBRANE_TRANSPORT	3/284	32/40755	0.00142997	0.0195993	0.0153081	RGS4/NEDD4L/KCNE5	3
GOBP_POSITIVE_REGULATION_OF_SMALL_GTPASE_MEDIATED_SIGNAL_TRANSDUCTION	GOBP_POSITIVE_REGULATION_OF_SMALL_GTPASE_MEDIATED_SIGNAL_TRANSDUCTION	4/284	70/40755	0.00147517	0.0200917	0.0156927	LPAR6/GPR65/COL3A1/LPAR1	4
GOBP_LEUKOCYTE_CELL_CELL_ADHESION	GOBP_LEUKOCYTE_CELL_CELL_ADHESION	9/284	381/40755	0.00153002	0.0207355	0.0161955	SELL/HSPH1/EFNB2/CHST4/IL7R/VNN1/MYB/HAS2/IL15	9
GOBP_POSITIVE_REGULATION_OF_SUPRAMOLECULAR_FIBER_ORGANIZATION	GOBP_POSITIVE_REGULATION_OF_SUPRAMOLECULAR_FIBER_ORGANIZATION	6/284	176/40755	0.00153201	0.0207355	0.0161955	GPR65/OCLN/HSPA1A/HSPA1B/SFRP1/LPAR1	6
GOBP_OVULATION_CYCLE	GOBP_OVULATION_CYCLE	4/284	71/40755	0.00155477	0.0209452	0.0163593	ROBO2/EREG/BMPR1B/HAS2	4
GOBP_NEGATIVE_REGULATION_OF_SIGNAL_TRANSDUCTION_IN_ABSENCE_OF_LIGAND	GOBP_NEGATIVE_REGULATION_OF_SIGNAL_TRANSDUCTION_IN_ABSENCE_OF_LIGAND	3/284	33/40755	0.00156491	0.0209747	0.0163824	HSPA1A/HSPA1B/EYA1	3
GOBP_SENSORY_PERCEPTION_OF_MECHANICAL_STIMULUS	GOBP_SENSORY_PERCEPTION_OF_MECHANICAL_STIMULUS	6/284	177/40755	0.00157667	0.0210579	0.0164474	OTOGL/ATP8B1/DCDC2/SLC26A4/EYA1/CNTN5	6
GOBP_TEMPERATURE_HOMEOSTASIS	GOBP_TEMPERATURE_HOMEOSTASIS	6/284	177/40755	0.00157667	0.0210579	0.0164474	NOVA1/TRPV2/PLCL2/ELOVL6/PRLR/IL15	6
GOBP_NON_CANONICAL_WNT_SIGNALING_PATHWAY	GOBP_NON_CANONICAL_WNT_SIGNALING_PATHWAY	4/284	72/40755	0.00163731	0.0217338	0.0169753	FZD8/DKK1/WNT5B/SFRP1	4
GOBP_REGULATION_OF_BODY_FLUID_LEVELS	GOBP_REGULATION_OF_BODY_FLUID_LEVELS	9/284	385/40755	0.00164277	0.0217872	0.017017	MTCO2P12/PLA2G4A/COL3A1/ERBB4/PRLR/HAS2/MT-CO2/APLN/XDH	9
GOBP_EXTERNAL_ENCAPSULATING_STRUCTURE_ORGANIZATION	GOBP_EXTERNAL_ENCAPSULATING_STRUCTURE_ORGANIZATION	8/284	313/40755	0.00169655	0.0224219	0.0175127	HAS3/COL3A1/COL8A1/TLL1/COL19A1/HAS2/NTNG2/LUM	8
GOBP_DEVELOPMENTAL_INDUCTION	GOBP_DEVELOPMENTAL_INDUCTION	3/284	34/40755	0.00170756	0.0224696	0.01755	DKK1/ROBO2/FGF1	3
GOBP_POSITIVE_REGULATION_OF_ANIMAL_ORGAN_MORPHOGENESIS	GOBP_POSITIVE_REGULATION_OF_ANIMAL_ORGAN_MORPHOGENESIS	3/284	34/40755	0.00170756	0.0224696	0.01755	DKK1/ROBO2/FGF1	3
GOBP_HEMATOPOIETIC_PROGENITOR_CELL_DIFFERENTIATION	GOBP_HEMATOPOIETIC_PROGENITOR_CELL_DIFFERENTIATION	5/284	123/40755	0.00175546	0.0229801	0.0179487	HERC6/FST/MYB/ANLN/SFRP1	5
GOBP_IN_UTERO_EMBRYONIC_DEVELOPMENT	GOBP_IN_UTERO_EMBRYONIC_DEVELOPMENT	9/284	389/40755	0.00176209	0.0230293	0.0179871	E2F8/LPAR6/NR2F2/SOCS3/COL3A1/TM4SF1/BMP5/MT-ND4/ANGPT1	9
GOBP_REGULATION_OF_LYMPHOCYTE_DIFFERENTIATION	GOBP_REGULATION_OF_LYMPHOCYTE_DIFFERENTIATION	6/284	181/40755	0.00176529	0.0230293	0.0179871	IL7R/VNN1/MYB/SFRP1/TOX/IL15	6
GOBP_MESENCHYMAL_CELL_DIFFERENTIATION	GOBP_MESENCHYMAL_CELL_DIFFERENTIATION	7/284	246/40755	0.00179217	0.0233598	0.0182453	ERBB4/BMP5/SEMA3E/SEMA3D/SFRP1/HAS2/HGF	7
GOBP_RIBONUCLEOSIDE_TRIPHOSPHATE_BIOSYNTHETIC_PROCESS	GOBP_RIBONUCLEOSIDE_TRIPHOSPHATE_BIOSYNTHETIC_PROCESS	4/284	74/40755	0.00181144	0.023496	0.0183516	MTCO2P12/MT-CO2/MT-ATP8/MT-ATP6	4
GOBP_REGULATION_OF_ACTIN_FILAMENT_BASED_PROCESS	GOBP_REGULATION_OF_ACTIN_FILAMENT_BASED_PROCESS	9/284	392/40755	0.00185606	0.023931	0.0186914	RGS4/CTNNA3/GPR65/MYLK2/EPHA5/PTGER4/SEMA3E/SFRP1/LPAR1	9
GOBP_VENTRICULAR_CARDIAC_MUSCLE_CELL_ACTION_POTENTIAL	GOBP_VENTRICULAR_CARDIAC_MUSCLE_CELL_ACTION_POTENTIAL	3/284	35/40755	0.00185809	0.023931	0.0186914	CTNNA3/NEDD4L/KCNE5	3
GOBP_NEGATIVE_REGULATION_OF_LOCOMOTION	GOBP_NEGATIVE_REGULATION_OF_LOCOMOTION	9/284	396/40755	0.00198755	0.0253187	0.0197753	NR2F2/COL3A1/ROBO2/PTGER4/BMP5/SEMA3E/SEMA3D/SFRP1/MEOX2	9
GOBP_RECEPTOR_MEDIATED_ENDOCYTOSIS	GOBP_RECEPTOR_MEDIATED_ENDOCYTOSIS	7/284	251/40755	0.00200733	0.0254637	0.0198885	DKK1/EFNB2/PROM2/LRP1B/CALCRL/APLN/ANGPT1	7
GOBP_AORTA_MORPHOGENESIS	GOBP_AORTA_MORPHOGENESIS	3/284	36/40755	0.00201663	0.0254694	0.0198929	EFNB2/COL3A1/EYA1	3
GOBP_REGULATION_OF_CELL_DIVISION	GOBP_REGULATION_OF_CELL_DIVISION	6/284	186/40755	0.00202458	0.0254694	0.0198929	E2F8/EVI2B/EREG/FGF5/KIF20A/FGF1	6
GOBP_POSITIVE_REGULATION_OF_KINASE_ACTIVITY	GOBP_POSITIVE_REGULATION_OF_KINASE_ACTIVITY	10/284	477/40755	0.00205886	0.0258792	0.020213	FZD8/DKK1/ERBB4/EPHA6/EPHA5/EREG/BMPR1B/PRLR/FGF1/ANGPT1	10
GOBP_EXTRAEMBRYONIC_MEMBRANE_DEVELOPMENT	GOBP_EXTRAEMBRYONIC_MEMBRANE_DEVELOPMENT	2/284	10/40755	0.00209862	0.0260569	0.0203519	E2F8/BMP5	2
GOBP_POSITIVE_REGULATION_OF_T_CELL_DIFFERENTIATION_IN_THYMUS	GOBP_POSITIVE_REGULATION_OF_T_CELL_DIFFERENTIATION_IN_THYMUS	2/284	10/40755	0.00209862	0.0260569	0.0203519	IL7R/VNN1	2
GOBP_REGULATION_OF_DOPAMINERGIC_NEURON_DIFFERENTIATION	GOBP_REGULATION_OF_DOPAMINERGIC_NEURON_DIFFERENTIATION	2/284	10/40755	0.00209862	0.0260569	0.0203519	DKK1/SFRP1	2
GOBP_REGULATION_OF_MICROTUBULE_NUCLEATION	GOBP_REGULATION_OF_MICROTUBULE_NUCLEATION	2/284	10/40755	0.00209862	0.0260569	0.0203519	HSPA1A/HSPA1B	2
GOCC_PRESYNAPTIC_CYTOSKELETON	GOCC_PRESYNAPTIC_CYTOSKELETON	2/284	10/40755	0.00209862	0.0260569	0.0203519	PCLO/RIMS2	2
GOBP_REGULATION_OF_ANIMAL_ORGAN_MORPHOGENESIS	GOBP_REGULATION_OF_ANIMAL_ORGAN_MORPHOGENESIS	5/284	129/40755	0.00216205	0.0266918	0.0208477	DKK1/ROBO2/FGF1/SFRP1/HGF	5
GOBP_POSITIVE_REGULATION_OF_MICROTUBULE_POLYMERIZATION_OR_DEPOLYMERIZATION	GOBP_POSITIVE_REGULATION_OF_MICROTUBULE_POLYMERIZATION_OR_DEPOLYMERIZATION	3/284	37/40755	0.00218335	0.026823	0.0209502	OCLN/HSPA1A/HSPA1B	3
GOBP_SPECIFICATION_OF_ANIMAL_ORGAN_IDENTITY	GOBP_SPECIFICATION_OF_ANIMAL_ORGAN_IDENTITY	3/284	37/40755	0.00218335	0.026823	0.0209502	DKK1/ROBO2/FGF1	3
GOBP_HEART_MORPHOGENESIS	GOBP_HEART_MORPHOGENESIS	7/284	255/40755	0.00219343	0.0268997	0.0210102	DKK1/MYLK2/ROBO2/BMP5/ADGRG6/EYA1/HAS2	7
GOBP_T_CELL_DIFFERENTIATION_IN_THYMUS	GOBP_T_CELL_DIFFERENTIATION_IN_THYMUS	4/284	78/40755	0.00219743	0.0268997	0.0210102	FZD8/IL7R/VNN1/TOX	4
GOMF_GUANYL_NUCLEOTIDE_BINDING	GOMF_GUANYL_NUCLEOTIDE_BINDING	9/284	402/40755	0.00219861	0.0268997	0.0210102	IFI44L/GBP1/GBP2/GBP7/GBP4/RAB38/MAB21L1/RAB27B/GUCY1B1	9
GOBP_GASTRULATION	GOBP_GASTRULATION	6/284	190/40755	0.00225194	0.0274414	0.0214332	DKK1/WNT5B/COL8A1/SFRP1/EYA1/APLN	6
GOCC_MEMBRANE_MICRODOMAIN	GOCC_MEMBRANE_MICRODOMAIN	8/284	329/40755	0.00231008	0.0278781	0.0217743	PLPP3/RGS7/CNTN1/TRPC4/PROM2/CAVIN2/HAS2/ANGPT1	8
GOBP_RIBOSE_PHOSPHATE_BIOSYNTHETIC_PROCESS	GOBP_RIBOSE_PHOSPHATE_BIOSYNTHETIC_PROCESS	6/284	191/40755	0.00231166	0.0278781	0.0217743	MTCO2P12/ELOVL6/GUCY1B1/MT-CO2/MT-ATP8/MT-ATP6	6
GOBP_AMINOGLYCAN_METABOLIC_PROCESS	GOBP_AMINOGLYCAN_METABOLIC_PROCESS	5/284	131/40755	0.00231168	0.0278781	0.0217743	HAS3/DSEL/HAS2/IL15/ANGPT1	5
GOBP_HEART_PROCESS	GOBP_HEART_PROCESS	7/284	258/40755	0.00234154	0.028171	0.022003	RGS4/CTNNA3/NEDD4L/MYLK2/CHRM2/KCNE5/APLN	7
GOBP_AMINOGLYCAN_BIOSYNTHETIC_PROCESS	GOBP_AMINOGLYCAN_BIOSYNTHETIC_PROCESS	4/284	80/40755	0.00241017	0.0287684	0.0224696	HAS3/DSEL/HAS2/ANGPT1	4
GOBP_CYCLIC_NUCLEOTIDE_MEDIATED_SIGNALING	GOBP_CYCLIC_NUCLEOTIDE_MEDIATED_SIGNALING	4/284	80/40755	0.00241017	0.0287684	0.0224696	PEX5L/EPHA5/GUCY1B1/ADGRG6	4
GOMF_CADHERIN_BINDING	GOMF_CADHERIN_BINDING	8/284	334/40755	0.00253379	0.0298872	0.0233435	CTNNA3/HSPA8/TRPC4/CDH18/HSPA1A/ANLN/CDH9/H3C3	8
GOBP_NEGATIVE_REGULATION_OF_POTASSIUM_ION_TRANSPORT	GOBP_NEGATIVE_REGULATION_OF_POTASSIUM_ION_TRANSPORT	3/284	39/40755	0.00254185	0.0298872	0.0233435	RGS4/NEDD4L/KCNE5	3
GOCC_CELL_CORTEX_REGION	GOCC_CELL_CORTEX_REGION	3/284	39/40755	0.00254185	0.0298872	0.0233435	GUCY1B1/PCLO/RIMS2	3
GOBP_CAVEOLIN_MEDIATED_ENDOCYTOSIS	GOBP_CAVEOLIN_MEDIATED_ENDOCYTOSIS	2/284	11/40755	0.0025532	0.0298872	0.0233435	NEDD4L/PROM2	2
GOBP_NEGATIVE_REGULATION_OF_SYNAPSE_ORGANIZATION	GOBP_NEGATIVE_REGULATION_OF_SYNAPSE_ORGANIZATION	2/284	11/40755	0.0025532	0.0298872	0.0233435	DKK1/ROBO2	2
GOBP_REGULATION_OF_HEART_MORPHOGENESIS	GOBP_REGULATION_OF_HEART_MORPHOGENESIS	2/284	11/40755	0.0025532	0.0298872	0.0233435	DKK1/ROBO2	2
GOBP_POSITIVE_REGULATION_OF_CYTOSKELETON_ORGANIZATION	GOBP_POSITIVE_REGULATION_OF_CYTOSKELETON_ORGANIZATION	6/284	195/40755	0.00256258	0.0299047	0.0233572	GPR65/OCLN/HSPA1A/HSPA1B/SFRP1/LPAR1	6
GOBP_T_CELL_DIFFERENTIATION	GOBP_T_CELL_DIFFERENTIATION	7/284	263/40755	0.00260539	0.0300526	0.0234727	FZD8/IL7R/PTGER4/VNN1/MYB/TOX/IL15	7
GOBP_POSITIVE_REGULATION_OF_CELLULAR_COMPONENT_BIOGENESIS	GOBP_POSITIVE_REGULATION_OF_CELLULAR_COMPONENT_BIOGENESIS	10/284	494/40755	0.00264722	0.0300526	0.0234727	PLPPR5/LRRTM3/GPR65/HAS3/OCLN/HSPA1A/HSPA1B/ANLN/SFRP1/LPAR1	10
GOMF_TRANSMEMBRANE_RECEPTOR_PROTEIN_KINASE_ACTIVITY	GOMF_TRANSMEMBRANE_RECEPTOR_PROTEIN_KINASE_ACTIVITY	4/284	83/40755	0.00275521	0.0300526	0.0234727	ERBB4/EPHA6/EPHA5/BMPR1B	4
GOBP_ACTOMYOSIN_STRUCTURE_ORGANIZATION	GOBP_ACTOMYOSIN_STRUCTURE_ORGANIZATION	6/284	199/40755	0.00283342	0.0300526	0.0234727	MYPN/GPR65/PTGER4/ANLN/SFRP1/LPAR1	6
GOBP_MORPHOGENESIS_OF_A_BRANCHING_STRUCTURE	GOBP_MORPHOGENESIS_OF_A_BRANCHING_STRUCTURE	6/284	199/40755	0.00283342	0.0300526	0.0234727	SOCS3/FGF1/SEMA3E/SFRP1/EYA1/HGF	6
GOBP_NEGATIVE_REGULATION_OF_PROTEIN_LOCALIZATION	GOBP_NEGATIVE_REGULATION_OF_PROTEIN_LOCALIZATION	6/284	199/40755	0.00283342	0.0300526	0.0234727	GBP1/NEDD4L/INSIG1/SFRP1/PKIA/ANGPT1	6
GOBP_PURINE_CONTAINING_COMPOUND_BIOSYNTHETIC_PROCESS	GOBP_PURINE_CONTAINING_COMPOUND_BIOSYNTHETIC_PROCESS	6/284	200/40755	0.00290435	0.0300526	0.0234727	MTCO2P12/ELOVL6/GUCY1B1/MT-CO2/MT-ATP8/MT-ATP6	6
GOCC_ENDOCYTIC_VESICLE	GOCC_ENDOCYTIC_VESICLE	8/284	342/40755	0.00292663	0.0302625	0.0236366	RAB38/WNT5B/HSPH1/EREG/IL7R/OCLN/CHRM2/LPAR1	8
GOMF_EXTRACELLULAR_MATRIX_STRUCTURAL_CONSTITUENT_CONFERRING_TENSILE_STRENGTH	GOMF_EXTRACELLULAR_MATRIX_STRUCTURAL_CONSTITUENT_CONFERRING_TENSILE_STRENGTH	3/284	41/40755	0.00293467	0.0302836	0.0236532	COL3A1/COL8A1/COL19A1	3
GOMF_GROWTH_FACTOR_RECEPTOR_BINDING	GOMF_GROWTH_FACTOR_RECEPTOR_BINDING	5/284	139/40755	0.00298622	0.0306487	0.0239383	ERBB4/EREG/FGF5/ESM1/FGF1	5
GOBP_EXTRINSIC_APOPTOTIC_SIGNALING_PATHWAY_VIA_DEATH_DOMAIN_RECEPTORS	GOBP_EXTRINSIC_APOPTOTIC_SIGNALING_PATHWAY_VIA_DEATH_DOMAIN_RECEPTORS	4/284	85/40755	0.00300313	0.0307806	0.0240413	BMPR1B/BMP5/SFRP1/HGF	4
GOBP_NUCLEOSIDE_TRIPHOSPHATE_BIOSYNTHETIC_PROCESS	GOBP_NUCLEOSIDE_TRIPHOSPHATE_BIOSYNTHETIC_PROCESS	4/284	85/40755	0.00300313	0.0307806	0.0240413	MTCO2P12/MT-CO2/MT-ATP8/MT-ATP6	4
GOBP_MESODERMAL_CELL_FATE_SPECIFICATION	GOBP_MESODERMAL_CELL_FATE_SPECIFICATION	2/284	12/40755	0.00304977	0.0310321	0.0242378	DKK1/EYA1	2
GOBP_REGULATION_OF_NATURAL_KILLER_CELL_DIFFERENTIATION	GOBP_REGULATION_OF_NATURAL_KILLER_CELL_DIFFERENTIATION	2/284	12/40755	0.00304977	0.0310321	0.0242378	TOX/IL15	2
GOCC_FIBRILLAR_COLLAGEN_TRIMER	GOCC_FIBRILLAR_COLLAGEN_TRIMER	2/284	12/40755	0.00304977	0.0310321	0.0242378	COL3A1/LUM	2
GOCC_POSTSYNAPTIC_MEMBRANE	GOCC_POSTSYNAPTIC_MEMBRANE	7/284	271/40755	0.00307438	0.0312257	0.024389	LRRTM3/HSPA8/CNTN1/KCTD12/EFNB2/ERBB4/CHRM2	7
GOBP_KIDNEY_EPITHELIUM_DEVELOPMENT	GOBP_KIDNEY_EPITHELIUM_DEVELOPMENT	5/284	140/40755	0.00307952	0.0312257	0.024389	EFNB2/ROBO2/FGF1/SFRP1/EYA1	5
GOBP_POSITIVE_REGULATION_OF_ION_TRANSPORT	GOBP_POSITIVE_REGULATION_OF_ION_TRANSPORT	7/284	273/40755	0.00320112	0.0321394	0.0251026	LRRC38/PLA2G4A/RGS7/CNTN1/HSPA2/TRPV2/KCNE5	7
GOBP_TYROSINE_PHOSPHORYLATION_OF_STAT_PROTEIN	GOBP_TYROSINE_PHOSPHORYLATION_OF_STAT_PROTEIN	4/284	87/40755	0.00326587	0.0326566	0.0255066	SOCS3/ERBB4/IL31RA/IL15	4
GOBP_CALCIUM_DEPENDENT_CELL_CELL_ADHESION_VIA_PLASMA_MEMBRANE_CELL_ADHESION_MOLECULES	GOBP_CALCIUM_DEPENDENT_CELL_CELL_ADHESION_VIA_PLASMA_MEMBRANE_CELL_ADHESION_MOLECULES	3/284	43/40755	0.00336285	0.0333404	0.0260406	SELL/CDH18/CDH9	3
GOBP_NEGATIVE_REGULATION_OF_INTRACELLULAR_PROTEIN_TRANSPORT	GOBP_NEGATIVE_REGULATION_OF_INTRACELLULAR_PROTEIN_TRANSPORT	3/284	43/40755	0.00336285	0.0333404	0.0260406	INSIG1/PKIA/ANGPT1	3
GOBP_POSITIVE_REGULATION_OF_CELL_ACTIVATION	GOBP_POSITIVE_REGULATION_OF_CELL_ACTIVATION	9/284	429/40755	0.00337946	0.0334395	0.026118	PLA2G4A/CTSC/HSPH1/EFNB2/IL7R/VNN1/MYB/TOX/IL15	9
GOBP_EMBRYONIC_PLACENTA_DEVELOPMENT	GOBP_EMBRYONIC_PLACENTA_DEVELOPMENT	4/284	88/40755	0.00340293	0.0334968	0.0261628	E2F8/NR2F2/SOCS3/BMP5	4
GOBP_REGULATION_OF_RHO_PROTEIN_SIGNAL_TRANSDUCTION	GOBP_REGULATION_OF_RHO_PROTEIN_SIGNAL_TRANSDUCTION	4/284	88/40755	0.00340293	0.0334968	0.0261628	LPAR6/GPR65/COL3A1/LPAR1	4
GOBP_REGIONALIZATION	GOBP_REGIONALIZATION	8/284	351/40755	0.00342366	0.0336789	0.0263051	DKK1/FOXG1/NR2F2/ROBO2/BMPR1B/FGF1/SFRP1/MEOX2	8
GOBP_REGULATION_OF_PEPTIDYL_SERINE_PHOSPHORYLATION	GOBP_REGULATION_OF_PEPTIDYL_SERINE_PHOSPHORYLATION	5/284	144/40755	0.00347384	0.0341283	0.0266561	DKK1/PLCL2/IFNE/HGF/ANGPT1	5
GOBP_RIBONUCLEOSIDE_TRIPHOSPHATE_METABOLIC_PROCESS	GOBP_RIBONUCLEOSIDE_TRIPHOSPHATE_METABOLIC_PROCESS	4/284	89/40755	0.00354385	0.0346236	0.0270429	MTCO2P12/MT-CO2/MT-ATP8/MT-ATP6	4
GOBP_HEPATOCYTE_GROWTH_FACTOR_RECEPTOR_SIGNALING_PATHWAY	GOBP_HEPATOCYTE_GROWTH_FACTOR_RECEPTOR_SIGNALING_PATHWAY	2/284	13/40755	0.00358774	0.0346236	0.0270429	ESM1/HGF	2
GOBP_NK_T_CELL_ACTIVATION	GOBP_NK_T_CELL_ACTIVATION	2/284	13/40755	0.00358774	0.0346236	0.0270429	HSPH1/IL15	2
GOBP_OLFACTORY_BULB_INTERNEURON_DIFFERENTIATION	GOBP_OLFACTORY_BULB_INTERNEURON_DIFFERENTIATION	2/284	13/40755	0.00358774	0.0346236	0.0270429	ERBB4/ROBO2	2
GOBP_POSITIVE_REGULATION_OF_TUMOR_NECROSIS_FACTOR_MEDIATED_SIGNALING_PATHWAY	GOBP_POSITIVE_REGULATION_OF_TUMOR_NECROSIS_FACTOR_MEDIATED_SIGNALING_PATHWAY	2/284	13/40755	0.00358774	0.0346236	0.0270429	HSPA1A/HSPA1B	2
GOBP_REGULATION_OF_NUCLEOTIDE_BINDING_OLIGOMERIZATION_DOMAIN_CONTAINING_SIGNALING_PATHWAY	GOBP_REGULATION_OF_NUCLEOTIDE_BINDING_OLIGOMERIZATION_DOMAIN_CONTAINING_SIGNALING_PATHWAY	2/284	13/40755	0.00358774	0.0346236	0.0270429	HSPA1A/HSPA1B	2
GOMF_INOSITOL_1_4_5_TRISPHOSPHATE_BINDING	GOMF_INOSITOL_1_4_5_TRISPHOSPHATE_BINDING	2/284	13/40755	0.00358774	0.0346236	0.0270429	TRPC4/PLCL2	2
GOBP_REGULATION_OF_EXTRINSIC_APOPTOTIC_SIGNALING_PATHWAY_IN_ABSENCE_OF_LIGAND	GOBP_REGULATION_OF_EXTRINSIC_APOPTOTIC_SIGNALING_PATHWAY_IN_ABSENCE_OF_LIGAND	3/284	44/40755	0.0035905	0.0346236	0.0270429	HSPA1A/HSPA1B/EYA1	3
GOBP_POSITIVE_REGULATION_OF_EPITHELIAL_CELL_PROLIFERATION	GOBP_POSITIVE_REGULATION_OF_EPITHELIAL_CELL_PROLIFERATION	6/284	209/40755	0.00360398	0.0347009	0.0271033	FGF1/BMP5/SFRP1/EYA1/HAS2/APLN	6
GOBP_SEX_DIFFERENTIATION	GOBP_SEX_DIFFERENTIATION	7/284	281/40755	0.0037484	0.0357822	0.0279478	NR2F2/ROBO2/EREG/BMPR1B/FST/BMP5/SFRP1	7
GOBP_REGULATION_OF_ENDOCYTOSIS	GOBP_REGULATION_OF_ENDOCYTOSIS	6/284	211/40755	0.00377509	0.0360142	0.0281291	DKK1/EFNB2/NEDD4L/PROM2/APLN/ANGPT1	6
GOBP_PLACENTA_DEVELOPMENT	GOBP_PLACENTA_DEVELOPMENT	5/284	148/40755	0.00390319	0.0370498	0.0289379	E2F8/NR2F2/SOCS3/BMP5/PLAC1	5
GOBP_REGULATION_OF_NERVOUS_SYSTEM_DEVELOPMENT	GOBP_REGULATION_OF_NERVOUS_SYSTEM_DEVELOPMENT	9/284	439/40755	0.00392567	0.0372398	0.0290863	DKK1/LRRTM3/CTSC/FOXG1/TRPV2/ROBO2/SEMA3E/SEMA3D/HGF	9
GOCC_APICAL_PLASMA_MEMBRANE	GOCC_APICAL_PLASMA_MEMBRANE	8/284	360/40755	0.00398382	0.0376876	0.0294361	LMO7/RAB27B/ATP8B1/PROM2/OCLN/SLC26A4/MGAM/S100G	8
GOBP_TRABECULA_MORPHOGENESIS	GOBP_TRABECULA_MORPHOGENESIS	3/284	46/40755	0.00407349	0.0382827	0.0299009	BMP5/ADGRG6/SFRP1	3
GOBP_POSITIVE_REGULATION_OF_NEURON_PROJECTION_DEVELOPMENT	GOBP_POSITIVE_REGULATION_OF_NEURON_PROJECTION_DEVELOPMENT	5/284	150/40755	0.00413152	0.0387486	0.0302647	PLPPR5/CNTN1/BMP5/TOX/HGF	5
GOBP_ACTIVATION_OF_TRANSMEMBRANE_RECEPTOR_PROTEIN_TYROSINE_KINASE_ACTIVITY	GOBP_ACTIVATION_OF_TRANSMEMBRANE_RECEPTOR_PROTEIN_TYROSINE_KINASE_ACTIVITY	2/284	14/40755	0.00416651	0.0387486	0.0302647	PRLR/ANGPT1	2
GOBP_HYALURONAN_BIOSYNTHETIC_PROCESS	GOBP_HYALURONAN_BIOSYNTHETIC_PROCESS	2/284	14/40755	0.00416651	0.0387486	0.0302647	HAS3/HAS2	2
GOBP_NEGATIVE_REGULATION_OF_PROTEIN_IMPORT_INTO_NUCLEUS	GOBP_NEGATIVE_REGULATION_OF_PROTEIN_IMPORT_INTO_NUCLEUS	2/284	14/40755	0.00416651	0.0387486	0.0302647	PKIA/ANGPT1	2
GOBP_POSITIVE_REGULATION_OF_ATP_BIOSYNTHETIC_PROCESS	GOBP_POSITIVE_REGULATION_OF_ATP_BIOSYNTHETIC_PROCESS	2/284	14/40755	0.00416651	0.0387486	0.0302647	MTCO2P12/MT-CO2	2
GOBP_POSITIVE_REGULATION_OF_EXTRINSIC_APOPTOTIC_SIGNALING_PATHWAY_VIA_DEATH_DOMAIN_RECEPTORS	GOBP_POSITIVE_REGULATION_OF_EXTRINSIC_APOPTOTIC_SIGNALING_PATHWAY_VIA_DEATH_DOMAIN_RECEPTORS	2/284	14/40755	0.00416651	0.0387486	0.0302647	BMPR1B/SFRP1	2
GOBP_REGULATION_OF_TAU_PROTEIN_KINASE_ACTIVITY	GOBP_REGULATION_OF_TAU_PROTEIN_KINASE_ACTIVITY	2/284	14/40755	0.00416651	0.0387486	0.0302647	DKK1/HGF	2
GOCC_PROTON_TRANSPORTING_ATP_SYNTHASE_COMPLEX_COUPLING_FACTOR_F_O	GOCC_PROTON_TRANSPORTING_ATP_SYNTHASE_COMPLEX_COUPLING_FACTOR_F_O	2/284	14/40755	0.00416651	0.0387486	0.0302647	MT-ATP8/MT-ATP6	2
GOCC_RESPIRATORY_CHAIN_COMPLEX_III	GOCC_RESPIRATORY_CHAIN_COMPLEX_III	2/284	14/40755	0.00416651	0.0387486	0.0302647	MT-CO1/MT-CYB	2
GOMF_PHOSPHATIDATE_PHOSPHATASE_ACTIVITY	GOMF_PHOSPHATIDATE_PHOSPHATASE_ACTIVITY	2/284	14/40755	0.00416651	0.0387486	0.0302647	PLPP3/PLPPR5	2
GOBP_REGULATION_OF_T_CELL_DIFFERENTIATION	GOBP_REGULATION_OF_T_CELL_DIFFERENTIATION	5/284	151/40755	0.0042492	0.0394691	0.0308275	IL7R/VNN1/MYB/TOX/IL15	5
GOBP_CELL_SUBSTRATE_ADHESION	GOBP_CELL_SUBSTRATE_ADHESION	8/284	365/40755	0.00432419	0.0399416	0.0311966	GBP1/COL3A1/COL8A1/SEMA3E/SFRP1/HAS2/NTNG2/ANGPT1	8
GOBP_NEGATIVE_CHEMOTAXIS	GOBP_NEGATIVE_CHEMOTAXIS	3/284	47/40755	0.00432905	0.0399416	0.0311966	ROBO2/SEMA3E/SEMA3D	3
GOBP_NEGATIVE_REGULATION_OF_COLD_INDUCED_THERMOGENESIS	GOBP_NEGATIVE_REGULATION_OF_COLD_INDUCED_THERMOGENESIS	3/284	47/40755	0.00432905	0.0399416	0.0311966	NOVA1/PLCL2/IL15	3
GOBP_RESPONSE_TO_COCAINE	GOBP_RESPONSE_TO_COCAINE	3/284	47/40755	0.00432905	0.0399416	0.0311966	RGS4/SDK1/MT-ND6	3
GOBP_BONE_DEVELOPMENT	GOBP_BONE_DEVELOPMENT	6/284	218/40755	0.00442169	0.0406233	0.031729	COL3A1/BMPR1B/PTGER4/LRRC17/INSIG1/HAS2	6
GOBP_EAR_DEVELOPMENT	GOBP_EAR_DEVELOPMENT	6/284	219/40755	0.00452032	0.0412296	0.0322025	FREM2/FOXG1/ATP8B1/BMP5/INSIG1/EYA1	6
GOBP_MUSCLE_SYSTEM_PROCESS	GOBP_MUSCLE_SYSTEM_PROCESS	9/284	449/40755	0.00453872	0.0413493	0.032296	RGS4/CTNNA3/NEDD4L/CALCRL/MYLK2/SMTN/CHRM2/KCNE5/IL15	9
GOBP_TISSUE_MIGRATION	GOBP_TISSUE_MIGRATION	8/284	368/40755	0.0045389	0.0413493	0.032296	PLPP3/EFNB2/NR2F2/FGF1/ANLN/HAS2/MEOX2/ANGPT1	8
GOBP_NEURAL_CREST_CELL_DIFFERENTIATION	GOBP_NEURAL_CREST_CELL_DIFFERENTIATION	4/284	96/40755	0.00464262	0.042117	0.0328957	ERBB4/SEMA3E/SEMA3D/SFRP1	4
GOBP_CELLULAR_RESPONSE_TO_PROSTAGLANDIN_E_STIMULUS	GOBP_CELLULAR_RESPONSE_TO_PROSTAGLANDIN_E_STIMULUS	2/284	15/40755	0.00478549	0.0428996	0.0335069	PTGER4/SFRP1	2
GOBP_CONVERGENT_EXTENSION	GOBP_CONVERGENT_EXTENSION	2/284	15/40755	0.00478549	0.0428996	0.0335069	WNT5B/SFRP1	2
GOBP_TRANSFORMING_GROWTH_FACTOR_BETA1_PRODUCTION	GOBP_TRANSFORMING_GROWTH_FACTOR_BETA1_PRODUCTION	2/284	15/40755	0.00478549	0.0428996	0.0335069	COL3A1/LUM	2
GOBP_CELLULAR_RESPONSE_TO_UNFOLDED_PROTEIN	GOBP_CELLULAR_RESPONSE_TO_UNFOLDED_PROTEIN	4/284	97/40755	0.00481624	0.0430587	0.0336312	HSPA8/HSPA2/HSPA1A/HSPA1B	4
GOBP_REGULATION_OF_CELL_PROJECTION_ASSEMBLY	GOBP_REGULATION_OF_CELL_PROJECTION_ASSEMBLY	6/284	222/40755	0.00482596	0.0430587	0.0336312	PLPPR5/ATP8B1/ARHGAP24/OCLN/DCDC2/ANLN	6
GOBP_NEURON_RECOGNITION	GOBP_NEURON_RECOGNITION	3/284	49/40755	0.00486882	0.0433136	0.0338303	MYPN/FOXG1/ROBO2	3
GOBP_OVULATION_CYCLE_PROCESS	GOBP_OVULATION_CYCLE_PROCESS	3/284	49/40755	0.00486882	0.0433136	0.0338303	ROBO2/EREG/BMPR1B	3
GOBP_POSITIVE_REGULATION_OF_RECEPTOR_SIGNALING_PATHWAY_VIA_STAT	GOBP_POSITIVE_REGULATION_OF_RECEPTOR_SIGNALING_PATHWAY_VIA_STAT	3/284	49/40755	0.00486882	0.0433136	0.0338303	ERBB4/IL7R/PRLR	3
GOBP_BONE_MORPHOGENESIS	GOBP_BONE_MORPHOGENESIS	4/284	98/40755	0.00499416	0.0442728	0.0345794	COL3A1/BMPR1B/INSIG1/HAS2	4
GOBP_ALPHA_BETA_T_CELL_ACTIVATION	GOBP_ALPHA_BETA_T_CELL_ACTIVATION	5/284	158/40755	0.00514073	0.0451286	0.0352479	HSPH1/PTGER4/MYB/TOX/IL15	5
GOBP_RESPONSE_TO_TOPOLOGICALLY_INCORRECT_PROTEIN	GOBP_RESPONSE_TO_TOPOLOGICALLY_INCORRECT_PROTEIN	5/284	158/40755	0.00514073	0.0451286	0.0352479	HSPA8/HSPH1/HSPA2/HSPA1A/HSPA1B	5
GOBP_REGULATION_OF_CHEMOTAXIS	GOBP_REGULATION_OF_CHEMOTAXIS	6/284	225/40755	0.00514653	0.0451286	0.0352479	C3AR1/EFNB2/ROBO2/FGF1/SEMA3E/SEMA3D	6
GOBP_REGULATION_OF_PROTEIN_SERINE_THREONINE_KINASE_ACTIVITY	GOBP_REGULATION_OF_PROTEIN_SERINE_THREONINE_KINASE_ACTIVITY	8/284	376/40755	0.00515159	0.0451286	0.0352479	CDKN2C/FZD8/DKK1/NR2F2/BMPR1B/FGF1/SFRP1/PKIA	8
GOBP_REGULATION_OF_CELL_CELL_ADHESION	GOBP_REGULATION_OF_CELL_CELL_ADHESION	9/284	458/40755	0.00515201	0.0451286	0.0352479	PLPP3/HSPH1/EFNB2/CHST4/IL7R/VNN1/MYB/HAS2/IL15	9
GOBP_ADHERENS_JUNCTION_ORGANIZATION	GOBP_ADHERENS_JUNCTION_ORGANIZATION	3/284	50/40755	0.00515322	0.0451286	0.0352479	EFNB2/CDH18/CDH9	3
GOBP_CAMP_MEDIATED_SIGNALING	GOBP_CAMP_MEDIATED_SIGNALING	3/284	50/40755	0.00515322	0.0451286	0.0352479	PEX5L/EPHA5/ADGRG6	3
GOBP_POSITIVE_REGULATION_OF_EXTRINSIC_APOPTOTIC_SIGNALING_PATHWAY	GOBP_POSITIVE_REGULATION_OF_EXTRINSIC_APOPTOTIC_SIGNALING_PATHWAY	3/284	50/40755	0.00515322	0.0451286	0.0352479	TNFSF10/BMPR1B/SFRP1	3
GOBP_MESONEPHROS_DEVELOPMENT	GOBP_MESONEPHROS_DEVELOPMENT	4/284	99/40755	0.00517643	0.0452274	0.0353251	ROBO2/FGF1/SFRP1/EYA1	4
GOBP_FOREBRAIN_DEVELOPMENT	GOBP_FOREBRAIN_DEVELOPMENT	8/284	377/40755	0.00523242	0.0456639	0.035666	DKK1/FOXG1/NR2F2/COL3A1/ERBB4/ROBO2/EPHA5/TOX	8
GOBP_DEVELOPMENTAL_CELL_GROWTH	GOBP_DEVELOPMENTAL_CELL_GROWTH	6/284	227/40755	0.00536874	0.0467191	0.0364902	RGS4/TRPV2/NEDD4L/SEMA3E/SEMA3D/RIMS2	6
GOBP_NEGATIVE_REGULATION_OF_APOPTOTIC_SIGNALING_PATHWAY	GOBP_NEGATIVE_REGULATION_OF_APOPTOTIC_SIGNALING_PATHWAY	6/284	227/40755	0.00536874	0.0467191	0.0364902	HSPA1A/HSPA1B/BMP5/VNN1/EYA1/HGF	6
GOBP_SKELETAL_SYSTEM_MORPHOGENESIS	GOBP_SKELETAL_SYSTEM_MORPHOGENESIS	6/284	227/40755	0.00536874	0.0467191	0.0364902	COL3A1/BMPR1B/INSIG1/SFRP1/EYA1/HAS2	6
GOBP_ACTIVATION_OF_IMMUNE_RESPONSE	GOBP_ACTIVATION_OF_IMMUNE_RESPONSE	8/284	379/40755	0.00539697	0.0468658	0.0366048	GBP1/CFH/C3AR1/PLCL2/BANK1/CFI/BTN3A2/CFHR1	8
GOBP_NUCLEOTIDE_BINDING_OLIGOMERIZATION_DOMAIN_CONTAINING_2_SIGNALING_PATHWAY	GOBP_NUCLEOTIDE_BINDING_OLIGOMERIZATION_DOMAIN_CONTAINING_2_SIGNALING_PATHWAY	2/284	16/40755	0.00544408	0.0468658	0.0366048	HSPA1A/HSPA1B	2
GOBP_REGULATION_OF_WNT_SIGNALING_PATHWAY_PLANAR_CELL_POLARITY_PATHWAY	GOBP_REGULATION_OF_WNT_SIGNALING_PATHWAY_PLANAR_CELL_POLARITY_PATHWAY	2/284	16/40755	0.00544408	0.0468658	0.0366048	DKK1/SFRP1	2
GOMF_BIOACTIVE_LIPID_RECEPTOR_ACTIVITY	GOMF_BIOACTIVE_LIPID_RECEPTOR_ACTIVITY	2/284	16/40755	0.00544408	0.0468658	0.0366048	LPAR6/LPAR1	2
GOMF_LIPID_PHOSPHATASE_ACTIVITY	GOMF_LIPID_PHOSPHATASE_ACTIVITY	2/284	16/40755	0.00544408	0.0468658	0.0366048	PLPP3/PLPPR5	2
GOBP_POSITIVE_REGULATION_OF_POTASSIUM_ION_TRANSPORT	GOBP_POSITIVE_REGULATION_OF_POTASSIUM_ION_TRANSPORT	3/284	51/40755	0.00544743	0.0468658	0.0366048	LRRC38/RGS7/KCNE5	3
GOBP_POSITIVE_REGULATION_OF_STRESS_FIBER_ASSEMBLY	GOBP_POSITIVE_REGULATION_OF_STRESS_FIBER_ASSEMBLY	3/284	51/40755	0.00544743	0.0468658	0.0366048	GPR65/SFRP1/LPAR1	3
GOCC_BASOLATERAL_PLASMA_MEMBRANE	GOCC_BASOLATERAL_PLASMA_MEMBRANE	6/284	228/40755	0.00548244	0.0471403	0.0368191	PLPP3/TRPC4/PROM2/ERBB4/CA9/S100G	6
GOBP_REGULATION_OF_ACTOMYOSIN_STRUCTURE_ORGANIZATION	GOBP_REGULATION_OF_ACTOMYOSIN_STRUCTURE_ORGANIZATION	4/284	101/40755	0.00555423	0.0477035	0.037259	GPR65/PTGER4/SFRP1/LPAR1	4
GOBP_EPHRIN_RECEPTOR_SIGNALING_PATHWAY	GOBP_EPHRIN_RECEPTOR_SIGNALING_PATHWAY	3/284	52/40755	0.00575153	0.0490368	0.0383004	EFNB2/EPHA6/EPHA5	3
GOBP_REGULATION_OF_CELL_MORPHOGENESIS	GOBP_REGULATION_OF_CELL_MORPHOGENESIS	7/284	305/40755	0.00582128	0.0496036	0.0387431	GBP1/NEDD4L/SEMA3E/RIMS2/HAS2/LPAR1/NTNG2	7
GOBP_DEVELOPMENT_OF_PRIMARY_SEXUAL_CHARACTERISTICS	GOBP_DEVELOPMENT_OF_PRIMARY_SEXUAL_CHARACTERISTICS	6/284	231/40755	0.00583412	0.0496572	0.038785	NR2F2/ROBO2/EREG/BMPR1B/FST/SFRP1	6
GOBP_NEGATIVE_REGULATION_OF_EPITHELIAL_CELL_PROLIFERATION	GOBP_NEGATIVE_REGULATION_OF_EPITHELIAL_CELL_PROLIFERATION	5/284	163/40755	0.00585356	0.049711	0.038827	EFNB2/NR2F2/EREG/SFRP1/XDH	5

## Sheet: go_bp
ID	Description	GeneRatio	BgRatio	pvalue	p.adjust	qvalue	geneID	Count
GOBP_OXIDATIVE_PHOSPHORYLATION	GOBP_OXIDATIVE_PHOSPHORYLATION	14/284	139/40755	1.24327e-12	1.90371e-10	1.4869e-10	MTCO2P12/MT-ND1/MT-ND2/MT-CO1/MT-CO2/MT-ATP8/MT-ATP6/MT-CO3/MT-ND3/MT-ND4L/MT-ND4/MT-ND5/MT-ND6/MT-CYB	14
GOBP_ATP_SYNTHESIS_COUPLED_ELECTRON_TRANSPORT	GOBP_ATP_SYNTHESIS_COUPLED_ELECTRON_TRANSPORT	12/284	92/40755	2.29665e-12	3.3157e-10	2.58974e-10	MTCO2P12/MT-ND1/MT-ND2/MT-CO1/MT-CO2/MT-CO3/MT-ND3/MT-ND4L/MT-ND4/MT-ND5/MT-ND6/MT-CYB	12
GOBP_ATP_METABOLIC_PROCESS	GOBP_ATP_METABOLIC_PROCESS	17/284	273/40755	1.18831e-11	1.51375e-09	1.18232e-09	MTCO2P12/HSPA8/HSPA1A/HSPA1B/MT-ND1/MT-ND2/MT-CO1/MT-CO2/MT-ATP8/MT-ATP6/MT-CO3/MT-ND3/MT-ND4L/MT-ND4/MT-ND5/MT-ND6/MT-CYB	17
GOBP_RESPIRATORY_ELECTRON_TRANSPORT_CHAIN	GOBP_RESPIRATORY_ELECTRON_TRANSPORT_CHAIN	12/284	113/40755	2.74772e-11	3.33221e-09	2.60264e-09	MTCO2P12/MT-ND1/MT-ND2/MT-CO1/MT-CO2/MT-CO3/MT-ND3/MT-ND4L/MT-ND4/MT-ND5/MT-ND6/MT-CYB	12
GOBP_AEROBIC_RESPIRATION	GOBP_AEROBIC_RESPIRATION	14/284	187/40755	7.01948e-11	7.82414e-09	6.11108e-09	MTCO2P12/MT-ND1/MT-ND2/MT-CO1/MT-CO2/MT-ATP8/MT-ATP6/MT-CO3/MT-ND3/MT-ND4L/MT-ND4/MT-ND5/MT-ND6/MT-CYB	14
GOBP_CELLULAR_RESPIRATION	GOBP_CELLULAR_RESPIRATION	14/284	231/40755	1.13446e-09	1.03598e-07	8.09154e-08	MTCO2P12/MT-ND1/MT-ND2/MT-CO1/MT-CO2/MT-ATP8/MT-ATP6/MT-CO3/MT-ND3/MT-ND4L/MT-ND4/MT-ND5/MT-ND6/MT-CYB	14
GOBP_ELECTRON_TRANSPORT_CHAIN	GOBP_ELECTRON_TRANSPORT_CHAIN	12/284	167/40755	2.61199e-09	2.18758e-07	1.70862e-07	MTCO2P12/MT-ND1/MT-ND2/MT-CO1/MT-CO2/MT-CO3/MT-ND3/MT-ND4L/MT-ND4/MT-ND5/MT-ND6/MT-CYB	12
GOBP_MITOCHONDRIAL_ELECTRON_TRANSPORT_NADH_TO_UBIQUINONE	GOBP_MITOCHONDRIAL_ELECTRON_TRANSPORT_NADH_TO_UBIQUINONE	7/284	51/40755	6.60118e-08	4.13501e-06	3.22967e-06	MT-ND1/MT-ND2/MT-ND3/MT-ND4L/MT-ND4/MT-ND5/MT-ND6	7
GOBP_ENERGY_DERIVATION_BY_OXIDATION_OF_ORGANIC_COMPOUNDS	GOBP_ENERGY_DERIVATION_BY_OXIDATION_OF_ORGANIC_COMPOUNDS	14/284	321/40755	7.29311e-08	4.54964e-06	3.55352e-06	MTCO2P12/MT-ND1/MT-ND2/MT-CO1/MT-CO2/MT-ATP8/MT-ATP6/MT-CO3/MT-ND3/MT-ND4L/MT-ND4/MT-ND5/MT-ND6/MT-CYB	14
GOBP_REGULATION_OF_NEURON_PROJECTION_DEVELOPMENT	GOBP_REGULATION_OF_NEURON_PROJECTION_DEVELOPMENT	16/284	431/40755	7.83365e-08	4.86682e-06	3.80125e-06	PLPPR5/DKK1/CNTN1/EFNB2/MINAR1/TRPV2/NEDD4L/ROBO2/BMP5/SEMA3E/SEMA3D/SFRP1/TOX/LPAR1/NTNG2/HGF	16
GOBP_HOMOPHILIC_CELL_ADHESION_VIA_PLASMA_MEMBRANE_ADHESION_MOLECULES	GOBP_HOMOPHILIC_CELL_ADHESION_VIA_PLASMA_MEMBRANE_ADHESION_MOLECULES	10/284	170/40755	3.671e-07	1.98038e-05	1.54678e-05	MYPN/ROBO2/PCDH10/CDH18/PCDHGB3/PCDHGA11/PCDHGB7/SDK1/PCDH18/CDH9	10
GOBP_LACTATION	GOBP_LACTATION	6/284	44/40755	6.13818e-07	3.1866e-05	2.48891e-05	MTCO2P12/ERBB4/PRLR/MT-CO2/APLN/XDH	6
GOBP_SYNAPSE_ASSEMBLY	GOBP_SYNAPSE_ASSEMBLY	10/284	180/40755	6.211e-07	3.20247e-05	2.5013e-05	DKK1/LRRTM3/EFNB2/ERBB4/ROBO2/SDK1/PCLO/NTNG2/ADGRF1/CNTN5	10
GOBP_CELL_CELL_ADHESION_VIA_PLASMA_MEMBRANE_ADHESION_MOLECULES	GOBP_CELL_CELL_ADHESION_VIA_PLASMA_MEMBRANE_ADHESION_MOLECULES	12/284	277/40755	6.77184e-07	3.47981e-05	2.71792e-05	SELL/MYPN/ROBO2/PCDH10/CDH18/PCDHGB3/PCDHGA11/PCDHGB7/SDK1/NTNG2/PCDH18/CDH9	12
GOBP_NEURON_PROJECTION_GUIDANCE	GOBP_NEURON_PROJECTION_GUIDANCE	11/284	235/40755	9.32332e-07	4.66443e-05	3.64317e-05	MYPN/CNTN1/EFNB2/FOXG1/ROBO2/EPHA6/EPHA5/BMPR1B/SEMA3E/SEMA3D/CNTN5	11
GOBP_PROTON_TRANSMEMBRANE_TRANSPORT	GOBP_PROTON_TRANSMEMBRANE_TRANSPORT	9/284	153/40755	1.41733e-06	6.77768e-05	5.29373e-05	MTCO2P12/MT-CO1/MT-CO2/MT-ATP8/MT-ATP6/MT-CO3/MT-ND4/MT-ND5/MT-CYB	9
GOBP_PRESYNAPSE_ORGANIZATION	GOBP_PRESYNAPSE_ORGANIZATION	6/284	52/40755	1.68947e-06	7.76083e-05	6.06163e-05	DKK1/LRRTM3/EFNB2/PCLO/NTNG2/CNTN5	6
GOBP_CELL_JUNCTION_ASSEMBLY	GOBP_CELL_JUNCTION_ASSEMBLY	14/284	421/40755	1.87584e-06	8.51373e-05	6.64968e-05	DKK1/LRRTM3/EFNB2/ERBB4/ROBO2/CDH18/OCLN/SDK1/PCLO/SFRP1/NTNG2/CDH9/ADGRF1/CNTN5	14
GOBP_PEPTIDYL_TYROSINE_MODIFICATION	GOBP_PEPTIDYL_TYROSINE_MODIFICATION	13/284	377/40755	2.95549e-06	0.00012656	9.88503e-05	CNTN1/SOCS3/ERBB4/EPHA6/EPHA5/EREG/BANK1/PRLR/IL31RA/SFRP1/IL15/HGF/ANGPT1	13
GOBP_CHAPERONE_COFACTOR_DEPENDENT_PROTEIN_REFOLDING	GOBP_CHAPERONE_COFACTOR_DEPENDENT_PROTEIN_REFOLDING	5/284	34/40755	3.74065e-06	0.000157513	0.000123026	HSPA8/HSPH1/HSPA2/HSPA1A/HSPA1B	5
GOBP_EPITHELIAL_CELL_PROLIFERATION	GOBP_EPITHELIAL_CELL_PROLIFERATION	14/284	451/40755	4.1457e-06	0.000173099	0.0001352	EFNB2/NR2F2/COL8A1/EREG/FST/FGF1/BMP5/SFRP1/EYA1/HAS2/APLN/XDH/HGF/ANGPT1	14
GOBP_MITOCHONDRIAL_ELECTRON_TRANSPORT_CYTOCHROME_C_TO_OXYGEN	GOBP_MITOCHONDRIAL_ELECTRON_TRANSPORT_CYTOCHROME_C_TO_OXYGEN	4/284	18/40755	6.54116e-06	0.000258897	0.000202212	MTCO2P12/MT-CO1/MT-CO2/MT-CO3	4
GOBP_GENERATION_OF_PRECURSOR_METABOLITES_AND_ENERGY	GOBP_GENERATION_OF_PRECURSOR_METABOLITES_AND_ENERGY	14/284	494/40755	1.15817e-05	0.000424074	0.000331225	MTCO2P12/MT-ND1/MT-ND2/MT-CO1/MT-CO2/MT-ATP8/MT-ATP6/MT-CO3/MT-ND3/MT-ND4L/MT-ND4/MT-ND5/MT-ND6/MT-CYB	14
GOBP_DE_NOVO_PROTEIN_FOLDING	GOBP_DE_NOVO_PROTEIN_FOLDING	5/284	43/40755	1.22939e-05	0.000432664	0.000337934	HSPA8/HSPH1/HSPA2/HSPA1A/HSPA1B	5
GOBP_REGULATION_OF_EXTRINSIC_APOPTOTIC_SIGNALING_PATHWAY	GOBP_REGULATION_OF_EXTRINSIC_APOPTOTIC_SIGNALING_PATHWAY	8/284	153/40755	1.30222e-05	0.000443604	0.000346479	TNFSF10/BMPR1B/HSPA1A/HSPA1B/BMP5/SFRP1/EYA1/HGF	8
GOBP_PROTEIN_REFOLDING	GOBP_PROTEIN_REFOLDING	4/284	22/40755	1.52969e-05	0.000508522	0.000397183	HSPA8/HSPA2/HSPA1A/HSPA1B	4
GOBP_REGULATION_OF_PEPTIDYL_TYROSINE_PHOSPHORYLATION	GOBP_REGULATION_OF_PEPTIDYL_TYROSINE_PHOSPHORYLATION	10/284	261/40755	1.68819e-05	0.00055876	0.000436422	CNTN1/SOCS3/ERBB4/EREG/BANK1/IL31RA/SFRP1/IL15/HGF/ANGPT1	10
GOBP_NEGATIVE_REGULATION_OF_PHOSPHORYLATION	GOBP_NEGATIVE_REGULATION_OF_PHOSPHORYLATION	12/284	383/40755	1.84461e-05	0.00060656	0.000473756	CDKN2C/PLPP3/DKK1/PTPRQ/NR2F2/SOCS3/OCLN/SFRP1/PKIA/XDH/HGF/ANGPT1	12
GOBP_EXTRINSIC_APOPTOTIC_SIGNALING_PATHWAY	GOBP_EXTRINSIC_APOPTOTIC_SIGNALING_PATHWAY	9/284	221/40755	2.77182e-05	0.000882732	0.000689461	TNFSF10/BMPR1B/HSPA1A/HSPA1B/BMP5/SFRP1/EYA1/HGF/BCL2A1	9
GOBP_AXON_DEVELOPMENT	GOBP_AXON_DEVELOPMENT	13/284	479/40755	3.70986e-05	0.00114072	0.000890967	MYPN/CNTN1/EFNB2/FOXG1/TRPV2/ROBO2/EPHA6/EPHA5/BMPR1B/SEMA3E/SEMA3D/NTNG2/CNTN5	13
GOBP_RESPONSE_TO_TEMPERATURE_STIMULUS	GOBP_RESPONSE_TO_TEMPERATURE_STIMULUS	8/284	179/40755	4.02109e-05	0.00121911	0.000952195	MTCO2P12/RGS7/HSPA2/TRPV2/FGF1/HSPA1A/HSPA1B/MT-CO2	8
GOBP_SYNAPSE_ORGANIZATION	GOBP_SYNAPSE_ORGANIZATION	12/284	418/40755	4.31357e-05	0.00129484	0.00101134	DKK1/LRRTM3/HSPA8/EFNB2/ERBB4/ROBO2/SDK1/SEMA3E/PCLO/NTNG2/ADGRF1/CNTN5	12
GOBP_BODY_FLUID_SECRETION	GOBP_BODY_FLUID_SECRETION	6/284	91/40755	4.40757e-05	0.00132044	0.00103134	MTCO2P12/ERBB4/PRLR/MT-CO2/APLN/XDH	6
GOBP_RECEPTOR_SIGNALING_PATHWAY_VIA_STAT	GOBP_RECEPTOR_SIGNALING_PATHWAY_VIA_STAT	8/284	185/40755	5.0768e-05	0.00149435	0.00116717	GBP7/SOCS3/ERBB4/IL7R/PRLR/IL31RA/IFNE/IL15	8
GOBP_NEGATIVE_REGULATION_OF_CELL_GROWTH	GOBP_NEGATIVE_REGULATION_OF_CELL_GROWTH	8/284	186/40755	5.27338e-05	0.00153934	0.00120231	CDKN2C/RGS4/MINAR1/HSPA1A/HSPA1B/SEMA3E/SEMA3D/SFRP1	8
GOBP_NEGATIVE_REGULATION_OF_INCLUSION_BODY_ASSEMBLY	GOBP_NEGATIVE_REGULATION_OF_INCLUSION_BODY_ASSEMBLY	3/284	11/40755	5.3007e-05	0.00153934	0.00120231	HSPA2/HSPA1A/HSPA1B	3
GOBP_NADH_DEHYDROGENASE_COMPLEX_ASSEMBLY	GOBP_NADH_DEHYDROGENASE_COMPLEX_ASSEMBLY	5/284	58/40755	5.37385e-05	0.0015576	0.00121657	MT-ND1/MT-ND2/MT-ND4/MT-ND5/MT-ND6	5
GOBP_ADENYLATE_CYCLASE_MODULATING_G_PROTEIN_COUPLED_RECEPTOR_SIGNALING_PATHWAY	GOBP_ADENYLATE_CYCLASE_MODULATING_G_PROTEIN_COUPLED_RECEPTOR_SIGNALING_PATHWAY	9/284	244/40755	5.97531e-05	0.00170583	0.00133235	GPR65/CALCRL/PTGER4/ADGRG6/CHRM2/RIMS2/LPAR1/HTR1F/ADGRF1	9
GOBP_POSITIVE_REGULATION_OF_PEPTIDYL_TYROSINE_PHOSPHORYLATION	GOBP_POSITIVE_REGULATION_OF_PEPTIDYL_TYROSINE_PHOSPHORYLATION	8/284	190/40755	6.12426e-05	0.00174239	0.0013609	CNTN1/ERBB4/EREG/BANK1/IL31RA/IL15/HGF/ANGPT1	8
GOBP_POSITIVE_REGULATION_OF_CYTOSOLIC_CALCIUM_ION_CONCENTRATION_INVOLVED_IN_PHOSPHOLIPASE_C_ACTIVATING_G_PROTEIN_COUPLED_SIGNALING_PATHWAY	GOBP_POSITIVE_REGULATION_OF_CYTOSOLIC_CALCIUM_ION_CONCENTRATION_INVOLVED_IN_PHOSPHOLIPASE_C_ACTIVATING_G_PROTEIN_COUPLED_SIGNALING_PATHWAY	4/284	32/40755	7.11846e-05	0.00194781	0.00152135	C3AR1/LPAR6/GPR65/LPAR1	4
GOBP_NEGATIVE_REGULATION_OF_PHOSPHORUS_METABOLIC_PROCESS	GOBP_NEGATIVE_REGULATION_OF_PHOSPHORUS_METABOLIC_PROCESS	12/284	442/40755	7.34072e-05	0.0019884	0.00155305	CDKN2C/PLPP3/DKK1/PTPRQ/NR2F2/SOCS3/OCLN/SFRP1/PKIA/XDH/HGF/ANGPT1	12
GOBP_POSITIVE_REGULATION_OF_CELL_ADHESION	GOBP_POSITIVE_REGULATION_OF_CELL_ADHESION	12/284	446/40755	7.99182e-05	0.00211612	0.0016528	PLPP3/HSPH1/EFNB2/CHST4/COL8A1/IL7R/VNN1/MYB/SFRP1/HAS2/IL15/ANGPT1	12
GOBP_POSITIVE_REGULATION_OF_RHO_PROTEIN_SIGNAL_TRANSDUCTION	GOBP_POSITIVE_REGULATION_OF_RHO_PROTEIN_SIGNAL_TRANSDUCTION	4/284	34/40755	9.08033e-05	0.00223414	0.00174498	LPAR6/GPR65/COL3A1/LPAR1	4
GOBP_PHOSPHOLIPASE_C_ACTIVATING_G_PROTEIN_COUPLED_RECEPTOR_SIGNALING_PATHWAY	GOBP_PHOSPHOLIPASE_C_ACTIVATING_G_PROTEIN_COUPLED_RECEPTOR_SIGNALING_PATHWAY	6/284	104/40755	9.30393e-05	0.00227848	0.00177962	C3AR1/LPAR6/GPR65/CHRM2/LPAR1/GRPR	6
GOBP_PATTERN_SPECIFICATION_PROCESS	GOBP_PATTERN_SPECIFICATION_PROCESS	12/284	460/40755	0.000106782	0.00258167	0.00201642	DKK1/FOXG1/NR2F2/ERBB4/ROBO2/BMPR1B/FST/FGF1/BMP5/SFRP1/EYA1/MEOX2	12
GOBP_DEVELOPMENT_OF_PRIMARY_FEMALE_SEXUAL_CHARACTERISTICS	GOBP_DEVELOPMENT_OF_PRIMARY_FEMALE_SEXUAL_CHARACTERISTICS	6/284	109/40755	0.000120616	0.00286137	0.00223489	NR2F2/ROBO2/EREG/BMPR1B/FST/SFRP1	6
GOBP_POSITIVE_REGULATION_OF_NON_CANONICAL_WNT_SIGNALING_PATHWAY	GOBP_POSITIVE_REGULATION_OF_NON_CANONICAL_WNT_SIGNALING_PATHWAY	3/284	15/40755	0.00014318	0.00329858	0.00257637	DKK1/WNT5B/SFRP1	3
GOBP_TROPHOBLAST_GIANT_CELL_DIFFERENTIATION	GOBP_TROPHOBLAST_GIANT_CELL_DIFFERENTIATION	3/284	15/40755	0.00014318	0.00329858	0.00257637	E2F8/NR2F2/SOCS3	3
GOBP_MUSCLE_TISSUE_DEVELOPMENT	GOBP_MUSCLE_TISSUE_DEVELOPMENT	11/284	405/40755	0.000145392	0.00332929	0.00260036	RGS4/DKK1/EFNB2/NR2F2/COL3A1/ERBB4/MYLK2/BMP5/COL19A1/EYA1/MEOX2	11
GOBP_CHAPERONE_MEDIATED_PROTEIN_FOLDING	GOBP_CHAPERONE_MEDIATED_PROTEIN_FOLDING	5/284	72/40755	0.000151567	0.00344986	0.00269453	HSPA8/HSPH1/HSPA2/HSPA1A/HSPA1B	5
GOBP_POSITIVE_REGULATION_OF_CELL_PROJECTION_ORGANIZATION	GOBP_POSITIVE_REGULATION_OF_CELL_PROJECTION_ORGANIZATION	10/284	341/40755	0.000156942	0.00356151	0.00278173	PLPPR5/CNTN1/TRPV2/PROM2/ROBO2/OCLN/BMP5/ANLN/TOX/HGF	10
GOBP_REGULATION_OF_RECEPTOR_SIGNALING_PATHWAY_VIA_STAT	GOBP_REGULATION_OF_RECEPTOR_SIGNALING_PATHWAY_VIA_STAT	6/284	116/40755	0.000169707	0.00381124	0.00297679	GBP7/SOCS3/ERBB4/IL7R/PRLR/IFNE	6
GOBP_UROGENITAL_SYSTEM_DEVELOPMENT	GOBP_UROGENITAL_SYSTEM_DEVELOPMENT	10/284	353/40755	0.000207196	0.00451926	0.00352979	FREM2/EFNB2/ERBB4/ROBO2/PRLR/FGF1/SFRP1/EYA1/HAS2/ANGPT1	10
GOBP_REGULATION_OF_INCLUSION_BODY_ASSEMBLY	GOBP_REGULATION_OF_INCLUSION_BODY_ASSEMBLY	3/284	17/40755	0.000211785	0.00459949	0.00359245	HSPA2/HSPA1A/HSPA1B	3
GOBP_NEGATIVE_REGULATION_OF_IMMUNE_SYSTEM_PROCESS	GOBP_NEGATIVE_REGULATION_OF_IMMUNE_SYSTEM_PROCESS	11/284	425/40755	0.000220174	0.00476123	0.00371878	GBP1/COL3A1/PLCL2/BANK1/IL7R/PTGER4/IL31RA/BMP5/LRRC17/SFRP1/ANGPT1	11
GOBP_POSITIVE_REGULATION_OF_CELL_CELL_ADHESION	GOBP_POSITIVE_REGULATION_OF_CELL_CELL_ADHESION	9/284	291/40755	0.000225245	0.00482955	0.00377214	PLPP3/HSPH1/EFNB2/CHST4/IL7R/VNN1/MYB/HAS2/IL15	9
GOBP_FEMALE_SEX_DIFFERENTIATION	GOBP_FEMALE_SEX_DIFFERENTIATION	6/284	124/40755	0.000243836	0.00518417	0.00404912	NR2F2/ROBO2/EREG/BMPR1B/FST/SFRP1	6
GOBP_LYMPH_NODE_DEVELOPMENT	GOBP_LYMPH_NODE_DEVELOPMENT	3/284	18/40755	0.000252833	0.00531581	0.00415194	IL7R/TOX/IL15	3
GOBP_MONONUCLEAR_CELL_DIFFERENTIATION	GOBP_MONONUCLEAR_CELL_DIFFERENTIATION	11/284	434/40755	0.000263198	0.00549563	0.00429238	FZD8/PLCL2/IL7R/PTGER4/IL31RA/VNN1/MYB/SFRP1/TOX/IFNE/IL15	11
GOBP_REPRODUCTIVE_SYSTEM_DEVELOPMENT	GOBP_REPRODUCTIVE_SYSTEM_DEVELOPMENT	11/284	437/40755	0.000279031	0.00577635	0.00451164	E2F8/NR2F2/SOCS3/ROBO2/EREG/BMPR1B/PRLR/FST/BMP5/SFRP1/PLAC1	11
GOBP_REGULATION_OF_APOPTOTIC_SIGNALING_PATHWAY	GOBP_REGULATION_OF_APOPTOTIC_SIGNALING_PATHWAY	10/284	367/40755	0.00028227	0.00582167	0.00454704	CTSC/TNFSF10/BMPR1B/HSPA1A/HSPA1B/BMP5/VNN1/SFRP1/EYA1/HGF	10
GOBP_EXTRACELLULAR_MATRIX_ASSEMBLY	GOBP_EXTRACELLULAR_MATRIX_ASSEMBLY	4/284	46/40755	0.000299214	0.0061047	0.0047681	HAS3/COL3A1/HAS2/NTNG2	4
GOBP_REGULATION_OF_HEMOPOIESIS	GOBP_REGULATION_OF_HEMOPOIESIS	10/284	374/40755	0.000327607	0.00652942	0.00509983	EVI2B/IL7R/HSPA1A/HSPA1B/VNN1/MYB/LRRC17/SFRP1/TOX/IL15	10
GOBP_NEGATIVE_REGULATION_OF_GROWTH	GOBP_NEGATIVE_REGULATION_OF_GROWTH	8/284	245/40755	0.000348912	0.00686098	0.0053588	CDKN2C/RGS4/MINAR1/HSPA1A/HSPA1B/SEMA3E/SEMA3D/SFRP1	8
GOBP_POSITIVE_REGULATION_OF_LEUKOCYTE_CELL_CELL_ADHESION	GOBP_POSITIVE_REGULATION_OF_LEUKOCYTE_CELL_CELL_ADHESION	8/284	245/40755	0.000348912	0.00686098	0.0053588	HSPH1/EFNB2/CHST4/IL7R/VNN1/MYB/HAS2/IL15	8
GOBP_KERATINOCYTE_PROLIFERATION	GOBP_KERATINOCYTE_PROLIFERATION	4/284	48/40755	0.000352904	0.00689391	0.00538452	EFNB2/EREG/FST/HAS2	4
GOBP_NEGATIVE_REGULATION_OF_CELL_PROJECTION_ORGANIZATION	GOBP_NEGATIVE_REGULATION_OF_CELL_PROJECTION_ORGANIZATION	7/284	187/40755	0.000361337	0.00704049	0.00549901	DKK1/EFNB2/MINAR1/ARHGAP24/SEMA3E/SEMA3D/LPAR1	7
GOBP_MAMMARY_GLAND_DEVELOPMENT	GOBP_MAMMARY_GLAND_DEVELOPMENT	6/284	135/40755	0.000384894	0.00737265	0.00575844	MTCO2P12/ERBB4/PRLR/MT-CO2/APLN/XDH	6
GOBP_SPROUTING_ANGIOGENESIS	GOBP_SPROUTING_ANGIOGENESIS	7/284	189/40755	0.000385193	0.00737265	0.00575844	E2F8/EFNB2/ESM1/FGF1/SEMA3E/MEOX2/ANGPT1	7
GOBP_MUCOPOLYSACCHARIDE_METABOLIC_PROCESS	GOBP_MUCOPOLYSACCHARIDE_METABOLIC_PROCESS	5/284	88/40755	0.000387655	0.00739177	0.00577337	HAS3/DSEL/HAS2/IL15/ANGPT1	5
GOBP_NEGATIVE_REGULATION_OF_NEURON_PROJECTION_DEVELOPMENT	GOBP_NEGATIVE_REGULATION_OF_NEURON_PROJECTION_DEVELOPMENT	6/284	136/40755	0.000400337	0.0076049	0.00593984	DKK1/EFNB2/MINAR1/SEMA3E/SEMA3D/LPAR1	6
GOBP_REGULATION_OF_EXTRINSIC_APOPTOTIC_SIGNALING_PATHWAY_VIA_DEATH_DOMAIN_RECEPTORS	GOBP_REGULATION_OF_EXTRINSIC_APOPTOTIC_SIGNALING_PATHWAY_VIA_DEATH_DOMAIN_RECEPTORS	4/284	50/40755	0.000413153	0.00778979	0.00608425	BMPR1B/BMP5/SFRP1/HGF	4
GOBP_RESPONSE_TO_COLD	GOBP_RESPONSE_TO_COLD	4/284	51/40755	0.000445876	0.00832393	0.00650144	MTCO2P12/RGS7/HSPA2/MT-CO2	4
GOBP_MITOCHONDRIAL_RESPIRATORY_CHAIN_COMPLEX_ASSEMBLY	GOBP_MITOCHONDRIAL_RESPIRATORY_CHAIN_COMPLEX_ASSEMBLY	5/284	94/40755	0.000525065	0.00880995	0.00688105	MT-ND1/MT-ND2/MT-ND4/MT-ND5/MT-ND6	5
GOBP_CELL_FATE_COMMITMENT	GOBP_CELL_FATE_COMMITMENT	8/284	266/40755	0.000600125	0.00958144	0.00748362	DKK1/WNT5B/FOXG1/NR2F2/ERBB4/SFRP1/TOX/EYA1	8
GOBP_NEGATIVE_REGULATION_OF_EXTRINSIC_APOPTOTIC_SIGNALING_PATHWAY	GOBP_NEGATIVE_REGULATION_OF_EXTRINSIC_APOPTOTIC_SIGNALING_PATHWAY	5/284	97/40755	0.000606116	0.00958144	0.00748362	HSPA1A/HSPA1B/BMP5/EYA1/HGF	5
GOBP_INCLUSION_BODY_ASSEMBLY	GOBP_INCLUSION_BODY_ASSEMBLY	3/284	24/40755	0.000608026	0.00958144	0.00748362	HSPA2/HSPA1A/HSPA1B	3
GOBP_ORGAN_INDUCTION	GOBP_ORGAN_INDUCTION	3/284	24/40755	0.000608026	0.00958144	0.00748362	DKK1/ROBO2/FGF1	3
GOBP_AMEBOIDAL_TYPE_CELL_MIGRATION	GOBP_AMEBOIDAL_TYPE_CELL_MIGRATION	11/284	482/40755	0.000631431	0.00992932	0.00775533	PLPP3/EFNB2/NR2F2/ERBB4/FGF1/ANLN/SEMA3E/SEMA3D/HAS2/MEOX2/ANGPT1	11
GOBP_ATP_BIOSYNTHETIC_PROCESS	GOBP_ATP_BIOSYNTHETIC_PROCESS	4/284	57/40755	0.000682099	0.0105725	0.00825772	MTCO2P12/MT-CO2/MT-ATP8/MT-ATP6	4
GOBP_CELL_GROWTH	GOBP_CELL_GROWTH	11/284	487/40755	0.000687014	0.0106328	0.0083048	CDKN2C/RGS4/MINAR1/TRPV2/NEDD4L/HSPA1A/HSPA1B/SEMA3E/SEMA3D/SFRP1/RIMS2	11
GOBP_REGULATION_OF_T_CELL_DIFFERENTIATION_IN_THYMUS	GOBP_REGULATION_OF_T_CELL_DIFFERENTIATION_IN_THYMUS	3/284	25/40755	0.000687391	0.0106328	0.0083048	IL7R/VNN1/TOX	3
GOBP_CELL_DIFFERENTIATION_INVOLVED_IN_EMBRYONIC_PLACENTA_DEVELOPMENT	GOBP_CELL_DIFFERENTIATION_INVOLVED_IN_EMBRYONIC_PLACENTA_DEVELOPMENT	3/284	26/40755	0.000773061	0.0117423	0.00917139	E2F8/NR2F2/SOCS3	3
GOBP_REGULATION_OF_NON_CANONICAL_WNT_SIGNALING_PATHWAY	GOBP_REGULATION_OF_NON_CANONICAL_WNT_SIGNALING_PATHWAY	3/284	26/40755	0.000773061	0.0117423	0.00917139	DKK1/WNT5B/SFRP1	3
GOBP_REGULATION_OF_RECEPTOR_INTERNALIZATION	GOBP_REGULATION_OF_RECEPTOR_INTERNALIZATION	4/284	59/40755	0.000777391	0.0117609	0.00918593	DKK1/EFNB2/APLN/ANGPT1	4
GOBP_ADENYLATE_CYCLASE_ACTIVATING_G_PROTEIN_COUPLED_RECEPTOR_SIGNALING_PATHWAY	GOBP_ADENYLATE_CYCLASE_ACTIVATING_G_PROTEIN_COUPLED_RECEPTOR_SIGNALING_PATHWAY	6/284	155/40755	0.000797199	0.0120246	0.00939188	GPR65/CALCRL/PTGER4/ADGRG6/LPAR1/ADGRF1	6
GOBP_RESPONSE_TO_PROTOZOAN	GOBP_RESPONSE_TO_PROTOZOAN	3/284	27/40755	0.00086523	0.0129349	0.0101029	GBP2/GBP7/GBP4	3
GOBP_ADAPTIVE_THERMOGENESIS	GOBP_ADAPTIVE_THERMOGENESIS	6/284	159/40755	0.00090997	0.0134447	0.010501	NOVA1/TRPV2/PLCL2/ELOVL6/PRLR/IL15	6
GOBP_POSITIVE_REGULATION_OF_HEMOPOIESIS	GOBP_POSITIVE_REGULATION_OF_HEMOPOIESIS	6/284	159/40755	0.00090997	0.0134447	0.010501	EVI2B/IL7R/VNN1/MYB/TOX/IL15	6
GOBP_AORTA_DEVELOPMENT	GOBP_AORTA_DEVELOPMENT	4/284	62/40755	0.000937406	0.0137882	0.0107693	EFNB2/COL3A1/ROBO2/EYA1	4
GOBP_REGULATION_OF_LEUKOCYTE_DIFFERENTIATION	GOBP_REGULATION_OF_LEUKOCYTE_DIFFERENTIATION	8/284	285/40755	0.000937767	0.0137882	0.0107693	EVI2B/IL7R/VNN1/MYB/LRRC17/SFRP1/TOX/IL15	8
GOBP_POSITIVE_REGULATION_OF_LYMPHOCYTE_DIFFERENTIATION	GOBP_POSITIVE_REGULATION_OF_LYMPHOCYTE_DIFFERENTIATION	5/284	107/40755	0.000945032	0.0138413	0.0108108	IL7R/VNN1/MYB/TOX/IL15	5
GOBP_RESPONSE_TO_HEAT	GOBP_RESPONSE_TO_HEAT	5/284	108/40755	0.000985342	0.0143623	0.0112177	HSPA2/TRPV2/FGF1/HSPA1A/HSPA1B	5
GOBP_GLAND_DEVELOPMENT	GOBP_GLAND_DEVELOPMENT	10/284	432/40755	0.000992133	0.0144474	0.0112842	MTCO2P12/E2F8/ERBB4/PRLR/FGF1/SFRP1/MT-CO2/APLN/XDH/HGF	10
GOBP_REGULATION_OF_POTASSIUM_ION_TRANSPORT	GOBP_REGULATION_OF_POTASSIUM_ION_TRANSPORT	5/284	110/40755	0.00106978	0.0153718	0.0120062	LRRC38/RGS4/RGS7/NEDD4L/KCNE5	5
GOBP_HYALURONAN_METABOLIC_PROCESS	GOBP_HYALURONAN_METABOLIC_PROCESS	3/284	29/40755	0.00106981	0.0153718	0.0120062	HAS3/HAS2/IL15	3
GOBP_REGULATION_OF_ANIMAL_ORGAN_FORMATION	GOBP_REGULATION_OF_ANIMAL_ORGAN_FORMATION	3/284	29/40755	0.00106981	0.0153718	0.0120062	DKK1/ROBO2/FGF1	3
GOBP_ANIMAL_ORGAN_FORMATION	GOBP_ANIMAL_ORGAN_FORMATION	4/284	65/40755	0.00111928	0.0159167	0.0124318	DKK1/ROBO2/FGF1/EYA1	4
GOBP_REGULATION_OF_MORPHOGENESIS_OF_AN_EPITHELIUM	GOBP_REGULATION_OF_MORPHOGENESIS_OF_AN_EPITHELIUM	4/284	65/40755	0.00111928	0.0159167	0.0124318	WNT5B/FGF1/SFRP1/HGF	4
GOBP_SIGNAL_TRANSDUCTION_IN_ABSENCE_OF_LIGAND	GOBP_SIGNAL_TRANSDUCTION_IN_ABSENCE_OF_LIGAND	4/284	66/40755	0.00118503	0.0167574	0.0130884	HSPA1A/HSPA1B/EYA1/BCL2A1	4
GOBP_RECEPTOR_INTERNALIZATION	GOBP_RECEPTOR_INTERNALIZATION	5/284	114/40755	0.00125459	0.0175932	0.0137413	DKK1/EFNB2/CALCRL/APLN/ANGPT1	5
GOBP_REGULATION_OF_RECEPTOR_MEDIATED_ENDOCYTOSIS	GOBP_REGULATION_OF_RECEPTOR_MEDIATED_ENDOCYTOSIS	5/284	114/40755	0.00125459	0.0175932	0.0137413	DKK1/EFNB2/PROM2/APLN/ANGPT1	5
GOBP_REGULATION_OF_SUPRAMOLECULAR_FIBER_ORGANIZATION	GOBP_REGULATION_OF_SUPRAMOLECULAR_FIBER_ORGANIZATION	9/284	374/40755	0.00134772	0.0186863	0.014595	RGS4/HSPA8/GPR65/PTGER4/OCLN/HSPA1A/HSPA1B/SFRP1/LPAR1	9
GOBP_DEVELOPMENTAL_GROWTH_INVOLVED_IN_MORPHOGENESIS	GOBP_DEVELOPMENTAL_GROWTH_INVOLVED_IN_MORPHOGENESIS	7/284	234/40755	0.00134856	0.0186863	0.014595	TRPV2/NEDD4L/FGF1/SEMA3E/SEMA3D/SFRP1/RIMS2	7
GOBP_MESENCHYME_DEVELOPMENT	GOBP_MESENCHYME_DEVELOPMENT	8/284	302/40755	0.00135549	0.0187481	0.0146433	ERBB4/ROBO2/BMP5/SEMA3E/SEMA3D/SFRP1/HAS2/HGF	8
GOBP_HEART_FORMATION	GOBP_HEART_FORMATION	3/284	32/40755	0.00142997	0.0195993	0.0153081	DKK1/ROBO2/EYA1	3
GOBP_NEGATIVE_REGULATION_OF_POTASSIUM_ION_TRANSMEMBRANE_TRANSPORT	GOBP_NEGATIVE_REGULATION_OF_POTASSIUM_ION_TRANSMEMBRANE_TRANSPORT	3/284	32/40755	0.00142997	0.0195993	0.0153081	RGS4/NEDD4L/KCNE5	3
GOBP_POSITIVE_REGULATION_OF_SMALL_GTPASE_MEDIATED_SIGNAL_TRANSDUCTION	GOBP_POSITIVE_REGULATION_OF_SMALL_GTPASE_MEDIATED_SIGNAL_TRANSDUCTION	4/284	70/40755	0.00147517	0.0200917	0.0156927	LPAR6/GPR65/COL3A1/LPAR1	4
GOBP_LEUKOCYTE_CELL_CELL_ADHESION	GOBP_LEUKOCYTE_CELL_CELL_ADHESION	9/284	381/40755	0.00153002	0.0207355	0.0161955	SELL/HSPH1/EFNB2/CHST4/IL7R/VNN1/MYB/HAS2/IL15	9
GOBP_POSITIVE_REGULATION_OF_SUPRAMOLECULAR_FIBER_ORGANIZATION	GOBP_POSITIVE_REGULATION_OF_SUPRAMOLECULAR_FIBER_ORGANIZATION	6/284	176/40755	0.00153201	0.0207355	0.0161955	GPR65/OCLN/HSPA1A/HSPA1B/SFRP1/LPAR1	6
GOBP_OVULATION_CYCLE	GOBP_OVULATION_CYCLE	4/284	71/40755	0.00155477	0.0209452	0.0163593	ROBO2/EREG/BMPR1B/HAS2	4
GOBP_NEGATIVE_REGULATION_OF_SIGNAL_TRANSDUCTION_IN_ABSENCE_OF_LIGAND	GOBP_NEGATIVE_REGULATION_OF_SIGNAL_TRANSDUCTION_IN_ABSENCE_OF_LIGAND	3/284	33/40755	0.00156491	0.0209747	0.0163824	HSPA1A/HSPA1B/EYA1	3
GOBP_SENSORY_PERCEPTION_OF_MECHANICAL_STIMULUS	GOBP_SENSORY_PERCEPTION_OF_MECHANICAL_STIMULUS	6/284	177/40755	0.00157667	0.0210579	0.0164474	OTOGL/ATP8B1/DCDC2/SLC26A4/EYA1/CNTN5	6
GOBP_TEMPERATURE_HOMEOSTASIS	GOBP_TEMPERATURE_HOMEOSTASIS	6/284	177/40755	0.00157667	0.0210579	0.0164474	NOVA1/TRPV2/PLCL2/ELOVL6/PRLR/IL15	6
GOBP_NON_CANONICAL_WNT_SIGNALING_PATHWAY	GOBP_NON_CANONICAL_WNT_SIGNALING_PATHWAY	4/284	72/40755	0.00163731	0.0217338	0.0169753	FZD8/DKK1/WNT5B/SFRP1	4
GOBP_REGULATION_OF_BODY_FLUID_LEVELS	GOBP_REGULATION_OF_BODY_FLUID_LEVELS	9/284	385/40755	0.00164277	0.0217872	0.017017	MTCO2P12/PLA2G4A/COL3A1/ERBB4/PRLR/HAS2/MT-CO2/APLN/XDH	9
GOBP_EXTERNAL_ENCAPSULATING_STRUCTURE_ORGANIZATION	GOBP_EXTERNAL_ENCAPSULATING_STRUCTURE_ORGANIZATION	8/284	313/40755	0.00169655	0.0224219	0.0175127	HAS3/COL3A1/COL8A1/TLL1/COL19A1/HAS2/NTNG2/LUM	8
GOBP_DEVELOPMENTAL_INDUCTION	GOBP_DEVELOPMENTAL_INDUCTION	3/284	34/40755	0.00170756	0.0224696	0.01755	DKK1/ROBO2/FGF1	3
GOBP_POSITIVE_REGULATION_OF_ANIMAL_ORGAN_MORPHOGENESIS	GOBP_POSITIVE_REGULATION_OF_ANIMAL_ORGAN_MORPHOGENESIS	3/284	34/40755	0.00170756	0.0224696	0.01755	DKK1/ROBO2/FGF1	3
GOBP_HEMATOPOIETIC_PROGENITOR_CELL_DIFFERENTIATION	GOBP_HEMATOPOIETIC_PROGENITOR_CELL_DIFFERENTIATION	5/284	123/40755	0.00175546	0.0229801	0.0179487	HERC6/FST/MYB/ANLN/SFRP1	5
GOBP_IN_UTERO_EMBRYONIC_DEVELOPMENT	GOBP_IN_UTERO_EMBRYONIC_DEVELOPMENT	9/284	389/40755	0.00176209	0.0230293	0.0179871	E2F8/LPAR6/NR2F2/SOCS3/COL3A1/TM4SF1/BMP5/MT-ND4/ANGPT1	9
GOBP_REGULATION_OF_LYMPHOCYTE_DIFFERENTIATION	GOBP_REGULATION_OF_LYMPHOCYTE_DIFFERENTIATION	6/284	181/40755	0.00176529	0.0230293	0.0179871	IL7R/VNN1/MYB/SFRP1/TOX/IL15	6
GOBP_MESENCHYMAL_CELL_DIFFERENTIATION	GOBP_MESENCHYMAL_CELL_DIFFERENTIATION	7/284	246/40755	0.00179217	0.0233598	0.0182453	ERBB4/BMP5/SEMA3E/SEMA3D/SFRP1/HAS2/HGF	7
GOBP_RIBONUCLEOSIDE_TRIPHOSPHATE_BIOSYNTHETIC_PROCESS	GOBP_RIBONUCLEOSIDE_TRIPHOSPHATE_BIOSYNTHETIC_PROCESS	4/284	74/40755	0.00181144	0.023496	0.0183516	MTCO2P12/MT-CO2/MT-ATP8/MT-ATP6	4
GOBP_REGULATION_OF_ACTIN_FILAMENT_BASED_PROCESS	GOBP_REGULATION_OF_ACTIN_FILAMENT_BASED_PROCESS	9/284	392/40755	0.00185606	0.023931	0.0186914	RGS4/CTNNA3/GPR65/MYLK2/EPHA5/PTGER4/SEMA3E/SFRP1/LPAR1	9
GOBP_VENTRICULAR_CARDIAC_MUSCLE_CELL_ACTION_POTENTIAL	GOBP_VENTRICULAR_CARDIAC_MUSCLE_CELL_ACTION_POTENTIAL	3/284	35/40755	0.00185809	0.023931	0.0186914	CTNNA3/NEDD4L/KCNE5	3
GOBP_NEGATIVE_REGULATION_OF_LOCOMOTION	GOBP_NEGATIVE_REGULATION_OF_LOCOMOTION	9/284	396/40755	0.00198755	0.0253187	0.0197753	NR2F2/COL3A1/ROBO2/PTGER4/BMP5/SEMA3E/SEMA3D/SFRP1/MEOX2	9
GOBP_RECEPTOR_MEDIATED_ENDOCYTOSIS	GOBP_RECEPTOR_MEDIATED_ENDOCYTOSIS	7/284	251/40755	0.00200733	0.0254637	0.0198885	DKK1/EFNB2/PROM2/LRP1B/CALCRL/APLN/ANGPT1	7
GOBP_AORTA_MORPHOGENESIS	GOBP_AORTA_MORPHOGENESIS	3/284	36/40755	0.00201663	0.0254694	0.0198929	EFNB2/COL3A1/EYA1	3
GOBP_REGULATION_OF_CELL_DIVISION	GOBP_REGULATION_OF_CELL_DIVISION	6/284	186/40755	0.00202458	0.0254694	0.0198929	E2F8/EVI2B/EREG/FGF5/KIF20A/FGF1	6
GOBP_POSITIVE_REGULATION_OF_KINASE_ACTIVITY	GOBP_POSITIVE_REGULATION_OF_KINASE_ACTIVITY	10/284	477/40755	0.00205886	0.0258792	0.020213	FZD8/DKK1/ERBB4/EPHA6/EPHA5/EREG/BMPR1B/PRLR/FGF1/ANGPT1	10
GOBP_EXTRAEMBRYONIC_MEMBRANE_DEVELOPMENT	GOBP_EXTRAEMBRYONIC_MEMBRANE_DEVELOPMENT	2/284	10/40755	0.00209862	0.0260569	0.0203519	E2F8/BMP5	2
GOBP_POSITIVE_REGULATION_OF_T_CELL_DIFFERENTIATION_IN_THYMUS	GOBP_POSITIVE_REGULATION_OF_T_CELL_DIFFERENTIATION_IN_THYMUS	2/284	10/40755	0.00209862	0.0260569	0.0203519	IL7R/VNN1	2
GOBP_REGULATION_OF_DOPAMINERGIC_NEURON_DIFFERENTIATION	GOBP_REGULATION_OF_DOPAMINERGIC_NEURON_DIFFERENTIATION	2/284	10/40755	0.00209862	0.0260569	0.0203519	DKK1/SFRP1	2
GOBP_REGULATION_OF_MICROTUBULE_NUCLEATION	GOBP_REGULATION_OF_MICROTUBULE_NUCLEATION	2/284	10/40755	0.00209862	0.0260569	0.0203519	HSPA1A/HSPA1B	2
GOBP_REGULATION_OF_ANIMAL_ORGAN_MORPHOGENESIS	GOBP_REGULATION_OF_ANIMAL_ORGAN_MORPHOGENESIS	5/284	129/40755	0.00216205	0.0266918	0.0208477	DKK1/ROBO2/FGF1/SFRP1/HGF	5
GOBP_POSITIVE_REGULATION_OF_MICROTUBULE_POLYMERIZATION_OR_DEPOLYMERIZATION	GOBP_POSITIVE_REGULATION_OF_MICROTUBULE_POLYMERIZATION_OR_DEPOLYMERIZATION	3/284	37/40755	0.00218335	0.026823	0.0209502	OCLN/HSPA1A/HSPA1B	3
GOBP_SPECIFICATION_OF_ANIMAL_ORGAN_IDENTITY	GOBP_SPECIFICATION_OF_ANIMAL_ORGAN_IDENTITY	3/284	37/40755	0.00218335	0.026823	0.0209502	DKK1/ROBO2/FGF1	3
GOBP_HEART_MORPHOGENESIS	GOBP_HEART_MORPHOGENESIS	7/284	255/40755	0.00219343	0.0268997	0.0210102	DKK1/MYLK2/ROBO2/BMP5/ADGRG6/EYA1/HAS2	7
GOBP_T_CELL_DIFFERENTIATION_IN_THYMUS	GOBP_T_CELL_DIFFERENTIATION_IN_THYMUS	4/284	78/40755	0.00219743	0.0268997	0.0210102	FZD8/IL7R/VNN1/TOX	4
GOBP_GASTRULATION	GOBP_GASTRULATION	6/284	190/40755	0.00225194	0.0274414	0.0214332	DKK1/WNT5B/COL8A1/SFRP1/EYA1/APLN	6
GOBP_RIBOSE_PHOSPHATE_BIOSYNTHETIC_PROCESS	GOBP_RIBOSE_PHOSPHATE_BIOSYNTHETIC_PROCESS	6/284	191/40755	0.00231166	0.0278781	0.0217743	MTCO2P12/ELOVL6/GUCY1B1/MT-CO2/MT-ATP8/MT-ATP6	6
GOBP_AMINOGLYCAN_METABOLIC_PROCESS	GOBP_AMINOGLYCAN_METABOLIC_PROCESS	5/284	131/40755	0.00231168	0.0278781	0.0217743	HAS3/DSEL/HAS2/IL15/ANGPT1	5
GOBP_HEART_PROCESS	GOBP_HEART_PROCESS	7/284	258/40755	0.00234154	0.028171	0.022003	RGS4/CTNNA3/NEDD4L/MYLK2/CHRM2/KCNE5/APLN	7
GOBP_AMINOGLYCAN_BIOSYNTHETIC_PROCESS	GOBP_AMINOGLYCAN_BIOSYNTHETIC_PROCESS	4/284	80/40755	0.00241017	0.0287684	0.0224696	HAS3/DSEL/HAS2/ANGPT1	4
GOBP_CYCLIC_NUCLEOTIDE_MEDIATED_SIGNALING	GOBP_CYCLIC_NUCLEOTIDE_MEDIATED_SIGNALING	4/284	80/40755	0.00241017	0.0287684	0.0224696	PEX5L/EPHA5/GUCY1B1/ADGRG6	4
GOBP_NEGATIVE_REGULATION_OF_POTASSIUM_ION_TRANSPORT	GOBP_NEGATIVE_REGULATION_OF_POTASSIUM_ION_TRANSPORT	3/284	39/40755	0.00254185	0.0298872	0.0233435	RGS4/NEDD4L/KCNE5	3
GOBP_CAVEOLIN_MEDIATED_ENDOCYTOSIS	GOBP_CAVEOLIN_MEDIATED_ENDOCYTOSIS	2/284	11/40755	0.0025532	0.0298872	0.0233435	NEDD4L/PROM2	2
GOBP_NEGATIVE_REGULATION_OF_SYNAPSE_ORGANIZATION	GOBP_NEGATIVE_REGULATION_OF_SYNAPSE_ORGANIZATION	2/284	11/40755	0.0025532	0.0298872	0.0233435	DKK1/ROBO2	2
GOBP_REGULATION_OF_HEART_MORPHOGENESIS	GOBP_REGULATION_OF_HEART_MORPHOGENESIS	2/284	11/40755	0.0025532	0.0298872	0.0233435	DKK1/ROBO2	2
GOBP_POSITIVE_REGULATION_OF_CYTOSKELETON_ORGANIZATION	GOBP_POSITIVE_REGULATION_OF_CYTOSKELETON_ORGANIZATION	6/284	195/40755	0.00256258	0.0299047	0.0233572	GPR65/OCLN/HSPA1A/HSPA1B/SFRP1/LPAR1	6
GOBP_T_CELL_DIFFERENTIATION	GOBP_T_CELL_DIFFERENTIATION	7/284	263/40755	0.00260539	0.0300526	0.0234727	FZD8/IL7R/PTGER4/VNN1/MYB/TOX/IL15	7
GOBP_POSITIVE_REGULATION_OF_CELLULAR_COMPONENT_BIOGENESIS	GOBP_POSITIVE_REGULATION_OF_CELLULAR_COMPONENT_BIOGENESIS	10/284	494/40755	0.00264722	0.0300526	0.0234727	PLPPR5/LRRTM3/GPR65/HAS3/OCLN/HSPA1A/HSPA1B/ANLN/SFRP1/LPAR1	10
GOBP_ACTOMYOSIN_STRUCTURE_ORGANIZATION	GOBP_ACTOMYOSIN_STRUCTURE_ORGANIZATION	6/284	199/40755	0.00283342	0.0300526	0.0234727	MYPN/GPR65/PTGER4/ANLN/SFRP1/LPAR1	6
GOBP_MORPHOGENESIS_OF_A_BRANCHING_STRUCTURE	GOBP_MORPHOGENESIS_OF_A_BRANCHING_STRUCTURE	6/284	199/40755	0.00283342	0.0300526	0.0234727	SOCS3/FGF1/SEMA3E/SFRP1/EYA1/HGF	6
GOBP_NEGATIVE_REGULATION_OF_PROTEIN_LOCALIZATION	GOBP_NEGATIVE_REGULATION_OF_PROTEIN_LOCALIZATION	6/284	199/40755	0.00283342	0.0300526	0.0234727	GBP1/NEDD4L/INSIG1/SFRP1/PKIA/ANGPT1	6
GOBP_PURINE_CONTAINING_COMPOUND_BIOSYNTHETIC_PROCESS	GOBP_PURINE_CONTAINING_COMPOUND_BIOSYNTHETIC_PROCESS	6/284	200/40755	0.00290435	0.0300526	0.0234727	MTCO2P12/ELOVL6/GUCY1B1/MT-CO2/MT-ATP8/MT-ATP6	6
GOBP_EXTRINSIC_APOPTOTIC_SIGNALING_PATHWAY_VIA_DEATH_DOMAIN_RECEPTORS	GOBP_EXTRINSIC_APOPTOTIC_SIGNALING_PATHWAY_VIA_DEATH_DOMAIN_RECEPTORS	4/284	85/40755	0.00300313	0.0307806	0.0240413	BMPR1B/BMP5/SFRP1/HGF	4
GOBP_NUCLEOSIDE_TRIPHOSPHATE_BIOSYNTHETIC_PROCESS	GOBP_NUCLEOSIDE_TRIPHOSPHATE_BIOSYNTHETIC_PROCESS	4/284	85/40755	0.00300313	0.0307806	0.0240413	MTCO2P12/MT-CO2/MT-ATP8/MT-ATP6	4
GOBP_MESODERMAL_CELL_FATE_SPECIFICATION	GOBP_MESODERMAL_CELL_FATE_SPECIFICATION	2/284	12/40755	0.00304977	0.0310321	0.0242378	DKK1/EYA1	2
GOBP_REGULATION_OF_NATURAL_KILLER_CELL_DIFFERENTIATION	GOBP_REGULATION_OF_NATURAL_KILLER_CELL_DIFFERENTIATION	2/284	12/40755	0.00304977	0.0310321	0.0242378	TOX/IL15	2
GOBP_KIDNEY_EPITHELIUM_DEVELOPMENT	GOBP_KIDNEY_EPITHELIUM_DEVELOPMENT	5/284	140/40755	0.00307952	0.0312257	0.024389	EFNB2/ROBO2/FGF1/SFRP1/EYA1	5
GOBP_POSITIVE_REGULATION_OF_ION_TRANSPORT	GOBP_POSITIVE_REGULATION_OF_ION_TRANSPORT	7/284	273/40755	0.00320112	0.0321394	0.0251026	LRRC38/PLA2G4A/RGS7/CNTN1/HSPA2/TRPV2/KCNE5	7
GOBP_TYROSINE_PHOSPHORYLATION_OF_STAT_PROTEIN	GOBP_TYROSINE_PHOSPHORYLATION_OF_STAT_PROTEIN	4/284	87/40755	0.00326587	0.0326566	0.0255066	SOCS3/ERBB4/IL31RA/IL15	4
GOBP_CALCIUM_DEPENDENT_CELL_CELL_ADHESION_VIA_PLASMA_MEMBRANE_CELL_ADHESION_MOLECULES	GOBP_CALCIUM_DEPENDENT_CELL_CELL_ADHESION_VIA_PLASMA_MEMBRANE_CELL_ADHESION_MOLECULES	3/284	43/40755	0.00336285	0.0333404	0.0260406	SELL/CDH18/CDH9	3
GOBP_NEGATIVE_REGULATION_OF_INTRACELLULAR_PROTEIN_TRANSPORT	GOBP_NEGATIVE_REGULATION_OF_INTRACELLULAR_PROTEIN_TRANSPORT	3/284	43/40755	0.00336285	0.0333404	0.0260406	INSIG1/PKIA/ANGPT1	3
GOBP_POSITIVE_REGULATION_OF_CELL_ACTIVATION	GOBP_POSITIVE_REGULATION_OF_CELL_ACTIVATION	9/284	429/40755	0.00337946	0.0334395	0.026118	PLA2G4A/CTSC/HSPH1/EFNB2/IL7R/VNN1/MYB/TOX/IL15	9
GOBP_EMBRYONIC_PLACENTA_DEVELOPMENT	GOBP_EMBRYONIC_PLACENTA_DEVELOPMENT	4/284	88/40755	0.00340293	0.0334968	0.0261628	E2F8/NR2F2/SOCS3/BMP5	4
GOBP_REGULATION_OF_RHO_PROTEIN_SIGNAL_TRANSDUCTION	GOBP_REGULATION_OF_RHO_PROTEIN_SIGNAL_TRANSDUCTION	4/284	88/40755	0.00340293	0.0334968	0.0261628	LPAR6/GPR65/COL3A1/LPAR1	4
GOBP_REGIONALIZATION	GOBP_REGIONALIZATION	8/284	351/40755	0.00342366	0.0336789	0.0263051	DKK1/FOXG1/NR2F2/ROBO2/BMPR1B/FGF1/SFRP1/MEOX2	8
GOBP_REGULATION_OF_PEPTIDYL_SERINE_PHOSPHORYLATION	GOBP_REGULATION_OF_PEPTIDYL_SERINE_PHOSPHORYLATION	5/284	144/40755	0.00347384	0.0341283	0.0266561	DKK1/PLCL2/IFNE/HGF/ANGPT1	5
GOBP_RIBONUCLEOSIDE_TRIPHOSPHATE_METABOLIC_PROCESS	GOBP_RIBONUCLEOSIDE_TRIPHOSPHATE_METABOLIC_PROCESS	4/284	89/40755	0.00354385	0.0346236	0.0270429	MTCO2P12/MT-CO2/MT-ATP8/MT-ATP6	4
GOBP_HEPATOCYTE_GROWTH_FACTOR_RECEPTOR_SIGNALING_PATHWAY	GOBP_HEPATOCYTE_GROWTH_FACTOR_RECEPTOR_SIGNALING_PATHWAY	2/284	13/40755	0.00358774	0.0346236	0.0270429	ESM1/HGF	2
GOBP_NK_T_CELL_ACTIVATION	GOBP_NK_T_CELL_ACTIVATION	2/284	13/40755	0.00358774	0.0346236	0.0270429	HSPH1/IL15	2
GOBP_OLFACTORY_BULB_INTERNEURON_DIFFERENTIATION	GOBP_OLFACTORY_BULB_INTERNEURON_DIFFERENTIATION	2/284	13/40755	0.00358774	0.0346236	0.0270429	ERBB4/ROBO2	2
GOBP_POSITIVE_REGULATION_OF_TUMOR_NECROSIS_FACTOR_MEDIATED_SIGNALING_PATHWAY	GOBP_POSITIVE_REGULATION_OF_TUMOR_NECROSIS_FACTOR_MEDIATED_SIGNALING_PATHWAY	2/284	13/40755	0.00358774	0.0346236	0.0270429	HSPA1A/HSPA1B	2
GOBP_REGULATION_OF_NUCLEOTIDE_BINDING_OLIGOMERIZATION_DOMAIN_CONTAINING_SIGNALING_PATHWAY	GOBP_REGULATION_OF_NUCLEOTIDE_BINDING_OLIGOMERIZATION_DOMAIN_CONTAINING_SIGNALING_PATHWAY	2/284	13/40755	0.00358774	0.0346236	0.0270429	HSPA1A/HSPA1B	2
GOBP_REGULATION_OF_EXTRINSIC_APOPTOTIC_SIGNALING_PATHWAY_IN_ABSENCE_OF_LIGAND	GOBP_REGULATION_OF_EXTRINSIC_APOPTOTIC_SIGNALING_PATHWAY_IN_ABSENCE_OF_LIGAND	3/284	44/40755	0.0035905	0.0346236	0.0270429	HSPA1A/HSPA1B/EYA1	3
GOBP_POSITIVE_REGULATION_OF_EPITHELIAL_CELL_PROLIFERATION	GOBP_POSITIVE_REGULATION_OF_EPITHELIAL_CELL_PROLIFERATION	6/284	209/40755	0.00360398	0.0347009	0.0271033	FGF1/BMP5/SFRP1/EYA1/HAS2/APLN	6
GOBP_SEX_DIFFERENTIATION	GOBP_SEX_DIFFERENTIATION	7/284	281/40755	0.0037484	0.0357822	0.0279478	NR2F2/ROBO2/EREG/BMPR1B/FST/BMP5/SFRP1	7
GOBP_REGULATION_OF_ENDOCYTOSIS	GOBP_REGULATION_OF_ENDOCYTOSIS	6/284	211/40755	0.00377509	0.0360142	0.0281291	DKK1/EFNB2/NEDD4L/PROM2/APLN/ANGPT1	6
GOBP_PLACENTA_DEVELOPMENT	GOBP_PLACENTA_DEVELOPMENT	5/284	148/40755	0.00390319	0.0370498	0.0289379	E2F8/NR2F2/SOCS3/BMP5/PLAC1	5
GOBP_REGULATION_OF_NERVOUS_SYSTEM_DEVELOPMENT	GOBP_REGULATION_OF_NERVOUS_SYSTEM_DEVELOPMENT	9/284	439/40755	0.00392567	0.0372398	0.0290863	DKK1/LRRTM3/CTSC/FOXG1/TRPV2/ROBO2/SEMA3E/SEMA3D/HGF	9
GOBP_TRABECULA_MORPHOGENESIS	GOBP_TRABECULA_MORPHOGENESIS	3/284	46/40755	0.00407349	0.0382827	0.0299009	BMP5/ADGRG6/SFRP1	3
GOBP_POSITIVE_REGULATION_OF_NEURON_PROJECTION_DEVELOPMENT	GOBP_POSITIVE_REGULATION_OF_NEURON_PROJECTION_DEVELOPMENT	5/284	150/40755	0.00413152	0.0387486	0.0302647	PLPPR5/CNTN1/BMP5/TOX/HGF	5
GOBP_ACTIVATION_OF_TRANSMEMBRANE_RECEPTOR_PROTEIN_TYROSINE_KINASE_ACTIVITY	GOBP_ACTIVATION_OF_TRANSMEMBRANE_RECEPTOR_PROTEIN_TYROSINE_KINASE_ACTIVITY	2/284	14/40755	0.00416651	0.0387486	0.0302647	PRLR/ANGPT1	2
GOBP_HYALURONAN_BIOSYNTHETIC_PROCESS	GOBP_HYALURONAN_BIOSYNTHETIC_PROCESS	2/284	14/40755	0.00416651	0.0387486	0.0302647	HAS3/HAS2	2
GOBP_NEGATIVE_REGULATION_OF_PROTEIN_IMPORT_INTO_NUCLEUS	GOBP_NEGATIVE_REGULATION_OF_PROTEIN_IMPORT_INTO_NUCLEUS	2/284	14/40755	0.00416651	0.0387486	0.0302647	PKIA/ANGPT1	2
GOBP_POSITIVE_REGULATION_OF_ATP_BIOSYNTHETIC_PROCESS	GOBP_POSITIVE_REGULATION_OF_ATP_BIOSYNTHETIC_PROCESS	2/284	14/40755	0.00416651	0.0387486	0.0302647	MTCO2P12/MT-CO2	2
GOBP_POSITIVE_REGULATION_OF_EXTRINSIC_APOPTOTIC_SIGNALING_PATHWAY_VIA_DEATH_DOMAIN_RECEPTORS	GOBP_POSITIVE_REGULATION_OF_EXTRINSIC_APOPTOTIC_SIGNALING_PATHWAY_VIA_DEATH_DOMAIN_RECEPTORS	2/284	14/40755	0.00416651	0.0387486	0.0302647	BMPR1B/SFRP1	2
GOBP_REGULATION_OF_TAU_PROTEIN_KINASE_ACTIVITY	GOBP_REGULATION_OF_TAU_PROTEIN_KINASE_ACTIVITY	2/284	14/40755	0.00416651	0.0387486	0.0302647	DKK1/HGF	2
GOBP_REGULATION_OF_T_CELL_DIFFERENTIATION	GOBP_REGULATION_OF_T_CELL_DIFFERENTIATION	5/284	151/40755	0.0042492	0.0394691	0.0308275	IL7R/VNN1/MYB/TOX/IL15	5
GOBP_CELL_SUBSTRATE_ADHESION	GOBP_CELL_SUBSTRATE_ADHESION	8/284	365/40755	0.00432419	0.0399416	0.0311966	GBP1/COL3A1/COL8A1/SEMA3E/SFRP1/HAS2/NTNG2/ANGPT1	8
GOBP_NEGATIVE_CHEMOTAXIS	GOBP_NEGATIVE_CHEMOTAXIS	3/284	47/40755	0.00432905	0.0399416	0.0311966	ROBO2/SEMA3E/SEMA3D	3
GOBP_NEGATIVE_REGULATION_OF_COLD_INDUCED_THERMOGENESIS	GOBP_NEGATIVE_REGULATION_OF_COLD_INDUCED_THERMOGENESIS	3/284	47/40755	0.00432905	0.0399416	0.0311966	NOVA1/PLCL2/IL15	3
GOBP_RESPONSE_TO_COCAINE	GOBP_RESPONSE_TO_COCAINE	3/284	47/40755	0.00432905	0.0399416	0.0311966	RGS4/SDK1/MT-ND6	3
GOBP_BONE_DEVELOPMENT	GOBP_BONE_DEVELOPMENT	6/284	218/40755	0.00442169	0.0406233	0.031729	COL3A1/BMPR1B/PTGER4/LRRC17/INSIG1/HAS2	6
GOBP_EAR_DEVELOPMENT	GOBP_EAR_DEVELOPMENT	6/284	219/40755	0.00452032	0.0412296	0.0322025	FREM2/FOXG1/ATP8B1/BMP5/INSIG1/EYA1	6
GOBP_MUSCLE_SYSTEM_PROCESS	GOBP_MUSCLE_SYSTEM_PROCESS	9/284	449/40755	0.00453872	0.0413493	0.032296	RGS4/CTNNA3/NEDD4L/CALCRL/MYLK2/SMTN/CHRM2/KCNE5/IL15	9
GOBP_TISSUE_MIGRATION	GOBP_TISSUE_MIGRATION	8/284	368/40755	0.0045389	0.0413493	0.032296	PLPP3/EFNB2/NR2F2/FGF1/ANLN/HAS2/MEOX2/ANGPT1	8
GOBP_NEURAL_CREST_CELL_DIFFERENTIATION	GOBP_NEURAL_CREST_CELL_DIFFERENTIATION	4/284	96/40755	0.00464262	0.042117	0.0328957	ERBB4/SEMA3E/SEMA3D/SFRP1	4
GOBP_CELLULAR_RESPONSE_TO_PROSTAGLANDIN_E_STIMULUS	GOBP_CELLULAR_RESPONSE_TO_PROSTAGLANDIN_E_STIMULUS	2/284	15/40755	0.00478549	0.0428996	0.0335069	PTGER4/SFRP1	2
GOBP_CONVERGENT_EXTENSION	GOBP_CONVERGENT_EXTENSION	2/284	15/40755	0.00478549	0.0428996	0.0335069	WNT5B/SFRP1	2
GOBP_TRANSFORMING_GROWTH_FACTOR_BETA1_PRODUCTION	GOBP_TRANSFORMING_GROWTH_FACTOR_BETA1_PRODUCTION	2/284	15/40755	0.00478549	0.0428996	0.0335069	COL3A1/LUM	2
GOBP_CELLULAR_RESPONSE_TO_UNFOLDED_PROTEIN	GOBP_CELLULAR_RESPONSE_TO_UNFOLDED_PROTEIN	4/284	97/40755	0.00481624	0.0430587	0.0336312	HSPA8/HSPA2/HSPA1A/HSPA1B	4
GOBP_REGULATION_OF_CELL_PROJECTION_ASSEMBLY	GOBP_REGULATION_OF_CELL_PROJECTION_ASSEMBLY	6/284	222/40755	0.00482596	0.0430587	0.0336312	PLPPR5/ATP8B1/ARHGAP24/OCLN/DCDC2/ANLN	6
GOBP_NEURON_RECOGNITION	GOBP_NEURON_RECOGNITION	3/284	49/40755	0.00486882	0.0433136	0.0338303	MYPN/FOXG1/ROBO2	3
GOBP_OVULATION_CYCLE_PROCESS	GOBP_OVULATION_CYCLE_PROCESS	3/284	49/40755	0.00486882	0.0433136	0.0338303	ROBO2/EREG/BMPR1B	3
GOBP_POSITIVE_REGULATION_OF_RECEPTOR_SIGNALING_PATHWAY_VIA_STAT	GOBP_POSITIVE_REGULATION_OF_RECEPTOR_SIGNALING_PATHWAY_VIA_STAT	3/284	49/40755	0.00486882	0.0433136	0.0338303	ERBB4/IL7R/PRLR	3
GOBP_BONE_MORPHOGENESIS	GOBP_BONE_MORPHOGENESIS	4/284	98/40755	0.00499416	0.0442728	0.0345794	COL3A1/BMPR1B/INSIG1/HAS2	4
GOBP_ALPHA_BETA_T_CELL_ACTIVATION	GOBP_ALPHA_BETA_T_CELL_ACTIVATION	5/284	158/40755	0.00514073	0.0451286	0.0352479	HSPH1/PTGER4/MYB/TOX/IL15	5
GOBP_RESPONSE_TO_TOPOLOGICALLY_INCORRECT_PROTEIN	GOBP_RESPONSE_TO_TOPOLOGICALLY_INCORRECT_PROTEIN	5/284	158/40755	0.00514073	0.0451286	0.0352479	HSPA8/HSPH1/HSPA2/HSPA1A/HSPA1B	5
GOBP_REGULATION_OF_CHEMOTAXIS	GOBP_REGULATION_OF_CHEMOTAXIS	6/284	225/40755	0.00514653	0.0451286	0.0352479	C3AR1/EFNB2/ROBO2/FGF1/SEMA3E/SEMA3D	6
GOBP_REGULATION_OF_PROTEIN_SERINE_THREONINE_KINASE_ACTIVITY	GOBP_REGULATION_OF_PROTEIN_SERINE_THREONINE_KINASE_ACTIVITY	8/284	376/40755	0.00515159	0.0451286	0.0352479	CDKN2C/FZD8/DKK1/NR2F2/BMPR1B/FGF1/SFRP1/PKIA	8
GOBP_REGULATION_OF_CELL_CELL_ADHESION	GOBP_REGULATION_OF_CELL_CELL_ADHESION	9/284	458/40755	0.00515201	0.0451286	0.0352479	PLPP3/HSPH1/EFNB2/CHST4/IL7R/VNN1/MYB/HAS2/IL15	9
GOBP_ADHERENS_JUNCTION_ORGANIZATION	GOBP_ADHERENS_JUNCTION_ORGANIZATION	3/284	50/40755	0.00515322	0.0451286	0.0352479	EFNB2/CDH18/CDH9	3
GOBP_CAMP_MEDIATED_SIGNALING	GOBP_CAMP_MEDIATED_SIGNALING	3/284	50/40755	0.00515322	0.0451286	0.0352479	PEX5L/EPHA5/ADGRG6	3
GOBP_POSITIVE_REGULATION_OF_EXTRINSIC_APOPTOTIC_SIGNALING_PATHWAY	GOBP_POSITIVE_REGULATION_OF_EXTRINSIC_APOPTOTIC_SIGNALING_PATHWAY	3/284	50/40755	0.00515322	0.0451286	0.0352479	TNFSF10/BMPR1B/SFRP1	3
GOBP_MESONEPHROS_DEVELOPMENT	GOBP_MESONEPHROS_DEVELOPMENT	4/284	99/40755	0.00517643	0.0452274	0.0353251	ROBO2/FGF1/SFRP1/EYA1	4
GOBP_FOREBRAIN_DEVELOPMENT	GOBP_FOREBRAIN_DEVELOPMENT	8/284	377/40755	0.00523242	0.0456639	0.035666	DKK1/FOXG1/NR2F2/COL3A1/ERBB4/ROBO2/EPHA5/TOX	8
GOBP_DEVELOPMENTAL_CELL_GROWTH	GOBP_DEVELOPMENTAL_CELL_GROWTH	6/284	227/40755	0.00536874	0.0467191	0.0364902	RGS4/TRPV2/NEDD4L/SEMA3E/SEMA3D/RIMS2	6
GOBP_NEGATIVE_REGULATION_OF_APOPTOTIC_SIGNALING_PATHWAY	GOBP_NEGATIVE_REGULATION_OF_APOPTOTIC_SIGNALING_PATHWAY	6/284	227/40755	0.00536874	0.0467191	0.0364902	HSPA1A/HSPA1B/BMP5/VNN1/EYA1/HGF	6
GOBP_SKELETAL_SYSTEM_MORPHOGENESIS	GOBP_SKELETAL_SYSTEM_MORPHOGENESIS	6/284	227/40755	0.00536874	0.0467191	0.0364902	COL3A1/BMPR1B/INSIG1/SFRP1/EYA1/HAS2	6
GOBP_ACTIVATION_OF_IMMUNE_RESPONSE	GOBP_ACTIVATION_OF_IMMUNE_RESPONSE	8/284	379/40755	0.00539697	0.0468658	0.0366048	GBP1/CFH/C3AR1/PLCL2/BANK1/CFI/BTN3A2/CFHR1	8
GOBP_NUCLEOTIDE_BINDING_OLIGOMERIZATION_DOMAIN_CONTAINING_2_SIGNALING_PATHWAY	GOBP_NUCLEOTIDE_BINDING_OLIGOMERIZATION_DOMAIN_CONTAINING_2_SIGNALING_PATHWAY	2/284	16/40755	0.00544408	0.0468658	0.0366048	HSPA1A/HSPA1B	2
GOBP_REGULATION_OF_WNT_SIGNALING_PATHWAY_PLANAR_CELL_POLARITY_PATHWAY	GOBP_REGULATION_OF_WNT_SIGNALING_PATHWAY_PLANAR_CELL_POLARITY_PATHWAY	2/284	16/40755	0.00544408	0.0468658	0.0366048	DKK1/SFRP1	2
GOBP_POSITIVE_REGULATION_OF_POTASSIUM_ION_TRANSPORT	GOBP_POSITIVE_REGULATION_OF_POTASSIUM_ION_TRANSPORT	3/284	51/40755	0.00544743	0.0468658	0.0366048	LRRC38/RGS7/KCNE5	3
GOBP_POSITIVE_REGULATION_OF_STRESS_FIBER_ASSEMBLY	GOBP_POSITIVE_REGULATION_OF_STRESS_FIBER_ASSEMBLY	3/284	51/40755	0.00544743	0.0468658	0.0366048	GPR65/SFRP1/LPAR1	3
GOBP_REGULATION_OF_ACTOMYOSIN_STRUCTURE_ORGANIZATION	GOBP_REGULATION_OF_ACTOMYOSIN_STRUCTURE_ORGANIZATION	4/284	101/40755	0.00555423	0.0477035	0.037259	GPR65/PTGER4/SFRP1/LPAR1	4
GOBP_EPHRIN_RECEPTOR_SIGNALING_PATHWAY	GOBP_EPHRIN_RECEPTOR_SIGNALING_PATHWAY	3/284	52/40755	0.00575153	0.0490368	0.0383004	EFNB2/EPHA6/EPHA5	3
GOBP_REGULATION_OF_CELL_MORPHOGENESIS	GOBP_REGULATION_OF_CELL_MORPHOGENESIS	7/284	305/40755	0.00582128	0.0496036	0.0387431	GBP1/NEDD4L/SEMA3E/RIMS2/HAS2/LPAR1/NTNG2	7
GOBP_DEVELOPMENT_OF_PRIMARY_SEXUAL_CHARACTERISTICS	GOBP_DEVELOPMENT_OF_PRIMARY_SEXUAL_CHARACTERISTICS	6/284	231/40755	0.00583412	0.0496572	0.038785	NR2F2/ROBO2/EREG/BMPR1B/FST/SFRP1	6
GOBP_NEGATIVE_REGULATION_OF_EPITHELIAL_CELL_PROLIFERATION	GOBP_NEGATIVE_REGULATION_OF_EPITHELIAL_CELL_PROLIFERATION	5/284	163/40755	0.00585356	0.049711	0.038827	EFNB2/NR2F2/EREG/SFRP1/XDH	5

## Sheet: go_mf
ID	Description	GeneRatio	BgRatio	pvalue	p.adjust	qvalue	geneID	Count
GOMF_OXIDOREDUCTION_DRIVEN_ACTIVE_TRANSMEMBRANE_TRANSPORTER_ACTIVITY	GOMF_OXIDOREDUCTION_DRIVEN_ACTIVE_TRANSMEMBRANE_TRANSPORTER_ACTIVITY	12/284	72/40755	1.1003e-13	2.28487e-11	1.7846e-11	MTCO2P12/MT-ND1/MT-ND2/MT-CO1/MT-CO2/MT-CO3/MT-ND3/MT-ND4L/MT-ND4/MT-ND5/MT-ND6/MT-CYB	12
GOMF_PRIMARY_ACTIVE_TRANSMEMBRANE_TRANSPORTER_ACTIVITY	GOMF_PRIMARY_ACTIVE_TRANSMEMBRANE_TRANSPORTER_ACTIVITY	14/284	179/40755	3.90895e-11	4.55814e-09	3.56015e-09	MTCO2P12/SLC26A4/MT-ND1/MT-ND2/MT-CO1/MT-CO2/MT-CO3/MT-ND3/MT-ND4L/MT-ND4/MT-ND5/MT-ND6/MT-CYB/ABCB5	14
GOMF_ELECTRON_TRANSFER_ACTIVITY	GOMF_ELECTRON_TRANSFER_ACTIVITY	12/284	125/40755	9.09574e-11	9.91959e-09	7.74773e-09	MTCO2P12/MT-ND1/MT-ND2/MT-CO1/MT-CO2/MT-CO3/MT-ND3/MT-ND4L/MT-ND4/MT-ND5/MT-ND6/MT-CYB	12
GOMF_NADH_DEHYDROGENASE_ACTIVITY	GOMF_NADH_DEHYDROGENASE_ACTIVITY	7/284	45/40755	2.68142e-08	1.79857e-06	1.40478e-06	MT-ND1/MT-ND2/MT-ND3/MT-ND4L/MT-ND4/MT-ND5/MT-ND6	7
GOMF_OXIDOREDUCTASE_ACTIVITY_ACTING_ON_NAD_P_H_QUINONE_OR_SIMILAR_COMPOUND_AS_ACCEPTOR	GOMF_OXIDOREDUCTASE_ACTIVITY_ACTING_ON_NAD_P_H_QUINONE_OR_SIMILAR_COMPOUND_AS_ACCEPTOR	7/284	57/40755	1.45463e-07	8.64737e-06	6.75406e-06	MT-ND1/MT-ND2/MT-ND3/MT-ND4L/MT-ND4/MT-ND5/MT-ND6	7
GOMF_ACTIVE_TRANSMEMBRANE_TRANSPORTER_ACTIVITY	GOMF_ACTIVE_TRANSMEMBRANE_TRANSPORTER_ACTIVITY	15/284	406/40755	2.13261e-07	1.21993e-05	9.52832e-06	MTCO2P12/SLC16A4/SLC26A4/MT-ND1/MT-ND2/MT-CO1/MT-CO2/MT-CO3/MT-ND3/MT-ND4L/MT-ND4/MT-ND5/MT-ND6/MT-CYB/ABCB5	15
GOMF_OXIDOREDUCTASE_ACTIVITY_ACTING_ON_NAD_P_H	GOMF_OXIDOREDUCTASE_ACTIVITY_ACTING_ON_NAD_P_H	7/284	88/40755	2.90575e-06	0.000125493	9.80172e-05	MT-ND1/MT-ND2/MT-ND3/MT-ND4L/MT-ND4/MT-ND5/MT-ND6	7
GOMF_OXIDOREDUCTASE_ACTIVITY_ACTING_ON_A_HEME_GROUP_OF_DONORS	GOMF_OXIDOREDUCTASE_ACTIVITY_ACTING_ON_A_HEME_GROUP_OF_DONORS	4/284	20/40755	1.02436e-05	0.000383416	0.000299468	MTCO2P12/MT-CO1/MT-CO2/MT-CO3	4
GOMF_HEAT_SHOCK_PROTEIN_BINDING	GOMF_HEAT_SHOCK_PROTEIN_BINDING	7/284	125/40755	2.93198e-05	0.000924031	0.000721718	GBP1/HSPA8/HSPA2/GUCY1B1/FGF1/HSPA1A/HSPA1B	7
GOMF_PROTON_TRANSMEMBRANE_TRANSPORTER_ACTIVITY	GOMF_PROTON_TRANSMEMBRANE_TRANSPORTER_ACTIVITY	7/284	129/40755	3.5892e-05	0.00110812	0.0008655	MTCO2P12/MT-CO1/MT-CO2/MT-ATP8/MT-ATP6/MT-CO3/MT-CYB	7
GOMF_MISFOLDED_PROTEIN_BINDING	GOMF_MISFOLDED_PROTEIN_BINDING	4/284	29/40755	4.77958e-05	0.00142345	0.00111179	HSPA8/HSPA2/HSPA1A/HSPA1B	4
GOMF_PROTEIN_FOLDING_CHAPERONE	GOMF_PROTEIN_FOLDING_CHAPERONE	4/284	42/40755	0.000209769	0.00456686	0.00356697	HSPA8/HSPA2/HSPA1A/HSPA1B	4
GOMF_CELL_CELL_ADHESION_MEDIATOR_ACTIVITY	GOMF_CELL_CELL_ADHESION_MEDIATOR_ACTIVITY	4/284	54/40755	0.000555102	0.00898057	0.00701431	MYPN/CNTN1/ROBO2/CNTN5	4
GOMF_GTPASE_ACTIVITY	GOMF_GTPASE_ACTIVITY	9/284	336/40755	0.000637895	0.00998951	0.00780235	GBP1/GBP2/GBP7/GBP4/RGS4/RGS13/RGS7/RAB38/RAB27B	9
GOMF_GROWTH_FACTOR_ACTIVITY	GOMF_GROWTH_FACTOR_ACTIVITY	6/284	162/40755	0.00100231	0.0145398	0.0113563	DKK1/EREG/FGF5/FGF1/BMP5/HGF	6
GOMF_CELL_ADHESION_MEDIATOR_ACTIVITY	GOMF_CELL_ADHESION_MEDIATOR_ACTIVITY	4/284	64/40755	0.00105613	0.0152766	0.0119319	MYPN/CNTN1/ROBO2/CNTN5	4
GOMF_GUANYL_NUCLEOTIDE_BINDING	GOMF_GUANYL_NUCLEOTIDE_BINDING	9/284	402/40755	0.00219861	0.0268997	0.0210102	IFI44L/GBP1/GBP2/GBP7/GBP4/RAB38/MAB21L1/RAB27B/GUCY1B1	9
GOMF_CADHERIN_BINDING	GOMF_CADHERIN_BINDING	8/284	334/40755	0.00253379	0.0298872	0.0233435	CTNNA3/HSPA8/TRPC4/CDH18/HSPA1A/ANLN/CDH9/H3C3	8
GOMF_TRANSMEMBRANE_RECEPTOR_PROTEIN_KINASE_ACTIVITY	GOMF_TRANSMEMBRANE_RECEPTOR_PROTEIN_KINASE_ACTIVITY	4/284	83/40755	0.00275521	0.0300526	0.0234727	ERBB4/EPHA6/EPHA5/BMPR1B	4
GOMF_EXTRACELLULAR_MATRIX_STRUCTURAL_CONSTITUENT_CONFERRING_TENSILE_STRENGTH	GOMF_EXTRACELLULAR_MATRIX_STRUCTURAL_CONSTITUENT_CONFERRING_TENSILE_STRENGTH	3/284	41/40755	0.00293467	0.0302836	0.0236532	COL3A1/COL8A1/COL19A1	3
GOMF_GROWTH_FACTOR_RECEPTOR_BINDING	GOMF_GROWTH_FACTOR_RECEPTOR_BINDING	5/284	139/40755	0.00298622	0.0306487	0.0239383	ERBB4/EREG/FGF5/ESM1/FGF1	5
GOMF_INOSITOL_1_4_5_TRISPHOSPHATE_BINDING	GOMF_INOSITOL_1_4_5_TRISPHOSPHATE_BINDING	2/284	13/40755	0.00358774	0.0346236	0.0270429	TRPC4/PLCL2	2
GOMF_PHOSPHATIDATE_PHOSPHATASE_ACTIVITY	GOMF_PHOSPHATIDATE_PHOSPHATASE_ACTIVITY	2/284	14/40755	0.00416651	0.0387486	0.0302647	PLPP3/PLPPR5	2
GOMF_BIOACTIVE_LIPID_RECEPTOR_ACTIVITY	GOMF_BIOACTIVE_LIPID_RECEPTOR_ACTIVITY	2/284	16/40755	0.00544408	0.0468658	0.0366048	LPAR6/LPAR1	2
GOMF_LIPID_PHOSPHATASE_ACTIVITY	GOMF_LIPID_PHOSPHATASE_ACTIVITY	2/284	16/40755	0.00544408	0.0468658	0.0366048	PLPP3/PLPPR5	2

## Sheet: cp
ID	Description	GeneRatio	BgRatio	pvalue	p.adjust	qvalue	geneID	Count
WP_ELECTRON_TRANSPORT_CHAIN_OXPHOS_SYSTEM_IN_MITOCHONDRIA	WP_ELECTRON_TRANSPORT_CHAIN_OXPHOS_SYSTEM_IN_MITOCHONDRIA	13/284	106/40755	6.19709e-13	9.99379e-11	7.80569e-11	MT-ND1/MT-ND2/MT-CO1/MT-CO2/MT-ATP8/MT-ATP6/MT-CO3/MT-ND3/MT-ND4L/MT-ND4/MT-ND5/MT-ND6/MT-CYB	13
KEGG_PARKINSONS_DISEASE	KEGG_PARKINSONS_DISEASE	13/284	130/40755	8.78105e-12	1.1885e-09	9.28283e-10	MT-ND1/MT-ND2/MT-CO1/MT-CO2/MT-ATP8/MT-ATP6/MT-CO3/MT-ND3/MT-ND4L/MT-ND4/MT-ND5/MT-ND6/MT-CYB	13
KEGG_OXIDATIVE_PHOSPHORYLATION	KEGG_OXIDATIVE_PHOSPHORYLATION	13/284	132/40755	1.06804e-11	1.37207e-09	1.07166e-09	MT-ND1/MT-ND2/MT-CO1/MT-CO2/MT-ATP8/MT-ATP6/MT-CO3/MT-ND3/MT-ND4L/MT-ND4/MT-ND5/MT-ND6/MT-CYB	13
REACTOME_RESPIRATORY_ELECTRON_TRANSPORT_ATP_SYNTHESIS_BY_CHEMIOSMOTIC_COUPLING_AND_HEAT_PRODUCTION_BY_UNCOUPLING_PROTEINS	REACTOME_RESPIRATORY_ELECTRON_TRANSPORT_ATP_SYNTHESIS_BY_CHEMIOSMOTIC_COUPLING_AND_HEAT_PRODUCTION_BY_UNCOUPLING_PROTEINS	12/284	127/40755	1.0966e-10	1.16248e-08	9.07958e-09	MT-ND1/MT-ND2/MT-CO1/MT-CO2/MT-ATP8/MT-ATP6/MT-CO3/MT-ND3/MT-ND4/MT-ND5/MT-ND6/MT-CYB	12
REACTOME_RESPIRATORY_ELECTRON_TRANSPORT	REACTOME_RESPIRATORY_ELECTRON_TRANSPORT	10/284	103/40755	3.07385e-09	2.51873e-07	1.96726e-07	MT-ND1/MT-ND2/MT-CO1/MT-CO2/MT-CO3/MT-ND3/MT-ND4/MT-ND5/MT-ND6/MT-CYB	10
REACTOME_THE_CITRIC_ACID_TCA_CYCLE_AND_RESPIRATORY_ELECTRON_TRANSPORT	REACTOME_THE_CITRIC_ACID_TCA_CYCLE_AND_RESPIRATORY_ELECTRON_TRANSPORT	12/284	178/40755	5.38353e-09	4.08044e-07	3.18705e-07	MT-ND1/MT-ND2/MT-CO1/MT-CO2/MT-ATP8/MT-ATP6/MT-CO3/MT-ND3/MT-ND4/MT-ND5/MT-ND6/MT-CYB	12
WP_OXIDATIVE_PHOSPHORYLATION	WP_OXIDATIVE_PHOSPHORYLATION	8/284	62/40755	1.2298e-08	8.79366e-07	6.86833e-07	MT-ND1/MT-ND2/MT-ATP6/MT-ND3/MT-ND4L/MT-ND4/MT-ND5/MT-ND6	8
NABA_SECRETED_FACTORS	NABA_SECRETED_FACTORS	14/284	343/40755	1.64043e-07	9.63848e-06	7.52818e-06	WNT5B/TNFSF10/EREG/FGF5/FST/FGF1/BMP5/SFRP1/IFNE/S100G/BRINP3/IL15/HGF/ANGPT1	14
REACTOME_ATTENUATION_PHASE	REACTOME_ATTENUATION_PHASE	5/284	28/40755	1.36717e-06	6.60029e-05	5.15518e-05	HSPA8/HSPH1/HSPA2/HSPA1A/HSPA1B	5
WP_MITOCHONDRIAL_COMPLEX_I_ASSEMBLY_MODEL_OXPHOS_SYSTEM	WP_MITOCHONDRIAL_COMPLEX_I_ASSEMBLY_MODEL_OXPHOS_SYSTEM	6/284	56/40755	2.63226e-06	0.000114662	8.95575e-05	MT-ND1/MT-ND2/MT-ND4L/MT-ND4/MT-ND5/MT-ND6	6
REACTOME_COMPLEX_I_BIOGENESIS	REACTOME_COMPLEX_I_BIOGENESIS	6/284	57/40755	2.92483e-06	0.000125602	9.81019e-05	MT-ND1/MT-ND2/MT-ND3/MT-ND4/MT-ND5/MT-ND6	6
REACTOME_HSF1_DEPENDENT_TRANSACTIVATION	REACTOME_HSF1_DEPENDENT_TRANSACTIVATION	5/284	38/40755	6.5957e-06	0.000260375	0.000203367	HSPA8/HSPH1/HSPA2/HSPA1A/HSPA1B	5
WP_DEVELOPMENT_OF_URETERIC_COLLECTION_SYSTEM	WP_DEVELOPMENT_OF_URETERIC_COLLECTION_SYSTEM	5/284	60/40755	6.3329e-05	0.00178772	0.0013963	FREM2/ROBO2/FST/BMP5/EYA1	5
REACTOME_G_ALPHA_I_SIGNALLING_EVENTS	REACTOME_G_ALPHA_I_SIGNALLING_EVENTS	10/284	314/40755	8.00783e-05	0.00211612	0.0016528	RGS4/PLA2G4A/RGS13/RGS7/C3AR1/PDE1C/CHRM2/LPAR1/APLN/HTR1F	10
REACTOME_GPCR_LIGAND_BINDING	REACTOME_GPCR_LIGAND_BINDING	12/284	463/40755	0.000113452	0.00272555	0.00212881	PLPPR5/FZD8/C3AR1/LPAR6/GPR65/CALCRL/PTGER4/CHRM2/LPAR1/GRPR/APLN/HTR1F	12
REACTOME_CLASS_A_1_RHODOPSIN_LIKE_RECEPTORS	REACTOME_CLASS_A_1_RHODOPSIN_LIKE_RECEPTORS	10/284	331/40755	0.000123315	0.00291627	0.00227776	PLPPR5/C3AR1/LPAR6/GPR65/PTGER4/CHRM2/LPAR1/GRPR/APLN/HTR1F	10
KEGG_NEUROACTIVE_LIGAND_RECEPTOR_INTERACTION	KEGG_NEUROACTIVE_LIGAND_RECEPTOR_INTERACTION	9/284	272/40755	0.000136305	0.0031691	0.00247524	C3AR1/LPAR6/CALCRL/PRLR/PTGER4/CHRM2/LPAR1/GRPR/HTR1F	9
WP_PI3KAKT_SIGNALING_PATHWAY	WP_PI3KAKT_SIGNALING_PATHWAY	10/284	345/40755	0.000172404	0.00385765	0.00301304	LPAR6/FGF5/IL7R/PRLR/FGF1/MYB/CHRM2/LPAR1/HGF/ANGPT1	10
WP_OSTEOBLAST_DIFFERENTIATION_AND_RELATED_DISEASES	WP_OSTEOBLAST_DIFFERENTIATION_AND_RELATED_DISEASES	6/284	119/40755	0.000195051	0.00427279	0.00333728	FZD8/WNT5B/FGF5/BMPR1B/FGF1/PIK3C2G	6
REACTOME_CONSTITUTIVE_SIGNALING_BY_ABERRANT_PI3K_IN_CANCER	REACTOME_CONSTITUTIVE_SIGNALING_BY_ABERRANT_PI3K_IN_CANCER	5/284	78/40755	0.000221053	0.00476663	0.003723	ERBB4/EREG/FGF5/FGF1/HGF	5
REACTOME_REGULATION_OF_HSF1_MEDIATED_HEAT_SHOCK_RESPONSE	REACTOME_REGULATION_OF_HSF1_MEDIATED_HEAT_SHOCK_RESPONSE	5/284	82/40755	0.00027931	0.00577635	0.00451164	HSPA8/HSPH1/HSPA2/HSPA1A/HSPA1B	5
KEGG_AXON_GUIDANCE	KEGG_AXON_GUIDANCE	6/284	129/40755	0.000301743	0.00613153	0.00478906	EFNB2/ROBO2/EPHA6/EPHA5/SEMA3E/SEMA3D	6
WP_MALIGNANT_PLEURAL_MESOTHELIOMA	WP_MALIGNANT_PLEURAL_MESOTHELIOMA	11/284	446/40755	0.000331433	0.00658479	0.00514308	FZD8/DKK1/CTNNA3/WNT5B/FGF5/CDH18/FGF1/SFRP1/CDH9/HGF/ANGPT1	11
WP_FOCAL_ADHESION_PI3KAKTMTORSIGNALING_PATHWAY	WP_FOCAL_ADHESION_PI3KAKTMTORSIGNALING_PATHWAY	9/284	309/40755	0.000349538	0.00686098	0.0053588	LPAR6/COL3A1/IL7R/PRLR/FGF1/CHRM2/LPAR1/HGF/ANGPT1	9
WP_PLURIPOTENT_STEM_CELL_DIFFERENTIATION_PATHWAY	WP_PLURIPOTENT_STEM_CELL_DIFFERENTIATION_PATHWAY	4/284	48/40755	0.000352904	0.00689391	0.00538452	DKK1/FST/FGF1/HGF	4
REACTOME_INTERFERON_GAMMA_SIGNALING	REACTOME_INTERFERON_GAMMA_SIGNALING	5/284	93/40755	0.000499951	0.00880995	0.00688105	GBP1/GBP2/GBP7/GBP4/SOCS3	5
REACTOME_HSP90_CHAPERONE_CYCLE_FOR_STEROID_HORMONE_RECEPTORS_SHR_IN_THE_PRESENCE_OF_LIGAND	REACTOME_HSP90_CHAPERONE_CYCLE_FOR_STEROID_HORMONE_RECEPTORS_SHR_IN_THE_PRESENCE_OF_LIGAND	4/284	57/40755	0.000682099	0.0105725	0.00825772	HSPA8/HSPA2/HSPA1A/HSPA1B	4
REACTOME_CELLULAR_RESPONSE_TO_HEAT_STRESS	REACTOME_CELLULAR_RESPONSE_TO_HEAT_STRESS	5/284	101/40755	0.000728342	0.011175	0.00872831	HSPA8/HSPH1/HSPA2/HSPA1A/HSPA1B	5
REACTOME_PI3K_AKT_SIGNALING_IN_CANCER	REACTOME_PI3K_AKT_SIGNALING_IN_CANCER	5/284	105/40755	0.000868103	0.0129396	0.0101065	ERBB4/EREG/FGF5/FGF1/HGF	5
REACTOME_CELL_CELL_JUNCTION_ORGANIZATION	REACTOME_CELL_CELL_JUNCTION_ORGANIZATION	4/284	65/40755	0.00111928	0.0159167	0.0124318	CADM2/CDH18/SDK1/CDH9	4
KEGG_ALZHEIMERS_DISEASE	KEGG_ALZHEIMERS_DISEASE	6/284	166/40755	0.00113644	0.0161456	0.0126106	MT-CO1/MT-CO2/MT-ATP8/MT-ATP6/MT-CO3/MT-CYB	6
REACTOME_NEGATIVE_REGULATION_OF_THE_PI3K_AKT_NETWORK	REACTOME_NEGATIVE_REGULATION_OF_THE_PI3K_AKT_NETWORK	5/284	113/40755	0.00120633	0.0170426	0.0133112	ERBB4/EREG/FGF5/FGF1/HGF	5
REACTOME_COLLAGEN_BIOSYNTHESIS_AND_MODIFYING_ENZYMES	REACTOME_COLLAGEN_BIOSYNTHESIS_AND_MODIFYING_ENZYMES	4/284	67/40755	0.00125344	0.0175932	0.0137413	COL3A1/COL8A1/TLL1/COL19A1	4
REACTOME_HSF1_ACTIVATION	REACTOME_HSF1_ACTIVATION	3/284	31/40755	0.00130258	0.0181487	0.0141752	HSPH1/HSPA1A/HSPA1B	3
WP_EMBRYONIC_STEM_CELL_PLURIPOTENCY_PATHWAYS	WP_EMBRYONIC_STEM_CELL_PLURIPOTENCY_PATHWAYS	5/284	118/40755	0.00146199	0.019966	0.0155945	FZD8/WNT5B/FGF5/BMPR1B/FGF1	5
WP_PARKINUBIQUITIN_PROTEASOMAL_SYSTEM_PATHWAY	WP_PARKINUBIQUITIN_PROTEASOMAL_SYSTEM_PATHWAY	4/284	70/40755	0.00147517	0.0200917	0.0156927	HSPA8/HSPA2/HSPA1A/HSPA1B	4
REACTOME_ADHERENS_JUNCTIONS_INTERACTIONS	REACTOME_ADHERENS_JUNCTIONS_INTERACTIONS	3/284	33/40755	0.00156491	0.0209747	0.0163824	CADM2/CDH18/CDH9	3
KEGG_ENDOCYTOSIS	KEGG_ENDOCYTOSIS	6/284	181/40755	0.00176529	0.0230293	0.0179871	HSPA8/HSPA2/NEDD4L/ERBB4/HSPA1A/HSPA1B	6
KEGG_HUNTINGTONS_DISEASE	KEGG_HUNTINGTONS_DISEASE	6/284	182/40755	0.00181501	0.023496	0.0183516	MT-CO1/MT-CO2/MT-ATP8/MT-ATP6/MT-CO3/MT-CYB	6
WP_MAPK_SIGNALING_PATHWAY	WP_MAPK_SIGNALING_PATHWAY	7/284	249/40755	0.00191899	0.02459	0.0192061	PLA2G4A/HSPA8/HSPA2/FGF5/FGF1/HSPA1A/HSPA1B	7
REACTOME_INTERLEUKIN_7_SIGNALING	REACTOME_INTERLEUKIN_7_SIGNALING	3/284	36/40755	0.00201663	0.0254694	0.0198929	IL7R/H3C3/HGF	3
WP_MITOCHONDRIAL_COMPLEX_IV_ASSEMBLY	WP_MITOCHONDRIAL_COMPLEX_IV_ASSEMBLY	3/284	36/40755	0.00201663	0.0254694	0.0198929	MT-CO1/MT-CO2/MT-CO3	3
WP_VITAMIN_D_RECEPTOR_PATHWAY	WP_VITAMIN_D_RECEPTOR_PATHWAY	6/284	186/40755	0.00202458	0.0254694	0.0198929	CDKN2C/CREG2/PTGER4/SFRP1/CA9/S100G	6
REACTOME_PI3K_EVENTS_IN_ERBB4_SIGNALING	REACTOME_PI3K_EVENTS_IN_ERBB4_SIGNALING	2/284	10/40755	0.00209862	0.0260569	0.0203519	ERBB4/EREG	2
KEGG_CARDIAC_MUSCLE_CONTRACTION	KEGG_CARDIAC_MUSCLE_CONTRACTION	4/284	79/40755	0.00230211	0.0278781	0.0217743	MT-CO1/MT-CO2/MT-CO3/MT-CYB	4
WP_GPCRS_CLASS_A_RHODOPSINLIKE	WP_GPCRS_CLASS_A_RHODOPSINLIKE	7/284	258/40755	0.00234154	0.028171	0.022003	C3AR1/LPAR6/GPR65/PTGER4/CHRM2/GRPR/HTR1F	7
PID_ERBB4_PATHWAY	PID_ERBB4_PATHWAY	3/284	38/40755	0.00235837	0.0282613	0.0220736	ERBB4/EREG/PRLR	3
KEGG_CYTOKINE_CYTOKINE_RECEPTOR_INTERACTION	KEGG_CYTOKINE_CYTOKINE_RECEPTOR_INTERACTION	7/284	265/40755	0.0027171	0.0300526	0.0234727	TNFSF10/BMPR1B/IL7R/PRLR/IFNE/IL15/HGF	7
KEGG_MAPK_SIGNALING_PATHWAY	KEGG_MAPK_SIGNALING_PATHWAY	7/284	267/40755	0.00283245	0.0300526	0.0234727	PLA2G4A/HSPA8/HSPA2/FGF5/FGF1/HSPA1A/HSPA1B	7
REACTOME_BUTYROPHILIN_BTN_FAMILY_INTERACTIONS	REACTOME_BUTYROPHILIN_BTN_FAMILY_INTERACTIONS	2/284	12/40755	0.00304977	0.0310321	0.0242378	BTN3A2/XDH	2
REACTOME_FGFR1C_LIGAND_BINDING_AND_ACTIVATION	REACTOME_FGFR1C_LIGAND_BINDING_AND_ACTIVATION	2/284	12/40755	0.00304977	0.0310321	0.0242378	FGF5/FGF1	2
KEGG_ANTIGEN_PROCESSING_AND_PRESENTATION	KEGG_ANTIGEN_PROCESSING_AND_PRESENTATION	4/284	88/40755	0.00340293	0.0334968	0.0261628	HSPA8/HSPA2/HSPA1A/HSPA1B	4
REACTOME_DISEASES_OF_SIGNAL_TRANSDUCTION_BY_GROWTH_FACTOR_RECEPTORS_AND_SECOND_MESSENGERS	REACTOME_DISEASES_OF_SIGNAL_TRANSDUCTION_BY_GROWTH_FACTOR_RECEPTORS_AND_SECOND_MESSENGERS	9/284	432/40755	0.00353662	0.0346236	0.0270429	FZD8/DKK1/LMO7/ERBB4/EREG/FGF5/FGF1/HGF/BCL2A1	9
WNT_SIGNALING	WNT_SIGNALING	4/284	89/40755	0.00354385	0.0346236	0.0270429	FZD8/DKK1/WNT5B/SFRP1	4
REACTOME_ERBB2_ACTIVATES_PTK6_SIGNALING	REACTOME_ERBB2_ACTIVATES_PTK6_SIGNALING	2/284	13/40755	0.00358774	0.0346236	0.0270429	ERBB4/EREG	2
REACTOME_FGFR2C_LIGAND_BINDING_AND_ACTIVATION	REACTOME_FGFR2C_LIGAND_BINDING_AND_ACTIVATION	2/284	13/40755	0.00358774	0.0346236	0.0270429	FGF5/FGF1	2
REACTOME_FGFR3_LIGAND_BINDING_AND_ACTIVATION	REACTOME_FGFR3_LIGAND_BINDING_AND_ACTIVATION	2/284	13/40755	0.00358774	0.0346236	0.0270429	FGF5/FGF1	2
WP_BMP2WNT4FOXO1_PATHWAY_IN_PRIMARY_ENDOMETRIAL_STROMAL_CELL_DIFFERENTIATION	WP_BMP2WNT4FOXO1_PATHWAY_IN_PRIMARY_ENDOMETRIAL_STROMAL_CELL_DIFFERENTIATION	2/284	13/40755	0.00358774	0.0346236	0.0270429	DKK1/SFRP1	2
WP_NEUROINFLAMMATION	WP_NEUROINFLAMMATION	2/284	13/40755	0.00358774	0.0346236	0.0270429	MT-CO1/MT-CO2	2
NABA_COLLAGENS	NABA_COLLAGENS	3/284	44/40755	0.0035905	0.0346236	0.0270429	COL3A1/COL8A1/COL19A1	3
REACTOME_COLLAGEN_CHAIN_TRIMERIZATION	REACTOME_COLLAGEN_CHAIN_TRIMERIZATION	3/284	44/40755	0.0035905	0.0346236	0.0270429	COL3A1/COL8A1/COL19A1	3
REACTOME_COLLAGEN_FORMATION	REACTOME_COLLAGEN_FORMATION	4/284	90/40755	0.00368868	0.0352354	0.0275207	COL3A1/COL8A1/TLL1/COL19A1	4
WP_NCRNAS_INVOLVED_IN_WNT_SIGNALING_IN_HEPATOCELLULAR_CARCINOMA	WP_NCRNAS_INVOLVED_IN_WNT_SIGNALING_IN_HEPATOCELLULAR_CARCINOMA	4/284	90/40755	0.00368868	0.0352354	0.0275207	FZD8/DKK1/WNT5B/SFRP1	4
REACTOME_CELL_JUNCTION_ORGANIZATION	REACTOME_CELL_JUNCTION_ORGANIZATION	4/284	92/40755	0.00399028	0.0376876	0.0294361	CADM2/CDH18/SDK1/CDH9	4
PID_SYNDECAN_1_PATHWAY	PID_SYNDECAN_1_PATHWAY	3/284	46/40755	0.00407349	0.0382827	0.0299009	COL3A1/COL8A1/HGF	3
REACTOME_LYSOSPHINGOLIPID_AND_LPA_RECEPTORS	REACTOME_LYSOSPHINGOLIPID_AND_LPA_RECEPTORS	2/284	14/40755	0.00416651	0.0387486	0.0302647	PLPPR5/LPAR1	2
REACTOME_SHC1_EVENTS_IN_ERBB4_SIGNALING	REACTOME_SHC1_EVENTS_IN_ERBB4_SIGNALING	2/284	14/40755	0.00416651	0.0387486	0.0302647	ERBB4/EREG	2
REACTOME_G_ALPHA_Q_SIGNALLING_EVENTS	REACTOME_G_ALPHA_Q_SIGNALLING_EVENTS	6/284	216/40755	0.0042292	0.0393074	0.0307012	RGS4/RGS13/LPAR6/GPR65/LPAR1/GRPR	6
KEGG_JAK_STAT_SIGNALING_PATHWAY	KEGG_JAK_STAT_SIGNALING_PATHWAY	5/284	155/40755	0.00474385	0.0428048	0.0334329	SOCS3/IL7R/PRLR/IFNE/IL15	5
BIOCARTA_RACC_PATHWAY	BIOCARTA_RACC_PATHWAY	2/284	15/40755	0.00478549	0.0428996	0.0335069	TRPC4/GUCY1B1	2
PID_ERBB_NETWORK_PATHWAY	PID_ERBB_NETWORK_PATHWAY	2/284	15/40755	0.00478549	0.0428996	0.0335069	ERBB4/EREG	2
REACTOME_ERBB2_REGULATES_CELL_MOTILITY	REACTOME_ERBB2_REGULATES_CELL_MOTILITY	2/284	15/40755	0.00478549	0.0428996	0.0335069	ERBB4/EREG	2
REACTOME_NEGATIVE_REGULATION_OF_TCF_DEPENDENT_SIGNALING_BY_WNT_LIGAND_ANTAGONISTS	REACTOME_NEGATIVE_REGULATION_OF_TCF_DEPENDENT_SIGNALING_BY_WNT_LIGAND_ANTAGONISTS	2/284	15/40755	0.00478549	0.0428996	0.0335069	DKK1/SFRP1	2
WP_MYOMETRIAL_RELAXATION_AND_CONTRACTION_PATHWAYS	WP_MYOMETRIAL_RELAXATION_AND_CONTRACTION_PATHWAYS	5/284	158/40755	0.00514073	0.0451286	0.0352479	RGS4/RGS7/MYLK2/PKIA/LPAR1	5
WP_COMPLEMENT_SYSTEM	WP_COMPLEMENT_SYSTEM	4/284	99/40755	0.00517643	0.0452274	0.0353251	SELL/CFH/C3AR1/CFI	4
WP_NONALCOHOLIC_FATTY_LIVER_DISEASE	WP_NONALCOHOLIC_FATTY_LIVER_DISEASE	5/284	160/40755	0.00541804	0.0468658	0.0366048	SOCS3/MT-CO1/MT-CO2/MT-CO3/MT-CYB	5
REACTOME_FGFR1_LIGAND_BINDING_AND_ACTIVATION	REACTOME_FGFR1_LIGAND_BINDING_AND_ACTIVATION	2/284	16/40755	0.00544408	0.0468658	0.0366048	FGF5/FGF1	2
REACTOME_GRB2_EVENTS_IN_ERBB2_SIGNALING	REACTOME_GRB2_EVENTS_IN_ERBB2_SIGNALING	2/284	16/40755	0.00544408	0.0468658	0.0366048	ERBB4/EREG	2
REACTOME_PI3K_EVENTS_IN_ERBB2_SIGNALING	REACTOME_PI3K_EVENTS_IN_ERBB2_SIGNALING	2/284	16/40755	0.00544408	0.0468658	0.0366048	ERBB4/EREG	2
REACTOME_EPH_EPHRIN_MEDIATED_REPULSION_OF_CELLS	REACTOME_EPH_EPHRIN_MEDIATED_REPULSION_OF_CELLS	3/284	51/40755	0.00544743	0.0468658	0.0366048	EFNB2/EPHA6/EPHA5	3
REACTOME_APOPTOTIC_EXECUTION_PHASE	REACTOME_APOPTOTIC_EXECUTION_PHASE	3/284	52/40755	0.00575153	0.0490368	0.0383004	OCLN/LMNB1/H1-2	3
