# Supplementary material for: Identification of a novel minor-groove DNA binder that represses mitochondrial gene expression and induces apoptosis in highly aggressive leiomyosarcoma cells
Source: Cell Death Discov. 2025 Nov 10;11:524. doi: 10.1038/s41420-025-02803-3 (PMC12603272; doi:10.1038/s41420-025-02803-3)
Supplement: Supplementary file 14 — Table S12 [file 41420_2025_2803_MOESM14_ESM.xlsx]

## Sheet: Sheet1
	Overlap Results
	Collection(s):	GO
	# overlaps shown:	10
	# genesets in collections:	10461
	# genes in comparison (n):	495
	# genes in universe (N):	42722
	Gene Set Name	# Genes in Gene Set (K)	Description	# Genes in Overlap (k)	k/K	p-value	FDR q-value
	GOBP_HOMOPHILIC_CELL_ADHESION_VIA_PLASMA_MEMBRANE_ADHESION_MOLECULES	170	The attachment of a plasma membrane adhesion molecule in one cell to an identical molecule in an adjacent cell. [ISBN:0198506732]	16	0.0941	1.82E-10	1.71E-6
	GOBP_RESPONSE_TO_VIRUS	439	Any process that results in a change in state or activity of a cell or an organism (in terms of movement, secretion, enzyme production, gene expression, etc.) as a result of a stimulus from a virus. [GOC:hb]	24	0.0547	5.25E-10	1.71E-6
	GOBP_POSITIVE_REGULATION_OF_SIGNALING	1795	Any process that activates, maintains or increases the frequency, rate or extent of a signaling process. [GOC:mtg_signal]	53	0.0295	6.16E-10	1.71E-6
	GOBP_DEFENSE_RESPONSE_TO_SYMBIONT	338	Reactions triggered in response to the presence of a symbiont that act to protect the cell or organism from damage caused by that symbiont. [GOC:pg]	21	0.0621	6.54E-10	1.71E-6
	GOMF_TRANSCRIPTION_REGULATOR_ACTIVITY	1956	A molecular function that controls the rate, timing and/or magnitude of gene transcription. The function of transcriptional regulators is to modulate gene expression at the transcription step so that they are expressed in the right cell at the right time and in the right amount throughout the life of the cell and the organism. Genes are transcriptional units, and include bacterial operons. [GOC:p…	54	0.0276	4.34E-9	9.09E-6
	GOBP_CELL_CELL_ADHESION_VIA_PLASMA_MEMBRANE_ADHESION_MOLECULES	281	The attachment of one cell to another cell via adhesion molecules that are at least partially embedded in the plasma membrane. [GOC:dos]	18	0.0641	6.8E-9	9.17E-6
	GOBP_CELL_CELL_SIGNALING	1713	Any process that mediates the transfer of information from one cell to another. This process includes signal transduction in the receiving cell and, where applicable, release of a ligand and any processes that actively facilitate its transport and presentation to the receiving cell. Examples include signaling via soluble ligands, via cell adhesion molecules and via gap junctions. [GOC:dos, GOC:ma…	49	0.0286	7.88E-9	9.17E-6
	GOBP_NEUROGENESIS	1715	Generation of cells within the nervous system. [GO_REF:0000021, GOC:cls, GOC:curators, GOC:dgh, GOC:dph, GOC:jid]	49	0.0286	8.18E-9	9.17E-6
	GOBP_SENSORY_ORGAN_DEVELOPMENT	588	The process whose specific outcome is the progression of sensory organs over time, from its formation to the mature structure. [GOC:go_curators]	26	0.0442	8.53E-9	9.17E-6
	GOBP_REGULATION_OF_RESPONSE_TO_STRESS	1503	Any process that modulates the frequency, rate or extent of a response to stress. Response to stress is a change in state or activity of a cell or an organism (in terms of movement, secretion, enzyme production, gene expression, etc.) as a result of a disturbance in organismal or cellular homeostasis, usually, but not necessarily, exogenous (e.g. temperature, humidity, ionizing radiation). [GOC:d…	45	0.0299	8.76E-9	9.17E-6
	Gene/Gene Set Overlap Matrix
	Entrez Gene Id	Gene Symbol	Gene Description	GOBP_HOMOPHILIC_CELL_ADHESION_VIA_PLASMA_MEMBRANE_ADHESION_MOLECULES	GOBP_RESPONSE_TO_VIRUS	GOBP_POSITIVE_REGULATION_OF_SIGNALING	GOBP_DEFENSE_RESPONSE_TO_SYMBIONT	GOMF_TRANSCRIPTION_REGULATOR_ACTIVITY	GOBP_CELL_CELL_ADHESION_VIA_PLASMA_MEMBRANE_ADHESION_MOLECULES	GOBP_CELL_CELL_SIGNALING	GOBP_NEUROGENESIS	GOBP_SENSORY_ORGAN_DEVELOPMENT	GOBP_REGULATION_OF_RESPONSE_TO_STRESS
	999	CDH1	cadherin 1 [Source:HGNC Symbol;Acc:HGNC:1748]	GOBP_HOMOPHILIC_CELL_ADHESION_VIA_PLASMA_MEMBRANE_ADHESION_MOLECULES					GOBP_CELL_CELL_ADHESION_VIA_PLASMA_MEMBRANE_ADHESION_MOLECULES	GOBP_CELL_CELL_SIGNALING	GOBP_NEUROGENESIS
	56122	PCDHB14	protocadherin beta 14 [Source:HGNC Symbol;Acc:HGNC:8685]	GOBP_HOMOPHILIC_CELL_ADHESION_VIA_PLASMA_MEMBRANE_ADHESION_MOLECULES					GOBP_CELL_CELL_ADHESION_VIA_PLASMA_MEMBRANE_ADHESION_MOLECULES	GOBP_CELL_CELL_SIGNALING
	56125	PCDHB11	protocadherin beta 11 [Source:HGNC Symbol;Acc:HGNC:8682]	GOBP_HOMOPHILIC_CELL_ADHESION_VIA_PLASMA_MEMBRANE_ADHESION_MOLECULES					GOBP_CELL_CELL_ADHESION_VIA_PLASMA_MEMBRANE_ADHESION_MOLECULES	GOBP_CELL_CELL_SIGNALING
	56126	PCDHB10	protocadherin beta 10 [Source:HGNC Symbol;Acc:HGNC:8681]	GOBP_HOMOPHILIC_CELL_ADHESION_VIA_PLASMA_MEMBRANE_ADHESION_MOLECULES					GOBP_CELL_CELL_ADHESION_VIA_PLASMA_MEMBRANE_ADHESION_MOLECULES	GOBP_CELL_CELL_SIGNALING
	56127	PCDHB9	protocadherin beta 9 [Source:HGNC Symbol;Acc:HGNC:8694]	GOBP_HOMOPHILIC_CELL_ADHESION_VIA_PLASMA_MEMBRANE_ADHESION_MOLECULES					GOBP_CELL_CELL_ADHESION_VIA_PLASMA_MEMBRANE_ADHESION_MOLECULES	GOBP_CELL_CELL_SIGNALING
	56131	PCDHB4	protocadherin beta 4 [Source:HGNC Symbol;Acc:HGNC:8689]	GOBP_HOMOPHILIC_CELL_ADHESION_VIA_PLASMA_MEMBRANE_ADHESION_MOLECULES					GOBP_CELL_CELL_ADHESION_VIA_PLASMA_MEMBRANE_ADHESION_MOLECULES	GOBP_CELL_CELL_SIGNALING
	56133	PCDHB2	protocadherin beta 2 [Source:HGNC Symbol;Acc:HGNC:8687]	GOBP_HOMOPHILIC_CELL_ADHESION_VIA_PLASMA_MEMBRANE_ADHESION_MOLECULES					GOBP_CELL_CELL_ADHESION_VIA_PLASMA_MEMBRANE_ADHESION_MOLECULES	GOBP_CELL_CELL_SIGNALING
	92211	CDHR1	cadherin related family member 1 [Source:HGNC Symbol;Acc:HGNC:14550]	GOBP_HOMOPHILIC_CELL_ADHESION_VIA_PLASMA_MEMBRANE_ADHESION_MOLECULES					GOBP_CELL_CELL_ADHESION_VIA_PLASMA_MEMBRANE_ADHESION_MOLECULES		GOBP_NEUROGENESIS
	79633	FAT4	FAT atypical cadherin 4 [Source:HGNC Symbol;Acc:HGNC:23109]	GOBP_HOMOPHILIC_CELL_ADHESION_VIA_PLASMA_MEMBRANE_ADHESION_MOLECULES					GOBP_CELL_CELL_ADHESION_VIA_PLASMA_MEMBRANE_ADHESION_MOLECULES		GOBP_NEUROGENESIS
	65217	PCDH15	protocadherin related 15 [Source:HGNC Symbol;Acc:HGNC:14674]	GOBP_HOMOPHILIC_CELL_ADHESION_VIA_PLASMA_MEMBRANE_ADHESION_MOLECULES					GOBP_CELL_CELL_ADHESION_VIA_PLASMA_MEMBRANE_ADHESION_MOLECULES			GOBP_SENSORY_ORGAN_DEVELOPMENT
	26025	PCDHGA12	protocadherin gamma subfamily A, 12 [Source:HGNC Symbol;Acc:HGNC:8699]	GOBP_HOMOPHILIC_CELL_ADHESION_VIA_PLASMA_MEMBRANE_ADHESION_MOLECULES					GOBP_CELL_CELL_ADHESION_VIA_PLASMA_MEMBRANE_ADHESION_MOLECULES
	56100	PCDHGB6	protocadherin gamma subfamily B, 6 [Source:HGNC Symbol;Acc:HGNC:8713]	GOBP_HOMOPHILIC_CELL_ADHESION_VIA_PLASMA_MEMBRANE_ADHESION_MOLECULES					GOBP_CELL_CELL_ADHESION_VIA_PLASMA_MEMBRANE_ADHESION_MOLECULES
	56103	PCDHGB2	protocadherin gamma subfamily B, 2 [Source:HGNC Symbol;Acc:HGNC:8709]	GOBP_HOMOPHILIC_CELL_ADHESION_VIA_PLASMA_MEMBRANE_ADHESION_MOLECULES					GOBP_CELL_CELL_ADHESION_VIA_PLASMA_MEMBRANE_ADHESION_MOLECULES
	56106	PCDHGA10	protocadherin gamma subfamily A, 10 [Source:HGNC Symbol;Acc:HGNC:8697]	GOBP_HOMOPHILIC_CELL_ADHESION_VIA_PLASMA_MEMBRANE_ADHESION_MOLECULES					GOBP_CELL_CELL_ADHESION_VIA_PLASMA_MEMBRANE_ADHESION_MOLECULES
	56107	PCDHGA9	protocadherin gamma subfamily A, 9 [Source:HGNC Symbol;Acc:HGNC:8707]	GOBP_HOMOPHILIC_CELL_ADHESION_VIA_PLASMA_MEMBRANE_ADHESION_MOLECULES					GOBP_CELL_CELL_ADHESION_VIA_PLASMA_MEMBRANE_ADHESION_MOLECULES
	56124	PCDHB12	protocadherin beta 12 [Source:HGNC Symbol;Acc:HGNC:8683]	GOBP_HOMOPHILIC_CELL_ADHESION_VIA_PLASMA_MEMBRANE_ADHESION_MOLECULES					GOBP_CELL_CELL_ADHESION_VIA_PLASMA_MEMBRANE_ADHESION_MOLECULES
	6737	TRIM21	tripartite motif containing 21 [Source:HGNC Symbol;Acc:HGNC:11312]		GOBP_RESPONSE_TO_VIRUS	GOBP_POSITIVE_REGULATION_OF_SIGNALING	GOBP_DEFENSE_RESPONSE_TO_SYMBIONT	GOMF_TRANSCRIPTION_REGULATOR_ACTIVITY					GOBP_REGULATION_OF_RESPONSE_TO_STRESS
	10346	TRIM22	tripartite motif containing 22 [Source:HGNC Symbol;Acc:HGNC:16379]		GOBP_RESPONSE_TO_VIRUS	GOBP_POSITIVE_REGULATION_OF_SIGNALING	GOBP_DEFENSE_RESPONSE_TO_SYMBIONT	GOMF_TRANSCRIPTION_REGULATOR_ACTIVITY					GOBP_REGULATION_OF_RESPONSE_TO_STRESS
	83666	PARP9	poly(ADP-ribose) polymerase family member 9 [Source:HGNC Symbol;Acc:HGNC:24118]		GOBP_RESPONSE_TO_VIRUS	GOBP_POSITIVE_REGULATION_OF_SIGNALING	GOBP_DEFENSE_RESPONSE_TO_SYMBIONT	GOMF_TRANSCRIPTION_REGULATOR_ACTIVITY					GOBP_REGULATION_OF_RESPONSE_TO_STRESS
	7098	TLR3	toll like receptor 3 [Source:HGNC Symbol;Acc:HGNC:11849]		GOBP_RESPONSE_TO_VIRUS	GOBP_POSITIVE_REGULATION_OF_SIGNALING	GOBP_DEFENSE_RESPONSE_TO_SYMBIONT						GOBP_REGULATION_OF_RESPONSE_TO_STRESS
	340061	STING1	stimulator of interferon response cGAMP interactor 1 [Source:HGNC Symbol;Acc:HGNC:27962]		GOBP_RESPONSE_TO_VIRUS	GOBP_POSITIVE_REGULATION_OF_SIGNALING	GOBP_DEFENSE_RESPONSE_TO_SYMBIONT						GOBP_REGULATION_OF_RESPONSE_TO_STRESS
	91543	RSAD2	radical S-adenosyl methionine domain containing 2 [Source:HGNC Symbol;Acc:HGNC:30908]		GOBP_RESPONSE_TO_VIRUS	GOBP_POSITIVE_REGULATION_OF_SIGNALING	GOBP_DEFENSE_RESPONSE_TO_SYMBIONT						GOBP_REGULATION_OF_RESPONSE_TO_STRESS
	55601	DDX60	DExD/H-box helicase 60 [Source:HGNC Symbol;Acc:HGNC:25942]		GOBP_RESPONSE_TO_VIRUS	GOBP_POSITIVE_REGULATION_OF_SIGNALING	GOBP_DEFENSE_RESPONSE_TO_SYMBIONT						GOBP_REGULATION_OF_RESPONSE_TO_STRESS
	53840	TRIM34	tripartite motif containing 34 [Source:HGNC Symbol;Acc:HGNC:10063]		GOBP_RESPONSE_TO_VIRUS	GOBP_POSITIVE_REGULATION_OF_SIGNALING	GOBP_DEFENSE_RESPONSE_TO_SYMBIONT
	6352	CCL5	C-C motif chemokine ligand 5 [Source:HGNC Symbol;Acc:HGNC:10632]		GOBP_RESPONSE_TO_VIRUS	GOBP_POSITIVE_REGULATION_OF_SIGNALING				GOBP_CELL_CELL_SIGNALING			GOBP_REGULATION_OF_RESPONSE_TO_STRESS
	3965	LGALS9	galectin 9 [Source:HGNC Symbol;Acc:HGNC:6570]		GOBP_RESPONSE_TO_VIRUS	GOBP_POSITIVE_REGULATION_OF_SIGNALING							GOBP_REGULATION_OF_RESPONSE_TO_STRESS
	9111	NMI	N-myc and STAT interactor [Source:HGNC Symbol;Acc:HGNC:7854]		GOBP_RESPONSE_TO_VIRUS	GOBP_POSITIVE_REGULATION_OF_SIGNALING							GOBP_REGULATION_OF_RESPONSE_TO_STRESS
	6772	STAT1	signal transducer and activator of transcription 1 [Source:HGNC Symbol;Acc:HGNC:11362]		GOBP_RESPONSE_TO_VIRUS		GOBP_DEFENSE_RESPONSE_TO_SYMBIONT	GOMF_TRANSCRIPTION_REGULATOR_ACTIVITY					GOBP_REGULATION_OF_RESPONSE_TO_STRESS
	22900	CARD8	caspase recruitment domain family member 8 [Source:HGNC Symbol;Acc:HGNC:17057]		GOBP_RESPONSE_TO_VIRUS		GOBP_DEFENSE_RESPONSE_TO_SYMBIONT						GOBP_REGULATION_OF_RESPONSE_TO_STRESS
	23586	RIGI	RNA sensor RIG-I [Source:HGNC Symbol;Acc:HGNC:19102]		GOBP_RESPONSE_TO_VIRUS		GOBP_DEFENSE_RESPONSE_TO_SYMBIONT						GOBP_REGULATION_OF_RESPONSE_TO_STRESS
	151636	DTX3L	deltex E3 ubiquitin ligase 3L [Source:HGNC Symbol;Acc:HGNC:30323]		GOBP_RESPONSE_TO_VIRUS		GOBP_DEFENSE_RESPONSE_TO_SYMBIONT						GOBP_REGULATION_OF_RESPONSE_TO_STRESS
	4938	OAS1	2'-5'-oligoadenylate synthetase 1 [Source:HGNC Symbol;Acc:HGNC:8086]		GOBP_RESPONSE_TO_VIRUS		GOBP_DEFENSE_RESPONSE_TO_SYMBIONT						GOBP_REGULATION_OF_RESPONSE_TO_STRESS
	64135	IFIH1	interferon induced with helicase C domain 1 [Source:HGNC Symbol;Acc:HGNC:18873]		GOBP_RESPONSE_TO_VIRUS		GOBP_DEFENSE_RESPONSE_TO_SYMBIONT						GOBP_REGULATION_OF_RESPONSE_TO_STRESS
	4939	OAS2	2'-5'-oligoadenylate synthetase 2 [Source:HGNC Symbol;Acc:HGNC:8087]		GOBP_RESPONSE_TO_VIRUS		GOBP_DEFENSE_RESPONSE_TO_SYMBIONT
	2635	GBP3	guanylate binding protein 3 [Source:HGNC Symbol;Acc:HGNC:4184]		GOBP_RESPONSE_TO_VIRUS		GOBP_DEFENSE_RESPONSE_TO_SYMBIONT
	4600	MX2	MX dynamin like GTPase 2 [Source:HGNC Symbol;Acc:HGNC:7533]		GOBP_RESPONSE_TO_VIRUS		GOBP_DEFENSE_RESPONSE_TO_SYMBIONT
	3437	IFIT3	interferon induced protein with tetratricopeptide repeats 3 [Source:HGNC Symbol;Acc:HGNC:5411]		GOBP_RESPONSE_TO_VIRUS		GOBP_DEFENSE_RESPONSE_TO_SYMBIONT
	6041	RNASEL	ribonuclease L [Source:HGNC Symbol;Acc:HGNC:10050]		GOBP_RESPONSE_TO_VIRUS		GOBP_DEFENSE_RESPONSE_TO_SYMBIONT
	91351	DDX60L	DExD/H-box 60 like [Source:HGNC Symbol;Acc:HGNC:26429]		GOBP_RESPONSE_TO_VIRUS		GOBP_DEFENSE_RESPONSE_TO_SYMBIONT
	64108	RTP4	receptor transporter protein 4 [Source:HGNC Symbol;Acc:HGNC:23992]		GOBP_RESPONSE_TO_VIRUS		GOBP_DEFENSE_RESPONSE_TO_SYMBIONT
	5071	PRKN	parkin RBR E3 ubiquitin protein ligase [Source:HGNC Symbol;Acc:HGNC:8607]			GOBP_POSITIVE_REGULATION_OF_SIGNALING		GOMF_TRANSCRIPTION_REGULATOR_ACTIVITY		GOBP_CELL_CELL_SIGNALING	GOBP_NEUROGENESIS		GOBP_REGULATION_OF_RESPONSE_TO_STRESS
	5468	PPARG	peroxisome proliferator activated receptor gamma [Source:HGNC Symbol;Acc:HGNC:9236]			GOBP_POSITIVE_REGULATION_OF_SIGNALING		GOMF_TRANSCRIPTION_REGULATOR_ACTIVITY		GOBP_CELL_CELL_SIGNALING			GOBP_REGULATION_OF_RESPONSE_TO_STRESS
	8626	TP63	tumor protein p63 [Source:HGNC Symbol;Acc:HGNC:15979]			GOBP_POSITIVE_REGULATION_OF_SIGNALING		GOMF_TRANSCRIPTION_REGULATOR_ACTIVITY		GOBP_CELL_CELL_SIGNALING
	3084	NRG1	neuregulin 1 [Source:HGNC Symbol;Acc:HGNC:7997]			GOBP_POSITIVE_REGULATION_OF_SIGNALING		GOMF_TRANSCRIPTION_REGULATOR_ACTIVITY
	29995	LMCD1	LIM and cysteine rich domains 1 [Source:HGNC Symbol;Acc:HGNC:6633]			GOBP_POSITIVE_REGULATION_OF_SIGNALING		GOMF_TRANSCRIPTION_REGULATOR_ACTIVITY
	10365	KLF2	KLF transcription factor 2 [Source:HGNC Symbol;Acc:HGNC:6347]			GOBP_POSITIVE_REGULATION_OF_SIGNALING		GOMF_TRANSCRIPTION_REGULATOR_ACTIVITY
	7474	WNT5A	Wnt family member 5A [Source:HGNC Symbol;Acc:HGNC:12784]			GOBP_POSITIVE_REGULATION_OF_SIGNALING				GOBP_CELL_CELL_SIGNALING	GOBP_NEUROGENESIS	GOBP_SENSORY_ORGAN_DEVELOPMENT	GOBP_REGULATION_OF_RESPONSE_TO_STRESS
	8829	NRP1	neuropilin 1 [Source:HGNC Symbol;Acc:HGNC:8004]			GOBP_POSITIVE_REGULATION_OF_SIGNALING				GOBP_CELL_CELL_SIGNALING	GOBP_NEUROGENESIS	GOBP_SENSORY_ORGAN_DEVELOPMENT
	6505	SLC1A1	solute carrier family 1 member 1 [Source:HGNC Symbol;Acc:HGNC:10939]			GOBP_POSITIVE_REGULATION_OF_SIGNALING				GOBP_CELL_CELL_SIGNALING	GOBP_NEUROGENESIS	GOBP_SENSORY_ORGAN_DEVELOPMENT
	50487	PLA2G3	phospholipase A2 group III [Source:HGNC Symbol;Acc:HGNC:17934]			GOBP_POSITIVE_REGULATION_OF_SIGNALING				GOBP_CELL_CELL_SIGNALING	GOBP_NEUROGENESIS		GOBP_REGULATION_OF_RESPONSE_TO_STRESS
	3908	LAMA2	laminin subunit alpha 2 [Source:HGNC Symbol;Acc:HGNC:6482]			GOBP_POSITIVE_REGULATION_OF_SIGNALING				GOBP_CELL_CELL_SIGNALING	GOBP_NEUROGENESIS
	5608	MAP2K6	mitogen-activated protein kinase kinase 6 [Source:HGNC Symbol;Acc:HGNC:6846]			GOBP_POSITIVE_REGULATION_OF_SIGNALING				GOBP_CELL_CELL_SIGNALING			GOBP_REGULATION_OF_RESPONSE_TO_STRESS
	55366	LGR4	leucine rich repeat containing G protein-coupled receptor 4 [Source:HGNC Symbol;Acc:HGNC:13299]			GOBP_POSITIVE_REGULATION_OF_SIGNALING				GOBP_CELL_CELL_SIGNALING			GOBP_REGULATION_OF_RESPONSE_TO_STRESS
	1950	EGF	epidermal growth factor [Source:HGNC Symbol;Acc:HGNC:3229]			GOBP_POSITIVE_REGULATION_OF_SIGNALING				GOBP_CELL_CELL_SIGNALING
	2697	GJA1	gap junction protein alpha 1 [Source:HGNC Symbol;Acc:HGNC:4274]			GOBP_POSITIVE_REGULATION_OF_SIGNALING				GOBP_CELL_CELL_SIGNALING
	2982	GUCY1A1	guanylate cyclase 1 soluble subunit alpha 1 [Source:HGNC Symbol;Acc:HGNC:4685]			GOBP_POSITIVE_REGULATION_OF_SIGNALING				GOBP_CELL_CELL_SIGNALING
	2641	GCG	glucagon [Source:HGNC Symbol;Acc:HGNC:4191]			GOBP_POSITIVE_REGULATION_OF_SIGNALING				GOBP_CELL_CELL_SIGNALING
	3077	HFE	homeostatic iron regulator [Source:HGNC Symbol;Acc:HGNC:4886]			GOBP_POSITIVE_REGULATION_OF_SIGNALING				GOBP_CELL_CELL_SIGNALING
	10874	NMU	neuromedin U [Source:HGNC Symbol;Acc:HGNC:7859]			GOBP_POSITIVE_REGULATION_OF_SIGNALING				GOBP_CELL_CELL_SIGNALING
	27092	CACNG4	calcium voltage-gated channel auxiliary subunit gamma 4 [Source:HGNC Symbol;Acc:HGNC:1408]			GOBP_POSITIVE_REGULATION_OF_SIGNALING				GOBP_CELL_CELL_SIGNALING
	130574	LYPD6	LY6/PLAUR domain containing 6 [Source:HGNC Symbol;Acc:HGNC:28751]			GOBP_POSITIVE_REGULATION_OF_SIGNALING				GOBP_CELL_CELL_SIGNALING
	4300	MLLT3	MLLT3 super elongation complex subunit [Source:HGNC Symbol;Acc:HGNC:7136]			GOBP_POSITIVE_REGULATION_OF_SIGNALING				GOBP_CELL_CELL_SIGNALING
	27123	DKK2	dickkopf WNT signaling pathway inhibitor 2 [Source:HGNC Symbol;Acc:HGNC:2892]			GOBP_POSITIVE_REGULATION_OF_SIGNALING				GOBP_CELL_CELL_SIGNALING
	50937	CDON	cell adhesion associated, oncogene regulated [Source:HGNC Symbol;Acc:HGNC:17104]			GOBP_POSITIVE_REGULATION_OF_SIGNALING					GOBP_NEUROGENESIS	GOBP_SENSORY_ORGAN_DEVELOPMENT
	10371	SEMA3A	semaphorin 3A [Source:HGNC Symbol;Acc:HGNC:10723]			GOBP_POSITIVE_REGULATION_OF_SIGNALING					GOBP_NEUROGENESIS		GOBP_REGULATION_OF_RESPONSE_TO_STRESS
	4593	MUSK	muscle associated receptor tyrosine kinase [Source:HGNC Symbol;Acc:HGNC:7525]			GOBP_POSITIVE_REGULATION_OF_SIGNALING					GOBP_NEUROGENESIS
	5156	PDGFRA	platelet derived growth factor receptor alpha [Source:HGNC Symbol;Acc:HGNC:8803]			GOBP_POSITIVE_REGULATION_OF_SIGNALING						GOBP_SENSORY_ORGAN_DEVELOPMENT	GOBP_REGULATION_OF_RESPONSE_TO_STRESS
	353376	TICAM2	TIR domain containing adaptor molecule 2 [Source:HGNC Symbol;Acc:HGNC:21354]			GOBP_POSITIVE_REGULATION_OF_SIGNALING							GOBP_REGULATION_OF_RESPONSE_TO_STRESS
	1520	CTSS	cathepsin S [Source:HGNC Symbol;Acc:HGNC:2545]			GOBP_POSITIVE_REGULATION_OF_SIGNALING							GOBP_REGULATION_OF_RESPONSE_TO_STRESS
	54502	RBM47	RNA binding motif protein 47 [Source:HGNC Symbol;Acc:HGNC:30358]			GOBP_POSITIVE_REGULATION_OF_SIGNALING							GOBP_REGULATION_OF_RESPONSE_TO_STRESS
	55504	TNFRSF19	TNF receptor superfamily member 19 [Source:HGNC Symbol;Acc:HGNC:11915]			GOBP_POSITIVE_REGULATION_OF_SIGNALING							GOBP_REGULATION_OF_RESPONSE_TO_STRESS
	7049	TGFBR3	transforming growth factor beta receptor 3 [Source:HGNC Symbol;Acc:HGNC:11774]			GOBP_POSITIVE_REGULATION_OF_SIGNALING							GOBP_REGULATION_OF_RESPONSE_TO_STRESS
	56034	PDGFC	platelet derived growth factor C [Source:HGNC Symbol;Acc:HGNC:8801]			GOBP_POSITIVE_REGULATION_OF_SIGNALING
	152110	NEK10	NIMA related kinase 10 [Source:HGNC Symbol;Acc:HGNC:18592]			GOBP_POSITIVE_REGULATION_OF_SIGNALING
	255324	EPGN	epithelial mitogen [Source:HGNC Symbol;Acc:HGNC:17470]			GOBP_POSITIVE_REGULATION_OF_SIGNALING
	843	CASP10	caspase 10 [Source:HGNC Symbol;Acc:HGNC:1500]			GOBP_POSITIVE_REGULATION_OF_SIGNALING
	2859	GPR35	G protein-coupled receptor 35 [Source:HGNC Symbol;Acc:HGNC:4492]			GOBP_POSITIVE_REGULATION_OF_SIGNALING
	8644	AKR1C3	aldo-keto reductase family 1 member C3 [Source:HGNC Symbol;Acc:HGNC:386]			GOBP_POSITIVE_REGULATION_OF_SIGNALING
	154743	BMT2	base methyltransferase of 25S rRNA 2 homolog [Source:HGNC Symbol;Acc:HGNC:26475]			GOBP_POSITIVE_REGULATION_OF_SIGNALING
	122786	FRMD6	FERM domain containing 6 [Source:HGNC Symbol;Acc:HGNC:19839]			GOBP_POSITIVE_REGULATION_OF_SIGNALING
	57181	SLC39A10	solute carrier family 39 member 10 [Source:HGNC Symbol;Acc:HGNC:20861]			GOBP_POSITIVE_REGULATION_OF_SIGNALING
	10984	KCNQ1OT1	KCNQ1 opposite strand/antisense transcript 1 [Source:HGNC Symbol;Acc:HGNC:6295]			GOBP_POSITIVE_REGULATION_OF_SIGNALING
	266743	NPAS4	neuronal PAS domain protein 4 [Source:HGNC Symbol;Acc:HGNC:18983]					GOMF_TRANSCRIPTION_REGULATOR_ACTIVITY		GOBP_CELL_CELL_SIGNALING
	7091	TLE4	TLE family member 4, transcriptional corepressor [Source:HGNC Symbol;Acc:HGNC:11840]					GOMF_TRANSCRIPTION_REGULATOR_ACTIVITY		GOBP_CELL_CELL_SIGNALING
	7291	TWIST1	twist family bHLH transcription factor 1 [Source:HGNC Symbol;Acc:HGNC:12428]					GOMF_TRANSCRIPTION_REGULATOR_ACTIVITY			GOBP_NEUROGENESIS	GOBP_SENSORY_ORGAN_DEVELOPMENT	GOBP_REGULATION_OF_RESPONSE_TO_STRESS
	5915	RARB	retinoic acid receptor beta [Source:HGNC Symbol;Acc:HGNC:9865]					GOMF_TRANSCRIPTION_REGULATOR_ACTIVITY			GOBP_NEUROGENESIS	GOBP_SENSORY_ORGAN_DEVELOPMENT
	4211	MEIS1	Meis homeobox 1 [Source:HGNC Symbol;Acc:HGNC:7000]					GOMF_TRANSCRIPTION_REGULATOR_ACTIVITY			GOBP_NEUROGENESIS	GOBP_SENSORY_ORGAN_DEVELOPMENT
	5308	PITX2	paired like homeodomain 2 [Source:HGNC Symbol;Acc:HGNC:9005]					GOMF_TRANSCRIPTION_REGULATOR_ACTIVITY			GOBP_NEUROGENESIS	GOBP_SENSORY_ORGAN_DEVELOPMENT
	5087	PBX1	PBX homeobox 1 [Source:HGNC Symbol;Acc:HGNC:8632]					GOMF_TRANSCRIPTION_REGULATOR_ACTIVITY			GOBP_NEUROGENESIS	GOBP_SENSORY_ORGAN_DEVELOPMENT
	9734	HDAC9	histone deacetylase 9 [Source:HGNC Symbol;Acc:HGNC:14065]					GOMF_TRANSCRIPTION_REGULATOR_ACTIVITY			GOBP_NEUROGENESIS
	7025	NR2F1	nuclear receptor subfamily 2 group F member 1 [Source:HGNC Symbol;Acc:HGNC:7975]					GOMF_TRANSCRIPTION_REGULATOR_ACTIVITY			GOBP_NEUROGENESIS
	6925	TCF4	transcription factor 4 [Source:HGNC Symbol;Acc:HGNC:11634]					GOMF_TRANSCRIPTION_REGULATOR_ACTIVITY			GOBP_NEUROGENESIS
	7545	ZIC1	Zic family member 1 [Source:HGNC Symbol;Acc:HGNC:12872]					GOMF_TRANSCRIPTION_REGULATOR_ACTIVITY				GOBP_SENSORY_ORGAN_DEVELOPMENT
	3167	HMX2	H6 family homeobox 2 [Source:HGNC Symbol;Acc:HGNC:5018]					GOMF_TRANSCRIPTION_REGULATOR_ACTIVITY				GOBP_SENSORY_ORGAN_DEVELOPMENT
	55578	SUPT20H	SPT20 homolog, SAGA complex component [Source:HGNC Symbol;Acc:HGNC:20596]					GOMF_TRANSCRIPTION_REGULATOR_ACTIVITY					GOBP_REGULATION_OF_RESPONSE_TO_STRESS
	11107	PRDM5	PR/SET domain 5 [Source:HGNC Symbol;Acc:HGNC:9349]					GOMF_TRANSCRIPTION_REGULATOR_ACTIVITY
	6760	SS18	SS18 subunit of BAF chromatin remodeling complex [Source:HGNC Symbol;Acc:HGNC:11340]					GOMF_TRANSCRIPTION_REGULATOR_ACTIVITY
	1997	ELF1	E74 like ETS transcription factor 1 [Source:HGNC Symbol;Acc:HGNC:3316]					GOMF_TRANSCRIPTION_REGULATOR_ACTIVITY
	144455	E2F7	E2F transcription factor 7 [Source:HGNC Symbol;Acc:HGNC:23820]					GOMF_TRANSCRIPTION_REGULATOR_ACTIVITY
	26149	ZNF658	zinc finger protein 658 [Source:HGNC Symbol;Acc:HGNC:25226]					GOMF_TRANSCRIPTION_REGULATOR_ACTIVITY
	4603	MYBL1	MYB proto-oncogene like 1 [Source:HGNC Symbol;Acc:HGNC:7547]					GOMF_TRANSCRIPTION_REGULATOR_ACTIVITY
	199704	ZNF585A	zinc finger protein 585A [Source:HGNC Symbol;Acc:HGNC:26305]					GOMF_TRANSCRIPTION_REGULATOR_ACTIVITY
	401509	ZNF658B	zinc finger protein 658B (pseudogene) [Source:HGNC Symbol;Acc:HGNC:32033]					GOMF_TRANSCRIPTION_REGULATOR_ACTIVITY
	92285	ZNF585B	zinc finger protein 585B [Source:HGNC Symbol;Acc:HGNC:30948]					GOMF_TRANSCRIPTION_REGULATOR_ACTIVITY
	79776	ZFHX4	zinc finger homeobox 4 [Source:HGNC Symbol;Acc:HGNC:30939]					GOMF_TRANSCRIPTION_REGULATOR_ACTIVITY
	51351	ZNF117	zinc finger protein 117 [Source:HGNC Symbol;Acc:HGNC:12897]					GOMF_TRANSCRIPTION_REGULATOR_ACTIVITY
	93986	FOXP2	forkhead box P2 [Source:HGNC Symbol;Acc:HGNC:13875]					GOMF_TRANSCRIPTION_REGULATOR_ACTIVITY
	1602	DACH1	dachshund family transcription factor 1 [Source:HGNC Symbol;Acc:HGNC:2663]					GOMF_TRANSCRIPTION_REGULATOR_ACTIVITY
	60468	BACH2	BTB domain and CNC homolog 2 [Source:HGNC Symbol;Acc:HGNC:14078]					GOMF_TRANSCRIPTION_REGULATOR_ACTIVITY
	7764	ZNF217	zinc finger protein 217 [Source:HGNC Symbol;Acc:HGNC:13009]					GOMF_TRANSCRIPTION_REGULATOR_ACTIVITY
	170959	ZNF431	zinc finger protein 431 [Source:HGNC Symbol;Acc:HGNC:20809]					GOMF_TRANSCRIPTION_REGULATOR_ACTIVITY
	9534	ZNF254	zinc finger protein 254 [Source:HGNC Symbol;Acc:HGNC:13047]					GOMF_TRANSCRIPTION_REGULATOR_ACTIVITY
	63951	DMRTA1	DMRT like family A1 [Source:HGNC Symbol;Acc:HGNC:13826]					GOMF_TRANSCRIPTION_REGULATOR_ACTIVITY
	128209	KLF17	KLF transcription factor 17 [Source:HGNC Symbol;Acc:HGNC:18830]					GOMF_TRANSCRIPTION_REGULATOR_ACTIVITY
	148213	ZNF681	zinc finger protein 681 [Source:HGNC Symbol;Acc:HGNC:26457]					GOMF_TRANSCRIPTION_REGULATOR_ACTIVITY
	163227	ZNF100	zinc finger protein 100 [Source:HGNC Symbol;Acc:HGNC:12880]					GOMF_TRANSCRIPTION_REGULATOR_ACTIVITY
	222696	ZSCAN23	zinc finger and SCAN domain containing 23 [Source:HGNC Symbol;Acc:HGNC:21193]					GOMF_TRANSCRIPTION_REGULATOR_ACTIVITY
	340252	ZNF680	zinc finger protein 680 [Source:HGNC Symbol;Acc:HGNC:26897]					GOMF_TRANSCRIPTION_REGULATOR_ACTIVITY
	7562	ZNF708	zinc finger protein 708 [Source:HGNC Symbol;Acc:HGNC:12945]					GOMF_TRANSCRIPTION_REGULATOR_ACTIVITY
	85441	HELZ2	helicase with zinc finger 2 [Source:HGNC Symbol;Acc:HGNC:30021]					GOMF_TRANSCRIPTION_REGULATOR_ACTIVITY
	100529215	ZNF559-ZNF177	ZNF559-ZNF177 readthrough [Source:HGNC Symbol;Acc:HGNC:42964]					GOMF_TRANSCRIPTION_REGULATOR_ACTIVITY
	57209	ZNF248	zinc finger protein 248 [Source:HGNC Symbol;Acc:HGNC:13041]					GOMF_TRANSCRIPTION_REGULATOR_ACTIVITY
	862	RUNX1T1	RUNX1 partner transcriptional co-repressor 1 [Source:HGNC Symbol;Acc:HGNC:1535]					GOMF_TRANSCRIPTION_REGULATOR_ACTIVITY
	116931	MED12L	mediator complex subunit 12L [Source:HGNC Symbol;Acc:HGNC:16050]					GOMF_TRANSCRIPTION_REGULATOR_ACTIVITY
	84441	MAML2	mastermind like transcriptional coactivator 2 [Source:HGNC Symbol;Acc:HGNC:16259]					GOMF_TRANSCRIPTION_REGULATOR_ACTIVITY
	140290	TCP10L	t-complex 10 like [Source:HGNC Symbol;Acc:HGNC:11657]					GOMF_TRANSCRIPTION_REGULATOR_ACTIVITY
	11141	IL1RAPL1	interleukin 1 receptor accessory protein like 1 [Source:HGNC Symbol;Acc:HGNC:5996]						GOBP_CELL_CELL_ADHESION_VIA_PLASMA_MEMBRANE_ADHESION_MOLECULES	GOBP_CELL_CELL_SIGNALING	GOBP_NEUROGENESIS
	9069	CLDN12	claudin 12 [Source:HGNC Symbol;Acc:HGNC:2034]						GOBP_CELL_CELL_ADHESION_VIA_PLASMA_MEMBRANE_ADHESION_MOLECULES
	301	ANXA1	annexin A1 [Source:HGNC Symbol;Acc:HGNC:533]							GOBP_CELL_CELL_SIGNALING	GOBP_NEUROGENESIS		GOBP_REGULATION_OF_RESPONSE_TO_STRESS
	2045	EPHA7	EPH receptor A7 [Source:HGNC Symbol;Acc:HGNC:3390]							GOBP_CELL_CELL_SIGNALING	GOBP_NEUROGENESIS
	26050	SLITRK5	SLIT and NTRK like family member 5 [Source:HGNC Symbol;Acc:HGNC:20295]							GOBP_CELL_CELL_SIGNALING	GOBP_NEUROGENESIS
	6792	CDKL5	cyclin dependent kinase like 5 [Source:HGNC Symbol;Acc:HGNC:11411]							GOBP_CELL_CELL_SIGNALING	GOBP_NEUROGENESIS
	1756	DMD	dystrophin [Source:HGNC Symbol;Acc:HGNC:2928]							GOBP_CELL_CELL_SIGNALING	GOBP_NEUROGENESIS
	3745	KCNB1	potassium voltage-gated channel subfamily B member 1 [Source:HGNC Symbol;Acc:HGNC:6231]							GOBP_CELL_CELL_SIGNALING	GOBP_NEUROGENESIS
	55607	PPP1R9A	protein phosphatase 1 regulatory subunit 9A [Source:HGNC Symbol;Acc:HGNC:14946]							GOBP_CELL_CELL_SIGNALING	GOBP_NEUROGENESIS
	590	BCHE	butyrylcholinesterase [Source:HGNC Symbol;Acc:HGNC:983]							GOBP_CELL_CELL_SIGNALING	GOBP_NEUROGENESIS
	2487	FRZB	frizzled related protein [Source:HGNC Symbol;Acc:HGNC:3959]							GOBP_CELL_CELL_SIGNALING		GOBP_SENSORY_ORGAN_DEVELOPMENT
	79772	MCTP1	multiple C2 and transmembrane domain containing 1 [Source:HGNC Symbol;Acc:HGNC:26183]							GOBP_CELL_CELL_SIGNALING			GOBP_REGULATION_OF_RESPONSE_TO_STRESS
	5799	PTPRN2	protein tyrosine phosphatase receptor type N2 [Source:HGNC Symbol;Acc:HGNC:9677]							GOBP_CELL_CELL_SIGNALING
	2743	GLRB	glycine receptor beta [Source:HGNC Symbol;Acc:HGNC:4329]							GOBP_CELL_CELL_SIGNALING
	1837	DTNA	dystrobrevin alpha [Source:HGNC Symbol;Acc:HGNC:3057]							GOBP_CELL_CELL_SIGNALING
	93664	CADPS2	calcium dependent secretion activator 2 [Source:HGNC Symbol;Acc:HGNC:16018]							GOBP_CELL_CELL_SIGNALING
	273	AMPH	amphiphysin [Source:HGNC Symbol;Acc:HGNC:471]							GOBP_CELL_CELL_SIGNALING
	27303	RBMS3	RNA binding motif single stranded interacting protein 3 [Source:HGNC Symbol;Acc:HGNC:13427]							GOBP_CELL_CELL_SIGNALING
	81839	VANGL1	VANGL planar cell polarity protein 1 [Source:HGNC Symbol;Acc:HGNC:15512]							GOBP_CELL_CELL_SIGNALING
	152573	SHISA3	shisa family member 3 [Source:HGNC Symbol;Acc:HGNC:25159]							GOBP_CELL_CELL_SIGNALING
	7007	TECTA	tectorin alpha [Source:HGNC Symbol;Acc:HGNC:11720]								GOBP_NEUROGENESIS	GOBP_SENSORY_ORGAN_DEVELOPMENT
	348980	HCN1	hyperpolarization activated cyclic nucleotide gated potassium channel 1 [Source:HGNC Symbol;Acc:HGNC:4845]								GOBP_NEUROGENESIS	GOBP_SENSORY_ORGAN_DEVELOPMENT
	2792	GNGT1	G protein subunit gamma transducin 1 [Source:HGNC Symbol;Acc:HGNC:4411]								GOBP_NEUROGENESIS	GOBP_SENSORY_ORGAN_DEVELOPMENT
	55283	MCOLN3	mucolipin TRP cation channel 3 [Source:HGNC Symbol;Acc:HGNC:13358]								GOBP_NEUROGENESIS	GOBP_SENSORY_ORGAN_DEVELOPMENT
	5063	PAK3	p21 (RAC1) activated kinase 3 [Source:HGNC Symbol;Acc:HGNC:8592]								GOBP_NEUROGENESIS		GOBP_REGULATION_OF_RESPONSE_TO_STRESS
	23376	UFL1	UFM1 specific ligase 1 [Source:HGNC Symbol;Acc:HGNC:23039]								GOBP_NEUROGENESIS		GOBP_REGULATION_OF_RESPONSE_TO_STRESS
	5592	PRKG1	protein kinase cGMP-dependent 1 [Source:HGNC Symbol;Acc:HGNC:9414]								GOBP_NEUROGENESIS		GOBP_REGULATION_OF_RESPONSE_TO_STRESS
	3949	LDLR	low density lipoprotein receptor [Source:HGNC Symbol;Acc:HGNC:6547]								GOBP_NEUROGENESIS		GOBP_REGULATION_OF_RESPONSE_TO_STRESS
	26230	TIAM2	TIAM Rac1 associated GEF 2 [Source:HGNC Symbol;Acc:HGNC:11806]								GOBP_NEUROGENESIS
	153478	PLEKHG4B	pleckstrin homology and RhoGEF domain containing G4B [Source:HGNC Symbol;Acc:HGNC:29399]								GOBP_NEUROGENESIS
	4685	NCAM2	neural cell adhesion molecule 2 [Source:HGNC Symbol;Acc:HGNC:7657]								GOBP_NEUROGENESIS
	79625	NDNF	neuron derived neurotrophic factor [Source:HGNC Symbol;Acc:HGNC:26256]								GOBP_NEUROGENESIS
	26052	DNM3	dynamin 3 [Source:HGNC Symbol;Acc:HGNC:29125]								GOBP_NEUROGENESIS
	7424	VEGFC	vascular endothelial growth factor C [Source:HGNC Symbol;Acc:HGNC:12682]								GOBP_NEUROGENESIS
	4133	MAP2	microtubule associated protein 2 [Source:HGNC Symbol;Acc:HGNC:6839]								GOBP_NEUROGENESIS
	9896	FIG4	FIG4 phosphoinositide 5-phosphatase [Source:HGNC Symbol;Acc:HGNC:16873]								GOBP_NEUROGENESIS
	89795	NAV3	neuron navigator 3 [Source:HGNC Symbol;Acc:HGNC:15998]								GOBP_NEUROGENESIS
	51062	ATL1	atlastin GTPase 1 [Source:HGNC Symbol;Acc:HGNC:11231]								GOBP_NEUROGENESIS
	57721	METTL14	methyltransferase 14, N6-adenosine-methyltransferase subunit [Source:HGNC Symbol;Acc:HGNC:29330]								GOBP_NEUROGENESIS
	90249	UNC5A	unc-5 netrin receptor A [Source:HGNC Symbol;Acc:HGNC:12567]								GOBP_NEUROGENESIS
	1290	COL5A2	collagen type V alpha 2 chain [Source:HGNC Symbol;Acc:HGNC:2210]									GOBP_SENSORY_ORGAN_DEVELOPMENT
	23424	TDRD7	tudor domain containing 7 [Source:HGNC Symbol;Acc:HGNC:30831]									GOBP_SENSORY_ORGAN_DEVELOPMENT
	26018	LRIG1	leucine rich repeats and immunoglobulin like domains 1 [Source:HGNC Symbol;Acc:HGNC:17360]									GOBP_SENSORY_ORGAN_DEVELOPMENT
	121227	LRIG3	leucine rich repeats and immunoglobulin like domains 3 [Source:HGNC Symbol;Acc:HGNC:30991]									GOBP_SENSORY_ORGAN_DEVELOPMENT
	57835	SLC4A5	solute carrier family 4 member 5 [Source:HGNC Symbol;Acc:HGNC:18168]									GOBP_SENSORY_ORGAN_DEVELOPMENT
	221322	TBC1D32	TBC1 domain family member 32 [Source:HGNC Symbol;Acc:HGNC:21485]									GOBP_SENSORY_ORGAN_DEVELOPMENT
	9172	MYOM2	myomesin 2 [Source:HGNC Symbol;Acc:HGNC:7614]									GOBP_SENSORY_ORGAN_DEVELOPMENT
	54796	BNC2	basonuclin 2 [Source:HGNC Symbol;Acc:HGNC:30988]									GOBP_SENSORY_ORGAN_DEVELOPMENT
	54465	ETAA1	ETAA1 activator of ATR kinase [Source:HGNC Symbol;Acc:HGNC:24648]										GOBP_REGULATION_OF_RESPONSE_TO_STRESS
	2191	FAP	fibroblast activation protein alpha [Source:HGNC Symbol;Acc:HGNC:3590]										GOBP_REGULATION_OF_RESPONSE_TO_STRESS
	5896	RAG1	recombination activating 1 [Source:HGNC Symbol;Acc:HGNC:9831]										GOBP_REGULATION_OF_RESPONSE_TO_STRESS
	196528	ARID2	AT-rich interaction domain 2 [Source:HGNC Symbol;Acc:HGNC:18037]										GOBP_REGULATION_OF_RESPONSE_TO_STRESS
	55693	KDM4D	lysine demethylase 4D [Source:HGNC Symbol;Acc:HGNC:25498]										GOBP_REGULATION_OF_RESPONSE_TO_STRESS
	7035	TFPI	tissue factor pathway inhibitor [Source:HGNC Symbol;Acc:HGNC:11760]										GOBP_REGULATION_OF_RESPONSE_TO_STRESS
	112441434	SHLD3	shieldin complex subunit 3 [Source:HGNC Symbol;Acc:HGNC:53826]										GOBP_REGULATION_OF_RESPONSE_TO_STRESS
	55086	RADX	RPA1 related single stranded DNA binding protein, X-linked [Source:HGNC Symbol;Acc:HGNC:25486]										GOBP_REGULATION_OF_RESPONSE_TO_STRESS
	395	ARHGAP6	Rho GTPase activating protein 6 [Source:HGNC Symbol;Acc:HGNC:676]
	9938	ARHGAP25	Rho GTPase activating protein 25 [Source:HGNC Symbol;Acc:HGNC:28951]
	90627	STARD13	StAR related lipid transfer domain containing 13 [Source:HGNC Symbol;Acc:HGNC:19164]
	10846	PDE10A	phosphodiesterase 10A [Source:HGNC Symbol;Acc:HGNC:8772]
	5139	PDE3A	phosphodiesterase 3A [Source:HGNC Symbol;Acc:HGNC:8778]
	79822	ARHGAP28	Rho GTPase activating protein 28 [Source:HGNC Symbol;Acc:HGNC:25509]
	9901	SRGAP3	SLIT-ROBO Rho GTPase activating protein 3 [Source:HGNC Symbol;Acc:HGNC:19744]
	10144	FAM13A	family with sequence similarity 13 member A [Source:HGNC Symbol;Acc:HGNC:19367]
	3576	CXCL8	C-X-C motif chemokine ligand 8 [Source:HGNC Symbol;Acc:HGNC:6025]
	868	CBLB	Cbl proto-oncogene B [Source:HGNC Symbol;Acc:HGNC:1542]
	129804	FBLN7	fibulin 7 [Source:HGNC Symbol;Acc:HGNC:26740]
	55824	PAG1	phosphoprotein membrane anchor with glycosphingolipid microdomains 1 [Source:HGNC Symbol;Acc:HGNC:30043]
	3109	HLA-DMB	major histocompatibility complex, class II, DM beta [Source:HGNC Symbol;Acc:HGNC:4935]
	11037	STON1	stonin 1 [Source:HGNC Symbol;Acc:HGNC:17003]
	55901	THSD1	thrombospondin type 1 domain containing 1 [Source:HGNC Symbol;Acc:HGNC:17754]
	5921	RASA1	RAS p21 protein activator 1 [Source:HGNC Symbol;Acc:HGNC:9871]
	146183	OTOA	otoancorin [Source:HGNC Symbol;Acc:HGNC:16378]
	54674	LRRN3	leucine rich repeat neuronal 3 [Source:HGNC Symbol;Acc:HGNC:17200]
	3005	H1-0	H1.0 linker histone [Source:HGNC Symbol;Acc:HGNC:4714]
	1062	CENPE	centromere protein E [Source:HGNC Symbol;Acc:HGNC:1856]
	79866	BORA	BORA aurora kinase A activator [Source:HGNC Symbol;Acc:HGNC:24724]
	26084	ARHGEF26	Rho guanine nucleotide exchange factor 26 [Source:HGNC Symbol;Acc:HGNC:24490]
	144245	ALG10B	ALG10 alpha-1,2-glucosyltransferase B [Source:HGNC Symbol;Acc:HGNC:31088]
	2920	CXCL2	C-X-C motif chemokine ligand 2 [Source:HGNC Symbol;Acc:HGNC:4603]
	2921	CXCL3	C-X-C motif chemokine ligand 3 [Source:HGNC Symbol;Acc:HGNC:4604]
	285195	SLC9A9	solute carrier family 9 member A9 [Source:HGNC Symbol;Acc:HGNC:20653]
	8344	H2BC6	H2B clustered histone 6 [Source:HGNC Symbol;Acc:HGNC:4753]
	54809	SAMD9	sterile alpha motif domain containing 9 [Source:HGNC Symbol;Acc:HGNC:1348]
	56624	ASAH2	N-acylsphingosine amidohydrolase 2 [Source:HGNC Symbol;Acc:HGNC:18860]
	1373	CPS1	carbamoyl-phosphate synthase 1 [Source:HGNC Symbol;Acc:HGNC:2323]
	56171	DNAH7	dynein axonemal heavy chain 7 [Source:HGNC Symbol;Acc:HGNC:18661]
	25801	GCA	grancalcin [Source:HGNC Symbol;Acc:HGNC:15990]
	79056	PRRG4	proline rich and Gla domain 4 [Source:HGNC Symbol;Acc:HGNC:30799]
	84698	CAPS2	calcyphosine 2 [Source:HGNC Symbol;Acc:HGNC:16471]
	2194	FASN	fatty acid synthase [Source:HGNC Symbol;Acc:HGNC:3594]
	11009	IL24	interleukin 24 [Source:HGNC Symbol;Acc:HGNC:11346]
	216	ALDH1A1	aldehyde dehydrogenase 1 family member A1 [Source:HGNC Symbol;Acc:HGNC:402]
	79589	RNF128	ring finger protein 128 [Source:HGNC Symbol;Acc:HGNC:21153]
	26762	HAVCR1	hepatitis A virus cellular receptor 1 [Source:HGNC Symbol;Acc:HGNC:17866]
	120	ADD3	adducin 3 [Source:HGNC Symbol;Acc:HGNC:245]
	11119	BTN3A1	butyrophilin subfamily 3 member A1 [Source:HGNC Symbol;Acc:HGNC:1138]
	84419	C15orf48	chromosome 15 open reading frame 48 [Source:HGNC Symbol;Acc:HGNC:29898]
	3746	KCNC1	potassium voltage-gated channel subfamily C member 1 [Source:HGNC Symbol;Acc:HGNC:6233]
	386617	KCTD8	potassium channel tetramerization domain containing 8 [Source:HGNC Symbol;Acc:HGNC:22394]
	5166	PDK4	pyruvate dehydrogenase kinase 4 [Source:HGNC Symbol;Acc:HGNC:8812]
	79738	BBS10	Bardet-Biedl syndrome 10 [Source:HGNC Symbol;Acc:HGNC:26291]
	26234	FBXL5	F-box and leucine rich repeat protein 5 [Source:HGNC Symbol;Acc:HGNC:13602]
	55812	SPATA7	spermatogenesis associated 7 [Source:HGNC Symbol;Acc:HGNC:20423]
	55972	SLC25A40	solute carrier family 25 member 40 [Source:HGNC Symbol;Acc:HGNC:29680]
	51705	EMCN	endomucin [Source:HGNC Symbol;Acc:HGNC:16041]
	540	ATP7B	ATPase copper transporting beta [Source:HGNC Symbol;Acc:HGNC:870]
	1645	AKR1C1	aldo-keto reductase family 1 member C1 [Source:HGNC Symbol;Acc:HGNC:384]
	1356	CP	ceruloplasmin [Source:HGNC Symbol;Acc:HGNC:2295]
	148534	TLCD4	TLC domain containing 4 [Source:HGNC Symbol;Acc:HGNC:26477]
	5602	MAPK10	mitogen-activated protein kinase 10 [Source:HGNC Symbol;Acc:HGNC:6872]
	8611	PLPP1	phospholipid phosphatase 1 [Source:HGNC Symbol;Acc:HGNC:9228]
	1278	COL1A2	collagen type I alpha 2 chain [Source:HGNC Symbol;Acc:HGNC:2198]
	4325	MMP16	matrix metallopeptidase 16 [Source:HGNC Symbol;Acc:HGNC:7162]
	256764	WDR72	WD repeat domain 72 [Source:HGNC Symbol;Acc:HGNC:26790]
	8363	H4C11	H4 clustered histone 11 [Source:HGNC Symbol;Acc:HGNC:4785]
	9262	STK17B	serine/threonine kinase 17b [Source:HGNC Symbol;Acc:HGNC:11396]
	85443	DCLK3	doublecortin like kinase 3 [Source:HGNC Symbol;Acc:HGNC:19005]
	10351	ABCA8	ATP binding cassette subfamily A member 8 [Source:HGNC Symbol;Acc:HGNC:38]
	1244	ABCC2	ATP binding cassette subfamily C member 2 [Source:HGNC Symbol;Acc:HGNC:53]
	55137	FIGN	fidgetin, microtubule severing factor [Source:HGNC Symbol;Acc:HGNC:13285]
	201625	DNAH12	dynein axonemal heavy chain 12 [Source:HGNC Symbol;Acc:HGNC:2943]
	164045	HFM1	helicase for meiosis 1 [Source:HGNC Symbol;Acc:HGNC:20193]
	57205	ATP10D	ATPase phospholipid transporting 10D (putative) [Source:HGNC Symbol;Acc:HGNC:13549]
	23460	ABCA6	ATP binding cassette subfamily A member 6 [Source:HGNC Symbol;Acc:HGNC:36]
	80205	CHD9	chromodomain helicase DNA binding protein 9 [Source:HGNC Symbol;Acc:HGNC:25701]
	1429	CRYZ	crystallin zeta [Source:HGNC Symbol;Acc:HGNC:2419]
	1806	DPYD	dihydropyrimidine dehydrogenase [Source:HGNC Symbol;Acc:HGNC:3012]
	200895	DHFR2	dihydrofolate reductase 2 [Source:HGNC Symbol;Acc:HGNC:27309]
	2669	GEM	GTP binding protein overexpressed in skeletal muscle [Source:HGNC Symbol;Acc:HGNC:4234]
	8790	FPGT	fucose-1-phosphate guanylyltransferase [Source:HGNC Symbol;Acc:HGNC:3825]
	23089	PEG10	paternally expressed 10 [Source:HGNC Symbol;Acc:HGNC:14005]
	100628315	DNM3OS	DNM3 opposite strand/antisense RNA [Source:HGNC Symbol;Acc:HGNC:41228]
	25878	MXRA5	matrix remodeling associated 5 [Source:HGNC Symbol;Acc:HGNC:7539]
	10888	GPR83	G protein-coupled receptor 83 [Source:HGNC Symbol;Acc:HGNC:4523]
	9134	CCNE2	cyclin E2 [Source:HGNC Symbol;Acc:HGNC:1590]
	85417	CCNB3	cyclin B3 [Source:HGNC Symbol;Acc:HGNC:18709]
	51666	ASB4	ankyrin repeat and SOCS box containing 4 [Source:HGNC Symbol;Acc:HGNC:16009]
	26271	FBXO5	F-box protein 5 [Source:HGNC Symbol;Acc:HGNC:13584]
	80856	LNPK	lunapark, ER junction formation factor [Source:HGNC Symbol;Acc:HGNC:21610]
	25984	KRT23	keratin 23 [Source:HGNC Symbol;Acc:HGNC:6438]
	55785	FGD6	FYVE, RhoGEF and PH domain containing 6 [Source:HGNC Symbol;Acc:HGNC:21740]
	83594	NUDT12	nudix hydrolase 12 [Source:HGNC Symbol;Acc:HGNC:18826]
	158471	PRUNE2	prune homolog 2 with BCH domain [Source:HGNC Symbol;Acc:HGNC:25209]
	2791	GNG11	G protein subunit gamma 11 [Source:HGNC Symbol;Acc:HGNC:4403]
	115265	DDIT4L	DNA damage inducible transcript 4 like [Source:HGNC Symbol;Acc:HGNC:30555]
	27248	ERLEC1	endoplasmic reticulum lectin 1 [Source:HGNC Symbol;Acc:HGNC:25222]
	8880	FUBP1	far upstream element binding protein 1 [Source:HGNC Symbol;Acc:HGNC:4004]
	8510	MMP23B	matrix metallopeptidase 23B [Source:HGNC Symbol;Acc:HGNC:7171]
	10314	LANCL1	LanC like glutathione S-transferase 1 [Source:HGNC Symbol;Acc:HGNC:6508]
	767	CA8	carbonic anhydrase 8 [Source:HGNC Symbol;Acc:HGNC:1382]
	54877	ZCCHC2	zinc finger CCHC-type containing 2 [Source:HGNC Symbol;Acc:HGNC:22916]
	170261	ZCCHC12	zinc finger CCHC-type containing 12 [Source:HGNC Symbol;Acc:HGNC:27273]
	11080	DNAJB4	DnaJ heat shock protein family (Hsp40) member B4 [Source:HGNC Symbol;Acc:HGNC:14886]
	116984	ARAP2	ArfGAP with RhoGAP domain, ankyrin repeat and PH domain 2 [Source:HGNC Symbol;Acc:HGNC:16924]
	145957	NRG4	neuregulin 4 [Source:HGNC Symbol;Acc:HGNC:29862]
	80055	PGAP1	post-GPI attachment to proteins inositol deacylase 1 [Source:HGNC Symbol;Acc:HGNC:25712]
	91404	SESTD1	SEC14 and spectrin domain containing 1 [Source:HGNC Symbol;Acc:HGNC:18379]
	8693	GALNT4	polypeptide N-acetylgalactosaminyltransferase 4 [Source:HGNC Symbol;Acc:HGNC:4126]
	3008	H1-4	H1.4 linker histone, cluster member [Source:HGNC Symbol;Acc:HGNC:4718]
	58155	PTBP2	polypyrimidine tract binding protein 2 [Source:HGNC Symbol;Acc:HGNC:17662]
	57507	ZNF608	zinc finger protein 608 [Source:HGNC Symbol;Acc:HGNC:29238]
	55825	PECR	peroxisomal trans-2-enoyl-CoA reductase [Source:HGNC Symbol;Acc:HGNC:18281]
	64577	ALDH8A1	aldehyde dehydrogenase 8 family member A1 [Source:HGNC Symbol;Acc:HGNC:15471]
	83875	BCO2	beta-carotene oxygenase 2 [Source:HGNC Symbol;Acc:HGNC:18503]
	51635	DHRS7	dehydrogenase/reductase 7 [Source:HGNC Symbol;Acc:HGNC:21524]
	84920	ALG10	ALG10 alpha-1,2-glucosyltransferase [Source:HGNC Symbol;Acc:HGNC:23162]
	27241	BBS9	Bardet-Biedl syndrome 9 [Source:HGNC Symbol;Acc:HGNC:30000]
	79884	MAP9	microtubule associated protein 9 [Source:HGNC Symbol;Acc:HGNC:26118]
	26278	SACS	sacsin molecular chaperone [Source:HGNC Symbol;Acc:HGNC:10519]
	81578	COL21A1	collagen type XXI alpha 1 chain [Source:HGNC Symbol;Acc:HGNC:17025]
	9415	FADS2	fatty acid desaturase 2 [Source:HGNC Symbol;Acc:HGNC:3575]
	134429	STARD4	StAR related lipid transfer domain containing 4 [Source:HGNC Symbol;Acc:HGNC:18058]
	1058	CENPA	centromere protein A [Source:HGNC Symbol;Acc:HGNC:1851]
	9787	DLGAP5	DLG associated protein 5 [Source:HGNC Symbol;Acc:HGNC:16864]
	57405	SPC25	SPC25 component of NDC80 kinetochore complex [Source:HGNC Symbol;Acc:HGNC:24031]
	57562	CEP126	centrosomal protein 126 [Source:HGNC Symbol;Acc:HGNC:29264]
	200162	SPAG17	sperm associated antigen 17 [Source:HGNC Symbol;Acc:HGNC:26620]
	80323	CCDC68	coiled-coil domain containing 68 [Source:HGNC Symbol;Acc:HGNC:24350]
	100131208	SNAP25-AS1	SNAP25 antisense RNA 1 [Source:HGNC Symbol;Acc:HGNC:44312]
	84674	CARD6	caspase recruitment domain family member 6 [Source:HGNC Symbol;Acc:HGNC:16394]
	23446	SLC44A1	solute carrier family 44 member 1 [Source:HGNC Symbol;Acc:HGNC:18798]
	79887	PLBD1	phospholipase B domain containing 1 [Source:HGNC Symbol;Acc:HGNC:26215]
	653308	ASAH2B	N-acylsphingosine amidohydrolase 2B [Source:HGNC Symbol;Acc:HGNC:23456]
	257068	PLCXD2	phosphatidylinositol specific phospholipase C X domain containing 2 [Source:HGNC Symbol;Acc:HGNC:26462]
	83592	AKR1E2	aldo-keto reductase family 1 member E2 [Source:HGNC Symbol;Acc:HGNC:23437]
	3017	H2BC5	H2B clustered histone 5 [Source:HGNC Symbol;Acc:HGNC:4747]
	256329	LMNTD2	lamin tail domain containing 2 [Source:HGNC Symbol;Acc:HGNC:28561]
	22832	CEP162	centrosomal protein 162 [Source:HGNC Symbol;Acc:HGNC:21107]
	119710	IFTAP	intraflagellar transport associated protein [Source:HGNC Symbol;Acc:HGNC:25142]
	83449	PMFBP1	polyamine modulated factor 1 binding protein 1 [Source:HGNC Symbol;Acc:HGNC:17728]
	340393	TMEM249	transmembrane protein 249 [Source:HGNC Symbol;Acc:HGNC:44155]
	25900	IFFO1	intermediate filament family orphan 1 [Source:HGNC Symbol;Acc:HGNC:24970]
	84542	SANBR	SANT and BTB domain regulator of CSR [Source:HGNC Symbol;Acc:HGNC:29387]
	201780	SLC10A4	solute carrier family 10 member 4 [Source:HGNC Symbol;Acc:HGNC:22980]
	80830	APOL6	apolipoprotein L6 [Source:HGNC Symbol;Acc:HGNC:14870]
	9976	CLEC2B	C-type lectin domain family 2 member B [Source:HGNC Symbol;Acc:HGNC:2053]
	79642	ARSJ	arylsulfatase family member J [Source:HGNC Symbol;Acc:HGNC:26286]
	493869	GPX8	glutathione peroxidase 8 (putative) [Source:HGNC Symbol;Acc:HGNC:33100]
	375316	RBM44	RNA binding motif protein 44 [Source:HGNC Symbol;Acc:HGNC:24756]
	57650	CIP2A	cellular inhibitor of PP2A [Source:HGNC Symbol;Acc:HGNC:29302]
	125113	KRT222	keratin 222 [Source:HGNC Symbol;Acc:HGNC:28695]
	6023	RMRP	RNA component of mitochondrial RNA processing endoribonuclease [Source:HGNC Symbol;Acc:HGNC:10031]
	114614	MIR155HG	MIR155 host gene [Source:HGNC Symbol;Acc:HGNC:35460]
	400765	MIR137HG	MIR137 host gene [Source:HGNC Symbol;Acc:HGNC:42871]
	79605	PGBD5	piggyBac transposable element derived 5 [Source:HGNC Symbol;Acc:HGNC:19405]
	81796	SLCO5A1	solute carrier organic anion transporter family member 5A1 [Source:HGNC Symbol;Acc:HGNC:19046]
	3083	HGFAC	HGF activator [Source:HGNC Symbol;Acc:HGNC:4894]
	202333	CMYA5	cardiomyopathy associated 5 [Source:HGNC Symbol;Acc:HGNC:14305]
	219285	SAMD9L	sterile alpha motif domain containing 9 like [Source:HGNC Symbol;Acc:HGNC:1349]
	57182	ANKRD50	ankyrin repeat domain containing 50 [Source:HGNC Symbol;Acc:HGNC:29223]
	92342	METTL18	methyltransferase like 18 [Source:HGNC Symbol;Acc:HGNC:28793]
	57511	COG6	component of oligomeric golgi complex 6 [Source:HGNC Symbol;Acc:HGNC:18621]
	55335	NIPSNAP3B	nipsnap homolog 3B [Source:HGNC Symbol;Acc:HGNC:23641]
	1519	CTSO	cathepsin O [Source:HGNC Symbol;Acc:HGNC:2542]
	285605	DTWD2	DTW domain containing 2 [Source:HGNC Symbol;Acc:HGNC:19334]
	83756	TAS1R3	taste 1 receptor member 3 [Source:HGNC Symbol;Acc:HGNC:15661]
	56062	KLHL4	kelch like family member 4 [Source:HGNC Symbol;Acc:HGNC:6355]
	4574	MT-TS1	mitochondrially encoded tRNA-Ser (UCN) 1 [Source:HGNC Symbol;Acc:HGNC:7497]
	390429	OR4N2	olfactory receptor family 4 subfamily N member 2 [Source:HGNC Symbol;Acc:HGNC:14742]
	23266	ADGRL2	adhesion G protein-coupled receptor L2 [Source:HGNC Symbol;Acc:HGNC:18582]
	9819	TSC22D2	TSC22 domain family member 2 [Source:HGNC Symbol;Acc:HGNC:29095]
	22837	COBLL1	cordon-bleu WH2 repeat protein like 1 [Source:HGNC Symbol;Acc:HGNC:23571]
	728819	C1GALT1C1L	C1GALT1 specific chaperone 1 like [Source:HGNC Symbol;Acc:HGNC:51617]
	286144	TRIQK	triple QxxK/R motif containing [Source:HGNC Symbol;Acc:HGNC:27828]
	388650	DIPK1A	divergent protein kinase domain 1A [Source:HGNC Symbol;Acc:HGNC:32213]
	23366	MATCAP2	microtubule associated tyrosine carboxypeptidase 2 [Source:HGNC Symbol;Acc:HGNC:22206]
	26049	FAM169A	family with sequence similarity 169 member A [Source:HGNC Symbol;Acc:HGNC:29138]
	26768	SNORA73B	small nucleolar RNA, H/ACA box 73B [Source:HGNC Symbol;Acc:HGNC:10116]
	677830	SNORA50A	small nucleolar RNA, H/ACA box 50A [Source:HGNC Symbol;Acc:HGNC:32643]
	83876	MRO	maestro [Source:HGNC Symbol;Acc:HGNC:24121]
	100128890	FAM66B	family with sequence similarity 66 member B [Source:HGNC Symbol;Acc:HGNC:28890]
	100129716	ARRDC3-AS1	ARRDC3 antisense RNA 1 [Source:HGNC Symbol;Acc:HGNC:44145]
	100131094	DPP9-AS1	DPP9 antisense RNA 1 [Source:HGNC Symbol;Acc:HGNC:50706]
	100131940	SNX5P1	sorting nexin 5 pseudogene 1 [Source:HGNC Symbol;Acc:HGNC:41512]
	100132380	AGGF1P1	angiogenic factor with G-patch and FHA domains 1 pseudogene 1 [Source:HGNC Symbol;Acc:HGNC:38051]
	100132923	FAM66D	family with sequence similarity 66 member D [Source:HGNC Symbol;Acc:HGNC:24159]
	100133172	FAM66A	family with sequence similarity 66 member A [Source:HGNC Symbol;Acc:HGNC:30444]
	100133204	HSDL2-AS1	HSDL2 antisense RNA 1 [Source:HGNC Symbol;Acc:HGNC:31438]
	100192378	ZFHX4-AS1	ZFHX4 antisense RNA 1 [Source:HGNC Symbol;Acc:HGNC:44165]
	100289170	COX20P2	COX20 pseudogene 2 [Source:HGNC Symbol;Acc:HGNC:43772]
	100289404	MTCO2P22	MT-CO2 pseudogene 22 [Source:HGNC Symbol;Acc:HGNC:52151]
	100379345	MIR181A2HG	MIR181A2 host gene [Source:HGNC Symbol;Acc:HGNC:37188]
	100379623	LARP1P1	LARP1 pseudogene 1 [Source:HGNC Symbol;Acc:HGNC:23183]
	100379667	NEK2P2	NEK2 pseudogene 2 [Source:HGNC Symbol;Acc:HGNC:37816]
	100420003	E2F3P2	E2F transcription factor 3 pseudogene 2 [Source:HGNC Symbol;Acc:HGNC:3117]
	100420950	MRPL37P1	mitochondrial ribosomal protein L37 pseudogene 1 [Source:HGNC Symbol;Acc:HGNC:31003]
	100421371	DDX10P1	DEAD-box helicase 10 pseudogene 1 [Source:HGNC Symbol;Acc:HGNC:44960]
	100422965	MIR4263	microRNA 4263 [Source:HGNC Symbol;Acc:HGNC:38365]
	100505566	LINC00578	long intergenic non-protein coding RNA 578 [Source:HGNC Symbol;Acc:HGNC:43807]
	100505678	STARD4-AS1	STARD4 antisense RNA 1 [Source:HGNC Symbol;Acc:HGNC:44117]
	100506033	PTOV1-AS1	PTOV1 antisense RNA 1 [Source:HGNC Symbol;Acc:HGNC:44174]
	100506314	GPRC5D-AS1	GPRC5D and HEBP1 antisense RNA 1 [Source:HGNC Symbol;Acc:HGNC:53599]
	100507059	LINC00703	long intergenic non-protein coding RNA 703 [Source:HGNC Symbol;Acc:HGNC:44677]
	100507466	DPH6-DT	DPH6 divergent transcript [Source:HGNC Symbol;Acc:HGNC:44147]
	100526767	RNF103-CHMP3	RNF103-CHMP3 readthrough [Source:HGNC Symbol;Acc:HGNC:38847]
	100529241	HSPE1-MOB4	HSPE1-MOB4 readthrough [Source:HGNC Symbol;Acc:HGNC:49184]
	100533790	LRRC37A9P	leucine rich repeat containing 37 member A9, pseudogene [Source:HGNC Symbol;Acc:HGNC:43813]
	100652988	LINC00702	long intergenic non-protein coding RNA 702 [Source:HGNC Symbol;Acc:HGNC:44676]
	100873254	MTND4P24	MT-ND4 pseudogene 24 [Source:HGNC Symbol;Acc:HGNC:42220]
	100873954	SNRK-AS1	SNRK antisense RNA 1 [Source:HGNC Symbol;Acc:HGNC:41269]
	100874091	TM4SF1-AS1	TM4SF1 antisense RNA 1 [Source:HGNC Symbol;Acc:HGNC:40587]
	100885782	MYO16-AS1	MYO16 antisense RNA 1 [Source:HGNC Symbol;Acc:HGNC:39913]
	100887749	MTND1P23	MT-ND1 pseudogene 23 [Source:HGNC Symbol;Acc:HGNC:42092]
	101060146	CHMP1B2P	charged multivesicular body protein 1B2, pseudogene [Source:HGNC Symbol;Acc:HGNC:49380]
	101410534	DLGAP1-AS4	DLGAP1 antisense RNA 4 [Source:HGNC Symbol;Acc:HGNC:44333]
	101926917	ANKRD18CP	ankyrin repeat domain 18C, pseudogene [Source:HGNC Symbol;Acc:HGNC:43601]
	101926925	LINC01358	long intergenic non-protein coding RNA 1358 [Source:HGNC Symbol;Acc:HGNC:50589]
	101926978	LINC01111	long intergenic non-protein coding RNA 1111 [Source:HGNC Symbol;Acc:HGNC:49237]
	101927258	LINC01474	long intergenic non-protein coding RNA 1474 [Source:HGNC Symbol;Acc:HGNC:51111]
	101927289	LINC01237	long intergenic non-protein coding RNA 1237 [Source:HGNC Symbol;Acc:HGNC:49793]
	101927503	LINC02688	long intergenic non-protein coding RNA 2688 [Source:HGNC Symbol;Acc:HGNC:54184]
	101927577	LINC01797	long intergenic non-protein coding RNA 1797 [Source:HGNC Symbol;Acc:HGNC:52587]
	101927682	CD81-AS1	CD81 antisense RNA 1 [Source:HGNC Symbol;Acc:HGNC:49384]
	101927815	LINC03021	long intergenic non-protein coding RNA 3021 [Source:HGNC Symbol;Acc:HGNC:56149]
	101928913	LINC01515	long intergenic non-protein coding RNA 1515 [Source:HGNC Symbol;Acc:HGNC:51210]
	101929191	LINC03022	long intergenic non-protein coding RNA 3022 [Source:HGNC Symbol;Acc:HGNC:56151]
	101929559	PIRAT1	PU.1 (SP1) induced regulator of S100A8 and S100A9 alarmin transcription 1 [Source:HGNC Symbol;Acc:HGNC:37459]
	102216341	LINC01109	long intergenic non-protein coding RNA 1109 [Source:HGNC Symbol;Acc:HGNC:49235]
	102723166	STAM-DT	STAM divergent transcript [Source:HGNC Symbol;Acc:HGNC:49568]
	102723927	LINC01238	long intergenic non-protein coding RNA 1238 [Source:HGNC Symbol;Acc:HGNC:49795]
	102725021	ARHGAP11B-DT	ARHGAP11B divergent transcript [Source:HGNC Symbol;Acc:HGNC:55586]
	102800447	LINC01828	long intergenic non-protein coding RNA 1828 [Source:HGNC Symbol;Acc:HGNC:52634]
	103695433	LINC01322	long intergenic non-protein coding RNA 1322 [Source:HGNC Symbol;Acc:HGNC:50528]
	105369807	LINC02454	long intergenic non-protein coding RNA 2454 [Source:HGNC Symbol;Acc:HGNC:53387]
	105373951	COPS8-DT	COPS8 divergent transcript [Source:HGNC Symbol;Acc:HGNC:55816]
	105376444	LINC02643	long intergenic non-protein coding RNA 2643 [Source:HGNC Symbol;Acc:HGNC:54126]
	105376662	LINC02710	long intergenic non-protein coding RNA 2710 [Source:HGNC Symbol;Acc:HGNC:54227]
	105378531	LINC02641	long intergenic non-protein coding RNA 2641 [Source:HGNC Symbol;Acc:HGNC:54125]
	106479269	RN7SL130P	RNA, 7SL, cytoplasmic 130, pseudogene [Source:HGNC Symbol;Acc:HGNC:46146]
	106479719	RNU6-343P	RNA, U6 small nuclear 343, pseudogene [Source:HGNC Symbol;Acc:HGNC:47306]
	106480427	MTND6P5	MT-ND6 pseudogene 5 [Source:HGNC Symbol;Acc:HGNC:39468]
	107075172	MTCO1P40	MT-CO1 pseudogene 40 [Source:HGNC Symbol;Acc:HGNC:52105]
	110806272	BTG3-AS1	BTG3 antisense RNA 1 [Source:HGNC Symbol;Acc:HGNC:53145]
	111216280	LINC02577	long intergenic non-protein coding RNA 2577 [Source:HGNC Symbol;Acc:HGNC:53749]
	111216282	LINC02574	long intergenic non-protein coding RNA 2574 [Source:HGNC Symbol;Acc:HGNC:53746]
	112543493	SIRLNT	SIRT1 regulating lncRNA tumor promoter [Source:HGNC Symbol;Acc:HGNC:53902]
	113263	GLCCI1	glucocorticoid induced 1 [Source:HGNC Symbol;Acc:HGNC:18713]
	116441	TM4SF18	transmembrane 4 L six family member 18 [Source:HGNC Symbol;Acc:HGNC:25181]
	118732304	PPP2CA-DT	PPP2CA divergent transcript [Source:HGNC Symbol;Acc:HGNC:55266]
	121847985	HCCS-DT	HCCS divergent transcript [Source:HGNC Symbol;Acc:HGNC:55698]
	123706550	NFIB-AS1	NFIB antisense RNA 1 [Source:HGNC Symbol;Acc:HGNC:56058]
	130813	C2orf50	chromosome 2 open reading frame 50 [Source:HGNC Symbol;Acc:HGNC:26324]
	130940	CCDC148	coiled-coil domain containing 148 [Source:HGNC Symbol;Acc:HGNC:25191]
	132321	C4orf33	chromosome 4 open reading frame 33 [Source:HGNC Symbol;Acc:HGNC:27025]
	140851	MT1P3	metallothionein 1 pseudogene 3 [Source:HGNC Symbol;Acc:HGNC:16120]
	152756	FAM218A	family with sequence similarity 218 member A [Source:HGNC Symbol;Acc:HGNC:26466]
	154386	LINC01600	long intergenic non-protein coding RNA 1600 [Source:HGNC Symbol;Acc:HGNC:21600]
	154467	CCDC167	coiled-coil domain containing 167 [Source:HGNC Symbol;Acc:HGNC:21239]
	193629	LINC00189	long intergenic non-protein coding RNA 189 [Source:HGNC Symbol;Acc:HGNC:18461]
	200634	KRTCAP3	keratinocyte associated protein 3 [Source:HGNC Symbol;Acc:HGNC:28943]
	201477	DLGAP1-AS3	DLGAP1 antisense RNA 3 [Source:HGNC Symbol;Acc:HGNC:27317]
	202020	TAPT1-AS1	TAPT1 antisense RNA 1 (head to head) [Source:HGNC Symbol;Acc:HGNC:26832]
	204777	IGLJCOR18	immunoglobulin lambda joining-constant/OR18 (pseudogene) [Source:HGNC Symbol;Acc:HGNC:28614]
	2086	ERV3-1	endogenous retrovirus group 3 member 1, envelope [Source:HGNC Symbol;Acc:HGNC:3454]
	257396	MOCS2-DT	MOCS2 divergent transcript [Source:HGNC Symbol;Acc:HGNC:27417]
	283089	WDR11-DT	WDR11 divergent transcript [Source:HGNC Symbol;Acc:HGNC:27437]
	283870	BRICD5	BRICHOS domain containing 5 [Source:HGNC Symbol;Acc:HGNC:28309]
	284611	EEIG2	EEIG family member 2 [Source:HGNC Symbol;Acc:HGNC:27637]
	285074	ANAPC1P2	ANAPC1 pseudogene 2 [Source:HGNC Symbol;Acc:HGNC:54708]
	285512	FAM13A-AS1	FAM13A antisense RNA 1 [Source:HGNC Symbol;Acc:HGNC:19370]
	286006	LSMEM1	leucine rich single-pass membrane protein 1 [Source:HGNC Symbol;Acc:HGNC:22036]
	286178	LINC03018	long intergenic non-protein coding RNA 3018 [Source:HGNC Symbol;Acc:HGNC:27837]
	326302	NEK2P1	NEK2 pseudogene 1 [Source:HGNC Symbol;Acc:HGNC:19272]
	338817	LINC01252	long intergenic non-protein coding RNA 1252 [Source:HGNC Symbol;Acc:HGNC:27888]
	339005	WHAMMP3	WHAMM pseudogene 3 [Source:HGNC Symbol;Acc:HGNC:27892]
	339535	LINC01139	long intergenic non-protein coding RNA 1139 [Source:HGNC Symbol;Acc:HGNC:27924]
	339781	KRT18P19	keratin 18 pseudogene 19 [Source:HGNC Symbol;Acc:HGNC:33387]
	339803	C2orf74-DT	C2orf74 divergent transcript [Source:HGNC Symbol;Acc:HGNC:27941]
	344875	COL6A4P1	collagen type VI alpha 4 pseudogene 1 [Source:HGNC Symbol;Acc:HGNC:33484]
	375287	RBM43	RNA binding motif protein 43 [Source:HGNC Symbol;Acc:HGNC:24790]
	388815	MIR99AHG	mir-99a-let-7c cluster host gene [Source:HGNC Symbol;Acc:HGNC:1274]
	389428	RPL5P18	ribosomal protein L5 pseudogene 18 [Source:HGNC Symbol;Acc:HGNC:36640]
	399668	SMIM10L2A	small integral membrane protein 10 like 2A [Source:HGNC Symbol;Acc:HGNC:34499]
	399761	BMS1P1	BMS1 pseudogene 1 [Source:HGNC Symbol;Acc:HGNC:23649]
	401397	SMIM30	small integral membrane protein 30 [Source:HGNC Symbol;Acc:HGNC:48953]
	401492	LINC01235	long intergenic non-protein coding RNA 1235 [Source:HGNC Symbol;Acc:HGNC:49769]
	439936	LINC02899	long intergenic non-protein coding RNA 2899 [Source:HGNC Symbol;Acc:HGNC:26630]
	440078	FAM66C	family with sequence similarity 66 member C [Source:HGNC Symbol;Acc:HGNC:21644]
	440159	OR11H13P	olfactory receptor family 11 subfamily H member 13 pseudogene [Source:HGNC Symbol;Acc:HGNC:29997]
	441394	SUGT1P1	SUGT1 pseudogene 1 [Source:HGNC Symbol;Acc:HGNC:19384]
	4567	MT-TL1	mitochondrially encoded tRNA-Leu (UUA/G) 1 [Source:HGNC Symbol;Acc:HGNC:7490]
	4570	MT-TN	mitochondrially encoded tRNA-Asn (AAU/C) [Source:HGNC Symbol;Acc:HGNC:7493]
	493860	CCDC73	coiled-coil domain containing 73 [Source:HGNC Symbol;Acc:HGNC:23261]
	5278	PIGAP1	phosphatidylinositol glycan anchor biosynthesis class A pseudogene 1 [Source:HGNC Symbol;Acc:HGNC:8958]
	5280	PIGCP1	phosphatidylinositol glycan anchor biosynthesis class C pseudogene 1 [Source:HGNC Symbol;Acc:HGNC:8961]
	54050	GAPDHP14	glyceraldehyde-3-phosphate dehydrogenase pseudogene 14 [Source:HGNC Symbol;Acc:HGNC:4160]
	550112	UBA6-DT	UBA6 divergent transcript [Source:HGNC Symbol;Acc:HGNC:49083]
	55076	TMEM45A	transmembrane protein 45A [Source:HGNC Symbol;Acc:HGNC:25480]
	554202	MIR31HG	MIR31 host gene [Source:HGNC Symbol;Acc:HGNC:37187]
	56120	PCDHGB8P	protocadherin gamma subfamily B, 8 pseudogene [Source:HGNC Symbol;Acc:HGNC:8715]
	56521	DNAJC12	DnaJ heat shock protein family (Hsp40) member C12 [Source:HGNC Symbol;Acc:HGNC:28908]
	63920	FAM200C	family with sequence similarity 200 member C [Source:HGNC Symbol;Acc:HGNC:30804]
	642826	BMS1P2	BMS1 pseudogene 2 [Source:HGNC Symbol;Acc:HGNC:23650]
	643719	SCGB1B2P	secretoglobin family 1B member 2, pseudogene [Source:HGNC Symbol;Acc:HGNC:20741]
	643770	LINC02453	long intergenic non-protein coding RNA 2453 [Source:HGNC Symbol;Acc:HGNC:53392]
	645313	SCDP1	stearoyl-CoA desaturase pseudogene 1 [Source:HGNC Symbol;Acc:HGNC:10572]
	650866	TRPC6P2	TRPC6 pseudogene 2 [Source:HGNC Symbol;Acc:HGNC:55943]
	728564	GMPSP1	guanine monophosphate synthase pseudogene 1 [Source:HGNC Symbol;Acc:HGNC:39428]
	729348	LINC01873	long intergenic non-protein coding RNA 1873 [Source:HGNC Symbol;Acc:HGNC:52692]
	729611	RPL29P30	ribosomal protein L29 pseudogene 30 [Source:HGNC Symbol;Acc:HGNC:36601]
	729987	LINC01776	long intergenic non-protein coding RNA 1776 [Source:HGNC Symbol;Acc:HGNC:52566]
	730198	MEIS1-AS3	MEIS1 antisense RNA 3 [Source:HGNC Symbol;Acc:HGNC:40369]
	75	ACTG1P3	actin gamma 1 pseudogene 3 [Source:HGNC Symbol;Acc:HGNC:148]
	84989	JMJD1C-AS1	JMJD1C antisense RNA 1 [Source:HGNC Symbol;Acc:HGNC:28222]
	90024	FLJ20021	uncharacterized LOC90024 [Source:NCBI gene (formerly Entrezgene);Acc:90024]
	91050	CCDC149	coiled-coil domain containing 149 [Source:HGNC Symbol;Acc:HGNC:25405]
	91775	NXPE3	neurexophilin and PC-esterase domain family member 3 [Source:HGNC Symbol;Acc:HGNC:28238]
	92270	ATP6AP1L	ATPase H+ transporting accessory protein 1 like (pseudogene) [Source:HGNC Symbol;Acc:HGNC:28091]
