# Supplementary material for: Identification of a novel minor-groove DNA binder that represses mitochondrial gene expression and induces apoptosis in highly aggressive leiomyosarcoma cells
Source: Cell Death Discov. 2025 Nov 10;11:524. doi: 10.1038/s41420-025-02803-3 (PMC12603272; doi:10.1038/s41420-025-02803-3)
Supplement: Supplementary file 15 — Table S13 [file 41420_2025_2803_MOESM15_ESM.xlsx]

## Sheet: Hallmark
Overlap Results
Collection(s):	H
# overlaps shown:	10
# genesets in collections:	50
# genes in comparison (n):	177
# genes in universe (N):	42722
Gene Set Name	# Genes in Gene Set (K)	Description	# Genes in Overlap (k)	k/K	p-value	FDR q-value
HALLMARK_TNFA_SIGNALING_VIA_NFKB	200	Genes regulated by NF-kB in response to TNF [GeneID=7124].	25	0.1250	1.14E-29	5.71E-28
HALLMARK_HYPOXIA	200	Genes up-regulated in response to low oxygen levels (hypoxia).	16	0.0800	3.3E-16	8.26E-15
HALLMARK_INFLAMMATORY_RESPONSE	200	Genes defining inflammatory response.	15	0.0750	7.49E-15	9.37E-14
HALLMARK_KRAS_SIGNALING_UP	200	Genes up-regulated by KRAS activation.	15	0.0750	7.49E-15	9.37E-14
HALLMARK_IL2_STAT5_SIGNALING	199	Genes up-regulated by STAT5 in response to IL2 stimulation.	12	0.0603	5.15E-11	5.15E-10
HALLMARK_APOPTOSIS	161	Genes mediating programmed cell death (apoptosis) by activation of caspases.	10	0.0621	1.63E-9	1.36E-8
HALLMARK_P53_PATHWAY	200	Genes involved in p53 pathways and networks.	10	0.0500	1.31E-8	9.39E-8
HALLMARK_IL6_JAK_STAT3_SIGNALING	87	Genes up-regulated by IL6 [GeneID=3569] via STAT3 [GeneID=6774], e.g., during acute phase response.	7	0.0805	8.22E-8	5.14E-7
HALLMARK_EPITHELIAL_MESENCHYMAL_TRANSITION	200	Genes defining epithelial-mesenchymal transition, as in wound healing, fibrosis and metastasis.	9	0.0450	1.75E-7	9.72E-7
HALLMARK_ALLOGRAFT_REJECTION	200	Genes up-regulated during transplant rejection.	6	0.0300	1.97E-4	9.86E-4
Gene/Gene Set Overlap Matrix
Entrez Gene Id	Gene Symbol	Gene Description	HALLMARK_TNFA_SIGNALING_VIA_NFKB	HALLMARK_HYPOXIA	HALLMARK_INFLAMMATORY_RESPONSE	HALLMARK_KRAS_SIGNALING_UP	HALLMARK_IL2_STAT5_SIGNALING	HALLMARK_APOPTOSIS	HALLMARK_P53_PATHWAY	HALLMARK_IL6_JAK_STAT3_SIGNALING	HALLMARK_EPITHELIAL_MESENCHYMAL_TRANSITION	HALLMARK_ALLOGRAFT_REJECTION
5329	PLAUR	plasminogen activator, urokinase receptor [Source:HGNC Symbol;Acc:HGNC:9053]	HALLMARK_TNFA_SIGNALING_VIA_NFKB	HALLMARK_HYPOXIA	HALLMARK_INFLAMMATORY_RESPONSE	HALLMARK_KRAS_SIGNALING_UP					HALLMARK_EPITHELIAL_MESENCHYMAL_TRANSITION
1026	CDKN1A	cyclin dependent kinase inhibitor 1A [Source:HGNC Symbol;Acc:HGNC:1784]	HALLMARK_TNFA_SIGNALING_VIA_NFKB	HALLMARK_HYPOXIA	HALLMARK_INFLAMMATORY_RESPONSE			HALLMARK_APOPTOSIS	HALLMARK_P53_PATHWAY
5054	SERPINE1	serpin family E member 1 [Source:HGNC Symbol;Acc:HGNC:8583]	HALLMARK_TNFA_SIGNALING_VIA_NFKB	HALLMARK_HYPOXIA	HALLMARK_INFLAMMATORY_RESPONSE						HALLMARK_EPITHELIAL_MESENCHYMAL_TRANSITION
23764	MAFF	MAF bZIP transcription factor F [Source:HGNC Symbol;Acc:HGNC:6780]	HALLMARK_TNFA_SIGNALING_VIA_NFKB	HALLMARK_HYPOXIA			HALLMARK_IL2_STAT5_SIGNALING
3725	JUN	Jun proto-oncogene, AP-1 transcription factor subunit [Source:HGNC Symbol;Acc:HGNC:6204]	HALLMARK_TNFA_SIGNALING_VIA_NFKB	HALLMARK_HYPOXIA				HALLMARK_APOPTOSIS	HALLMARK_P53_PATHWAY	HALLMARK_IL6_JAK_STAT3_SIGNALING	HALLMARK_EPITHELIAL_MESENCHYMAL_TRANSITION
8870	IER3	immediate early response 3 [Source:HGNC Symbol;Acc:HGNC:5392]	HALLMARK_TNFA_SIGNALING_VIA_NFKB	HALLMARK_HYPOXIA				HALLMARK_APOPTOSIS	HALLMARK_P53_PATHWAY
3491	CCN1	cellular communication network factor 1 [Source:HGNC Symbol;Acc:HGNC:2654]	HALLMARK_TNFA_SIGNALING_VIA_NFKB	HALLMARK_HYPOXIA							HALLMARK_EPITHELIAL_MESENCHYMAL_TRANSITION
1843	DUSP1	dual specificity phosphatase 1 [Source:HGNC Symbol;Acc:HGNC:3064]	HALLMARK_TNFA_SIGNALING_VIA_NFKB	HALLMARK_HYPOXIA
7538	ZFP36	ZFP36 ring finger protein [Source:HGNC Symbol;Acc:HGNC:12862]	HALLMARK_TNFA_SIGNALING_VIA_NFKB	HALLMARK_HYPOXIA
3976	LIF	LIF interleukin 6 family cytokine [Source:HGNC Symbol;Acc:HGNC:6596]	HALLMARK_TNFA_SIGNALING_VIA_NFKB		HALLMARK_INFLAMMATORY_RESPONSE	HALLMARK_KRAS_SIGNALING_UP	HALLMARK_IL2_STAT5_SIGNALING		HALLMARK_P53_PATHWAY			HALLMARK_ALLOGRAFT_REJECTION
6364	CCL20	C-C motif chemokine ligand 20 [Source:HGNC Symbol;Acc:HGNC:10619]	HALLMARK_TNFA_SIGNALING_VIA_NFKB		HALLMARK_INFLAMMATORY_RESPONSE	HALLMARK_KRAS_SIGNALING_UP
1435	CSF1	colony stimulating factor 1 [Source:HGNC Symbol;Acc:HGNC:2432]	HALLMARK_TNFA_SIGNALING_VIA_NFKB		HALLMARK_INFLAMMATORY_RESPONSE		HALLMARK_IL2_STAT5_SIGNALING			HALLMARK_IL6_JAK_STAT3_SIGNALING		HALLMARK_ALLOGRAFT_REJECTION
6347	CCL2	C-C motif chemokine ligand 2 [Source:HGNC Symbol;Acc:HGNC:10618]	HALLMARK_TNFA_SIGNALING_VIA_NFKB		HALLMARK_INFLAMMATORY_RESPONSE							HALLMARK_ALLOGRAFT_REJECTION
1437	CSF2	colony stimulating factor 2 [Source:HGNC Symbol;Acc:HGNC:2434]	HALLMARK_TNFA_SIGNALING_VIA_NFKB			HALLMARK_KRAS_SIGNALING_UP	HALLMARK_IL2_STAT5_SIGNALING			HALLMARK_IL6_JAK_STAT3_SIGNALING
7185	TRAF1	TNF receptor associated factor 1 [Source:HGNC Symbol;Acc:HGNC:12031]	HALLMARK_TNFA_SIGNALING_VIA_NFKB			HALLMARK_KRAS_SIGNALING_UP	HALLMARK_IL2_STAT5_SIGNALING
7124	TNF	tumor necrosis factor [Source:HGNC Symbol;Acc:HGNC:11892]	HALLMARK_TNFA_SIGNALING_VIA_NFKB					HALLMARK_APOPTOSIS		HALLMARK_IL6_JAK_STAT3_SIGNALING		HALLMARK_ALLOGRAFT_REJECTION
595	CCND1	cyclin D1 [Source:HGNC Symbol;Acc:HGNC:1582]	HALLMARK_TNFA_SIGNALING_VIA_NFKB					HALLMARK_APOPTOSIS
8878	SQSTM1	sequestosome 1 [Source:HGNC Symbol;Acc:HGNC:11280]	HALLMARK_TNFA_SIGNALING_VIA_NFKB					HALLMARK_APOPTOSIS
1847	DUSP5	dual specificity phosphatase 5 [Source:HGNC Symbol;Acc:HGNC:3071]	HALLMARK_TNFA_SIGNALING_VIA_NFKB
3164	NR4A1	nuclear receptor subfamily 4 group A member 1 [Source:HGNC Symbol;Acc:HGNC:7980]	HALLMARK_TNFA_SIGNALING_VIA_NFKB
7127	TNFAIP2	TNF alpha induced protein 2 [Source:HGNC Symbol;Acc:HGNC:11895]	HALLMARK_TNFA_SIGNALING_VIA_NFKB
23529	CLCF1	cardiotrophin like cytokine factor 1 [Source:HGNC Symbol;Acc:HGNC:17412]	HALLMARK_TNFA_SIGNALING_VIA_NFKB
5271	SERPINB8	serpin family B member 8 [Source:HGNC Symbol;Acc:HGNC:8952]	HALLMARK_TNFA_SIGNALING_VIA_NFKB
7262	PHLDA2	pleckstrin homology like domain family A member 2 [Source:HGNC Symbol;Acc:HGNC:12385]	HALLMARK_TNFA_SIGNALING_VIA_NFKB
8061	FOSL1	FOS like 1, AP-1 transcription factor subunit [Source:HGNC Symbol;Acc:HGNC:13718]	HALLMARK_TNFA_SIGNALING_VIA_NFKB
3486	IGFBP3	insulin like growth factor binding protein 3 [Source:HGNC Symbol;Acc:HGNC:5472]		HALLMARK_HYPOXIA		HALLMARK_KRAS_SIGNALING_UP					HALLMARK_EPITHELIAL_MESENCHYMAL_TRANSITION
10397	NDRG1	N-myc downstream regulated 1 [Source:HGNC Symbol;Acc:HGNC:7679]		HALLMARK_HYPOXIA			HALLMARK_IL2_STAT5_SIGNALING		HALLMARK_P53_PATHWAY
7052	TGM2	transglutaminase 2 [Source:HGNC Symbol;Acc:HGNC:11778]		HALLMARK_HYPOXIA			HALLMARK_IL2_STAT5_SIGNALING				HALLMARK_EPITHELIAL_MESENCHYMAL_TRANSITION
3162	HMOX1	heme oxygenase 1 [Source:HGNC Symbol;Acc:HGNC:5013]		HALLMARK_HYPOXIA				HALLMARK_APOPTOSIS	HALLMARK_P53_PATHWAY	HALLMARK_IL6_JAK_STAT3_SIGNALING
5155	PDGFB	platelet derived growth factor subunit B [Source:HGNC Symbol;Acc:HGNC:8800]		HALLMARK_HYPOXIA
54206	ERRFI1	ERBB receptor feedback inhibitor 1 [Source:HGNC Symbol;Acc:HGNC:18185]		HALLMARK_HYPOXIA
1907	EDN2	endothelin 2 [Source:HGNC Symbol;Acc:HGNC:3177]		HALLMARK_HYPOXIA
6004	RGS16	regulator of G protein signaling 16 [Source:HGNC Symbol;Acc:HGNC:9997]			HALLMARK_INFLAMMATORY_RESPONSE	HALLMARK_KRAS_SIGNALING_UP	HALLMARK_IL2_STAT5_SIGNALING		HALLMARK_P53_PATHWAY
10148	EBI3	Epstein-Barr virus induced 3 [Source:HGNC Symbol;Acc:HGNC:3129]			HALLMARK_INFLAMMATORY_RESPONSE					HALLMARK_IL6_JAK_STAT3_SIGNALING
114548	NLRP3	NLR family pyrin domain containing 3 [Source:HGNC Symbol;Acc:HGNC:16400]			HALLMARK_INFLAMMATORY_RESPONSE							HALLMARK_ALLOGRAFT_REJECTION
29933	GPR132	G protein-coupled receptor 132 [Source:HGNC Symbol;Acc:HGNC:17482]			HALLMARK_INFLAMMATORY_RESPONSE
3269	HRH1	histamine receptor H1 [Source:HGNC Symbol;Acc:HGNC:5182]			HALLMARK_INFLAMMATORY_RESPONSE
3656	IRAK2	interleukin 1 receptor associated kinase 2 [Source:HGNC Symbol;Acc:HGNC:6113]			HALLMARK_INFLAMMATORY_RESPONSE
7439	BEST1	bestrophin 1 [Source:HGNC Symbol;Acc:HGNC:12703]			HALLMARK_INFLAMMATORY_RESPONSE
8578	SCARF1	scavenger receptor class F member 1 [Source:HGNC Symbol;Acc:HGNC:16820]			HALLMARK_INFLAMMATORY_RESPONSE
2118	ETV4	ETS variant transcription factor 4 [Source:HGNC Symbol;Acc:HGNC:3493]				HALLMARK_KRAS_SIGNALING_UP	HALLMARK_IL2_STAT5_SIGNALING
4318	MMP9	matrix metallopeptidase 9 [Source:HGNC Symbol;Acc:HGNC:7176]				HALLMARK_KRAS_SIGNALING_UP						HALLMARK_ALLOGRAFT_REJECTION
4803	NGF	nerve growth factor [Source:HGNC Symbol;Acc:HGNC:7808]				HALLMARK_KRAS_SIGNALING_UP
6662	SOX9	SRY-box transcription factor 9 [Source:HGNC Symbol;Acc:HGNC:11204]				HALLMARK_KRAS_SIGNALING_UP
2119	ETV5	ETS variant transcription factor 5 [Source:HGNC Symbol;Acc:HGNC:3494]				HALLMARK_KRAS_SIGNALING_UP
25907	TMEM158	transmembrane protein 158 [Source:HGNC Symbol;Acc:HGNC:30293]				HALLMARK_KRAS_SIGNALING_UP
3783	KCNN4	potassium calcium-activated channel subfamily N member 4 [Source:HGNC Symbol;Acc:HGNC:6293]				HALLMARK_KRAS_SIGNALING_UP
7166	TPH1	tryptophan hydroxylase 1 [Source:HGNC Symbol;Acc:HGNC:12008]				HALLMARK_KRAS_SIGNALING_UP
1154	CISH	cytokine inducible SH2 containing protein [Source:HGNC Symbol;Acc:HGNC:1984]					HALLMARK_IL2_STAT5_SIGNALING
64866	CDCP1	CUB domain containing protein 1 [Source:HGNC Symbol;Acc:HGNC:24357]					HALLMARK_IL2_STAT5_SIGNALING
81848	SPRY4	sprouty RTK signaling antagonist 4 [Source:HGNC Symbol;Acc:HGNC:15533]					HALLMARK_IL2_STAT5_SIGNALING
51330	TNFRSF12A	TNF receptor superfamily member 12A [Source:HGNC Symbol;Acc:HGNC:18152]						HALLMARK_APOPTOSIS		HALLMARK_IL6_JAK_STAT3_SIGNALING	HALLMARK_EPITHELIAL_MESENCHYMAL_TRANSITION
4092	SMAD7	SMAD family member 7 [Source:HGNC Symbol;Acc:HGNC:6773]						HALLMARK_APOPTOSIS
3875	KRT18	keratin 18 [Source:HGNC Symbol;Acc:HGNC:6430]						HALLMARK_APOPTOSIS
1969	EPHA2	EPH receptor A2 [Source:HGNC Symbol;Acc:HGNC:3386]							HALLMARK_P53_PATHWAY
7421	VDR	vitamin D receptor [Source:HGNC Symbol;Acc:HGNC:12679]							HALLMARK_P53_PATHWAY
22891	ZNF365	zinc finger protein 365 [Source:HGNC Symbol;Acc:HGNC:18194]							HALLMARK_P53_PATHWAY
10516	FBLN5	fibulin 5 [Source:HGNC Symbol;Acc:HGNC:3602]									HALLMARK_EPITHELIAL_MESENCHYMAL_TRANSITION
1307	COL16A1	collagen type XVI alpha 1 chain [Source:HGNC Symbol;Acc:HGNC:2193]									HALLMARK_EPITHELIAL_MESENCHYMAL_TRANSITION
3866	KRT15	keratin 15 [Source:HGNC Symbol;Acc:HGNC:6421]
11156	PTP4A3	protein tyrosine phosphatase 4A3 [Source:HGNC Symbol;Acc:HGNC:9636]
29895	MYL11	myosin light chain 11 [Source:HGNC Symbol;Acc:HGNC:29824]
4608	MYBPH	myosin binding protein H [Source:HGNC Symbol;Acc:HGNC:7552]
9048	ARTN	artemin [Source:HGNC Symbol;Acc:HGNC:727]
3291	HSD11B2	hydroxysteroid 11-beta dehydrogenase 2 [Source:HGNC Symbol;Acc:HGNC:5209]
2827	GPR3	G protein-coupled receptor 3 [Source:HGNC Symbol;Acc:HGNC:4484]
8714	ABCC3	ATP binding cassette subfamily C member 3 [Source:HGNC Symbol;Acc:HGNC:54]
4005	LMO2	LIM domain only 2 [Source:HGNC Symbol;Acc:HGNC:6642]
9289	ADGRG1	adhesion G protein-coupled receptor G1 [Source:HGNC Symbol;Acc:HGNC:4512]
100129696	INHCAP	inhibitor of carbonic anhydrase pseudogene [Source:HGNC Symbol;Acc:HGNC:11759]
100420665	RPEP4	ribulose-5-phosphate-3-epimerase pseudogene 4 [Source:HGNC Symbol;Acc:HGNC:44523]
100507582	BHLHE40-AS1	BHLHE40 antisense RNA 1 [Source:HGNC Symbol;Acc:HGNC:44471]
100529262	MIA-RAB4B	MIA-RAB4B readthrough (NMD candidate) [Source:HGNC Symbol;Acc:HGNC:48352]
101927479	EPHA2-AS1	EPHA2 antisense RNA 1 [Source:HGNC Symbol;Acc:HGNC:40216]
101928173	LINC01943	long intergenic non-protein coding RNA 1943 [Source:HGNC Symbol;Acc:HGNC:52767]
10391	CORO2B	coronin 2B [Source:HGNC Symbol;Acc:HGNC:2256]
105370560	RBM25-AS1	RBM25 antisense RNA 1 [Source:HGNC Symbol;Acc:HGNC:55437]
1082	CGB3	chorionic gonadotropin subunit beta 3 [Source:HGNC Symbol;Acc:HGNC:1886]
11067	DEPP1	DEPP autophagy regulator 1 [Source:HGNC Symbol;Acc:HGNC:23355]
114043	TSPEAR-AS2	TSPEAR antisense RNA 2 [Source:HGNC Symbol;Acc:HGNC:16428]
114794	ELFN2	extracellular leucine rich repeat and fibronectin type III domain containing 2 [Source:HGNC Symbol;Acc:HGNC:29396]
116238	TLCD1	TLC domain containing 1 [Source:HGNC Symbol;Acc:HGNC:25177]
116435301	MRPL20-DT	MRPL20 divergent transcript [Source:HGNC Symbol;Acc:HGNC:54814]
119545630	ST3GAL1-DT	ST3GAL1 divergent transcript [Source:HGNC Symbol;Acc:HGNC:55372]
130497	OSR1	odd-skipped related transcription factor 1 [Source:HGNC Symbol;Acc:HGNC:8111]
1305	COL13A1	collagen type XIII alpha 1 chain [Source:HGNC Symbol;Acc:HGNC:2190]
136288	C7orf57	chromosome 7 open reading frame 57 [Source:HGNC Symbol;Acc:HGNC:22247]
140733	MACROD2	mono-ADP ribosylhydrolase 2 [Source:HGNC Symbol;Acc:HGNC:16126]
144501	KRT80	keratin 80 [Source:HGNC Symbol;Acc:HGNC:27056]
157285	PRAG1	PEAK1 related, kinase-activating pseudokinase 1 [Source:HGNC Symbol;Acc:HGNC:25438]
157638	LRATD2	LRAT domain containing 2 [Source:HGNC Symbol;Acc:HGNC:24166]
161931	ADAD2	adenosine deaminase domain containing 2 [Source:HGNC Symbol;Acc:HGNC:30714]
170961	ANKRD24	ankyrin repeat domain 24 [Source:HGNC Symbol;Acc:HGNC:29424]
1746	DLX2	distal-less homeobox 2 [Source:HGNC Symbol;Acc:HGNC:2915]
1755	DMBT1	deleted in malignant brain tumors 1 [Source:HGNC Symbol;Acc:HGNC:2926]
197196	LINC00311	long intergenic non-protein coding RNA 311 [Source:HGNC Symbol;Acc:HGNC:28312]
2020	EN2	engrailed homeobox 2 [Source:HGNC Symbol;Acc:HGNC:3343]
2025	ENO1P1	enolase 1 pseudogene 1 [Source:HGNC Symbol;Acc:HGNC:3352]
202915	TMEM184A	transmembrane protein 184A [Source:HGNC Symbol;Acc:HGNC:28797]
220001	VWCE	von Willebrand factor C and EGF domains [Source:HGNC Symbol;Acc:HGNC:26487]
221416	LINC03040	long intergenic non-protein coding RNA 3040 [Source:HGNC Symbol;Acc:HGNC:28692]
221472	FGD2	FYVE, RhoGEF and PH domain containing 2 [Source:HGNC Symbol;Acc:HGNC:3664]
221662	RBM24	RNA binding motif protein 24 [Source:HGNC Symbol;Acc:HGNC:21539]
2246	FGF1	fibroblast growth factor 1 [Source:HGNC Symbol;Acc:HGNC:3665]
22861	NLRP1	NLR family pyrin domain containing 1 [Source:HGNC Symbol;Acc:HGNC:14374]
22882	ZHX2	zinc fingers and homeoboxes 2 [Source:HGNC Symbol;Acc:HGNC:18513]
241	ALOX5AP	arachidonate 5-lipoxygenase activating protein [Source:HGNC Symbol;Acc:HGNC:436]
255187	SH3TC2-DT	SH3TC2 divergent transcript [Source:HGNC Symbol;Acc:HGNC:52905]
256369	CCDC197	coiled-coil domain containing 197 [Source:HGNC Symbol;Acc:HGNC:19860]
25833	POU2F3	POU class 2 homeobox 3 [Source:HGNC Symbol;Acc:HGNC:19864]
25876	SPEF1	sperm flagellar 1 [Source:HGNC Symbol;Acc:HGNC:15874]
2615	LRRC32	leucine rich repeat containing 32 [Source:HGNC Symbol;Acc:HGNC:4161]
26579	MYEOV	myeloma overexpressed [Source:HGNC Symbol;Acc:HGNC:7563]
2676	GFRA3	GDNF family receptor alpha 3 [Source:HGNC Symbol;Acc:HGNC:4245]
27113	BBC3	BCL2 binding component 3 [Source:HGNC Symbol;Acc:HGNC:17868]
27128	CYTH4	cytohesin 4 [Source:HGNC Symbol;Acc:HGNC:9505]
283601	LINC00523	long intergenic non-protein coding RNA 523 [Source:HGNC Symbol;Acc:HGNC:20117]
284454	MIR23AHG	miR-23a/27a/24-2 cluster host gene [Source:HGNC Symbol;Acc:HGNC:27620]
3224	HOXC8	homeobox C8 [Source:HGNC Symbol;Acc:HGNC:5129]
340075	ARSI	arylsulfatase family member I [Source:HGNC Symbol;Acc:HGNC:32521]
3713	IVL	involucrin [Source:HGNC Symbol;Acc:HGNC:6187]
375033	PEAR1	platelet endothelial aggregation receptor 1 [Source:HGNC Symbol;Acc:HGNC:33631]
3855	KRT7	keratin 7 [Source:HGNC Symbol;Acc:HGNC:6445]
3868	KRT16	keratin 16 [Source:HGNC Symbol;Acc:HGNC:6423]
387254	SLC7A5P2	solute carrier family 7 member 5 pseudogene 2 [Source:HGNC Symbol;Acc:HGNC:24951]
387856	CCDC184	coiled-coil domain containing 184 [Source:HGNC Symbol;Acc:HGNC:33749]
3887	KRT81	keratin 81 [Source:HGNC Symbol;Acc:HGNC:6458]
3889	KRT83	keratin 83 [Source:HGNC Symbol;Acc:HGNC:6460]
3892	KRT86	keratin 86 [Source:HGNC Symbol;Acc:HGNC:6463]
390928	ACP7	acid phosphatase 7, tartrate resistant (putative) [Source:HGNC Symbol;Acc:HGNC:33781]
400061	NSA2P2	NSA2 pseudogene 2 [Source:HGNC Symbol;Acc:HGNC:54581]
401934	RNF223	ring finger protein 223 [Source:HGNC Symbol;Acc:HGNC:40020]
4217	MAP3K5	mitogen-activated protein kinase kinase kinase 5 [Source:HGNC Symbol;Acc:HGNC:6857]
4327	MMP19	matrix metallopeptidase 19 [Source:HGNC Symbol;Acc:HGNC:7165]
4352	MPL	MPL proto-oncogene, thrombopoietin receptor [Source:HGNC Symbol;Acc:HGNC:7217]
441054	C4orf47	chromosome 4 open reading frame 47 [Source:HGNC Symbol;Acc:HGNC:34346]
4807	NHLH1	nescient helix-loop-helix 1 [Source:HGNC Symbol;Acc:HGNC:7817]
5026	P2RX5	purinergic receptor P2X 5 [Source:HGNC Symbol;Acc:HGNC:8536]
51393	TRPV2	transient receptor potential cation channel subfamily V member 2 [Source:HGNC Symbol;Acc:HGNC:18082]
51676	ASB2	ankyrin repeat and SOCS box containing 2 [Source:HGNC Symbol;Acc:HGNC:16012]
51763	INPP5K	inositol polyphosphate-5-phosphatase K [Source:HGNC Symbol;Acc:HGNC:33882]
51807	TUBA8	tubulin alpha 8 [Source:HGNC Symbol;Acc:HGNC:12410]
55357	TBC1D2	TBC1 domain family member 2 [Source:HGNC Symbol;Acc:HGNC:18026]
59283	CACNG8	calcium voltage-gated channel auxiliary subunit gamma 8 [Source:HGNC Symbol;Acc:HGNC:13628]
59344	ALOXE3	arachidonate lipoxygenase 3 [Source:HGNC Symbol;Acc:HGNC:13743]
6273	S100A2	S100 calcium binding protein A2 [Source:HGNC Symbol;Acc:HGNC:10492]
6274	S100A3	S100 calcium binding protein A3 [Source:HGNC Symbol;Acc:HGNC:10493]
6276	S100A5	S100 calcium binding protein A5 [Source:HGNC Symbol;Acc:HGNC:10495]
64220	STRA6	signaling receptor and transporter of retinol STRA6 [Source:HGNC Symbol;Acc:HGNC:30650]
653427	FOXD4L5	forkhead box D4 like 5 [Source:HGNC Symbol;Acc:HGNC:18522]
6692	SPINT1	serine peptidase inhibitor, Kunitz type 1 [Source:HGNC Symbol;Acc:HGNC:11246]
7205	TRIP6	thyroid hormone receptor interactor 6 [Source:HGNC Symbol;Acc:HGNC:12311]
729119	HMGB2P1	high mobility group box 2 pseudogene 1 [Source:HGNC Symbol;Acc:HGNC:39174]
729500	RPL12P14	ribosomal protein L12 pseudogene 14 [Source:HGNC Symbol;Acc:HGNC:36495]
7481	WNT11	Wnt family member 11 [Source:HGNC Symbol;Acc:HGNC:12776]
768239	PSAPL1	prosaposin like 1 [Source:HGNC Symbol;Acc:HGNC:33131]
7780	SLC30A2	solute carrier family 30 member 2 [Source:HGNC Symbol;Acc:HGNC:11013]
83694	RPS6KL1	ribosomal protein S6 kinase like 1 [Source:HGNC Symbol;Acc:HGNC:20222]
84541	KBTBD8	kelch repeat and BTB domain containing 8 [Source:HGNC Symbol;Acc:HGNC:30691]
84627	ZNF469	zinc finger protein 469 [Source:HGNC Symbol;Acc:HGNC:23216]
84630	TTBK1	tau tubulin kinase 1 [Source:HGNC Symbol;Acc:HGNC:19140]
84830	ADTRP	androgen dependent TFPI regulating protein [Source:HGNC Symbol;Acc:HGNC:21214]
84879	MFSD2A	MFSD2 lysolipid transporter A, lysophospholipid [Source:HGNC Symbol;Acc:HGNC:25897]
85349	KRT87P	keratin 87, pseudogene [Source:HGNC Symbol;Acc:HGNC:30198]
85414	SLC45A3	solute carrier family 45 member 3 [Source:HGNC Symbol;Acc:HGNC:8642]
85449	KIAA1755	KIAA1755 [Source:HGNC Symbol;Acc:HGNC:29372]
8718	TNFRSF25	TNF receptor superfamily member 25 [Source:HGNC Symbol;Acc:HGNC:11910]
8795	TNFRSF10B	TNF receptor superfamily member 10b [Source:HGNC Symbol;Acc:HGNC:11905]
9056	SLC7A7	solute carrier family 7 member 7 [Source:HGNC Symbol;Acc:HGNC:11065]
90853	SPOCD1	SPOC domain containing 1 [Source:HGNC Symbol;Acc:HGNC:26338]
90874	ZNF697	zinc finger protein 697 [Source:HGNC Symbol;Acc:HGNC:32034]
91828	EXOC3L4	exocyst complex component 3 like 4 [Source:HGNC Symbol;Acc:HGNC:20120]
93082	NEURL3	neuralized E3 ubiquitin protein ligase 3 [Source:HGNC Symbol;Acc:HGNC:25162]
93659	CGB5	chorionic gonadotropin subunit beta 5 [Source:HGNC Symbol;Acc:HGNC:16452]
9399	STOML1	stomatin like 1 [Source:HGNC Symbol;Acc:HGNC:14560]
945	CD33	CD33 molecule [Source:HGNC Symbol;Acc:HGNC:1659]
968	CD68	CD68 molecule [Source:HGNC Symbol;Acc:HGNC:1693]

## Sheet: CG
Overlap Results
Collection(s):	CGP
# overlaps shown:	10
# genesets in collections:	3438
# genes in comparison (n):	177
# genes in universe (N):	42722
Gene Set Name	# Genes in Gene Set (K)	Description	# Genes in Overlap (k)	k/K	p-value	FDR q-value
NAGASHIMA_NRG1_SIGNALING_UP	172	Genes up-regulated in MCF7 cells (breast cancer) after stimulation with NRG1 [GeneID=3084].	20	0.1163	2.87E-23	9.86E-20
BLANCO_MELO_RESPIRATORY_SYNCYTIAL_VIRUS_INFECTION_A594_CELLS_UP	286	Genes up-regulated in RSV (A549 cells, MOI: 2, 24hpi)	21	0.0734	3.76E-20	6.46E-17
NAGASHIMA_EGF_SIGNALING_UP	57	Genes up-regulated in MCF7 cells (breast cancer) after stimulation with EGF [GeneID=1950].	13	0.2281	1.41E-19	1.62E-16
LIU_OVARIAN_CANCER_TUMORS_AND_XENOGRAFTS_XDGS_DN	1716	Genes differentially expressed between PDX and donor tumor samples from nine ovarian cancer patients.	40	0.0233	3.74E-19	3.21E-16
BLANCO_MELO_COVID19_SARS_COV_2_INFECTION_CALU3_CELLS_UP	339	Genes up-regulated in SARS-CoV-2 infection (Calu-3 cells, MOI: 2, 24hpi)	21	0.0619	1.25E-18	8.36E-16
DELYS_THYROID_CANCER_UP	445	Genes up-regulated in papillary thyroid carcinoma (PTC) compared to normal tissue.	23	0.0517	1.46E-18	8.36E-16
ONDER_CDH1_TARGETS_2_DN	473	Genes down-regulated in HMLE cells (immortalized nontransformed mammary epithelium) after E-cadhedrin (CDH1) [GeneID=999] knockdown by RNAi.	23	0.0486	5.57E-18	2.74E-15
PLASARI_TGFB1_TARGETS_10HR_UP	196	Genes up-regulated in MEF cells (embryonic fibroblast) upon stimulation with TGFB1 [GeneID=7040] for 10 h.	17	0.0867	9.61E-18	4.13E-15
KOBAYASHI_EGFR_SIGNALING_6HR_DN	18	Genes down-regulated in H1975 cells (non-small cell lung cancer, NSCLC) resistant to gefitinib [PubChem=123631] after treatment with EGFR inhibitor CL-387785 [PubChem=2776] for 6h.	9	0.5000	1.38E-17	5.27E-15
BILD_HRAS_ONCOGENIC_SIGNATURE	251	Genes selected in supervised analyses to discriminate cells expressing activated HRAS [GeneID=3265] oncogene from control cells expressing GFP.	18	0.0717	3.04E-17	1.05E-14
Gene/Gene Set Overlap Matrix
Entrez Gene Id	Gene Symbol	Gene Description	NAGASHIMA_NRG1_SIGNALING_UP	BLANCO_MELO_RESPIRATORY_SYNCYTIAL_VIRUS_INFECTION_A594_CELLS_UP	NAGASHIMA_EGF_SIGNALING_UP	LIU_OVARIAN_CANCER_TUMORS_AND_XENOGRAFTS_XDGS_DN	BLANCO_MELO_COVID19_SARS_COV_2_INFECTION_CALU3_CELLS_UP	DELYS_THYROID_CANCER_UP	ONDER_CDH1_TARGETS_2_DN	PLASARI_TGFB1_TARGETS_10HR_UP	KOBAYASHI_EGFR_SIGNALING_6HR_DN	BILD_HRAS_ONCOGENIC_SIGNATURE
23764	MAFF	MAF bZIP transcription factor F [Source:HGNC Symbol;Acc:HGNC:6780]	NAGASHIMA_NRG1_SIGNALING_UP	BLANCO_MELO_RESPIRATORY_SYNCYTIAL_VIRUS_INFECTION_A594_CELLS_UP	NAGASHIMA_EGF_SIGNALING_UP	LIU_OVARIAN_CANCER_TUMORS_AND_XENOGRAFTS_XDGS_DN				PLASARI_TGFB1_TARGETS_10HR_UP	KOBAYASHI_EGFR_SIGNALING_6HR_DN
5329	PLAUR	plasminogen activator, urokinase receptor [Source:HGNC Symbol;Acc:HGNC:9053]	NAGASHIMA_NRG1_SIGNALING_UP	BLANCO_MELO_RESPIRATORY_SYNCYTIAL_VIRUS_INFECTION_A594_CELLS_UP		LIU_OVARIAN_CANCER_TUMORS_AND_XENOGRAFTS_XDGS_DN				PLASARI_TGFB1_TARGETS_10HR_UP		BILD_HRAS_ONCOGENIC_SIGNATURE
5271	SERPINB8	serpin family B member 8 [Source:HGNC Symbol;Acc:HGNC:8952]	NAGASHIMA_NRG1_SIGNALING_UP	BLANCO_MELO_RESPIRATORY_SYNCYTIAL_VIRUS_INFECTION_A594_CELLS_UP		LIU_OVARIAN_CANCER_TUMORS_AND_XENOGRAFTS_XDGS_DN
59344	ALOXE3	arachidonate lipoxygenase 3 [Source:HGNC Symbol;Acc:HGNC:13743]	NAGASHIMA_NRG1_SIGNALING_UP	BLANCO_MELO_RESPIRATORY_SYNCYTIAL_VIRUS_INFECTION_A594_CELLS_UP
1843	DUSP1	dual specificity phosphatase 1 [Source:HGNC Symbol;Acc:HGNC:3064]	NAGASHIMA_NRG1_SIGNALING_UP		NAGASHIMA_EGF_SIGNALING_UP	LIU_OVARIAN_CANCER_TUMORS_AND_XENOGRAFTS_XDGS_DN	BLANCO_MELO_COVID19_SARS_COV_2_INFECTION_CALU3_CELLS_UP					BILD_HRAS_ONCOGENIC_SIGNATURE
7538	ZFP36	ZFP36 ring finger protein [Source:HGNC Symbol;Acc:HGNC:12862]	NAGASHIMA_NRG1_SIGNALING_UP		NAGASHIMA_EGF_SIGNALING_UP	LIU_OVARIAN_CANCER_TUMORS_AND_XENOGRAFTS_XDGS_DN	BLANCO_MELO_COVID19_SARS_COV_2_INFECTION_CALU3_CELLS_UP					BILD_HRAS_ONCOGENIC_SIGNATURE
1847	DUSP5	dual specificity phosphatase 5 [Source:HGNC Symbol;Acc:HGNC:3071]	NAGASHIMA_NRG1_SIGNALING_UP		NAGASHIMA_EGF_SIGNALING_UP	LIU_OVARIAN_CANCER_TUMORS_AND_XENOGRAFTS_XDGS_DN		DELYS_THYROID_CANCER_UP		PLASARI_TGFB1_TARGETS_10HR_UP	KOBAYASHI_EGFR_SIGNALING_6HR_DN	BILD_HRAS_ONCOGENIC_SIGNATURE
3491	CCN1	cellular communication network factor 1 [Source:HGNC Symbol;Acc:HGNC:2654]	NAGASHIMA_NRG1_SIGNALING_UP		NAGASHIMA_EGF_SIGNALING_UP	LIU_OVARIAN_CANCER_TUMORS_AND_XENOGRAFTS_XDGS_DN					KOBAYASHI_EGFR_SIGNALING_6HR_DN
3164	NR4A1	nuclear receptor subfamily 4 group A member 1 [Source:HGNC Symbol;Acc:HGNC:7980]	NAGASHIMA_NRG1_SIGNALING_UP		NAGASHIMA_EGF_SIGNALING_UP	LIU_OVARIAN_CANCER_TUMORS_AND_XENOGRAFTS_XDGS_DN
3725	JUN	Jun proto-oncogene, AP-1 transcription factor subunit [Source:HGNC Symbol;Acc:HGNC:6204]	NAGASHIMA_NRG1_SIGNALING_UP		NAGASHIMA_EGF_SIGNALING_UP		BLANCO_MELO_COVID19_SARS_COV_2_INFECTION_CALU3_CELLS_UP				KOBAYASHI_EGFR_SIGNALING_6HR_DN
8870	IER3	immediate early response 3 [Source:HGNC Symbol;Acc:HGNC:5392]	NAGASHIMA_NRG1_SIGNALING_UP		NAGASHIMA_EGF_SIGNALING_UP			DELYS_THYROID_CANCER_UP	ONDER_CDH1_TARGETS_2_DN	PLASARI_TGFB1_TARGETS_10HR_UP	KOBAYASHI_EGFR_SIGNALING_6HR_DN	BILD_HRAS_ONCOGENIC_SIGNATURE
3976	LIF	LIF interleukin 6 family cytokine [Source:HGNC Symbol;Acc:HGNC:6596]	NAGASHIMA_NRG1_SIGNALING_UP		NAGASHIMA_EGF_SIGNALING_UP			DELYS_THYROID_CANCER_UP		PLASARI_TGFB1_TARGETS_10HR_UP		BILD_HRAS_ONCOGENIC_SIGNATURE
1969	EPHA2	EPH receptor A2 [Source:HGNC Symbol;Acc:HGNC:3386]	NAGASHIMA_NRG1_SIGNALING_UP		NAGASHIMA_EGF_SIGNALING_UP			DELYS_THYROID_CANCER_UP			KOBAYASHI_EGFR_SIGNALING_6HR_DN	BILD_HRAS_ONCOGENIC_SIGNATURE
8061	FOSL1	FOS like 1, AP-1 transcription factor subunit [Source:HGNC Symbol;Acc:HGNC:13718]	NAGASHIMA_NRG1_SIGNALING_UP		NAGASHIMA_EGF_SIGNALING_UP					PLASARI_TGFB1_TARGETS_10HR_UP	KOBAYASHI_EGFR_SIGNALING_6HR_DN	BILD_HRAS_ONCOGENIC_SIGNATURE
51330	TNFRSF12A	TNF receptor superfamily member 12A [Source:HGNC Symbol;Acc:HGNC:18152]	NAGASHIMA_NRG1_SIGNALING_UP		NAGASHIMA_EGF_SIGNALING_UP					PLASARI_TGFB1_TARGETS_10HR_UP		BILD_HRAS_ONCOGENIC_SIGNATURE
1746	DLX2	distal-less homeobox 2 [Source:HGNC Symbol;Acc:HGNC:2915]	NAGASHIMA_NRG1_SIGNALING_UP		NAGASHIMA_EGF_SIGNALING_UP
22891	ZNF365	zinc finger protein 365 [Source:HGNC Symbol;Acc:HGNC:18194]	NAGASHIMA_NRG1_SIGNALING_UP			LIU_OVARIAN_CANCER_TUMORS_AND_XENOGRAFTS_XDGS_DN
7262	PHLDA2	pleckstrin homology like domain family A member 2 [Source:HGNC Symbol;Acc:HGNC:12385]	NAGASHIMA_NRG1_SIGNALING_UP					DELYS_THYROID_CANCER_UP			KOBAYASHI_EGFR_SIGNALING_6HR_DN	BILD_HRAS_ONCOGENIC_SIGNATURE
8795	TNFRSF10B	TNF receptor superfamily member 10b [Source:HGNC Symbol;Acc:HGNC:11905]	NAGASHIMA_NRG1_SIGNALING_UP					DELYS_THYROID_CANCER_UP				BILD_HRAS_ONCOGENIC_SIGNATURE
23529	CLCF1	cardiotrophin like cytokine factor 1 [Source:HGNC Symbol;Acc:HGNC:17412]	NAGASHIMA_NRG1_SIGNALING_UP									BILD_HRAS_ONCOGENIC_SIGNATURE
4005	LMO2	LIM domain only 2 [Source:HGNC Symbol;Acc:HGNC:6642]		BLANCO_MELO_RESPIRATORY_SYNCYTIAL_VIRUS_INFECTION_A594_CELLS_UP		LIU_OVARIAN_CANCER_TUMORS_AND_XENOGRAFTS_XDGS_DN	BLANCO_MELO_COVID19_SARS_COV_2_INFECTION_CALU3_CELLS_UP
6347	CCL2	C-C motif chemokine ligand 2 [Source:HGNC Symbol;Acc:HGNC:10618]		BLANCO_MELO_RESPIRATORY_SYNCYTIAL_VIRUS_INFECTION_A594_CELLS_UP		LIU_OVARIAN_CANCER_TUMORS_AND_XENOGRAFTS_XDGS_DN	BLANCO_MELO_COVID19_SARS_COV_2_INFECTION_CALU3_CELLS_UP
4318	MMP9	matrix metallopeptidase 9 [Source:HGNC Symbol;Acc:HGNC:7176]		BLANCO_MELO_RESPIRATORY_SYNCYTIAL_VIRUS_INFECTION_A594_CELLS_UP		LIU_OVARIAN_CANCER_TUMORS_AND_XENOGRAFTS_XDGS_DN			ONDER_CDH1_TARGETS_2_DN	PLASARI_TGFB1_TARGETS_10HR_UP
25907	TMEM158	transmembrane protein 158 [Source:HGNC Symbol;Acc:HGNC:30293]		BLANCO_MELO_RESPIRATORY_SYNCYTIAL_VIRUS_INFECTION_A594_CELLS_UP		LIU_OVARIAN_CANCER_TUMORS_AND_XENOGRAFTS_XDGS_DN
968	CD68	CD68 molecule [Source:HGNC Symbol;Acc:HGNC:1693]		BLANCO_MELO_RESPIRATORY_SYNCYTIAL_VIRUS_INFECTION_A594_CELLS_UP		LIU_OVARIAN_CANCER_TUMORS_AND_XENOGRAFTS_XDGS_DN
3656	IRAK2	interleukin 1 receptor associated kinase 2 [Source:HGNC Symbol;Acc:HGNC:6113]		BLANCO_MELO_RESPIRATORY_SYNCYTIAL_VIRUS_INFECTION_A594_CELLS_UP			BLANCO_MELO_COVID19_SARS_COV_2_INFECTION_CALU3_CELLS_UP
1435	CSF1	colony stimulating factor 1 [Source:HGNC Symbol;Acc:HGNC:2432]		BLANCO_MELO_RESPIRATORY_SYNCYTIAL_VIRUS_INFECTION_A594_CELLS_UP			BLANCO_MELO_COVID19_SARS_COV_2_INFECTION_CALU3_CELLS_UP
7124	TNF	tumor necrosis factor [Source:HGNC Symbol;Acc:HGNC:11892]		BLANCO_MELO_RESPIRATORY_SYNCYTIAL_VIRUS_INFECTION_A594_CELLS_UP			BLANCO_MELO_COVID19_SARS_COV_2_INFECTION_CALU3_CELLS_UP
7185	TRAF1	TNF receptor associated factor 1 [Source:HGNC Symbol;Acc:HGNC:12031]		BLANCO_MELO_RESPIRATORY_SYNCYTIAL_VIRUS_INFECTION_A594_CELLS_UP			BLANCO_MELO_COVID19_SARS_COV_2_INFECTION_CALU3_CELLS_UP
7052	TGM2	transglutaminase 2 [Source:HGNC Symbol;Acc:HGNC:11778]		BLANCO_MELO_RESPIRATORY_SYNCYTIAL_VIRUS_INFECTION_A594_CELLS_UP				DELYS_THYROID_CANCER_UP
1305	COL13A1	collagen type XIII alpha 1 chain [Source:HGNC Symbol;Acc:HGNC:2190]		BLANCO_MELO_RESPIRATORY_SYNCYTIAL_VIRUS_INFECTION_A594_CELLS_UP				DELYS_THYROID_CANCER_UP
64866	CDCP1	CUB domain containing protein 1 [Source:HGNC Symbol;Acc:HGNC:24357]		BLANCO_MELO_RESPIRATORY_SYNCYTIAL_VIRUS_INFECTION_A594_CELLS_UP					ONDER_CDH1_TARGETS_2_DN			BILD_HRAS_ONCOGENIC_SIGNATURE
7421	VDR	vitamin D receptor [Source:HGNC Symbol;Acc:HGNC:12679]		BLANCO_MELO_RESPIRATORY_SYNCYTIAL_VIRUS_INFECTION_A594_CELLS_UP					ONDER_CDH1_TARGETS_2_DN
3269	HRH1	histamine receptor H1 [Source:HGNC Symbol;Acc:HGNC:5182]		BLANCO_MELO_RESPIRATORY_SYNCYTIAL_VIRUS_INFECTION_A594_CELLS_UP
90874	ZNF697	zinc finger protein 697 [Source:HGNC Symbol;Acc:HGNC:32034]		BLANCO_MELO_RESPIRATORY_SYNCYTIAL_VIRUS_INFECTION_A594_CELLS_UP
90853	SPOCD1	SPOC domain containing 1 [Source:HGNC Symbol;Acc:HGNC:26338]		BLANCO_MELO_RESPIRATORY_SYNCYTIAL_VIRUS_INFECTION_A594_CELLS_UP
10391	CORO2B	coronin 2B [Source:HGNC Symbol;Acc:HGNC:2256]		BLANCO_MELO_RESPIRATORY_SYNCYTIAL_VIRUS_INFECTION_A594_CELLS_UP
6364	CCL20	C-C motif chemokine ligand 20 [Source:HGNC Symbol;Acc:HGNC:10619]				LIU_OVARIAN_CANCER_TUMORS_AND_XENOGRAFTS_XDGS_DN	BLANCO_MELO_COVID19_SARS_COV_2_INFECTION_CALU3_CELLS_UP		ONDER_CDH1_TARGETS_2_DN	PLASARI_TGFB1_TARGETS_10HR_UP		BILD_HRAS_ONCOGENIC_SIGNATURE
11067	DEPP1	DEPP autophagy regulator 1 [Source:HGNC Symbol;Acc:HGNC:23355]				LIU_OVARIAN_CANCER_TUMORS_AND_XENOGRAFTS_XDGS_DN	BLANCO_MELO_COVID19_SARS_COV_2_INFECTION_CALU3_CELLS_UP		ONDER_CDH1_TARGETS_2_DN
5054	SERPINE1	serpin family E member 1 [Source:HGNC Symbol;Acc:HGNC:8583]				LIU_OVARIAN_CANCER_TUMORS_AND_XENOGRAFTS_XDGS_DN	BLANCO_MELO_COVID19_SARS_COV_2_INFECTION_CALU3_CELLS_UP			PLASARI_TGFB1_TARGETS_10HR_UP
114548	NLRP3	NLR family pyrin domain containing 3 [Source:HGNC Symbol;Acc:HGNC:16400]				LIU_OVARIAN_CANCER_TUMORS_AND_XENOGRAFTS_XDGS_DN	BLANCO_MELO_COVID19_SARS_COV_2_INFECTION_CALU3_CELLS_UP
22861	NLRP1	NLR family pyrin domain containing 1 [Source:HGNC Symbol;Acc:HGNC:14374]				LIU_OVARIAN_CANCER_TUMORS_AND_XENOGRAFTS_XDGS_DN	BLANCO_MELO_COVID19_SARS_COV_2_INFECTION_CALU3_CELLS_UP
27128	CYTH4	cytohesin 4 [Source:HGNC Symbol;Acc:HGNC:9505]				LIU_OVARIAN_CANCER_TUMORS_AND_XENOGRAFTS_XDGS_DN	BLANCO_MELO_COVID19_SARS_COV_2_INFECTION_CALU3_CELLS_UP
2246	FGF1	fibroblast growth factor 1 [Source:HGNC Symbol;Acc:HGNC:3665]				LIU_OVARIAN_CANCER_TUMORS_AND_XENOGRAFTS_XDGS_DN		DELYS_THYROID_CANCER_UP
1026	CDKN1A	cyclin dependent kinase inhibitor 1A [Source:HGNC Symbol;Acc:HGNC:1784]				LIU_OVARIAN_CANCER_TUMORS_AND_XENOGRAFTS_XDGS_DN		DELYS_THYROID_CANCER_UP
8714	ABCC3	ATP binding cassette subfamily C member 3 [Source:HGNC Symbol;Acc:HGNC:54]				LIU_OVARIAN_CANCER_TUMORS_AND_XENOGRAFTS_XDGS_DN		DELYS_THYROID_CANCER_UP
241	ALOX5AP	arachidonate 5-lipoxygenase activating protein [Source:HGNC Symbol;Acc:HGNC:436]				LIU_OVARIAN_CANCER_TUMORS_AND_XENOGRAFTS_XDGS_DN		DELYS_THYROID_CANCER_UP
3162	HMOX1	heme oxygenase 1 [Source:HGNC Symbol;Acc:HGNC:5013]				LIU_OVARIAN_CANCER_TUMORS_AND_XENOGRAFTS_XDGS_DN		DELYS_THYROID_CANCER_UP
6004	RGS16	regulator of G protein signaling 16 [Source:HGNC Symbol;Acc:HGNC:9997]				LIU_OVARIAN_CANCER_TUMORS_AND_XENOGRAFTS_XDGS_DN				PLASARI_TGFB1_TARGETS_10HR_UP
84627	ZNF469	zinc finger protein 469 [Source:HGNC Symbol;Acc:HGNC:23216]				LIU_OVARIAN_CANCER_TUMORS_AND_XENOGRAFTS_XDGS_DN				PLASARI_TGFB1_TARGETS_10HR_UP
340075	ARSI	arylsulfatase family member I [Source:HGNC Symbol;Acc:HGNC:32521]				LIU_OVARIAN_CANCER_TUMORS_AND_XENOGRAFTS_XDGS_DN
4327	MMP19	matrix metallopeptidase 19 [Source:HGNC Symbol;Acc:HGNC:7165]				LIU_OVARIAN_CANCER_TUMORS_AND_XENOGRAFTS_XDGS_DN
1307	COL16A1	collagen type XVI alpha 1 chain [Source:HGNC Symbol;Acc:HGNC:2193]				LIU_OVARIAN_CANCER_TUMORS_AND_XENOGRAFTS_XDGS_DN
10148	EBI3	Epstein-Barr virus induced 3 [Source:HGNC Symbol;Acc:HGNC:3129]				LIU_OVARIAN_CANCER_TUMORS_AND_XENOGRAFTS_XDGS_DN
10516	FBLN5	fibulin 5 [Source:HGNC Symbol;Acc:HGNC:3602]				LIU_OVARIAN_CANCER_TUMORS_AND_XENOGRAFTS_XDGS_DN
2615	LRRC32	leucine rich repeat containing 32 [Source:HGNC Symbol;Acc:HGNC:4161]				LIU_OVARIAN_CANCER_TUMORS_AND_XENOGRAFTS_XDGS_DN
9056	SLC7A7	solute carrier family 7 member 7 [Source:HGNC Symbol;Acc:HGNC:11065]				LIU_OVARIAN_CANCER_TUMORS_AND_XENOGRAFTS_XDGS_DN
51393	TRPV2	transient receptor potential cation channel subfamily V member 2 [Source:HGNC Symbol;Acc:HGNC:18082]				LIU_OVARIAN_CANCER_TUMORS_AND_XENOGRAFTS_XDGS_DN
8578	SCARF1	scavenger receptor class F member 1 [Source:HGNC Symbol;Acc:HGNC:16820]				LIU_OVARIAN_CANCER_TUMORS_AND_XENOGRAFTS_XDGS_DN
1154	CISH	cytokine inducible SH2 containing protein [Source:HGNC Symbol;Acc:HGNC:1984]				LIU_OVARIAN_CANCER_TUMORS_AND_XENOGRAFTS_XDGS_DN
221472	FGD2	FYVE, RhoGEF and PH domain containing 2 [Source:HGNC Symbol;Acc:HGNC:3664]				LIU_OVARIAN_CANCER_TUMORS_AND_XENOGRAFTS_XDGS_DN
375033	PEAR1	platelet endothelial aggregation receptor 1 [Source:HGNC Symbol;Acc:HGNC:33631]				LIU_OVARIAN_CANCER_TUMORS_AND_XENOGRAFTS_XDGS_DN
29933	GPR132	G protein-coupled receptor 132 [Source:HGNC Symbol;Acc:HGNC:17482]				LIU_OVARIAN_CANCER_TUMORS_AND_XENOGRAFTS_XDGS_DN
1437	CSF2	colony stimulating factor 2 [Source:HGNC Symbol;Acc:HGNC:2434]					BLANCO_MELO_COVID19_SARS_COV_2_INFECTION_CALU3_CELLS_UP		ONDER_CDH1_TARGETS_2_DN
93082	NEURL3	neuralized E3 ubiquitin protein ligase 3 [Source:HGNC Symbol;Acc:HGNC:25162]					BLANCO_MELO_COVID19_SARS_COV_2_INFECTION_CALU3_CELLS_UP
27113	BBC3	BCL2 binding component 3 [Source:HGNC Symbol;Acc:HGNC:17868]					BLANCO_MELO_COVID19_SARS_COV_2_INFECTION_CALU3_CELLS_UP
1907	EDN2	endothelin 2 [Source:HGNC Symbol;Acc:HGNC:3177]					BLANCO_MELO_COVID19_SARS_COV_2_INFECTION_CALU3_CELLS_UP
7127	TNFAIP2	TNF alpha induced protein 2 [Source:HGNC Symbol;Acc:HGNC:11895]					BLANCO_MELO_COVID19_SARS_COV_2_INFECTION_CALU3_CELLS_UP
7439	BEST1	bestrophin 1 [Source:HGNC Symbol;Acc:HGNC:12703]					BLANCO_MELO_COVID19_SARS_COV_2_INFECTION_CALU3_CELLS_UP
3783	KCNN4	potassium calcium-activated channel subfamily N member 4 [Source:HGNC Symbol;Acc:HGNC:6293]						DELYS_THYROID_CANCER_UP	ONDER_CDH1_TARGETS_2_DN			BILD_HRAS_ONCOGENIC_SIGNATURE
6273	S100A2	S100 calcium binding protein A2 [Source:HGNC Symbol;Acc:HGNC:10492]						DELYS_THYROID_CANCER_UP	ONDER_CDH1_TARGETS_2_DN
6692	SPINT1	serine peptidase inhibitor, Kunitz type 1 [Source:HGNC Symbol;Acc:HGNC:11246]						DELYS_THYROID_CANCER_UP	ONDER_CDH1_TARGETS_2_DN
3866	KRT15	keratin 15 [Source:HGNC Symbol;Acc:HGNC:6421]						DELYS_THYROID_CANCER_UP	ONDER_CDH1_TARGETS_2_DN
595	CCND1	cyclin D1 [Source:HGNC Symbol;Acc:HGNC:1582]						DELYS_THYROID_CANCER_UP			KOBAYASHI_EGFR_SIGNALING_6HR_DN
3486	IGFBP3	insulin like growth factor binding protein 3 [Source:HGNC Symbol;Acc:HGNC:5472]						DELYS_THYROID_CANCER_UP
6276	S100A5	S100 calcium binding protein A5 [Source:HGNC Symbol;Acc:HGNC:10495]						DELYS_THYROID_CANCER_UP
11156	PTP4A3	protein tyrosine phosphatase 4A3 [Source:HGNC Symbol;Acc:HGNC:9636]						DELYS_THYROID_CANCER_UP
4217	MAP3K5	mitogen-activated protein kinase kinase kinase 5 [Source:HGNC Symbol;Acc:HGNC:6857]						DELYS_THYROID_CANCER_UP
2119	ETV5	ETS variant transcription factor 5 [Source:HGNC Symbol;Acc:HGNC:3494]						DELYS_THYROID_CANCER_UP
10397	NDRG1	N-myc downstream regulated 1 [Source:HGNC Symbol;Acc:HGNC:7679]							ONDER_CDH1_TARGETS_2_DN			BILD_HRAS_ONCOGENIC_SIGNATURE
6662	SOX9	SRY-box transcription factor 9 [Source:HGNC Symbol;Acc:HGNC:11204]							ONDER_CDH1_TARGETS_2_DN
9048	ARTN	artemin [Source:HGNC Symbol;Acc:HGNC:727]							ONDER_CDH1_TARGETS_2_DN
22882	ZHX2	zinc fingers and homeoboxes 2 [Source:HGNC Symbol;Acc:HGNC:18513]							ONDER_CDH1_TARGETS_2_DN
3713	IVL	involucrin [Source:HGNC Symbol;Acc:HGNC:6187]							ONDER_CDH1_TARGETS_2_DN
9289	ADGRG1	adhesion G protein-coupled receptor G1 [Source:HGNC Symbol;Acc:HGNC:4512]							ONDER_CDH1_TARGETS_2_DN
3887	KRT81	keratin 81 [Source:HGNC Symbol;Acc:HGNC:6458]							ONDER_CDH1_TARGETS_2_DN
84830	ADTRP	androgen dependent TFPI regulating protein [Source:HGNC Symbol;Acc:HGNC:21214]							ONDER_CDH1_TARGETS_2_DN
3868	KRT16	keratin 16 [Source:HGNC Symbol;Acc:HGNC:6423]							ONDER_CDH1_TARGETS_2_DN
5026	P2RX5	purinergic receptor P2X 5 [Source:HGNC Symbol;Acc:HGNC:8536]							ONDER_CDH1_TARGETS_2_DN
3875	KRT18	keratin 18 [Source:HGNC Symbol;Acc:HGNC:6430]							ONDER_CDH1_TARGETS_2_DN
8718	TNFRSF25	TNF receptor superfamily member 25 [Source:HGNC Symbol;Acc:HGNC:11910]							ONDER_CDH1_TARGETS_2_DN
84879	MFSD2A	MFSD2 lysolipid transporter A, lysophospholipid [Source:HGNC Symbol;Acc:HGNC:25897]								PLASARI_TGFB1_TARGETS_10HR_UP		BILD_HRAS_ONCOGENIC_SIGNATURE
5155	PDGFB	platelet derived growth factor subunit B [Source:HGNC Symbol;Acc:HGNC:8800]								PLASARI_TGFB1_TARGETS_10HR_UP
7481	WNT11	Wnt family member 11 [Source:HGNC Symbol;Acc:HGNC:12776]								PLASARI_TGFB1_TARGETS_10HR_UP
4803	NGF	nerve growth factor [Source:HGNC Symbol;Acc:HGNC:7808]								PLASARI_TGFB1_TARGETS_10HR_UP
157285	PRAG1	PEAK1 related, kinase-activating pseudokinase 1 [Source:HGNC Symbol;Acc:HGNC:25438]								PLASARI_TGFB1_TARGETS_10HR_UP
81848	SPRY4	sprouty RTK signaling antagonist 4 [Source:HGNC Symbol;Acc:HGNC:15533]										BILD_HRAS_ONCOGENIC_SIGNATURE
84541	KBTBD8	kelch repeat and BTB domain containing 8 [Source:HGNC Symbol;Acc:HGNC:30691]
3291	HSD11B2	hydroxysteroid 11-beta dehydrogenase 2 [Source:HGNC Symbol;Acc:HGNC:5209]
9399	STOML1	stomatin like 1 [Source:HGNC Symbol;Acc:HGNC:14560]
401934	RNF223	ring finger protein 223 [Source:HGNC Symbol;Acc:HGNC:40020]
116238	TLCD1	TLC domain containing 1 [Source:HGNC Symbol;Acc:HGNC:25177]
26579	MYEOV	myeloma overexpressed [Source:HGNC Symbol;Acc:HGNC:7563]
221416	LINC03040	long intergenic non-protein coding RNA 3040 [Source:HGNC Symbol;Acc:HGNC:28692]
284454	MIR23AHG	miR-23a/27a/24-2 cluster host gene [Source:HGNC Symbol;Acc:HGNC:27620]
8878	SQSTM1	sequestosome 1 [Source:HGNC Symbol;Acc:HGNC:11280]
6274	S100A3	S100 calcium binding protein A3 [Source:HGNC Symbol;Acc:HGNC:10493]
114794	ELFN2	extracellular leucine rich repeat and fibronectin type III domain containing 2 [Source:HGNC Symbol;Acc:HGNC:29396]
1755	DMBT1	deleted in malignant brain tumors 1 [Source:HGNC Symbol;Acc:HGNC:2926]
220001	VWCE	von Willebrand factor C and EGF domains [Source:HGNC Symbol;Acc:HGNC:26487]
2827	GPR3	G protein-coupled receptor 3 [Source:HGNC Symbol;Acc:HGNC:4484]
4807	NHLH1	nescient helix-loop-helix 1 [Source:HGNC Symbol;Acc:HGNC:7817]
3855	KRT7	keratin 7 [Source:HGNC Symbol;Acc:HGNC:6445]
157638	LRATD2	LRAT domain containing 2 [Source:HGNC Symbol;Acc:HGNC:24166]
64220	STRA6	signaling receptor and transporter of retinol STRA6 [Source:HGNC Symbol;Acc:HGNC:30650]
51676	ASB2	ankyrin repeat and SOCS box containing 2 [Source:HGNC Symbol;Acc:HGNC:16012]
2020	EN2	engrailed homeobox 2 [Source:HGNC Symbol;Acc:HGNC:3343]
3889	KRT83	keratin 83 [Source:HGNC Symbol;Acc:HGNC:6460]
4608	MYBPH	myosin binding protein H [Source:HGNC Symbol;Acc:HGNC:7552]
4092	SMAD7	SMAD family member 7 [Source:HGNC Symbol;Acc:HGNC:6773]
7205	TRIP6	thyroid hormone receptor interactor 6 [Source:HGNC Symbol;Acc:HGNC:12311]
54206	ERRFI1	ERBB receptor feedback inhibitor 1 [Source:HGNC Symbol;Acc:HGNC:18185]
4352	MPL	MPL proto-oncogene, thrombopoietin receptor [Source:HGNC Symbol;Acc:HGNC:7217]
144501	KRT80	keratin 80 [Source:HGNC Symbol;Acc:HGNC:27056]
55357	TBC1D2	TBC1 domain family member 2 [Source:HGNC Symbol;Acc:HGNC:18026]
83694	RPS6KL1	ribosomal protein S6 kinase like 1 [Source:HGNC Symbol;Acc:HGNC:20222]
3892	KRT86	keratin 86 [Source:HGNC Symbol;Acc:HGNC:6463]
390928	ACP7	acid phosphatase 7, tartrate resistant (putative) [Source:HGNC Symbol;Acc:HGNC:33781]
51807	TUBA8	tubulin alpha 8 [Source:HGNC Symbol;Acc:HGNC:12410]
85414	SLC45A3	solute carrier family 45 member 3 [Source:HGNC Symbol;Acc:HGNC:8642]
768239	PSAPL1	prosaposin like 1 [Source:HGNC Symbol;Acc:HGNC:33131]
25876	SPEF1	sperm flagellar 1 [Source:HGNC Symbol;Acc:HGNC:15874]
140733	MACROD2	mono-ADP ribosylhydrolase 2 [Source:HGNC Symbol;Acc:HGNC:16126]
197196	LINC00311	long intergenic non-protein coding RNA 311 [Source:HGNC Symbol;Acc:HGNC:28312]
1082	CGB3	chorionic gonadotropin subunit beta 3 [Source:HGNC Symbol;Acc:HGNC:1886]
91828	EXOC3L4	exocyst complex component 3 like 4 [Source:HGNC Symbol;Acc:HGNC:20120]
7166	TPH1	tryptophan hydroxylase 1 [Source:HGNC Symbol;Acc:HGNC:12008]
2118	ETV4	ETS variant transcription factor 4 [Source:HGNC Symbol;Acc:HGNC:3493]
136288	C7orf57	chromosome 7 open reading frame 57 [Source:HGNC Symbol;Acc:HGNC:22247]
441054	C4orf47	chromosome 4 open reading frame 47 [Source:HGNC Symbol;Acc:HGNC:34346]
221662	RBM24	RNA binding motif protein 24 [Source:HGNC Symbol;Acc:HGNC:21539]
25833	POU2F3	POU class 2 homeobox 3 [Source:HGNC Symbol;Acc:HGNC:19864]
7780	SLC30A2	solute carrier family 30 member 2 [Source:HGNC Symbol;Acc:HGNC:11013]
3224	HOXC8	homeobox C8 [Source:HGNC Symbol;Acc:HGNC:5129]
130497	OSR1	odd-skipped related transcription factor 1 [Source:HGNC Symbol;Acc:HGNC:8111]
59283	CACNG8	calcium voltage-gated channel auxiliary subunit gamma 8 [Source:HGNC Symbol;Acc:HGNC:13628]
2676	GFRA3	GDNF family receptor alpha 3 [Source:HGNC Symbol;Acc:HGNC:4245]
202915	TMEM184A	transmembrane protein 184A [Source:HGNC Symbol;Acc:HGNC:28797]
51763	INPP5K	inositol polyphosphate-5-phosphatase K [Source:HGNC Symbol;Acc:HGNC:33882]
29895	MYL11	myosin light chain 11 [Source:HGNC Symbol;Acc:HGNC:29824]
93659	CGB5	chorionic gonadotropin subunit beta 5 [Source:HGNC Symbol;Acc:HGNC:16452]
85449	KIAA1755	KIAA1755 [Source:HGNC Symbol;Acc:HGNC:29372]
945	CD33	CD33 molecule [Source:HGNC Symbol;Acc:HGNC:1659]
387856	CCDC184	coiled-coil domain containing 184 [Source:HGNC Symbol;Acc:HGNC:33749]
170961	ANKRD24	ankyrin repeat domain 24 [Source:HGNC Symbol;Acc:HGNC:29424]
84630	TTBK1	tau tubulin kinase 1 [Source:HGNC Symbol;Acc:HGNC:19140]
387254	SLC7A5P2	solute carrier family 7 member 5 pseudogene 2 [Source:HGNC Symbol;Acc:HGNC:24951]
101928173	LINC01943	long intergenic non-protein coding RNA 1943 [Source:HGNC Symbol;Acc:HGNC:52767]
105370560	RBM25-AS1	RBM25 antisense RNA 1 [Source:HGNC Symbol;Acc:HGNC:55437]
114043	TSPEAR-AS2	TSPEAR antisense RNA 2 [Source:HGNC Symbol;Acc:HGNC:16428]
100129696	INHCAP	inhibitor of carbonic anhydrase pseudogene [Source:HGNC Symbol;Acc:HGNC:11759]
100420665	RPEP4	ribulose-5-phosphate-3-epimerase pseudogene 4 [Source:HGNC Symbol;Acc:HGNC:44523]
100507582	BHLHE40-AS1	BHLHE40 antisense RNA 1 [Source:HGNC Symbol;Acc:HGNC:44471]
100529262	MIA-RAB4B	MIA-RAB4B readthrough (NMD candidate) [Source:HGNC Symbol;Acc:HGNC:48352]
101927479	EPHA2-AS1	EPHA2 antisense RNA 1 [Source:HGNC Symbol;Acc:HGNC:40216]
116435301	MRPL20-DT	MRPL20 divergent transcript [Source:HGNC Symbol;Acc:HGNC:54814]
119545630	ST3GAL1-DT	ST3GAL1 divergent transcript [Source:HGNC Symbol;Acc:HGNC:55372]
161931	ADAD2	adenosine deaminase domain containing 2 [Source:HGNC Symbol;Acc:HGNC:30714]
2025	ENO1P1	enolase 1 pseudogene 1 [Source:HGNC Symbol;Acc:HGNC:3352]
255187	SH3TC2-DT	SH3TC2 divergent transcript [Source:HGNC Symbol;Acc:HGNC:52905]
256369	CCDC197	coiled-coil domain containing 197 [Source:HGNC Symbol;Acc:HGNC:19860]
283601	LINC00523	long intergenic non-protein coding RNA 523 [Source:HGNC Symbol;Acc:HGNC:20117]
400061	NSA2P2	NSA2 pseudogene 2 [Source:HGNC Symbol;Acc:HGNC:54581]
653427	FOXD4L5	forkhead box D4 like 5 [Source:HGNC Symbol;Acc:HGNC:18522]
729119	HMGB2P1	high mobility group box 2 pseudogene 1 [Source:HGNC Symbol;Acc:HGNC:39174]
729500	RPL12P14	ribosomal protein L12 pseudogene 14 [Source:HGNC Symbol;Acc:HGNC:36495]
85349	KRT87P	keratin 87, pseudogene [Source:HGNC Symbol;Acc:HGNC:30198]

## Sheet: GOBP
Overlap Results
Collection(s):	GO
# overlaps shown:	10
# genesets in collections:	10461
# genes in comparison (n):	177
# genes in universe (N):	42722
Gene Set Name	# Genes in Gene Set (K)	Description	# Genes in Overlap (k)	k/K	p-value	FDR q-value
GOBP_EPITHELIUM_DEVELOPMENT	1244	The process whose specific outcome is the progression of an epithelium over time, from its formation to the mature structure. An epithelium is a tissue that covers the internal or external surfaces of an anatomical structure. [GOC:dph, GOC:mtg_lung]	39	0.0314	3.72E-23	3.89E-19
GOBP_EPITHELIAL_CELL_DIFFERENTIATION	747	The process in which a relatively unspecialized cell acquires specialized features of an epithelial cell, any of the cells making up an epithelium. [GOC:ecd, PMID:11839751]	28	0.0375	9.88E-19	5.17E-15
GOBP_EPIDERMIS_DEVELOPMENT	385	The process whose specific outcome is the progression of the epidermis over time, from its formation to the mature structure. The epidermis is the outer epithelial layer of an animal, it may be a single layer that produces an extracellular material (e.g. the cuticle of arthropods) or a complex stratified squamous epithelium, as in the case of many vertebrate species. [GOC:go_curators, UBERON:0001…	21	0.0545	1.66E-17	5.8E-14
GOBP_POSITIVE_REGULATION_OF_DEVELOPMENTAL_PROCESS	1370	Any process that activates or increases the rate or extent of development, the biological process whose specific outcome is the progression of an organism over time from an initial condition (e.g. a zygote, or a young adult) to a later condition (e.g. a multicellular animal or an aged adult). [GOC:ai]	33	0.0241	2.94E-16	7.7E-13
GOBP_REGULATION_OF_CATALYTIC_ACTIVITY	1497	Any process that modulates the activity of an enzyme. [GOC:ai, GOC:ebc, GOC:vw]	34	0.0227	5.54E-16	1.16E-12
GOBP_REGULATION_OF_PROGRAMMED_CELL_DEATH	1563	Any process that modulates the frequency, rate or extent of programmed cell death, cell death resulting from activation of endogenous cellular processes. [GOC:jl]	34	0.0218	1.96E-15	3.41E-12
GOBP_POSITIVE_REGULATION_OF_MULTICELLULAR_ORGANISMAL_PROCESS	1684	Any process that activates or increases the frequency, rate or extent of an organismal process, any of the processes pertinent to the function of an organism above the cellular level; includes the integrated processes of tissues and organs. [GOC:ai]	35	0.0208	2.76E-15	4.02E-12
GOBP_REGULATION_OF_INTRACELLULAR_SIGNAL_TRANSDUCTION	1795	Any process that modulates the frequency, rate or extent of intracellular signal transduction. [GOC:dph, GOC:signaling, GOC:tb, GOC:TermGenie]	36	0.0201	3.07E-15	4.02E-12
GOBP_REGULATION_OF_CELL_DIFFERENTIATION	1628	Any process that modulates the frequency, rate or extent of cell differentiation, the process in which relatively unspecialized cells acquire specialized structural and functional features. [GOC:go_curators]	34	0.0209	6.38E-15	7.31E-12
GOBP_POSITIVE_REGULATION_OF_CELL_DIFFERENTIATION	891	Any process that activates or increases the frequency, rate or extent of cell differentiation. [GOC:go_curators]	26	0.0292	7.16E-15	7.31E-12
Gene/Gene Set Overlap Matrix
Entrez Gene Id	Gene Symbol	Gene Description	GOBP_EPITHELIUM_DEVELOPMENT	GOBP_EPITHELIAL_CELL_DIFFERENTIATION	GOBP_EPIDERMIS_DEVELOPMENT	GOBP_POSITIVE_REGULATION_OF_DEVELOPMENTAL_PROCESS	GOBP_REGULATION_OF_CATALYTIC_ACTIVITY	GOBP_REGULATION_OF_PROGRAMMED_CELL_DEATH	GOBP_POSITIVE_REGULATION_OF_MULTICELLULAR_ORGANISMAL_PROCESS	GOBP_REGULATION_OF_INTRACELLULAR_SIGNAL_TRANSDUCTION	GOBP_REGULATION_OF_CELL_DIFFERENTIATION	GOBP_POSITIVE_REGULATION_OF_CELL_DIFFERENTIATION
7124	TNF	tumor necrosis factor [Source:HGNC Symbol;Acc:HGNC:11892]	GOBP_EPITHELIUM_DEVELOPMENT	GOBP_EPITHELIAL_CELL_DIFFERENTIATION	GOBP_EPIDERMIS_DEVELOPMENT	GOBP_POSITIVE_REGULATION_OF_DEVELOPMENTAL_PROCESS	GOBP_REGULATION_OF_CATALYTIC_ACTIVITY	GOBP_REGULATION_OF_PROGRAMMED_CELL_DEATH	GOBP_POSITIVE_REGULATION_OF_MULTICELLULAR_ORGANISMAL_PROCESS	GOBP_REGULATION_OF_INTRACELLULAR_SIGNAL_TRANSDUCTION	GOBP_REGULATION_OF_CELL_DIFFERENTIATION	GOBP_POSITIVE_REGULATION_OF_CELL_DIFFERENTIATION
7421	VDR	vitamin D receptor [Source:HGNC Symbol;Acc:HGNC:12679]	GOBP_EPITHELIUM_DEVELOPMENT	GOBP_EPITHELIAL_CELL_DIFFERENTIATION	GOBP_EPIDERMIS_DEVELOPMENT	GOBP_POSITIVE_REGULATION_OF_DEVELOPMENTAL_PROCESS	GOBP_REGULATION_OF_CATALYTIC_ACTIVITY	GOBP_REGULATION_OF_PROGRAMMED_CELL_DEATH	GOBP_POSITIVE_REGULATION_OF_MULTICELLULAR_ORGANISMAL_PROCESS		GOBP_REGULATION_OF_CELL_DIFFERENTIATION	GOBP_POSITIVE_REGULATION_OF_CELL_DIFFERENTIATION
7538	ZFP36	ZFP36 ring finger protein [Source:HGNC Symbol;Acc:HGNC:12862]	GOBP_EPITHELIUM_DEVELOPMENT	GOBP_EPITHELIAL_CELL_DIFFERENTIATION	GOBP_EPIDERMIS_DEVELOPMENT	GOBP_POSITIVE_REGULATION_OF_DEVELOPMENTAL_PROCESS	GOBP_REGULATION_OF_CATALYTIC_ACTIVITY	GOBP_REGULATION_OF_PROGRAMMED_CELL_DEATH			GOBP_REGULATION_OF_CELL_DIFFERENTIATION	GOBP_POSITIVE_REGULATION_OF_CELL_DIFFERENTIATION
6662	SOX9	SRY-box transcription factor 9 [Source:HGNC Symbol;Acc:HGNC:11204]	GOBP_EPITHELIUM_DEVELOPMENT	GOBP_EPITHELIAL_CELL_DIFFERENTIATION	GOBP_EPIDERMIS_DEVELOPMENT	GOBP_POSITIVE_REGULATION_OF_DEVELOPMENTAL_PROCESS		GOBP_REGULATION_OF_PROGRAMMED_CELL_DEATH	GOBP_POSITIVE_REGULATION_OF_MULTICELLULAR_ORGANISMAL_PROCESS	GOBP_REGULATION_OF_INTRACELLULAR_SIGNAL_TRANSDUCTION	GOBP_REGULATION_OF_CELL_DIFFERENTIATION	GOBP_POSITIVE_REGULATION_OF_CELL_DIFFERENTIATION
2118	ETV4	ETS variant transcription factor 4 [Source:HGNC Symbol;Acc:HGNC:3493]	GOBP_EPITHELIUM_DEVELOPMENT	GOBP_EPITHELIAL_CELL_DIFFERENTIATION	GOBP_EPIDERMIS_DEVELOPMENT	GOBP_POSITIVE_REGULATION_OF_DEVELOPMENTAL_PROCESS			GOBP_POSITIVE_REGULATION_OF_MULTICELLULAR_ORGANISMAL_PROCESS		GOBP_REGULATION_OF_CELL_DIFFERENTIATION	GOBP_POSITIVE_REGULATION_OF_CELL_DIFFERENTIATION
1026	CDKN1A	cyclin dependent kinase inhibitor 1A [Source:HGNC Symbol;Acc:HGNC:1784]	GOBP_EPITHELIUM_DEVELOPMENT	GOBP_EPITHELIAL_CELL_DIFFERENTIATION	GOBP_EPIDERMIS_DEVELOPMENT		GOBP_REGULATION_OF_CATALYTIC_ACTIVITY	GOBP_REGULATION_OF_PROGRAMMED_CELL_DEATH	GOBP_POSITIVE_REGULATION_OF_MULTICELLULAR_ORGANISMAL_PROCESS
1969	EPHA2	EPH receptor A2 [Source:HGNC Symbol;Acc:HGNC:3386]	GOBP_EPITHELIUM_DEVELOPMENT	GOBP_EPITHELIAL_CELL_DIFFERENTIATION	GOBP_EPIDERMIS_DEVELOPMENT		GOBP_REGULATION_OF_CATALYTIC_ACTIVITY			GOBP_REGULATION_OF_INTRACELLULAR_SIGNAL_TRANSDUCTION
54206	ERRFI1	ERBB receptor feedback inhibitor 1 [Source:HGNC Symbol;Acc:HGNC:18185]	GOBP_EPITHELIUM_DEVELOPMENT	GOBP_EPITHELIAL_CELL_DIFFERENTIATION	GOBP_EPIDERMIS_DEVELOPMENT		GOBP_REGULATION_OF_CATALYTIC_ACTIVITY				GOBP_REGULATION_OF_CELL_DIFFERENTIATION
23764	MAFF	MAF bZIP transcription factor F [Source:HGNC Symbol;Acc:HGNC:6780]	GOBP_EPITHELIUM_DEVELOPMENT	GOBP_EPITHELIAL_CELL_DIFFERENTIATION	GOBP_EPIDERMIS_DEVELOPMENT						GOBP_REGULATION_OF_CELL_DIFFERENTIATION
3868	KRT16	keratin 16 [Source:HGNC Symbol;Acc:HGNC:6423]	GOBP_EPITHELIUM_DEVELOPMENT	GOBP_EPITHELIAL_CELL_DIFFERENTIATION	GOBP_EPIDERMIS_DEVELOPMENT
3713	IVL	involucrin [Source:HGNC Symbol;Acc:HGNC:6187]	GOBP_EPITHELIUM_DEVELOPMENT	GOBP_EPITHELIAL_CELL_DIFFERENTIATION	GOBP_EPIDERMIS_DEVELOPMENT
3889	KRT83	keratin 83 [Source:HGNC Symbol;Acc:HGNC:6460]	GOBP_EPITHELIUM_DEVELOPMENT	GOBP_EPITHELIAL_CELL_DIFFERENTIATION	GOBP_EPIDERMIS_DEVELOPMENT
144501	KRT80	keratin 80 [Source:HGNC Symbol;Acc:HGNC:27056]	GOBP_EPITHELIUM_DEVELOPMENT	GOBP_EPITHELIAL_CELL_DIFFERENTIATION	GOBP_EPIDERMIS_DEVELOPMENT
3855	KRT7	keratin 7 [Source:HGNC Symbol;Acc:HGNC:6445]	GOBP_EPITHELIUM_DEVELOPMENT	GOBP_EPITHELIAL_CELL_DIFFERENTIATION	GOBP_EPIDERMIS_DEVELOPMENT
3887	KRT81	keratin 81 [Source:HGNC Symbol;Acc:HGNC:6458]	GOBP_EPITHELIUM_DEVELOPMENT	GOBP_EPITHELIAL_CELL_DIFFERENTIATION	GOBP_EPIDERMIS_DEVELOPMENT
3892	KRT86	keratin 86 [Source:HGNC Symbol;Acc:HGNC:6463]	GOBP_EPITHELIUM_DEVELOPMENT	GOBP_EPITHELIAL_CELL_DIFFERENTIATION	GOBP_EPIDERMIS_DEVELOPMENT
25833	POU2F3	POU class 2 homeobox 3 [Source:HGNC Symbol;Acc:HGNC:19864]	GOBP_EPITHELIUM_DEVELOPMENT	GOBP_EPITHELIAL_CELL_DIFFERENTIATION	GOBP_EPIDERMIS_DEVELOPMENT
170961	ANKRD24	ankyrin repeat domain 24 [Source:HGNC Symbol;Acc:HGNC:29424]	GOBP_EPITHELIUM_DEVELOPMENT	GOBP_EPITHELIAL_CELL_DIFFERENTIATION	GOBP_EPIDERMIS_DEVELOPMENT
3866	KRT15	keratin 15 [Source:HGNC Symbol;Acc:HGNC:6421]	GOBP_EPITHELIUM_DEVELOPMENT	GOBP_EPITHELIAL_CELL_DIFFERENTIATION	GOBP_EPIDERMIS_DEVELOPMENT
7481	WNT11	Wnt family member 11 [Source:HGNC Symbol;Acc:HGNC:12776]	GOBP_EPITHELIUM_DEVELOPMENT	GOBP_EPITHELIAL_CELL_DIFFERENTIATION		GOBP_POSITIVE_REGULATION_OF_DEVELOPMENTAL_PROCESS	GOBP_REGULATION_OF_CATALYTIC_ACTIVITY	GOBP_REGULATION_OF_PROGRAMMED_CELL_DEATH	GOBP_POSITIVE_REGULATION_OF_MULTICELLULAR_ORGANISMAL_PROCESS	GOBP_REGULATION_OF_INTRACELLULAR_SIGNAL_TRANSDUCTION
5054	SERPINE1	serpin family E member 1 [Source:HGNC Symbol;Acc:HGNC:8583]	GOBP_EPITHELIUM_DEVELOPMENT	GOBP_EPITHELIAL_CELL_DIFFERENTIATION		GOBP_POSITIVE_REGULATION_OF_DEVELOPMENTAL_PROCESS	GOBP_REGULATION_OF_CATALYTIC_ACTIVITY	GOBP_REGULATION_OF_PROGRAMMED_CELL_DEATH	GOBP_POSITIVE_REGULATION_OF_MULTICELLULAR_ORGANISMAL_PROCESS		GOBP_REGULATION_OF_CELL_DIFFERENTIATION	GOBP_POSITIVE_REGULATION_OF_CELL_DIFFERENTIATION
595	CCND1	cyclin D1 [Source:HGNC Symbol;Acc:HGNC:1582]	GOBP_EPITHELIUM_DEVELOPMENT	GOBP_EPITHELIAL_CELL_DIFFERENTIATION		GOBP_POSITIVE_REGULATION_OF_DEVELOPMENTAL_PROCESS	GOBP_REGULATION_OF_CATALYTIC_ACTIVITY	GOBP_REGULATION_OF_PROGRAMMED_CELL_DEATH	GOBP_POSITIVE_REGULATION_OF_MULTICELLULAR_ORGANISMAL_PROCESS		GOBP_REGULATION_OF_CELL_DIFFERENTIATION
5155	PDGFB	platelet derived growth factor subunit B [Source:HGNC Symbol;Acc:HGNC:8800]	GOBP_EPITHELIUM_DEVELOPMENT	GOBP_EPITHELIAL_CELL_DIFFERENTIATION		GOBP_POSITIVE_REGULATION_OF_DEVELOPMENTAL_PROCESS	GOBP_REGULATION_OF_CATALYTIC_ACTIVITY		GOBP_POSITIVE_REGULATION_OF_MULTICELLULAR_ORGANISMAL_PROCESS	GOBP_REGULATION_OF_INTRACELLULAR_SIGNAL_TRANSDUCTION	GOBP_REGULATION_OF_CELL_DIFFERENTIATION
130497	OSR1	odd-skipped related transcription factor 1 [Source:HGNC Symbol;Acc:HGNC:8111]	GOBP_EPITHELIUM_DEVELOPMENT	GOBP_EPITHELIAL_CELL_DIFFERENTIATION		GOBP_POSITIVE_REGULATION_OF_DEVELOPMENTAL_PROCESS		GOBP_REGULATION_OF_PROGRAMMED_CELL_DEATH	GOBP_POSITIVE_REGULATION_OF_MULTICELLULAR_ORGANISMAL_PROCESS		GOBP_REGULATION_OF_CELL_DIFFERENTIATION
3976	LIF	LIF interleukin 6 family cytokine [Source:HGNC Symbol;Acc:HGNC:6596]	GOBP_EPITHELIUM_DEVELOPMENT	GOBP_EPITHELIAL_CELL_DIFFERENTIATION		GOBP_POSITIVE_REGULATION_OF_DEVELOPMENTAL_PROCESS			GOBP_POSITIVE_REGULATION_OF_MULTICELLULAR_ORGANISMAL_PROCESS	GOBP_REGULATION_OF_INTRACELLULAR_SIGNAL_TRANSDUCTION	GOBP_REGULATION_OF_CELL_DIFFERENTIATION	GOBP_POSITIVE_REGULATION_OF_CELL_DIFFERENTIATION
4318	MMP9	matrix metallopeptidase 9 [Source:HGNC Symbol;Acc:HGNC:7176]	GOBP_EPITHELIUM_DEVELOPMENT	GOBP_EPITHELIAL_CELL_DIFFERENTIATION			GOBP_REGULATION_OF_CATALYTIC_ACTIVITY	GOBP_REGULATION_OF_PROGRAMMED_CELL_DEATH		GOBP_REGULATION_OF_INTRACELLULAR_SIGNAL_TRANSDUCTION	GOBP_REGULATION_OF_CELL_DIFFERENTIATION
1755	DMBT1	deleted in malignant brain tumors 1 [Source:HGNC Symbol;Acc:HGNC:2926]	GOBP_EPITHELIUM_DEVELOPMENT	GOBP_EPITHELIAL_CELL_DIFFERENTIATION
768239	PSAPL1	prosaposin like 1 [Source:HGNC Symbol;Acc:HGNC:33131]	GOBP_EPITHELIUM_DEVELOPMENT	GOBP_EPITHELIAL_CELL_DIFFERENTIATION
6692	SPINT1	serine peptidase inhibitor, Kunitz type 1 [Source:HGNC Symbol;Acc:HGNC:11246]	GOBP_EPITHELIUM_DEVELOPMENT		GOBP_EPIDERMIS_DEVELOPMENT	GOBP_POSITIVE_REGULATION_OF_DEVELOPMENTAL_PROCESS			GOBP_POSITIVE_REGULATION_OF_MULTICELLULAR_ORGANISMAL_PROCESS		GOBP_REGULATION_OF_CELL_DIFFERENTIATION	GOBP_POSITIVE_REGULATION_OF_CELL_DIFFERENTIATION
59344	ALOXE3	arachidonate lipoxygenase 3 [Source:HGNC Symbol;Acc:HGNC:13743]	GOBP_EPITHELIUM_DEVELOPMENT		GOBP_EPIDERMIS_DEVELOPMENT
3491	CCN1	cellular communication network factor 1 [Source:HGNC Symbol;Acc:HGNC:2654]	GOBP_EPITHELIUM_DEVELOPMENT			GOBP_POSITIVE_REGULATION_OF_DEVELOPMENTAL_PROCESS	GOBP_REGULATION_OF_CATALYTIC_ACTIVITY	GOBP_REGULATION_OF_PROGRAMMED_CELL_DEATH	GOBP_POSITIVE_REGULATION_OF_MULTICELLULAR_ORGANISMAL_PROCESS	GOBP_REGULATION_OF_INTRACELLULAR_SIGNAL_TRANSDUCTION	GOBP_REGULATION_OF_CELL_DIFFERENTIATION	GOBP_POSITIVE_REGULATION_OF_CELL_DIFFERENTIATION
7052	TGM2	transglutaminase 2 [Source:HGNC Symbol;Acc:HGNC:11778]	GOBP_EPITHELIUM_DEVELOPMENT			GOBP_POSITIVE_REGULATION_OF_DEVELOPMENTAL_PROCESS	GOBP_REGULATION_OF_CATALYTIC_ACTIVITY	GOBP_REGULATION_OF_PROGRAMMED_CELL_DEATH	GOBP_POSITIVE_REGULATION_OF_MULTICELLULAR_ORGANISMAL_PROCESS	GOBP_REGULATION_OF_INTRACELLULAR_SIGNAL_TRANSDUCTION	GOBP_REGULATION_OF_CELL_DIFFERENTIATION	GOBP_POSITIVE_REGULATION_OF_CELL_DIFFERENTIATION
1435	CSF1	colony stimulating factor 1 [Source:HGNC Symbol;Acc:HGNC:2432]	GOBP_EPITHELIUM_DEVELOPMENT			GOBP_POSITIVE_REGULATION_OF_DEVELOPMENTAL_PROCESS	GOBP_REGULATION_OF_CATALYTIC_ACTIVITY		GOBP_POSITIVE_REGULATION_OF_MULTICELLULAR_ORGANISMAL_PROCESS	GOBP_REGULATION_OF_INTRACELLULAR_SIGNAL_TRANSDUCTION	GOBP_REGULATION_OF_CELL_DIFFERENTIATION	GOBP_POSITIVE_REGULATION_OF_CELL_DIFFERENTIATION
4092	SMAD7	SMAD family member 7 [Source:HGNC Symbol;Acc:HGNC:6773]	GOBP_EPITHELIUM_DEVELOPMENT			GOBP_POSITIVE_REGULATION_OF_DEVELOPMENTAL_PROCESS	GOBP_REGULATION_OF_CATALYTIC_ACTIVITY		GOBP_POSITIVE_REGULATION_OF_MULTICELLULAR_ORGANISMAL_PROCESS	GOBP_REGULATION_OF_INTRACELLULAR_SIGNAL_TRANSDUCTION	GOBP_REGULATION_OF_CELL_DIFFERENTIATION	GOBP_POSITIVE_REGULATION_OF_CELL_DIFFERENTIATION
2246	FGF1	fibroblast growth factor 1 [Source:HGNC Symbol;Acc:HGNC:3665]	GOBP_EPITHELIUM_DEVELOPMENT			GOBP_POSITIVE_REGULATION_OF_DEVELOPMENTAL_PROCESS	GOBP_REGULATION_OF_CATALYTIC_ACTIVITY		GOBP_POSITIVE_REGULATION_OF_MULTICELLULAR_ORGANISMAL_PROCESS	GOBP_REGULATION_OF_INTRACELLULAR_SIGNAL_TRANSDUCTION
64220	STRA6	signaling receptor and transporter of retinol STRA6 [Source:HGNC Symbol;Acc:HGNC:30650]	GOBP_EPITHELIUM_DEVELOPMENT						GOBP_POSITIVE_REGULATION_OF_MULTICELLULAR_ORGANISMAL_PROCESS
84879	MFSD2A	MFSD2 lysolipid transporter A, lysophospholipid [Source:HGNC Symbol;Acc:HGNC:25897]	GOBP_EPITHELIUM_DEVELOPMENT
51676	ASB2	ankyrin repeat and SOCS box containing 2 [Source:HGNC Symbol;Acc:HGNC:16012]	GOBP_EPITHELIUM_DEVELOPMENT
25876	SPEF1	sperm flagellar 1 [Source:HGNC Symbol;Acc:HGNC:15874]	GOBP_EPITHELIUM_DEVELOPMENT
4217	MAP3K5	mitogen-activated protein kinase kinase kinase 5 [Source:HGNC Symbol;Acc:HGNC:6857]				GOBP_POSITIVE_REGULATION_OF_DEVELOPMENTAL_PROCESS	GOBP_REGULATION_OF_CATALYTIC_ACTIVITY	GOBP_REGULATION_OF_PROGRAMMED_CELL_DEATH		GOBP_REGULATION_OF_INTRACELLULAR_SIGNAL_TRANSDUCTION	GOBP_REGULATION_OF_CELL_DIFFERENTIATION	GOBP_POSITIVE_REGULATION_OF_CELL_DIFFERENTIATION
114548	NLRP3	NLR family pyrin domain containing 3 [Source:HGNC Symbol;Acc:HGNC:16400]				GOBP_POSITIVE_REGULATION_OF_DEVELOPMENTAL_PROCESS	GOBP_REGULATION_OF_CATALYTIC_ACTIVITY		GOBP_POSITIVE_REGULATION_OF_MULTICELLULAR_ORGANISMAL_PROCESS	GOBP_REGULATION_OF_INTRACELLULAR_SIGNAL_TRANSDUCTION	GOBP_REGULATION_OF_CELL_DIFFERENTIATION	GOBP_POSITIVE_REGULATION_OF_CELL_DIFFERENTIATION
84630	TTBK1	tau tubulin kinase 1 [Source:HGNC Symbol;Acc:HGNC:19140]				GOBP_POSITIVE_REGULATION_OF_DEVELOPMENTAL_PROCESS	GOBP_REGULATION_OF_CATALYTIC_ACTIVITY		GOBP_POSITIVE_REGULATION_OF_MULTICELLULAR_ORGANISMAL_PROCESS		GOBP_REGULATION_OF_CELL_DIFFERENTIATION	GOBP_POSITIVE_REGULATION_OF_CELL_DIFFERENTIATION
4803	NGF	nerve growth factor [Source:HGNC Symbol;Acc:HGNC:7808]				GOBP_POSITIVE_REGULATION_OF_DEVELOPMENTAL_PROCESS		GOBP_REGULATION_OF_PROGRAMMED_CELL_DEATH	GOBP_POSITIVE_REGULATION_OF_MULTICELLULAR_ORGANISMAL_PROCESS	GOBP_REGULATION_OF_INTRACELLULAR_SIGNAL_TRANSDUCTION	GOBP_REGULATION_OF_CELL_DIFFERENTIATION	GOBP_POSITIVE_REGULATION_OF_CELL_DIFFERENTIATION
3162	HMOX1	heme oxygenase 1 [Source:HGNC Symbol;Acc:HGNC:5013]				GOBP_POSITIVE_REGULATION_OF_DEVELOPMENTAL_PROCESS		GOBP_REGULATION_OF_PROGRAMMED_CELL_DEATH	GOBP_POSITIVE_REGULATION_OF_MULTICELLULAR_ORGANISMAL_PROCESS	GOBP_REGULATION_OF_INTRACELLULAR_SIGNAL_TRANSDUCTION
23529	CLCF1	cardiotrophin like cytokine factor 1 [Source:HGNC Symbol;Acc:HGNC:17412]				GOBP_POSITIVE_REGULATION_OF_DEVELOPMENTAL_PROCESS		GOBP_REGULATION_OF_PROGRAMMED_CELL_DEATH	GOBP_POSITIVE_REGULATION_OF_MULTICELLULAR_ORGANISMAL_PROCESS		GOBP_REGULATION_OF_CELL_DIFFERENTIATION	GOBP_POSITIVE_REGULATION_OF_CELL_DIFFERENTIATION
1437	CSF2	colony stimulating factor 2 [Source:HGNC Symbol;Acc:HGNC:2434]				GOBP_POSITIVE_REGULATION_OF_DEVELOPMENTAL_PROCESS		GOBP_REGULATION_OF_PROGRAMMED_CELL_DEATH	GOBP_POSITIVE_REGULATION_OF_MULTICELLULAR_ORGANISMAL_PROCESS		GOBP_REGULATION_OF_CELL_DIFFERENTIATION	GOBP_POSITIVE_REGULATION_OF_CELL_DIFFERENTIATION
3486	IGFBP3	insulin like growth factor binding protein 3 [Source:HGNC Symbol;Acc:HGNC:5472]				GOBP_POSITIVE_REGULATION_OF_DEVELOPMENTAL_PROCESS		GOBP_REGULATION_OF_PROGRAMMED_CELL_DEATH		GOBP_REGULATION_OF_INTRACELLULAR_SIGNAL_TRANSDUCTION	GOBP_REGULATION_OF_CELL_DIFFERENTIATION	GOBP_POSITIVE_REGULATION_OF_CELL_DIFFERENTIATION
2119	ETV5	ETS variant transcription factor 5 [Source:HGNC Symbol;Acc:HGNC:3494]				GOBP_POSITIVE_REGULATION_OF_DEVELOPMENTAL_PROCESS			GOBP_POSITIVE_REGULATION_OF_MULTICELLULAR_ORGANISMAL_PROCESS		GOBP_REGULATION_OF_CELL_DIFFERENTIATION	GOBP_POSITIVE_REGULATION_OF_CELL_DIFFERENTIATION
51393	TRPV2	transient receptor potential cation channel subfamily V member 2 [Source:HGNC Symbol;Acc:HGNC:18082]				GOBP_POSITIVE_REGULATION_OF_DEVELOPMENTAL_PROCESS			GOBP_POSITIVE_REGULATION_OF_MULTICELLULAR_ORGANISMAL_PROCESS		GOBP_REGULATION_OF_CELL_DIFFERENTIATION	GOBP_POSITIVE_REGULATION_OF_CELL_DIFFERENTIATION
22891	ZNF365	zinc finger protein 365 [Source:HGNC Symbol;Acc:HGNC:18194]				GOBP_POSITIVE_REGULATION_OF_DEVELOPMENTAL_PROCESS			GOBP_POSITIVE_REGULATION_OF_MULTICELLULAR_ORGANISMAL_PROCESS		GOBP_REGULATION_OF_CELL_DIFFERENTIATION	GOBP_POSITIVE_REGULATION_OF_CELL_DIFFERENTIATION
4352	MPL	MPL proto-oncogene, thrombopoietin receptor [Source:HGNC Symbol;Acc:HGNC:7217]				GOBP_POSITIVE_REGULATION_OF_DEVELOPMENTAL_PROCESS			GOBP_POSITIVE_REGULATION_OF_MULTICELLULAR_ORGANISMAL_PROCESS		GOBP_REGULATION_OF_CELL_DIFFERENTIATION	GOBP_POSITIVE_REGULATION_OF_CELL_DIFFERENTIATION
1746	DLX2	distal-less homeobox 2 [Source:HGNC Symbol;Acc:HGNC:2915]				GOBP_POSITIVE_REGULATION_OF_DEVELOPMENTAL_PROCESS					GOBP_REGULATION_OF_CELL_DIFFERENTIATION	GOBP_POSITIVE_REGULATION_OF_CELL_DIFFERENTIATION
221662	RBM24	RNA binding motif protein 24 [Source:HGNC Symbol;Acc:HGNC:21539]				GOBP_POSITIVE_REGULATION_OF_DEVELOPMENTAL_PROCESS					GOBP_REGULATION_OF_CELL_DIFFERENTIATION	GOBP_POSITIVE_REGULATION_OF_CELL_DIFFERENTIATION
7166	TPH1	tryptophan hydroxylase 1 [Source:HGNC Symbol;Acc:HGNC:12008]				GOBP_POSITIVE_REGULATION_OF_DEVELOPMENTAL_PROCESS					GOBP_REGULATION_OF_CELL_DIFFERENTIATION	GOBP_POSITIVE_REGULATION_OF_CELL_DIFFERENTIATION
8578	SCARF1	scavenger receptor class F member 1 [Source:HGNC Symbol;Acc:HGNC:16820]				GOBP_POSITIVE_REGULATION_OF_DEVELOPMENTAL_PROCESS
6347	CCL2	C-C motif chemokine ligand 2 [Source:HGNC Symbol;Acc:HGNC:10618]					GOBP_REGULATION_OF_CATALYTIC_ACTIVITY	GOBP_REGULATION_OF_PROGRAMMED_CELL_DEATH	GOBP_POSITIVE_REGULATION_OF_MULTICELLULAR_ORGANISMAL_PROCESS	GOBP_REGULATION_OF_INTRACELLULAR_SIGNAL_TRANSDUCTION
22861	NLRP1	NLR family pyrin domain containing 1 [Source:HGNC Symbol;Acc:HGNC:14374]					GOBP_REGULATION_OF_CATALYTIC_ACTIVITY	GOBP_REGULATION_OF_PROGRAMMED_CELL_DEATH	GOBP_POSITIVE_REGULATION_OF_MULTICELLULAR_ORGANISMAL_PROCESS
5329	PLAUR	plasminogen activator, urokinase receptor [Source:HGNC Symbol;Acc:HGNC:9053]					GOBP_REGULATION_OF_CATALYTIC_ACTIVITY	GOBP_REGULATION_OF_PROGRAMMED_CELL_DEATH		GOBP_REGULATION_OF_INTRACELLULAR_SIGNAL_TRANSDUCTION
8795	TNFRSF10B	TNF receptor superfamily member 10b [Source:HGNC Symbol;Acc:HGNC:11905]					GOBP_REGULATION_OF_CATALYTIC_ACTIVITY	GOBP_REGULATION_OF_PROGRAMMED_CELL_DEATH		GOBP_REGULATION_OF_INTRACELLULAR_SIGNAL_TRANSDUCTION
27113	BBC3	BCL2 binding component 3 [Source:HGNC Symbol;Acc:HGNC:17868]					GOBP_REGULATION_OF_CATALYTIC_ACTIVITY	GOBP_REGULATION_OF_PROGRAMMED_CELL_DEATH		GOBP_REGULATION_OF_INTRACELLULAR_SIGNAL_TRANSDUCTION
51763	INPP5K	inositol polyphosphate-5-phosphatase K [Source:HGNC Symbol;Acc:HGNC:33882]					GOBP_REGULATION_OF_CATALYTIC_ACTIVITY		GOBP_POSITIVE_REGULATION_OF_MULTICELLULAR_ORGANISMAL_PROCESS	GOBP_REGULATION_OF_INTRACELLULAR_SIGNAL_TRANSDUCTION
1907	EDN2	endothelin 2 [Source:HGNC Symbol;Acc:HGNC:3177]					GOBP_REGULATION_OF_CATALYTIC_ACTIVITY		GOBP_POSITIVE_REGULATION_OF_MULTICELLULAR_ORGANISMAL_PROCESS
1843	DUSP1	dual specificity phosphatase 1 [Source:HGNC Symbol;Acc:HGNC:3064]					GOBP_REGULATION_OF_CATALYTIC_ACTIVITY			GOBP_REGULATION_OF_INTRACELLULAR_SIGNAL_TRANSDUCTION
81848	SPRY4	sprouty RTK signaling antagonist 4 [Source:HGNC Symbol;Acc:HGNC:15533]					GOBP_REGULATION_OF_CATALYTIC_ACTIVITY			GOBP_REGULATION_OF_INTRACELLULAR_SIGNAL_TRANSDUCTION
6364	CCL20	C-C motif chemokine ligand 20 [Source:HGNC Symbol;Acc:HGNC:10619]					GOBP_REGULATION_OF_CATALYTIC_ACTIVITY			GOBP_REGULATION_OF_INTRACELLULAR_SIGNAL_TRANSDUCTION
221472	FGD2	FYVE, RhoGEF and PH domain containing 2 [Source:HGNC Symbol;Acc:HGNC:3664]					GOBP_REGULATION_OF_CATALYTIC_ACTIVITY			GOBP_REGULATION_OF_INTRACELLULAR_SIGNAL_TRANSDUCTION
945	CD33	CD33 molecule [Source:HGNC Symbol;Acc:HGNC:1659]					GOBP_REGULATION_OF_CATALYTIC_ACTIVITY
5271	SERPINB8	serpin family B member 8 [Source:HGNC Symbol;Acc:HGNC:8952]					GOBP_REGULATION_OF_CATALYTIC_ACTIVITY
6004	RGS16	regulator of G protein signaling 16 [Source:HGNC Symbol;Acc:HGNC:9997]					GOBP_REGULATION_OF_CATALYTIC_ACTIVITY
55357	TBC1D2	TBC1 domain family member 2 [Source:HGNC Symbol;Acc:HGNC:18026]					GOBP_REGULATION_OF_CATALYTIC_ACTIVITY
8878	SQSTM1	sequestosome 1 [Source:HGNC Symbol;Acc:HGNC:11280]						GOBP_REGULATION_OF_PROGRAMMED_CELL_DEATH		GOBP_REGULATION_OF_INTRACELLULAR_SIGNAL_TRANSDUCTION
7185	TRAF1	TNF receptor associated factor 1 [Source:HGNC Symbol;Acc:HGNC:12031]						GOBP_REGULATION_OF_PROGRAMMED_CELL_DEATH		GOBP_REGULATION_OF_INTRACELLULAR_SIGNAL_TRANSDUCTION
7262	PHLDA2	pleckstrin homology like domain family A member 2 [Source:HGNC Symbol;Acc:HGNC:12385]						GOBP_REGULATION_OF_PROGRAMMED_CELL_DEATH
51330	TNFRSF12A	TNF receptor superfamily member 12A [Source:HGNC Symbol;Acc:HGNC:18152]						GOBP_REGULATION_OF_PROGRAMMED_CELL_DEATH
3875	KRT18	keratin 18 [Source:HGNC Symbol;Acc:HGNC:6430]						GOBP_REGULATION_OF_PROGRAMMED_CELL_DEATH
3164	NR4A1	nuclear receptor subfamily 4 group A member 1 [Source:HGNC Symbol;Acc:HGNC:7980]						GOBP_REGULATION_OF_PROGRAMMED_CELL_DEATH
8061	FOSL1	FOS like 1, AP-1 transcription factor subunit [Source:HGNC Symbol;Acc:HGNC:13718]						GOBP_REGULATION_OF_PROGRAMMED_CELL_DEATH
3725	JUN	Jun proto-oncogene, AP-1 transcription factor subunit [Source:HGNC Symbol;Acc:HGNC:6204]						GOBP_REGULATION_OF_PROGRAMMED_CELL_DEATH
2020	EN2	engrailed homeobox 2 [Source:HGNC Symbol;Acc:HGNC:3343]						GOBP_REGULATION_OF_PROGRAMMED_CELL_DEATH
8718	TNFRSF25	TNF receptor superfamily member 25 [Source:HGNC Symbol;Acc:HGNC:11910]						GOBP_REGULATION_OF_PROGRAMMED_CELL_DEATH
8870	IER3	immediate early response 3 [Source:HGNC Symbol;Acc:HGNC:5392]						GOBP_REGULATION_OF_PROGRAMMED_CELL_DEATH
2827	GPR3	G protein-coupled receptor 3 [Source:HGNC Symbol;Acc:HGNC:4484]							GOBP_POSITIVE_REGULATION_OF_MULTICELLULAR_ORGANISMAL_PROCESS	GOBP_REGULATION_OF_INTRACELLULAR_SIGNAL_TRANSDUCTION
3269	HRH1	histamine receptor H1 [Source:HGNC Symbol;Acc:HGNC:5182]							GOBP_POSITIVE_REGULATION_OF_MULTICELLULAR_ORGANISMAL_PROCESS
10148	EBI3	Epstein-Barr virus induced 3 [Source:HGNC Symbol;Acc:HGNC:3129]							GOBP_POSITIVE_REGULATION_OF_MULTICELLULAR_ORGANISMAL_PROCESS
9289	ADGRG1	adhesion G protein-coupled receptor G1 [Source:HGNC Symbol;Acc:HGNC:4512]								GOBP_REGULATION_OF_INTRACELLULAR_SIGNAL_TRANSDUCTION
7205	TRIP6	thyroid hormone receptor interactor 6 [Source:HGNC Symbol;Acc:HGNC:12311]								GOBP_REGULATION_OF_INTRACELLULAR_SIGNAL_TRANSDUCTION
157285	PRAG1	PEAK1 related, kinase-activating pseudokinase 1 [Source:HGNC Symbol;Acc:HGNC:25438]								GOBP_REGULATION_OF_INTRACELLULAR_SIGNAL_TRANSDUCTION
1847	DUSP5	dual specificity phosphatase 5 [Source:HGNC Symbol;Acc:HGNC:3071]								GOBP_REGULATION_OF_INTRACELLULAR_SIGNAL_TRANSDUCTION
11156	PTP4A3	protein tyrosine phosphatase 4A3 [Source:HGNC Symbol;Acc:HGNC:9636]								GOBP_REGULATION_OF_INTRACELLULAR_SIGNAL_TRANSDUCTION
5026	P2RX5	purinergic receptor P2X 5 [Source:HGNC Symbol;Acc:HGNC:8536]								GOBP_REGULATION_OF_INTRACELLULAR_SIGNAL_TRANSDUCTION
27128	CYTH4	cytohesin 4 [Source:HGNC Symbol;Acc:HGNC:9505]								GOBP_REGULATION_OF_INTRACELLULAR_SIGNAL_TRANSDUCTION
22882	ZHX2	zinc fingers and homeoboxes 2 [Source:HGNC Symbol;Acc:HGNC:18513]									GOBP_REGULATION_OF_CELL_DIFFERENTIATION
85414	SLC45A3	solute carrier family 45 member 3 [Source:HGNC Symbol;Acc:HGNC:8642]									GOBP_REGULATION_OF_CELL_DIFFERENTIATION
1082	CGB3	chorionic gonadotropin subunit beta 3 [Source:HGNC Symbol;Acc:HGNC:1886]
84830	ADTRP	androgen dependent TFPI regulating protein [Source:HGNC Symbol;Acc:HGNC:21214]
1305	COL13A1	collagen type XIII alpha 1 chain [Source:HGNC Symbol;Acc:HGNC:2190]
3224	HOXC8	homeobox C8 [Source:HGNC Symbol;Acc:HGNC:5129]
29895	MYL11	myosin light chain 11 [Source:HGNC Symbol;Acc:HGNC:29824]
1307	COL16A1	collagen type XVI alpha 1 chain [Source:HGNC Symbol;Acc:HGNC:2193]
2615	LRRC32	leucine rich repeat containing 32 [Source:HGNC Symbol;Acc:HGNC:4161]
10391	CORO2B	coronin 2B [Source:HGNC Symbol;Acc:HGNC:2256]
10516	FBLN5	fibulin 5 [Source:HGNC Symbol;Acc:HGNC:3602]
375033	PEAR1	platelet endothelial aggregation receptor 1 [Source:HGNC Symbol;Acc:HGNC:33631]
4608	MYBPH	myosin binding protein H [Source:HGNC Symbol;Acc:HGNC:7552]
3656	IRAK2	interleukin 1 receptor associated kinase 2 [Source:HGNC Symbol;Acc:HGNC:6113]
4327	MMP19	matrix metallopeptidase 19 [Source:HGNC Symbol;Acc:HGNC:7165]
7127	TNFAIP2	TNF alpha induced protein 2 [Source:HGNC Symbol;Acc:HGNC:11895]
83694	RPS6KL1	ribosomal protein S6 kinase like 1 [Source:HGNC Symbol;Acc:HGNC:20222]
9048	ARTN	artemin [Source:HGNC Symbol;Acc:HGNC:727]
241	ALOX5AP	arachidonate 5-lipoxygenase activating protein [Source:HGNC Symbol;Acc:HGNC:436]
2676	GFRA3	GDNF family receptor alpha 3 [Source:HGNC Symbol;Acc:HGNC:4245]
10397	NDRG1	N-myc downstream regulated 1 [Source:HGNC Symbol;Acc:HGNC:7679]
85449	KIAA1755	KIAA1755 [Source:HGNC Symbol;Acc:HGNC:29372]
84541	KBTBD8	kelch repeat and BTB domain containing 8 [Source:HGNC Symbol;Acc:HGNC:30691]
3783	KCNN4	potassium calcium-activated channel subfamily N member 4 [Source:HGNC Symbol;Acc:HGNC:6293]
59283	CACNG8	calcium voltage-gated channel auxiliary subunit gamma 8 [Source:HGNC Symbol;Acc:HGNC:13628]
6273	S100A2	S100 calcium binding protein A2 [Source:HGNC Symbol;Acc:HGNC:10492]
968	CD68	CD68 molecule [Source:HGNC Symbol;Acc:HGNC:1693]
3291	HSD11B2	hydroxysteroid 11-beta dehydrogenase 2 [Source:HGNC Symbol;Acc:HGNC:5209]
4005	LMO2	LIM domain only 2 [Source:HGNC Symbol;Acc:HGNC:6642]
7439	BEST1	bestrophin 1 [Source:HGNC Symbol;Acc:HGNC:12703]
85349	KRT87P	keratin 87, pseudogene [Source:HGNC Symbol;Acc:HGNC:30198]
140733	MACROD2	mono-ADP ribosylhydrolase 2 [Source:HGNC Symbol;Acc:HGNC:16126]
114794	ELFN2	extracellular leucine rich repeat and fibronectin type III domain containing 2 [Source:HGNC Symbol;Acc:HGNC:29396]
1154	CISH	cytokine inducible SH2 containing protein [Source:HGNC Symbol;Acc:HGNC:1984]
93082	NEURL3	neuralized E3 ubiquitin protein ligase 3 [Source:HGNC Symbol;Acc:HGNC:25162]
220001	VWCE	von Willebrand factor C and EGF domains [Source:HGNC Symbol;Acc:HGNC:26487]
4807	NHLH1	nescient helix-loop-helix 1 [Source:HGNC Symbol;Acc:HGNC:7817]
84627	ZNF469	zinc finger protein 469 [Source:HGNC Symbol;Acc:HGNC:23216]
51807	TUBA8	tubulin alpha 8 [Source:HGNC Symbol;Acc:HGNC:12410]
441054	C4orf47	chromosome 4 open reading frame 47 [Source:HGNC Symbol;Acc:HGNC:34346]
29933	GPR132	G protein-coupled receptor 132 [Source:HGNC Symbol;Acc:HGNC:17482]
90853	SPOCD1	SPOC domain containing 1 [Source:HGNC Symbol;Acc:HGNC:26338]
161931	ADAD2	adenosine deaminase domain containing 2 [Source:HGNC Symbol;Acc:HGNC:30714]
340075	ARSI	arylsulfatase family member I [Source:HGNC Symbol;Acc:HGNC:32521]
9056	SLC7A7	solute carrier family 7 member 7 [Source:HGNC Symbol;Acc:HGNC:11065]
653427	FOXD4L5	forkhead box D4 like 5 [Source:HGNC Symbol;Acc:HGNC:18522]
90874	ZNF697	zinc finger protein 697 [Source:HGNC Symbol;Acc:HGNC:32034]
8714	ABCC3	ATP binding cassette subfamily C member 3 [Source:HGNC Symbol;Acc:HGNC:54]
91828	EXOC3L4	exocyst complex component 3 like 4 [Source:HGNC Symbol;Acc:HGNC:20120]
7780	SLC30A2	solute carrier family 30 member 2 [Source:HGNC Symbol;Acc:HGNC:11013]
387254	SLC7A5P2	solute carrier family 7 member 5 pseudogene 2 [Source:HGNC Symbol;Acc:HGNC:24951]
116238	TLCD1	TLC domain containing 1 [Source:HGNC Symbol;Acc:HGNC:25177]
6276	S100A5	S100 calcium binding protein A5 [Source:HGNC Symbol;Acc:HGNC:10495]
6274	S100A3	S100 calcium binding protein A3 [Source:HGNC Symbol;Acc:HGNC:10493]
284454	MIR23AHG	miR-23a/27a/24-2 cluster host gene [Source:HGNC Symbol;Acc:HGNC:27620]
202915	TMEM184A	transmembrane protein 184A [Source:HGNC Symbol;Acc:HGNC:28797]
9399	STOML1	stomatin like 1 [Source:HGNC Symbol;Acc:HGNC:14560]
100507582	BHLHE40-AS1	BHLHE40 antisense RNA 1 [Source:HGNC Symbol;Acc:HGNC:44471]
390928	ACP7	acid phosphatase 7, tartrate resistant (putative) [Source:HGNC Symbol;Acc:HGNC:33781]
11067	DEPP1	DEPP autophagy regulator 1 [Source:HGNC Symbol;Acc:HGNC:23355]
401934	RNF223	ring finger protein 223 [Source:HGNC Symbol;Acc:HGNC:40020]
25907	TMEM158	transmembrane protein 158 [Source:HGNC Symbol;Acc:HGNC:30293]
100129696	INHCAP	inhibitor of carbonic anhydrase pseudogene [Source:HGNC Symbol;Acc:HGNC:11759]
100420665	RPEP4	ribulose-5-phosphate-3-epimerase pseudogene 4 [Source:HGNC Symbol;Acc:HGNC:44523]
100529262	MIA-RAB4B	MIA-RAB4B readthrough (NMD candidate) [Source:HGNC Symbol;Acc:HGNC:48352]
101927479	EPHA2-AS1	EPHA2 antisense RNA 1 [Source:HGNC Symbol;Acc:HGNC:40216]
101928173	LINC01943	long intergenic non-protein coding RNA 1943 [Source:HGNC Symbol;Acc:HGNC:52767]
105370560	RBM25-AS1	RBM25 antisense RNA 1 [Source:HGNC Symbol;Acc:HGNC:55437]
114043	TSPEAR-AS2	TSPEAR antisense RNA 2 [Source:HGNC Symbol;Acc:HGNC:16428]
116435301	MRPL20-DT	MRPL20 divergent transcript [Source:HGNC Symbol;Acc:HGNC:54814]
119545630	ST3GAL1-DT	ST3GAL1 divergent transcript [Source:HGNC Symbol;Acc:HGNC:55372]
136288	C7orf57	chromosome 7 open reading frame 57 [Source:HGNC Symbol;Acc:HGNC:22247]
157638	LRATD2	LRAT domain containing 2 [Source:HGNC Symbol;Acc:HGNC:24166]
197196	LINC00311	long intergenic non-protein coding RNA 311 [Source:HGNC Symbol;Acc:HGNC:28312]
2025	ENO1P1	enolase 1 pseudogene 1 [Source:HGNC Symbol;Acc:HGNC:3352]
221416	LINC03040	long intergenic non-protein coding RNA 3040 [Source:HGNC Symbol;Acc:HGNC:28692]
255187	SH3TC2-DT	SH3TC2 divergent transcript [Source:HGNC Symbol;Acc:HGNC:52905]
256369	CCDC197	coiled-coil domain containing 197 [Source:HGNC Symbol;Acc:HGNC:19860]
26579	MYEOV	myeloma overexpressed [Source:HGNC Symbol;Acc:HGNC:7563]
283601	LINC00523	long intergenic non-protein coding RNA 523 [Source:HGNC Symbol;Acc:HGNC:20117]
387856	CCDC184	coiled-coil domain containing 184 [Source:HGNC Symbol;Acc:HGNC:33749]
400061	NSA2P2	NSA2 pseudogene 2 [Source:HGNC Symbol;Acc:HGNC:54581]
64866	CDCP1	CUB domain containing protein 1 [Source:HGNC Symbol;Acc:HGNC:24357]
729119	HMGB2P1	high mobility group box 2 pseudogene 1 [Source:HGNC Symbol;Acc:HGNC:39174]
729500	RPL12P14	ribosomal protein L12 pseudogene 14 [Source:HGNC Symbol;Acc:HGNC:36495]
93659	CGB5	chorionic gonadotropin subunit beta 5 [Source:HGNC Symbol;Acc:HGNC:16452]

## Sheet: GOCC
Overlap Results
Collection(s):	GO:CC
# overlaps shown:	10
# genesets in collections:	1015
# genes in comparison (n):	177
# genes in universe (N):	42722
Gene Set Name	# Genes in Gene Set (K)	Description	# Genes in Overlap (k)	k/K	p-value	FDR q-value
GOCC_KERATIN_FILAMENT	97	A filament composed of acidic and basic keratins (types I and II), typically expressed in epithelial cells. The keratins are the most diverse classes of IF proteins, with a large number of keratin isoforms being expressed. Each type of epithelium always expresses a characteristic combination of type I and type II keratins. [ISBN:0716731363]	8	0.0825	7.82E-9	7.93E-6
GOCC_EXTERNAL_ENCAPSULATING_STRUCTURE	564	A structure that lies outside the plasma membrane and surrounds the entire cell or cells. This does not include the periplasmic space. [GOC:go_curators]	15	0.0266	1.64E-8	8.35E-6
GOCC_SUPRAMOLECULAR_POLYMER	1044	A polymeric supramolecular structure. [GOC:dos]	18	0.0172	4.05E-7	1.37E-4
GOCC_INTERMEDIATE_FILAMENT_CYTOSKELETON	250	Cytoskeletal structure made from intermediate filaments, typically organized in the cytosol as an extended system that stretches from the nuclear envelope to the plasma membrane. Some intermediate filaments run parallel to the cell surface, while others traverse the cytosol; together they form an internal framework that helps support the shape and resilience of the cell. [ISBN:0716731363]	9	0.0360	1.13E-6	2.88E-4
GOCC_ENDOPLASMIC_RETICULUM_LUMEN	312	The volume enclosed by the membranes of the endoplasmic reticulum. [ISBN:0198547684]	9	0.0288	6.89E-6	1.17E-3
GOCC_SUPRAMOLECULAR_COMPLEX	1408	A cellular component that consists of an indeterminate number of proteins or macromolecular complexes, organized into a regular, higher-order structure such as a polymer, sheet, network or a fiber. [GOC:dos]	19	0.0135	6.91E-6	1.17E-3
GOCC_POLYMERIC_CYTOSKELETAL_FIBER	791	A component of the cytoskeleton consisting of a homo or heteropolymeric fiber constructed from an indeterminate number of protein subunits. [GOC:dos]	13	0.0164	2.89E-5	4.06E-3
GOCC_PROTEIN_DNA_COMPLEX	1435	A macromolecular complex containing both protein and DNA molecules. [GOC:mah]	18	0.0125	3.2E-5	4.06E-3
GOCC_TRANSCRIPTION_REGULATOR_COMPLEX	513	A protein complex that is capable of associating with DNA by direct binding, or via other DNA-binding proteins or complexes, and regulating transcription. [GOC:jl]	10	0.0195	6.15E-5	6.93E-3
GOCC_COLLAGEN_CONTAINING_EXTRACELLULAR_MATRIX	430	An extracellular matrix consisting mainly of proteins (especially collagen) and glycosaminoglycans (mostly as proteoglycans) that provides not only essential physical scaffolding for the cellular constituents but can also initiate crucial biochemical and biomechanical cues required for tissue morphogenesis, differentiation and homeostasis. The components are secreted by cells in the vicinity and …	9	0.0209	8.42E-5	8.55E-3
Gene/Gene Set Overlap Matrix
Entrez Gene Id	Gene Symbol	Gene Description	GOCC_KERATIN_FILAMENT	GOCC_EXTERNAL_ENCAPSULATING_STRUCTURE	GOCC_SUPRAMOLECULAR_POLYMER	GOCC_INTERMEDIATE_FILAMENT_CYTOSKELETON	GOCC_ENDOPLASMIC_RETICULUM_LUMEN	GOCC_SUPRAMOLECULAR_COMPLEX	GOCC_POLYMERIC_CYTOSKELETAL_FIBER	GOCC_PROTEIN_DNA_COMPLEX	GOCC_TRANSCRIPTION_REGULATOR_COMPLEX	GOCC_COLLAGEN_CONTAINING_EXTRACELLULAR_MATRIX
3875	KRT18	keratin 18 [Source:HGNC Symbol;Acc:HGNC:6430]	GOCC_KERATIN_FILAMENT		GOCC_SUPRAMOLECULAR_POLYMER	GOCC_INTERMEDIATE_FILAMENT_CYTOSKELETON		GOCC_SUPRAMOLECULAR_COMPLEX	GOCC_POLYMERIC_CYTOSKELETAL_FIBER
3868	KRT16	keratin 16 [Source:HGNC Symbol;Acc:HGNC:6423]	GOCC_KERATIN_FILAMENT		GOCC_SUPRAMOLECULAR_POLYMER	GOCC_INTERMEDIATE_FILAMENT_CYTOSKELETON		GOCC_SUPRAMOLECULAR_COMPLEX	GOCC_POLYMERIC_CYTOSKELETAL_FIBER
144501	KRT80	keratin 80 [Source:HGNC Symbol;Acc:HGNC:27056]	GOCC_KERATIN_FILAMENT		GOCC_SUPRAMOLECULAR_POLYMER	GOCC_INTERMEDIATE_FILAMENT_CYTOSKELETON		GOCC_SUPRAMOLECULAR_COMPLEX	GOCC_POLYMERIC_CYTOSKELETAL_FIBER
3855	KRT7	keratin 7 [Source:HGNC Symbol;Acc:HGNC:6445]	GOCC_KERATIN_FILAMENT		GOCC_SUPRAMOLECULAR_POLYMER	GOCC_INTERMEDIATE_FILAMENT_CYTOSKELETON		GOCC_SUPRAMOLECULAR_COMPLEX	GOCC_POLYMERIC_CYTOSKELETAL_FIBER
3887	KRT81	keratin 81 [Source:HGNC Symbol;Acc:HGNC:6458]	GOCC_KERATIN_FILAMENT		GOCC_SUPRAMOLECULAR_POLYMER	GOCC_INTERMEDIATE_FILAMENT_CYTOSKELETON		GOCC_SUPRAMOLECULAR_COMPLEX	GOCC_POLYMERIC_CYTOSKELETAL_FIBER
3889	KRT83	keratin 83 [Source:HGNC Symbol;Acc:HGNC:6460]	GOCC_KERATIN_FILAMENT		GOCC_SUPRAMOLECULAR_POLYMER	GOCC_INTERMEDIATE_FILAMENT_CYTOSKELETON		GOCC_SUPRAMOLECULAR_COMPLEX	GOCC_POLYMERIC_CYTOSKELETAL_FIBER
3892	KRT86	keratin 86 [Source:HGNC Symbol;Acc:HGNC:6463]	GOCC_KERATIN_FILAMENT		GOCC_SUPRAMOLECULAR_POLYMER	GOCC_INTERMEDIATE_FILAMENT_CYTOSKELETON		GOCC_SUPRAMOLECULAR_COMPLEX	GOCC_POLYMERIC_CYTOSKELETAL_FIBER
85349	KRT87P	keratin 87, pseudogene [Source:HGNC Symbol;Acc:HGNC:30198]	GOCC_KERATIN_FILAMENT		GOCC_SUPRAMOLECULAR_POLYMER	GOCC_INTERMEDIATE_FILAMENT_CYTOSKELETON		GOCC_SUPRAMOLECULAR_COMPLEX	GOCC_POLYMERIC_CYTOSKELETAL_FIBER
10516	FBLN5	fibulin 5 [Source:HGNC Symbol;Acc:HGNC:3602]		GOCC_EXTERNAL_ENCAPSULATING_STRUCTURE	GOCC_SUPRAMOLECULAR_POLYMER			GOCC_SUPRAMOLECULAR_COMPLEX				GOCC_COLLAGEN_CONTAINING_EXTRACELLULAR_MATRIX
1305	COL13A1	collagen type XIII alpha 1 chain [Source:HGNC Symbol;Acc:HGNC:2190]		GOCC_EXTERNAL_ENCAPSULATING_STRUCTURE			GOCC_ENDOPLASMIC_RETICULUM_LUMEN					GOCC_COLLAGEN_CONTAINING_EXTRACELLULAR_MATRIX
5155	PDGFB	platelet derived growth factor subunit B [Source:HGNC Symbol;Acc:HGNC:8800]		GOCC_EXTERNAL_ENCAPSULATING_STRUCTURE			GOCC_ENDOPLASMIC_RETICULUM_LUMEN					GOCC_COLLAGEN_CONTAINING_EXTRACELLULAR_MATRIX
1307	COL16A1	collagen type XVI alpha 1 chain [Source:HGNC Symbol;Acc:HGNC:2193]		GOCC_EXTERNAL_ENCAPSULATING_STRUCTURE			GOCC_ENDOPLASMIC_RETICULUM_LUMEN					GOCC_COLLAGEN_CONTAINING_EXTRACELLULAR_MATRIX
3491	CCN1	cellular communication network factor 1 [Source:HGNC Symbol;Acc:HGNC:2654]		GOCC_EXTERNAL_ENCAPSULATING_STRUCTURE			GOCC_ENDOPLASMIC_RETICULUM_LUMEN					GOCC_COLLAGEN_CONTAINING_EXTRACELLULAR_MATRIX
7052	TGM2	transglutaminase 2 [Source:HGNC Symbol;Acc:HGNC:11778]		GOCC_EXTERNAL_ENCAPSULATING_STRUCTURE						GOCC_PROTEIN_DNA_COMPLEX		GOCC_COLLAGEN_CONTAINING_EXTRACELLULAR_MATRIX
5054	SERPINE1	serpin family E member 1 [Source:HGNC Symbol;Acc:HGNC:8583]		GOCC_EXTERNAL_ENCAPSULATING_STRUCTURE								GOCC_COLLAGEN_CONTAINING_EXTRACELLULAR_MATRIX
4318	MMP9	matrix metallopeptidase 9 [Source:HGNC Symbol;Acc:HGNC:7176]		GOCC_EXTERNAL_ENCAPSULATING_STRUCTURE								GOCC_COLLAGEN_CONTAINING_EXTRACELLULAR_MATRIX
5271	SERPINB8	serpin family B member 8 [Source:HGNC Symbol;Acc:HGNC:8952]		GOCC_EXTERNAL_ENCAPSULATING_STRUCTURE								GOCC_COLLAGEN_CONTAINING_EXTRACELLULAR_MATRIX
2615	LRRC32	leucine rich repeat containing 32 [Source:HGNC Symbol;Acc:HGNC:4161]		GOCC_EXTERNAL_ENCAPSULATING_STRUCTURE
1755	DMBT1	deleted in malignant brain tumors 1 [Source:HGNC Symbol;Acc:HGNC:2926]		GOCC_EXTERNAL_ENCAPSULATING_STRUCTURE
2246	FGF1	fibroblast growth factor 1 [Source:HGNC Symbol;Acc:HGNC:3665]		GOCC_EXTERNAL_ENCAPSULATING_STRUCTURE
114794	ELFN2	extracellular leucine rich repeat and fibronectin type III domain containing 2 [Source:HGNC Symbol;Acc:HGNC:29396]		GOCC_EXTERNAL_ENCAPSULATING_STRUCTURE
4327	MMP19	matrix metallopeptidase 19 [Source:HGNC Symbol;Acc:HGNC:7165]		GOCC_EXTERNAL_ENCAPSULATING_STRUCTURE
7481	WNT11	Wnt family member 11 [Source:HGNC Symbol;Acc:HGNC:12776]		GOCC_EXTERNAL_ENCAPSULATING_STRUCTURE
3866	KRT15	keratin 15 [Source:HGNC Symbol;Acc:HGNC:6421]			GOCC_SUPRAMOLECULAR_POLYMER	GOCC_INTERMEDIATE_FILAMENT_CYTOSKELETON		GOCC_SUPRAMOLECULAR_COMPLEX	GOCC_POLYMERIC_CYTOSKELETAL_FIBER
10397	NDRG1	N-myc downstream regulated 1 [Source:HGNC Symbol;Acc:HGNC:7679]			GOCC_SUPRAMOLECULAR_POLYMER			GOCC_SUPRAMOLECULAR_COMPLEX	GOCC_POLYMERIC_CYTOSKELETAL_FIBER
25876	SPEF1	sperm flagellar 1 [Source:HGNC Symbol;Acc:HGNC:15874]			GOCC_SUPRAMOLECULAR_POLYMER			GOCC_SUPRAMOLECULAR_COMPLEX	GOCC_POLYMERIC_CYTOSKELETAL_FIBER
51807	TUBA8	tubulin alpha 8 [Source:HGNC Symbol;Acc:HGNC:12410]			GOCC_SUPRAMOLECULAR_POLYMER			GOCC_SUPRAMOLECULAR_COMPLEX	GOCC_POLYMERIC_CYTOSKELETAL_FIBER
441054	C4orf47	chromosome 4 open reading frame 47 [Source:HGNC Symbol;Acc:HGNC:34346]			GOCC_SUPRAMOLECULAR_POLYMER			GOCC_SUPRAMOLECULAR_COMPLEX	GOCC_POLYMERIC_CYTOSKELETAL_FIBER
8878	SQSTM1	sequestosome 1 [Source:HGNC Symbol;Acc:HGNC:11280]			GOCC_SUPRAMOLECULAR_POLYMER			GOCC_SUPRAMOLECULAR_COMPLEX
29895	MYL11	myosin light chain 11 [Source:HGNC Symbol;Acc:HGNC:29824]			GOCC_SUPRAMOLECULAR_POLYMER			GOCC_SUPRAMOLECULAR_COMPLEX
51676	ASB2	ankyrin repeat and SOCS box containing 2 [Source:HGNC Symbol;Acc:HGNC:16012]			GOCC_SUPRAMOLECULAR_POLYMER			GOCC_SUPRAMOLECULAR_COMPLEX
4608	MYBPH	myosin binding protein H [Source:HGNC Symbol;Acc:HGNC:7552]			GOCC_SUPRAMOLECULAR_POLYMER			GOCC_SUPRAMOLECULAR_COMPLEX
5329	PLAUR	plasminogen activator, urokinase receptor [Source:HGNC Symbol;Acc:HGNC:9053]					GOCC_ENDOPLASMIC_RETICULUM_LUMEN
10148	EBI3	Epstein-Barr virus induced 3 [Source:HGNC Symbol;Acc:HGNC:3129]					GOCC_ENDOPLASMIC_RETICULUM_LUMEN
3486	IGFBP3	insulin like growth factor binding protein 3 [Source:HGNC Symbol;Acc:HGNC:5472]					GOCC_ENDOPLASMIC_RETICULUM_LUMEN
1435	CSF1	colony stimulating factor 1 [Source:HGNC Symbol;Acc:HGNC:2432]					GOCC_ENDOPLASMIC_RETICULUM_LUMEN
340075	ARSI	arylsulfatase family member I [Source:HGNC Symbol;Acc:HGNC:32521]					GOCC_ENDOPLASMIC_RETICULUM_LUMEN
7538	ZFP36	ZFP36 ring finger protein [Source:HGNC Symbol;Acc:HGNC:12862]						GOCC_SUPRAMOLECULAR_COMPLEX
4092	SMAD7	SMAD family member 7 [Source:HGNC Symbol;Acc:HGNC:6773]								GOCC_PROTEIN_DNA_COMPLEX	GOCC_TRANSCRIPTION_REGULATOR_COMPLEX
8061	FOSL1	FOS like 1, AP-1 transcription factor subunit [Source:HGNC Symbol;Acc:HGNC:13718]								GOCC_PROTEIN_DNA_COMPLEX	GOCC_TRANSCRIPTION_REGULATOR_COMPLEX
7421	VDR	vitamin D receptor [Source:HGNC Symbol;Acc:HGNC:12679]								GOCC_PROTEIN_DNA_COMPLEX	GOCC_TRANSCRIPTION_REGULATOR_COMPLEX
23764	MAFF	MAF bZIP transcription factor F [Source:HGNC Symbol;Acc:HGNC:6780]								GOCC_PROTEIN_DNA_COMPLEX	GOCC_TRANSCRIPTION_REGULATOR_COMPLEX
3725	JUN	Jun proto-oncogene, AP-1 transcription factor subunit [Source:HGNC Symbol;Acc:HGNC:6204]								GOCC_PROTEIN_DNA_COMPLEX	GOCC_TRANSCRIPTION_REGULATOR_COMPLEX
3164	NR4A1	nuclear receptor subfamily 4 group A member 1 [Source:HGNC Symbol;Acc:HGNC:7980]								GOCC_PROTEIN_DNA_COMPLEX	GOCC_TRANSCRIPTION_REGULATOR_COMPLEX
25833	POU2F3	POU class 2 homeobox 3 [Source:HGNC Symbol;Acc:HGNC:19864]								GOCC_PROTEIN_DNA_COMPLEX	GOCC_TRANSCRIPTION_REGULATOR_COMPLEX
6662	SOX9	SRY-box transcription factor 9 [Source:HGNC Symbol;Acc:HGNC:11204]								GOCC_PROTEIN_DNA_COMPLEX	GOCC_TRANSCRIPTION_REGULATOR_COMPLEX
3224	HOXC8	homeobox C8 [Source:HGNC Symbol;Acc:HGNC:5129]								GOCC_PROTEIN_DNA_COMPLEX
130497	OSR1	odd-skipped related transcription factor 1 [Source:HGNC Symbol;Acc:HGNC:8111]								GOCC_PROTEIN_DNA_COMPLEX
2020	EN2	engrailed homeobox 2 [Source:HGNC Symbol;Acc:HGNC:3343]								GOCC_PROTEIN_DNA_COMPLEX
2118	ETV4	ETS variant transcription factor 4 [Source:HGNC Symbol;Acc:HGNC:3493]								GOCC_PROTEIN_DNA_COMPLEX
1746	DLX2	distal-less homeobox 2 [Source:HGNC Symbol;Acc:HGNC:2915]								GOCC_PROTEIN_DNA_COMPLEX
2119	ETV5	ETS variant transcription factor 5 [Source:HGNC Symbol;Acc:HGNC:3494]								GOCC_PROTEIN_DNA_COMPLEX
22882	ZHX2	zinc fingers and homeoboxes 2 [Source:HGNC Symbol;Acc:HGNC:18513]								GOCC_PROTEIN_DNA_COMPLEX
4807	NHLH1	nescient helix-loop-helix 1 [Source:HGNC Symbol;Acc:HGNC:7817]								GOCC_PROTEIN_DNA_COMPLEX
653427	FOXD4L5	forkhead box D4 like 5 [Source:HGNC Symbol;Acc:HGNC:18522]								GOCC_PROTEIN_DNA_COMPLEX
595	CCND1	cyclin D1 [Source:HGNC Symbol;Acc:HGNC:1582]									GOCC_TRANSCRIPTION_REGULATOR_COMPLEX
4005	LMO2	LIM domain only 2 [Source:HGNC Symbol;Acc:HGNC:6642]									GOCC_TRANSCRIPTION_REGULATOR_COMPLEX
1969	EPHA2	EPH receptor A2 [Source:HGNC Symbol;Acc:HGNC:3386]
81848	SPRY4	sprouty RTK signaling antagonist 4 [Source:HGNC Symbol;Acc:HGNC:15533]
7205	TRIP6	thyroid hormone receptor interactor 6 [Source:HGNC Symbol;Acc:HGNC:12311]
10391	CORO2B	coronin 2B [Source:HGNC Symbol;Acc:HGNC:2256]
157285	PRAG1	PEAK1 related, kinase-activating pseudokinase 1 [Source:HGNC Symbol;Acc:HGNC:25438]
55357	TBC1D2	TBC1 domain family member 2 [Source:HGNC Symbol;Acc:HGNC:18026]
7124	TNF	tumor necrosis factor [Source:HGNC Symbol;Acc:HGNC:11892]
945	CD33	CD33 molecule [Source:HGNC Symbol;Acc:HGNC:1659]
2676	GFRA3	GDNF family receptor alpha 3 [Source:HGNC Symbol;Acc:HGNC:4245]
4217	MAP3K5	mitogen-activated protein kinase kinase kinase 5 [Source:HGNC Symbol;Acc:HGNC:6857]
4352	MPL	MPL proto-oncogene, thrombopoietin receptor [Source:HGNC Symbol;Acc:HGNC:7217]
84830	ADTRP	androgen dependent TFPI regulating protein [Source:HGNC Symbol;Acc:HGNC:21214]
51393	TRPV2	transient receptor potential cation channel subfamily V member 2 [Source:HGNC Symbol;Acc:HGNC:18082]
8795	TNFRSF10B	TNF receptor superfamily member 10b [Source:HGNC Symbol;Acc:HGNC:11905]
90853	SPOCD1	SPOC domain containing 1 [Source:HGNC Symbol;Acc:HGNC:26338]
221472	FGD2	FYVE, RhoGEF and PH domain containing 2 [Source:HGNC Symbol;Acc:HGNC:3664]
51763	INPP5K	inositol polyphosphate-5-phosphatase K [Source:HGNC Symbol;Acc:HGNC:33882]
7127	TNFAIP2	TNF alpha induced protein 2 [Source:HGNC Symbol;Acc:HGNC:11895]
91828	EXOC3L4	exocyst complex component 3 like 4 [Source:HGNC Symbol;Acc:HGNC:20120]
7780	SLC30A2	solute carrier family 30 member 2 [Source:HGNC Symbol;Acc:HGNC:11013]
202915	TMEM184A	transmembrane protein 184A [Source:HGNC Symbol;Acc:HGNC:28797]
968	CD68	CD68 molecule [Source:HGNC Symbol;Acc:HGNC:1693]
4803	NGF	nerve growth factor [Source:HGNC Symbol;Acc:HGNC:7808]
9399	STOML1	stomatin like 1 [Source:HGNC Symbol;Acc:HGNC:14560]
3656	IRAK2	interleukin 1 receptor associated kinase 2 [Source:HGNC Symbol;Acc:HGNC:6113]
11156	PTP4A3	protein tyrosine phosphatase 4A3 [Source:HGNC Symbol;Acc:HGNC:9636]
93082	NEURL3	neuralized E3 ubiquitin protein ligase 3 [Source:HGNC Symbol;Acc:HGNC:25162]
114548	NLRP3	NLR family pyrin domain containing 3 [Source:HGNC Symbol;Acc:HGNC:16400]
22861	NLRP1	NLR family pyrin domain containing 1 [Source:HGNC Symbol;Acc:HGNC:14374]
7439	BEST1	bestrophin 1 [Source:HGNC Symbol;Acc:HGNC:12703]
8714	ABCC3	ATP binding cassette subfamily C member 3 [Source:HGNC Symbol;Acc:HGNC:54]
9056	SLC7A7	solute carrier family 7 member 7 [Source:HGNC Symbol;Acc:HGNC:11065]
59283	CACNG8	calcium voltage-gated channel auxiliary subunit gamma 8 [Source:HGNC Symbol;Acc:HGNC:13628]
84630	TTBK1	tau tubulin kinase 1 [Source:HGNC Symbol;Acc:HGNC:19140]
1026	CDKN1A	cyclin dependent kinase inhibitor 1A [Source:HGNC Symbol;Acc:HGNC:1784]
3162	HMOX1	heme oxygenase 1 [Source:HGNC Symbol;Acc:HGNC:5013]
3713	IVL	involucrin [Source:HGNC Symbol;Acc:HGNC:6187]
27128	CYTH4	cytohesin 4 [Source:HGNC Symbol;Acc:HGNC:9505]
22891	ZNF365	zinc finger protein 365 [Source:HGNC Symbol;Acc:HGNC:18194]
84541	KBTBD8	kelch repeat and BTB domain containing 8 [Source:HGNC Symbol;Acc:HGNC:30691]
8578	SCARF1	scavenger receptor class F member 1 [Source:HGNC Symbol;Acc:HGNC:16820]
375033	PEAR1	platelet endothelial aggregation receptor 1 [Source:HGNC Symbol;Acc:HGNC:33631]
7185	TRAF1	TNF receptor associated factor 1 [Source:HGNC Symbol;Acc:HGNC:12031]
1437	CSF2	colony stimulating factor 2 [Source:HGNC Symbol;Acc:HGNC:2434]
1154	CISH	cytokine inducible SH2 containing protein [Source:HGNC Symbol;Acc:HGNC:1984]
85449	KIAA1755	KIAA1755 [Source:HGNC Symbol;Acc:HGNC:29372]
3783	KCNN4	potassium calcium-activated channel subfamily N member 4 [Source:HGNC Symbol;Acc:HGNC:6293]
6276	S100A5	S100 calcium binding protein A5 [Source:HGNC Symbol;Acc:HGNC:10495]
9289	ADGRG1	adhesion G protein-coupled receptor G1 [Source:HGNC Symbol;Acc:HGNC:4512]
241	ALOX5AP	arachidonate 5-lipoxygenase activating protein [Source:HGNC Symbol;Acc:HGNC:436]
3269	HRH1	histamine receptor H1 [Source:HGNC Symbol;Acc:HGNC:5182]
11067	DEPP1	DEPP autophagy regulator 1 [Source:HGNC Symbol;Acc:HGNC:23355]
6274	S100A3	S100 calcium binding protein A3 [Source:HGNC Symbol;Acc:HGNC:10493]
27113	BBC3	BCL2 binding component 3 [Source:HGNC Symbol;Acc:HGNC:17868]
768239	PSAPL1	prosaposin like 1 [Source:HGNC Symbol;Acc:HGNC:33131]
8870	IER3	immediate early response 3 [Source:HGNC Symbol;Acc:HGNC:5392]
140733	MACROD2	mono-ADP ribosylhydrolase 2 [Source:HGNC Symbol;Acc:HGNC:16126]
161931	ADAD2	adenosine deaminase domain containing 2 [Source:HGNC Symbol;Acc:HGNC:30714]
170961	ANKRD24	ankyrin repeat domain 24 [Source:HGNC Symbol;Acc:HGNC:29424]
7166	TPH1	tryptophan hydroxylase 1 [Source:HGNC Symbol;Acc:HGNC:12008]
3291	HSD11B2	hydroxysteroid 11-beta dehydrogenase 2 [Source:HGNC Symbol;Acc:HGNC:5209]
84879	MFSD2A	MFSD2 lysolipid transporter A, lysophospholipid [Source:HGNC Symbol;Acc:HGNC:25897]
5026	P2RX5	purinergic receptor P2X 5 [Source:HGNC Symbol;Acc:HGNC:8536]
284454	MIR23AHG	miR-23a/27a/24-2 cluster host gene [Source:HGNC Symbol;Acc:HGNC:27620]
83694	RPS6KL1	ribosomal protein S6 kinase like 1 [Source:HGNC Symbol;Acc:HGNC:20222]
100507582	BHLHE40-AS1	BHLHE40 antisense RNA 1 [Source:HGNC Symbol;Acc:HGNC:44471]
100129696	INHCAP	inhibitor of carbonic anhydrase pseudogene [Source:HGNC Symbol;Acc:HGNC:11759]
100420665	RPEP4	ribulose-5-phosphate-3-epimerase pseudogene 4 [Source:HGNC Symbol;Acc:HGNC:44523]
100529262	MIA-RAB4B	MIA-RAB4B readthrough (NMD candidate) [Source:HGNC Symbol;Acc:HGNC:48352]
101927479	EPHA2-AS1	EPHA2 antisense RNA 1 [Source:HGNC Symbol;Acc:HGNC:40216]
101928173	LINC01943	long intergenic non-protein coding RNA 1943 [Source:HGNC Symbol;Acc:HGNC:52767]
105370560	RBM25-AS1	RBM25 antisense RNA 1 [Source:HGNC Symbol;Acc:HGNC:55437]
1082	CGB3	chorionic gonadotropin subunit beta 3 [Source:HGNC Symbol;Acc:HGNC:1886]
114043	TSPEAR-AS2	TSPEAR antisense RNA 2 [Source:HGNC Symbol;Acc:HGNC:16428]
116238	TLCD1	TLC domain containing 1 [Source:HGNC Symbol;Acc:HGNC:25177]
116435301	MRPL20-DT	MRPL20 divergent transcript [Source:HGNC Symbol;Acc:HGNC:54814]
119545630	ST3GAL1-DT	ST3GAL1 divergent transcript [Source:HGNC Symbol;Acc:HGNC:55372]
136288	C7orf57	chromosome 7 open reading frame 57 [Source:HGNC Symbol;Acc:HGNC:22247]
157638	LRATD2	LRAT domain containing 2 [Source:HGNC Symbol;Acc:HGNC:24166]
1843	DUSP1	dual specificity phosphatase 1 [Source:HGNC Symbol;Acc:HGNC:3064]
1847	DUSP5	dual specificity phosphatase 5 [Source:HGNC Symbol;Acc:HGNC:3071]
1907	EDN2	endothelin 2 [Source:HGNC Symbol;Acc:HGNC:3177]
197196	LINC00311	long intergenic non-protein coding RNA 311 [Source:HGNC Symbol;Acc:HGNC:28312]
2025	ENO1P1	enolase 1 pseudogene 1 [Source:HGNC Symbol;Acc:HGNC:3352]
220001	VWCE	von Willebrand factor C and EGF domains [Source:HGNC Symbol;Acc:HGNC:26487]
221416	LINC03040	long intergenic non-protein coding RNA 3040 [Source:HGNC Symbol;Acc:HGNC:28692]
221662	RBM24	RNA binding motif protein 24 [Source:HGNC Symbol;Acc:HGNC:21539]
23529	CLCF1	cardiotrophin like cytokine factor 1 [Source:HGNC Symbol;Acc:HGNC:17412]
255187	SH3TC2-DT	SH3TC2 divergent transcript [Source:HGNC Symbol;Acc:HGNC:52905]
256369	CCDC197	coiled-coil domain containing 197 [Source:HGNC Symbol;Acc:HGNC:19860]
25907	TMEM158	transmembrane protein 158 [Source:HGNC Symbol;Acc:HGNC:30293]
26579	MYEOV	myeloma overexpressed [Source:HGNC Symbol;Acc:HGNC:7563]
2827	GPR3	G protein-coupled receptor 3 [Source:HGNC Symbol;Acc:HGNC:4484]
283601	LINC00523	long intergenic non-protein coding RNA 523 [Source:HGNC Symbol;Acc:HGNC:20117]
29933	GPR132	G protein-coupled receptor 132 [Source:HGNC Symbol;Acc:HGNC:17482]
387254	SLC7A5P2	solute carrier family 7 member 5 pseudogene 2 [Source:HGNC Symbol;Acc:HGNC:24951]
387856	CCDC184	coiled-coil domain containing 184 [Source:HGNC Symbol;Acc:HGNC:33749]
390928	ACP7	acid phosphatase 7, tartrate resistant (putative) [Source:HGNC Symbol;Acc:HGNC:33781]
3976	LIF	LIF interleukin 6 family cytokine [Source:HGNC Symbol;Acc:HGNC:6596]
400061	NSA2P2	NSA2 pseudogene 2 [Source:HGNC Symbol;Acc:HGNC:54581]
401934	RNF223	ring finger protein 223 [Source:HGNC Symbol;Acc:HGNC:40020]
51330	TNFRSF12A	TNF receptor superfamily member 12A [Source:HGNC Symbol;Acc:HGNC:18152]
54206	ERRFI1	ERBB receptor feedback inhibitor 1 [Source:HGNC Symbol;Acc:HGNC:18185]
59344	ALOXE3	arachidonate lipoxygenase 3 [Source:HGNC Symbol;Acc:HGNC:13743]
6004	RGS16	regulator of G protein signaling 16 [Source:HGNC Symbol;Acc:HGNC:9997]
6273	S100A2	S100 calcium binding protein A2 [Source:HGNC Symbol;Acc:HGNC:10492]
6347	CCL2	C-C motif chemokine ligand 2 [Source:HGNC Symbol;Acc:HGNC:10618]
6364	CCL20	C-C motif chemokine ligand 20 [Source:HGNC Symbol;Acc:HGNC:10619]
64220	STRA6	signaling receptor and transporter of retinol STRA6 [Source:HGNC Symbol;Acc:HGNC:30650]
64866	CDCP1	CUB domain containing protein 1 [Source:HGNC Symbol;Acc:HGNC:24357]
6692	SPINT1	serine peptidase inhibitor, Kunitz type 1 [Source:HGNC Symbol;Acc:HGNC:11246]
7262	PHLDA2	pleckstrin homology like domain family A member 2 [Source:HGNC Symbol;Acc:HGNC:12385]
729119	HMGB2P1	high mobility group box 2 pseudogene 1 [Source:HGNC Symbol;Acc:HGNC:39174]
729500	RPL12P14	ribosomal protein L12 pseudogene 14 [Source:HGNC Symbol;Acc:HGNC:36495]
84627	ZNF469	zinc finger protein 469 [Source:HGNC Symbol;Acc:HGNC:23216]
85414	SLC45A3	solute carrier family 45 member 3 [Source:HGNC Symbol;Acc:HGNC:8642]
8718	TNFRSF25	TNF receptor superfamily member 25 [Source:HGNC Symbol;Acc:HGNC:11910]
9048	ARTN	artemin [Source:HGNC Symbol;Acc:HGNC:727]
90874	ZNF697	zinc finger protein 697 [Source:HGNC Symbol;Acc:HGNC:32034]
93659	CGB5	chorionic gonadotropin subunit beta 5 [Source:HGNC Symbol;Acc:HGNC:16452]

## Sheet: GOMF
Overlap Results
Collection(s):	GO:MF
# overlaps shown:	10
# genesets in collections:	1799
# genes in comparison (n):	177
# genes in universe (N):	42722
Gene Set Name	# Genes in Gene Set (K)	Description	# Genes in Overlap (k)	k/K	p-value	FDR q-value
GOMF_MOLECULAR_FUNCTION_ACTIVATOR_ACTIVITY	1116	A molecular function regulator that activates or increases the activity of its target via non-covalent binding that does not result in covalent modification to the target. [GOC:curators]	26	0.0233	1.23E-12	2.22E-9
GOMF_CYTOKINE_RECEPTOR_BINDING	272	Binding to a cytokine receptor. [GOC:mah, GOC:vw]	12	0.0441	1.85E-9	1.66E-6
GOMF_SIGNALING_RECEPTOR_BINDING	1495	Binding to one or more specific sites on a receptor molecule, a macromolecule that undergoes combination with a hormone, neurotransmitter, drug or intracellular messenger to initiate a change in cell function. [GOC:bf, GOC:ceb, ISBN:0198506732]	25	0.0167	3.43E-9	2.06E-6
GOMF_SIGNALING_RECEPTOR_REGULATOR_ACTIVITY	547	Binds to and modulates the activity of a receptor. [GOC:ceb]	15	0.0274	1.1E-8	4.94E-6
GOMF_ENZYME_REGULATOR_ACTIVITY	1284	Binds to and modulates the activity of an enzyme. [GOC:dph, GOC:mah, GOC:tb]	22	0.0171	2.12E-8	7.64E-6
GOMF_STRUCTURAL_MOLECULE_ACTIVITY	809	The action of a molecule that contributes to the structural integrity of a complex. [GOC:mah, GOC:vw]	16	0.0198	3.08E-7	8.63E-5
GOMF_STRUCTURAL_CONSTITUENT_OF_SKIN_EPIDERMIS	36	The action of a molecule that contributes to the structural integrity of an epidermal cutaneous structure. [GOC:mah]	5	0.1389	3.92E-7	8.63E-5
GOMF_GROWTH_FACTOR_ACTIVITY	162	The function that stimulates a cell to grow or proliferate. Most growth factors have other actions besides the induction of cell growth or proliferation. [ISBN:0815316194]	8	0.0494	4.25E-7	8.63E-5
GOMF_MOLECULAR_TRANSDUCER_ACTIVITY	1530	A compound molecular function in which an effector function is controlled by one or more regulatory components. [GOC:dos, GOC:pdt]	22	0.0144	4.32E-7	8.63E-5
GOMF_CYTOKINE_ACTIVITY	236	The activity of a soluble extracellular gene product that interacts with a receptor to effect a change in the activity of the receptor to control the survival, growth, differentiation and effector function of tissues and cells. [ISBN:0198599471, PMID:11530802]	9	0.0381	7.03E-7	1.26E-4
Gene/Gene Set Overlap Matrix
Entrez Gene Id	Gene Symbol	Gene Description	GOMF_MOLECULAR_FUNCTION_ACTIVATOR_ACTIVITY	GOMF_CYTOKINE_RECEPTOR_BINDING	GOMF_SIGNALING_RECEPTOR_BINDING	GOMF_SIGNALING_RECEPTOR_REGULATOR_ACTIVITY	GOMF_ENZYME_REGULATOR_ACTIVITY	GOMF_STRUCTURAL_MOLECULE_ACTIVITY	GOMF_STRUCTURAL_CONSTITUENT_OF_SKIN_EPIDERMIS	GOMF_GROWTH_FACTOR_ACTIVITY	GOMF_MOLECULAR_TRANSDUCER_ACTIVITY	GOMF_CYTOKINE_ACTIVITY
4803	NGF	nerve growth factor [Source:HGNC Symbol;Acc:HGNC:7808]	GOMF_MOLECULAR_FUNCTION_ACTIVATOR_ACTIVITY	GOMF_CYTOKINE_RECEPTOR_BINDING	GOMF_SIGNALING_RECEPTOR_BINDING	GOMF_SIGNALING_RECEPTOR_REGULATOR_ACTIVITY	GOMF_ENZYME_REGULATOR_ACTIVITY			GOMF_GROWTH_FACTOR_ACTIVITY
1437	CSF2	colony stimulating factor 2 [Source:HGNC Symbol;Acc:HGNC:2434]	GOMF_MOLECULAR_FUNCTION_ACTIVATOR_ACTIVITY	GOMF_CYTOKINE_RECEPTOR_BINDING	GOMF_SIGNALING_RECEPTOR_BINDING	GOMF_SIGNALING_RECEPTOR_REGULATOR_ACTIVITY				GOMF_GROWTH_FACTOR_ACTIVITY		GOMF_CYTOKINE_ACTIVITY
1435	CSF1	colony stimulating factor 1 [Source:HGNC Symbol;Acc:HGNC:2432]	GOMF_MOLECULAR_FUNCTION_ACTIVATOR_ACTIVITY	GOMF_CYTOKINE_RECEPTOR_BINDING	GOMF_SIGNALING_RECEPTOR_BINDING	GOMF_SIGNALING_RECEPTOR_REGULATOR_ACTIVITY				GOMF_GROWTH_FACTOR_ACTIVITY		GOMF_CYTOKINE_ACTIVITY
23529	CLCF1	cardiotrophin like cytokine factor 1 [Source:HGNC Symbol;Acc:HGNC:17412]	GOMF_MOLECULAR_FUNCTION_ACTIVATOR_ACTIVITY	GOMF_CYTOKINE_RECEPTOR_BINDING	GOMF_SIGNALING_RECEPTOR_BINDING	GOMF_SIGNALING_RECEPTOR_REGULATOR_ACTIVITY				GOMF_GROWTH_FACTOR_ACTIVITY		GOMF_CYTOKINE_ACTIVITY
3976	LIF	LIF interleukin 6 family cytokine [Source:HGNC Symbol;Acc:HGNC:6596]	GOMF_MOLECULAR_FUNCTION_ACTIVATOR_ACTIVITY	GOMF_CYTOKINE_RECEPTOR_BINDING	GOMF_SIGNALING_RECEPTOR_BINDING	GOMF_SIGNALING_RECEPTOR_REGULATOR_ACTIVITY				GOMF_GROWTH_FACTOR_ACTIVITY		GOMF_CYTOKINE_ACTIVITY
10148	EBI3	Epstein-Barr virus induced 3 [Source:HGNC Symbol;Acc:HGNC:3129]	GOMF_MOLECULAR_FUNCTION_ACTIVATOR_ACTIVITY	GOMF_CYTOKINE_RECEPTOR_BINDING	GOMF_SIGNALING_RECEPTOR_BINDING	GOMF_SIGNALING_RECEPTOR_REGULATOR_ACTIVITY					GOMF_MOLECULAR_TRANSDUCER_ACTIVITY	GOMF_CYTOKINE_ACTIVITY
6347	CCL2	C-C motif chemokine ligand 2 [Source:HGNC Symbol;Acc:HGNC:10618]	GOMF_MOLECULAR_FUNCTION_ACTIVATOR_ACTIVITY	GOMF_CYTOKINE_RECEPTOR_BINDING	GOMF_SIGNALING_RECEPTOR_BINDING	GOMF_SIGNALING_RECEPTOR_REGULATOR_ACTIVITY						GOMF_CYTOKINE_ACTIVITY
7124	TNF	tumor necrosis factor [Source:HGNC Symbol;Acc:HGNC:11892]	GOMF_MOLECULAR_FUNCTION_ACTIVATOR_ACTIVITY	GOMF_CYTOKINE_RECEPTOR_BINDING	GOMF_SIGNALING_RECEPTOR_BINDING	GOMF_SIGNALING_RECEPTOR_REGULATOR_ACTIVITY						GOMF_CYTOKINE_ACTIVITY
6364	CCL20	C-C motif chemokine ligand 20 [Source:HGNC Symbol;Acc:HGNC:10619]	GOMF_MOLECULAR_FUNCTION_ACTIVATOR_ACTIVITY	GOMF_CYTOKINE_RECEPTOR_BINDING	GOMF_SIGNALING_RECEPTOR_BINDING	GOMF_SIGNALING_RECEPTOR_REGULATOR_ACTIVITY						GOMF_CYTOKINE_ACTIVITY
5155	PDGFB	platelet derived growth factor subunit B [Source:HGNC Symbol;Acc:HGNC:8800]	GOMF_MOLECULAR_FUNCTION_ACTIVATOR_ACTIVITY		GOMF_SIGNALING_RECEPTOR_BINDING	GOMF_SIGNALING_RECEPTOR_REGULATOR_ACTIVITY	GOMF_ENZYME_REGULATOR_ACTIVITY			GOMF_GROWTH_FACTOR_ACTIVITY
7481	WNT11	Wnt family member 11 [Source:HGNC Symbol;Acc:HGNC:12776]	GOMF_MOLECULAR_FUNCTION_ACTIVATOR_ACTIVITY		GOMF_SIGNALING_RECEPTOR_BINDING	GOMF_SIGNALING_RECEPTOR_REGULATOR_ACTIVITY	GOMF_ENZYME_REGULATOR_ACTIVITY					GOMF_CYTOKINE_ACTIVITY
2246	FGF1	fibroblast growth factor 1 [Source:HGNC Symbol;Acc:HGNC:3665]	GOMF_MOLECULAR_FUNCTION_ACTIVATOR_ACTIVITY		GOMF_SIGNALING_RECEPTOR_BINDING	GOMF_SIGNALING_RECEPTOR_REGULATOR_ACTIVITY				GOMF_GROWTH_FACTOR_ACTIVITY
9048	ARTN	artemin [Source:HGNC Symbol;Acc:HGNC:727]	GOMF_MOLECULAR_FUNCTION_ACTIVATOR_ACTIVITY		GOMF_SIGNALING_RECEPTOR_BINDING	GOMF_SIGNALING_RECEPTOR_REGULATOR_ACTIVITY				GOMF_GROWTH_FACTOR_ACTIVITY
1907	EDN2	endothelin 2 [Source:HGNC Symbol;Acc:HGNC:3177]	GOMF_MOLECULAR_FUNCTION_ACTIVATOR_ACTIVITY		GOMF_SIGNALING_RECEPTOR_BINDING	GOMF_SIGNALING_RECEPTOR_REGULATOR_ACTIVITY
1082	CGB3	chorionic gonadotropin subunit beta 3 [Source:HGNC Symbol;Acc:HGNC:1886]	GOMF_MOLECULAR_FUNCTION_ACTIVATOR_ACTIVITY		GOMF_SIGNALING_RECEPTOR_BINDING	GOMF_SIGNALING_RECEPTOR_REGULATOR_ACTIVITY
22861	NLRP1	NLR family pyrin domain containing 1 [Source:HGNC Symbol;Acc:HGNC:14374]	GOMF_MOLECULAR_FUNCTION_ACTIVATOR_ACTIVITY				GOMF_ENZYME_REGULATOR_ACTIVITY				GOMF_MOLECULAR_TRANSDUCER_ACTIVITY
3725	JUN	Jun proto-oncogene, AP-1 transcription factor subunit [Source:HGNC Symbol;Acc:HGNC:6204]	GOMF_MOLECULAR_FUNCTION_ACTIVATOR_ACTIVITY				GOMF_ENZYME_REGULATOR_ACTIVITY
114548	NLRP3	NLR family pyrin domain containing 3 [Source:HGNC Symbol;Acc:HGNC:16400]	GOMF_MOLECULAR_FUNCTION_ACTIVATOR_ACTIVITY				GOMF_ENZYME_REGULATOR_ACTIVITY
595	CCND1	cyclin D1 [Source:HGNC Symbol;Acc:HGNC:1582]	GOMF_MOLECULAR_FUNCTION_ACTIVATOR_ACTIVITY				GOMF_ENZYME_REGULATOR_ACTIVITY
1026	CDKN1A	cyclin dependent kinase inhibitor 1A [Source:HGNC Symbol;Acc:HGNC:1784]	GOMF_MOLECULAR_FUNCTION_ACTIVATOR_ACTIVITY				GOMF_ENZYME_REGULATOR_ACTIVITY
3486	IGFBP3	insulin like growth factor binding protein 3 [Source:HGNC Symbol;Acc:HGNC:5472]	GOMF_MOLECULAR_FUNCTION_ACTIVATOR_ACTIVITY				GOMF_ENZYME_REGULATOR_ACTIVITY
54206	ERRFI1	ERBB receptor feedback inhibitor 1 [Source:HGNC Symbol;Acc:HGNC:18185]	GOMF_MOLECULAR_FUNCTION_ACTIVATOR_ACTIVITY				GOMF_ENZYME_REGULATOR_ACTIVITY
55357	TBC1D2	TBC1 domain family member 2 [Source:HGNC Symbol;Acc:HGNC:18026]	GOMF_MOLECULAR_FUNCTION_ACTIVATOR_ACTIVITY				GOMF_ENZYME_REGULATOR_ACTIVITY
6004	RGS16	regulator of G protein signaling 16 [Source:HGNC Symbol;Acc:HGNC:9997]	GOMF_MOLECULAR_FUNCTION_ACTIVATOR_ACTIVITY				GOMF_ENZYME_REGULATOR_ACTIVITY
241	ALOX5AP	arachidonate 5-lipoxygenase activating protein [Source:HGNC Symbol;Acc:HGNC:436]	GOMF_MOLECULAR_FUNCTION_ACTIVATOR_ACTIVITY				GOMF_ENZYME_REGULATOR_ACTIVITY
1969	EPHA2	EPH receptor A2 [Source:HGNC Symbol;Acc:HGNC:3386]	GOMF_MOLECULAR_FUNCTION_ACTIVATOR_ACTIVITY								GOMF_MOLECULAR_TRANSDUCER_ACTIVITY
4092	SMAD7	SMAD family member 7 [Source:HGNC Symbol;Acc:HGNC:6773]		GOMF_CYTOKINE_RECEPTOR_BINDING	GOMF_SIGNALING_RECEPTOR_BINDING
7205	TRIP6	thyroid hormone receptor interactor 6 [Source:HGNC Symbol;Acc:HGNC:12311]		GOMF_CYTOKINE_RECEPTOR_BINDING	GOMF_SIGNALING_RECEPTOR_BINDING
7185	TRAF1	TNF receptor associated factor 1 [Source:HGNC Symbol;Acc:HGNC:12031]		GOMF_CYTOKINE_RECEPTOR_BINDING	GOMF_SIGNALING_RECEPTOR_BINDING
5054	SERPINE1	serpin family E member 1 [Source:HGNC Symbol;Acc:HGNC:8583]			GOMF_SIGNALING_RECEPTOR_BINDING		GOMF_ENZYME_REGULATOR_ACTIVITY
3491	CCN1	cellular communication network factor 1 [Source:HGNC Symbol;Acc:HGNC:2654]			GOMF_SIGNALING_RECEPTOR_BINDING			GOMF_STRUCTURAL_MOLECULE_ACTIVITY
10516	FBLN5	fibulin 5 [Source:HGNC Symbol;Acc:HGNC:3602]			GOMF_SIGNALING_RECEPTOR_BINDING			GOMF_STRUCTURAL_MOLECULE_ACTIVITY
1307	COL16A1	collagen type XVI alpha 1 chain [Source:HGNC Symbol;Acc:HGNC:2193]			GOMF_SIGNALING_RECEPTOR_BINDING			GOMF_STRUCTURAL_MOLECULE_ACTIVITY
8878	SQSTM1	sequestosome 1 [Source:HGNC Symbol;Acc:HGNC:11280]			GOMF_SIGNALING_RECEPTOR_BINDING						GOMF_MOLECULAR_TRANSDUCER_ACTIVITY
5329	PLAUR	plasminogen activator, urokinase receptor [Source:HGNC Symbol;Acc:HGNC:9053]			GOMF_SIGNALING_RECEPTOR_BINDING						GOMF_MOLECULAR_TRANSDUCER_ACTIVITY
2676	GFRA3	GDNF family receptor alpha 3 [Source:HGNC Symbol;Acc:HGNC:4245]			GOMF_SIGNALING_RECEPTOR_BINDING						GOMF_MOLECULAR_TRANSDUCER_ACTIVITY
5271	SERPINB8	serpin family B member 8 [Source:HGNC Symbol;Acc:HGNC:8952]					GOMF_ENZYME_REGULATOR_ACTIVITY
6692	SPINT1	serine peptidase inhibitor, Kunitz type 1 [Source:HGNC Symbol;Acc:HGNC:11246]					GOMF_ENZYME_REGULATOR_ACTIVITY
221472	FGD2	FYVE, RhoGEF and PH domain containing 2 [Source:HGNC Symbol;Acc:HGNC:3664]					GOMF_ENZYME_REGULATOR_ACTIVITY
27128	CYTH4	cytohesin 4 [Source:HGNC Symbol;Acc:HGNC:9505]					GOMF_ENZYME_REGULATOR_ACTIVITY
85449	KIAA1755	KIAA1755 [Source:HGNC Symbol;Acc:HGNC:29372]					GOMF_ENZYME_REGULATOR_ACTIVITY
81848	SPRY4	sprouty RTK signaling antagonist 4 [Source:HGNC Symbol;Acc:HGNC:15533]					GOMF_ENZYME_REGULATOR_ACTIVITY
114794	ELFN2	extracellular leucine rich repeat and fibronectin type III domain containing 2 [Source:HGNC Symbol;Acc:HGNC:29396]					GOMF_ENZYME_REGULATOR_ACTIVITY
1154	CISH	cytokine inducible SH2 containing protein [Source:HGNC Symbol;Acc:HGNC:1984]					GOMF_ENZYME_REGULATOR_ACTIVITY
144501	KRT80	keratin 80 [Source:HGNC Symbol;Acc:HGNC:27056]						GOMF_STRUCTURAL_MOLECULE_ACTIVITY	GOMF_STRUCTURAL_CONSTITUENT_OF_SKIN_EPIDERMIS
3855	KRT7	keratin 7 [Source:HGNC Symbol;Acc:HGNC:6445]						GOMF_STRUCTURAL_MOLECULE_ACTIVITY	GOMF_STRUCTURAL_CONSTITUENT_OF_SKIN_EPIDERMIS
3887	KRT81	keratin 81 [Source:HGNC Symbol;Acc:HGNC:6458]						GOMF_STRUCTURAL_MOLECULE_ACTIVITY	GOMF_STRUCTURAL_CONSTITUENT_OF_SKIN_EPIDERMIS
3889	KRT83	keratin 83 [Source:HGNC Symbol;Acc:HGNC:6460]						GOMF_STRUCTURAL_MOLECULE_ACTIVITY	GOMF_STRUCTURAL_CONSTITUENT_OF_SKIN_EPIDERMIS
3892	KRT86	keratin 86 [Source:HGNC Symbol;Acc:HGNC:6463]						GOMF_STRUCTURAL_MOLECULE_ACTIVITY	GOMF_STRUCTURAL_CONSTITUENT_OF_SKIN_EPIDERMIS
1305	COL13A1	collagen type XIII alpha 1 chain [Source:HGNC Symbol;Acc:HGNC:2190]						GOMF_STRUCTURAL_MOLECULE_ACTIVITY
3875	KRT18	keratin 18 [Source:HGNC Symbol;Acc:HGNC:6430]						GOMF_STRUCTURAL_MOLECULE_ACTIVITY
3162	HMOX1	heme oxygenase 1 [Source:HGNC Symbol;Acc:HGNC:5013]						GOMF_STRUCTURAL_MOLECULE_ACTIVITY
3866	KRT15	keratin 15 [Source:HGNC Symbol;Acc:HGNC:6421]						GOMF_STRUCTURAL_MOLECULE_ACTIVITY
51807	TUBA8	tubulin alpha 8 [Source:HGNC Symbol;Acc:HGNC:12410]						GOMF_STRUCTURAL_MOLECULE_ACTIVITY
3868	KRT16	keratin 16 [Source:HGNC Symbol;Acc:HGNC:6423]						GOMF_STRUCTURAL_MOLECULE_ACTIVITY
29895	MYL11	myosin light chain 11 [Source:HGNC Symbol;Acc:HGNC:29824]						GOMF_STRUCTURAL_MOLECULE_ACTIVITY
4608	MYBPH	myosin binding protein H [Source:HGNC Symbol;Acc:HGNC:7552]						GOMF_STRUCTURAL_MOLECULE_ACTIVITY
3164	NR4A1	nuclear receptor subfamily 4 group A member 1 [Source:HGNC Symbol;Acc:HGNC:7980]									GOMF_MOLECULAR_TRANSDUCER_ACTIVITY
7421	VDR	vitamin D receptor [Source:HGNC Symbol;Acc:HGNC:12679]									GOMF_MOLECULAR_TRANSDUCER_ACTIVITY
9289	ADGRG1	adhesion G protein-coupled receptor G1 [Source:HGNC Symbol;Acc:HGNC:4512]									GOMF_MOLECULAR_TRANSDUCER_ACTIVITY
1755	DMBT1	deleted in malignant brain tumors 1 [Source:HGNC Symbol;Acc:HGNC:2926]									GOMF_MOLECULAR_TRANSDUCER_ACTIVITY
8578	SCARF1	scavenger receptor class F member 1 [Source:HGNC Symbol;Acc:HGNC:16820]									GOMF_MOLECULAR_TRANSDUCER_ACTIVITY
8718	TNFRSF25	TNF receptor superfamily member 25 [Source:HGNC Symbol;Acc:HGNC:11910]									GOMF_MOLECULAR_TRANSDUCER_ACTIVITY
8795	TNFRSF10B	TNF receptor superfamily member 10b [Source:HGNC Symbol;Acc:HGNC:11905]									GOMF_MOLECULAR_TRANSDUCER_ACTIVITY
64220	STRA6	signaling receptor and transporter of retinol STRA6 [Source:HGNC Symbol;Acc:HGNC:30650]									GOMF_MOLECULAR_TRANSDUCER_ACTIVITY
5026	P2RX5	purinergic receptor P2X 5 [Source:HGNC Symbol;Acc:HGNC:8536]									GOMF_MOLECULAR_TRANSDUCER_ACTIVITY
51763	INPP5K	inositol polyphosphate-5-phosphatase K [Source:HGNC Symbol;Acc:HGNC:33882]									GOMF_MOLECULAR_TRANSDUCER_ACTIVITY
945	CD33	CD33 molecule [Source:HGNC Symbol;Acc:HGNC:1659]									GOMF_MOLECULAR_TRANSDUCER_ACTIVITY
4352	MPL	MPL proto-oncogene, thrombopoietin receptor [Source:HGNC Symbol;Acc:HGNC:7217]									GOMF_MOLECULAR_TRANSDUCER_ACTIVITY
3269	HRH1	histamine receptor H1 [Source:HGNC Symbol;Acc:HGNC:5182]									GOMF_MOLECULAR_TRANSDUCER_ACTIVITY
2827	GPR3	G protein-coupled receptor 3 [Source:HGNC Symbol;Acc:HGNC:4484]									GOMF_MOLECULAR_TRANSDUCER_ACTIVITY
29933	GPR132	G protein-coupled receptor 132 [Source:HGNC Symbol;Acc:HGNC:17482]									GOMF_MOLECULAR_TRANSDUCER_ACTIVITY
375033	PEAR1	platelet endothelial aggregation receptor 1 [Source:HGNC Symbol;Acc:HGNC:33631]									GOMF_MOLECULAR_TRANSDUCER_ACTIVITY
6662	SOX9	SRY-box transcription factor 9 [Source:HGNC Symbol;Acc:HGNC:11204]
1746	DLX2	distal-less homeobox 2 [Source:HGNC Symbol;Acc:HGNC:2915]
8061	FOSL1	FOS like 1, AP-1 transcription factor subunit [Source:HGNC Symbol;Acc:HGNC:13718]
4807	NHLH1	nescient helix-loop-helix 1 [Source:HGNC Symbol;Acc:HGNC:7817]
2118	ETV4	ETS variant transcription factor 4 [Source:HGNC Symbol;Acc:HGNC:3493]
23764	MAFF	MAF bZIP transcription factor F [Source:HGNC Symbol;Acc:HGNC:6780]
25833	POU2F3	POU class 2 homeobox 3 [Source:HGNC Symbol;Acc:HGNC:19864]
2119	ETV5	ETS variant transcription factor 5 [Source:HGNC Symbol;Acc:HGNC:3494]
2020	EN2	engrailed homeobox 2 [Source:HGNC Symbol;Acc:HGNC:3343]
653427	FOXD4L5	forkhead box D4 like 5 [Source:HGNC Symbol;Acc:HGNC:18522]
90874	ZNF697	zinc finger protein 697 [Source:HGNC Symbol;Acc:HGNC:32034]
130497	OSR1	odd-skipped related transcription factor 1 [Source:HGNC Symbol;Acc:HGNC:8111]
3224	HOXC8	homeobox C8 [Source:HGNC Symbol;Acc:HGNC:5129]
22882	ZHX2	zinc fingers and homeoboxes 2 [Source:HGNC Symbol;Acc:HGNC:18513]
84627	ZNF469	zinc finger protein 469 [Source:HGNC Symbol;Acc:HGNC:23216]
4217	MAP3K5	mitogen-activated protein kinase kinase kinase 5 [Source:HGNC Symbol;Acc:HGNC:6857]
3656	IRAK2	interleukin 1 receptor associated kinase 2 [Source:HGNC Symbol;Acc:HGNC:6113]
84630	TTBK1	tau tubulin kinase 1 [Source:HGNC Symbol;Acc:HGNC:19140]
83694	RPS6KL1	ribosomal protein S6 kinase like 1 [Source:HGNC Symbol;Acc:HGNC:20222]
157285	PRAG1	PEAK1 related, kinase-activating pseudokinase 1 [Source:HGNC Symbol;Acc:HGNC:25438]
4318	MMP9	matrix metallopeptidase 9 [Source:HGNC Symbol;Acc:HGNC:7176]
4005	LMO2	LIM domain only 2 [Source:HGNC Symbol;Acc:HGNC:6642]
2615	LRRC32	leucine rich repeat containing 32 [Source:HGNC Symbol;Acc:HGNC:4161]
6276	S100A5	S100 calcium binding protein A5 [Source:HGNC Symbol;Acc:HGNC:10495]
6273	S100A2	S100 calcium binding protein A2 [Source:HGNC Symbol;Acc:HGNC:10492]
6274	S100A3	S100 calcium binding protein A3 [Source:HGNC Symbol;Acc:HGNC:10493]
202915	TMEM184A	transmembrane protein 184A [Source:HGNC Symbol;Acc:HGNC:28797]
1843	DUSP1	dual specificity phosphatase 1 [Source:HGNC Symbol;Acc:HGNC:3064]
1847	DUSP5	dual specificity phosphatase 5 [Source:HGNC Symbol;Acc:HGNC:3071]
11156	PTP4A3	protein tyrosine phosphatase 4A3 [Source:HGNC Symbol;Acc:HGNC:9636]
7538	ZFP36	ZFP36 ring finger protein [Source:HGNC Symbol;Acc:HGNC:12862]
10391	CORO2B	coronin 2B [Source:HGNC Symbol;Acc:HGNC:2256]
221662	RBM24	RNA binding motif protein 24 [Source:HGNC Symbol;Acc:HGNC:21539]
84879	MFSD2A	MFSD2 lysolipid transporter A, lysophospholipid [Source:HGNC Symbol;Acc:HGNC:25897]
3783	KCNN4	potassium calcium-activated channel subfamily N member 4 [Source:HGNC Symbol;Acc:HGNC:6293]
59283	CACNG8	calcium voltage-gated channel auxiliary subunit gamma 8 [Source:HGNC Symbol;Acc:HGNC:13628]
51393	TRPV2	transient receptor potential cation channel subfamily V member 2 [Source:HGNC Symbol;Acc:HGNC:18082]
7780	SLC30A2	solute carrier family 30 member 2 [Source:HGNC Symbol;Acc:HGNC:11013]
85414	SLC45A3	solute carrier family 45 member 3 [Source:HGNC Symbol;Acc:HGNC:8642]
7439	BEST1	bestrophin 1 [Source:HGNC Symbol;Acc:HGNC:12703]
8714	ABCC3	ATP binding cassette subfamily C member 3 [Source:HGNC Symbol;Acc:HGNC:54]
9056	SLC7A7	solute carrier family 7 member 7 [Source:HGNC Symbol;Acc:HGNC:11065]
387254	SLC7A5P2	solute carrier family 7 member 5 pseudogene 2 [Source:HGNC Symbol;Acc:HGNC:24951]
10397	NDRG1	N-myc downstream regulated 1 [Source:HGNC Symbol;Acc:HGNC:7679]
7262	PHLDA2	pleckstrin homology like domain family A member 2 [Source:HGNC Symbol;Acc:HGNC:12385]
3291	HSD11B2	hydroxysteroid 11-beta dehydrogenase 2 [Source:HGNC Symbol;Acc:HGNC:5209]
59344	ALOXE3	arachidonate lipoxygenase 3 [Source:HGNC Symbol;Acc:HGNC:13743]
390928	ACP7	acid phosphatase 7, tartrate resistant (putative) [Source:HGNC Symbol;Acc:HGNC:33781]
4327	MMP19	matrix metallopeptidase 19 [Source:HGNC Symbol;Acc:HGNC:7165]
7166	TPH1	tryptophan hydroxylase 1 [Source:HGNC Symbol;Acc:HGNC:12008]
7052	TGM2	transglutaminase 2 [Source:HGNC Symbol;Acc:HGNC:11778]
220001	VWCE	von Willebrand factor C and EGF domains [Source:HGNC Symbol;Acc:HGNC:26487]
161931	ADAD2	adenosine deaminase domain containing 2 [Source:HGNC Symbol;Acc:HGNC:30714]
7127	TNFAIP2	TNF alpha induced protein 2 [Source:HGNC Symbol;Acc:HGNC:11895]
91828	EXOC3L4	exocyst complex component 3 like 4 [Source:HGNC Symbol;Acc:HGNC:20120]
340075	ARSI	arylsulfatase family member I [Source:HGNC Symbol;Acc:HGNC:32521]
51676	ASB2	ankyrin repeat and SOCS box containing 2 [Source:HGNC Symbol;Acc:HGNC:16012]
401934	RNF223	ring finger protein 223 [Source:HGNC Symbol;Acc:HGNC:40020]
93082	NEURL3	neuralized E3 ubiquitin protein ligase 3 [Source:HGNC Symbol;Acc:HGNC:25162]
25876	SPEF1	sperm flagellar 1 [Source:HGNC Symbol;Acc:HGNC:15874]
170961	ANKRD24	ankyrin repeat domain 24 [Source:HGNC Symbol;Acc:HGNC:29424]
25907	TMEM158	transmembrane protein 158 [Source:HGNC Symbol;Acc:HGNC:30293]
140733	MACROD2	mono-ADP ribosylhydrolase 2 [Source:HGNC Symbol;Acc:HGNC:16126]
27113	BBC3	BCL2 binding component 3 [Source:HGNC Symbol;Acc:HGNC:17868]
100129696	INHCAP	inhibitor of carbonic anhydrase pseudogene [Source:HGNC Symbol;Acc:HGNC:11759]
100420665	RPEP4	ribulose-5-phosphate-3-epimerase pseudogene 4 [Source:HGNC Symbol;Acc:HGNC:44523]
100507582	BHLHE40-AS1	BHLHE40 antisense RNA 1 [Source:HGNC Symbol;Acc:HGNC:44471]
100529262	MIA-RAB4B	MIA-RAB4B readthrough (NMD candidate) [Source:HGNC Symbol;Acc:HGNC:48352]
101927479	EPHA2-AS1	EPHA2 antisense RNA 1 [Source:HGNC Symbol;Acc:HGNC:40216]
101928173	LINC01943	long intergenic non-protein coding RNA 1943 [Source:HGNC Symbol;Acc:HGNC:52767]
105370560	RBM25-AS1	RBM25 antisense RNA 1 [Source:HGNC Symbol;Acc:HGNC:55437]
11067	DEPP1	DEPP autophagy regulator 1 [Source:HGNC Symbol;Acc:HGNC:23355]
114043	TSPEAR-AS2	TSPEAR antisense RNA 2 [Source:HGNC Symbol;Acc:HGNC:16428]
116238	TLCD1	TLC domain containing 1 [Source:HGNC Symbol;Acc:HGNC:25177]
116435301	MRPL20-DT	MRPL20 divergent transcript [Source:HGNC Symbol;Acc:HGNC:54814]
119545630	ST3GAL1-DT	ST3GAL1 divergent transcript [Source:HGNC Symbol;Acc:HGNC:55372]
136288	C7orf57	chromosome 7 open reading frame 57 [Source:HGNC Symbol;Acc:HGNC:22247]
157638	LRATD2	LRAT domain containing 2 [Source:HGNC Symbol;Acc:HGNC:24166]
197196	LINC00311	long intergenic non-protein coding RNA 311 [Source:HGNC Symbol;Acc:HGNC:28312]
2025	ENO1P1	enolase 1 pseudogene 1 [Source:HGNC Symbol;Acc:HGNC:3352]
221416	LINC03040	long intergenic non-protein coding RNA 3040 [Source:HGNC Symbol;Acc:HGNC:28692]
22891	ZNF365	zinc finger protein 365 [Source:HGNC Symbol;Acc:HGNC:18194]
255187	SH3TC2-DT	SH3TC2 divergent transcript [Source:HGNC Symbol;Acc:HGNC:52905]
256369	CCDC197	coiled-coil domain containing 197 [Source:HGNC Symbol;Acc:HGNC:19860]
26579	MYEOV	myeloma overexpressed [Source:HGNC Symbol;Acc:HGNC:7563]
283601	LINC00523	long intergenic non-protein coding RNA 523 [Source:HGNC Symbol;Acc:HGNC:20117]
284454	MIR23AHG	miR-23a/27a/24-2 cluster host gene [Source:HGNC Symbol;Acc:HGNC:27620]
3713	IVL	involucrin [Source:HGNC Symbol;Acc:HGNC:6187]
387856	CCDC184	coiled-coil domain containing 184 [Source:HGNC Symbol;Acc:HGNC:33749]
400061	NSA2P2	NSA2 pseudogene 2 [Source:HGNC Symbol;Acc:HGNC:54581]
441054	C4orf47	chromosome 4 open reading frame 47 [Source:HGNC Symbol;Acc:HGNC:34346]
51330	TNFRSF12A	TNF receptor superfamily member 12A [Source:HGNC Symbol;Acc:HGNC:18152]
64866	CDCP1	CUB domain containing protein 1 [Source:HGNC Symbol;Acc:HGNC:24357]
729119	HMGB2P1	high mobility group box 2 pseudogene 1 [Source:HGNC Symbol;Acc:HGNC:39174]
729500	RPL12P14	ribosomal protein L12 pseudogene 14 [Source:HGNC Symbol;Acc:HGNC:36495]
768239	PSAPL1	prosaposin like 1 [Source:HGNC Symbol;Acc:HGNC:33131]
84541	KBTBD8	kelch repeat and BTB domain containing 8 [Source:HGNC Symbol;Acc:HGNC:30691]
84830	ADTRP	androgen dependent TFPI regulating protein [Source:HGNC Symbol;Acc:HGNC:21214]
85349	KRT87P	keratin 87, pseudogene [Source:HGNC Symbol;Acc:HGNC:30198]
8870	IER3	immediate early response 3 [Source:HGNC Symbol;Acc:HGNC:5392]
90853	SPOCD1	SPOC domain containing 1 [Source:HGNC Symbol;Acc:HGNC:26338]
93659	CGB5	chorionic gonadotropin subunit beta 5 [Source:HGNC Symbol;Acc:HGNC:16452]
9399	STOML1	stomatin like 1 [Source:HGNC Symbol;Acc:HGNC:14560]
968	CD68	CD68 molecule [Source:HGNC Symbol;Acc:HGNC:1693]

## Sheet: CP
Overlap Results
Collection(s):	CP
# overlaps shown:	10
# genesets in collections:	3795
# genes in comparison (n):	177
# genes in universe (N):	42722
Gene Set Name	# Genes in Gene Set (K)	Description	# Genes in Overlap (k)	k/K	p-value	FDR q-value
PID_P53_DOWNSTREAM_PATHWAY	137	Direct p53 effectors	14	0.1022	7.92E-16	3.01E-12
PID_FRA_PATHWAY	37	Validated transcriptional targets of AP1 family members Fra1 and Fra2	9	0.2432	3.3E-14	6.26E-11
WP_PLEURAL_MESOTHELIOMA	438	Pleural mesothelioma	17	0.0388	5.24E-12	6.63E-9
PID_AP1_PATHWAY	70	AP-1 transcription factor network	9	0.1286	1.53E-11	1.46E-8
WP_NUCLEAR_RECEPTORS_META_PATHWAY	314	Nuclear receptors meta pathway	14	0.0446	6.88E-11	5.22E-8
REACTOME_CYTOKINE_SIGNALING_IN_IMMUNE_SYSTEM	792	Cytokine Signaling in Immune system	20	0.0253	1.46E-10	9.25E-8
REACTOME_SIGNALING_BY_INTERLEUKINS	474	Signaling by Interleukins	16	0.0338	1.77E-10	9.58E-8
WP_LUNG_FIBROSIS	63	Lung fibrosis	8	0.1270	2.36E-10	1.12E-7
KEGG_CYTOKINE_CYTOKINE_RECEPTOR_INTERACTION	265	Cytokine-cytokine receptor interaction	12	0.0453	1.38E-9	5.81E-7
WP_APOPTOSIS_RELATED_NETWORK_DUE_TO_ALTERED_NOTCH3_IN_OVARIAN_CANCER	53	Apoptosis related network due to altered Notch3 in ovarian cancer	7	0.1321	2.44E-9	9.26E-7
Gene/Gene Set Overlap Matrix
Entrez Gene Id	Gene Symbol	Gene Description	PID_P53_DOWNSTREAM_PATHWAY	PID_FRA_PATHWAY	WP_PLEURAL_MESOTHELIOMA	PID_AP1_PATHWAY	WP_NUCLEAR_RECEPTORS_META_PATHWAY	REACTOME_CYTOKINE_SIGNALING_IN_IMMUNE_SYSTEM	REACTOME_SIGNALING_BY_INTERLEUKINS	WP_LUNG_FIBROSIS	KEGG_CYTOKINE_CYTOKINE_RECEPTOR_INTERACTION	WP_APOPTOSIS_RELATED_NETWORK_DUE_TO_ALTERED_NOTCH3_IN_OVARIAN_CANCER
3725	JUN	Jun proto-oncogene, AP-1 transcription factor subunit [Source:HGNC Symbol;Acc:HGNC:6204]	PID_P53_DOWNSTREAM_PATHWAY	PID_FRA_PATHWAY	WP_PLEURAL_MESOTHELIOMA	PID_AP1_PATHWAY	WP_NUCLEAR_RECEPTORS_META_PATHWAY	REACTOME_CYTOKINE_SIGNALING_IN_IMMUNE_SYSTEM	REACTOME_SIGNALING_BY_INTERLEUKINS
3976	LIF	LIF interleukin 6 family cytokine [Source:HGNC Symbol;Acc:HGNC:6596]	PID_P53_DOWNSTREAM_PATHWAY	PID_FRA_PATHWAY				REACTOME_CYTOKINE_SIGNALING_IN_IMMUNE_SYSTEM	REACTOME_SIGNALING_BY_INTERLEUKINS		KEGG_CYTOKINE_CYTOKINE_RECEPTOR_INTERACTION
1969	EPHA2	EPH receptor A2 [Source:HGNC Symbol;Acc:HGNC:3386]	PID_P53_DOWNSTREAM_PATHWAY		WP_PLEURAL_MESOTHELIOMA		WP_NUCLEAR_RECEPTORS_META_PATHWAY
1026	CDKN1A	cyclin dependent kinase inhibitor 1A [Source:HGNC Symbol;Acc:HGNC:1784]	PID_P53_DOWNSTREAM_PATHWAY		WP_PLEURAL_MESOTHELIOMA			REACTOME_CYTOKINE_SIGNALING_IN_IMMUNE_SYSTEM	REACTOME_SIGNALING_BY_INTERLEUKINS			WP_APOPTOSIS_RELATED_NETWORK_DUE_TO_ALTERED_NOTCH3_IN_OVARIAN_CANCER
10397	NDRG1	N-myc downstream regulated 1 [Source:HGNC Symbol;Acc:HGNC:7679]	PID_P53_DOWNSTREAM_PATHWAY		WP_PLEURAL_MESOTHELIOMA
27113	BBC3	BCL2 binding component 3 [Source:HGNC Symbol;Acc:HGNC:17868]	PID_P53_DOWNSTREAM_PATHWAY		WP_PLEURAL_MESOTHELIOMA
1843	DUSP1	dual specificity phosphatase 1 [Source:HGNC Symbol;Acc:HGNC:3064]	PID_P53_DOWNSTREAM_PATHWAY			PID_AP1_PATHWAY
7421	VDR	vitamin D receptor [Source:HGNC Symbol;Acc:HGNC:12679]	PID_P53_DOWNSTREAM_PATHWAY				WP_NUCLEAR_RECEPTORS_META_PATHWAY
1907	EDN2	endothelin 2 [Source:HGNC Symbol;Acc:HGNC:3177]	PID_P53_DOWNSTREAM_PATHWAY				WP_NUCLEAR_RECEPTORS_META_PATHWAY
8795	TNFRSF10B	TNF receptor superfamily member 10b [Source:HGNC Symbol;Acc:HGNC:11905]	PID_P53_DOWNSTREAM_PATHWAY								KEGG_CYTOKINE_CYTOKINE_RECEPTOR_INTERACTION	WP_APOPTOSIS_RELATED_NETWORK_DUE_TO_ALTERED_NOTCH3_IN_OVARIAN_CANCER
6273	S100A2	S100 calcium binding protein A2 [Source:HGNC Symbol;Acc:HGNC:10492]	PID_P53_DOWNSTREAM_PATHWAY
1847	DUSP5	dual specificity phosphatase 5 [Source:HGNC Symbol;Acc:HGNC:3071]	PID_P53_DOWNSTREAM_PATHWAY
3486	IGFBP3	insulin like growth factor binding protein 3 [Source:HGNC Symbol;Acc:HGNC:5472]	PID_P53_DOWNSTREAM_PATHWAY
5054	SERPINE1	serpin family E member 1 [Source:HGNC Symbol;Acc:HGNC:8583]	PID_P53_DOWNSTREAM_PATHWAY
6347	CCL2	C-C motif chemokine ligand 2 [Source:HGNC Symbol;Acc:HGNC:10618]		PID_FRA_PATHWAY	WP_PLEURAL_MESOTHELIOMA	PID_AP1_PATHWAY	WP_NUCLEAR_RECEPTORS_META_PATHWAY	REACTOME_CYTOKINE_SIGNALING_IN_IMMUNE_SYSTEM	REACTOME_SIGNALING_BY_INTERLEUKINS	WP_LUNG_FIBROSIS	KEGG_CYTOKINE_CYTOKINE_RECEPTOR_INTERACTION
595	CCND1	cyclin D1 [Source:HGNC Symbol;Acc:HGNC:1582]		PID_FRA_PATHWAY	WP_PLEURAL_MESOTHELIOMA	PID_AP1_PATHWAY	WP_NUCLEAR_RECEPTORS_META_PATHWAY	REACTOME_CYTOKINE_SIGNALING_IN_IMMUNE_SYSTEM	REACTOME_SIGNALING_BY_INTERLEUKINS
4318	MMP9	matrix metallopeptidase 9 [Source:HGNC Symbol;Acc:HGNC:7176]		PID_FRA_PATHWAY	WP_PLEURAL_MESOTHELIOMA	PID_AP1_PATHWAY		REACTOME_CYTOKINE_SIGNALING_IN_IMMUNE_SYSTEM	REACTOME_SIGNALING_BY_INTERLEUKINS	WP_LUNG_FIBROSIS
8061	FOSL1	FOS like 1, AP-1 transcription factor subunit [Source:HGNC Symbol;Acc:HGNC:13718]		PID_FRA_PATHWAY	WP_PLEURAL_MESOTHELIOMA	PID_AP1_PATHWAY
3162	HMOX1	heme oxygenase 1 [Source:HGNC Symbol;Acc:HGNC:5013]		PID_FRA_PATHWAY			WP_NUCLEAR_RECEPTORS_META_PATHWAY	REACTOME_CYTOKINE_SIGNALING_IN_IMMUNE_SYSTEM	REACTOME_SIGNALING_BY_INTERLEUKINS	WP_LUNG_FIBROSIS
3713	IVL	involucrin [Source:HGNC Symbol;Acc:HGNC:6187]		PID_FRA_PATHWAY
5329	PLAUR	plasminogen activator, urokinase receptor [Source:HGNC Symbol;Acc:HGNC:9053]		PID_FRA_PATHWAY
1437	CSF2	colony stimulating factor 2 [Source:HGNC Symbol;Acc:HGNC:2434]			WP_PLEURAL_MESOTHELIOMA	PID_AP1_PATHWAY		REACTOME_CYTOKINE_SIGNALING_IN_IMMUNE_SYSTEM	REACTOME_SIGNALING_BY_INTERLEUKINS	WP_LUNG_FIBROSIS	KEGG_CYTOKINE_CYTOKINE_RECEPTOR_INTERACTION
5155	PDGFB	platelet derived growth factor subunit B [Source:HGNC Symbol;Acc:HGNC:8800]			WP_PLEURAL_MESOTHELIOMA		WP_NUCLEAR_RECEPTORS_META_PATHWAY			WP_LUNG_FIBROSIS	KEGG_CYTOKINE_CYTOKINE_RECEPTOR_INTERACTION
1435	CSF1	colony stimulating factor 1 [Source:HGNC Symbol;Acc:HGNC:2432]			WP_PLEURAL_MESOTHELIOMA			REACTOME_CYTOKINE_SIGNALING_IN_IMMUNE_SYSTEM	REACTOME_SIGNALING_BY_INTERLEUKINS		KEGG_CYTOKINE_CYTOKINE_RECEPTOR_INTERACTION
2246	FGF1	fibroblast growth factor 1 [Source:HGNC Symbol;Acc:HGNC:3665]			WP_PLEURAL_MESOTHELIOMA					WP_LUNG_FIBROSIS
4217	MAP3K5	mitogen-activated protein kinase kinase kinase 5 [Source:HGNC Symbol;Acc:HGNC:6857]			WP_PLEURAL_MESOTHELIOMA
4803	NGF	nerve growth factor [Source:HGNC Symbol;Acc:HGNC:7808]			WP_PLEURAL_MESOTHELIOMA
114548	NLRP3	NLR family pyrin domain containing 3 [Source:HGNC Symbol;Acc:HGNC:16400]			WP_PLEURAL_MESOTHELIOMA
7481	WNT11	Wnt family member 11 [Source:HGNC Symbol;Acc:HGNC:12776]			WP_PLEURAL_MESOTHELIOMA
3491	CCN1	cellular communication network factor 1 [Source:HGNC Symbol;Acc:HGNC:2654]				PID_AP1_PATHWAY
7205	TRIP6	thyroid hormone receptor interactor 6 [Source:HGNC Symbol;Acc:HGNC:12311]				PID_AP1_PATHWAY
7124	TNF	tumor necrosis factor [Source:HGNC Symbol;Acc:HGNC:11892]					WP_NUCLEAR_RECEPTORS_META_PATHWAY	REACTOME_CYTOKINE_SIGNALING_IN_IMMUNE_SYSTEM	REACTOME_SIGNALING_BY_INTERLEUKINS	WP_LUNG_FIBROSIS	KEGG_CYTOKINE_CYTOKINE_RECEPTOR_INTERACTION	WP_APOPTOSIS_RELATED_NETWORK_DUE_TO_ALTERED_NOTCH3_IN_OVARIAN_CANCER
6364	CCL20	C-C motif chemokine ligand 20 [Source:HGNC Symbol;Acc:HGNC:10619]					WP_NUCLEAR_RECEPTORS_META_PATHWAY	REACTOME_CYTOKINE_SIGNALING_IN_IMMUNE_SYSTEM	REACTOME_SIGNALING_BY_INTERLEUKINS		KEGG_CYTOKINE_CYTOKINE_RECEPTOR_INTERACTION
8878	SQSTM1	sequestosome 1 [Source:HGNC Symbol;Acc:HGNC:11280]					WP_NUCLEAR_RECEPTORS_META_PATHWAY	REACTOME_CYTOKINE_SIGNALING_IN_IMMUNE_SYSTEM	REACTOME_SIGNALING_BY_INTERLEUKINS			WP_APOPTOSIS_RELATED_NETWORK_DUE_TO_ALTERED_NOTCH3_IN_OVARIAN_CANCER
241	ALOX5AP	arachidonate 5-lipoxygenase activating protein [Source:HGNC Symbol;Acc:HGNC:436]					WP_NUCLEAR_RECEPTORS_META_PATHWAY
23764	MAFF	MAF bZIP transcription factor F [Source:HGNC Symbol;Acc:HGNC:6780]					WP_NUCLEAR_RECEPTORS_META_PATHWAY
8714	ABCC3	ATP binding cassette subfamily C member 3 [Source:HGNC Symbol;Acc:HGNC:54]					WP_NUCLEAR_RECEPTORS_META_PATHWAY
23529	CLCF1	cardiotrophin like cytokine factor 1 [Source:HGNC Symbol;Acc:HGNC:17412]						REACTOME_CYTOKINE_SIGNALING_IN_IMMUNE_SYSTEM	REACTOME_SIGNALING_BY_INTERLEUKINS		KEGG_CYTOKINE_CYTOKINE_RECEPTOR_INTERACTION
10148	EBI3	Epstein-Barr virus induced 3 [Source:HGNC Symbol;Acc:HGNC:3129]						REACTOME_CYTOKINE_SIGNALING_IN_IMMUNE_SYSTEM	REACTOME_SIGNALING_BY_INTERLEUKINS
1154	CISH	cytokine inducible SH2 containing protein [Source:HGNC Symbol;Acc:HGNC:1984]						REACTOME_CYTOKINE_SIGNALING_IN_IMMUNE_SYSTEM	REACTOME_SIGNALING_BY_INTERLEUKINS
3656	IRAK2	interleukin 1 receptor associated kinase 2 [Source:HGNC Symbol;Acc:HGNC:6113]						REACTOME_CYTOKINE_SIGNALING_IN_IMMUNE_SYSTEM	REACTOME_SIGNALING_BY_INTERLEUKINS
4092	SMAD7	SMAD family member 7 [Source:HGNC Symbol;Acc:HGNC:6773]						REACTOME_CYTOKINE_SIGNALING_IN_IMMUNE_SYSTEM		WP_LUNG_FIBROSIS		WP_APOPTOSIS_RELATED_NETWORK_DUE_TO_ALTERED_NOTCH3_IN_OVARIAN_CANCER
8718	TNFRSF25	TNF receptor superfamily member 25 [Source:HGNC Symbol;Acc:HGNC:11910]						REACTOME_CYTOKINE_SIGNALING_IN_IMMUNE_SYSTEM			KEGG_CYTOKINE_CYTOKINE_RECEPTOR_INTERACTION
51330	TNFRSF12A	TNF receptor superfamily member 12A [Source:HGNC Symbol;Acc:HGNC:18152]						REACTOME_CYTOKINE_SIGNALING_IN_IMMUNE_SYSTEM			KEGG_CYTOKINE_CYTOKINE_RECEPTOR_INTERACTION
51807	TUBA8	tubulin alpha 8 [Source:HGNC Symbol;Acc:HGNC:12410]						REACTOME_CYTOKINE_SIGNALING_IN_IMMUNE_SYSTEM
4352	MPL	MPL proto-oncogene, thrombopoietin receptor [Source:HGNC Symbol;Acc:HGNC:7217]									KEGG_CYTOKINE_CYTOKINE_RECEPTOR_INTERACTION
7185	TRAF1	TNF receptor associated factor 1 [Source:HGNC Symbol;Acc:HGNC:12031]										WP_APOPTOSIS_RELATED_NETWORK_DUE_TO_ALTERED_NOTCH3_IN_OVARIAN_CANCER
8870	IER3	immediate early response 3 [Source:HGNC Symbol;Acc:HGNC:5392]										WP_APOPTOSIS_RELATED_NETWORK_DUE_TO_ALTERED_NOTCH3_IN_OVARIAN_CANCER
3868	KRT16	keratin 16 [Source:HGNC Symbol;Acc:HGNC:6423]
3866	KRT15	keratin 15 [Source:HGNC Symbol;Acc:HGNC:6421]
3855	KRT7	keratin 7 [Source:HGNC Symbol;Acc:HGNC:6445]
3875	KRT18	keratin 18 [Source:HGNC Symbol;Acc:HGNC:6430]
144501	KRT80	keratin 80 [Source:HGNC Symbol;Acc:HGNC:27056]
3887	KRT81	keratin 81 [Source:HGNC Symbol;Acc:HGNC:6458]
3889	KRT83	keratin 83 [Source:HGNC Symbol;Acc:HGNC:6460]
3892	KRT86	keratin 86 [Source:HGNC Symbol;Acc:HGNC:6463]
3164	NR4A1	nuclear receptor subfamily 4 group A member 1 [Source:HGNC Symbol;Acc:HGNC:7980]
51763	INPP5K	inositol polyphosphate-5-phosphatase K [Source:HGNC Symbol;Acc:HGNC:33882]
59283	CACNG8	calcium voltage-gated channel auxiliary subunit gamma 8 [Source:HGNC Symbol;Acc:HGNC:13628]
6662	SOX9	SRY-box transcription factor 9 [Source:HGNC Symbol;Acc:HGNC:11204]
9048	ARTN	artemin [Source:HGNC Symbol;Acc:HGNC:727]
2676	GFRA3	GDNF family receptor alpha 3 [Source:HGNC Symbol;Acc:HGNC:4245]
130497	OSR1	odd-skipped related transcription factor 1 [Source:HGNC Symbol;Acc:HGNC:8111]
22861	NLRP1	NLR family pyrin domain containing 1 [Source:HGNC Symbol;Acc:HGNC:14374]
7538	ZFP36	ZFP36 ring finger protein [Source:HGNC Symbol;Acc:HGNC:12862]
81848	SPRY4	sprouty RTK signaling antagonist 4 [Source:HGNC Symbol;Acc:HGNC:15533]
2118	ETV4	ETS variant transcription factor 4 [Source:HGNC Symbol;Acc:HGNC:3493]
1305	COL13A1	collagen type XIII alpha 1 chain [Source:HGNC Symbol;Acc:HGNC:2190]
5271	SERPINB8	serpin family B member 8 [Source:HGNC Symbol;Acc:HGNC:8952]
221472	FGD2	FYVE, RhoGEF and PH domain containing 2 [Source:HGNC Symbol;Acc:HGNC:3664]
1082	CGB3	chorionic gonadotropin subunit beta 3 [Source:HGNC Symbol;Acc:HGNC:1886]
93659	CGB5	chorionic gonadotropin subunit beta 5 [Source:HGNC Symbol;Acc:HGNC:16452]
4005	LMO2	LIM domain only 2 [Source:HGNC Symbol;Acc:HGNC:6642]
90874	ZNF697	zinc finger protein 697 [Source:HGNC Symbol;Acc:HGNC:32034]
4327	MMP19	matrix metallopeptidase 19 [Source:HGNC Symbol;Acc:HGNC:7165]
1307	COL16A1	collagen type XVI alpha 1 chain [Source:HGNC Symbol;Acc:HGNC:2193]
10516	FBLN5	fibulin 5 [Source:HGNC Symbol;Acc:HGNC:3602]
945	CD33	CD33 molecule [Source:HGNC Symbol;Acc:HGNC:1659]
7166	TPH1	tryptophan hydroxylase 1 [Source:HGNC Symbol;Acc:HGNC:12008]
1746	DLX2	distal-less homeobox 2 [Source:HGNC Symbol;Acc:HGNC:2915]
9056	SLC7A7	solute carrier family 7 member 7 [Source:HGNC Symbol;Acc:HGNC:11065]
5026	P2RX5	purinergic receptor P2X 5 [Source:HGNC Symbol;Acc:HGNC:8536]
29895	MYL11	myosin light chain 11 [Source:HGNC Symbol;Acc:HGNC:29824]
2119	ETV5	ETS variant transcription factor 5 [Source:HGNC Symbol;Acc:HGNC:3494]
51676	ASB2	ankyrin repeat and SOCS box containing 2 [Source:HGNC Symbol;Acc:HGNC:16012]
84541	KBTBD8	kelch repeat and BTB domain containing 8 [Source:HGNC Symbol;Acc:HGNC:30691]
340075	ARSI	arylsulfatase family member I [Source:HGNC Symbol;Acc:HGNC:32521]
11156	PTP4A3	protein tyrosine phosphatase 4A3 [Source:HGNC Symbol;Acc:HGNC:9636]
6004	RGS16	regulator of G protein signaling 16 [Source:HGNC Symbol;Acc:HGNC:9997]
7052	TGM2	transglutaminase 2 [Source:HGNC Symbol;Acc:HGNC:11778]
54206	ERRFI1	ERBB receptor feedback inhibitor 1 [Source:HGNC Symbol;Acc:HGNC:18185]
6692	SPINT1	serine peptidase inhibitor, Kunitz type 1 [Source:HGNC Symbol;Acc:HGNC:11246]
29933	GPR132	G protein-coupled receptor 132 [Source:HGNC Symbol;Acc:HGNC:17482]
3269	HRH1	histamine receptor H1 [Source:HGNC Symbol;Acc:HGNC:5182]
3224	HOXC8	homeobox C8 [Source:HGNC Symbol;Acc:HGNC:5129]
3291	HSD11B2	hydroxysteroid 11-beta dehydrogenase 2 [Source:HGNC Symbol;Acc:HGNC:5209]
59344	ALOXE3	arachidonate lipoxygenase 3 [Source:HGNC Symbol;Acc:HGNC:13743]
84879	MFSD2A	MFSD2 lysolipid transporter A, lysophospholipid [Source:HGNC Symbol;Acc:HGNC:25897]
157285	PRAG1	PEAK1 related, kinase-activating pseudokinase 1 [Source:HGNC Symbol;Acc:HGNC:25438]
27128	CYTH4	cytohesin 4 [Source:HGNC Symbol;Acc:HGNC:9505]
51393	TRPV2	transient receptor potential cation channel subfamily V member 2 [Source:HGNC Symbol;Acc:HGNC:18082]
7439	BEST1	bestrophin 1 [Source:HGNC Symbol;Acc:HGNC:12703]
7780	SLC30A2	solute carrier family 30 member 2 [Source:HGNC Symbol;Acc:HGNC:11013]
85414	SLC45A3	solute carrier family 45 member 3 [Source:HGNC Symbol;Acc:HGNC:8642]
2827	GPR3	G protein-coupled receptor 3 [Source:HGNC Symbol;Acc:HGNC:4484]
968	CD68	CD68 molecule [Source:HGNC Symbol;Acc:HGNC:1693]
9289	ADGRG1	adhesion G protein-coupled receptor G1 [Source:HGNC Symbol;Acc:HGNC:4512]
768239	PSAPL1	prosaposin like 1 [Source:HGNC Symbol;Acc:HGNC:33131]
84630	TTBK1	tau tubulin kinase 1 [Source:HGNC Symbol;Acc:HGNC:19140]
3783	KCNN4	potassium calcium-activated channel subfamily N member 4 [Source:HGNC Symbol;Acc:HGNC:6293]
55357	TBC1D2	TBC1 domain family member 2 [Source:HGNC Symbol;Acc:HGNC:18026]
8578	SCARF1	scavenger receptor class F member 1 [Source:HGNC Symbol;Acc:HGNC:16820]
64220	STRA6	signaling receptor and transporter of retinol STRA6 [Source:HGNC Symbol;Acc:HGNC:30650]
401934	RNF223	ring finger protein 223 [Source:HGNC Symbol;Acc:HGNC:40020]
25876	SPEF1	sperm flagellar 1 [Source:HGNC Symbol;Acc:HGNC:15874]
4608	MYBPH	myosin binding protein H [Source:HGNC Symbol;Acc:HGNC:7552]
93082	NEURL3	neuralized E3 ubiquitin protein ligase 3 [Source:HGNC Symbol;Acc:HGNC:25162]
1755	DMBT1	deleted in malignant brain tumors 1 [Source:HGNC Symbol;Acc:HGNC:2926]
2020	EN2	engrailed homeobox 2 [Source:HGNC Symbol;Acc:HGNC:3343]
100129696	INHCAP	inhibitor of carbonic anhydrase pseudogene [Source:HGNC Symbol;Acc:HGNC:11759]
100420665	RPEP4	ribulose-5-phosphate-3-epimerase pseudogene 4 [Source:HGNC Symbol;Acc:HGNC:44523]
100507582	BHLHE40-AS1	BHLHE40 antisense RNA 1 [Source:HGNC Symbol;Acc:HGNC:44471]
100529262	MIA-RAB4B	MIA-RAB4B readthrough (NMD candidate) [Source:HGNC Symbol;Acc:HGNC:48352]
101927479	EPHA2-AS1	EPHA2 antisense RNA 1 [Source:HGNC Symbol;Acc:HGNC:40216]
101928173	LINC01943	long intergenic non-protein coding RNA 1943 [Source:HGNC Symbol;Acc:HGNC:52767]
10391	CORO2B	coronin 2B [Source:HGNC Symbol;Acc:HGNC:2256]
105370560	RBM25-AS1	RBM25 antisense RNA 1 [Source:HGNC Symbol;Acc:HGNC:55437]
11067	DEPP1	DEPP autophagy regulator 1 [Source:HGNC Symbol;Acc:HGNC:23355]
114043	TSPEAR-AS2	TSPEAR antisense RNA 2 [Source:HGNC Symbol;Acc:HGNC:16428]
114794	ELFN2	extracellular leucine rich repeat and fibronectin type III domain containing 2 [Source:HGNC Symbol;Acc:HGNC:29396]
116238	TLCD1	TLC domain containing 1 [Source:HGNC Symbol;Acc:HGNC:25177]
116435301	MRPL20-DT	MRPL20 divergent transcript [Source:HGNC Symbol;Acc:HGNC:54814]
119545630	ST3GAL1-DT	ST3GAL1 divergent transcript [Source:HGNC Symbol;Acc:HGNC:55372]
136288	C7orf57	chromosome 7 open reading frame 57 [Source:HGNC Symbol;Acc:HGNC:22247]
140733	MACROD2	mono-ADP ribosylhydrolase 2 [Source:HGNC Symbol;Acc:HGNC:16126]
157638	LRATD2	LRAT domain containing 2 [Source:HGNC Symbol;Acc:HGNC:24166]
161931	ADAD2	adenosine deaminase domain containing 2 [Source:HGNC Symbol;Acc:HGNC:30714]
170961	ANKRD24	ankyrin repeat domain 24 [Source:HGNC Symbol;Acc:HGNC:29424]
197196	LINC00311	long intergenic non-protein coding RNA 311 [Source:HGNC Symbol;Acc:HGNC:28312]
2025	ENO1P1	enolase 1 pseudogene 1 [Source:HGNC Symbol;Acc:HGNC:3352]
202915	TMEM184A	transmembrane protein 184A [Source:HGNC Symbol;Acc:HGNC:28797]
220001	VWCE	von Willebrand factor C and EGF domains [Source:HGNC Symbol;Acc:HGNC:26487]
221416	LINC03040	long intergenic non-protein coding RNA 3040 [Source:HGNC Symbol;Acc:HGNC:28692]
221662	RBM24	RNA binding motif protein 24 [Source:HGNC Symbol;Acc:HGNC:21539]
22882	ZHX2	zinc fingers and homeoboxes 2 [Source:HGNC Symbol;Acc:HGNC:18513]
22891	ZNF365	zinc finger protein 365 [Source:HGNC Symbol;Acc:HGNC:18194]
255187	SH3TC2-DT	SH3TC2 divergent transcript [Source:HGNC Symbol;Acc:HGNC:52905]
256369	CCDC197	coiled-coil domain containing 197 [Source:HGNC Symbol;Acc:HGNC:19860]
25833	POU2F3	POU class 2 homeobox 3 [Source:HGNC Symbol;Acc:HGNC:19864]
25907	TMEM158	transmembrane protein 158 [Source:HGNC Symbol;Acc:HGNC:30293]
2615	LRRC32	leucine rich repeat containing 32 [Source:HGNC Symbol;Acc:HGNC:4161]
26579	MYEOV	myeloma overexpressed [Source:HGNC Symbol;Acc:HGNC:7563]
283601	LINC00523	long intergenic non-protein coding RNA 523 [Source:HGNC Symbol;Acc:HGNC:20117]
284454	MIR23AHG	miR-23a/27a/24-2 cluster host gene [Source:HGNC Symbol;Acc:HGNC:27620]
375033	PEAR1	platelet endothelial aggregation receptor 1 [Source:HGNC Symbol;Acc:HGNC:33631]
387254	SLC7A5P2	solute carrier family 7 member 5 pseudogene 2 [Source:HGNC Symbol;Acc:HGNC:24951]
387856	CCDC184	coiled-coil domain containing 184 [Source:HGNC Symbol;Acc:HGNC:33749]
390928	ACP7	acid phosphatase 7, tartrate resistant (putative) [Source:HGNC Symbol;Acc:HGNC:33781]
400061	NSA2P2	NSA2 pseudogene 2 [Source:HGNC Symbol;Acc:HGNC:54581]
441054	C4orf47	chromosome 4 open reading frame 47 [Source:HGNC Symbol;Acc:HGNC:34346]
4807	NHLH1	nescient helix-loop-helix 1 [Source:HGNC Symbol;Acc:HGNC:7817]
6274	S100A3	S100 calcium binding protein A3 [Source:HGNC Symbol;Acc:HGNC:10493]
6276	S100A5	S100 calcium binding protein A5 [Source:HGNC Symbol;Acc:HGNC:10495]
64866	CDCP1	CUB domain containing protein 1 [Source:HGNC Symbol;Acc:HGNC:24357]
653427	FOXD4L5	forkhead box D4 like 5 [Source:HGNC Symbol;Acc:HGNC:18522]
7127	TNFAIP2	TNF alpha induced protein 2 [Source:HGNC Symbol;Acc:HGNC:11895]
7262	PHLDA2	pleckstrin homology like domain family A member 2 [Source:HGNC Symbol;Acc:HGNC:12385]
729119	HMGB2P1	high mobility group box 2 pseudogene 1 [Source:HGNC Symbol;Acc:HGNC:39174]
729500	RPL12P14	ribosomal protein L12 pseudogene 14 [Source:HGNC Symbol;Acc:HGNC:36495]
83694	RPS6KL1	ribosomal protein S6 kinase like 1 [Source:HGNC Symbol;Acc:HGNC:20222]
84627	ZNF469	zinc finger protein 469 [Source:HGNC Symbol;Acc:HGNC:23216]
84830	ADTRP	androgen dependent TFPI regulating protein [Source:HGNC Symbol;Acc:HGNC:21214]
85349	KRT87P	keratin 87, pseudogene [Source:HGNC Symbol;Acc:HGNC:30198]
85449	KIAA1755	KIAA1755 [Source:HGNC Symbol;Acc:HGNC:29372]
90853	SPOCD1	SPOC domain containing 1 [Source:HGNC Symbol;Acc:HGNC:26338]
91828	EXOC3L4	exocyst complex component 3 like 4 [Source:HGNC Symbol;Acc:HGNC:20120]
9399	STOML1	stomatin like 1 [Source:HGNC Symbol;Acc:HGNC:14560]
