# Supplementary material for: Identification of a novel minor-groove DNA binder that represses mitochondrial gene expression and induces apoptosis in highly aggressive leiomyosarcoma cells
Source: Cell Death Discov. 2025 Nov 10;11:524. doi: 10.1038/s41420-025-02803-3 (PMC12603272; doi:10.1038/s41420-025-02803-3)
Supplement: Supplementary file 16 — Table S14 [file 41420_2025_2803_MOESM16_ESM.xlsx]

## Sheet: Hallmark
Overlap Results
Collection(s):	H
# overlaps shown:	4
# genesets in collections:	50
# genes in comparison (n):	20
# genes in universe (N):	42722
Gene Set Name	# Genes in Gene Set (K)	Description	# Genes in Overlap (k)	k/K	p-value	FDR q-value
HALLMARK_KRAS_SIGNALING_UP	200	Genes up-regulated by KRAS activation.	3	0.0150	1.09E-4	2.72E-3
HALLMARK_TNFA_SIGNALING_VIA_NFKB	200	Genes regulated by NF-kB in response to TNF [GeneID=7124].	3	0.0150	1.09E-4	2.72E-3
HALLMARK_COAGULATION	138	Genes encoding components of blood coagulation system; also up-regulated in platelets.	2	0.0145	1.89E-3	3.16E-2
HALLMARK_HYPOXIA	200	Genes up-regulated in response to low oxygen levels (hypoxia).	2	0.0100	3.92E-3	4.9E-2
Gene/Gene Set Overlap Matrix
Entrez Gene Id	Gene Symbol	Gene Description	HALLMARK_KRAS_SIGNALING_UP	HALLMARK_TNFA_SIGNALING_VIA_NFKB	HALLMARK_COAGULATION	HALLMARK_HYPOXIA
5328	PLAU	plasminogen activator, urokinase [Source:HGNC Symbol;Acc:HGNC:9052]	HALLMARK_KRAS_SIGNALING_UP	HALLMARK_TNFA_SIGNALING_VIA_NFKB	HALLMARK_COAGULATION
1848	DUSP6	dual specificity phosphatase 6 [Source:HGNC Symbol;Acc:HGNC:3072]	HALLMARK_KRAS_SIGNALING_UP		HALLMARK_COAGULATION
51129	ANGPTL4	angiopoietin like 4 [Source:HGNC Symbol;Acc:HGNC:16039]	HALLMARK_KRAS_SIGNALING_UP			HALLMARK_HYPOXIA
8553	BHLHE40	basic helix-loop-helix family member e40 [Source:HGNC Symbol;Acc:HGNC:1046]		HALLMARK_TNFA_SIGNALING_VIA_NFKB		HALLMARK_HYPOXIA
56937	PMEPA1	prostate transmembrane protein, androgen induced 1 [Source:HGNC Symbol;Acc:HGNC:14107]		HALLMARK_TNFA_SIGNALING_VIA_NFKB
9023	CH25H	cholesterol 25-hydroxylase [Source:HGNC Symbol;Acc:HGNC:1907]
106614088	MIR34AHG	MIR34A host gene [Source:HGNC Symbol;Acc:HGNC:51913]
152519	NIPAL1	NIPA like domain containing 1 [Source:HGNC Symbol;Acc:HGNC:27194]
221442	ADCY10P1	ADCY10 pseudogene 1 [Source:HGNC Symbol;Acc:HGNC:44143]
23237	ARC	activity regulated cytoskeleton associated protein [Source:HGNC Symbol;Acc:HGNC:648]
401472	GASAL1	growth arrest associated lncRNA 1 [Source:HGNC Symbol;Acc:HGNC:53461]
4188	MDFI	MyoD family inhibitor [Source:HGNC Symbol;Acc:HGNC:6967]
4549	MT-RNR1	mitochondrially encoded 12S rRNA [Source:HGNC Symbol;Acc:HGNC:7470]
4558	MT-TF	mitochondrially encoded tRNA-Phe (UUU/C) [Source:HGNC Symbol;Acc:HGNC:7481]
4577	MT-TV	mitochondrially encoded tRNA-Val (GUN) [Source:HGNC Symbol;Acc:HGNC:7500]
4923	NTSR1	neurotensin receptor 1 [Source:HGNC Symbol;Acc:HGNC:8039]
51294	PCDH12	protocadherin 12 [Source:HGNC Symbol;Acc:HGNC:8657]
54538	ROBO4	roundabout guidance receptor 4 [Source:HGNC Symbol;Acc:HGNC:17985]
644943	RASSF10	Ras association domain family member 10 [Source:HGNC Symbol;Acc:HGNC:33984]
9899	SV2B	synaptic vesicle glycoprotein 2B [Source:HGNC Symbol;Acc:HGNC:16874]

## Sheet: CGP
Overlap Results
Collection(s):	CGP
# overlaps shown:	10
# genesets in collections:	3438
# genes in comparison (n):	20
# genes in universe (N):	42722
Gene Set Name	# Genes in Gene Set (K)	Description	# Genes in Overlap (k)	k/K	p-value	FDR q-value
PLASARI_TGFB1_TARGETS_10HR_UP	196	Genes up-regulated in MEF cells (embryonic fibroblast) upon stimulation with TGFB1 [GeneID=7040] for 10 h.	5	0.0255	2.83E-8	9.73E-5
WIERENGA_STAT5A_TARGETS_UP	202	Genes up-regulated in CD34+ [GeneID=947] cells by intermediate activity levels of STAT5A [GeneID=6776]; predominant long-term growth and self-renewal phenotype.	4	0.0198	2.22E-6	3.81E-3
SUH_COEXPRESSED_WITH_ID1_AND_ID2_UP	18	Genes whose expression positively correlates with that of both ID1 and ID2 [GeneID=3397;3398] genes in a cohort of 285 patients with primaly AML (acule myelogenous leukemia) [PMID=15084694].	2	0.1111	3.17E-5	2.19E-2
KYNG_WERNER_SYNDROM_DN	19	Genes distinctly down-regulated in primary fibroblast cultures from Werner syndrom patients compared to those from normal young donors.	2	0.1053	3.54E-5	2.19E-2
GESERICK_TERT_TARGETS_DN	21	Genes down-regulated in MEF cells (embryonic fibroblasts) with TERT [GeneID=7015] knockout, after expression of the gene off a retroviral vector.	2	0.0952	4.35E-5	2.19E-2
TONKS_TARGETS_OF_RUNX1_RUNX1T1_FUSION_SUSTAINED_IN_MONOCYTE_UP	21	Genes up-regulated by RUNX1-RUNX1T1 [GeneID=861;862] fusion protein in normal hematopoietic progenitors; their expression was sustained in subsequently developing monocytes.	2	0.0952	4.35E-5	2.19E-2
TSAI_RESPONSE_TO_IONIZING_RADIATION	150	Genes up-regulated in TK6, WTK1, and NH32 cell lines (lymphoblast) in response to ionizing radiation.	3	0.0200	4.63E-5	2.19E-2
SCHAEFFER_PROSTATE_DEVELOPMENT_48HR_UP	449	Genes up-regulated in the urogenital sinus (UGS) of day E16 females exposed to the androgen dihydrotestosterone [PubChem=10635] for 48 h.	4	0.0089	5.1E-5	2.19E-2
XU_HGF_SIGNALING_NOT_VIA_AKT1_6HR	25	Genes changed similarly in DU-145 cells (prostate cancer) in the absence and presence of a dominant negative form of AKT1 [GeneID=207] upon exposure to HGF [GeneID=3082] for 6 h.	2	0.0800	6.21E-5	2.29E-2
SWEET_LUNG_CANCER_KRAS_UP	481	Genes up-regulated in the Kras2LA mouse lung cancer model with mutated KRAS [GeneID=3845].	4	0.0083	6.66E-5	2.29E-2
Gene/Gene Set Overlap Matrix
Entrez Gene Id	Gene Symbol	Gene Description	PLASARI_TGFB1_TARGETS_10HR_UP	WIERENGA_STAT5A_TARGETS_UP	SUH_COEXPRESSED_WITH_ID1_AND_ID2_UP	KYNG_WERNER_SYNDROM_DN	GESERICK_TERT_TARGETS_DN	TONKS_TARGETS_OF_RUNX1_RUNX1T1_FUSION_SUSTAINED_IN_MONOCYTE_UP	TSAI_RESPONSE_TO_IONIZING_RADIATION	SCHAEFFER_PROSTATE_DEVELOPMENT_48HR_UP	XU_HGF_SIGNALING_NOT_VIA_AKT1_6HR	SWEET_LUNG_CANCER_KRAS_UP
8553	BHLHE40	basic helix-loop-helix family member e40 [Source:HGNC Symbol;Acc:HGNC:1046]	PLASARI_TGFB1_TARGETS_10HR_UP	WIERENGA_STAT5A_TARGETS_UP	SUH_COEXPRESSED_WITH_ID1_AND_ID2_UP	KYNG_WERNER_SYNDROM_DN	GESERICK_TERT_TARGETS_DN					SWEET_LUNG_CANCER_KRAS_UP
56937	PMEPA1	prostate transmembrane protein, androgen induced 1 [Source:HGNC Symbol;Acc:HGNC:14107]	PLASARI_TGFB1_TARGETS_10HR_UP			KYNG_WERNER_SYNDROM_DN
1848	DUSP6	dual specificity phosphatase 6 [Source:HGNC Symbol;Acc:HGNC:3072]	PLASARI_TGFB1_TARGETS_10HR_UP				GESERICK_TERT_TARGETS_DN	TONKS_TARGETS_OF_RUNX1_RUNX1T1_FUSION_SUSTAINED_IN_MONOCYTE_UP	TSAI_RESPONSE_TO_IONIZING_RADIATION	SCHAEFFER_PROSTATE_DEVELOPMENT_48HR_UP		SWEET_LUNG_CANCER_KRAS_UP
152519	NIPAL1	NIPA like domain containing 1 [Source:HGNC Symbol;Acc:HGNC:27194]	PLASARI_TGFB1_TARGETS_10HR_UP							SCHAEFFER_PROSTATE_DEVELOPMENT_48HR_UP
23237	ARC	activity regulated cytoskeleton associated protein [Source:HGNC Symbol;Acc:HGNC:648]	PLASARI_TGFB1_TARGETS_10HR_UP							SCHAEFFER_PROSTATE_DEVELOPMENT_48HR_UP
5328	PLAU	plasminogen activator, urokinase [Source:HGNC Symbol;Acc:HGNC:9052]		WIERENGA_STAT5A_TARGETS_UP	SUH_COEXPRESSED_WITH_ID1_AND_ID2_UP				TSAI_RESPONSE_TO_IONIZING_RADIATION		XU_HGF_SIGNALING_NOT_VIA_AKT1_6HR
9023	CH25H	cholesterol 25-hydroxylase [Source:HGNC Symbol;Acc:HGNC:1907]		WIERENGA_STAT5A_TARGETS_UP				TONKS_TARGETS_OF_RUNX1_RUNX1T1_FUSION_SUSTAINED_IN_MONOCYTE_UP				SWEET_LUNG_CANCER_KRAS_UP
4923	NTSR1	neurotensin receptor 1 [Source:HGNC Symbol;Acc:HGNC:8039]		WIERENGA_STAT5A_TARGETS_UP
4188	MDFI	MyoD family inhibitor [Source:HGNC Symbol;Acc:HGNC:6967]							TSAI_RESPONSE_TO_IONIZING_RADIATION	SCHAEFFER_PROSTATE_DEVELOPMENT_48HR_UP		SWEET_LUNG_CANCER_KRAS_UP
51129	ANGPTL4	angiopoietin like 4 [Source:HGNC Symbol;Acc:HGNC:16039]									XU_HGF_SIGNALING_NOT_VIA_AKT1_6HR
401472	GASAL1	growth arrest associated lncRNA 1 [Source:HGNC Symbol;Acc:HGNC:53461]
9899	SV2B	synaptic vesicle glycoprotein 2B [Source:HGNC Symbol;Acc:HGNC:16874]
644943	RASSF10	Ras association domain family member 10 [Source:HGNC Symbol;Acc:HGNC:33984]
54538	ROBO4	roundabout guidance receptor 4 [Source:HGNC Symbol;Acc:HGNC:17985]
51294	PCDH12	protocadherin 12 [Source:HGNC Symbol;Acc:HGNC:8657]
106614088	MIR34AHG	MIR34A host gene [Source:HGNC Symbol;Acc:HGNC:51913]
221442	ADCY10P1	ADCY10 pseudogene 1 [Source:HGNC Symbol;Acc:HGNC:44143]
4549	MT-RNR1	mitochondrially encoded 12S rRNA [Source:HGNC Symbol;Acc:HGNC:7470]
4558	MT-TF	mitochondrially encoded tRNA-Phe (UUU/C) [Source:HGNC Symbol;Acc:HGNC:7481]
4577	MT-TV	mitochondrially encoded tRNA-Val (GUN) [Source:HGNC Symbol;Acc:HGNC:7500]
