# Supplementary material for: Identification of a novel minor-groove DNA binder that represses mitochondrial gene expression and induces apoptosis in highly aggressive leiomyosarcoma cells
Source: Cell Death Discov. 2025 Nov 10;11:524. doi: 10.1038/s41420-025-02803-3 (PMC12603272; doi:10.1038/s41420-025-02803-3)
Supplement: Supplementary file 17 — Table S15 [file 41420_2025_2803_MOESM17_ESM.xlsx]

## Sheet: Hallmark
Overlap Results
Collection(s):	H
# overlaps shown:	10
# genesets in collections:	50
# genes in comparison (n):	117
# genes in universe (N):	42722
Gene Set Name	# Genes in Gene Set (K)	Description	# Genes in Overlap (k)	k/K	p-value	FDR q-value
HALLMARK_TNFA_SIGNALING_VIA_NFKB	200	Genes regulated by NF-kB in response to TNF [GeneID=7124].	16	0.0800	3.85E-19	1.92E-17
HALLMARK_EPITHELIAL_MESENCHYMAL_TRANSITION	200	Genes defining epithelial-mesenchymal transition, as in wound healing, fibrosis and metastasis.	7	0.0350	1.42E-6	3.56E-5
HALLMARK_ESTROGEN_RESPONSE_EARLY	200	Genes defining early response to estrogen.	6	0.0300	1.98E-5	3.31E-4
HALLMARK_IL2_STAT5_SIGNALING	199	Genes up-regulated by STAT5 in response to IL2 stimulation.	5	0.0251	2.29E-4	2.34E-3
HALLMARK_INFLAMMATORY_RESPONSE	200	Genes defining inflammatory response.	5	0.0250	2.34E-4	2.34E-3
HALLMARK_UV_RESPONSE_DN	144	Genes down-regulated in response to ultraviolet (UV) radiation.	4	0.0278	6.83E-4	5.69E-3
HALLMARK_UV_RESPONSE_UP	158	Genes up-regulated in response to ultraviolet (UV) radiation.	4	0.0253	9.65E-4	6.89E-3
HALLMARK_ALLOGRAFT_REJECTION	200	Genes up-regulated during transplant rejection.	4	0.0200	2.29E-3	1.14E-2
HALLMARK_HYPOXIA	200	Genes up-regulated in response to low oxygen levels (hypoxia).	4	0.0200	2.29E-3	1.14E-2
HALLMARK_KRAS_SIGNALING_UP	200	Genes up-regulated by KRAS activation.	4	0.0200	2.29E-3	1.14E-2
Gene/Gene Set Overlap Matrix
Entrez Gene Id	Gene Symbol	Gene Description	HALLMARK_TNFA_SIGNALING_VIA_NFKB	HALLMARK_EPITHELIAL_MESENCHYMAL_TRANSITION	HALLMARK_ESTROGEN_RESPONSE_EARLY	HALLMARK_IL2_STAT5_SIGNALING	HALLMARK_INFLAMMATORY_RESPONSE	HALLMARK_UV_RESPONSE_DN	HALLMARK_UV_RESPONSE_UP	HALLMARK_ALLOGRAFT_REJECTION	HALLMARK_HYPOXIA	HALLMARK_KRAS_SIGNALING_UP
7128	TNFAIP3	TNF alpha induced protein 3 [Source:HGNC Symbol;Acc:HGNC:11896]	HALLMARK_TNFA_SIGNALING_VIA_NFKB	HALLMARK_EPITHELIAL_MESENCHYMAL_TRANSITION							HALLMARK_HYPOXIA	HALLMARK_KRAS_SIGNALING_UP
6385	SDC4	syndecan 4 [Source:HGNC Symbol;Acc:HGNC:10661]	HALLMARK_TNFA_SIGNALING_VIA_NFKB	HALLMARK_EPITHELIAL_MESENCHYMAL_TRANSITION							HALLMARK_HYPOXIA
6303	SAT1	spermidine/spermine N1-acetyltransferase 1 [Source:HGNC Symbol;Acc:HGNC:10540]	HALLMARK_TNFA_SIGNALING_VIA_NFKB	HALLMARK_EPITHELIAL_MESENCHYMAL_TRANSITION
1647	GADD45A	growth arrest and DNA damage inducible alpha [Source:HGNC Symbol;Acc:HGNC:4095]	HALLMARK_TNFA_SIGNALING_VIA_NFKB	HALLMARK_EPITHELIAL_MESENCHYMAL_TRANSITION
4609	MYC	MYC proto-oncogene, bHLH transcription factor [Source:HGNC Symbol;Acc:HGNC:7553]	HALLMARK_TNFA_SIGNALING_VIA_NFKB		HALLMARK_ESTROGEN_RESPONSE_EARLY	HALLMARK_IL2_STAT5_SIGNALING	HALLMARK_INFLAMMATORY_RESPONSE	HALLMARK_UV_RESPONSE_DN
9308	CD83	CD83 molecule [Source:HGNC Symbol;Acc:HGNC:1703]	HALLMARK_TNFA_SIGNALING_VIA_NFKB			HALLMARK_IL2_STAT5_SIGNALING
3383	ICAM1	intercellular adhesion molecule 1 [Source:HGNC Symbol;Acc:HGNC:5344]	HALLMARK_TNFA_SIGNALING_VIA_NFKB				HALLMARK_INFLAMMATORY_RESPONSE		HALLMARK_UV_RESPONSE_UP	HALLMARK_ALLOGRAFT_REJECTION
4792	NFKBIA	NFKB inhibitor alpha [Source:HGNC Symbol;Acc:HGNC:7797]	HALLMARK_TNFA_SIGNALING_VIA_NFKB				HALLMARK_INFLAMMATORY_RESPONSE		HALLMARK_UV_RESPONSE_UP
4088	SMAD3	SMAD family member 3 [Source:HGNC Symbol;Acc:HGNC:6769]	HALLMARK_TNFA_SIGNALING_VIA_NFKB					HALLMARK_UV_RESPONSE_DN
2354	FOSB	FosB proto-oncogene, AP-1 transcription factor subunit [Source:HGNC Symbol;Acc:HGNC:3797]	HALLMARK_TNFA_SIGNALING_VIA_NFKB						HALLMARK_UV_RESPONSE_UP
10221	TRIB1	tribbles pseudokinase 1 [Source:HGNC Symbol;Acc:HGNC:16891]	HALLMARK_TNFA_SIGNALING_VIA_NFKB									HALLMARK_KRAS_SIGNALING_UP
1844	DUSP2	dual specificity phosphatase 2 [Source:HGNC Symbol;Acc:HGNC:3068]	HALLMARK_TNFA_SIGNALING_VIA_NFKB
10938	EHD1	EH domain containing 1 [Source:HGNC Symbol;Acc:HGNC:3242]	HALLMARK_TNFA_SIGNALING_VIA_NFKB
5606	MAP2K3	mitogen-activated protein kinase kinase 3 [Source:HGNC Symbol;Acc:HGNC:6843]	HALLMARK_TNFA_SIGNALING_VIA_NFKB
150094	SIK1	salt inducible kinase 1 [Source:HGNC Symbol;Acc:HGNC:11142]	HALLMARK_TNFA_SIGNALING_VIA_NFKB
5971	RELB	RELB proto-oncogene, NF-kB subunit [Source:HGNC Symbol;Acc:HGNC:9956]	HALLMARK_TNFA_SIGNALING_VIA_NFKB
7057	THBS1	thrombospondin 1 [Source:HGNC Symbol;Acc:HGNC:11785]		HALLMARK_EPITHELIAL_MESENCHYMAL_TRANSITION
5021	OXTR	oxytocin receptor [Source:HGNC Symbol;Acc:HGNC:8529]		HALLMARK_EPITHELIAL_MESENCHYMAL_TRANSITION
59	ACTA2	actin alpha 2, smooth muscle [Source:HGNC Symbol;Acc:HGNC:130]		HALLMARK_EPITHELIAL_MESENCHYMAL_TRANSITION
2274	FHL2	four and a half LIM domains 2 [Source:HGNC Symbol;Acc:HGNC:3703]			HALLMARK_ESTROGEN_RESPONSE_EARLY			HALLMARK_UV_RESPONSE_DN
5979	RET	ret proto-oncogene [Source:HGNC Symbol;Acc:HGNC:9967]			HALLMARK_ESTROGEN_RESPONSE_EARLY				HALLMARK_UV_RESPONSE_UP
3856	KRT8	keratin 8 [Source:HGNC Symbol;Acc:HGNC:6446]			HALLMARK_ESTROGEN_RESPONSE_EARLY
3860	KRT13	keratin 13 [Source:HGNC Symbol;Acc:HGNC:6415]			HALLMARK_ESTROGEN_RESPONSE_EARLY
5420	PODXL	podocalyxin like [Source:HGNC Symbol;Acc:HGNC:9171]			HALLMARK_ESTROGEN_RESPONSE_EARLY
2012	EMP1	epithelial membrane protein 1 [Source:HGNC Symbol;Acc:HGNC:3333]				HALLMARK_IL2_STAT5_SIGNALING						HALLMARK_KRAS_SIGNALING_UP
79026	AHNAK	AHNAK nucleoprotein [Source:HGNC Symbol;Acc:HGNC:347]				HALLMARK_IL2_STAT5_SIGNALING
825	CAPN3	calpain 3 [Source:HGNC Symbol;Acc:HGNC:1480]				HALLMARK_IL2_STAT5_SIGNALING
3696	ITGB8	integrin subunit beta 8 [Source:HGNC Symbol;Acc:HGNC:6163]					HALLMARK_INFLAMMATORY_RESPONSE
558	AXL	AXL receptor tyrosine kinase [Source:HGNC Symbol;Acc:HGNC:905]					HALLMARK_INFLAMMATORY_RESPONSE
29970	SCHIP1	schwannomin interacting protein 1 [Source:HGNC Symbol;Acc:HGNC:15678]						HALLMARK_UV_RESPONSE_DN
2113	ETS1	ETS proto-oncogene 1, transcription factor [Source:HGNC Symbol;Acc:HGNC:3488]								HALLMARK_ALLOGRAFT_REJECTION	HALLMARK_HYPOXIA	HALLMARK_KRAS_SIGNALING_UP
3112	HLA-DOB	major histocompatibility complex, class II, DO beta [Source:HGNC Symbol;Acc:HGNC:4937]								HALLMARK_ALLOGRAFT_REJECTION
6891	TAP2	transporter 2, ATP binding cassette subfamily B member [Source:HGNC Symbol;Acc:HGNC:44]								HALLMARK_ALLOGRAFT_REJECTION
284119	CAVIN1	caveolae associated protein 1 [Source:HGNC Symbol;Acc:HGNC:9688]									HALLMARK_HYPOXIA
4117	MAK	male germ cell associated kinase [Source:HGNC Symbol;Acc:HGNC:6816]
3684	ITGAM	integrin subunit alpha M [Source:HGNC Symbol;Acc:HGNC:6149]
1364	CLDN4	claudin 4 [Source:HGNC Symbol;Acc:HGNC:2046]
50832	TAS2R4	taste 2 receptor member 4 [Source:HGNC Symbol;Acc:HGNC:14911]
26287	ANKRD2	ankyrin repeat domain 2 [Source:HGNC Symbol;Acc:HGNC:495]
259307	IL4I1	interleukin 4 induced 1 [Source:HGNC Symbol;Acc:HGNC:19094]
22904	SBNO2	strawberry notch homolog 2 [Source:HGNC Symbol;Acc:HGNC:29158]
100128912	RPS21P4	ribosomal protein S21 pseudogene 4 [Source:HGNC Symbol;Acc:HGNC:35922]
100129272	TOMM20P4	TOMM20 pseudogene 4 [Source:HGNC Symbol;Acc:HGNC:50522]
100423060	ASNSP6	ASNS pseudogene 6 [Source:HGNC Symbol;Acc:HGNC:49876]
100505911	SOS1-IT1	SOS1 intronic transcript 1 [Source:HGNC Symbol;Acc:HGNC:41385]
100533105	C8orf44-SGK3	C8orf44-SGK3 readthrough [Source:HGNC Symbol;Acc:HGNC:48354]
101927034	ROR1-AS1	ROR1 antisense RNA 1 [Source:HGNC Symbol;Acc:HGNC:40508]
106479518	RN7SL812P	RNA, 7SL, cytoplasmic 812, pseudogene [Source:HGNC Symbol;Acc:HGNC:46828]
10758	TRAF3IP2	TRAF3 interacting protein 2 [Source:HGNC Symbol;Acc:HGNC:1343]
107984958	DHCR24-DT	DHCR24 divergent transcript [Source:HGNC Symbol;Acc:HGNC:53969]
107986655	HIVEP2-DT	HIVEP2 divergent transcript [Source:HGNC Symbol;Acc:HGNC:55724]
10849	POLR1G	RNA polymerase I subunit G [Source:HGNC Symbol;Acc:HGNC:24219]
10867	TSPAN9	tetraspanin 9 [Source:HGNC Symbol;Acc:HGNC:21640]
110599564	EEF1AKMT4	EEF1A lysine methyltransferase 4 [Source:HGNC Symbol;Acc:HGNC:53611]
112935892	LINC02605	long intergenic non-protein coding RNA 2605 [Source:HGNC Symbol;Acc:HGNC:53974]
113278	SLC52A3	solute carrier family 52 member 3 [Source:HGNC Symbol;Acc:HGNC:16187]
114614	MIR155HG	MIR155 host gene [Source:HGNC Symbol;Acc:HGNC:35460]
115207	KCTD12	potassium channel tetramerization domain containing 12 [Source:HGNC Symbol;Acc:HGNC:14678]
118738	ZNF488	zinc finger protein 488 [Source:HGNC Symbol;Acc:HGNC:23535]
122152329	ZBTB46-AS2	ZBTB46 antisense RNA 2 [Source:HGNC Symbol;Acc:HGNC:40752]
126917	IFFO2	intermediate filament family orphan 2 [Source:HGNC Symbol;Acc:HGNC:27006]
130749	CPO	carboxypeptidase O [Source:HGNC Symbol;Acc:HGNC:21011]
149224	RPS7P4	ribosomal protein S7 pseudogene 4 [Source:HGNC Symbol;Acc:HGNC:36000]
151056	PLB1	phospholipase B1 [Source:HGNC Symbol;Acc:HGNC:30041]
163732	CITED4	Cbp/p300 interacting transactivator with Glu/Asp rich carboxy-terminal domain 4 [Source:HGNC Symbol;Acc:HGNC:18696]
166785	MMAA	metabolism of cobalamin associated A [Source:HGNC Symbol;Acc:HGNC:18871]
168667	BMPER	BMP binding endothelial regulator [Source:HGNC Symbol;Acc:HGNC:24154]
170533	PA2G4P2	proliferation-associated 2G4 pseudogene 2 [Source:HGNC Symbol;Acc:HGNC:16531]
1802	DPH2	diphthamide biosynthesis 2 [Source:HGNC Symbol;Acc:HGNC:3004]
200350	FOXD4L1	forkhead box D4 like 1 [Source:HGNC Symbol;Acc:HGNC:18521]
2019	EN1	engrailed homeobox 1 [Source:HGNC Symbol;Acc:HGNC:3342]
203245	NAIF1	nuclear apoptosis inducing factor 1 [Source:HGNC Symbol;Acc:HGNC:25446]
221468	TMEM217	transmembrane protein 217 [Source:HGNC Symbol;Acc:HGNC:21238]
249	ALPL	alkaline phosphatase, biomineralization associated [Source:HGNC Symbol;Acc:HGNC:438]
2503	FTH1P11	ferritin heavy chain 1 pseudogene 11 [Source:HGNC Symbol;Acc:HGNC:3981]
25900	IFFO1	intermediate filament family orphan 1 [Source:HGNC Symbol;Acc:HGNC:24970]
2732	GLDCP1	glycine decarboxylase pseudogene 1 [Source:HGNC Symbol;Acc:HGNC:4314]
2774	GNAL	G protein subunit alpha L [Source:HGNC Symbol;Acc:HGNC:4388]
283229	CRACR2B	calcium release activated channel regulator 2B [Source:HGNC Symbol;Acc:HGNC:28703]
283579	C14orf178	chromosome 14 open reading frame 178 [Source:HGNC Symbol;Acc:HGNC:26385]
3241	HPCAL1	hippocalcin like 1 [Source:HGNC Symbol;Acc:HGNC:5145]
339512	CCDC190	coiled-coil domain containing 190 [Source:HGNC Symbol;Acc:HGNC:28736]
341784	EIF4A1P7	eukaryotic translation initiation factor 4A1 pseudogene 7 [Source:HGNC Symbol;Acc:HGNC:37926]
343702	XKR7	XK related 7 [Source:HGNC Symbol;Acc:HGNC:23062]
347509	RPL7L1P11	ribosomal protein L7 like 1 pseudogene 11 [Source:HGNC Symbol;Acc:HGNC:39493]
348938	NIPAL4	NIPA like domain containing 4 [Source:HGNC Symbol;Acc:HGNC:28018]
3777	KCNK3	potassium two pore domain channel subfamily K member 3 [Source:HGNC Symbol;Acc:HGNC:6278]
399988	HSPA8P5	heat shock protein family A (Hsp70) member 8 pseudogene 5 [Source:HGNC Symbol;Acc:HGNC:44920]
401533	DDX10P2	DEAD-box helicase 10 pseudogene 2 [Source:HGNC Symbol;Acc:HGNC:44961]
4070	TACSTD2	tumor associated calcium signal transducer 2 [Source:HGNC Symbol;Acc:HGNC:11530]
4330	MN1	MN1 proto-oncogene, transcriptional regulator [Source:HGNC Symbol;Acc:HGNC:7180]
4503	MT2P1	metallothionein 2 pseudogene 1 [Source:HGNC Symbol;Acc:HGNC:7407]
4773	NFATC2	nuclear factor of activated T cells 2 [Source:HGNC Symbol;Acc:HGNC:7776]
49854	ZBTB21	zinc finger and BTB domain containing 21 [Source:HGNC Symbol;Acc:HGNC:13083]
54033	RBM11	RNA binding motif protein 11 [Source:HGNC Symbol;Acc:HGNC:9897]
56652	TWNK	twinkle mtDNA helicase [Source:HGNC Symbol;Acc:HGNC:1160]
57596	BEGAIN	brain enriched guanylate kinase associated [Source:HGNC Symbol;Acc:HGNC:24163]
64097	EPB41L4A	erythrocyte membrane protein band 4.1 like 4A [Source:HGNC Symbol;Acc:HGNC:13278]
64147	KIF9	kinesin family member 9 [Source:HGNC Symbol;Acc:HGNC:16666]
642546	HK2P1	hexokinase 2 pseudogene 1 [Source:HGNC Symbol;Acc:HGNC:4924]
642996	NFE2L3P1	nuclear factor, erythroid 2 like 3 pseudogene 1 [Source:HGNC Symbol;Acc:HGNC:22278]
646255	RPL19P16	ribosomal protein L19 pseudogene 16 [Source:HGNC Symbol;Acc:HGNC:36596]
646954	YWHAQP4	YWHAQ pseudogene 4 [Source:HGNC Symbol;Acc:HGNC:37683]
652964	BTF3P3	BTF3 pseudogene 3 [Source:HGNC Symbol;Acc:HGNC:31100]
653857	ACTR3C	actin related protein 3C [Source:HGNC Symbol;Acc:HGNC:37282]
692212	SNORD99	small nucleolar RNA, C/D box 99 [Source:HGNC Symbol;Acc:HGNC:32762]
7015	TERT	telomerase reverse transcriptase [Source:HGNC Symbol;Acc:HGNC:11730]
735301	SNHG9	small nucleolar RNA host gene 9 [Source:HGNC Symbol;Acc:HGNC:33102]
81788	NUAK2	NUAK family kinase 2 [Source:HGNC Symbol;Acc:HGNC:29558]
83638	C11orf68	chromosome 11 open reading frame 68 [Source:HGNC Symbol;Acc:HGNC:28801]
85028	SNHG12	small nucleolar RNA host gene 12 [Source:HGNC Symbol;Acc:HGNC:30062]
9020	MAP3K14	mitogen-activated protein kinase kinase kinase 14 [Source:HGNC Symbol;Acc:HGNC:6853]
91319	DERL3	derlin 3 [Source:HGNC Symbol;Acc:HGNC:14236]
91461	PKDCC	protein kinase domain containing, cytoplasmic [Source:HGNC Symbol;Acc:HGNC:25123]
94015	TTYH2	tweety family member 2 [Source:HGNC Symbol;Acc:HGNC:13877]
9603	NFE2L3	NFE2 like bZIP transcription factor 3 [Source:HGNC Symbol;Acc:HGNC:7783]
9955	HS3ST3A1	heparan sulfate-glucosamine 3-sulfotransferase 3A1 [Source:HGNC Symbol;Acc:HGNC:5196]

## Sheet: CG
Overlap Results
Collection(s):	CGP
# overlaps shown:	10
# genesets in collections:	3438
# genes in comparison (n):	117
# genes in universe (N):	42722
Gene Set Name	# Genes in Gene Set (K)	Description	# Genes in Overlap (k)	k/K	p-value	FDR q-value
ZHANG_RESPONSE_TO_IKK_INHIBITOR_AND_TNF_UP	223	Genes up-regulated in BxPC3 cells (pancreatic cancer) after treatment with TNF [GeneID=7124] or IKI-1, an inhibitor of IkappaB kinase (IKK).	15	0.0673	7.13E-17	2.45E-13
PHONG_TNF_RESPONSE_NOT_VIA_P38	341	Genes whose expression changes in Calu-6 cells (lung cancer) by TNF [GeneID=7124] were not affected by p38 inhibitor LY479754.	15	0.0440	3.79E-14	6.51E-11
KIM_WT1_TARGETS_UP	217	Genes up-regulated in UB27 cells (osteosarcoma) at any time point after inducing the expression of a mutant form of WT1 [GeneID=7490].	12	0.0553	1.04E-12	1.19E-9
ZWANG_CLASS_1_TRANSIENTLY_INDUCED_BY_EGF	550	Class I of genes transiently induced by EGF [GeneID =1950] in 184A1 cells (mammary epithelium).	15	0.0273	3.47E-11	2.98E-8
BLANCO_MELO_BETA_INTERFERON_TREATED_BRONCHIAL_EPITHELIAL_CELLS_UP	378	Genes up-regulated on treatment of normal human bronchial epithelial cells with beta interferon (hIFNB treatment 100u/ml, 4-12hrs).	13	0.0344	4.48E-11	3.03E-8
NAGASHIMA_NRG1_SIGNALING_UP	172	Genes up-regulated in MCF7 cells (breast cancer) after stimulation with NRG1 [GeneID=3084].	10	0.0581	5.29E-11	3.03E-8
RASHI_RESPONSE_TO_IONIZING_RADIATION_2	125	Cluster 2: late ATM [GeneID=472] dependent genes induced by ionizing radiation treatment.	9	0.0720	7.43E-11	3.23E-8
LINDSTEDT_DENDRITIC_CELL_MATURATION_B	49	Maturation of monocyte-derived dendritic cells (DC) in response to inflammatory stimuli: genes up-regulated both at 8 hr and 48 hr after the stimulation (cluster B).	7	0.1429	7.52E-11	3.23E-8
BLANCO_MELO_BRONCHIAL_EPITHELIAL_CELLS_INFLUENZA_A_DEL_NS1_INFECTION_UP	644	Genes up-regulated on infection of normal human bronchial epithelial cells by mutant Influenza A lacking its antiviral antagonist (IAV_NS1) (MOI: 3, 12hpi)	15	0.0233	3.07E-10	1.17E-7
ZHOU_INFLAMMATORY_RESPONSE_LIVE_UP	450	Genes up-regulated in macrophage by live P.gingivalis.	13	0.0289	3.8E-10	1.3E-7
Gene/Gene Set Overlap Matrix
Entrez Gene Id	Gene Symbol	Gene Description	ZHANG_RESPONSE_TO_IKK_INHIBITOR_AND_TNF_UP	PHONG_TNF_RESPONSE_NOT_VIA_P38	KIM_WT1_TARGETS_UP	ZWANG_CLASS_1_TRANSIENTLY_INDUCED_BY_EGF	BLANCO_MELO_BETA_INTERFERON_TREATED_BRONCHIAL_EPITHELIAL_CELLS_UP	NAGASHIMA_NRG1_SIGNALING_UP	RASHI_RESPONSE_TO_IONIZING_RADIATION_2	LINDSTEDT_DENDRITIC_CELL_MATURATION_B	BLANCO_MELO_BRONCHIAL_EPITHELIAL_CELLS_INFLUENZA_A_DEL_NS1_INFECTION_UP	ZHOU_INFLAMMATORY_RESPONSE_LIVE_UP
6385	SDC4	syndecan 4 [Source:HGNC Symbol;Acc:HGNC:10661]	ZHANG_RESPONSE_TO_IKK_INHIBITOR_AND_TNF_UP	PHONG_TNF_RESPONSE_NOT_VIA_P38	KIM_WT1_TARGETS_UP	ZWANG_CLASS_1_TRANSIENTLY_INDUCED_BY_EGF	BLANCO_MELO_BETA_INTERFERON_TREATED_BRONCHIAL_EPITHELIAL_CELLS_UP			LINDSTEDT_DENDRITIC_CELL_MATURATION_B		ZHOU_INFLAMMATORY_RESPONSE_LIVE_UP
5606	MAP2K3	mitogen-activated protein kinase kinase 3 [Source:HGNC Symbol;Acc:HGNC:6843]	ZHANG_RESPONSE_TO_IKK_INHIBITOR_AND_TNF_UP	PHONG_TNF_RESPONSE_NOT_VIA_P38	KIM_WT1_TARGETS_UP	ZWANG_CLASS_1_TRANSIENTLY_INDUCED_BY_EGF		NAGASHIMA_NRG1_SIGNALING_UP				ZHOU_INFLAMMATORY_RESPONSE_LIVE_UP
4088	SMAD3	SMAD family member 3 [Source:HGNC Symbol;Acc:HGNC:6769]	ZHANG_RESPONSE_TO_IKK_INHIBITOR_AND_TNF_UP	PHONG_TNF_RESPONSE_NOT_VIA_P38	KIM_WT1_TARGETS_UP	ZWANG_CLASS_1_TRANSIENTLY_INDUCED_BY_EGF
5971	RELB	RELB proto-oncogene, NF-kB subunit [Source:HGNC Symbol;Acc:HGNC:9956]	ZHANG_RESPONSE_TO_IKK_INHIBITOR_AND_TNF_UP	PHONG_TNF_RESPONSE_NOT_VIA_P38	KIM_WT1_TARGETS_UP		BLANCO_MELO_BETA_INTERFERON_TREATED_BRONCHIAL_EPITHELIAL_CELLS_UP		RASHI_RESPONSE_TO_IONIZING_RADIATION_2	LINDSTEDT_DENDRITIC_CELL_MATURATION_B		ZHOU_INFLAMMATORY_RESPONSE_LIVE_UP
2113	ETS1	ETS proto-oncogene 1, transcription factor [Source:HGNC Symbol;Acc:HGNC:3488]	ZHANG_RESPONSE_TO_IKK_INHIBITOR_AND_TNF_UP	PHONG_TNF_RESPONSE_NOT_VIA_P38	KIM_WT1_TARGETS_UP		BLANCO_MELO_BETA_INTERFERON_TREATED_BRONCHIAL_EPITHELIAL_CELLS_UP
4792	NFKBIA	NFKB inhibitor alpha [Source:HGNC Symbol;Acc:HGNC:7797]	ZHANG_RESPONSE_TO_IKK_INHIBITOR_AND_TNF_UP	PHONG_TNF_RESPONSE_NOT_VIA_P38	KIM_WT1_TARGETS_UP				RASHI_RESPONSE_TO_IONIZING_RADIATION_2	LINDSTEDT_DENDRITIC_CELL_MATURATION_B	BLANCO_MELO_BRONCHIAL_EPITHELIAL_CELLS_INFLUENZA_A_DEL_NS1_INFECTION_UP	ZHOU_INFLAMMATORY_RESPONSE_LIVE_UP
9308	CD83	CD83 molecule [Source:HGNC Symbol;Acc:HGNC:1703]	ZHANG_RESPONSE_TO_IKK_INHIBITOR_AND_TNF_UP	PHONG_TNF_RESPONSE_NOT_VIA_P38	KIM_WT1_TARGETS_UP					LINDSTEDT_DENDRITIC_CELL_MATURATION_B	BLANCO_MELO_BRONCHIAL_EPITHELIAL_CELLS_INFLUENZA_A_DEL_NS1_INFECTION_UP	ZHOU_INFLAMMATORY_RESPONSE_LIVE_UP
10938	EHD1	EH domain containing 1 [Source:HGNC Symbol;Acc:HGNC:3242]	ZHANG_RESPONSE_TO_IKK_INHIBITOR_AND_TNF_UP	PHONG_TNF_RESPONSE_NOT_VIA_P38		ZWANG_CLASS_1_TRANSIENTLY_INDUCED_BY_EGF						ZHOU_INFLAMMATORY_RESPONSE_LIVE_UP
3383	ICAM1	intercellular adhesion molecule 1 [Source:HGNC Symbol;Acc:HGNC:5344]	ZHANG_RESPONSE_TO_IKK_INHIBITOR_AND_TNF_UP	PHONG_TNF_RESPONSE_NOT_VIA_P38					RASHI_RESPONSE_TO_IONIZING_RADIATION_2		BLANCO_MELO_BRONCHIAL_EPITHELIAL_CELLS_INFLUENZA_A_DEL_NS1_INFECTION_UP	ZHOU_INFLAMMATORY_RESPONSE_LIVE_UP
7128	TNFAIP3	TNF alpha induced protein 3 [Source:HGNC Symbol;Acc:HGNC:11896]	ZHANG_RESPONSE_TO_IKK_INHIBITOR_AND_TNF_UP		KIM_WT1_TARGETS_UP		BLANCO_MELO_BETA_INTERFERON_TREATED_BRONCHIAL_EPITHELIAL_CELLS_UP		RASHI_RESPONSE_TO_IONIZING_RADIATION_2	LINDSTEDT_DENDRITIC_CELL_MATURATION_B		ZHOU_INFLAMMATORY_RESPONSE_LIVE_UP
3696	ITGB8	integrin subunit beta 8 [Source:HGNC Symbol;Acc:HGNC:6163]	ZHANG_RESPONSE_TO_IKK_INHIBITOR_AND_TNF_UP			ZWANG_CLASS_1_TRANSIENTLY_INDUCED_BY_EGF						ZHOU_INFLAMMATORY_RESPONSE_LIVE_UP
163732	CITED4	Cbp/p300 interacting transactivator with Glu/Asp rich carboxy-terminal domain 4 [Source:HGNC Symbol;Acc:HGNC:18696]	ZHANG_RESPONSE_TO_IKK_INHIBITOR_AND_TNF_UP			ZWANG_CLASS_1_TRANSIENTLY_INDUCED_BY_EGF
81788	NUAK2	NUAK family kinase 2 [Source:HGNC Symbol;Acc:HGNC:29558]	ZHANG_RESPONSE_TO_IKK_INHIBITOR_AND_TNF_UP								BLANCO_MELO_BRONCHIAL_EPITHELIAL_CELLS_INFLUENZA_A_DEL_NS1_INFECTION_UP
113278	SLC52A3	solute carrier family 52 member 3 [Source:HGNC Symbol;Acc:HGNC:16187]	ZHANG_RESPONSE_TO_IKK_INHIBITOR_AND_TNF_UP								BLANCO_MELO_BRONCHIAL_EPITHELIAL_CELLS_INFLUENZA_A_DEL_NS1_INFECTION_UP
259307	IL4I1	interleukin 4 induced 1 [Source:HGNC Symbol;Acc:HGNC:19094]	ZHANG_RESPONSE_TO_IKK_INHIBITOR_AND_TNF_UP
10221	TRIB1	tribbles pseudokinase 1 [Source:HGNC Symbol;Acc:HGNC:16891]		PHONG_TNF_RESPONSE_NOT_VIA_P38	KIM_WT1_TARGETS_UP			NAGASHIMA_NRG1_SIGNALING_UP			BLANCO_MELO_BRONCHIAL_EPITHELIAL_CELLS_INFLUENZA_A_DEL_NS1_INFECTION_UP
1647	GADD45A	growth arrest and DNA damage inducible alpha [Source:HGNC Symbol;Acc:HGNC:4095]		PHONG_TNF_RESPONSE_NOT_VIA_P38		ZWANG_CLASS_1_TRANSIENTLY_INDUCED_BY_EGF		NAGASHIMA_NRG1_SIGNALING_UP		LINDSTEDT_DENDRITIC_CELL_MATURATION_B
5021	OXTR	oxytocin receptor [Source:HGNC Symbol;Acc:HGNC:8529]		PHONG_TNF_RESPONSE_NOT_VIA_P38		ZWANG_CLASS_1_TRANSIENTLY_INDUCED_BY_EGF
9603	NFE2L3	NFE2 like bZIP transcription factor 3 [Source:HGNC Symbol;Acc:HGNC:7783]		PHONG_TNF_RESPONSE_NOT_VIA_P38			BLANCO_MELO_BETA_INTERFERON_TREATED_BRONCHIAL_EPITHELIAL_CELLS_UP				BLANCO_MELO_BRONCHIAL_EPITHELIAL_CELLS_INFLUENZA_A_DEL_NS1_INFECTION_UP
22904	SBNO2	strawberry notch homolog 2 [Source:HGNC Symbol;Acc:HGNC:29158]		PHONG_TNF_RESPONSE_NOT_VIA_P38							BLANCO_MELO_BRONCHIAL_EPITHELIAL_CELLS_INFLUENZA_A_DEL_NS1_INFECTION_UP
2012	EMP1	epithelial membrane protein 1 [Source:HGNC Symbol;Acc:HGNC:3333]		PHONG_TNF_RESPONSE_NOT_VIA_P38
7057	THBS1	thrombospondin 1 [Source:HGNC Symbol;Acc:HGNC:11785]			KIM_WT1_TARGETS_UP	ZWANG_CLASS_1_TRANSIENTLY_INDUCED_BY_EGF	BLANCO_MELO_BETA_INTERFERON_TREATED_BRONCHIAL_EPITHELIAL_CELLS_UP		RASHI_RESPONSE_TO_IONIZING_RADIATION_2
2274	FHL2	four and a half LIM domains 2 [Source:HGNC Symbol;Acc:HGNC:3703]			KIM_WT1_TARGETS_UP	ZWANG_CLASS_1_TRANSIENTLY_INDUCED_BY_EGF		NAGASHIMA_NRG1_SIGNALING_UP
4609	MYC	MYC proto-oncogene, bHLH transcription factor [Source:HGNC Symbol;Acc:HGNC:7553]			KIM_WT1_TARGETS_UP	ZWANG_CLASS_1_TRANSIENTLY_INDUCED_BY_EGF		NAGASHIMA_NRG1_SIGNALING_UP
9020	MAP3K14	mitogen-activated protein kinase kinase kinase 14 [Source:HGNC Symbol;Acc:HGNC:6853]				ZWANG_CLASS_1_TRANSIENTLY_INDUCED_BY_EGF		NAGASHIMA_NRG1_SIGNALING_UP		LINDSTEDT_DENDRITIC_CELL_MATURATION_B	BLANCO_MELO_BRONCHIAL_EPITHELIAL_CELLS_INFLUENZA_A_DEL_NS1_INFECTION_UP
6303	SAT1	spermidine/spermine N1-acetyltransferase 1 [Source:HGNC Symbol;Acc:HGNC:10540]				ZWANG_CLASS_1_TRANSIENTLY_INDUCED_BY_EGF
29970	SCHIP1	schwannomin interacting protein 1 [Source:HGNC Symbol;Acc:HGNC:15678]				ZWANG_CLASS_1_TRANSIENTLY_INDUCED_BY_EGF
126917	IFFO2	intermediate filament family orphan 2 [Source:HGNC Symbol;Acc:HGNC:27006]				ZWANG_CLASS_1_TRANSIENTLY_INDUCED_BY_EGF
1844	DUSP2	dual specificity phosphatase 2 [Source:HGNC Symbol;Acc:HGNC:3068]					BLANCO_MELO_BETA_INTERFERON_TREATED_BRONCHIAL_EPITHELIAL_CELLS_UP	NAGASHIMA_NRG1_SIGNALING_UP			BLANCO_MELO_BRONCHIAL_EPITHELIAL_CELLS_INFLUENZA_A_DEL_NS1_INFECTION_UP	ZHOU_INFLAMMATORY_RESPONSE_LIVE_UP
6891	TAP2	transporter 2, ATP binding cassette subfamily B member [Source:HGNC Symbol;Acc:HGNC:44]					BLANCO_MELO_BETA_INTERFERON_TREATED_BRONCHIAL_EPITHELIAL_CELLS_UP				BLANCO_MELO_BRONCHIAL_EPITHELIAL_CELLS_INFLUENZA_A_DEL_NS1_INFECTION_UP
558	AXL	AXL receptor tyrosine kinase [Source:HGNC Symbol;Acc:HGNC:905]					BLANCO_MELO_BETA_INTERFERON_TREATED_BRONCHIAL_EPITHELIAL_CELLS_UP
5420	PODXL	podocalyxin like [Source:HGNC Symbol;Acc:HGNC:9171]					BLANCO_MELO_BETA_INTERFERON_TREATED_BRONCHIAL_EPITHELIAL_CELLS_UP
3856	KRT8	keratin 8 [Source:HGNC Symbol;Acc:HGNC:6446]					BLANCO_MELO_BETA_INTERFERON_TREATED_BRONCHIAL_EPITHELIAL_CELLS_UP
115207	KCTD12	potassium channel tetramerization domain containing 12 [Source:HGNC Symbol;Acc:HGNC:14678]					BLANCO_MELO_BETA_INTERFERON_TREATED_BRONCHIAL_EPITHELIAL_CELLS_UP
221468	TMEM217	transmembrane protein 217 [Source:HGNC Symbol;Acc:HGNC:21238]					BLANCO_MELO_BETA_INTERFERON_TREATED_BRONCHIAL_EPITHELIAL_CELLS_UP
1364	CLDN4	claudin 4 [Source:HGNC Symbol;Acc:HGNC:2046]						NAGASHIMA_NRG1_SIGNALING_UP	RASHI_RESPONSE_TO_IONIZING_RADIATION_2
150094	SIK1	salt inducible kinase 1 [Source:HGNC Symbol;Acc:HGNC:11142]						NAGASHIMA_NRG1_SIGNALING_UP
2354	FOSB	FosB proto-oncogene, AP-1 transcription factor subunit [Source:HGNC Symbol;Acc:HGNC:3797]						NAGASHIMA_NRG1_SIGNALING_UP
59	ACTA2	actin alpha 2, smooth muscle [Source:HGNC Symbol;Acc:HGNC:130]							RASHI_RESPONSE_TO_IONIZING_RADIATION_2
4070	TACSTD2	tumor associated calcium signal transducer 2 [Source:HGNC Symbol;Acc:HGNC:11530]							RASHI_RESPONSE_TO_IONIZING_RADIATION_2
825	CAPN3	calpain 3 [Source:HGNC Symbol;Acc:HGNC:1480]							RASHI_RESPONSE_TO_IONIZING_RADIATION_2
114614	MIR155HG	MIR155 host gene [Source:HGNC Symbol;Acc:HGNC:35460]									BLANCO_MELO_BRONCHIAL_EPITHELIAL_CELLS_INFLUENZA_A_DEL_NS1_INFECTION_UP
54033	RBM11	RNA binding motif protein 11 [Source:HGNC Symbol;Acc:HGNC:9897]									BLANCO_MELO_BRONCHIAL_EPITHELIAL_CELLS_INFLUENZA_A_DEL_NS1_INFECTION_UP
5979	RET	ret proto-oncogene [Source:HGNC Symbol;Acc:HGNC:9967]									BLANCO_MELO_BRONCHIAL_EPITHELIAL_CELLS_INFLUENZA_A_DEL_NS1_INFECTION_UP
3112	HLA-DOB	major histocompatibility complex, class II, DO beta [Source:HGNC Symbol;Acc:HGNC:4937]									BLANCO_MELO_BRONCHIAL_EPITHELIAL_CELLS_INFLUENZA_A_DEL_NS1_INFECTION_UP
4330	MN1	MN1 proto-oncogene, transcriptional regulator [Source:HGNC Symbol;Acc:HGNC:7180]										ZHOU_INFLAMMATORY_RESPONSE_LIVE_UP
348938	NIPAL4	NIPA like domain containing 4 [Source:HGNC Symbol;Acc:HGNC:28018]										ZHOU_INFLAMMATORY_RESPONSE_LIVE_UP
4117	MAK	male germ cell associated kinase [Source:HGNC Symbol;Acc:HGNC:6816]										ZHOU_INFLAMMATORY_RESPONSE_LIVE_UP
79026	AHNAK	AHNAK nucleoprotein [Source:HGNC Symbol;Acc:HGNC:347]
284119	CAVIN1	caveolae associated protein 1 [Source:HGNC Symbol;Acc:HGNC:9688]
168667	BMPER	BMP binding endothelial regulator [Source:HGNC Symbol;Acc:HGNC:24154]
10867	TSPAN9	tetraspanin 9 [Source:HGNC Symbol;Acc:HGNC:21640]
166785	MMAA	metabolism of cobalamin associated A [Source:HGNC Symbol;Acc:HGNC:18871]
249	ALPL	alkaline phosphatase, biomineralization associated [Source:HGNC Symbol;Acc:HGNC:438]
3860	KRT13	keratin 13 [Source:HGNC Symbol;Acc:HGNC:6415]
3241	HPCAL1	hippocalcin like 1 [Source:HGNC Symbol;Acc:HGNC:5145]
56652	TWNK	twinkle mtDNA helicase [Source:HGNC Symbol;Acc:HGNC:1160]
57596	BEGAIN	brain enriched guanylate kinase associated [Source:HGNC Symbol;Acc:HGNC:24163]
4773	NFATC2	nuclear factor of activated T cells 2 [Source:HGNC Symbol;Acc:HGNC:7776]
9955	HS3ST3A1	heparan sulfate-glucosamine 3-sulfotransferase 3A1 [Source:HGNC Symbol;Acc:HGNC:5196]
2774	GNAL	G protein subunit alpha L [Source:HGNC Symbol;Acc:HGNC:4388]
283229	CRACR2B	calcium release activated channel regulator 2B [Source:HGNC Symbol;Acc:HGNC:28703]
2019	EN1	engrailed homeobox 1 [Source:HGNC Symbol;Acc:HGNC:3342]
10849	POLR1G	RNA polymerase I subunit G [Source:HGNC Symbol;Acc:HGNC:24219]
3684	ITGAM	integrin subunit alpha M [Source:HGNC Symbol;Acc:HGNC:6149]
94015	TTYH2	tweety family member 2 [Source:HGNC Symbol;Acc:HGNC:13877]
25900	IFFO1	intermediate filament family orphan 1 [Source:HGNC Symbol;Acc:HGNC:24970]
3777	KCNK3	potassium two pore domain channel subfamily K member 3 [Source:HGNC Symbol;Acc:HGNC:6278]
91319	DERL3	derlin 3 [Source:HGNC Symbol;Acc:HGNC:14236]
83638	C11orf68	chromosome 11 open reading frame 68 [Source:HGNC Symbol;Acc:HGNC:28801]
170533	PA2G4P2	proliferation-associated 2G4 pseudogene 2 [Source:HGNC Symbol;Acc:HGNC:16531]
85028	SNHG12	small nucleolar RNA host gene 12 [Source:HGNC Symbol;Acc:HGNC:30062]
110599564	EEF1AKMT4	EEF1A lysine methyltransferase 4 [Source:HGNC Symbol;Acc:HGNC:53611]
64147	KIF9	kinesin family member 9 [Source:HGNC Symbol;Acc:HGNC:16666]
10758	TRAF3IP2	TRAF3 interacting protein 2 [Source:HGNC Symbol;Acc:HGNC:1343]
7015	TERT	telomerase reverse transcriptase [Source:HGNC Symbol;Acc:HGNC:11730]
49854	ZBTB21	zinc finger and BTB domain containing 21 [Source:HGNC Symbol;Acc:HGNC:13083]
91461	PKDCC	protein kinase domain containing, cytoplasmic [Source:HGNC Symbol;Acc:HGNC:25123]
1802	DPH2	diphthamide biosynthesis 2 [Source:HGNC Symbol;Acc:HGNC:3004]
151056	PLB1	phospholipase B1 [Source:HGNC Symbol;Acc:HGNC:30041]
339512	CCDC190	coiled-coil domain containing 190 [Source:HGNC Symbol;Acc:HGNC:28736]
26287	ANKRD2	ankyrin repeat domain 2 [Source:HGNC Symbol;Acc:HGNC:495]
653857	ACTR3C	actin related protein 3C [Source:HGNC Symbol;Acc:HGNC:37282]
64097	EPB41L4A	erythrocyte membrane protein band 4.1 like 4A [Source:HGNC Symbol;Acc:HGNC:13278]
118738	ZNF488	zinc finger protein 488 [Source:HGNC Symbol;Acc:HGNC:23535]
343702	XKR7	XK related 7 [Source:HGNC Symbol;Acc:HGNC:23062]
735301	SNHG9	small nucleolar RNA host gene 9 [Source:HGNC Symbol;Acc:HGNC:33102]
4503	MT2P1	metallothionein 2 pseudogene 1 [Source:HGNC Symbol;Acc:HGNC:7407]
203245	NAIF1	nuclear apoptosis inducing factor 1 [Source:HGNC Symbol;Acc:HGNC:25446]
2503	FTH1P11	ferritin heavy chain 1 pseudogene 11 [Source:HGNC Symbol;Acc:HGNC:3981]
50832	TAS2R4	taste 2 receptor member 4 [Source:HGNC Symbol;Acc:HGNC:14911]
200350	FOXD4L1	forkhead box D4 like 1 [Source:HGNC Symbol;Acc:HGNC:18521]
100128912	RPS21P4	ribosomal protein S21 pseudogene 4 [Source:HGNC Symbol;Acc:HGNC:35922]
100129272	TOMM20P4	TOMM20 pseudogene 4 [Source:HGNC Symbol;Acc:HGNC:50522]
100423060	ASNSP6	ASNS pseudogene 6 [Source:HGNC Symbol;Acc:HGNC:49876]
100505911	SOS1-IT1	SOS1 intronic transcript 1 [Source:HGNC Symbol;Acc:HGNC:41385]
100533105	C8orf44-SGK3	C8orf44-SGK3 readthrough [Source:HGNC Symbol;Acc:HGNC:48354]
101927034	ROR1-AS1	ROR1 antisense RNA 1 [Source:HGNC Symbol;Acc:HGNC:40508]
106479518	RN7SL812P	RNA, 7SL, cytoplasmic 812, pseudogene [Source:HGNC Symbol;Acc:HGNC:46828]
107984958	DHCR24-DT	DHCR24 divergent transcript [Source:HGNC Symbol;Acc:HGNC:53969]
107986655	HIVEP2-DT	HIVEP2 divergent transcript [Source:HGNC Symbol;Acc:HGNC:55724]
112935892	LINC02605	long intergenic non-protein coding RNA 2605 [Source:HGNC Symbol;Acc:HGNC:53974]
122152329	ZBTB46-AS2	ZBTB46 antisense RNA 2 [Source:HGNC Symbol;Acc:HGNC:40752]
130749	CPO	carboxypeptidase O [Source:HGNC Symbol;Acc:HGNC:21011]
149224	RPS7P4	ribosomal protein S7 pseudogene 4 [Source:HGNC Symbol;Acc:HGNC:36000]
2732	GLDCP1	glycine decarboxylase pseudogene 1 [Source:HGNC Symbol;Acc:HGNC:4314]
283579	C14orf178	chromosome 14 open reading frame 178 [Source:HGNC Symbol;Acc:HGNC:26385]
341784	EIF4A1P7	eukaryotic translation initiation factor 4A1 pseudogene 7 [Source:HGNC Symbol;Acc:HGNC:37926]
347509	RPL7L1P11	ribosomal protein L7 like 1 pseudogene 11 [Source:HGNC Symbol;Acc:HGNC:39493]
399988	HSPA8P5	heat shock protein family A (Hsp70) member 8 pseudogene 5 [Source:HGNC Symbol;Acc:HGNC:44920]
401533	DDX10P2	DEAD-box helicase 10 pseudogene 2 [Source:HGNC Symbol;Acc:HGNC:44961]
642546	HK2P1	hexokinase 2 pseudogene 1 [Source:HGNC Symbol;Acc:HGNC:4924]
642996	NFE2L3P1	nuclear factor, erythroid 2 like 3 pseudogene 1 [Source:HGNC Symbol;Acc:HGNC:22278]
646255	RPL19P16	ribosomal protein L19 pseudogene 16 [Source:HGNC Symbol;Acc:HGNC:36596]
646954	YWHAQP4	YWHAQ pseudogene 4 [Source:HGNC Symbol;Acc:HGNC:37683]
652964	BTF3P3	BTF3 pseudogene 3 [Source:HGNC Symbol;Acc:HGNC:31100]
692212	SNORD99	small nucleolar RNA, C/D box 99 [Source:HGNC Symbol;Acc:HGNC:32762]

## Sheet: GOBP
Overlap Results
Collection(s):	GO:BP
# overlaps shown:	10
# genesets in collections:	7647
# genes in comparison (n):	117
# genes in universe (N):	42722
Gene Set Name	# Genes in Gene Set (K)	Description	# Genes in Overlap (k)	k/K	p-value	FDR q-value
GOBP_CELL_ACTIVATION	1109	A multicellular organismal process by which exposure to an activating factor such as a cellular or soluble ligand results in a change in the morphology or behavior of a cell. [GOC:mgi_curators]	18	0.0162	1.48E-9	5.96E-6
GOBP_ANATOMICAL_STRUCTURE_FORMATION_INVOLVED_IN_MORPHOGENESIS	1259	The developmental process pertaining to the initial formation of an anatomical structure from unspecified parts. This process begins with the specific processes that contribute to the appearance of the discrete structure and ends when the structural rudiment is recognizable. An anatomical structure is any biological entity that occupies space and is distinguished from its surroundings. Anatomical…	19	0.0151	1.63E-9	5.96E-6
GOBP_REGULATION_OF_LOCOMOTION	1142	Any process that modulates the frequency, rate or extent of locomotion of a cell or organism. [GOC:ems]	18	0.0158	2.34E-9	5.96E-6
GOBP_TUBE_DEVELOPMENT	1169	The process whose specific outcome is the progression of a tube over time, from its initial formation to a mature structure. Epithelial and endothelial tubes transport gases, liquids and cells from one site to another and form the basic structure of many organs and tissues including lung and trachea, kidney, the mammary gland, the vascular system and the gastrointestinal and urinary-genital tract…	18	0.0154	3.36E-9	6.19E-6
GOBP_CELL_MOTILITY	1813	Any process involved in the controlled self-propelled movement of a cell that results in translocation of the cell from one place to another. [GOC:dgh, GOC:dph, GOC:isa_complete, GOC:mlg]	22	0.0121	4.05E-9	6.19E-6
GOBP_POSITIVE_REGULATION_OF_MULTICELLULAR_ORGANISMAL_PROCESS	1684	Any process that activates or increases the frequency, rate or extent of an organismal process, any of the processes pertinent to the function of an organism above the cellular level; includes the integrated processes of tissues and organs. [GOC:ai]	21	0.0125	5.98E-9	7.01E-6
GOBP_POSITIVE_REGULATION_OF_DEVELOPMENTAL_PROCESS	1370	Any process that activates or increases the rate or extent of development, the biological process whose specific outcome is the progression of an organism over time from an initial condition (e.g. a zygote, or a young adult) to a later condition (e.g. a multicellular animal or an aged adult). [GOC:ai]	19	0.0139	6.41E-9	7.01E-6
GOBP_KIDNEY_EPITHELIUM_DEVELOPMENT	150	The process whose specific outcome is the progression of an epithelium in the kidney over time, from its formation to the mature structure. An epithelium is a tissue that covers the internal or external surfaces of an anatomical structure. [GOC:mtg_kidney_jan10]	8	0.0533	9.44E-9	9.03E-6
GOBP_MESONEPHROS_DEVELOPMENT	103	The process whose specific outcome is the progression of the mesonephros over time, from its formation to the mature structure. In mammals, the mesonephros is the second of the three embryonic kidneys to be established and exists only transiently. In lower vertebrates such as fish and amphibia, the mesonephros will form the mature kidney. [GOC:dph, ISBN:0124020607, ISBN:0721662544, PMID:10535314]	7	0.0680	1.54E-8	1.31E-5
GOBP_CELLULAR_RESPONSE_TO_STRESS	1966	Any process that results in a change in state or activity of a cell (in terms of movement, secretion, enzyme production, gene expression, etc.) as a result of a stimulus indicating the organism is under stress. The stress is usually, but not necessarily, exogenous (e.g. temperature, humidity, ionizing radiation). [GOC:mah]	22	0.0112	1.73E-8	1.33E-5
Gene/Gene Set Overlap Matrix
Entrez Gene Id	Gene Symbol	Gene Description	GOBP_CELL_ACTIVATION	GOBP_ANATOMICAL_STRUCTURE_FORMATION_INVOLVED_IN_MORPHOGENESIS	GOBP_REGULATION_OF_LOCOMOTION	GOBP_TUBE_DEVELOPMENT	GOBP_CELL_MOTILITY	GOBP_POSITIVE_REGULATION_OF_MULTICELLULAR_ORGANISMAL_PROCESS	GOBP_POSITIVE_REGULATION_OF_DEVELOPMENTAL_PROCESS	GOBP_KIDNEY_EPITHELIUM_DEVELOPMENT	GOBP_MESONEPHROS_DEVELOPMENT	GOBP_CELLULAR_RESPONSE_TO_STRESS
4088	SMAD3	SMAD family member 3 [Source:HGNC Symbol;Acc:HGNC:6769]	GOBP_CELL_ACTIVATION	GOBP_ANATOMICAL_STRUCTURE_FORMATION_INVOLVED_IN_MORPHOGENESIS	GOBP_REGULATION_OF_LOCOMOTION	GOBP_TUBE_DEVELOPMENT	GOBP_CELL_MOTILITY	GOBP_POSITIVE_REGULATION_OF_MULTICELLULAR_ORGANISMAL_PROCESS	GOBP_POSITIVE_REGULATION_OF_DEVELOPMENTAL_PROCESS	GOBP_KIDNEY_EPITHELIUM_DEVELOPMENT	GOBP_MESONEPHROS_DEVELOPMENT	GOBP_CELLULAR_RESPONSE_TO_STRESS
168667	BMPER	BMP binding endothelial regulator [Source:HGNC Symbol;Acc:HGNC:24154]	GOBP_CELL_ACTIVATION	GOBP_ANATOMICAL_STRUCTURE_FORMATION_INVOLVED_IN_MORPHOGENESIS	GOBP_REGULATION_OF_LOCOMOTION	GOBP_TUBE_DEVELOPMENT	GOBP_CELL_MOTILITY	GOBP_POSITIVE_REGULATION_OF_MULTICELLULAR_ORGANISMAL_PROCESS	GOBP_POSITIVE_REGULATION_OF_DEVELOPMENTAL_PROCESS	GOBP_KIDNEY_EPITHELIUM_DEVELOPMENT	GOBP_MESONEPHROS_DEVELOPMENT
7057	THBS1	thrombospondin 1 [Source:HGNC Symbol;Acc:HGNC:11785]	GOBP_CELL_ACTIVATION	GOBP_ANATOMICAL_STRUCTURE_FORMATION_INVOLVED_IN_MORPHOGENESIS	GOBP_REGULATION_OF_LOCOMOTION	GOBP_TUBE_DEVELOPMENT	GOBP_CELL_MOTILITY	GOBP_POSITIVE_REGULATION_OF_MULTICELLULAR_ORGANISMAL_PROCESS	GOBP_POSITIVE_REGULATION_OF_DEVELOPMENTAL_PROCESS			GOBP_CELLULAR_RESPONSE_TO_STRESS
6385	SDC4	syndecan 4 [Source:HGNC Symbol;Acc:HGNC:10661]	GOBP_CELL_ACTIVATION	GOBP_ANATOMICAL_STRUCTURE_FORMATION_INVOLVED_IN_MORPHOGENESIS	GOBP_REGULATION_OF_LOCOMOTION	GOBP_TUBE_DEVELOPMENT	GOBP_CELL_MOTILITY			GOBP_KIDNEY_EPITHELIUM_DEVELOPMENT	GOBP_MESONEPHROS_DEVELOPMENT
3696	ITGB8	integrin subunit beta 8 [Source:HGNC Symbol;Acc:HGNC:6163]	GOBP_CELL_ACTIVATION	GOBP_ANATOMICAL_STRUCTURE_FORMATION_INVOLVED_IN_MORPHOGENESIS		GOBP_TUBE_DEVELOPMENT	GOBP_CELL_MOTILITY	GOBP_POSITIVE_REGULATION_OF_MULTICELLULAR_ORGANISMAL_PROCESS	GOBP_POSITIVE_REGULATION_OF_DEVELOPMENTAL_PROCESS
7128	TNFAIP3	TNF alpha induced protein 3 [Source:HGNC Symbol;Acc:HGNC:11896]	GOBP_CELL_ACTIVATION	GOBP_ANATOMICAL_STRUCTURE_FORMATION_INVOLVED_IN_MORPHOGENESIS		GOBP_TUBE_DEVELOPMENT	GOBP_CELL_MOTILITY					GOBP_CELLULAR_RESPONSE_TO_STRESS
4773	NFATC2	nuclear factor of activated T cells 2 [Source:HGNC Symbol;Acc:HGNC:7776]	GOBP_CELL_ACTIVATION	GOBP_ANATOMICAL_STRUCTURE_FORMATION_INVOLVED_IN_MORPHOGENESIS			GOBP_CELL_MOTILITY	GOBP_POSITIVE_REGULATION_OF_MULTICELLULAR_ORGANISMAL_PROCESS	GOBP_POSITIVE_REGULATION_OF_DEVELOPMENTAL_PROCESS			GOBP_CELLULAR_RESPONSE_TO_STRESS
825	CAPN3	calpain 3 [Source:HGNC Symbol;Acc:HGNC:1480]	GOBP_CELL_ACTIVATION	GOBP_ANATOMICAL_STRUCTURE_FORMATION_INVOLVED_IN_MORPHOGENESIS				GOBP_POSITIVE_REGULATION_OF_MULTICELLULAR_ORGANISMAL_PROCESS	GOBP_POSITIVE_REGULATION_OF_DEVELOPMENTAL_PROCESS			GOBP_CELLULAR_RESPONSE_TO_STRESS
22904	SBNO2	strawberry notch homolog 2 [Source:HGNC Symbol;Acc:HGNC:29158]	GOBP_CELL_ACTIVATION	GOBP_ANATOMICAL_STRUCTURE_FORMATION_INVOLVED_IN_MORPHOGENESIS
59	ACTA2	actin alpha 2, smooth muscle [Source:HGNC Symbol;Acc:HGNC:130]	GOBP_CELL_ACTIVATION		GOBP_REGULATION_OF_LOCOMOTION		GOBP_CELL_MOTILITY	GOBP_POSITIVE_REGULATION_OF_MULTICELLULAR_ORGANISMAL_PROCESS
3383	ICAM1	intercellular adhesion molecule 1 [Source:HGNC Symbol;Acc:HGNC:5344]	GOBP_CELL_ACTIVATION		GOBP_REGULATION_OF_LOCOMOTION		GOBP_CELL_MOTILITY
558	AXL	AXL receptor tyrosine kinase [Source:HGNC Symbol;Acc:HGNC:905]	GOBP_CELL_ACTIVATION				GOBP_CELL_MOTILITY	GOBP_POSITIVE_REGULATION_OF_MULTICELLULAR_ORGANISMAL_PROCESS	GOBP_POSITIVE_REGULATION_OF_DEVELOPMENTAL_PROCESS			GOBP_CELLULAR_RESPONSE_TO_STRESS
259307	IL4I1	interleukin 4 induced 1 [Source:HGNC Symbol;Acc:HGNC:19094]	GOBP_CELL_ACTIVATION					GOBP_POSITIVE_REGULATION_OF_MULTICELLULAR_ORGANISMAL_PROCESS	GOBP_POSITIVE_REGULATION_OF_DEVELOPMENTAL_PROCESS
9308	CD83	CD83 molecule [Source:HGNC Symbol;Acc:HGNC:1703]	GOBP_CELL_ACTIVATION					GOBP_POSITIVE_REGULATION_OF_MULTICELLULAR_ORGANISMAL_PROCESS	GOBP_POSITIVE_REGULATION_OF_DEVELOPMENTAL_PROCESS
3684	ITGAM	integrin subunit alpha M [Source:HGNC Symbol;Acc:HGNC:6149]	GOBP_CELL_ACTIVATION					GOBP_POSITIVE_REGULATION_OF_MULTICELLULAR_ORGANISMAL_PROCESS
3112	HLA-DOB	major histocompatibility complex, class II, DO beta [Source:HGNC Symbol;Acc:HGNC:4937]	GOBP_CELL_ACTIVATION					GOBP_POSITIVE_REGULATION_OF_MULTICELLULAR_ORGANISMAL_PROCESS
5971	RELB	RELB proto-oncogene, NF-kB subunit [Source:HGNC Symbol;Acc:HGNC:9956]	GOBP_CELL_ACTIVATION									GOBP_CELLULAR_RESPONSE_TO_STRESS
10758	TRAF3IP2	TRAF3 interacting protein 2 [Source:HGNC Symbol;Acc:HGNC:1343]	GOBP_CELL_ACTIVATION
5979	RET	ret proto-oncogene [Source:HGNC Symbol;Acc:HGNC:9967]		GOBP_ANATOMICAL_STRUCTURE_FORMATION_INVOLVED_IN_MORPHOGENESIS	GOBP_REGULATION_OF_LOCOMOTION	GOBP_TUBE_DEVELOPMENT	GOBP_CELL_MOTILITY	GOBP_POSITIVE_REGULATION_OF_MULTICELLULAR_ORGANISMAL_PROCESS	GOBP_POSITIVE_REGULATION_OF_DEVELOPMENTAL_PROCESS	GOBP_KIDNEY_EPITHELIUM_DEVELOPMENT	GOBP_MESONEPHROS_DEVELOPMENT
7015	TERT	telomerase reverse transcriptase [Source:HGNC Symbol;Acc:HGNC:11730]		GOBP_ANATOMICAL_STRUCTURE_FORMATION_INVOLVED_IN_MORPHOGENESIS	GOBP_REGULATION_OF_LOCOMOTION	GOBP_TUBE_DEVELOPMENT	GOBP_CELL_MOTILITY	GOBP_POSITIVE_REGULATION_OF_MULTICELLULAR_ORGANISMAL_PROCESS	GOBP_POSITIVE_REGULATION_OF_DEVELOPMENTAL_PROCESS			GOBP_CELLULAR_RESPONSE_TO_STRESS
2113	ETS1	ETS proto-oncogene 1, transcription factor [Source:HGNC Symbol;Acc:HGNC:3488]		GOBP_ANATOMICAL_STRUCTURE_FORMATION_INVOLVED_IN_MORPHOGENESIS	GOBP_REGULATION_OF_LOCOMOTION	GOBP_TUBE_DEVELOPMENT	GOBP_CELL_MOTILITY	GOBP_POSITIVE_REGULATION_OF_MULTICELLULAR_ORGANISMAL_PROCESS	GOBP_POSITIVE_REGULATION_OF_DEVELOPMENTAL_PROCESS
5420	PODXL	podocalyxin like [Source:HGNC Symbol;Acc:HGNC:9171]		GOBP_ANATOMICAL_STRUCTURE_FORMATION_INVOLVED_IN_MORPHOGENESIS	GOBP_REGULATION_OF_LOCOMOTION	GOBP_TUBE_DEVELOPMENT	GOBP_CELL_MOTILITY			GOBP_KIDNEY_EPITHELIUM_DEVELOPMENT
1647	GADD45A	growth arrest and DNA damage inducible alpha [Source:HGNC Symbol;Acc:HGNC:4095]		GOBP_ANATOMICAL_STRUCTURE_FORMATION_INVOLVED_IN_MORPHOGENESIS	GOBP_REGULATION_OF_LOCOMOTION	GOBP_TUBE_DEVELOPMENT	GOBP_CELL_MOTILITY					GOBP_CELLULAR_RESPONSE_TO_STRESS
6303	SAT1	spermidine/spermine N1-acetyltransferase 1 [Source:HGNC Symbol;Acc:HGNC:10540]		GOBP_ANATOMICAL_STRUCTURE_FORMATION_INVOLVED_IN_MORPHOGENESIS		GOBP_TUBE_DEVELOPMENT
10938	EHD1	EH domain containing 1 [Source:HGNC Symbol;Acc:HGNC:3242]		GOBP_ANATOMICAL_STRUCTURE_FORMATION_INVOLVED_IN_MORPHOGENESIS					GOBP_POSITIVE_REGULATION_OF_DEVELOPMENTAL_PROCESS
3856	KRT8	keratin 8 [Source:HGNC Symbol;Acc:HGNC:6446]		GOBP_ANATOMICAL_STRUCTURE_FORMATION_INVOLVED_IN_MORPHOGENESIS
2274	FHL2	four and a half LIM domains 2 [Source:HGNC Symbol;Acc:HGNC:3703]		GOBP_ANATOMICAL_STRUCTURE_FORMATION_INVOLVED_IN_MORPHOGENESIS
1844	DUSP2	dual specificity phosphatase 2 [Source:HGNC Symbol;Acc:HGNC:3068]		GOBP_ANATOMICAL_STRUCTURE_FORMATION_INVOLVED_IN_MORPHOGENESIS
4070	TACSTD2	tumor associated calcium signal transducer 2 [Source:HGNC Symbol;Acc:HGNC:11530]			GOBP_REGULATION_OF_LOCOMOTION	GOBP_TUBE_DEVELOPMENT	GOBP_CELL_MOTILITY		GOBP_POSITIVE_REGULATION_OF_DEVELOPMENTAL_PROCESS	GOBP_KIDNEY_EPITHELIUM_DEVELOPMENT	GOBP_MESONEPHROS_DEVELOPMENT
10221	TRIB1	tribbles pseudokinase 1 [Source:HGNC Symbol;Acc:HGNC:16891]			GOBP_REGULATION_OF_LOCOMOTION		GOBP_CELL_MOTILITY	GOBP_POSITIVE_REGULATION_OF_MULTICELLULAR_ORGANISMAL_PROCESS	GOBP_POSITIVE_REGULATION_OF_DEVELOPMENTAL_PROCESS			GOBP_CELLULAR_RESPONSE_TO_STRESS
5606	MAP2K3	mitogen-activated protein kinase kinase 3 [Source:HGNC Symbol;Acc:HGNC:6843]			GOBP_REGULATION_OF_LOCOMOTION		GOBP_CELL_MOTILITY					GOBP_CELLULAR_RESPONSE_TO_STRESS
100533105	C8orf44-SGK3	C8orf44-SGK3 readthrough [Source:HGNC Symbol;Acc:HGNC:48354]			GOBP_REGULATION_OF_LOCOMOTION		GOBP_CELL_MOTILITY
284119	CAVIN1	caveolae associated protein 1 [Source:HGNC Symbol;Acc:HGNC:9688]			GOBP_REGULATION_OF_LOCOMOTION		GOBP_CELL_MOTILITY
1364	CLDN4	claudin 4 [Source:HGNC Symbol;Acc:HGNC:2046]			GOBP_REGULATION_OF_LOCOMOTION		GOBP_CELL_MOTILITY
64147	KIF9	kinesin family member 9 [Source:HGNC Symbol;Acc:HGNC:16666]			GOBP_REGULATION_OF_LOCOMOTION		GOBP_CELL_MOTILITY
4609	MYC	MYC proto-oncogene, bHLH transcription factor [Source:HGNC Symbol;Acc:HGNC:7553]				GOBP_TUBE_DEVELOPMENT		GOBP_POSITIVE_REGULATION_OF_MULTICELLULAR_ORGANISMAL_PROCESS	GOBP_POSITIVE_REGULATION_OF_DEVELOPMENTAL_PROCESS	GOBP_KIDNEY_EPITHELIUM_DEVELOPMENT	GOBP_MESONEPHROS_DEVELOPMENT	GOBP_CELLULAR_RESPONSE_TO_STRESS
5021	OXTR	oxytocin receptor [Source:HGNC Symbol;Acc:HGNC:8529]				GOBP_TUBE_DEVELOPMENT		GOBP_POSITIVE_REGULATION_OF_MULTICELLULAR_ORGANISMAL_PROCESS	GOBP_POSITIVE_REGULATION_OF_DEVELOPMENTAL_PROCESS
91461	PKDCC	protein kinase domain containing, cytoplasmic [Source:HGNC Symbol;Acc:HGNC:25123]				GOBP_TUBE_DEVELOPMENT		GOBP_POSITIVE_REGULATION_OF_MULTICELLULAR_ORGANISMAL_PROCESS	GOBP_POSITIVE_REGULATION_OF_DEVELOPMENTAL_PROCESS
9955	HS3ST3A1	heparan sulfate-glucosamine 3-sulfotransferase 3A1 [Source:HGNC Symbol;Acc:HGNC:5196]				GOBP_TUBE_DEVELOPMENT				GOBP_KIDNEY_EPITHELIUM_DEVELOPMENT	GOBP_MESONEPHROS_DEVELOPMENT
2019	EN1	engrailed homeobox 1 [Source:HGNC Symbol;Acc:HGNC:3342]				GOBP_TUBE_DEVELOPMENT
118738	ZNF488	zinc finger protein 488 [Source:HGNC Symbol;Acc:HGNC:23535]						GOBP_POSITIVE_REGULATION_OF_MULTICELLULAR_ORGANISMAL_PROCESS	GOBP_POSITIVE_REGULATION_OF_DEVELOPMENTAL_PROCESS
249	ALPL	alkaline phosphatase, biomineralization associated [Source:HGNC Symbol;Acc:HGNC:438]						GOBP_POSITIVE_REGULATION_OF_MULTICELLULAR_ORGANISMAL_PROCESS
4792	NFKBIA	NFKB inhibitor alpha [Source:HGNC Symbol;Acc:HGNC:7797]										GOBP_CELLULAR_RESPONSE_TO_STRESS
81788	NUAK2	NUAK family kinase 2 [Source:HGNC Symbol;Acc:HGNC:29558]										GOBP_CELLULAR_RESPONSE_TO_STRESS
3777	KCNK3	potassium two pore domain channel subfamily K member 3 [Source:HGNC Symbol;Acc:HGNC:6278]										GOBP_CELLULAR_RESPONSE_TO_STRESS
113278	SLC52A3	solute carrier family 52 member 3 [Source:HGNC Symbol;Acc:HGNC:16187]										GOBP_CELLULAR_RESPONSE_TO_STRESS
26287	ANKRD2	ankyrin repeat domain 2 [Source:HGNC Symbol;Acc:HGNC:495]										GOBP_CELLULAR_RESPONSE_TO_STRESS
9603	NFE2L3	NFE2 like bZIP transcription factor 3 [Source:HGNC Symbol;Acc:HGNC:7783]										GOBP_CELLULAR_RESPONSE_TO_STRESS
3860	KRT13	keratin 13 [Source:HGNC Symbol;Acc:HGNC:6415]										GOBP_CELLULAR_RESPONSE_TO_STRESS
91319	DERL3	derlin 3 [Source:HGNC Symbol;Acc:HGNC:14236]										GOBP_CELLULAR_RESPONSE_TO_STRESS
54033	RBM11	RNA binding motif protein 11 [Source:HGNC Symbol;Acc:HGNC:9897]										GOBP_CELLULAR_RESPONSE_TO_STRESS
25900	IFFO1	intermediate filament family orphan 1 [Source:HGNC Symbol;Acc:HGNC:24970]										GOBP_CELLULAR_RESPONSE_TO_STRESS
150094	SIK1	salt inducible kinase 1 [Source:HGNC Symbol;Acc:HGNC:11142]
343702	XKR7	XK related 7 [Source:HGNC Symbol;Acc:HGNC:23062]
2012	EMP1	epithelial membrane protein 1 [Source:HGNC Symbol;Acc:HGNC:3333]
203245	NAIF1	nuclear apoptosis inducing factor 1 [Source:HGNC Symbol;Acc:HGNC:25446]
10849	POLR1G	RNA polymerase I subunit G [Source:HGNC Symbol;Acc:HGNC:24219]
9020	MAP3K14	mitogen-activated protein kinase kinase kinase 14 [Source:HGNC Symbol;Acc:HGNC:6853]
2354	FOSB	FosB proto-oncogene, AP-1 transcription factor subunit [Source:HGNC Symbol;Acc:HGNC:3797]
4330	MN1	MN1 proto-oncogene, transcriptional regulator [Source:HGNC Symbol;Acc:HGNC:7180]
56652	TWNK	twinkle mtDNA helicase [Source:HGNC Symbol;Acc:HGNC:1160]
29970	SCHIP1	schwannomin interacting protein 1 [Source:HGNC Symbol;Acc:HGNC:15678]
6891	TAP2	transporter 2, ATP binding cassette subfamily B member [Source:HGNC Symbol;Acc:HGNC:44]
49854	ZBTB21	zinc finger and BTB domain containing 21 [Source:HGNC Symbol;Acc:HGNC:13083]
64097	EPB41L4A	erythrocyte membrane protein band 4.1 like 4A [Source:HGNC Symbol;Acc:HGNC:13278]
4117	MAK	male germ cell associated kinase [Source:HGNC Symbol;Acc:HGNC:6816]
163732	CITED4	Cbp/p300 interacting transactivator with Glu/Asp rich carboxy-terminal domain 4 [Source:HGNC Symbol;Acc:HGNC:18696]
79026	AHNAK	AHNAK nucleoprotein [Source:HGNC Symbol;Acc:HGNC:347]
283229	CRACR2B	calcium release activated channel regulator 2B [Source:HGNC Symbol;Acc:HGNC:28703]
166785	MMAA	metabolism of cobalamin associated A [Source:HGNC Symbol;Acc:HGNC:18871]
114614	MIR155HG	MIR155 host gene [Source:HGNC Symbol;Acc:HGNC:35460]
130749	CPO	carboxypeptidase O [Source:HGNC Symbol;Acc:HGNC:21011]
151056	PLB1	phospholipase B1 [Source:HGNC Symbol;Acc:HGNC:30041]
94015	TTYH2	tweety family member 2 [Source:HGNC Symbol;Acc:HGNC:13877]
348938	NIPAL4	NIPA like domain containing 4 [Source:HGNC Symbol;Acc:HGNC:28018]
115207	KCTD12	potassium channel tetramerization domain containing 12 [Source:HGNC Symbol;Acc:HGNC:14678]
57596	BEGAIN	brain enriched guanylate kinase associated [Source:HGNC Symbol;Acc:HGNC:24163]
1802	DPH2	diphthamide biosynthesis 2 [Source:HGNC Symbol;Acc:HGNC:3004]
50832	TAS2R4	taste 2 receptor member 4 [Source:HGNC Symbol;Acc:HGNC:14911]
692212	SNORD99	small nucleolar RNA, C/D box 99 [Source:HGNC Symbol;Acc:HGNC:32762]
85028	SNHG12	small nucleolar RNA host gene 12 [Source:HGNC Symbol;Acc:HGNC:30062]
2774	GNAL	G protein subunit alpha L [Source:HGNC Symbol;Acc:HGNC:4388]
110599564	EEF1AKMT4	EEF1A lysine methyltransferase 4 [Source:HGNC Symbol;Acc:HGNC:53611]
100128912	RPS21P4	ribosomal protein S21 pseudogene 4 [Source:HGNC Symbol;Acc:HGNC:35922]
100129272	TOMM20P4	TOMM20 pseudogene 4 [Source:HGNC Symbol;Acc:HGNC:50522]
100423060	ASNSP6	ASNS pseudogene 6 [Source:HGNC Symbol;Acc:HGNC:49876]
100505911	SOS1-IT1	SOS1 intronic transcript 1 [Source:HGNC Symbol;Acc:HGNC:41385]
101927034	ROR1-AS1	ROR1 antisense RNA 1 [Source:HGNC Symbol;Acc:HGNC:40508]
106479518	RN7SL812P	RNA, 7SL, cytoplasmic 812, pseudogene [Source:HGNC Symbol;Acc:HGNC:46828]
107984958	DHCR24-DT	DHCR24 divergent transcript [Source:HGNC Symbol;Acc:HGNC:53969]
107986655	HIVEP2-DT	HIVEP2 divergent transcript [Source:HGNC Symbol;Acc:HGNC:55724]
10867	TSPAN9	tetraspanin 9 [Source:HGNC Symbol;Acc:HGNC:21640]
112935892	LINC02605	long intergenic non-protein coding RNA 2605 [Source:HGNC Symbol;Acc:HGNC:53974]
122152329	ZBTB46-AS2	ZBTB46 antisense RNA 2 [Source:HGNC Symbol;Acc:HGNC:40752]
126917	IFFO2	intermediate filament family orphan 2 [Source:HGNC Symbol;Acc:HGNC:27006]
149224	RPS7P4	ribosomal protein S7 pseudogene 4 [Source:HGNC Symbol;Acc:HGNC:36000]
170533	PA2G4P2	proliferation-associated 2G4 pseudogene 2 [Source:HGNC Symbol;Acc:HGNC:16531]
200350	FOXD4L1	forkhead box D4 like 1 [Source:HGNC Symbol;Acc:HGNC:18521]
221468	TMEM217	transmembrane protein 217 [Source:HGNC Symbol;Acc:HGNC:21238]
2503	FTH1P11	ferritin heavy chain 1 pseudogene 11 [Source:HGNC Symbol;Acc:HGNC:3981]
2732	GLDCP1	glycine decarboxylase pseudogene 1 [Source:HGNC Symbol;Acc:HGNC:4314]
283579	C14orf178	chromosome 14 open reading frame 178 [Source:HGNC Symbol;Acc:HGNC:26385]
3241	HPCAL1	hippocalcin like 1 [Source:HGNC Symbol;Acc:HGNC:5145]
339512	CCDC190	coiled-coil domain containing 190 [Source:HGNC Symbol;Acc:HGNC:28736]
341784	EIF4A1P7	eukaryotic translation initiation factor 4A1 pseudogene 7 [Source:HGNC Symbol;Acc:HGNC:37926]
347509	RPL7L1P11	ribosomal protein L7 like 1 pseudogene 11 [Source:HGNC Symbol;Acc:HGNC:39493]
399988	HSPA8P5	heat shock protein family A (Hsp70) member 8 pseudogene 5 [Source:HGNC Symbol;Acc:HGNC:44920]
401533	DDX10P2	DEAD-box helicase 10 pseudogene 2 [Source:HGNC Symbol;Acc:HGNC:44961]
4503	MT2P1	metallothionein 2 pseudogene 1 [Source:HGNC Symbol;Acc:HGNC:7407]
642546	HK2P1	hexokinase 2 pseudogene 1 [Source:HGNC Symbol;Acc:HGNC:4924]
642996	NFE2L3P1	nuclear factor, erythroid 2 like 3 pseudogene 1 [Source:HGNC Symbol;Acc:HGNC:22278]
646255	RPL19P16	ribosomal protein L19 pseudogene 16 [Source:HGNC Symbol;Acc:HGNC:36596]
646954	YWHAQP4	YWHAQ pseudogene 4 [Source:HGNC Symbol;Acc:HGNC:37683]
652964	BTF3P3	BTF3 pseudogene 3 [Source:HGNC Symbol;Acc:HGNC:31100]
653857	ACTR3C	actin related protein 3C [Source:HGNC Symbol;Acc:HGNC:37282]
735301	SNHG9	small nucleolar RNA host gene 9 [Source:HGNC Symbol;Acc:HGNC:33102]
83638	C11orf68	chromosome 11 open reading frame 68 [Source:HGNC Symbol;Acc:HGNC:28801]

## Sheet: GOCC
Overlap Results
Collection(s):	GO:CC
# overlaps shown:	5
# genesets in collections:	1015
# genes in comparison (n):	117
# genes in universe (N):	42722
Gene Set Name	# Genes in Gene Set (K)	Description	# Genes in Overlap (k)	k/K	p-value	FDR q-value
GOCC_CONTRACTILE_FIBER	245	Fibers, composed of actin, myosin, and associated proteins, found in cells of smooth or striated muscle. [GOC:go_curators, ISBN:0815316194]	7	0.0286	5.43E-6	5.51E-3
GOCC_COSTAMERE	18	Regular periodic sub membranous arrays of vinculin in skeletal and cardiac muscle cells, these arrays link Z-discs to the sarcolemma and are associated with links to extracellular matrix. [GOC:jl, GOC:mtg_muscle, ISBN:0198506732, PMID:6405378]	3	0.1667	1.59E-5	8.04E-3
GOCC_PLASMA_MEMBRANE_REGION	1307	A membrane that is a (regional) part of the plasma membrane. [GOC:dos]	13	0.0099	6.32E-5	2.14E-2
GOCC_SUPRAMOLECULAR_POLYMER	1044	A polymeric supramolecular structure. [GOC:dos]	11	0.0105	1.45E-4	3.68E-2
GOCC_ANCHORING_JUNCTION	901	A cell junction that mechanically attaches a cell (and its cytoskeleton) to neighboring cells or to the extracellular matrix. [ISBN:0815332181]	10	0.0111	1.94E-4	3.94E-2
Gene/Gene Set Overlap Matrix
Entrez Gene Id	Gene Symbol	Gene Description	GOCC_CONTRACTILE_FIBER	GOCC_COSTAMERE	GOCC_PLASMA_MEMBRANE_REGION	GOCC_SUPRAMOLECULAR_POLYMER	GOCC_ANCHORING_JUNCTION
3856	KRT8	keratin 8 [Source:HGNC Symbol;Acc:HGNC:6446]	GOCC_CONTRACTILE_FIBER	GOCC_COSTAMERE	GOCC_PLASMA_MEMBRANE_REGION	GOCC_SUPRAMOLECULAR_POLYMER	GOCC_ANCHORING_JUNCTION
79026	AHNAK	AHNAK nucleoprotein [Source:HGNC Symbol;Acc:HGNC:347]	GOCC_CONTRACTILE_FIBER	GOCC_COSTAMERE		GOCC_SUPRAMOLECULAR_POLYMER	GOCC_ANCHORING_JUNCTION
6385	SDC4	syndecan 4 [Source:HGNC Symbol;Acc:HGNC:10661]	GOCC_CONTRACTILE_FIBER	GOCC_COSTAMERE		GOCC_SUPRAMOLECULAR_POLYMER	GOCC_ANCHORING_JUNCTION
2274	FHL2	four and a half LIM domains 2 [Source:HGNC Symbol;Acc:HGNC:3703]	GOCC_CONTRACTILE_FIBER			GOCC_SUPRAMOLECULAR_POLYMER	GOCC_ANCHORING_JUNCTION
26287	ANKRD2	ankyrin repeat domain 2 [Source:HGNC Symbol;Acc:HGNC:495]	GOCC_CONTRACTILE_FIBER			GOCC_SUPRAMOLECULAR_POLYMER
825	CAPN3	calpain 3 [Source:HGNC Symbol;Acc:HGNC:1480]	GOCC_CONTRACTILE_FIBER			GOCC_SUPRAMOLECULAR_POLYMER
59	ACTA2	actin alpha 2, smooth muscle [Source:HGNC Symbol;Acc:HGNC:130]	GOCC_CONTRACTILE_FIBER			GOCC_SUPRAMOLECULAR_POLYMER
1364	CLDN4	claudin 4 [Source:HGNC Symbol;Acc:HGNC:2046]			GOCC_PLASMA_MEMBRANE_REGION		GOCC_ANCHORING_JUNCTION
5420	PODXL	podocalyxin like [Source:HGNC Symbol;Acc:HGNC:9171]			GOCC_PLASMA_MEMBRANE_REGION		GOCC_ANCHORING_JUNCTION
5021	OXTR	oxytocin receptor [Source:HGNC Symbol;Acc:HGNC:8529]			GOCC_PLASMA_MEMBRANE_REGION		GOCC_ANCHORING_JUNCTION
3684	ITGAM	integrin subunit alpha M [Source:HGNC Symbol;Acc:HGNC:6149]			GOCC_PLASMA_MEMBRANE_REGION
130749	CPO	carboxypeptidase O [Source:HGNC Symbol;Acc:HGNC:21011]			GOCC_PLASMA_MEMBRANE_REGION
284119	CAVIN1	caveolae associated protein 1 [Source:HGNC Symbol;Acc:HGNC:9688]			GOCC_PLASMA_MEMBRANE_REGION
113278	SLC52A3	solute carrier family 52 member 3 [Source:HGNC Symbol;Acc:HGNC:16187]			GOCC_PLASMA_MEMBRANE_REGION
151056	PLB1	phospholipase B1 [Source:HGNC Symbol;Acc:HGNC:30041]			GOCC_PLASMA_MEMBRANE_REGION
115207	KCTD12	potassium channel tetramerization domain containing 12 [Source:HGNC Symbol;Acc:HGNC:14678]			GOCC_PLASMA_MEMBRANE_REGION
4070	TACSTD2	tumor associated calcium signal transducer 2 [Source:HGNC Symbol;Acc:HGNC:11530]			GOCC_PLASMA_MEMBRANE_REGION
10938	EHD1	EH domain containing 1 [Source:HGNC Symbol;Acc:HGNC:3242]			GOCC_PLASMA_MEMBRANE_REGION
50832	TAS2R4	taste 2 receptor member 4 [Source:HGNC Symbol;Acc:HGNC:14911]			GOCC_PLASMA_MEMBRANE_REGION
25900	IFFO1	intermediate filament family orphan 1 [Source:HGNC Symbol;Acc:HGNC:24970]				GOCC_SUPRAMOLECULAR_POLYMER
3860	KRT13	keratin 13 [Source:HGNC Symbol;Acc:HGNC:6415]				GOCC_SUPRAMOLECULAR_POLYMER
126917	IFFO2	intermediate filament family orphan 2 [Source:HGNC Symbol;Acc:HGNC:27006]				GOCC_SUPRAMOLECULAR_POLYMER
64147	KIF9	kinesin family member 9 [Source:HGNC Symbol;Acc:HGNC:16666]				GOCC_SUPRAMOLECULAR_POLYMER
3383	ICAM1	intercellular adhesion molecule 1 [Source:HGNC Symbol;Acc:HGNC:5344]					GOCC_ANCHORING_JUNCTION
3696	ITGB8	integrin subunit beta 8 [Source:HGNC Symbol;Acc:HGNC:6163]					GOCC_ANCHORING_JUNCTION
10867	TSPAN9	tetraspanin 9 [Source:HGNC Symbol;Acc:HGNC:21640]					GOCC_ANCHORING_JUNCTION
2774	GNAL	G protein subunit alpha L [Source:HGNC Symbol;Acc:HGNC:4388]
7057	THBS1	thrombospondin 1 [Source:HGNC Symbol;Acc:HGNC:11785]
9308	CD83	CD83 molecule [Source:HGNC Symbol;Acc:HGNC:1703]
10758	TRAF3IP2	TRAF3 interacting protein 2 [Source:HGNC Symbol;Acc:HGNC:1343]
249	ALPL	alkaline phosphatase, biomineralization associated [Source:HGNC Symbol;Acc:HGNC:438]
5979	RET	ret proto-oncogene [Source:HGNC Symbol;Acc:HGNC:9967]
3112	HLA-DOB	major histocompatibility complex, class II, DO beta [Source:HGNC Symbol;Acc:HGNC:4937]
94015	TTYH2	tweety family member 2 [Source:HGNC Symbol;Acc:HGNC:13877]
6891	TAP2	transporter 2, ATP binding cassette subfamily B member [Source:HGNC Symbol;Acc:HGNC:44]
91319	DERL3	derlin 3 [Source:HGNC Symbol;Acc:HGNC:14236]
4088	SMAD3	SMAD family member 3 [Source:HGNC Symbol;Acc:HGNC:6769]
4609	MYC	MYC proto-oncogene, bHLH transcription factor [Source:HGNC Symbol;Acc:HGNC:7553]
4773	NFATC2	nuclear factor of activated T cells 2 [Source:HGNC Symbol;Acc:HGNC:7776]
9603	NFE2L3	NFE2 like bZIP transcription factor 3 [Source:HGNC Symbol;Acc:HGNC:7783]
5971	RELB	RELB proto-oncogene, NF-kB subunit [Source:HGNC Symbol;Acc:HGNC:9956]
7015	TERT	telomerase reverse transcriptase [Source:HGNC Symbol;Acc:HGNC:11730]
200350	FOXD4L1	forkhead box D4 like 1 [Source:HGNC Symbol;Acc:HGNC:18521]
2019	EN1	engrailed homeobox 1 [Source:HGNC Symbol;Acc:HGNC:3342]
2113	ETS1	ETS proto-oncogene 1, transcription factor [Source:HGNC Symbol;Acc:HGNC:3488]
2354	FOSB	FosB proto-oncogene, AP-1 transcription factor subunit [Source:HGNC Symbol;Acc:HGNC:3797]
10849	POLR1G	RNA polymerase I subunit G [Source:HGNC Symbol;Acc:HGNC:24219]
558	AXL	AXL receptor tyrosine kinase [Source:HGNC Symbol;Acc:HGNC:905]
259307	IL4I1	interleukin 4 induced 1 [Source:HGNC Symbol;Acc:HGNC:19094]
4117	MAK	male germ cell associated kinase [Source:HGNC Symbol;Acc:HGNC:6816]
56652	TWNK	twinkle mtDNA helicase [Source:HGNC Symbol;Acc:HGNC:1160]
1844	DUSP2	dual specificity phosphatase 2 [Source:HGNC Symbol;Acc:HGNC:3068]
168667	BMPER	BMP binding endothelial regulator [Source:HGNC Symbol;Acc:HGNC:24154]
1647	GADD45A	growth arrest and DNA damage inducible alpha [Source:HGNC Symbol;Acc:HGNC:4095]
54033	RBM11	RNA binding motif protein 11 [Source:HGNC Symbol;Acc:HGNC:9897]
9020	MAP3K14	mitogen-activated protein kinase kinase kinase 14 [Source:HGNC Symbol;Acc:HGNC:6853]
692212	SNORD99	small nucleolar RNA, C/D box 99 [Source:HGNC Symbol;Acc:HGNC:32762]
85028	SNHG12	small nucleolar RNA host gene 12 [Source:HGNC Symbol;Acc:HGNC:30062]
81788	NUAK2	NUAK family kinase 2 [Source:HGNC Symbol;Acc:HGNC:29558]
7128	TNFAIP3	TNF alpha induced protein 3 [Source:HGNC Symbol;Acc:HGNC:11896]
4792	NFKBIA	NFKB inhibitor alpha [Source:HGNC Symbol;Acc:HGNC:7797]
100533105	C8orf44-SGK3	C8orf44-SGK3 readthrough [Source:HGNC Symbol;Acc:HGNC:48354]
166785	MMAA	metabolism of cobalamin associated A [Source:HGNC Symbol;Acc:HGNC:18871]
203245	NAIF1	nuclear apoptosis inducing factor 1 [Source:HGNC Symbol;Acc:HGNC:25446]
3777	KCNK3	potassium two pore domain channel subfamily K member 3 [Source:HGNC Symbol;Acc:HGNC:6278]
57596	BEGAIN	brain enriched guanylate kinase associated [Source:HGNC Symbol;Acc:HGNC:24163]
114614	MIR155HG	MIR155 host gene [Source:HGNC Symbol;Acc:HGNC:35460]
9955	HS3ST3A1	heparan sulfate-glucosamine 3-sulfotransferase 3A1 [Source:HGNC Symbol;Acc:HGNC:5196]
91461	PKDCC	protein kinase domain containing, cytoplasmic [Source:HGNC Symbol;Acc:HGNC:25123]
100128912	RPS21P4	ribosomal protein S21 pseudogene 4 [Source:HGNC Symbol;Acc:HGNC:35922]
100129272	TOMM20P4	TOMM20 pseudogene 4 [Source:HGNC Symbol;Acc:HGNC:50522]
100423060	ASNSP6	ASNS pseudogene 6 [Source:HGNC Symbol;Acc:HGNC:49876]
100505911	SOS1-IT1	SOS1 intronic transcript 1 [Source:HGNC Symbol;Acc:HGNC:41385]
101927034	ROR1-AS1	ROR1 antisense RNA 1 [Source:HGNC Symbol;Acc:HGNC:40508]
10221	TRIB1	tribbles pseudokinase 1 [Source:HGNC Symbol;Acc:HGNC:16891]
106479518	RN7SL812P	RNA, 7SL, cytoplasmic 812, pseudogene [Source:HGNC Symbol;Acc:HGNC:46828]
107984958	DHCR24-DT	DHCR24 divergent transcript [Source:HGNC Symbol;Acc:HGNC:53969]
107986655	HIVEP2-DT	HIVEP2 divergent transcript [Source:HGNC Symbol;Acc:HGNC:55724]
110599564	EEF1AKMT4	EEF1A lysine methyltransferase 4 [Source:HGNC Symbol;Acc:HGNC:53611]
112935892	LINC02605	long intergenic non-protein coding RNA 2605 [Source:HGNC Symbol;Acc:HGNC:53974]
118738	ZNF488	zinc finger protein 488 [Source:HGNC Symbol;Acc:HGNC:23535]
122152329	ZBTB46-AS2	ZBTB46 antisense RNA 2 [Source:HGNC Symbol;Acc:HGNC:40752]
149224	RPS7P4	ribosomal protein S7 pseudogene 4 [Source:HGNC Symbol;Acc:HGNC:36000]
150094	SIK1	salt inducible kinase 1 [Source:HGNC Symbol;Acc:HGNC:11142]
163732	CITED4	Cbp/p300 interacting transactivator with Glu/Asp rich carboxy-terminal domain 4 [Source:HGNC Symbol;Acc:HGNC:18696]
170533	PA2G4P2	proliferation-associated 2G4 pseudogene 2 [Source:HGNC Symbol;Acc:HGNC:16531]
1802	DPH2	diphthamide biosynthesis 2 [Source:HGNC Symbol;Acc:HGNC:3004]
2012	EMP1	epithelial membrane protein 1 [Source:HGNC Symbol;Acc:HGNC:3333]
221468	TMEM217	transmembrane protein 217 [Source:HGNC Symbol;Acc:HGNC:21238]
22904	SBNO2	strawberry notch homolog 2 [Source:HGNC Symbol;Acc:HGNC:29158]
2503	FTH1P11	ferritin heavy chain 1 pseudogene 11 [Source:HGNC Symbol;Acc:HGNC:3981]
2732	GLDCP1	glycine decarboxylase pseudogene 1 [Source:HGNC Symbol;Acc:HGNC:4314]
283229	CRACR2B	calcium release activated channel regulator 2B [Source:HGNC Symbol;Acc:HGNC:28703]
283579	C14orf178	chromosome 14 open reading frame 178 [Source:HGNC Symbol;Acc:HGNC:26385]
29970	SCHIP1	schwannomin interacting protein 1 [Source:HGNC Symbol;Acc:HGNC:15678]
3241	HPCAL1	hippocalcin like 1 [Source:HGNC Symbol;Acc:HGNC:5145]
339512	CCDC190	coiled-coil domain containing 190 [Source:HGNC Symbol;Acc:HGNC:28736]
341784	EIF4A1P7	eukaryotic translation initiation factor 4A1 pseudogene 7 [Source:HGNC Symbol;Acc:HGNC:37926]
343702	XKR7	XK related 7 [Source:HGNC Symbol;Acc:HGNC:23062]
347509	RPL7L1P11	ribosomal protein L7 like 1 pseudogene 11 [Source:HGNC Symbol;Acc:HGNC:39493]
348938	NIPAL4	NIPA like domain containing 4 [Source:HGNC Symbol;Acc:HGNC:28018]
399988	HSPA8P5	heat shock protein family A (Hsp70) member 8 pseudogene 5 [Source:HGNC Symbol;Acc:HGNC:44920]
401533	DDX10P2	DEAD-box helicase 10 pseudogene 2 [Source:HGNC Symbol;Acc:HGNC:44961]
4330	MN1	MN1 proto-oncogene, transcriptional regulator [Source:HGNC Symbol;Acc:HGNC:7180]
4503	MT2P1	metallothionein 2 pseudogene 1 [Source:HGNC Symbol;Acc:HGNC:7407]
49854	ZBTB21	zinc finger and BTB domain containing 21 [Source:HGNC Symbol;Acc:HGNC:13083]
5606	MAP2K3	mitogen-activated protein kinase kinase 3 [Source:HGNC Symbol;Acc:HGNC:6843]
6303	SAT1	spermidine/spermine N1-acetyltransferase 1 [Source:HGNC Symbol;Acc:HGNC:10540]
64097	EPB41L4A	erythrocyte membrane protein band 4.1 like 4A [Source:HGNC Symbol;Acc:HGNC:13278]
642546	HK2P1	hexokinase 2 pseudogene 1 [Source:HGNC Symbol;Acc:HGNC:4924]
642996	NFE2L3P1	nuclear factor, erythroid 2 like 3 pseudogene 1 [Source:HGNC Symbol;Acc:HGNC:22278]
646255	RPL19P16	ribosomal protein L19 pseudogene 16 [Source:HGNC Symbol;Acc:HGNC:36596]
646954	YWHAQP4	YWHAQ pseudogene 4 [Source:HGNC Symbol;Acc:HGNC:37683]
652964	BTF3P3	BTF3 pseudogene 3 [Source:HGNC Symbol;Acc:HGNC:31100]
653857	ACTR3C	actin related protein 3C [Source:HGNC Symbol;Acc:HGNC:37282]
735301	SNHG9	small nucleolar RNA host gene 9 [Source:HGNC Symbol;Acc:HGNC:33102]
83638	C11orf68	chromosome 11 open reading frame 68 [Source:HGNC Symbol;Acc:HGNC:28801]

## Sheet: GOMF
Overlap Results
Collection(s):	GO:MF
# overlaps shown:	8
# genesets in collections:	1799
# genes in comparison (n):	117
# genes in universe (N):	42722
Gene Set Name	# Genes in Gene Set (K)	Description	# Genes in Overlap (k)	k/K	p-value	FDR q-value
GOMF_PROTEIN_KINASE_ACTIVITY	577	Catalysis of the phosphorylation of an amino acid residue in a protein, usually according to the reaction: a protein + ATP = a phosphoprotein + ADP. [PMID:25399640]	10	0.0173	4.58E-6	4.02E-3
GOMF_TRANSCRIPTION_FACTOR_BINDING	599	Binding to a transcription factor, a protein required to initiate or regulate transcription. [ISBN:0198506732]	10	0.0167	6.34E-6	4.02E-3
GOMF_PURINE_NUCLEOTIDE_BINDING	1994	Binding to a purine nucleotide, a compound consisting of a purine nucleoside esterified with (ortho)phosphate. [GOC:ai]	18	0.0090	8.29E-6	4.02E-3
GOMF_ADENYL_NUCLEOTIDE_BINDING	1641	Binding to an adenyl nucleotide, an adenosine esterified with (ortho)phosphate. [ISBN:0198506732]	16	0.0098	1.08E-5	4.02E-3
GOMF_KINASE_BINDING	785	Binding to a kinase, any enzyme that catalyzes the transfer of a phosphate group. [GOC:jl]	11	0.0140	1.12E-5	4.02E-3
GOMF_KINASE_ACTIVITY	743	Catalysis of the transfer of a phosphate group, usually from ATP, to a substrate molecule. [ISBN:0198506732]	10	0.0135	4e-05	1.09E-2
GOMF_TRANSFERASE_ACTIVITY_TRANSFERRING_PHOSPHORUS_CONTAINING_GROUPS	908	Catalysis of the transfer of a phosphorus-containing group from one compound (donor) to another (acceptor). [GOC:jl, ISBN:0198506732]	11	0.0121	4.22E-5	1.09E-2
GOMF_DNA_BINDING_TRANSCRIPTION_FACTOR_BINDING	477	Binding to a DNA-binding transcription factor, a protein that interacts with a specific DNA sequence (sometimes referred to as a motif) within the regulatory region of a gene to modulate transcription. [GOC:txnOH-2018]	8	0.0168	5.37E-5	1.21E-2
Gene/Gene Set Overlap Matrix
Entrez Gene Id	Gene Symbol	Gene Description	GOMF_PROTEIN_KINASE_ACTIVITY	GOMF_TRANSCRIPTION_FACTOR_BINDING	GOMF_PURINE_NUCLEOTIDE_BINDING	GOMF_ADENYL_NUCLEOTIDE_BINDING	GOMF_KINASE_BINDING	GOMF_KINASE_ACTIVITY	GOMF_TRANSFERASE_ACTIVITY_TRANSFERRING_PHOSPHORUS_CONTAINING_GROUPS	GOMF_DNA_BINDING_TRANSCRIPTION_FACTOR_BINDING
150094	SIK1	salt inducible kinase 1 [Source:HGNC Symbol;Acc:HGNC:11142]	GOMF_PROTEIN_KINASE_ACTIVITY	GOMF_TRANSCRIPTION_FACTOR_BINDING	GOMF_PURINE_NUCLEOTIDE_BINDING	GOMF_ADENYL_NUCLEOTIDE_BINDING	GOMF_KINASE_BINDING	GOMF_KINASE_ACTIVITY	GOMF_TRANSFERASE_ACTIVITY_TRANSFERRING_PHOSPHORUS_CONTAINING_GROUPS	GOMF_DNA_BINDING_TRANSCRIPTION_FACTOR_BINDING
10221	TRIB1	tribbles pseudokinase 1 [Source:HGNC Symbol;Acc:HGNC:16891]	GOMF_PROTEIN_KINASE_ACTIVITY	GOMF_TRANSCRIPTION_FACTOR_BINDING	GOMF_PURINE_NUCLEOTIDE_BINDING	GOMF_ADENYL_NUCLEOTIDE_BINDING	GOMF_KINASE_BINDING	GOMF_KINASE_ACTIVITY	GOMF_TRANSFERASE_ACTIVITY_TRANSFERRING_PHOSPHORUS_CONTAINING_GROUPS	GOMF_DNA_BINDING_TRANSCRIPTION_FACTOR_BINDING
5606	MAP2K3	mitogen-activated protein kinase kinase 3 [Source:HGNC Symbol;Acc:HGNC:6843]	GOMF_PROTEIN_KINASE_ACTIVITY		GOMF_PURINE_NUCLEOTIDE_BINDING	GOMF_ADENYL_NUCLEOTIDE_BINDING	GOMF_KINASE_BINDING	GOMF_KINASE_ACTIVITY	GOMF_TRANSFERASE_ACTIVITY_TRANSFERRING_PHOSPHORUS_CONTAINING_GROUPS
4117	MAK	male germ cell associated kinase [Source:HGNC Symbol;Acc:HGNC:6816]	GOMF_PROTEIN_KINASE_ACTIVITY		GOMF_PURINE_NUCLEOTIDE_BINDING	GOMF_ADENYL_NUCLEOTIDE_BINDING		GOMF_KINASE_ACTIVITY	GOMF_TRANSFERASE_ACTIVITY_TRANSFERRING_PHOSPHORUS_CONTAINING_GROUPS
81788	NUAK2	NUAK family kinase 2 [Source:HGNC Symbol;Acc:HGNC:29558]	GOMF_PROTEIN_KINASE_ACTIVITY		GOMF_PURINE_NUCLEOTIDE_BINDING	GOMF_ADENYL_NUCLEOTIDE_BINDING		GOMF_KINASE_ACTIVITY	GOMF_TRANSFERASE_ACTIVITY_TRANSFERRING_PHOSPHORUS_CONTAINING_GROUPS
100533105	C8orf44-SGK3	C8orf44-SGK3 readthrough [Source:HGNC Symbol;Acc:HGNC:48354]	GOMF_PROTEIN_KINASE_ACTIVITY		GOMF_PURINE_NUCLEOTIDE_BINDING	GOMF_ADENYL_NUCLEOTIDE_BINDING		GOMF_KINASE_ACTIVITY	GOMF_TRANSFERASE_ACTIVITY_TRANSFERRING_PHOSPHORUS_CONTAINING_GROUPS
9020	MAP3K14	mitogen-activated protein kinase kinase kinase 14 [Source:HGNC Symbol;Acc:HGNC:6853]	GOMF_PROTEIN_KINASE_ACTIVITY		GOMF_PURINE_NUCLEOTIDE_BINDING	GOMF_ADENYL_NUCLEOTIDE_BINDING		GOMF_KINASE_ACTIVITY	GOMF_TRANSFERASE_ACTIVITY_TRANSFERRING_PHOSPHORUS_CONTAINING_GROUPS
5979	RET	ret proto-oncogene [Source:HGNC Symbol;Acc:HGNC:9967]	GOMF_PROTEIN_KINASE_ACTIVITY		GOMF_PURINE_NUCLEOTIDE_BINDING	GOMF_ADENYL_NUCLEOTIDE_BINDING		GOMF_KINASE_ACTIVITY	GOMF_TRANSFERASE_ACTIVITY_TRANSFERRING_PHOSPHORUS_CONTAINING_GROUPS
558	AXL	AXL receptor tyrosine kinase [Source:HGNC Symbol;Acc:HGNC:905]	GOMF_PROTEIN_KINASE_ACTIVITY		GOMF_PURINE_NUCLEOTIDE_BINDING	GOMF_ADENYL_NUCLEOTIDE_BINDING		GOMF_KINASE_ACTIVITY	GOMF_TRANSFERASE_ACTIVITY_TRANSFERRING_PHOSPHORUS_CONTAINING_GROUPS
91461	PKDCC	protein kinase domain containing, cytoplasmic [Source:HGNC Symbol;Acc:HGNC:25123]	GOMF_PROTEIN_KINASE_ACTIVITY		GOMF_PURINE_NUCLEOTIDE_BINDING	GOMF_ADENYL_NUCLEOTIDE_BINDING		GOMF_KINASE_ACTIVITY	GOMF_TRANSFERASE_ACTIVITY_TRANSFERRING_PHOSPHORUS_CONTAINING_GROUPS
4088	SMAD3	SMAD family member 3 [Source:HGNC Symbol;Acc:HGNC:6769]		GOMF_TRANSCRIPTION_FACTOR_BINDING			GOMF_KINASE_BINDING			GOMF_DNA_BINDING_TRANSCRIPTION_FACTOR_BINDING
26287	ANKRD2	ankyrin repeat domain 2 [Source:HGNC Symbol;Acc:HGNC:495]		GOMF_TRANSCRIPTION_FACTOR_BINDING			GOMF_KINASE_BINDING			GOMF_DNA_BINDING_TRANSCRIPTION_FACTOR_BINDING
7015	TERT	telomerase reverse transcriptase [Source:HGNC Symbol;Acc:HGNC:11730]		GOMF_TRANSCRIPTION_FACTOR_BINDING					GOMF_TRANSFERASE_ACTIVITY_TRANSFERRING_PHOSPHORUS_CONTAINING_GROUPS
4609	MYC	MYC proto-oncogene, bHLH transcription factor [Source:HGNC Symbol;Acc:HGNC:7553]		GOMF_TRANSCRIPTION_FACTOR_BINDING						GOMF_DNA_BINDING_TRANSCRIPTION_FACTOR_BINDING
2113	ETS1	ETS proto-oncogene 1, transcription factor [Source:HGNC Symbol;Acc:HGNC:3488]		GOMF_TRANSCRIPTION_FACTOR_BINDING						GOMF_DNA_BINDING_TRANSCRIPTION_FACTOR_BINDING
4792	NFKBIA	NFKB inhibitor alpha [Source:HGNC Symbol;Acc:HGNC:7797]		GOMF_TRANSCRIPTION_FACTOR_BINDING						GOMF_DNA_BINDING_TRANSCRIPTION_FACTOR_BINDING
2274	FHL2	four and a half LIM domains 2 [Source:HGNC Symbol;Acc:HGNC:3703]		GOMF_TRANSCRIPTION_FACTOR_BINDING						GOMF_DNA_BINDING_TRANSCRIPTION_FACTOR_BINDING
4773	NFATC2	nuclear factor of activated T cells 2 [Source:HGNC Symbol;Acc:HGNC:7776]		GOMF_TRANSCRIPTION_FACTOR_BINDING
59	ACTA2	actin alpha 2, smooth muscle [Source:HGNC Symbol;Acc:HGNC:130]			GOMF_PURINE_NUCLEOTIDE_BINDING	GOMF_ADENYL_NUCLEOTIDE_BINDING	GOMF_KINASE_BINDING
653857	ACTR3C	actin related protein 3C [Source:HGNC Symbol;Acc:HGNC:37282]			GOMF_PURINE_NUCLEOTIDE_BINDING	GOMF_ADENYL_NUCLEOTIDE_BINDING
56652	TWNK	twinkle mtDNA helicase [Source:HGNC Symbol;Acc:HGNC:1160]			GOMF_PURINE_NUCLEOTIDE_BINDING	GOMF_ADENYL_NUCLEOTIDE_BINDING
6891	TAP2	transporter 2, ATP binding cassette subfamily B member [Source:HGNC Symbol;Acc:HGNC:44]			GOMF_PURINE_NUCLEOTIDE_BINDING	GOMF_ADENYL_NUCLEOTIDE_BINDING
10938	EHD1	EH domain containing 1 [Source:HGNC Symbol;Acc:HGNC:3242]			GOMF_PURINE_NUCLEOTIDE_BINDING	GOMF_ADENYL_NUCLEOTIDE_BINDING
64147	KIF9	kinesin family member 9 [Source:HGNC Symbol;Acc:HGNC:16666]			GOMF_PURINE_NUCLEOTIDE_BINDING	GOMF_ADENYL_NUCLEOTIDE_BINDING
2774	GNAL	G protein subunit alpha L [Source:HGNC Symbol;Acc:HGNC:4388]			GOMF_PURINE_NUCLEOTIDE_BINDING
166785	MMAA	metabolism of cobalamin associated A [Source:HGNC Symbol;Acc:HGNC:18871]			GOMF_PURINE_NUCLEOTIDE_BINDING
1647	GADD45A	growth arrest and DNA damage inducible alpha [Source:HGNC Symbol;Acc:HGNC:4095]					GOMF_KINASE_BINDING
7128	TNFAIP3	TNF alpha induced protein 3 [Source:HGNC Symbol;Acc:HGNC:11896]					GOMF_KINASE_BINDING
5971	RELB	RELB proto-oncogene, NF-kB subunit [Source:HGNC Symbol;Acc:HGNC:9956]					GOMF_KINASE_BINDING
6385	SDC4	syndecan 4 [Source:HGNC Symbol;Acc:HGNC:10661]					GOMF_KINASE_BINDING
1844	DUSP2	dual specificity phosphatase 2 [Source:HGNC Symbol;Acc:HGNC:3068]					GOMF_KINASE_BINDING
2019	EN1	engrailed homeobox 1 [Source:HGNC Symbol;Acc:HGNC:3342]
9603	NFE2L3	NFE2 like bZIP transcription factor 3 [Source:HGNC Symbol;Acc:HGNC:7783]
49854	ZBTB21	zinc finger and BTB domain containing 21 [Source:HGNC Symbol;Acc:HGNC:13083]
7057	THBS1	thrombospondin 1 [Source:HGNC Symbol;Acc:HGNC:11785]
91319	DERL3	derlin 3 [Source:HGNC Symbol;Acc:HGNC:14236]
3684	ITGAM	integrin subunit alpha M [Source:HGNC Symbol;Acc:HGNC:6149]
3383	ICAM1	intercellular adhesion molecule 1 [Source:HGNC Symbol;Acc:HGNC:5344]
3696	ITGB8	integrin subunit beta 8 [Source:HGNC Symbol;Acc:HGNC:6163]
3112	HLA-DOB	major histocompatibility complex, class II, DO beta [Source:HGNC Symbol;Acc:HGNC:4937]
22904	SBNO2	strawberry notch homolog 2 [Source:HGNC Symbol;Acc:HGNC:29158]
3856	KRT8	keratin 8 [Source:HGNC Symbol;Acc:HGNC:6446]
79026	AHNAK	AHNAK nucleoprotein [Source:HGNC Symbol;Acc:HGNC:347]
3777	KCNK3	potassium two pore domain channel subfamily K member 3 [Source:HGNC Symbol;Acc:HGNC:6278]
5021	OXTR	oxytocin receptor [Source:HGNC Symbol;Acc:HGNC:8529]
2354	FOSB	FosB proto-oncogene, AP-1 transcription factor subunit [Source:HGNC Symbol;Acc:HGNC:3797]
200350	FOXD4L1	forkhead box D4 like 1 [Source:HGNC Symbol;Acc:HGNC:18521]
163732	CITED4	Cbp/p300 interacting transactivator with Glu/Asp rich carboxy-terminal domain 4 [Source:HGNC Symbol;Acc:HGNC:18696]
825	CAPN3	calpain 3 [Source:HGNC Symbol;Acc:HGNC:1480]
249	ALPL	alkaline phosphatase, biomineralization associated [Source:HGNC Symbol;Acc:HGNC:438]
283229	CRACR2B	calcium release activated channel regulator 2B [Source:HGNC Symbol;Acc:HGNC:28703]
3241	HPCAL1	hippocalcin like 1 [Source:HGNC Symbol;Acc:HGNC:5145]
54033	RBM11	RNA binding motif protein 11 [Source:HGNC Symbol;Acc:HGNC:9897]
1364	CLDN4	claudin 4 [Source:HGNC Symbol;Acc:HGNC:2046]
3860	KRT13	keratin 13 [Source:HGNC Symbol;Acc:HGNC:6415]
94015	TTYH2	tweety family member 2 [Source:HGNC Symbol;Acc:HGNC:13877]
10758	TRAF3IP2	TRAF3 interacting protein 2 [Source:HGNC Symbol;Acc:HGNC:1343]
50832	TAS2R4	taste 2 receptor member 4 [Source:HGNC Symbol;Acc:HGNC:14911]
113278	SLC52A3	solute carrier family 52 member 3 [Source:HGNC Symbol;Acc:HGNC:16187]
348938	NIPAL4	NIPA like domain containing 4 [Source:HGNC Symbol;Acc:HGNC:28018]
64097	EPB41L4A	erythrocyte membrane protein band 4.1 like 4A [Source:HGNC Symbol;Acc:HGNC:13278]
130749	CPO	carboxypeptidase O [Source:HGNC Symbol;Acc:HGNC:21011]
6303	SAT1	spermidine/spermine N1-acetyltransferase 1 [Source:HGNC Symbol;Acc:HGNC:10540]
151056	PLB1	phospholipase B1 [Source:HGNC Symbol;Acc:HGNC:30041]
259307	IL4I1	interleukin 4 induced 1 [Source:HGNC Symbol;Acc:HGNC:19094]
110599564	EEF1AKMT4	EEF1A lysine methyltransferase 4 [Source:HGNC Symbol;Acc:HGNC:53611]
9955	HS3ST3A1	heparan sulfate-glucosamine 3-sulfotransferase 3A1 [Source:HGNC Symbol;Acc:HGNC:5196]
1802	DPH2	diphthamide biosynthesis 2 [Source:HGNC Symbol;Acc:HGNC:3004]
284119	CAVIN1	caveolae associated protein 1 [Source:HGNC Symbol;Acc:HGNC:9688]
100128912	RPS21P4	ribosomal protein S21 pseudogene 4 [Source:HGNC Symbol;Acc:HGNC:35922]
100129272	TOMM20P4	TOMM20 pseudogene 4 [Source:HGNC Symbol;Acc:HGNC:50522]
100423060	ASNSP6	ASNS pseudogene 6 [Source:HGNC Symbol;Acc:HGNC:49876]
100505911	SOS1-IT1	SOS1 intronic transcript 1 [Source:HGNC Symbol;Acc:HGNC:41385]
101927034	ROR1-AS1	ROR1 antisense RNA 1 [Source:HGNC Symbol;Acc:HGNC:40508]
106479518	RN7SL812P	RNA, 7SL, cytoplasmic 812, pseudogene [Source:HGNC Symbol;Acc:HGNC:46828]
107984958	DHCR24-DT	DHCR24 divergent transcript [Source:HGNC Symbol;Acc:HGNC:53969]
107986655	HIVEP2-DT	HIVEP2 divergent transcript [Source:HGNC Symbol;Acc:HGNC:55724]
10849	POLR1G	RNA polymerase I subunit G [Source:HGNC Symbol;Acc:HGNC:24219]
10867	TSPAN9	tetraspanin 9 [Source:HGNC Symbol;Acc:HGNC:21640]
112935892	LINC02605	long intergenic non-protein coding RNA 2605 [Source:HGNC Symbol;Acc:HGNC:53974]
114614	MIR155HG	MIR155 host gene [Source:HGNC Symbol;Acc:HGNC:35460]
115207	KCTD12	potassium channel tetramerization domain containing 12 [Source:HGNC Symbol;Acc:HGNC:14678]
118738	ZNF488	zinc finger protein 488 [Source:HGNC Symbol;Acc:HGNC:23535]
122152329	ZBTB46-AS2	ZBTB46 antisense RNA 2 [Source:HGNC Symbol;Acc:HGNC:40752]
126917	IFFO2	intermediate filament family orphan 2 [Source:HGNC Symbol;Acc:HGNC:27006]
149224	RPS7P4	ribosomal protein S7 pseudogene 4 [Source:HGNC Symbol;Acc:HGNC:36000]
168667	BMPER	BMP binding endothelial regulator [Source:HGNC Symbol;Acc:HGNC:24154]
170533	PA2G4P2	proliferation-associated 2G4 pseudogene 2 [Source:HGNC Symbol;Acc:HGNC:16531]
2012	EMP1	epithelial membrane protein 1 [Source:HGNC Symbol;Acc:HGNC:3333]
203245	NAIF1	nuclear apoptosis inducing factor 1 [Source:HGNC Symbol;Acc:HGNC:25446]
221468	TMEM217	transmembrane protein 217 [Source:HGNC Symbol;Acc:HGNC:21238]
2503	FTH1P11	ferritin heavy chain 1 pseudogene 11 [Source:HGNC Symbol;Acc:HGNC:3981]
25900	IFFO1	intermediate filament family orphan 1 [Source:HGNC Symbol;Acc:HGNC:24970]
2732	GLDCP1	glycine decarboxylase pseudogene 1 [Source:HGNC Symbol;Acc:HGNC:4314]
283579	C14orf178	chromosome 14 open reading frame 178 [Source:HGNC Symbol;Acc:HGNC:26385]
29970	SCHIP1	schwannomin interacting protein 1 [Source:HGNC Symbol;Acc:HGNC:15678]
339512	CCDC190	coiled-coil domain containing 190 [Source:HGNC Symbol;Acc:HGNC:28736]
341784	EIF4A1P7	eukaryotic translation initiation factor 4A1 pseudogene 7 [Source:HGNC Symbol;Acc:HGNC:37926]
343702	XKR7	XK related 7 [Source:HGNC Symbol;Acc:HGNC:23062]
347509	RPL7L1P11	ribosomal protein L7 like 1 pseudogene 11 [Source:HGNC Symbol;Acc:HGNC:39493]
399988	HSPA8P5	heat shock protein family A (Hsp70) member 8 pseudogene 5 [Source:HGNC Symbol;Acc:HGNC:44920]
401533	DDX10P2	DEAD-box helicase 10 pseudogene 2 [Source:HGNC Symbol;Acc:HGNC:44961]
4070	TACSTD2	tumor associated calcium signal transducer 2 [Source:HGNC Symbol;Acc:HGNC:11530]
4330	MN1	MN1 proto-oncogene, transcriptional regulator [Source:HGNC Symbol;Acc:HGNC:7180]
4503	MT2P1	metallothionein 2 pseudogene 1 [Source:HGNC Symbol;Acc:HGNC:7407]
5420	PODXL	podocalyxin like [Source:HGNC Symbol;Acc:HGNC:9171]
57596	BEGAIN	brain enriched guanylate kinase associated [Source:HGNC Symbol;Acc:HGNC:24163]
642546	HK2P1	hexokinase 2 pseudogene 1 [Source:HGNC Symbol;Acc:HGNC:4924]
642996	NFE2L3P1	nuclear factor, erythroid 2 like 3 pseudogene 1 [Source:HGNC Symbol;Acc:HGNC:22278]
646255	RPL19P16	ribosomal protein L19 pseudogene 16 [Source:HGNC Symbol;Acc:HGNC:36596]
646954	YWHAQP4	YWHAQ pseudogene 4 [Source:HGNC Symbol;Acc:HGNC:37683]
652964	BTF3P3	BTF3 pseudogene 3 [Source:HGNC Symbol;Acc:HGNC:31100]
692212	SNORD99	small nucleolar RNA, C/D box 99 [Source:HGNC Symbol;Acc:HGNC:32762]
735301	SNHG9	small nucleolar RNA host gene 9 [Source:HGNC Symbol;Acc:HGNC:33102]
83638	C11orf68	chromosome 11 open reading frame 68 [Source:HGNC Symbol;Acc:HGNC:28801]
85028	SNHG12	small nucleolar RNA host gene 12 [Source:HGNC Symbol;Acc:HGNC:30062]
9308	CD83	CD83 molecule [Source:HGNC Symbol;Acc:HGNC:1703]

## Sheet: CP
Overlap Results
Collection(s):	CP
# overlaps shown:	10
# genesets in collections:	3795
# genes in comparison (n):	117
# genes in universe (N):	42722
Gene Set Name	# Genes in Gene Set (K)	Description	# Genes in Overlap (k)	k/K	p-value	FDR q-value
WP_TGF_BETA_SIGNALING_PATHWAY	132	TGF beta signaling pathway	8	0.0606	3.45E-9	1.31E-5
WP_MAMMARY_GLAND_DEVELOPMENT_PATHWAY_EMBRYONIC_DEVELOPMENT_STAGE_1_OF_4	18	Mammary gland development pathway Embryonic development Stage 1 of 4	4	0.2222	1.59E-7	3.01E-4
WP_IL_24_SIGNALING_PATHWAY	237	IL 24 Signaling pathway	8	0.0338	3.23E-7	4.09E-4
BIOCARTA_NTHI_PATHWAY	23	NFkB activation by Nontypeable Hemophilus influenzae	4	0.1739	4.54E-7	4.31E-4
WP_VITAMIN_D_RECEPTOR_PATHWAY	185	Vitamin D receptor pathway	7	0.0378	8.46E-7	6.42E-4
PID_CD40_PATHWAY	31	CD40/CD40L signaling	4	0.1290	1.59E-6	0.001
KEGG_CELL_ADHESION_MOLECULES_CAMS	133	Cell adhesion molecules (CAMs)	6	0.0451	1.91E-6	1.04E-3
BIOCARTA_KERATINOCYTE_PATHWAY	46	Keratinocyte Differentiation	4	0.0870	7.98E-6	3.61E-3
BIOCARTA_CD40_PATHWAY	15	CD40L Signaling Pathway	3	0.2000	8.89E-6	3.61E-3
KEGG_MAPK_SIGNALING_PATHWAY	267	MAPK signaling pathway	7	0.0262	9.51E-6	3.61E-3
Gene/Gene Set Overlap Matrix
Entrez Gene Id	Gene Symbol	Gene Description	WP_TGF_BETA_SIGNALING_PATHWAY	WP_MAMMARY_GLAND_DEVELOPMENT_PATHWAY_EMBRYONIC_DEVELOPMENT_STAGE_1_OF_4	WP_IL_24_SIGNALING_PATHWAY	BIOCARTA_NTHI_PATHWAY	WP_VITAMIN_D_RECEPTOR_PATHWAY	PID_CD40_PATHWAY	KEGG_CELL_ADHESION_MOLECULES_CAMS	BIOCARTA_KERATINOCYTE_PATHWAY	BIOCARTA_CD40_PATHWAY	KEGG_MAPK_SIGNALING_PATHWAY
4609	MYC	MYC proto-oncogene, bHLH transcription factor [Source:HGNC Symbol;Acc:HGNC:7553]	WP_TGF_BETA_SIGNALING_PATHWAY	WP_MAMMARY_GLAND_DEVELOPMENT_PATHWAY_EMBRYONIC_DEVELOPMENT_STAGE_1_OF_4	WP_IL_24_SIGNALING_PATHWAY		WP_VITAMIN_D_RECEPTOR_PATHWAY	PID_CD40_PATHWAY				KEGG_MAPK_SIGNALING_PATHWAY
7015	TERT	telomerase reverse transcriptase [Source:HGNC Symbol;Acc:HGNC:11730]	WP_TGF_BETA_SIGNALING_PATHWAY	WP_MAMMARY_GLAND_DEVELOPMENT_PATHWAY_EMBRYONIC_DEVELOPMENT_STAGE_1_OF_4
5606	MAP2K3	mitogen-activated protein kinase kinase 3 [Source:HGNC Symbol;Acc:HGNC:6843]	WP_TGF_BETA_SIGNALING_PATHWAY			BIOCARTA_NTHI_PATHWAY				BIOCARTA_KERATINOCYTE_PATHWAY		KEGG_MAPK_SIGNALING_PATHWAY
4088	SMAD3	SMAD family member 3 [Source:HGNC Symbol;Acc:HGNC:6769]	WP_TGF_BETA_SIGNALING_PATHWAY			BIOCARTA_NTHI_PATHWAY
2113	ETS1	ETS proto-oncogene 1, transcription factor [Source:HGNC Symbol;Acc:HGNC:3488]	WP_TGF_BETA_SIGNALING_PATHWAY							BIOCARTA_KERATINOCYTE_PATHWAY
2354	FOSB	FosB proto-oncogene, AP-1 transcription factor subunit [Source:HGNC Symbol;Acc:HGNC:3797]	WP_TGF_BETA_SIGNALING_PATHWAY
7057	THBS1	thrombospondin 1 [Source:HGNC Symbol;Acc:HGNC:11785]	WP_TGF_BETA_SIGNALING_PATHWAY
150094	SIK1	salt inducible kinase 1 [Source:HGNC Symbol;Acc:HGNC:11142]	WP_TGF_BETA_SIGNALING_PATHWAY
1364	CLDN4	claudin 4 [Source:HGNC Symbol;Acc:HGNC:2046]		WP_MAMMARY_GLAND_DEVELOPMENT_PATHWAY_EMBRYONIC_DEVELOPMENT_STAGE_1_OF_4					KEGG_CELL_ADHESION_MOLECULES_CAMS
249	ALPL	alkaline phosphatase, biomineralization associated [Source:HGNC Symbol;Acc:HGNC:438]		WP_MAMMARY_GLAND_DEVELOPMENT_PATHWAY_EMBRYONIC_DEVELOPMENT_STAGE_1_OF_4
9020	MAP3K14	mitogen-activated protein kinase kinase kinase 14 [Source:HGNC Symbol;Acc:HGNC:6853]			WP_IL_24_SIGNALING_PATHWAY	BIOCARTA_NTHI_PATHWAY		PID_CD40_PATHWAY		BIOCARTA_KERATINOCYTE_PATHWAY	BIOCARTA_CD40_PATHWAY	KEGG_MAPK_SIGNALING_PATHWAY
4792	NFKBIA	NFKB inhibitor alpha [Source:HGNC Symbol;Acc:HGNC:7797]			WP_IL_24_SIGNALING_PATHWAY	BIOCARTA_NTHI_PATHWAY		PID_CD40_PATHWAY		BIOCARTA_KERATINOCYTE_PATHWAY	BIOCARTA_CD40_PATHWAY
3684	ITGAM	integrin subunit alpha M [Source:HGNC Symbol;Acc:HGNC:6149]			WP_IL_24_SIGNALING_PATHWAY		WP_VITAMIN_D_RECEPTOR_PATHWAY		KEGG_CELL_ADHESION_MOLECULES_CAMS
1647	GADD45A	growth arrest and DNA damage inducible alpha [Source:HGNC Symbol;Acc:HGNC:4095]			WP_IL_24_SIGNALING_PATHWAY		WP_VITAMIN_D_RECEPTOR_PATHWAY					KEGG_MAPK_SIGNALING_PATHWAY
3860	KRT13	keratin 13 [Source:HGNC Symbol;Acc:HGNC:6415]			WP_IL_24_SIGNALING_PATHWAY		WP_VITAMIN_D_RECEPTOR_PATHWAY
3383	ICAM1	intercellular adhesion molecule 1 [Source:HGNC Symbol;Acc:HGNC:5344]			WP_IL_24_SIGNALING_PATHWAY				KEGG_CELL_ADHESION_MOLECULES_CAMS
9308	CD83	CD83 molecule [Source:HGNC Symbol;Acc:HGNC:1703]			WP_IL_24_SIGNALING_PATHWAY
7128	TNFAIP3	TNF alpha induced protein 3 [Source:HGNC Symbol;Acc:HGNC:11896]					WP_VITAMIN_D_RECEPTOR_PATHWAY	PID_CD40_PATHWAY			BIOCARTA_CD40_PATHWAY
4773	NFATC2	nuclear factor of activated T cells 2 [Source:HGNC Symbol;Acc:HGNC:7776]					WP_VITAMIN_D_RECEPTOR_PATHWAY					KEGG_MAPK_SIGNALING_PATHWAY
283229	CRACR2B	calcium release activated channel regulator 2B [Source:HGNC Symbol;Acc:HGNC:28703]					WP_VITAMIN_D_RECEPTOR_PATHWAY
3696	ITGB8	integrin subunit beta 8 [Source:HGNC Symbol;Acc:HGNC:6163]							KEGG_CELL_ADHESION_MOLECULES_CAMS
6385	SDC4	syndecan 4 [Source:HGNC Symbol;Acc:HGNC:10661]							KEGG_CELL_ADHESION_MOLECULES_CAMS
3112	HLA-DOB	major histocompatibility complex, class II, DO beta [Source:HGNC Symbol;Acc:HGNC:4937]							KEGG_CELL_ADHESION_MOLECULES_CAMS
5971	RELB	RELB proto-oncogene, NF-kB subunit [Source:HGNC Symbol;Acc:HGNC:9956]										KEGG_MAPK_SIGNALING_PATHWAY
1844	DUSP2	dual specificity phosphatase 2 [Source:HGNC Symbol;Acc:HGNC:3068]										KEGG_MAPK_SIGNALING_PATHWAY
114614	MIR155HG	MIR155 host gene [Source:HGNC Symbol;Acc:HGNC:35460]
6303	SAT1	spermidine/spermine N1-acetyltransferase 1 [Source:HGNC Symbol;Acc:HGNC:10540]
825	CAPN3	calpain 3 [Source:HGNC Symbol;Acc:HGNC:1480]
2274	FHL2	four and a half LIM domains 2 [Source:HGNC Symbol;Acc:HGNC:3703]
10758	TRAF3IP2	TRAF3 interacting protein 2 [Source:HGNC Symbol;Acc:HGNC:1343]
59	ACTA2	actin alpha 2, smooth muscle [Source:HGNC Symbol;Acc:HGNC:130]
5420	PODXL	podocalyxin like [Source:HGNC Symbol;Acc:HGNC:9171]
29970	SCHIP1	schwannomin interacting protein 1 [Source:HGNC Symbol;Acc:HGNC:15678]
151056	PLB1	phospholipase B1 [Source:HGNC Symbol;Acc:HGNC:30041]
166785	MMAA	metabolism of cobalamin associated A [Source:HGNC Symbol;Acc:HGNC:18871]
113278	SLC52A3	solute carrier family 52 member 3 [Source:HGNC Symbol;Acc:HGNC:16187]
5979	RET	ret proto-oncogene [Source:HGNC Symbol;Acc:HGNC:9967]
2019	EN1	engrailed homeobox 1 [Source:HGNC Symbol;Acc:HGNC:3342]
9955	HS3ST3A1	heparan sulfate-glucosamine 3-sulfotransferase 3A1 [Source:HGNC Symbol;Acc:HGNC:5196]
284119	CAVIN1	caveolae associated protein 1 [Source:HGNC Symbol;Acc:HGNC:9688]
10849	POLR1G	RNA polymerase I subunit G [Source:HGNC Symbol;Acc:HGNC:24219]
26287	ANKRD2	ankyrin repeat domain 2 [Source:HGNC Symbol;Acc:HGNC:495]
163732	CITED4	Cbp/p300 interacting transactivator with Glu/Asp rich carboxy-terminal domain 4 [Source:HGNC Symbol;Acc:HGNC:18696]
10221	TRIB1	tribbles pseudokinase 1 [Source:HGNC Symbol;Acc:HGNC:16891]
558	AXL	AXL receptor tyrosine kinase [Source:HGNC Symbol;Acc:HGNC:905]
10938	EHD1	EH domain containing 1 [Source:HGNC Symbol;Acc:HGNC:3242]
168667	BMPER	BMP binding endothelial regulator [Source:HGNC Symbol;Acc:HGNC:24154]
4117	MAK	male germ cell associated kinase [Source:HGNC Symbol;Acc:HGNC:6816]
3856	KRT8	keratin 8 [Source:HGNC Symbol;Acc:HGNC:6446]
6891	TAP2	transporter 2, ATP binding cassette subfamily B member [Source:HGNC Symbol;Acc:HGNC:44]
2774	GNAL	G protein subunit alpha L [Source:HGNC Symbol;Acc:HGNC:4388]
64147	KIF9	kinesin family member 9 [Source:HGNC Symbol;Acc:HGNC:16666]
5021	OXTR	oxytocin receptor [Source:HGNC Symbol;Acc:HGNC:8529]
50832	TAS2R4	taste 2 receptor member 4 [Source:HGNC Symbol;Acc:HGNC:14911]
3777	KCNK3	potassium two pore domain channel subfamily K member 3 [Source:HGNC Symbol;Acc:HGNC:6278]
57596	BEGAIN	brain enriched guanylate kinase associated [Source:HGNC Symbol;Acc:HGNC:24163]
1802	DPH2	diphthamide biosynthesis 2 [Source:HGNC Symbol;Acc:HGNC:3004]
259307	IL4I1	interleukin 4 induced 1 [Source:HGNC Symbol;Acc:HGNC:19094]
94015	TTYH2	tweety family member 2 [Source:HGNC Symbol;Acc:HGNC:13877]
91319	DERL3	derlin 3 [Source:HGNC Symbol;Acc:HGNC:14236]
348938	NIPAL4	NIPA like domain containing 4 [Source:HGNC Symbol;Acc:HGNC:28018]
56652	TWNK	twinkle mtDNA helicase [Source:HGNC Symbol;Acc:HGNC:1160]
4070	TACSTD2	tumor associated calcium signal transducer 2 [Source:HGNC Symbol;Acc:HGNC:11530]
79026	AHNAK	AHNAK nucleoprotein [Source:HGNC Symbol;Acc:HGNC:347]
100128912	RPS21P4	ribosomal protein S21 pseudogene 4 [Source:HGNC Symbol;Acc:HGNC:35922]
100129272	TOMM20P4	TOMM20 pseudogene 4 [Source:HGNC Symbol;Acc:HGNC:50522]
100423060	ASNSP6	ASNS pseudogene 6 [Source:HGNC Symbol;Acc:HGNC:49876]
100505911	SOS1-IT1	SOS1 intronic transcript 1 [Source:HGNC Symbol;Acc:HGNC:41385]
100533105	C8orf44-SGK3	C8orf44-SGK3 readthrough [Source:HGNC Symbol;Acc:HGNC:48354]
101927034	ROR1-AS1	ROR1 antisense RNA 1 [Source:HGNC Symbol;Acc:HGNC:40508]
106479518	RN7SL812P	RNA, 7SL, cytoplasmic 812, pseudogene [Source:HGNC Symbol;Acc:HGNC:46828]
107984958	DHCR24-DT	DHCR24 divergent transcript [Source:HGNC Symbol;Acc:HGNC:53969]
107986655	HIVEP2-DT	HIVEP2 divergent transcript [Source:HGNC Symbol;Acc:HGNC:55724]
10867	TSPAN9	tetraspanin 9 [Source:HGNC Symbol;Acc:HGNC:21640]
110599564	EEF1AKMT4	EEF1A lysine methyltransferase 4 [Source:HGNC Symbol;Acc:HGNC:53611]
112935892	LINC02605	long intergenic non-protein coding RNA 2605 [Source:HGNC Symbol;Acc:HGNC:53974]
115207	KCTD12	potassium channel tetramerization domain containing 12 [Source:HGNC Symbol;Acc:HGNC:14678]
118738	ZNF488	zinc finger protein 488 [Source:HGNC Symbol;Acc:HGNC:23535]
122152329	ZBTB46-AS2	ZBTB46 antisense RNA 2 [Source:HGNC Symbol;Acc:HGNC:40752]
126917	IFFO2	intermediate filament family orphan 2 [Source:HGNC Symbol;Acc:HGNC:27006]
130749	CPO	carboxypeptidase O [Source:HGNC Symbol;Acc:HGNC:21011]
149224	RPS7P4	ribosomal protein S7 pseudogene 4 [Source:HGNC Symbol;Acc:HGNC:36000]
170533	PA2G4P2	proliferation-associated 2G4 pseudogene 2 [Source:HGNC Symbol;Acc:HGNC:16531]
200350	FOXD4L1	forkhead box D4 like 1 [Source:HGNC Symbol;Acc:HGNC:18521]
2012	EMP1	epithelial membrane protein 1 [Source:HGNC Symbol;Acc:HGNC:3333]
203245	NAIF1	nuclear apoptosis inducing factor 1 [Source:HGNC Symbol;Acc:HGNC:25446]
221468	TMEM217	transmembrane protein 217 [Source:HGNC Symbol;Acc:HGNC:21238]
22904	SBNO2	strawberry notch homolog 2 [Source:HGNC Symbol;Acc:HGNC:29158]
2503	FTH1P11	ferritin heavy chain 1 pseudogene 11 [Source:HGNC Symbol;Acc:HGNC:3981]
25900	IFFO1	intermediate filament family orphan 1 [Source:HGNC Symbol;Acc:HGNC:24970]
2732	GLDCP1	glycine decarboxylase pseudogene 1 [Source:HGNC Symbol;Acc:HGNC:4314]
283579	C14orf178	chromosome 14 open reading frame 178 [Source:HGNC Symbol;Acc:HGNC:26385]
3241	HPCAL1	hippocalcin like 1 [Source:HGNC Symbol;Acc:HGNC:5145]
339512	CCDC190	coiled-coil domain containing 190 [Source:HGNC Symbol;Acc:HGNC:28736]
341784	EIF4A1P7	eukaryotic translation initiation factor 4A1 pseudogene 7 [Source:HGNC Symbol;Acc:HGNC:37926]
343702	XKR7	XK related 7 [Source:HGNC Symbol;Acc:HGNC:23062]
347509	RPL7L1P11	ribosomal protein L7 like 1 pseudogene 11 [Source:HGNC Symbol;Acc:HGNC:39493]
399988	HSPA8P5	heat shock protein family A (Hsp70) member 8 pseudogene 5 [Source:HGNC Symbol;Acc:HGNC:44920]
401533	DDX10P2	DEAD-box helicase 10 pseudogene 2 [Source:HGNC Symbol;Acc:HGNC:44961]
4330	MN1	MN1 proto-oncogene, transcriptional regulator [Source:HGNC Symbol;Acc:HGNC:7180]
4503	MT2P1	metallothionein 2 pseudogene 1 [Source:HGNC Symbol;Acc:HGNC:7407]
49854	ZBTB21	zinc finger and BTB domain containing 21 [Source:HGNC Symbol;Acc:HGNC:13083]
54033	RBM11	RNA binding motif protein 11 [Source:HGNC Symbol;Acc:HGNC:9897]
64097	EPB41L4A	erythrocyte membrane protein band 4.1 like 4A [Source:HGNC Symbol;Acc:HGNC:13278]
642546	HK2P1	hexokinase 2 pseudogene 1 [Source:HGNC Symbol;Acc:HGNC:4924]
642996	NFE2L3P1	nuclear factor, erythroid 2 like 3 pseudogene 1 [Source:HGNC Symbol;Acc:HGNC:22278]
646255	RPL19P16	ribosomal protein L19 pseudogene 16 [Source:HGNC Symbol;Acc:HGNC:36596]
646954	YWHAQP4	YWHAQ pseudogene 4 [Source:HGNC Symbol;Acc:HGNC:37683]
652964	BTF3P3	BTF3 pseudogene 3 [Source:HGNC Symbol;Acc:HGNC:31100]
653857	ACTR3C	actin related protein 3C [Source:HGNC Symbol;Acc:HGNC:37282]
692212	SNORD99	small nucleolar RNA, C/D box 99 [Source:HGNC Symbol;Acc:HGNC:32762]
735301	SNHG9	small nucleolar RNA host gene 9 [Source:HGNC Symbol;Acc:HGNC:33102]
81788	NUAK2	NUAK family kinase 2 [Source:HGNC Symbol;Acc:HGNC:29558]
83638	C11orf68	chromosome 11 open reading frame 68 [Source:HGNC Symbol;Acc:HGNC:28801]
85028	SNHG12	small nucleolar RNA host gene 12 [Source:HGNC Symbol;Acc:HGNC:30062]
91461	PKDCC	protein kinase domain containing, cytoplasmic [Source:HGNC Symbol;Acc:HGNC:25123]
9603	NFE2L3	NFE2 like bZIP transcription factor 3 [Source:HGNC Symbol;Acc:HGNC:7783]
