# Supplementary material for: Identification of a novel minor-groove DNA binder that represses mitochondrial gene expression and induces apoptosis in highly aggressive leiomyosarcoma cells
Source: Cell Death Discov. 2025 Nov 10;11:524. doi: 10.1038/s41420-025-02803-3 (PMC12603272; doi:10.1038/s41420-025-02803-3)
Supplement: Supplementary file 18 — Table S16 [file 41420_2025_2803_MOESM18_ESM.xlsx]

## Sheet: Hallmark
Overlap Results
Collection(s):	H
# overlaps shown:	4
# genesets in collections:	50
# genes in comparison (n):	217
# genes in universe (N):	42722
Gene Set Name	# Genes in Gene Set (K)	Description	# Genes in Overlap (k)	k/K	p-value	FDR q-value
HALLMARK_UV_RESPONSE_DN	144	Genes down-regulated in response to ultraviolet (UV) radiation.	7	0.0486	9.65E-6	4.83E-4
HALLMARK_PI3K_AKT_MTOR_SIGNALING	105	Genes up-regulated by activation of the PI3K/AKT/mTOR pathway.	4	0.0381	2.07E-3	4.6E-2
HALLMARK_E2F_TARGETS	200	Genes encoding cell cycle related targets of E2F transcription factors.	5	0.0250	3.68E-3	4.6E-2
HALLMARK_KRAS_SIGNALING_UP	200	Genes up-regulated by KRAS activation.	5	0.0250	3.68E-3	4.6E-2
Gene/Gene Set Overlap Matrix
Entrez Gene Id	Gene Symbol	Gene Description	HALLMARK_UV_RESPONSE_DN	HALLMARK_PI3K_AKT_MTOR_SIGNALING	HALLMARK_E2F_TARGETS	HALLMARK_KRAS_SIGNALING_UP
7035	TFPI	tissue factor pathway inhibitor [Source:HGNC Symbol;Acc:HGNC:11760]	HALLMARK_UV_RESPONSE_DN			HALLMARK_KRAS_SIGNALING_UP
3949	LDLR	low density lipoprotein receptor [Source:HGNC Symbol;Acc:HGNC:6547]	HALLMARK_UV_RESPONSE_DN
1902	LPAR1	lysophosphatidic acid receptor 1 [Source:HGNC Symbol;Acc:HGNC:3166]	HALLMARK_UV_RESPONSE_DN
3037	HAS2	hyaluronan synthase 2 [Source:HGNC Symbol;Acc:HGNC:4819]	HALLMARK_UV_RESPONSE_DN
2697	GJA1	gap junction protein alpha 1 [Source:HGNC Symbol;Acc:HGNC:4274]	HALLMARK_UV_RESPONSE_DN
23266	ADGRL2	adhesion G protein-coupled receptor L2 [Source:HGNC Symbol;Acc:HGNC:18582]	HALLMARK_UV_RESPONSE_DN
273	AMPH	amphiphysin [Source:HGNC Symbol;Acc:HGNC:471]	HALLMARK_UV_RESPONSE_DN
2792	GNGT1	G protein subunit gamma transducin 1 [Source:HGNC Symbol;Acc:HGNC:4411]		HALLMARK_PI3K_AKT_MTOR_SIGNALING
5308	PITX2	paired like homeodomain 2 [Source:HGNC Symbol;Acc:HGNC:9005]		HALLMARK_PI3K_AKT_MTOR_SIGNALING
5602	MAPK10	mitogen-activated protein kinase 10 [Source:HGNC Symbol;Acc:HGNC:6872]		HALLMARK_PI3K_AKT_MTOR_SIGNALING
5608	MAP2K6	mitogen-activated protein kinase kinase 6 [Source:HGNC Symbol;Acc:HGNC:6846]		HALLMARK_PI3K_AKT_MTOR_SIGNALING
1062	CENPE	centromere protein E [Source:HGNC Symbol;Acc:HGNC:1856]			HALLMARK_E2F_TARGETS
1031	CDKN2C	cyclin dependent kinase inhibitor 2C [Source:HGNC Symbol;Acc:HGNC:1789]			HALLMARK_E2F_TARGETS
9787	DLGAP5	DLG associated protein 5 [Source:HGNC Symbol;Acc:HGNC:16864]			HALLMARK_E2F_TARGETS
79733	E2F8	E2F transcription factor 8 [Source:HGNC Symbol;Acc:HGNC:24727]			HALLMARK_E2F_TARGETS
83463	MXD3	MAX dimerization protein 3 [Source:HGNC Symbol;Acc:HGNC:14008]			HALLMARK_E2F_TARGETS
2982	GUCY1A1	guanylate cyclase 1 soluble subunit alpha 1 [Source:HGNC Symbol;Acc:HGNC:4685]				HALLMARK_KRAS_SIGNALING_UP
9734	HDAC9	histone deacetylase 9 [Source:HGNC Symbol;Acc:HGNC:14065]				HALLMARK_KRAS_SIGNALING_UP
10205	MPZL2	myelin protein zero like 2 [Source:HGNC Symbol;Acc:HGNC:3496]				HALLMARK_KRAS_SIGNALING_UP
58155	PTBP2	polypyrimidine tract binding protein 2 [Source:HGNC Symbol;Acc:HGNC:17662]				HALLMARK_KRAS_SIGNALING_UP
10964	IFI44L	interferon induced protein 44 like [Source:HGNC Symbol;Acc:HGNC:17817]
10561	IFI44	interferon induced protein 44 [Source:HGNC Symbol;Acc:HGNC:16938]
1997	ELF1	E74 like ETS transcription factor 1 [Source:HGNC Symbol;Acc:HGNC:3316]
8611	PLPP1	phospholipid phosphatase 1 [Source:HGNC Symbol;Acc:HGNC:9228]
3005	H1-0	H1.0 linker histone [Source:HGNC Symbol;Acc:HGNC:4714]
26018	LRIG1	leucine rich repeats and immunoglobulin like domains 1 [Source:HGNC Symbol;Acc:HGNC:17360]
1028	CDKN1C	cyclin dependent kinase inhibitor 1C [Source:HGNC Symbol;Acc:HGNC:1786]
10888	GPR83	G protein-coupled receptor 83 [Source:HGNC Symbol;Acc:HGNC:4523]
1950	EGF	epidermal growth factor [Source:HGNC Symbol;Acc:HGNC:3229]
4211	MEIS1	Meis homeobox 1 [Source:HGNC Symbol;Acc:HGNC:7000]
7098	TLR3	toll like receptor 3 [Source:HGNC Symbol;Acc:HGNC:11849]
23586	RIGI	RNA sensor RIG-I [Source:HGNC Symbol;Acc:HGNC:19102]
80830	APOL6	apolipoprotein L6 [Source:HGNC Symbol;Acc:HGNC:14870]
2669	GEM	GTP binding protein overexpressed in skeletal muscle [Source:HGNC Symbol;Acc:HGNC:4234]
11080	DNAJB4	DnaJ heat shock protein family (Hsp40) member B4 [Source:HGNC Symbol;Acc:HGNC:14886]
6041	RNASEL	ribonuclease L [Source:HGNC Symbol;Acc:HGNC:10050]
90427	BMF	Bcl2 modifying factor [Source:HGNC Symbol;Acc:HGNC:24132]
94241	TP53INP1	tumor protein p53 inducible nuclear protein 1 [Source:HGNC Symbol;Acc:HGNC:18022]
5921	RASA1	RAS p21 protein activator 1 [Source:HGNC Symbol;Acc:HGNC:9871]
7474	WNT5A	Wnt family member 5A [Source:HGNC Symbol;Acc:HGNC:12784]
1837	DTNA	dystrobrevin alpha [Source:HGNC Symbol;Acc:HGNC:3057]
2775	GNAO1	G protein subunit alpha o1 [Source:HGNC Symbol;Acc:HGNC:4389]
6525	SMTN	smoothelin [Source:HGNC Symbol;Acc:HGNC:11126]
23460	ABCA6	ATP binding cassette subfamily A member 6 [Source:HGNC Symbol;Acc:HGNC:36]
83594	NUDT12	nudix hydrolase 12 [Source:HGNC Symbol;Acc:HGNC:18826]
8436	CAVIN2	caveolae associated protein 2 [Source:HGNC Symbol;Acc:HGNC:10690]
10112	KIF20A	kinesin family member 20A [Source:HGNC Symbol;Acc:HGNC:9787]
56521	DNAJC12	DnaJ heat shock protein family (Hsp40) member C12 [Source:HGNC Symbol;Acc:HGNC:28908]
8626	TP63	tumor protein p63 [Source:HGNC Symbol;Acc:HGNC:15979]
7091	TLE4	TLE family member 4, transcriptional corepressor [Source:HGNC Symbol;Acc:HGNC:11840]
1032	CDKN2D	cyclin dependent kinase inhibitor 2D [Source:HGNC Symbol;Acc:HGNC:1790]
5063	PAK3	p21 (RAC1) activated kinase 3 [Source:HGNC Symbol;Acc:HGNC:8592]
100130519	TMEM221	transmembrane protein 221 [Source:HGNC Symbol;Acc:HGNC:21943]
100132380	AGGF1P1	angiogenic factor with G-patch and FHA domains 1 pseudogene 1 [Source:HGNC Symbol;Acc:HGNC:38051]
100192378	ZFHX4-AS1	ZFHX4 antisense RNA 1 [Source:HGNC Symbol;Acc:HGNC:44165]
100216001	MANCR	mitotically associated long non coding RNA [Source:HGNC Symbol;Acc:HGNC:44678]
100505783	OSER1-DT	OSER1 divergent transcript [Source:HGNC Symbol;Acc:HGNC:48585]
100506827	LINC02475	long intergenic non-protein coding RNA 2475 [Source:HGNC Symbol;Acc:HGNC:53418]
100507466	DPH6-DT	DPH6 divergent transcript [Source:HGNC Symbol;Acc:HGNC:44147]
100533790	LRRC37A9P	leucine rich repeat containing 37 member A9, pseudogene [Source:HGNC Symbol;Acc:HGNC:43813]
100652988	LINC00702	long intergenic non-protein coding RNA 702 [Source:HGNC Symbol;Acc:HGNC:44676]
101060146	CHMP1B2P	charged multivesicular body protein 1B2, pseudogene [Source:HGNC Symbol;Acc:HGNC:49380]
101927577	LINC01797	long intergenic non-protein coding RNA 1797 [Source:HGNC Symbol;Acc:HGNC:52587]
101928063	ZNF230-DT	ZNF230 divergent transcript [Source:HGNC Symbol;Acc:HGNC:55316]
101928913	LINC01515	long intergenic non-protein coding RNA 1515 [Source:HGNC Symbol;Acc:HGNC:51210]
101929191	LINC03022	long intergenic non-protein coding RNA 3022 [Source:HGNC Symbol;Acc:HGNC:56151]
102216341	LINC01109	long intergenic non-protein coding RNA 1109 [Source:HGNC Symbol;Acc:HGNC:49235]
10371	SEMA3A	semaphorin 3A [Source:HGNC Symbol;Acc:HGNC:10723]
105369807	LINC02454	long intergenic non-protein coding RNA 2454 [Source:HGNC Symbol;Acc:HGNC:53387]
105376444	LINC02643	long intergenic non-protein coding RNA 2643 [Source:HGNC Symbol;Acc:HGNC:54126]
105377540	SAP30-DT	SAP30 divergent transcript [Source:HGNC Symbol;Acc:HGNC:54424]
11037	STON1	stonin 1 [Source:HGNC Symbol;Acc:HGNC:17003]
11107	PRDM5	PR/SET domain 5 [Source:HGNC Symbol;Acc:HGNC:9349]
11118	BTN3A2	butyrophilin subfamily 3 member A2 [Source:HGNC Symbol;Acc:HGNC:1139]
11119	BTN3A1	butyrophilin subfamily 3 member A1 [Source:HGNC Symbol;Acc:HGNC:1138]
11141	IL1RAPL1	interleukin 1 receptor accessory protein like 1 [Source:HGNC Symbol;Acc:HGNC:5996]
112441434	SHLD3	shieldin complex subunit 3 [Source:HGNC Symbol;Acc:HGNC:53826]
113230	MISP3	MISP family member 3 [Source:HGNC Symbol;Acc:HGNC:26963]
113263	GLCCI1	glucocorticoid induced 1 [Source:HGNC Symbol;Acc:HGNC:18713]
114898	C1QTNF2	C1q and TNF related 2 [Source:HGNC Symbol;Acc:HGNC:14325]
115265	DDIT4L	DNA damage inducible transcript 4 like [Source:HGNC Symbol;Acc:HGNC:30555]
118732304	PPP2CA-DT	PPP2CA divergent transcript [Source:HGNC Symbol;Acc:HGNC:55266]
121643	FOXN4	forkhead box N4 [Source:HGNC Symbol;Acc:HGNC:21399]
121847985	HCCS-DT	HCCS divergent transcript [Source:HGNC Symbol;Acc:HGNC:55698]
123706550	NFIB-AS1	NFIB antisense RNA 1 [Source:HGNC Symbol;Acc:HGNC:56058]
125113	KRT222	keratin 222 [Source:HGNC Symbol;Acc:HGNC:28695]
130574	LYPD6	LY6/PLAUR domain containing 6 [Source:HGNC Symbol;Acc:HGNC:28751]
130813	C2orf50	chromosome 2 open reading frame 50 [Source:HGNC Symbol;Acc:HGNC:26324]
130888	FBXO36	F-box protein 36 [Source:HGNC Symbol;Acc:HGNC:27020]
143686	SESN3	sestrin 3 [Source:HGNC Symbol;Acc:HGNC:23060]
144245	ALG10B	ALG10 alpha-1,2-glucosyltransferase B [Source:HGNC Symbol;Acc:HGNC:31088]
144455	E2F7	E2F transcription factor 7 [Source:HGNC Symbol;Acc:HGNC:23820]
145957	NRG4	neuregulin 4 [Source:HGNC Symbol;Acc:HGNC:29862]
146212	KCTD19	potassium channel tetramerization domain containing 19 [Source:HGNC Symbol;Acc:HGNC:24753]
152573	SHISA3	shisa family member 3 [Source:HGNC Symbol;Acc:HGNC:25159]
153478	PLEKHG4B	pleckstrin homology and RhoGEF domain containing G4B [Source:HGNC Symbol;Acc:HGNC:29399]
1602	DACH1	dachshund family transcription factor 1 [Source:HGNC Symbol;Acc:HGNC:2663]
163227	ZNF100	zinc finger protein 100 [Source:HGNC Symbol;Acc:HGNC:12880]
168544	ZNF467	zinc finger protein 467 [Source:HGNC Symbol;Acc:HGNC:23154]
196528	ARID2	AT-rich interaction domain 2 [Source:HGNC Symbol;Acc:HGNC:18037]
201477	DLGAP1-AS3	DLGAP1 antisense RNA 3 [Source:HGNC Symbol;Acc:HGNC:27317]
201625	DNAH12	dynein axonemal heavy chain 12 [Source:HGNC Symbol;Acc:HGNC:2943]
202020	TAPT1-AS1	TAPT1 antisense RNA 1 (head to head) [Source:HGNC Symbol;Acc:HGNC:26832]
202333	CMYA5	cardiomyopathy associated 5 [Source:HGNC Symbol;Acc:HGNC:14305]
2045	EPHA7	EPH receptor A7 [Source:HGNC Symbol;Acc:HGNC:3390]
23007	PLCH1	phospholipase C eta 1 [Source:HGNC Symbol;Acc:HGNC:29185]
23150	FRMD4B	FERM domain containing 4B [Source:HGNC Symbol;Acc:HGNC:24886]
255324	EPGN	epithelial mitogen [Source:HGNC Symbol;Acc:HGNC:17470]
256329	LMNTD2	lamin tail domain containing 2 [Source:HGNC Symbol;Acc:HGNC:28561]
256764	WDR72	WD repeat domain 72 [Source:HGNC Symbol;Acc:HGNC:26790]
25840	METTL7A	methyltransferase like 7A [Source:HGNC Symbol;Acc:HGNC:24550]
26025	PCDHGA12	protocadherin gamma subfamily A, 12 [Source:HGNC Symbol;Acc:HGNC:8699]
26049	FAM169A	family with sequence similarity 169 member A [Source:HGNC Symbol;Acc:HGNC:29138]
26050	SLITRK5	SLIT and NTRK like family member 5 [Source:HGNC Symbol;Acc:HGNC:20295]
26157	GIMAP2	GTPase, IMAP family member 2 [Source:HGNC Symbol;Acc:HGNC:21789]
266743	NPAS4	neuronal PAS domain protein 4 [Source:HGNC Symbol;Acc:HGNC:18983]
26762	HAVCR1	hepatitis A virus cellular receptor 1 [Source:HGNC Symbol;Acc:HGNC:17866]
26768	SNORA73B	small nucleolar RNA, H/ACA box 73B [Source:HGNC Symbol;Acc:HGNC:10116]
27123	DKK2	dickkopf WNT signaling pathway inhibitor 2 [Source:HGNC Symbol;Acc:HGNC:2892]
2743	GLRB	glycine receptor beta [Source:HGNC Symbol;Acc:HGNC:4329]
2825	CMKLR2	chemerin chemokine-like receptor 2 [Source:HGNC Symbol;Acc:HGNC:4463]
284161	GDPD1	glycerophosphodiester phosphodiesterase domain containing 1 [Source:HGNC Symbol;Acc:HGNC:20883]
284611	EEIG2	EEIG family member 2 [Source:HGNC Symbol;Acc:HGNC:27637]
284697	BTBD8	BTB domain containing 8 [Source:HGNC Symbol;Acc:HGNC:21019]
285074	ANAPC1P2	ANAPC1 pseudogene 2 [Source:HGNC Symbol;Acc:HGNC:54708]
285512	FAM13A-AS1	FAM13A antisense RNA 1 [Source:HGNC Symbol;Acc:HGNC:19370]
286144	TRIQK	triple QxxK/R motif containing [Source:HGNC Symbol;Acc:HGNC:27828]
28999	KLF15	KLF transcription factor 15 [Source:HGNC Symbol;Acc:HGNC:14536]
3008	H1-4	H1.4 linker histone, cluster member [Source:HGNC Symbol;Acc:HGNC:4718]
3077	HFE	homeostatic iron regulator [Source:HGNC Symbol;Acc:HGNC:4886]
3167	HMX2	H6 family homeobox 2 [Source:HGNC Symbol;Acc:HGNC:5018]
3234	HOXD8	homeobox D8 [Source:HGNC Symbol;Acc:HGNC:5139]
338376	IFNE	interferon epsilon [Source:HGNC Symbol;Acc:HGNC:18163]
338817	LINC01252	long intergenic non-protein coding RNA 1252 [Source:HGNC Symbol;Acc:HGNC:27888]
339005	WHAMMP3	WHAMM pseudogene 3 [Source:HGNC Symbol;Acc:HGNC:27892]
339781	KRT18P19	keratin 18 pseudogene 19 [Source:HGNC Symbol;Acc:HGNC:33387]
348980	HCN1	hyperpolarization activated cyclic nucleotide gated potassium channel 1 [Source:HGNC Symbol;Acc:HGNC:4845]
3737	KCNA2	potassium voltage-gated channel subfamily A member 2 [Source:HGNC Symbol;Acc:HGNC:6220]
374462	PTPRQ	protein tyrosine phosphatase receptor type Q [Source:HGNC Symbol;Acc:HGNC:9679]
375287	RBM43	RNA binding motif protein 43 [Source:HGNC Symbol;Acc:HGNC:24790]
386617	KCTD8	potassium channel tetramerization domain containing 8 [Source:HGNC Symbol;Acc:HGNC:22394]
388815	MIR99AHG	mir-99a-let-7c cluster host gene [Source:HGNC Symbol;Acc:HGNC:1274]
390429	OR4N2	olfactory receptor family 4 subfamily N member 2 [Source:HGNC Symbol;Acc:HGNC:14742]
391059	FRRS1	ferric chelate reductase 1 [Source:HGNC Symbol;Acc:HGNC:27622]
399668	SMIM10L2A	small integral membrane protein 10 like 2A [Source:HGNC Symbol;Acc:HGNC:34499]
399761	BMS1P1	BMS1 pseudogene 1 [Source:HGNC Symbol;Acc:HGNC:23649]
400765	MIR137HG	MIR137 host gene [Source:HGNC Symbol;Acc:HGNC:42871]
4008	LMO7	LIM domain 7 [Source:HGNC Symbol;Acc:HGNC:6646]
4300	MLLT3	MLLT3 super elongation complex subunit [Source:HGNC Symbol;Acc:HGNC:7136]
4858	NOVA2	NOVA alternative splicing regulator 2 [Source:HGNC Symbol;Acc:HGNC:7887]
493860	CCDC73	coiled-coil domain containing 73 [Source:HGNC Symbol;Acc:HGNC:23261]
51062	ATL1	atlastin GTPase 1 [Source:HGNC Symbol;Acc:HGNC:11231]
5139	PDE3A	phosphodiesterase 3A [Source:HGNC Symbol;Acc:HGNC:8778]
51705	EMCN	endomucin [Source:HGNC Symbol;Acc:HGNC:16041]
53840	TRIM34	tripartite motif containing 34 [Source:HGNC Symbol;Acc:HGNC:10063]
54465	ETAA1	ETAA1 activator of ATR kinase [Source:HGNC Symbol;Acc:HGNC:24648]
55335	NIPSNAP3B	nipsnap homolog 3B [Source:HGNC Symbol;Acc:HGNC:23641]
55366	LGR4	leucine rich repeat containing G protein-coupled receptor 4 [Source:HGNC Symbol;Acc:HGNC:13299]
55693	KDM4D	lysine demethylase 4D [Source:HGNC Symbol;Acc:HGNC:25498]
55879	GABRQ	gamma-aminobutyric acid type A receptor subunit theta [Source:HGNC Symbol;Acc:HGNC:14454]
56062	KLHL4	kelch like family member 4 [Source:HGNC Symbol;Acc:HGNC:6355]
56125	PCDHB11	protocadherin beta 11 [Source:HGNC Symbol;Acc:HGNC:8682]
56624	ASAH2	N-acylsphingosine amidohydrolase 2 [Source:HGNC Symbol;Acc:HGNC:18860]
56896	DPYSL5	dihydropyrimidinase like 5 [Source:HGNC Symbol;Acc:HGNC:20637]
56963	RGMA	repulsive guidance molecule BMP co-receptor a [Source:HGNC Symbol;Acc:HGNC:30308]
57181	SLC39A10	solute carrier family 39 member 10 [Source:HGNC Symbol;Acc:HGNC:20861]
57182	ANKRD50	ankyrin repeat domain containing 50 [Source:HGNC Symbol;Acc:HGNC:29223]
57205	ATP10D	ATPase phospholipid transporting 10D (putative) [Source:HGNC Symbol;Acc:HGNC:13549]
57209	ZNF248	zinc finger protein 248 [Source:HGNC Symbol;Acc:HGNC:13041]
57211	ADGRG6	adhesion G protein-coupled receptor G6 [Source:HGNC Symbol;Acc:HGNC:13841]
57575	PCDH10	protocadherin 10 [Source:HGNC Symbol;Acc:HGNC:13404]
5896	RAG1	recombination activating 1 [Source:HGNC Symbol;Acc:HGNC:9831]
5915	RARB	retinoic acid receptor beta [Source:HGNC Symbol;Acc:HGNC:9865]
653	BMP5	bone morphogenetic protein 5 [Source:HGNC Symbol;Acc:HGNC:1072]
653308	ASAH2B	N-acylsphingosine amidohydrolase 2B [Source:HGNC Symbol;Acc:HGNC:23456]
692247	LMNTD2-AS1	LMNTD2 antisense RNA 1 [Source:HGNC Symbol;Acc:HGNC:41204]
6925	TCF4	transcription factor 4 [Source:HGNC Symbol;Acc:HGNC:11634]
7025	NR2F1	nuclear receptor subfamily 2 group F member 1 [Source:HGNC Symbol;Acc:HGNC:7975]
7291	TWIST1	twist family bHLH transcription factor 1 [Source:HGNC Symbol;Acc:HGNC:12428]
729348	LINC01873	long intergenic non-protein coding RNA 1873 [Source:HGNC Symbol;Acc:HGNC:52692]
730198	MEIS1-AS3	MEIS1 antisense RNA 3 [Source:HGNC Symbol;Acc:HGNC:40369]
7545	ZIC1	Zic family member 1 [Source:HGNC Symbol;Acc:HGNC:12872]
79056	PRRG4	proline rich and Gla domain 4 [Source:HGNC Symbol;Acc:HGNC:30799]
79589	RNF128	ring finger protein 128 [Source:HGNC Symbol;Acc:HGNC:21153]
79625	NDNF	neuron derived neurotrophic factor [Source:HGNC Symbol;Acc:HGNC:26256]
79633	FAT4	FAT atypical cadherin 4 [Source:HGNC Symbol;Acc:HGNC:23109]
79776	ZFHX4	zinc finger homeobox 4 [Source:HGNC Symbol;Acc:HGNC:30939]
79884	MAP9	microtubule associated protein 9 [Source:HGNC Symbol;Acc:HGNC:26118]
80323	CCDC68	coiled-coil domain containing 68 [Source:HGNC Symbol;Acc:HGNC:24350]
80726	IQCN	IQ motif containing N [Source:HGNC Symbol;Acc:HGNC:29350]
80975	TMPRSS5	transmembrane serine protease 5 [Source:HGNC Symbol;Acc:HGNC:14908]
81796	SLCO5A1	solute carrier organic anion transporter family member 5A1 [Source:HGNC Symbol;Acc:HGNC:19046]
83592	AKR1E2	aldo-keto reductase family 1 member E2 [Source:HGNC Symbol;Acc:HGNC:23437]
83723	TLCD3B	TLC domain containing 3B [Source:HGNC Symbol;Acc:HGNC:25295]
83876	MRO	maestro [Source:HGNC Symbol;Acc:HGNC:24121]
84542	SANBR	SANT and BTB domain regulator of CSR [Source:HGNC Symbol;Acc:HGNC:29387]
84665	MYPN	myopalladin [Source:HGNC Symbol;Acc:HGNC:23246]
84674	CARD6	caspase recruitment domain family member 6 [Source:HGNC Symbol;Acc:HGNC:16394]
84698	CAPS2	calcyphosine 2 [Source:HGNC Symbol;Acc:HGNC:16471]
84978	FRMD5	FERM domain containing 5 [Source:HGNC Symbol;Acc:HGNC:28214]
85315	PAQR8	progestin and adipoQ receptor family member 8 [Source:HGNC Symbol;Acc:HGNC:15708]
85443	DCLK3	doublecortin like kinase 3 [Source:HGNC Symbol;Acc:HGNC:19005]
862	RUNX1T1	RUNX1 partner transcriptional co-repressor 1 [Source:HGNC Symbol;Acc:HGNC:1535]
8790	FPGT	fucose-1-phosphate guanylyltransferase [Source:HGNC Symbol;Acc:HGNC:3825]
89795	NAV3	neuron navigator 3 [Source:HGNC Symbol;Acc:HGNC:15998]
90024	FLJ20021	uncharacterized LOC90024 [Source:NCBI gene (formerly Entrezgene);Acc:90024]
90627	STARD13	StAR related lipid transfer domain containing 13 [Source:HGNC Symbol;Acc:HGNC:19164]
90668	CARMIL3	capping protein regulator and myosin 1 linker 3 [Source:HGNC Symbol;Acc:HGNC:20272]
9122	SLC16A4	solute carrier family 16 member 4 [Source:HGNC Symbol;Acc:HGNC:10925]
9134	CCNE2	cyclin E2 [Source:HGNC Symbol;Acc:HGNC:1590]
92270	ATP6AP1L	ATPase H+ transporting accessory protein 1 like (pseudogene) [Source:HGNC Symbol;Acc:HGNC:28091]
92285	ZNF585B	zinc finger protein 585B [Source:HGNC Symbol;Acc:HGNC:30948]
9262	STK17B	serine/threonine kinase 17b [Source:HGNC Symbol;Acc:HGNC:11396]
93986	FOXP2	forkhead box P2 [Source:HGNC Symbol;Acc:HGNC:13875]
9770	RASSF2	Ras association domain family member 2 [Source:HGNC Symbol;Acc:HGNC:9883]
9901	SRGAP3	SLIT-ROBO Rho GTPase activating protein 3 [Source:HGNC Symbol;Acc:HGNC:19744]
9976	CLEC2B	C-type lectin domain family 2 member B [Source:HGNC Symbol;Acc:HGNC:2053]

## Sheet: CG
Overlap Results
Collection(s):	CGP
# overlaps shown:	10
# genesets in collections:	3438
# genes in comparison (n):	217
# genes in universe (N):	42722
Gene Set Name	# Genes in Gene Set (K)	Description	# Genes in Overlap (k)	k/K	p-value	FDR q-value
PLASARI_TGFB1_TARGETS_10HR_DN	256	Genes down-regulated in MEF cells (embryonic fibroblast) upon stimulation with TGFB1 [GeneID=7040] for 10 h.	19	0.0742	9.52E-17	3.27E-13
LIU_OVARIAN_CANCER_TUMORS_AND_XENOGRAFTS_XDGS_DN	1716	Genes differentially expressed between PDX and donor tumor samples from nine ovarian cancer patients.	38	0.0221	2.05E-14	3.52E-11
GOBERT_OLIGODENDROCYTE_DIFFERENTIATION_DN	1087	Genes down-regulated during differentiation of Oli-Neu cells (oligodendroglial precursor) in response to PD174265 [PubChem=4709].	29	0.0267	3.84E-13	3.54E-10
ONDER_CDH1_TARGETS_2_UP	257	Genes up-regulated in HMLE cells (immortalized nontransformed mammary epithelium) after E-cadhedrin (CDH1) [GeneID=999] knockdown by RNAi.	16	0.0623	4.12E-13	3.54E-10
FLORIO_NEOCORTEX_BASAL_RADIAL_GLIA_UP	384	Genes up-regulated in basal radial glia (bRG) relative to apical radial glia (aRG), and up-regulated in both aRG and bRG relative to neurons.	16	0.0417	1.69E-10	1.16E-7
BOQUEST_STEM_CELL_CULTURED_VS_FRESH_UP	428	Genes up-regulated in cultured stromal stem cells from adipose tissue, compared to the freshly isolated cells.	15	0.0350	6.65E-9	3.36E-6
BLANCO_MELO_BRONCHIAL_EPITHELIAL_CELLS_INFLUENZA_A_DEL_NS1_INFECTION_UP	644	Genes up-regulated on infection of normal human bronchial epithelial cells by mutant Influenza A lacking its antiviral antagonist (IAV_NS1) (MOI: 3, 12hpi)	18	0.0280	6.83E-9	3.36E-6
MARZEC_IL2_SIGNALING_DN	36	Genes down-regulated by IL2 [GeneID=3558] in cells derived from CD4+ [GeneID=920] cutaneous T-cell lymphoma (CTCL).	6	0.1667	2.75E-8	1.14E-5
GRAHAM_CML_DIVIDING_VS_NORMAL_QUIESCENT_DN	94	Genes down-regulated in quiescent CD34+ [GeneID=8842] cells isolated from peripheral blood of normal donors compared to the dividing cells from CML (chronic myeloid leukemia) patients.	8	0.0851	2.98E-8	1.14E-5
GEORGES_TARGETS_OF_MIR192_AND_MIR215	892	Genes down-regulated in HCT116 cells (colon cancer) by expression of MIR192 or MIR215 [GeneID=406967;406997] at 24 h.	20	0.0224	3.79E-8	1.3E-5
Gene/Gene Set Overlap Matrix
Entrez Gene Id	Gene Symbol	Gene Description	PLASARI_TGFB1_TARGETS_10HR_DN	LIU_OVARIAN_CANCER_TUMORS_AND_XENOGRAFTS_XDGS_DN	GOBERT_OLIGODENDROCYTE_DIFFERENTIATION_DN	ONDER_CDH1_TARGETS_2_UP	FLORIO_NEOCORTEX_BASAL_RADIAL_GLIA_UP	BOQUEST_STEM_CELL_CULTURED_VS_FRESH_UP	BLANCO_MELO_BRONCHIAL_EPITHELIAL_CELLS_INFLUENZA_A_DEL_NS1_INFECTION_UP	MARZEC_IL2_SIGNALING_DN	GRAHAM_CML_DIVIDING_VS_NORMAL_QUIESCENT_DN	GEORGES_TARGETS_OF_MIR192_AND_MIR215
79633	FAT4	FAT atypical cadherin 4 [Source:HGNC Symbol;Acc:HGNC:23109]	PLASARI_TGFB1_TARGETS_10HR_DN	LIU_OVARIAN_CANCER_TUMORS_AND_XENOGRAFTS_XDGS_DN		ONDER_CDH1_TARGETS_2_UP
79776	ZFHX4	zinc finger homeobox 4 [Source:HGNC Symbol;Acc:HGNC:30939]	PLASARI_TGFB1_TARGETS_10HR_DN	LIU_OVARIAN_CANCER_TUMORS_AND_XENOGRAFTS_XDGS_DN		ONDER_CDH1_TARGETS_2_UP
5915	RARB	retinoic acid receptor beta [Source:HGNC Symbol;Acc:HGNC:9865]	PLASARI_TGFB1_TARGETS_10HR_DN	LIU_OVARIAN_CANCER_TUMORS_AND_XENOGRAFTS_XDGS_DN			FLORIO_NEOCORTEX_BASAL_RADIAL_GLIA_UP
862	RUNX1T1	RUNX1 partner transcriptional co-repressor 1 [Source:HGNC Symbol;Acc:HGNC:1535]	PLASARI_TGFB1_TARGETS_10HR_DN	LIU_OVARIAN_CANCER_TUMORS_AND_XENOGRAFTS_XDGS_DN				BOQUEST_STEM_CELL_CULTURED_VS_FRESH_UP
8436	CAVIN2	caveolae associated protein 2 [Source:HGNC Symbol;Acc:HGNC:10690]	PLASARI_TGFB1_TARGETS_10HR_DN	LIU_OVARIAN_CANCER_TUMORS_AND_XENOGRAFTS_XDGS_DN					BLANCO_MELO_BRONCHIAL_EPITHELIAL_CELLS_INFLUENZA_A_DEL_NS1_INFECTION_UP
4300	MLLT3	MLLT3 super elongation complex subunit [Source:HGNC Symbol;Acc:HGNC:7136]	PLASARI_TGFB1_TARGETS_10HR_DN		GOBERT_OLIGODENDROCYTE_DIFFERENTIATION_DN	ONDER_CDH1_TARGETS_2_UP					GRAHAM_CML_DIVIDING_VS_NORMAL_QUIESCENT_DN
6041	RNASEL	ribonuclease L [Source:HGNC Symbol;Acc:HGNC:10050]	PLASARI_TGFB1_TARGETS_10HR_DN		GOBERT_OLIGODENDROCYTE_DIFFERENTIATION_DN		FLORIO_NEOCORTEX_BASAL_RADIAL_GLIA_UP					GEORGES_TARGETS_OF_MIR192_AND_MIR215
93986	FOXP2	forkhead box P2 [Source:HGNC Symbol;Acc:HGNC:13875]	PLASARI_TGFB1_TARGETS_10HR_DN		GOBERT_OLIGODENDROCYTE_DIFFERENTIATION_DN		FLORIO_NEOCORTEX_BASAL_RADIAL_GLIA_UP
143686	SESN3	sestrin 3 [Source:HGNC Symbol;Acc:HGNC:23060]	PLASARI_TGFB1_TARGETS_10HR_DN		GOBERT_OLIGODENDROCYTE_DIFFERENTIATION_DN					MARZEC_IL2_SIGNALING_DN
2045	EPHA7	EPH receptor A7 [Source:HGNC Symbol;Acc:HGNC:3390]	PLASARI_TGFB1_TARGETS_10HR_DN		GOBERT_OLIGODENDROCYTE_DIFFERENTIATION_DN
4008	LMO7	LIM domain 7 [Source:HGNC Symbol;Acc:HGNC:6646]	PLASARI_TGFB1_TARGETS_10HR_DN					BOQUEST_STEM_CELL_CULTURED_VS_FRESH_UP
25840	METTL7A	methyltransferase like 7A [Source:HGNC Symbol;Acc:HGNC:24550]	PLASARI_TGFB1_TARGETS_10HR_DN					BOQUEST_STEM_CELL_CULTURED_VS_FRESH_UP
9122	SLC16A4	solute carrier family 16 member 4 [Source:HGNC Symbol;Acc:HGNC:10925]	PLASARI_TGFB1_TARGETS_10HR_DN						BLANCO_MELO_BRONCHIAL_EPITHELIAL_CELLS_INFLUENZA_A_DEL_NS1_INFECTION_UP
57211	ADGRG6	adhesion G protein-coupled receptor G6 [Source:HGNC Symbol;Acc:HGNC:13841]	PLASARI_TGFB1_TARGETS_10HR_DN								GRAHAM_CML_DIVIDING_VS_NORMAL_QUIESCENT_DN	GEORGES_TARGETS_OF_MIR192_AND_MIR215
10371	SEMA3A	semaphorin 3A [Source:HGNC Symbol;Acc:HGNC:10723]	PLASARI_TGFB1_TARGETS_10HR_DN
168544	ZNF467	zinc finger protein 467 [Source:HGNC Symbol;Acc:HGNC:23154]	PLASARI_TGFB1_TARGETS_10HR_DN
115265	DDIT4L	DNA damage inducible transcript 4 like [Source:HGNC Symbol;Acc:HGNC:30555]	PLASARI_TGFB1_TARGETS_10HR_DN
55366	LGR4	leucine rich repeat containing G protein-coupled receptor 4 [Source:HGNC Symbol;Acc:HGNC:13299]	PLASARI_TGFB1_TARGETS_10HR_DN
7545	ZIC1	Zic family member 1 [Source:HGNC Symbol;Acc:HGNC:12872]	PLASARI_TGFB1_TARGETS_10HR_DN
11080	DNAJB4	DnaJ heat shock protein family (Hsp40) member B4 [Source:HGNC Symbol;Acc:HGNC:14886]		LIU_OVARIAN_CANCER_TUMORS_AND_XENOGRAFTS_XDGS_DN	GOBERT_OLIGODENDROCYTE_DIFFERENTIATION_DN	ONDER_CDH1_TARGETS_2_UP						GEORGES_TARGETS_OF_MIR192_AND_MIR215
3037	HAS2	hyaluronan synthase 2 [Source:HGNC Symbol;Acc:HGNC:4819]		LIU_OVARIAN_CANCER_TUMORS_AND_XENOGRAFTS_XDGS_DN	GOBERT_OLIGODENDROCYTE_DIFFERENTIATION_DN	ONDER_CDH1_TARGETS_2_UP
6925	TCF4	transcription factor 4 [Source:HGNC Symbol;Acc:HGNC:11634]		LIU_OVARIAN_CANCER_TUMORS_AND_XENOGRAFTS_XDGS_DN	GOBERT_OLIGODENDROCYTE_DIFFERENTIATION_DN						GRAHAM_CML_DIVIDING_VS_NORMAL_QUIESCENT_DN
1837	DTNA	dystrobrevin alpha [Source:HGNC Symbol;Acc:HGNC:3057]		LIU_OVARIAN_CANCER_TUMORS_AND_XENOGRAFTS_XDGS_DN	GOBERT_OLIGODENDROCYTE_DIFFERENTIATION_DN
89795	NAV3	neuron navigator 3 [Source:HGNC Symbol;Acc:HGNC:15998]		LIU_OVARIAN_CANCER_TUMORS_AND_XENOGRAFTS_XDGS_DN	GOBERT_OLIGODENDROCYTE_DIFFERENTIATION_DN
9770	RASSF2	Ras association domain family member 2 [Source:HGNC Symbol;Acc:HGNC:9883]		LIU_OVARIAN_CANCER_TUMORS_AND_XENOGRAFTS_XDGS_DN	GOBERT_OLIGODENDROCYTE_DIFFERENTIATION_DN
79625	NDNF	neuron derived neurotrophic factor [Source:HGNC Symbol;Acc:HGNC:26256]		LIU_OVARIAN_CANCER_TUMORS_AND_XENOGRAFTS_XDGS_DN	GOBERT_OLIGODENDROCYTE_DIFFERENTIATION_DN
7474	WNT5A	Wnt family member 5A [Source:HGNC Symbol;Acc:HGNC:12784]		LIU_OVARIAN_CANCER_TUMORS_AND_XENOGRAFTS_XDGS_DN		ONDER_CDH1_TARGETS_2_UP	FLORIO_NEOCORTEX_BASAL_RADIAL_GLIA_UP	BOQUEST_STEM_CELL_CULTURED_VS_FRESH_UP
7035	TFPI	tissue factor pathway inhibitor [Source:HGNC Symbol;Acc:HGNC:11760]		LIU_OVARIAN_CANCER_TUMORS_AND_XENOGRAFTS_XDGS_DN		ONDER_CDH1_TARGETS_2_UP		BOQUEST_STEM_CELL_CULTURED_VS_FRESH_UP			GRAHAM_CML_DIVIDING_VS_NORMAL_QUIESCENT_DN
7291	TWIST1	twist family bHLH transcription factor 1 [Source:HGNC Symbol;Acc:HGNC:12428]		LIU_OVARIAN_CANCER_TUMORS_AND_XENOGRAFTS_XDGS_DN		ONDER_CDH1_TARGETS_2_UP
90627	STARD13	StAR related lipid transfer domain containing 13 [Source:HGNC Symbol;Acc:HGNC:19164]		LIU_OVARIAN_CANCER_TUMORS_AND_XENOGRAFTS_XDGS_DN		ONDER_CDH1_TARGETS_2_UP
26050	SLITRK5	SLIT and NTRK like family member 5 [Source:HGNC Symbol;Acc:HGNC:20295]		LIU_OVARIAN_CANCER_TUMORS_AND_XENOGRAFTS_XDGS_DN		ONDER_CDH1_TARGETS_2_UP
7098	TLR3	toll like receptor 3 [Source:HGNC Symbol;Acc:HGNC:11849]		LIU_OVARIAN_CANCER_TUMORS_AND_XENOGRAFTS_XDGS_DN			FLORIO_NEOCORTEX_BASAL_RADIAL_GLIA_UP	BOQUEST_STEM_CELL_CULTURED_VS_FRESH_UP	BLANCO_MELO_BRONCHIAL_EPITHELIAL_CELLS_INFLUENZA_A_DEL_NS1_INFECTION_UP
80830	APOL6	apolipoprotein L6 [Source:HGNC Symbol;Acc:HGNC:14870]		LIU_OVARIAN_CANCER_TUMORS_AND_XENOGRAFTS_XDGS_DN			FLORIO_NEOCORTEX_BASAL_RADIAL_GLIA_UP		BLANCO_MELO_BRONCHIAL_EPITHELIAL_CELLS_INFLUENZA_A_DEL_NS1_INFECTION_UP
56521	DNAJC12	DnaJ heat shock protein family (Hsp40) member C12 [Source:HGNC Symbol;Acc:HGNC:28908]		LIU_OVARIAN_CANCER_TUMORS_AND_XENOGRAFTS_XDGS_DN			FLORIO_NEOCORTEX_BASAL_RADIAL_GLIA_UP
2669	GEM	GTP binding protein overexpressed in skeletal muscle [Source:HGNC Symbol;Acc:HGNC:4234]		LIU_OVARIAN_CANCER_TUMORS_AND_XENOGRAFTS_XDGS_DN				BOQUEST_STEM_CELL_CULTURED_VS_FRESH_UP	BLANCO_MELO_BRONCHIAL_EPITHELIAL_CELLS_INFLUENZA_A_DEL_NS1_INFECTION_UP
2982	GUCY1A1	guanylate cyclase 1 soluble subunit alpha 1 [Source:HGNC Symbol;Acc:HGNC:4685]		LIU_OVARIAN_CANCER_TUMORS_AND_XENOGRAFTS_XDGS_DN				BOQUEST_STEM_CELL_CULTURED_VS_FRESH_UP			GRAHAM_CML_DIVIDING_VS_NORMAL_QUIESCENT_DN
9976	CLEC2B	C-type lectin domain family 2 member B [Source:HGNC Symbol;Acc:HGNC:2053]		LIU_OVARIAN_CANCER_TUMORS_AND_XENOGRAFTS_XDGS_DN				BOQUEST_STEM_CELL_CULTURED_VS_FRESH_UP			GRAHAM_CML_DIVIDING_VS_NORMAL_QUIESCENT_DN
27123	DKK2	dickkopf WNT signaling pathway inhibitor 2 [Source:HGNC Symbol;Acc:HGNC:2892]		LIU_OVARIAN_CANCER_TUMORS_AND_XENOGRAFTS_XDGS_DN				BOQUEST_STEM_CELL_CULTURED_VS_FRESH_UP
23460	ABCA6	ATP binding cassette subfamily A member 6 [Source:HGNC Symbol;Acc:HGNC:36]		LIU_OVARIAN_CANCER_TUMORS_AND_XENOGRAFTS_XDGS_DN				BOQUEST_STEM_CELL_CULTURED_VS_FRESH_UP
7091	TLE4	TLE family member 4, transcriptional corepressor [Source:HGNC Symbol;Acc:HGNC:11840]		LIU_OVARIAN_CANCER_TUMORS_AND_XENOGRAFTS_XDGS_DN					BLANCO_MELO_BRONCHIAL_EPITHELIAL_CELLS_INFLUENZA_A_DEL_NS1_INFECTION_UP
11118	BTN3A2	butyrophilin subfamily 3 member A2 [Source:HGNC Symbol;Acc:HGNC:1139]		LIU_OVARIAN_CANCER_TUMORS_AND_XENOGRAFTS_XDGS_DN					BLANCO_MELO_BRONCHIAL_EPITHELIAL_CELLS_INFLUENZA_A_DEL_NS1_INFECTION_UP
84674	CARD6	caspase recruitment domain family member 6 [Source:HGNC Symbol;Acc:HGNC:16394]		LIU_OVARIAN_CANCER_TUMORS_AND_XENOGRAFTS_XDGS_DN						MARZEC_IL2_SIGNALING_DN
9262	STK17B	serine/threonine kinase 17b [Source:HGNC Symbol;Acc:HGNC:11396]		LIU_OVARIAN_CANCER_TUMORS_AND_XENOGRAFTS_XDGS_DN								GEORGES_TARGETS_OF_MIR192_AND_MIR215
57205	ATP10D	ATPase phospholipid transporting 10D (putative) [Source:HGNC Symbol;Acc:HGNC:13549]		LIU_OVARIAN_CANCER_TUMORS_AND_XENOGRAFTS_XDGS_DN
51705	EMCN	endomucin [Source:HGNC Symbol;Acc:HGNC:16041]		LIU_OVARIAN_CANCER_TUMORS_AND_XENOGRAFTS_XDGS_DN
2697	GJA1	gap junction protein alpha 1 [Source:HGNC Symbol;Acc:HGNC:4274]		LIU_OVARIAN_CANCER_TUMORS_AND_XENOGRAFTS_XDGS_DN
56062	KLHL4	kelch like family member 4 [Source:HGNC Symbol;Acc:HGNC:6355]		LIU_OVARIAN_CANCER_TUMORS_AND_XENOGRAFTS_XDGS_DN
26157	GIMAP2	GTPase, IMAP family member 2 [Source:HGNC Symbol;Acc:HGNC:21789]		LIU_OVARIAN_CANCER_TUMORS_AND_XENOGRAFTS_XDGS_DN
5308	PITX2	paired like homeodomain 2 [Source:HGNC Symbol;Acc:HGNC:9005]		LIU_OVARIAN_CANCER_TUMORS_AND_XENOGRAFTS_XDGS_DN
80323	CCDC68	coiled-coil domain containing 68 [Source:HGNC Symbol;Acc:HGNC:24350]		LIU_OVARIAN_CANCER_TUMORS_AND_XENOGRAFTS_XDGS_DN
273	AMPH	amphiphysin [Source:HGNC Symbol;Acc:HGNC:471]		LIU_OVARIAN_CANCER_TUMORS_AND_XENOGRAFTS_XDGS_DN
2825	CMKLR2	chemerin chemokine-like receptor 2 [Source:HGNC Symbol;Acc:HGNC:4463]		LIU_OVARIAN_CANCER_TUMORS_AND_XENOGRAFTS_XDGS_DN
26018	LRIG1	leucine rich repeats and immunoglobulin like domains 1 [Source:HGNC Symbol;Acc:HGNC:17360]			GOBERT_OLIGODENDROCYTE_DIFFERENTIATION_DN	ONDER_CDH1_TARGETS_2_UP						GEORGES_TARGETS_OF_MIR192_AND_MIR215
2743	GLRB	glycine receptor beta [Source:HGNC Symbol;Acc:HGNC:4329]			GOBERT_OLIGODENDROCYTE_DIFFERENTIATION_DN	ONDER_CDH1_TARGETS_2_UP
1902	LPAR1	lysophosphatidic acid receptor 1 [Source:HGNC Symbol;Acc:HGNC:3166]			GOBERT_OLIGODENDROCYTE_DIFFERENTIATION_DN	ONDER_CDH1_TARGETS_2_UP
23150	FRMD4B	FERM domain containing 4B [Source:HGNC Symbol;Acc:HGNC:24886]			GOBERT_OLIGODENDROCYTE_DIFFERENTIATION_DN			BOQUEST_STEM_CELL_CULTURED_VS_FRESH_UP
90427	BMF	Bcl2 modifying factor [Source:HGNC Symbol;Acc:HGNC:24132]			GOBERT_OLIGODENDROCYTE_DIFFERENTIATION_DN				BLANCO_MELO_BRONCHIAL_EPITHELIAL_CELLS_INFLUENZA_A_DEL_NS1_INFECTION_UP
1997	ELF1	E74 like ETS transcription factor 1 [Source:HGNC Symbol;Acc:HGNC:3316]			GOBERT_OLIGODENDROCYTE_DIFFERENTIATION_DN				BLANCO_MELO_BRONCHIAL_EPITHELIAL_CELLS_INFLUENZA_A_DEL_NS1_INFECTION_UP
94241	TP53INP1	tumor protein p53 inducible nuclear protein 1 [Source:HGNC Symbol;Acc:HGNC:18022]			GOBERT_OLIGODENDROCYTE_DIFFERENTIATION_DN					MARZEC_IL2_SIGNALING_DN
130574	LYPD6	LY6/PLAUR domain containing 6 [Source:HGNC Symbol;Acc:HGNC:28751]			GOBERT_OLIGODENDROCYTE_DIFFERENTIATION_DN							GEORGES_TARGETS_OF_MIR192_AND_MIR215
79733	E2F8	E2F transcription factor 8 [Source:HGNC Symbol;Acc:HGNC:24727]			GOBERT_OLIGODENDROCYTE_DIFFERENTIATION_DN							GEORGES_TARGETS_OF_MIR192_AND_MIR215
9734	HDAC9	histone deacetylase 9 [Source:HGNC Symbol;Acc:HGNC:14065]			GOBERT_OLIGODENDROCYTE_DIFFERENTIATION_DN
84978	FRMD5	FERM domain containing 5 [Source:HGNC Symbol;Acc:HGNC:28214]			GOBERT_OLIGODENDROCYTE_DIFFERENTIATION_DN
79589	RNF128	ring finger protein 128 [Source:HGNC Symbol;Acc:HGNC:21153]			GOBERT_OLIGODENDROCYTE_DIFFERENTIATION_DN
51062	ATL1	atlastin GTPase 1 [Source:HGNC Symbol;Acc:HGNC:11231]			GOBERT_OLIGODENDROCYTE_DIFFERENTIATION_DN
3167	HMX2	H6 family homeobox 2 [Source:HGNC Symbol;Acc:HGNC:5018]			GOBERT_OLIGODENDROCYTE_DIFFERENTIATION_DN
2775	GNAO1	G protein subunit alpha o1 [Source:HGNC Symbol;Acc:HGNC:4389]			GOBERT_OLIGODENDROCYTE_DIFFERENTIATION_DN
5063	PAK3	p21 (RAC1) activated kinase 3 [Source:HGNC Symbol;Acc:HGNC:8592]			GOBERT_OLIGODENDROCYTE_DIFFERENTIATION_DN
80975	TMPRSS5	transmembrane serine protease 5 [Source:HGNC Symbol;Acc:HGNC:14908]			GOBERT_OLIGODENDROCYTE_DIFFERENTIATION_DN
1031	CDKN2C	cyclin dependent kinase inhibitor 2C [Source:HGNC Symbol;Acc:HGNC:1789]				ONDER_CDH1_TARGETS_2_UP			BLANCO_MELO_BRONCHIAL_EPITHELIAL_CELLS_INFLUENZA_A_DEL_NS1_INFECTION_UP	MARZEC_IL2_SIGNALING_DN
7025	NR2F1	nuclear receptor subfamily 2 group F member 1 [Source:HGNC Symbol;Acc:HGNC:7975]				ONDER_CDH1_TARGETS_2_UP
9134	CCNE2	cyclin E2 [Source:HGNC Symbol;Acc:HGNC:1590]				ONDER_CDH1_TARGETS_2_UP
79056	PRRG4	proline rich and Gla domain 4 [Source:HGNC Symbol;Acc:HGNC:30799]					FLORIO_NEOCORTEX_BASAL_RADIAL_GLIA_UP					GEORGES_TARGETS_OF_MIR192_AND_MIR215
5139	PDE3A	phosphodiesterase 3A [Source:HGNC Symbol;Acc:HGNC:8778]					FLORIO_NEOCORTEX_BASAL_RADIAL_GLIA_UP
144455	E2F7	E2F transcription factor 7 [Source:HGNC Symbol;Acc:HGNC:23820]					FLORIO_NEOCORTEX_BASAL_RADIAL_GLIA_UP
23266	ADGRL2	adhesion G protein-coupled receptor L2 [Source:HGNC Symbol;Acc:HGNC:18582]					FLORIO_NEOCORTEX_BASAL_RADIAL_GLIA_UP
10888	GPR83	G protein-coupled receptor 83 [Source:HGNC Symbol;Acc:HGNC:4523]					FLORIO_NEOCORTEX_BASAL_RADIAL_GLIA_UP
84665	MYPN	myopalladin [Source:HGNC Symbol;Acc:HGNC:23246]					FLORIO_NEOCORTEX_BASAL_RADIAL_GLIA_UP
3077	HFE	homeostatic iron regulator [Source:HGNC Symbol;Acc:HGNC:4886]					FLORIO_NEOCORTEX_BASAL_RADIAL_GLIA_UP
130813	C2orf50	chromosome 2 open reading frame 50 [Source:HGNC Symbol;Acc:HGNC:26324]					FLORIO_NEOCORTEX_BASAL_RADIAL_GLIA_UP
121643	FOXN4	forkhead box N4 [Source:HGNC Symbol;Acc:HGNC:21399]					FLORIO_NEOCORTEX_BASAL_RADIAL_GLIA_UP
1028	CDKN1C	cyclin dependent kinase inhibitor 1C [Source:HGNC Symbol;Acc:HGNC:1786]						BOQUEST_STEM_CELL_CULTURED_VS_FRESH_UP	BLANCO_MELO_BRONCHIAL_EPITHELIAL_CELLS_INFLUENZA_A_DEL_NS1_INFECTION_UP	MARZEC_IL2_SIGNALING_DN
10561	IFI44	interferon induced protein 44 [Source:HGNC Symbol;Acc:HGNC:16938]						BOQUEST_STEM_CELL_CULTURED_VS_FRESH_UP	BLANCO_MELO_BRONCHIAL_EPITHELIAL_CELLS_INFLUENZA_A_DEL_NS1_INFECTION_UP
9787	DLGAP5	DLG associated protein 5 [Source:HGNC Symbol;Acc:HGNC:16864]						BOQUEST_STEM_CELL_CULTURED_VS_FRESH_UP				GEORGES_TARGETS_OF_MIR192_AND_MIR215
113263	GLCCI1	glucocorticoid induced 1 [Source:HGNC Symbol;Acc:HGNC:18713]							BLANCO_MELO_BRONCHIAL_EPITHELIAL_CELLS_INFLUENZA_A_DEL_NS1_INFECTION_UP			GEORGES_TARGETS_OF_MIR192_AND_MIR215
23586	RIGI	RNA sensor RIG-I [Source:HGNC Symbol;Acc:HGNC:19102]							BLANCO_MELO_BRONCHIAL_EPITHELIAL_CELLS_INFLUENZA_A_DEL_NS1_INFECTION_UP
10964	IFI44L	interferon induced protein 44 like [Source:HGNC Symbol;Acc:HGNC:17817]							BLANCO_MELO_BRONCHIAL_EPITHELIAL_CELLS_INFLUENZA_A_DEL_NS1_INFECTION_UP
255324	EPGN	epithelial mitogen [Source:HGNC Symbol;Acc:HGNC:17470]							BLANCO_MELO_BRONCHIAL_EPITHELIAL_CELLS_INFLUENZA_A_DEL_NS1_INFECTION_UP
375287	RBM43	RNA binding motif protein 43 [Source:HGNC Symbol;Acc:HGNC:24790]							BLANCO_MELO_BRONCHIAL_EPITHELIAL_CELLS_INFLUENZA_A_DEL_NS1_INFECTION_UP
11119	BTN3A1	butyrophilin subfamily 3 member A1 [Source:HGNC Symbol;Acc:HGNC:1138]							BLANCO_MELO_BRONCHIAL_EPITHELIAL_CELLS_INFLUENZA_A_DEL_NS1_INFECTION_UP
5608	MAP2K6	mitogen-activated protein kinase kinase 6 [Source:HGNC Symbol;Acc:HGNC:6846]								MARZEC_IL2_SIGNALING_DN
3005	H1-0	H1.0 linker histone [Source:HGNC Symbol;Acc:HGNC:4714]									GRAHAM_CML_DIVIDING_VS_NORMAL_QUIESCENT_DN
10205	MPZL2	myelin protein zero like 2 [Source:HGNC Symbol;Acc:HGNC:3496]									GRAHAM_CML_DIVIDING_VS_NORMAL_QUIESCENT_DN
58155	PTBP2	polypyrimidine tract binding protein 2 [Source:HGNC Symbol;Acc:HGNC:17662]										GEORGES_TARGETS_OF_MIR192_AND_MIR215
130888	FBXO36	F-box protein 36 [Source:HGNC Symbol;Acc:HGNC:27020]										GEORGES_TARGETS_OF_MIR192_AND_MIR215
10112	KIF20A	kinesin family member 20A [Source:HGNC Symbol;Acc:HGNC:9787]										GEORGES_TARGETS_OF_MIR192_AND_MIR215
1062	CENPE	centromere protein E [Source:HGNC Symbol;Acc:HGNC:1856]										GEORGES_TARGETS_OF_MIR192_AND_MIR215
1032	CDKN2D	cyclin dependent kinase inhibitor 2D [Source:HGNC Symbol;Acc:HGNC:1790]										GEORGES_TARGETS_OF_MIR192_AND_MIR215
145957	NRG4	neuregulin 4 [Source:HGNC Symbol;Acc:HGNC:29862]										GEORGES_TARGETS_OF_MIR192_AND_MIR215
144245	ALG10B	ALG10 alpha-1,2-glucosyltransferase B [Source:HGNC Symbol;Acc:HGNC:31088]										GEORGES_TARGETS_OF_MIR192_AND_MIR215
84542	SANBR	SANT and BTB domain regulator of CSR [Source:HGNC Symbol;Acc:HGNC:29387]										GEORGES_TARGETS_OF_MIR192_AND_MIR215
57209	ZNF248	zinc finger protein 248 [Source:HGNC Symbol;Acc:HGNC:13041]										GEORGES_TARGETS_OF_MIR192_AND_MIR215
55693	KDM4D	lysine demethylase 4D [Source:HGNC Symbol;Acc:HGNC:25498]										GEORGES_TARGETS_OF_MIR192_AND_MIR215
8611	PLPP1	phospholipid phosphatase 1 [Source:HGNC Symbol;Acc:HGNC:9228]
100130519	TMEM221	transmembrane protein 221 [Source:HGNC Symbol;Acc:HGNC:21943]
105369807	LINC02454	long intergenic non-protein coding RNA 2454 [Source:HGNC Symbol;Acc:HGNC:53387]
57182	ANKRD50	ankyrin repeat domain containing 50 [Source:HGNC Symbol;Acc:HGNC:29223]
11037	STON1	stonin 1 [Source:HGNC Symbol;Acc:HGNC:17003]
8626	TP63	tumor protein p63 [Source:HGNC Symbol;Acc:HGNC:15979]
57181	SLC39A10	solute carrier family 39 member 10 [Source:HGNC Symbol;Acc:HGNC:20861]
202333	CMYA5	cardiomyopathy associated 5 [Source:HGNC Symbol;Acc:HGNC:14305]
1602	DACH1	dachshund family transcription factor 1 [Source:HGNC Symbol;Acc:HGNC:2663]
1950	EGF	epidermal growth factor [Source:HGNC Symbol;Acc:HGNC:3229]
152573	SHISA3	shisa family member 3 [Source:HGNC Symbol;Acc:HGNC:25159]
386617	KCTD8	potassium channel tetramerization domain containing 8 [Source:HGNC Symbol;Acc:HGNC:22394]
11141	IL1RAPL1	interleukin 1 receptor accessory protein like 1 [Source:HGNC Symbol;Acc:HGNC:5996]
284161	GDPD1	glycerophosphodiester phosphodiesterase domain containing 1 [Source:HGNC Symbol;Acc:HGNC:20883]
84698	CAPS2	calcyphosine 2 [Source:HGNC Symbol;Acc:HGNC:16471]
3008	H1-4	H1.4 linker histone, cluster member [Source:HGNC Symbol;Acc:HGNC:4718]
92270	ATP6AP1L	ATPase H+ transporting accessory protein 1 like (pseudogene) [Source:HGNC Symbol;Acc:HGNC:28091]
284611	EEIG2	EEIG family member 2 [Source:HGNC Symbol;Acc:HGNC:27637]
56963	RGMA	repulsive guidance molecule BMP co-receptor a [Source:HGNC Symbol;Acc:HGNC:30308]
26049	FAM169A	family with sequence similarity 169 member A [Source:HGNC Symbol;Acc:HGNC:29138]
57575	PCDH10	protocadherin 10 [Source:HGNC Symbol;Acc:HGNC:13404]
653	BMP5	bone morphogenetic protein 5 [Source:HGNC Symbol;Acc:HGNC:1072]
23007	PLCH1	phospholipase C eta 1 [Source:HGNC Symbol;Acc:HGNC:29185]
286144	TRIQK	triple QxxK/R motif containing [Source:HGNC Symbol;Acc:HGNC:27828]
4211	MEIS1	Meis homeobox 1 [Source:HGNC Symbol;Acc:HGNC:7000]
83592	AKR1E2	aldo-keto reductase family 1 member E2 [Source:HGNC Symbol;Acc:HGNC:23437]
9901	SRGAP3	SLIT-ROBO Rho GTPase activating protein 3 [Source:HGNC Symbol;Acc:HGNC:19744]
5602	MAPK10	mitogen-activated protein kinase 10 [Source:HGNC Symbol;Acc:HGNC:6872]
391059	FRRS1	ferric chelate reductase 1 [Source:HGNC Symbol;Acc:HGNC:27622]
92285	ZNF585B	zinc finger protein 585B [Source:HGNC Symbol;Acc:HGNC:30948]
196528	ARID2	AT-rich interaction domain 2 [Source:HGNC Symbol;Acc:HGNC:18037]
55335	NIPSNAP3B	nipsnap homolog 3B [Source:HGNC Symbol;Acc:HGNC:23641]
256764	WDR72	WD repeat domain 72 [Source:HGNC Symbol;Acc:HGNC:26790]
56624	ASAH2	N-acylsphingosine amidohydrolase 2 [Source:HGNC Symbol;Acc:HGNC:18860]
11107	PRDM5	PR/SET domain 5 [Source:HGNC Symbol;Acc:HGNC:9349]
3737	KCNA2	potassium voltage-gated channel subfamily A member 2 [Source:HGNC Symbol;Acc:HGNC:6220]
53840	TRIM34	tripartite motif containing 34 [Source:HGNC Symbol;Acc:HGNC:10063]
3949	LDLR	low density lipoprotein receptor [Source:HGNC Symbol;Acc:HGNC:6547]
81796	SLCO5A1	solute carrier organic anion transporter family member 5A1 [Source:HGNC Symbol;Acc:HGNC:19046]
55879	GABRQ	gamma-aminobutyric acid type A receptor subunit theta [Source:HGNC Symbol;Acc:HGNC:14454]
6525	SMTN	smoothelin [Source:HGNC Symbol;Acc:HGNC:11126]
3234	HOXD8	homeobox D8 [Source:HGNC Symbol;Acc:HGNC:5139]
8790	FPGT	fucose-1-phosphate guanylyltransferase [Source:HGNC Symbol;Acc:HGNC:3825]
266743	NPAS4	neuronal PAS domain protein 4 [Source:HGNC Symbol;Acc:HGNC:18983]
400765	MIR137HG	MIR137 host gene [Source:HGNC Symbol;Acc:HGNC:42871]
56896	DPYSL5	dihydropyrimidinase like 5 [Source:HGNC Symbol;Acc:HGNC:20637]
4858	NOVA2	NOVA alternative splicing regulator 2 [Source:HGNC Symbol;Acc:HGNC:7887]
5921	RASA1	RAS p21 protein activator 1 [Source:HGNC Symbol;Acc:HGNC:9871]
338376	IFNE	interferon epsilon [Source:HGNC Symbol;Acc:HGNC:18163]
399668	SMIM10L2A	small integral membrane protein 10 like 2A [Source:HGNC Symbol;Acc:HGNC:34499]
83463	MXD3	MAX dimerization protein 3 [Source:HGNC Symbol;Acc:HGNC:14008]
54465	ETAA1	ETAA1 activator of ATR kinase [Source:HGNC Symbol;Acc:HGNC:24648]
26762	HAVCR1	hepatitis A virus cellular receptor 1 [Source:HGNC Symbol;Acc:HGNC:17866]
388815	MIR99AHG	mir-99a-let-7c cluster host gene [Source:HGNC Symbol;Acc:HGNC:1274]
83594	NUDT12	nudix hydrolase 12 [Source:HGNC Symbol;Acc:HGNC:18826]
493860	CCDC73	coiled-coil domain containing 73 [Source:HGNC Symbol;Acc:HGNC:23261]
348980	HCN1	hyperpolarization activated cyclic nucleotide gated potassium channel 1 [Source:HGNC Symbol;Acc:HGNC:4845]
201625	DNAH12	dynein axonemal heavy chain 12 [Source:HGNC Symbol;Acc:HGNC:2943]
79884	MAP9	microtubule associated protein 9 [Source:HGNC Symbol;Acc:HGNC:26118]
125113	KRT222	keratin 222 [Source:HGNC Symbol;Acc:HGNC:28695]
90024	FLJ20021	uncharacterized LOC90024 [Source:NCBI gene (formerly Entrezgene);Acc:90024]
85315	PAQR8	progestin and adipoQ receptor family member 8 [Source:HGNC Symbol;Acc:HGNC:15708]
28999	KLF15	KLF transcription factor 15 [Source:HGNC Symbol;Acc:HGNC:14536]
114898	C1QTNF2	C1q and TNF related 2 [Source:HGNC Symbol;Acc:HGNC:14325]
100192378	ZFHX4-AS1	ZFHX4 antisense RNA 1 [Source:HGNC Symbol;Acc:HGNC:44165]
5896	RAG1	recombination activating 1 [Source:HGNC Symbol;Acc:HGNC:9831]
256329	LMNTD2	lamin tail domain containing 2 [Source:HGNC Symbol;Acc:HGNC:28561]
163227	ZNF100	zinc finger protein 100 [Source:HGNC Symbol;Acc:HGNC:12880]
101060146	CHMP1B2P	charged multivesicular body protein 1B2, pseudogene [Source:HGNC Symbol;Acc:HGNC:49380]
90668	CARMIL3	capping protein regulator and myosin 1 linker 3 [Source:HGNC Symbol;Acc:HGNC:20272]
153478	PLEKHG4B	pleckstrin homology and RhoGEF domain containing G4B [Source:HGNC Symbol;Acc:HGNC:29399]
83876	MRO	maestro [Source:HGNC Symbol;Acc:HGNC:24121]
284697	BTBD8	BTB domain containing 8 [Source:HGNC Symbol;Acc:HGNC:21019]
83723	TLCD3B	TLC domain containing 3B [Source:HGNC Symbol;Acc:HGNC:25295]
2792	GNGT1	G protein subunit gamma transducin 1 [Source:HGNC Symbol;Acc:HGNC:4411]
202020	TAPT1-AS1	TAPT1 antisense RNA 1 (head to head) [Source:HGNC Symbol;Acc:HGNC:26832]
112441434	SHLD3	shieldin complex subunit 3 [Source:HGNC Symbol;Acc:HGNC:53826]
100216001	MANCR	mitotically associated long non coding RNA [Source:HGNC Symbol;Acc:HGNC:44678]
85443	DCLK3	doublecortin like kinase 3 [Source:HGNC Symbol;Acc:HGNC:19005]
80726	IQCN	IQ motif containing N [Source:HGNC Symbol;Acc:HGNC:29350]
285512	FAM13A-AS1	FAM13A antisense RNA 1 [Source:HGNC Symbol;Acc:HGNC:19370]
374462	PTPRQ	protein tyrosine phosphatase receptor type Q [Source:HGNC Symbol;Acc:HGNC:9679]
113230	MISP3	MISP family member 3 [Source:HGNC Symbol;Acc:HGNC:26963]
399761	BMS1P1	BMS1 pseudogene 1 [Source:HGNC Symbol;Acc:HGNC:23649]
390429	OR4N2	olfactory receptor family 4 subfamily N member 2 [Source:HGNC Symbol;Acc:HGNC:14742]
56125	PCDHB11	protocadherin beta 11 [Source:HGNC Symbol;Acc:HGNC:8682]
26025	PCDHGA12	protocadherin gamma subfamily A, 12 [Source:HGNC Symbol;Acc:HGNC:8699]
692247	LMNTD2-AS1	LMNTD2 antisense RNA 1 [Source:HGNC Symbol;Acc:HGNC:41204]
729348	LINC01873	long intergenic non-protein coding RNA 1873 [Source:HGNC Symbol;Acc:HGNC:52692]
100132380	AGGF1P1	angiogenic factor with G-patch and FHA domains 1 pseudogene 1 [Source:HGNC Symbol;Acc:HGNC:38051]
100505783	OSER1-DT	OSER1 divergent transcript [Source:HGNC Symbol;Acc:HGNC:48585]
100506827	LINC02475	long intergenic non-protein coding RNA 2475 [Source:HGNC Symbol;Acc:HGNC:53418]
100507466	DPH6-DT	DPH6 divergent transcript [Source:HGNC Symbol;Acc:HGNC:44147]
100533790	LRRC37A9P	leucine rich repeat containing 37 member A9, pseudogene [Source:HGNC Symbol;Acc:HGNC:43813]
100652988	LINC00702	long intergenic non-protein coding RNA 702 [Source:HGNC Symbol;Acc:HGNC:44676]
101927577	LINC01797	long intergenic non-protein coding RNA 1797 [Source:HGNC Symbol;Acc:HGNC:52587]
101928063	ZNF230-DT	ZNF230 divergent transcript [Source:HGNC Symbol;Acc:HGNC:55316]
101928913	LINC01515	long intergenic non-protein coding RNA 1515 [Source:HGNC Symbol;Acc:HGNC:51210]
101929191	LINC03022	long intergenic non-protein coding RNA 3022 [Source:HGNC Symbol;Acc:HGNC:56151]
102216341	LINC01109	long intergenic non-protein coding RNA 1109 [Source:HGNC Symbol;Acc:HGNC:49235]
105376444	LINC02643	long intergenic non-protein coding RNA 2643 [Source:HGNC Symbol;Acc:HGNC:54126]
105377540	SAP30-DT	SAP30 divergent transcript [Source:HGNC Symbol;Acc:HGNC:54424]
118732304	PPP2CA-DT	PPP2CA divergent transcript [Source:HGNC Symbol;Acc:HGNC:55266]
121847985	HCCS-DT	HCCS divergent transcript [Source:HGNC Symbol;Acc:HGNC:55698]
123706550	NFIB-AS1	NFIB antisense RNA 1 [Source:HGNC Symbol;Acc:HGNC:56058]
146212	KCTD19	potassium channel tetramerization domain containing 19 [Source:HGNC Symbol;Acc:HGNC:24753]
201477	DLGAP1-AS3	DLGAP1 antisense RNA 3 [Source:HGNC Symbol;Acc:HGNC:27317]
26768	SNORA73B	small nucleolar RNA, H/ACA box 73B [Source:HGNC Symbol;Acc:HGNC:10116]
285074	ANAPC1P2	ANAPC1 pseudogene 2 [Source:HGNC Symbol;Acc:HGNC:54708]
338817	LINC01252	long intergenic non-protein coding RNA 1252 [Source:HGNC Symbol;Acc:HGNC:27888]
339005	WHAMMP3	WHAMM pseudogene 3 [Source:HGNC Symbol;Acc:HGNC:27892]
339781	KRT18P19	keratin 18 pseudogene 19 [Source:HGNC Symbol;Acc:HGNC:33387]
653308	ASAH2B	N-acylsphingosine amidohydrolase 2B [Source:HGNC Symbol;Acc:HGNC:23456]
730198	MEIS1-AS3	MEIS1 antisense RNA 3 [Source:HGNC Symbol;Acc:HGNC:40369]

## Sheet: GOBP
Overlap Results
Collection(s):	CP, GO:BP
# overlaps shown:	10
# genesets in collections:	11442
# genes in comparison (n):	217
# genes in universe (N):	42722
Gene Set Name	# Genes in Gene Set (K)	Description	# Genes in Overlap (k)	k/K	p-value	FDR q-value
GOBP_NEUROGENESIS	1715	Generation of cells within the nervous system. [GO_REF:0000021, GOC:cls, GOC:curators, GOC:dgh, GOC:dph, GOC:jid]	32	0.0187	2.35E-10	2.68E-6
GOBP_TUBE_MORPHOGENESIS	953	The process in which the anatomical structures of a tube are generated and organized. Epithelial and endothelial tubes transport gases, liquids and cells from one site to another and form the basic structure of many organs and tissues, with tube shape and organization varying from the single-celled excretory organ in Caenorhabditis elegans to the branching trees of the mammalian kidney and insect…	21	0.0220	2.28E-8	8.86E-5
GOBP_POSITIVE_REGULATION_OF_TRANSCRIPTION_BY_RNA_POLYMERASE_II	1241	Any process that activates or increases the frequency, rate or extent of transcription from an RNA polymerase II promoter. [GOC:go_curators, GOC:txnOH]	24	0.0193	2.57E-8	8.86E-5
GOBP_TUBE_DEVELOPMENT	1169	The process whose specific outcome is the progression of a tube over time, from its initial formation to a mature structure. Epithelial and endothelial tubes transport gases, liquids and cells from one site to another and form the basic structure of many organs and tissues including lung and trachea, kidney, the mammary gland, the vascular system and the gastrointestinal and urinary-genital tract…	23	0.0197	3.76E-8	8.86E-5
GOBP_POSITIVE_REGULATION_OF_RNA_METABOLIC_PROCESS	1898	Any process that activates or increases the frequency, rate or extent of the chemical reactions and pathways involving RNA. [GOC:ai]	30	0.0158	3.87E-8	8.86E-5
GOBP_ANIMAL_ORGAN_MORPHOGENESIS	1042	Morphogenesis of an animal organ. An organ is defined as a tissue or set of tissues that work together to perform a specific function or functions. Morphogenesis is the process in which anatomical structures are generated and organized. Organs are commonly observed as visibly distinct structures, but may also exist as loosely associated clusters of cells that work together to perform a specific f…	21	0.0202	1.02E-7	1.95E-4
GOBP_GENERATION_OF_NEURONS	1485	The process in which nerve cells are generated. This includes the production of neuroblasts and their differentiation into neurons. [GOC:nln]	25	0.0168	1.82E-7	2.98E-4
GOBP_SENSORY_ORGAN_MORPHOGENESIS	277	Morphogenesis of a sensory organ. A sensory organ is defined as a tissue or set of tissues that work together to receive and transmit signals from external or internal stimuli. Morphogenesis is the process in which anatomical structures are generated and organized. Organs are commonly observed as visibly distinct structures, but may also exist as loosely associated clusters of cells that work tog…	11	0.0397	2.09E-7	2.99E-4
GOBP_CIRCULATORY_SYSTEM_DEVELOPMENT	1224	The process whose specific outcome is the progression of the circulatory system over time, from its formation to the mature structure. The circulatory system is the organ system that passes nutrients (such as amino acids and electrolytes), gases, hormones, blood cells, etc. to and from cells in the body to help fight diseases and help stabilize body temperature and pH to maintain homeostasis. [GO…	22	0.0180	3.52E-7	4.23E-4
GOBP_CENTRAL_NERVOUS_SYSTEM_DEVELOPMENT	1029	The process whose specific outcome is the progression of the central nervous system over time, from its formation to the mature structure. The central nervous system is the core nervous system that serves an integrating and coordinating function. In vertebrates it consists of the brain and spinal cord. In those invertebrates with a central nervous system it typically consists of a brain, cerebral…	20	0.0194	3.69E-7	4.23E-4
Gene/Gene Set Overlap Matrix
Entrez Gene Id	Gene Symbol	Gene Description	GOBP_NEUROGENESIS	GOBP_TUBE_MORPHOGENESIS	GOBP_POSITIVE_REGULATION_OF_TRANSCRIPTION_BY_RNA_POLYMERASE_II	GOBP_TUBE_DEVELOPMENT	GOBP_POSITIVE_REGULATION_OF_RNA_METABOLIC_PROCESS	GOBP_ANIMAL_ORGAN_MORPHOGENESIS	GOBP_GENERATION_OF_NEURONS	GOBP_SENSORY_ORGAN_MORPHOGENESIS	GOBP_CIRCULATORY_SYSTEM_DEVELOPMENT	GOBP_CENTRAL_NERVOUS_SYSTEM_DEVELOPMENT
7474	WNT5A	Wnt family member 5A [Source:HGNC Symbol;Acc:HGNC:12784]	GOBP_NEUROGENESIS	GOBP_TUBE_MORPHOGENESIS	GOBP_POSITIVE_REGULATION_OF_TRANSCRIPTION_BY_RNA_POLYMERASE_II	GOBP_TUBE_DEVELOPMENT	GOBP_POSITIVE_REGULATION_OF_RNA_METABOLIC_PROCESS	GOBP_ANIMAL_ORGAN_MORPHOGENESIS	GOBP_GENERATION_OF_NEURONS	GOBP_SENSORY_ORGAN_MORPHOGENESIS	GOBP_CIRCULATORY_SYSTEM_DEVELOPMENT	GOBP_CENTRAL_NERVOUS_SYSTEM_DEVELOPMENT
121643	FOXN4	forkhead box N4 [Source:HGNC Symbol;Acc:HGNC:21399]	GOBP_NEUROGENESIS	GOBP_TUBE_MORPHOGENESIS	GOBP_POSITIVE_REGULATION_OF_TRANSCRIPTION_BY_RNA_POLYMERASE_II	GOBP_TUBE_DEVELOPMENT	GOBP_POSITIVE_REGULATION_OF_RNA_METABOLIC_PROCESS	GOBP_ANIMAL_ORGAN_MORPHOGENESIS	GOBP_GENERATION_OF_NEURONS	GOBP_SENSORY_ORGAN_MORPHOGENESIS	GOBP_CIRCULATORY_SYSTEM_DEVELOPMENT	GOBP_CENTRAL_NERVOUS_SYSTEM_DEVELOPMENT
4211	MEIS1	Meis homeobox 1 [Source:HGNC Symbol;Acc:HGNC:7000]	GOBP_NEUROGENESIS	GOBP_TUBE_MORPHOGENESIS	GOBP_POSITIVE_REGULATION_OF_TRANSCRIPTION_BY_RNA_POLYMERASE_II	GOBP_TUBE_DEVELOPMENT	GOBP_POSITIVE_REGULATION_OF_RNA_METABOLIC_PROCESS	GOBP_ANIMAL_ORGAN_MORPHOGENESIS	GOBP_GENERATION_OF_NEURONS	GOBP_SENSORY_ORGAN_MORPHOGENESIS	GOBP_CIRCULATORY_SYSTEM_DEVELOPMENT	GOBP_CENTRAL_NERVOUS_SYSTEM_DEVELOPMENT
7291	TWIST1	twist family bHLH transcription factor 1 [Source:HGNC Symbol;Acc:HGNC:12428]	GOBP_NEUROGENESIS	GOBP_TUBE_MORPHOGENESIS	GOBP_POSITIVE_REGULATION_OF_TRANSCRIPTION_BY_RNA_POLYMERASE_II	GOBP_TUBE_DEVELOPMENT	GOBP_POSITIVE_REGULATION_OF_RNA_METABOLIC_PROCESS	GOBP_ANIMAL_ORGAN_MORPHOGENESIS	GOBP_GENERATION_OF_NEURONS	GOBP_SENSORY_ORGAN_MORPHOGENESIS	GOBP_CIRCULATORY_SYSTEM_DEVELOPMENT
653	BMP5	bone morphogenetic protein 5 [Source:HGNC Symbol;Acc:HGNC:1072]	GOBP_NEUROGENESIS	GOBP_TUBE_MORPHOGENESIS	GOBP_POSITIVE_REGULATION_OF_TRANSCRIPTION_BY_RNA_POLYMERASE_II	GOBP_TUBE_DEVELOPMENT	GOBP_POSITIVE_REGULATION_OF_RNA_METABOLIC_PROCESS	GOBP_ANIMAL_ORGAN_MORPHOGENESIS	GOBP_GENERATION_OF_NEURONS		GOBP_CIRCULATORY_SYSTEM_DEVELOPMENT	GOBP_CENTRAL_NERVOUS_SYSTEM_DEVELOPMENT
56963	RGMA	repulsive guidance molecule BMP co-receptor a [Source:HGNC Symbol;Acc:HGNC:30308]	GOBP_NEUROGENESIS	GOBP_TUBE_MORPHOGENESIS	GOBP_POSITIVE_REGULATION_OF_TRANSCRIPTION_BY_RNA_POLYMERASE_II	GOBP_TUBE_DEVELOPMENT	GOBP_POSITIVE_REGULATION_OF_RNA_METABOLIC_PROCESS		GOBP_GENERATION_OF_NEURONS
79625	NDNF	neuron derived neurotrophic factor [Source:HGNC Symbol;Acc:HGNC:26256]	GOBP_NEUROGENESIS	GOBP_TUBE_MORPHOGENESIS		GOBP_TUBE_DEVELOPMENT			GOBP_GENERATION_OF_NEURONS		GOBP_CIRCULATORY_SYSTEM_DEVELOPMENT	GOBP_CENTRAL_NERVOUS_SYSTEM_DEVELOPMENT
9734	HDAC9	histone deacetylase 9 [Source:HGNC Symbol;Acc:HGNC:14065]	GOBP_NEUROGENESIS	GOBP_TUBE_MORPHOGENESIS		GOBP_TUBE_DEVELOPMENT			GOBP_GENERATION_OF_NEURONS		GOBP_CIRCULATORY_SYSTEM_DEVELOPMENT
2045	EPHA7	EPH receptor A7 [Source:HGNC Symbol;Acc:HGNC:3390]	GOBP_NEUROGENESIS	GOBP_TUBE_MORPHOGENESIS		GOBP_TUBE_DEVELOPMENT			GOBP_GENERATION_OF_NEURONS			GOBP_CENTRAL_NERVOUS_SYSTEM_DEVELOPMENT
3949	LDLR	low density lipoprotein receptor [Source:HGNC Symbol;Acc:HGNC:6547]	GOBP_NEUROGENESIS	GOBP_TUBE_MORPHOGENESIS		GOBP_TUBE_DEVELOPMENT					GOBP_CIRCULATORY_SYSTEM_DEVELOPMENT	GOBP_CENTRAL_NERVOUS_SYSTEM_DEVELOPMENT
5308	PITX2	paired like homeodomain 2 [Source:HGNC Symbol;Acc:HGNC:9005]	GOBP_NEUROGENESIS		GOBP_POSITIVE_REGULATION_OF_TRANSCRIPTION_BY_RNA_POLYMERASE_II	GOBP_TUBE_DEVELOPMENT	GOBP_POSITIVE_REGULATION_OF_RNA_METABOLIC_PROCESS	GOBP_ANIMAL_ORGAN_MORPHOGENESIS	GOBP_GENERATION_OF_NEURONS	GOBP_SENSORY_ORGAN_MORPHOGENESIS	GOBP_CIRCULATORY_SYSTEM_DEVELOPMENT	GOBP_CENTRAL_NERVOUS_SYSTEM_DEVELOPMENT
5915	RARB	retinoic acid receptor beta [Source:HGNC Symbol;Acc:HGNC:9865]	GOBP_NEUROGENESIS		GOBP_POSITIVE_REGULATION_OF_TRANSCRIPTION_BY_RNA_POLYMERASE_II	GOBP_TUBE_DEVELOPMENT	GOBP_POSITIVE_REGULATION_OF_RNA_METABOLIC_PROCESS	GOBP_ANIMAL_ORGAN_MORPHOGENESIS		GOBP_SENSORY_ORGAN_MORPHOGENESIS	GOBP_CIRCULATORY_SYSTEM_DEVELOPMENT	GOBP_CENTRAL_NERVOUS_SYSTEM_DEVELOPMENT
6925	TCF4	transcription factor 4 [Source:HGNC Symbol;Acc:HGNC:11634]	GOBP_NEUROGENESIS		GOBP_POSITIVE_REGULATION_OF_TRANSCRIPTION_BY_RNA_POLYMERASE_II		GOBP_POSITIVE_REGULATION_OF_RNA_METABOLIC_PROCESS		GOBP_GENERATION_OF_NEURONS
7025	NR2F1	nuclear receptor subfamily 2 group F member 1 [Source:HGNC Symbol;Acc:HGNC:7975]	GOBP_NEUROGENESIS		GOBP_POSITIVE_REGULATION_OF_TRANSCRIPTION_BY_RNA_POLYMERASE_II		GOBP_POSITIVE_REGULATION_OF_RNA_METABOLIC_PROCESS		GOBP_GENERATION_OF_NEURONS
28999	KLF15	KLF transcription factor 15 [Source:HGNC Symbol;Acc:HGNC:14536]	GOBP_NEUROGENESIS		GOBP_POSITIVE_REGULATION_OF_TRANSCRIPTION_BY_RNA_POLYMERASE_II		GOBP_POSITIVE_REGULATION_OF_RNA_METABOLIC_PROCESS
1028	CDKN1C	cyclin dependent kinase inhibitor 1C [Source:HGNC Symbol;Acc:HGNC:1786]	GOBP_NEUROGENESIS				GOBP_POSITIVE_REGULATION_OF_RNA_METABOLIC_PROCESS		GOBP_GENERATION_OF_NEURONS
348980	HCN1	hyperpolarization activated cyclic nucleotide gated potassium channel 1 [Source:HGNC Symbol;Acc:HGNC:4845]	GOBP_NEUROGENESIS					GOBP_ANIMAL_ORGAN_MORPHOGENESIS	GOBP_GENERATION_OF_NEURONS	GOBP_SENSORY_ORGAN_MORPHOGENESIS
2792	GNGT1	G protein subunit gamma transducin 1 [Source:HGNC Symbol;Acc:HGNC:4411]	GOBP_NEUROGENESIS					GOBP_ANIMAL_ORGAN_MORPHOGENESIS	GOBP_GENERATION_OF_NEURONS	GOBP_SENSORY_ORGAN_MORPHOGENESIS
57211	ADGRG6	adhesion G protein-coupled receptor G6 [Source:HGNC Symbol;Acc:HGNC:13841]	GOBP_NEUROGENESIS					GOBP_ANIMAL_ORGAN_MORPHOGENESIS			GOBP_CIRCULATORY_SYSTEM_DEVELOPMENT
26050	SLITRK5	SLIT and NTRK like family member 5 [Source:HGNC Symbol;Acc:HGNC:20295]	GOBP_NEUROGENESIS						GOBP_GENERATION_OF_NEURONS		GOBP_CIRCULATORY_SYSTEM_DEVELOPMENT	GOBP_CENTRAL_NERVOUS_SYSTEM_DEVELOPMENT
10371	SEMA3A	semaphorin 3A [Source:HGNC Symbol;Acc:HGNC:10723]	GOBP_NEUROGENESIS						GOBP_GENERATION_OF_NEURONS			GOBP_CENTRAL_NERVOUS_SYSTEM_DEVELOPMENT
4858	NOVA2	NOVA alternative splicing regulator 2 [Source:HGNC Symbol;Acc:HGNC:7887]	GOBP_NEUROGENESIS						GOBP_GENERATION_OF_NEURONS			GOBP_CENTRAL_NERVOUS_SYSTEM_DEVELOPMENT
1902	LPAR1	lysophosphatidic acid receptor 1 [Source:HGNC Symbol;Acc:HGNC:3166]	GOBP_NEUROGENESIS						GOBP_GENERATION_OF_NEURONS			GOBP_CENTRAL_NERVOUS_SYSTEM_DEVELOPMENT
56896	DPYSL5	dihydropyrimidinase like 5 [Source:HGNC Symbol;Acc:HGNC:20637]	GOBP_NEUROGENESIS						GOBP_GENERATION_OF_NEURONS
11141	IL1RAPL1	interleukin 1 receptor accessory protein like 1 [Source:HGNC Symbol;Acc:HGNC:5996]	GOBP_NEUROGENESIS						GOBP_GENERATION_OF_NEURONS
5063	PAK3	p21 (RAC1) activated kinase 3 [Source:HGNC Symbol;Acc:HGNC:8592]	GOBP_NEUROGENESIS						GOBP_GENERATION_OF_NEURONS
84665	MYPN	myopalladin [Source:HGNC Symbol;Acc:HGNC:23246]	GOBP_NEUROGENESIS						GOBP_GENERATION_OF_NEURONS
153478	PLEKHG4B	pleckstrin homology and RhoGEF domain containing G4B [Source:HGNC Symbol;Acc:HGNC:29399]	GOBP_NEUROGENESIS						GOBP_GENERATION_OF_NEURONS
51062	ATL1	atlastin GTPase 1 [Source:HGNC Symbol;Acc:HGNC:11231]	GOBP_NEUROGENESIS						GOBP_GENERATION_OF_NEURONS
1031	CDKN2C	cyclin dependent kinase inhibitor 2C [Source:HGNC Symbol;Acc:HGNC:1789]	GOBP_NEUROGENESIS									GOBP_CENTRAL_NERVOUS_SYSTEM_DEVELOPMENT
79633	FAT4	FAT atypical cadherin 4 [Source:HGNC Symbol;Acc:HGNC:23109]	GOBP_NEUROGENESIS									GOBP_CENTRAL_NERVOUS_SYSTEM_DEVELOPMENT
89795	NAV3	neuron navigator 3 [Source:HGNC Symbol;Acc:HGNC:15998]	GOBP_NEUROGENESIS
8626	TP63	tumor protein p63 [Source:HGNC Symbol;Acc:HGNC:15979]		GOBP_TUBE_MORPHOGENESIS	GOBP_POSITIVE_REGULATION_OF_TRANSCRIPTION_BY_RNA_POLYMERASE_II	GOBP_TUBE_DEVELOPMENT	GOBP_POSITIVE_REGULATION_OF_RNA_METABOLIC_PROCESS	GOBP_ANIMAL_ORGAN_MORPHOGENESIS
7098	TLR3	toll like receptor 3 [Source:HGNC Symbol;Acc:HGNC:11849]		GOBP_TUBE_MORPHOGENESIS	GOBP_POSITIVE_REGULATION_OF_TRANSCRIPTION_BY_RNA_POLYMERASE_II	GOBP_TUBE_DEVELOPMENT	GOBP_POSITIVE_REGULATION_OF_RNA_METABOLIC_PROCESS				GOBP_CIRCULATORY_SYSTEM_DEVELOPMENT
144455	E2F7	E2F transcription factor 7 [Source:HGNC Symbol;Acc:HGNC:23820]		GOBP_TUBE_MORPHOGENESIS	GOBP_POSITIVE_REGULATION_OF_TRANSCRIPTION_BY_RNA_POLYMERASE_II	GOBP_TUBE_DEVELOPMENT	GOBP_POSITIVE_REGULATION_OF_RNA_METABOLIC_PROCESS				GOBP_CIRCULATORY_SYSTEM_DEVELOPMENT
79733	E2F8	E2F transcription factor 8 [Source:HGNC Symbol;Acc:HGNC:24727]		GOBP_TUBE_MORPHOGENESIS	GOBP_POSITIVE_REGULATION_OF_TRANSCRIPTION_BY_RNA_POLYMERASE_II	GOBP_TUBE_DEVELOPMENT	GOBP_POSITIVE_REGULATION_OF_RNA_METABOLIC_PROCESS				GOBP_CIRCULATORY_SYSTEM_DEVELOPMENT
55366	LGR4	leucine rich repeat containing G protein-coupled receptor 4 [Source:HGNC Symbol;Acc:HGNC:13299]		GOBP_TUBE_MORPHOGENESIS		GOBP_TUBE_DEVELOPMENT	GOBP_POSITIVE_REGULATION_OF_RNA_METABOLIC_PROCESS	GOBP_ANIMAL_ORGAN_MORPHOGENESIS
1950	EGF	epidermal growth factor [Source:HGNC Symbol;Acc:HGNC:3229]		GOBP_TUBE_MORPHOGENESIS		GOBP_TUBE_DEVELOPMENT	GOBP_POSITIVE_REGULATION_OF_RNA_METABOLIC_PROCESS				GOBP_CIRCULATORY_SYSTEM_DEVELOPMENT	GOBP_CENTRAL_NERVOUS_SYSTEM_DEVELOPMENT
196528	ARID2	AT-rich interaction domain 2 [Source:HGNC Symbol;Acc:HGNC:18037]		GOBP_TUBE_MORPHOGENESIS		GOBP_TUBE_DEVELOPMENT		GOBP_ANIMAL_ORGAN_MORPHOGENESIS			GOBP_CIRCULATORY_SYSTEM_DEVELOPMENT
3037	HAS2	hyaluronan synthase 2 [Source:HGNC Symbol;Acc:HGNC:4819]		GOBP_TUBE_MORPHOGENESIS		GOBP_TUBE_DEVELOPMENT		GOBP_ANIMAL_ORGAN_MORPHOGENESIS			GOBP_CIRCULATORY_SYSTEM_DEVELOPMENT
90627	STARD13	StAR related lipid transfer domain containing 13 [Source:HGNC Symbol;Acc:HGNC:19164]		GOBP_TUBE_MORPHOGENESIS		GOBP_TUBE_DEVELOPMENT					GOBP_CIRCULATORY_SYSTEM_DEVELOPMENT
255324	EPGN	epithelial mitogen [Source:HGNC Symbol;Acc:HGNC:17470]		GOBP_TUBE_MORPHOGENESIS		GOBP_TUBE_DEVELOPMENT					GOBP_CIRCULATORY_SYSTEM_DEVELOPMENT
5921	RASA1	RAS p21 protein activator 1 [Source:HGNC Symbol;Acc:HGNC:9871]		GOBP_TUBE_MORPHOGENESIS		GOBP_TUBE_DEVELOPMENT					GOBP_CIRCULATORY_SYSTEM_DEVELOPMENT
7545	ZIC1	Zic family member 1 [Source:HGNC Symbol;Acc:HGNC:12872]			GOBP_POSITIVE_REGULATION_OF_TRANSCRIPTION_BY_RNA_POLYMERASE_II		GOBP_POSITIVE_REGULATION_OF_RNA_METABOLIC_PROCESS	GOBP_ANIMAL_ORGAN_MORPHOGENESIS		GOBP_SENSORY_ORGAN_MORPHOGENESIS		GOBP_CENTRAL_NERVOUS_SYSTEM_DEVELOPMENT
3234	HOXD8	homeobox D8 [Source:HGNC Symbol;Acc:HGNC:5139]			GOBP_POSITIVE_REGULATION_OF_TRANSCRIPTION_BY_RNA_POLYMERASE_II		GOBP_POSITIVE_REGULATION_OF_RNA_METABOLIC_PROCESS	GOBP_ANIMAL_ORGAN_MORPHOGENESIS
11107	PRDM5	PR/SET domain 5 [Source:HGNC Symbol;Acc:HGNC:9349]			GOBP_POSITIVE_REGULATION_OF_TRANSCRIPTION_BY_RNA_POLYMERASE_II		GOBP_POSITIVE_REGULATION_OF_RNA_METABOLIC_PROCESS
6041	RNASEL	ribonuclease L [Source:HGNC Symbol;Acc:HGNC:10050]			GOBP_POSITIVE_REGULATION_OF_TRANSCRIPTION_BY_RNA_POLYMERASE_II		GOBP_POSITIVE_REGULATION_OF_RNA_METABOLIC_PROCESS
266743	NPAS4	neuronal PAS domain protein 4 [Source:HGNC Symbol;Acc:HGNC:18983]			GOBP_POSITIVE_REGULATION_OF_TRANSCRIPTION_BY_RNA_POLYMERASE_II		GOBP_POSITIVE_REGULATION_OF_RNA_METABOLIC_PROCESS
1997	ELF1	E74 like ETS transcription factor 1 [Source:HGNC Symbol;Acc:HGNC:3316]			GOBP_POSITIVE_REGULATION_OF_TRANSCRIPTION_BY_RNA_POLYMERASE_II		GOBP_POSITIVE_REGULATION_OF_RNA_METABOLIC_PROCESS
92285	ZNF585B	zinc finger protein 585B [Source:HGNC Symbol;Acc:HGNC:30948]			GOBP_POSITIVE_REGULATION_OF_TRANSCRIPTION_BY_RNA_POLYMERASE_II		GOBP_POSITIVE_REGULATION_OF_RNA_METABOLIC_PROCESS
23586	RIGI	RNA sensor RIG-I [Source:HGNC Symbol;Acc:HGNC:19102]			GOBP_POSITIVE_REGULATION_OF_TRANSCRIPTION_BY_RNA_POLYMERASE_II		GOBP_POSITIVE_REGULATION_OF_RNA_METABOLIC_PROCESS
4008	LMO7	LIM domain 7 [Source:HGNC Symbol;Acc:HGNC:6646]			GOBP_POSITIVE_REGULATION_OF_TRANSCRIPTION_BY_RNA_POLYMERASE_II		GOBP_POSITIVE_REGULATION_OF_RNA_METABOLIC_PROCESS
3167	HMX2	H6 family homeobox 2 [Source:HGNC Symbol;Acc:HGNC:5018]					GOBP_POSITIVE_REGULATION_OF_RNA_METABOLIC_PROCESS	GOBP_ANIMAL_ORGAN_MORPHOGENESIS		GOBP_SENSORY_ORGAN_MORPHOGENESIS		GOBP_CENTRAL_NERVOUS_SYSTEM_DEVELOPMENT
4300	MLLT3	MLLT3 super elongation complex subunit [Source:HGNC Symbol;Acc:HGNC:7136]					GOBP_POSITIVE_REGULATION_OF_RNA_METABOLIC_PROCESS	GOBP_ANIMAL_ORGAN_MORPHOGENESIS
94241	TP53INP1	tumor protein p53 inducible nuclear protein 1 [Source:HGNC Symbol;Acc:HGNC:18022]					GOBP_POSITIVE_REGULATION_OF_RNA_METABOLIC_PROCESS
26018	LRIG1	leucine rich repeats and immunoglobulin like domains 1 [Source:HGNC Symbol;Acc:HGNC:17360]						GOBP_ANIMAL_ORGAN_MORPHOGENESIS		GOBP_SENSORY_ORGAN_MORPHOGENESIS
256764	WDR72	WD repeat domain 72 [Source:HGNC Symbol;Acc:HGNC:26790]						GOBP_ANIMAL_ORGAN_MORPHOGENESIS
25840	METTL7A	methyltransferase like 7A [Source:HGNC Symbol;Acc:HGNC:24550]						GOBP_ANIMAL_ORGAN_MORPHOGENESIS
2697	GJA1	gap junction protein alpha 1 [Source:HGNC Symbol;Acc:HGNC:4274]									GOBP_CIRCULATORY_SYSTEM_DEVELOPMENT
93986	FOXP2	forkhead box P2 [Source:HGNC Symbol;Acc:HGNC:13875]										GOBP_CENTRAL_NERVOUS_SYSTEM_DEVELOPMENT
3737	KCNA2	potassium voltage-gated channel subfamily A member 2 [Source:HGNC Symbol;Acc:HGNC:6220]										GOBP_CENTRAL_NERVOUS_SYSTEM_DEVELOPMENT
5608	MAP2K6	mitogen-activated protein kinase kinase 6 [Source:HGNC Symbol;Acc:HGNC:6846]
3077	HFE	homeostatic iron regulator [Source:HGNC Symbol;Acc:HGNC:4886]
2982	GUCY1A1	guanylate cyclase 1 soluble subunit alpha 1 [Source:HGNC Symbol;Acc:HGNC:4685]
7035	TFPI	tissue factor pathway inhibitor [Source:HGNC Symbol;Acc:HGNC:11760]
79589	RNF128	ring finger protein 128 [Source:HGNC Symbol;Acc:HGNC:21153]
5139	PDE3A	phosphodiesterase 3A [Source:HGNC Symbol;Acc:HGNC:8778]
9770	RASSF2	Ras association domain family member 2 [Source:HGNC Symbol;Acc:HGNC:9883]
374462	PTPRQ	protein tyrosine phosphatase receptor type Q [Source:HGNC Symbol;Acc:HGNC:9679]
862	RUNX1T1	RUNX1 partner transcriptional co-repressor 1 [Source:HGNC Symbol;Acc:HGNC:1535]
83723	TLCD3B	TLC domain containing 3B [Source:HGNC Symbol;Acc:HGNC:25295]
5896	RAG1	recombination activating 1 [Source:HGNC Symbol;Acc:HGNC:9831]
1032	CDKN2D	cyclin dependent kinase inhibitor 2D [Source:HGNC Symbol;Acc:HGNC:1790]
1062	CENPE	centromere protein E [Source:HGNC Symbol;Acc:HGNC:1856]
9787	DLGAP5	DLG associated protein 5 [Source:HGNC Symbol;Acc:HGNC:16864]
79884	MAP9	microtubule associated protein 9 [Source:HGNC Symbol;Acc:HGNC:26118]
10112	KIF20A	kinesin family member 20A [Source:HGNC Symbol;Acc:HGNC:9787]
9134	CCNE2	cyclin E2 [Source:HGNC Symbol;Acc:HGNC:1590]
56624	ASAH2	N-acylsphingosine amidohydrolase 2 [Source:HGNC Symbol;Acc:HGNC:18860]
54465	ETAA1	ETAA1 activator of ATR kinase [Source:HGNC Symbol;Acc:HGNC:24648]
1602	DACH1	dachshund family transcription factor 1 [Source:HGNC Symbol;Acc:HGNC:2663]
2669	GEM	GTP binding protein overexpressed in skeletal muscle [Source:HGNC Symbol;Acc:HGNC:4234]
146212	KCTD19	potassium channel tetramerization domain containing 19 [Source:HGNC Symbol;Acc:HGNC:24753]
5602	MAPK10	mitogen-activated protein kinase 10 [Source:HGNC Symbol;Acc:HGNC:6872]
9262	STK17B	serine/threonine kinase 17b [Source:HGNC Symbol;Acc:HGNC:11396]
55693	KDM4D	lysine demethylase 4D [Source:HGNC Symbol;Acc:HGNC:25498]
338376	IFNE	interferon epsilon [Source:HGNC Symbol;Acc:HGNC:18163]
85443	DCLK3	doublecortin like kinase 3 [Source:HGNC Symbol;Acc:HGNC:19005]
7091	TLE4	TLE family member 4, transcriptional corepressor [Source:HGNC Symbol;Acc:HGNC:11840]
57209	ZNF248	zinc finger protein 248 [Source:HGNC Symbol;Acc:HGNC:13041]
3008	H1-4	H1.4 linker histone, cluster member [Source:HGNC Symbol;Acc:HGNC:4718]
11080	DNAJB4	DnaJ heat shock protein family (Hsp40) member B4 [Source:HGNC Symbol;Acc:HGNC:14886]
83463	MXD3	MAX dimerization protein 3 [Source:HGNC Symbol;Acc:HGNC:14008]
112441434	SHLD3	shieldin complex subunit 3 [Source:HGNC Symbol;Acc:HGNC:53826]
3005	H1-0	H1.0 linker histone [Source:HGNC Symbol;Acc:HGNC:4714]
58155	PTBP2	polypyrimidine tract binding protein 2 [Source:HGNC Symbol;Acc:HGNC:17662]
27123	DKK2	dickkopf WNT signaling pathway inhibitor 2 [Source:HGNC Symbol;Acc:HGNC:2892]
152573	SHISA3	shisa family member 3 [Source:HGNC Symbol;Acc:HGNC:25159]
130574	LYPD6	LY6/PLAUR domain containing 6 [Source:HGNC Symbol;Acc:HGNC:28751]
273	AMPH	amphiphysin [Source:HGNC Symbol;Acc:HGNC:471]
56125	PCDHB11	protocadherin beta 11 [Source:HGNC Symbol;Acc:HGNC:8682]
2743	GLRB	glycine receptor beta [Source:HGNC Symbol;Acc:HGNC:4329]
1837	DTNA	dystrobrevin alpha [Source:HGNC Symbol;Acc:HGNC:3057]
55879	GABRQ	gamma-aminobutyric acid type A receptor subunit theta [Source:HGNC Symbol;Acc:HGNC:14454]
8611	PLPP1	phospholipid phosphatase 1 [Source:HGNC Symbol;Acc:HGNC:9228]
143686	SESN3	sestrin 3 [Source:HGNC Symbol;Acc:HGNC:23060]
23460	ABCA6	ATP binding cassette subfamily A member 6 [Source:HGNC Symbol;Acc:HGNC:36]
163227	ZNF100	zinc finger protein 100 [Source:HGNC Symbol;Acc:HGNC:12880]
9901	SRGAP3	SLIT-ROBO Rho GTPase activating protein 3 [Source:HGNC Symbol;Acc:HGNC:19744]
84978	FRMD5	FERM domain containing 5 [Source:HGNC Symbol;Acc:HGNC:28214]
115265	DDIT4L	DNA damage inducible transcript 4 like [Source:HGNC Symbol;Acc:HGNC:30555]
85315	PAQR8	progestin and adipoQ receptor family member 8 [Source:HGNC Symbol;Acc:HGNC:15708]
2775	GNAO1	G protein subunit alpha o1 [Source:HGNC Symbol;Acc:HGNC:4389]
10888	GPR83	G protein-coupled receptor 83 [Source:HGNC Symbol;Acc:HGNC:4523]
57181	SLC39A10	solute carrier family 39 member 10 [Source:HGNC Symbol;Acc:HGNC:20861]
11119	BTN3A1	butyrophilin subfamily 3 member A1 [Source:HGNC Symbol;Acc:HGNC:1138]
11118	BTN3A2	butyrophilin subfamily 3 member A2 [Source:HGNC Symbol;Acc:HGNC:1139]
26762	HAVCR1	hepatitis A virus cellular receptor 1 [Source:HGNC Symbol;Acc:HGNC:17866]
90427	BMF	Bcl2 modifying factor [Source:HGNC Symbol;Acc:HGNC:24132]
84674	CARD6	caspase recruitment domain family member 6 [Source:HGNC Symbol;Acc:HGNC:16394]
84542	SANBR	SANT and BTB domain regulator of CSR [Source:HGNC Symbol;Acc:HGNC:29387]
11037	STON1	stonin 1 [Source:HGNC Symbol;Acc:HGNC:17003]
23007	PLCH1	phospholipase C eta 1 [Source:HGNC Symbol;Acc:HGNC:29185]
79776	ZFHX4	zinc finger homeobox 4 [Source:HGNC Symbol;Acc:HGNC:30939]
53840	TRIM34	tripartite motif containing 34 [Source:HGNC Symbol;Acc:HGNC:10063]
144245	ALG10B	ALG10 alpha-1,2-glucosyltransferase B [Source:HGNC Symbol;Acc:HGNC:31088]
2825	CMKLR2	chemerin chemokine-like receptor 2 [Source:HGNC Symbol;Acc:HGNC:4463]
391059	FRRS1	ferric chelate reductase 1 [Source:HGNC Symbol;Acc:HGNC:27622]
51705	EMCN	endomucin [Source:HGNC Symbol;Acc:HGNC:16041]
10205	MPZL2	myelin protein zero like 2 [Source:HGNC Symbol;Acc:HGNC:3496]
26025	PCDHGA12	protocadherin gamma subfamily A, 12 [Source:HGNC Symbol;Acc:HGNC:8699]
57575	PCDH10	protocadherin 10 [Source:HGNC Symbol;Acc:HGNC:13404]
80726	IQCN	IQ motif containing N [Source:HGNC Symbol;Acc:HGNC:29350]
90668	CARMIL3	capping protein regulator and myosin 1 linker 3 [Source:HGNC Symbol;Acc:HGNC:20272]
8436	CAVIN2	caveolae associated protein 2 [Source:HGNC Symbol;Acc:HGNC:10690]
79056	PRRG4	proline rich and Gla domain 4 [Source:HGNC Symbol;Acc:HGNC:30799]
83594	NUDT12	nudix hydrolase 12 [Source:HGNC Symbol;Acc:HGNC:18826]
145957	NRG4	neuregulin 4 [Source:HGNC Symbol;Acc:HGNC:29862]
386617	KCTD8	potassium channel tetramerization domain containing 8 [Source:HGNC Symbol;Acc:HGNC:22394]
653308	ASAH2B	N-acylsphingosine amidohydrolase 2B [Source:HGNC Symbol;Acc:HGNC:23456]
6525	SMTN	smoothelin [Source:HGNC Symbol;Acc:HGNC:11126]
284161	GDPD1	glycerophosphodiester phosphodiesterase domain containing 1 [Source:HGNC Symbol;Acc:HGNC:20883]
10964	IFI44L	interferon induced protein 44 like [Source:HGNC Symbol;Acc:HGNC:17817]
10561	IFI44	interferon induced protein 44 [Source:HGNC Symbol;Acc:HGNC:16938]
26049	FAM169A	family with sequence similarity 169 member A [Source:HGNC Symbol;Acc:HGNC:29138]
23266	ADGRL2	adhesion G protein-coupled receptor L2 [Source:HGNC Symbol;Acc:HGNC:18582]
80323	CCDC68	coiled-coil domain containing 68 [Source:HGNC Symbol;Acc:HGNC:24350]
168544	ZNF467	zinc finger protein 467 [Source:HGNC Symbol;Acc:HGNC:23154]
23150	FRMD4B	FERM domain containing 4B [Source:HGNC Symbol;Acc:HGNC:24886]
390429	OR4N2	olfactory receptor family 4 subfamily N member 2 [Source:HGNC Symbol;Acc:HGNC:14742]
9122	SLC16A4	solute carrier family 16 member 4 [Source:HGNC Symbol;Acc:HGNC:10925]
57205	ATP10D	ATPase phospholipid transporting 10D (putative) [Source:HGNC Symbol;Acc:HGNC:13549]
81796	SLCO5A1	solute carrier organic anion transporter family member 5A1 [Source:HGNC Symbol;Acc:HGNC:19046]
114898	C1QTNF2	C1q and TNF related 2 [Source:HGNC Symbol;Acc:HGNC:14325]
80830	APOL6	apolipoprotein L6 [Source:HGNC Symbol;Acc:HGNC:14870]
125113	KRT222	keratin 222 [Source:HGNC Symbol;Acc:HGNC:28695]
8790	FPGT	fucose-1-phosphate guanylyltransferase [Source:HGNC Symbol;Acc:HGNC:3825]
400765	MIR137HG	MIR137 host gene [Source:HGNC Symbol;Acc:HGNC:42871]
201625	DNAH12	dynein axonemal heavy chain 12 [Source:HGNC Symbol;Acc:HGNC:2943]
9976	CLEC2B	C-type lectin domain family 2 member B [Source:HGNC Symbol;Acc:HGNC:2053]
57182	ANKRD50	ankyrin repeat domain containing 50 [Source:HGNC Symbol;Acc:HGNC:29223]
80975	TMPRSS5	transmembrane serine protease 5 [Source:HGNC Symbol;Acc:HGNC:14908]
26768	SNORA73B	small nucleolar RNA, H/ACA box 73B [Source:HGNC Symbol;Acc:HGNC:10116]
26157	GIMAP2	GTPase, IMAP family member 2 [Source:HGNC Symbol;Acc:HGNC:21789]
56521	DNAJC12	DnaJ heat shock protein family (Hsp40) member C12 [Source:HGNC Symbol;Acc:HGNC:28908]
100130519	TMEM221	transmembrane protein 221 [Source:HGNC Symbol;Acc:HGNC:21943]
100132380	AGGF1P1	angiogenic factor with G-patch and FHA domains 1 pseudogene 1 [Source:HGNC Symbol;Acc:HGNC:38051]
100192378	ZFHX4-AS1	ZFHX4 antisense RNA 1 [Source:HGNC Symbol;Acc:HGNC:44165]
100216001	MANCR	mitotically associated long non coding RNA [Source:HGNC Symbol;Acc:HGNC:44678]
100505783	OSER1-DT	OSER1 divergent transcript [Source:HGNC Symbol;Acc:HGNC:48585]
100506827	LINC02475	long intergenic non-protein coding RNA 2475 [Source:HGNC Symbol;Acc:HGNC:53418]
100507466	DPH6-DT	DPH6 divergent transcript [Source:HGNC Symbol;Acc:HGNC:44147]
100533790	LRRC37A9P	leucine rich repeat containing 37 member A9, pseudogene [Source:HGNC Symbol;Acc:HGNC:43813]
100652988	LINC00702	long intergenic non-protein coding RNA 702 [Source:HGNC Symbol;Acc:HGNC:44676]
101060146	CHMP1B2P	charged multivesicular body protein 1B2, pseudogene [Source:HGNC Symbol;Acc:HGNC:49380]
101927577	LINC01797	long intergenic non-protein coding RNA 1797 [Source:HGNC Symbol;Acc:HGNC:52587]
101928063	ZNF230-DT	ZNF230 divergent transcript [Source:HGNC Symbol;Acc:HGNC:55316]
101928913	LINC01515	long intergenic non-protein coding RNA 1515 [Source:HGNC Symbol;Acc:HGNC:51210]
101929191	LINC03022	long intergenic non-protein coding RNA 3022 [Source:HGNC Symbol;Acc:HGNC:56151]
102216341	LINC01109	long intergenic non-protein coding RNA 1109 [Source:HGNC Symbol;Acc:HGNC:49235]
105369807	LINC02454	long intergenic non-protein coding RNA 2454 [Source:HGNC Symbol;Acc:HGNC:53387]
105376444	LINC02643	long intergenic non-protein coding RNA 2643 [Source:HGNC Symbol;Acc:HGNC:54126]
105377540	SAP30-DT	SAP30 divergent transcript [Source:HGNC Symbol;Acc:HGNC:54424]
113230	MISP3	MISP family member 3 [Source:HGNC Symbol;Acc:HGNC:26963]
113263	GLCCI1	glucocorticoid induced 1 [Source:HGNC Symbol;Acc:HGNC:18713]
118732304	PPP2CA-DT	PPP2CA divergent transcript [Source:HGNC Symbol;Acc:HGNC:55266]
121847985	HCCS-DT	HCCS divergent transcript [Source:HGNC Symbol;Acc:HGNC:55698]
123706550	NFIB-AS1	NFIB antisense RNA 1 [Source:HGNC Symbol;Acc:HGNC:56058]
130813	C2orf50	chromosome 2 open reading frame 50 [Source:HGNC Symbol;Acc:HGNC:26324]
130888	FBXO36	F-box protein 36 [Source:HGNC Symbol;Acc:HGNC:27020]
201477	DLGAP1-AS3	DLGAP1 antisense RNA 3 [Source:HGNC Symbol;Acc:HGNC:27317]
202020	TAPT1-AS1	TAPT1 antisense RNA 1 (head to head) [Source:HGNC Symbol;Acc:HGNC:26832]
202333	CMYA5	cardiomyopathy associated 5 [Source:HGNC Symbol;Acc:HGNC:14305]
256329	LMNTD2	lamin tail domain containing 2 [Source:HGNC Symbol;Acc:HGNC:28561]
284611	EEIG2	EEIG family member 2 [Source:HGNC Symbol;Acc:HGNC:27637]
284697	BTBD8	BTB domain containing 8 [Source:HGNC Symbol;Acc:HGNC:21019]
285074	ANAPC1P2	ANAPC1 pseudogene 2 [Source:HGNC Symbol;Acc:HGNC:54708]
285512	FAM13A-AS1	FAM13A antisense RNA 1 [Source:HGNC Symbol;Acc:HGNC:19370]
286144	TRIQK	triple QxxK/R motif containing [Source:HGNC Symbol;Acc:HGNC:27828]
338817	LINC01252	long intergenic non-protein coding RNA 1252 [Source:HGNC Symbol;Acc:HGNC:27888]
339005	WHAMMP3	WHAMM pseudogene 3 [Source:HGNC Symbol;Acc:HGNC:27892]
339781	KRT18P19	keratin 18 pseudogene 19 [Source:HGNC Symbol;Acc:HGNC:33387]
375287	RBM43	RNA binding motif protein 43 [Source:HGNC Symbol;Acc:HGNC:24790]
388815	MIR99AHG	mir-99a-let-7c cluster host gene [Source:HGNC Symbol;Acc:HGNC:1274]
399668	SMIM10L2A	small integral membrane protein 10 like 2A [Source:HGNC Symbol;Acc:HGNC:34499]
399761	BMS1P1	BMS1 pseudogene 1 [Source:HGNC Symbol;Acc:HGNC:23649]
493860	CCDC73	coiled-coil domain containing 73 [Source:HGNC Symbol;Acc:HGNC:23261]
55335	NIPSNAP3B	nipsnap homolog 3B [Source:HGNC Symbol;Acc:HGNC:23641]
56062	KLHL4	kelch like family member 4 [Source:HGNC Symbol;Acc:HGNC:6355]
692247	LMNTD2-AS1	LMNTD2 antisense RNA 1 [Source:HGNC Symbol;Acc:HGNC:41204]
729348	LINC01873	long intergenic non-protein coding RNA 1873 [Source:HGNC Symbol;Acc:HGNC:52692]
730198	MEIS1-AS3	MEIS1 antisense RNA 3 [Source:HGNC Symbol;Acc:HGNC:40369]
83592	AKR1E2	aldo-keto reductase family 1 member E2 [Source:HGNC Symbol;Acc:HGNC:23437]
83876	MRO	maestro [Source:HGNC Symbol;Acc:HGNC:24121]
84698	CAPS2	calcyphosine 2 [Source:HGNC Symbol;Acc:HGNC:16471]
90024	FLJ20021	uncharacterized LOC90024 [Source:NCBI gene (formerly Entrezgene);Acc:90024]
92270	ATP6AP1L	ATPase H+ transporting accessory protein 1 like (pseudogene) [Source:HGNC Symbol;Acc:HGNC:28091]

## Sheet: GOCC
Overlap Results
Collection(s):	CP, GO:CC
# overlaps shown:	10
# genesets in collections:	4810
# genes in comparison (n):	217
# genes in universe (N):	42722
Gene Set Name	# Genes in Gene Set (K)	Description	# Genes in Overlap (k)	k/K	p-value	FDR q-value
GOCC_PROTEIN_DNA_COMPLEX	1435	A macromolecular complex containing both protein and DNA molecules. [GOC:mah]	23	0.0160	1.34E-6	5.35E-3
GOCC_CLATHRIN_COATED_ENDOCYTIC_VESICLE_MEMBRANE	74	The lipid bilayer surrounding a clathrin-coated endocytic vesicle. [GOC:mah]	6	0.0811	2.23E-6	5.35E-3
GOCC_CLATHRIN_COATED_ENDOCYTIC_VESICLE	92	A clathrin-coated, membrane-bounded intracellular vesicle formed by invagination of the plasma membrane around an extracellular substance. [GOC:go_curators]	6	0.0652	7.94E-6	9.46E-3
GOCC_CHROMOSOME	1956	A structure composed of a very long molecule of DNA and associated proteins (e.g. histones) that carries hereditary information. [ISBN:0198547684]	26	0.0133	7.99E-6	9.46E-3
REACTOME_RNA_POLYMERASE_II_TRANSCRIPTION	1391	RNA Polymerase II Transcription	21	0.0151	9.83E-6	9.46E-3
GOCC_PLASMA_MEMBRANE_REGION	1307	A membrane that is a (regional) part of the plasma membrane. [GOC:dos]	19	0.0145	4.4E-5	2.91E-2
REACTOME_TP53_REGULATES_TRANSCRIPTION_OF_GENES_INVOLVED_IN_G1_CELL_CYCLE_ARREST	14	TP53 Regulates Transcription of Genes Involved in G1 Cell Cycle Arrest	3	0.2143	4.51E-5	2.91E-2
KEGG_AXON_GUIDANCE	129	Axon guidance	6	0.0465	5.42E-5	2.91E-2
GOCC_SYNAPSE	1451	The junction between an axon of one neuron and a dendrite of another neuron, a muscle fiber or a glial cell. As the axon approaches the synapse it enlarges into a specialized structure, the presynaptic terminal bouton, which contains mitochondria and synaptic vesicles. At the tip of the terminal bouton is the presynaptic membrane; facing it, and separated from it by a minute cleft (the synaptic c…	20	0.0138	5.76E-5	2.91E-2
GOCC_TRANSCRIPTION_REGULATOR_COMPLEX	513	A protein complex that is capable of associating with DNA by direct binding, or via other DNA-binding proteins or complexes, and regulating transcription. [GOC:jl]	11	0.0214	7.13E-5	2.91E-2
Gene/Gene Set Overlap Matrix
Entrez Gene Id	Gene Symbol	Gene Description	GOCC_PROTEIN_DNA_COMPLEX	GOCC_CLATHRIN_COATED_ENDOCYTIC_VESICLE_MEMBRANE	GOCC_CLATHRIN_COATED_ENDOCYTIC_VESICLE	GOCC_CHROMOSOME	REACTOME_RNA_POLYMERASE_II_TRANSCRIPTION	GOCC_PLASMA_MEMBRANE_REGION	REACTOME_TP53_REGULATES_TRANSCRIPTION_OF_GENES_INVOLVED_IN_G1_CELL_CYCLE_ARREST	KEGG_AXON_GUIDANCE	GOCC_SYNAPSE	GOCC_TRANSCRIPTION_REGULATOR_COMPLEX
144455	E2F7	E2F transcription factor 7 [Source:HGNC Symbol;Acc:HGNC:23820]	GOCC_PROTEIN_DNA_COMPLEX			GOCC_CHROMOSOME	REACTOME_RNA_POLYMERASE_II_TRANSCRIPTION		REACTOME_TP53_REGULATES_TRANSCRIPTION_OF_GENES_INVOLVED_IN_G1_CELL_CYCLE_ARREST			GOCC_TRANSCRIPTION_REGULATOR_COMPLEX
79733	E2F8	E2F transcription factor 8 [Source:HGNC Symbol;Acc:HGNC:24727]	GOCC_PROTEIN_DNA_COMPLEX			GOCC_CHROMOSOME	REACTOME_RNA_POLYMERASE_II_TRANSCRIPTION		REACTOME_TP53_REGULATES_TRANSCRIPTION_OF_GENES_INVOLVED_IN_G1_CELL_CYCLE_ARREST			GOCC_TRANSCRIPTION_REGULATOR_COMPLEX
266743	NPAS4	neuronal PAS domain protein 4 [Source:HGNC Symbol;Acc:HGNC:18983]	GOCC_PROTEIN_DNA_COMPLEX			GOCC_CHROMOSOME	REACTOME_RNA_POLYMERASE_II_TRANSCRIPTION				GOCC_SYNAPSE	GOCC_TRANSCRIPTION_REGULATOR_COMPLEX
5308	PITX2	paired like homeodomain 2 [Source:HGNC Symbol;Acc:HGNC:9005]	GOCC_PROTEIN_DNA_COMPLEX			GOCC_CHROMOSOME	REACTOME_RNA_POLYMERASE_II_TRANSCRIPTION					GOCC_TRANSCRIPTION_REGULATOR_COMPLEX
5915	RARB	retinoic acid receptor beta [Source:HGNC Symbol;Acc:HGNC:9865]	GOCC_PROTEIN_DNA_COMPLEX			GOCC_CHROMOSOME	REACTOME_RNA_POLYMERASE_II_TRANSCRIPTION
8626	TP63	tumor protein p63 [Source:HGNC Symbol;Acc:HGNC:15979]	GOCC_PROTEIN_DNA_COMPLEX			GOCC_CHROMOSOME	REACTOME_RNA_POLYMERASE_II_TRANSCRIPTION
7291	TWIST1	twist family bHLH transcription factor 1 [Source:HGNC Symbol;Acc:HGNC:12428]	GOCC_PROTEIN_DNA_COMPLEX			GOCC_CHROMOSOME	REACTOME_RNA_POLYMERASE_II_TRANSCRIPTION
196528	ARID2	AT-rich interaction domain 2 [Source:HGNC Symbol;Acc:HGNC:18037]	GOCC_PROTEIN_DNA_COMPLEX			GOCC_CHROMOSOME	REACTOME_RNA_POLYMERASE_II_TRANSCRIPTION
1997	ELF1	E74 like ETS transcription factor 1 [Source:HGNC Symbol;Acc:HGNC:3316]	GOCC_PROTEIN_DNA_COMPLEX			GOCC_CHROMOSOME	REACTOME_RNA_POLYMERASE_II_TRANSCRIPTION
3005	H1-0	H1.0 linker histone [Source:HGNC Symbol;Acc:HGNC:4714]	GOCC_PROTEIN_DNA_COMPLEX			GOCC_CHROMOSOME						GOCC_TRANSCRIPTION_REGULATOR_COMPLEX
6925	TCF4	transcription factor 4 [Source:HGNC Symbol;Acc:HGNC:11634]	GOCC_PROTEIN_DNA_COMPLEX			GOCC_CHROMOSOME						GOCC_TRANSCRIPTION_REGULATOR_COMPLEX
4211	MEIS1	Meis homeobox 1 [Source:HGNC Symbol;Acc:HGNC:7000]	GOCC_PROTEIN_DNA_COMPLEX			GOCC_CHROMOSOME						GOCC_TRANSCRIPTION_REGULATOR_COMPLEX
83463	MXD3	MAX dimerization protein 3 [Source:HGNC Symbol;Acc:HGNC:14008]	GOCC_PROTEIN_DNA_COMPLEX			GOCC_CHROMOSOME						GOCC_TRANSCRIPTION_REGULATOR_COMPLEX
3008	H1-4	H1.4 linker histone, cluster member [Source:HGNC Symbol;Acc:HGNC:4718]	GOCC_PROTEIN_DNA_COMPLEX			GOCC_CHROMOSOME
79776	ZFHX4	zinc finger homeobox 4 [Source:HGNC Symbol;Acc:HGNC:30939]	GOCC_PROTEIN_DNA_COMPLEX			GOCC_CHROMOSOME
28999	KLF15	KLF transcription factor 15 [Source:HGNC Symbol;Acc:HGNC:14536]	GOCC_PROTEIN_DNA_COMPLEX			GOCC_CHROMOSOME
55693	KDM4D	lysine demethylase 4D [Source:HGNC Symbol;Acc:HGNC:25498]	GOCC_PROTEIN_DNA_COMPLEX			GOCC_CHROMOSOME
93986	FOXP2	forkhead box P2 [Source:HGNC Symbol;Acc:HGNC:13875]	GOCC_PROTEIN_DNA_COMPLEX			GOCC_CHROMOSOME
112441434	SHLD3	shieldin complex subunit 3 [Source:HGNC Symbol;Acc:HGNC:53826]	GOCC_PROTEIN_DNA_COMPLEX			GOCC_CHROMOSOME
121643	FOXN4	forkhead box N4 [Source:HGNC Symbol;Acc:HGNC:21399]	GOCC_PROTEIN_DNA_COMPLEX			GOCC_CHROMOSOME
3167	HMX2	H6 family homeobox 2 [Source:HGNC Symbol;Acc:HGNC:5018]	GOCC_PROTEIN_DNA_COMPLEX			GOCC_CHROMOSOME
3234	HOXD8	homeobox D8 [Source:HGNC Symbol;Acc:HGNC:5139]	GOCC_PROTEIN_DNA_COMPLEX			GOCC_CHROMOSOME
5896	RAG1	recombination activating 1 [Source:HGNC Symbol;Acc:HGNC:9831]	GOCC_PROTEIN_DNA_COMPLEX
11037	STON1	stonin 1 [Source:HGNC Symbol;Acc:HGNC:17003]		GOCC_CLATHRIN_COATED_ENDOCYTIC_VESICLE_MEMBRANE	GOCC_CLATHRIN_COATED_ENDOCYTIC_VESICLE			GOCC_PLASMA_MEMBRANE_REGION			GOCC_SYNAPSE
284697	BTBD8	BTB domain containing 8 [Source:HGNC Symbol;Acc:HGNC:21019]		GOCC_CLATHRIN_COATED_ENDOCYTIC_VESICLE_MEMBRANE	GOCC_CLATHRIN_COATED_ENDOCYTIC_VESICLE			GOCC_PLASMA_MEMBRANE_REGION			GOCC_SYNAPSE
3949	LDLR	low density lipoprotein receptor [Source:HGNC Symbol;Acc:HGNC:6547]		GOCC_CLATHRIN_COATED_ENDOCYTIC_VESICLE_MEMBRANE	GOCC_CLATHRIN_COATED_ENDOCYTIC_VESICLE			GOCC_PLASMA_MEMBRANE_REGION
7474	WNT5A	Wnt family member 5A [Source:HGNC Symbol;Acc:HGNC:12784]		GOCC_CLATHRIN_COATED_ENDOCYTIC_VESICLE_MEMBRANE	GOCC_CLATHRIN_COATED_ENDOCYTIC_VESICLE						GOCC_SYNAPSE
1950	EGF	epidermal growth factor [Source:HGNC Symbol;Acc:HGNC:3229]		GOCC_CLATHRIN_COATED_ENDOCYTIC_VESICLE_MEMBRANE	GOCC_CLATHRIN_COATED_ENDOCYTIC_VESICLE
255324	EPGN	epithelial mitogen [Source:HGNC Symbol;Acc:HGNC:17470]		GOCC_CLATHRIN_COATED_ENDOCYTIC_VESICLE_MEMBRANE	GOCC_CLATHRIN_COATED_ENDOCYTIC_VESICLE
4300	MLLT3	MLLT3 super elongation complex subunit [Source:HGNC Symbol;Acc:HGNC:7136]				GOCC_CHROMOSOME	REACTOME_RNA_POLYMERASE_II_TRANSCRIPTION
1062	CENPE	centromere protein E [Source:HGNC Symbol;Acc:HGNC:1856]				GOCC_CHROMOSOME
9770	RASSF2	Ras association domain family member 2 [Source:HGNC Symbol;Acc:HGNC:9883]				GOCC_CHROMOSOME
54465	ETAA1	ETAA1 activator of ATR kinase [Source:HGNC Symbol;Acc:HGNC:24648]				GOCC_CHROMOSOME
9134	CCNE2	cyclin E2 [Source:HGNC Symbol;Acc:HGNC:1590]					REACTOME_RNA_POLYMERASE_II_TRANSCRIPTION		REACTOME_TP53_REGULATES_TRANSCRIPTION_OF_GENES_INVOLVED_IN_G1_CELL_CYCLE_ARREST
9734	HDAC9	histone deacetylase 9 [Source:HGNC Symbol;Acc:HGNC:14065]					REACTOME_RNA_POLYMERASE_II_TRANSCRIPTION					GOCC_TRANSCRIPTION_REGULATOR_COMPLEX
5608	MAP2K6	mitogen-activated protein kinase kinase 6 [Source:HGNC Symbol;Acc:HGNC:6846]					REACTOME_RNA_POLYMERASE_II_TRANSCRIPTION
2669	GEM	GTP binding protein overexpressed in skeletal muscle [Source:HGNC Symbol;Acc:HGNC:4234]					REACTOME_RNA_POLYMERASE_II_TRANSCRIPTION
94241	TP53INP1	tumor protein p53 inducible nuclear protein 1 [Source:HGNC Symbol;Acc:HGNC:18022]					REACTOME_RNA_POLYMERASE_II_TRANSCRIPTION
143686	SESN3	sestrin 3 [Source:HGNC Symbol;Acc:HGNC:23060]					REACTOME_RNA_POLYMERASE_II_TRANSCRIPTION
7025	NR2F1	nuclear receptor subfamily 2 group F member 1 [Source:HGNC Symbol;Acc:HGNC:7975]					REACTOME_RNA_POLYMERASE_II_TRANSCRIPTION
23460	ABCA6	ATP binding cassette subfamily A member 6 [Source:HGNC Symbol;Acc:HGNC:36]					REACTOME_RNA_POLYMERASE_II_TRANSCRIPTION
163227	ZNF100	zinc finger protein 100 [Source:HGNC Symbol;Acc:HGNC:12880]					REACTOME_RNA_POLYMERASE_II_TRANSCRIPTION
57209	ZNF248	zinc finger protein 248 [Source:HGNC Symbol;Acc:HGNC:13041]					REACTOME_RNA_POLYMERASE_II_TRANSCRIPTION
92285	ZNF585B	zinc finger protein 585B [Source:HGNC Symbol;Acc:HGNC:30948]					REACTOME_RNA_POLYMERASE_II_TRANSCRIPTION
1902	LPAR1	lysophosphatidic acid receptor 1 [Source:HGNC Symbol;Acc:HGNC:3166]						GOCC_PLASMA_MEMBRANE_REGION			GOCC_SYNAPSE
11141	IL1RAPL1	interleukin 1 receptor accessory protein like 1 [Source:HGNC Symbol;Acc:HGNC:5996]						GOCC_PLASMA_MEMBRANE_REGION			GOCC_SYNAPSE
3737	KCNA2	potassium voltage-gated channel subfamily A member 2 [Source:HGNC Symbol;Acc:HGNC:6220]						GOCC_PLASMA_MEMBRANE_REGION			GOCC_SYNAPSE
348980	HCN1	hyperpolarization activated cyclic nucleotide gated potassium channel 1 [Source:HGNC Symbol;Acc:HGNC:4845]						GOCC_PLASMA_MEMBRANE_REGION			GOCC_SYNAPSE
2743	GLRB	glycine receptor beta [Source:HGNC Symbol;Acc:HGNC:4329]						GOCC_PLASMA_MEMBRANE_REGION			GOCC_SYNAPSE
55879	GABRQ	gamma-aminobutyric acid type A receptor subunit theta [Source:HGNC Symbol;Acc:HGNC:14454]						GOCC_PLASMA_MEMBRANE_REGION			GOCC_SYNAPSE
386617	KCTD8	potassium channel tetramerization domain containing 8 [Source:HGNC Symbol;Acc:HGNC:22394]						GOCC_PLASMA_MEMBRANE_REGION			GOCC_SYNAPSE
7035	TFPI	tissue factor pathway inhibitor [Source:HGNC Symbol;Acc:HGNC:11760]						GOCC_PLASMA_MEMBRANE_REGION
4008	LMO7	LIM domain 7 [Source:HGNC Symbol;Acc:HGNC:6646]						GOCC_PLASMA_MEMBRANE_REGION
8436	CAVIN2	caveolae associated protein 2 [Source:HGNC Symbol;Acc:HGNC:10690]						GOCC_PLASMA_MEMBRANE_REGION
8611	PLPP1	phospholipid phosphatase 1 [Source:HGNC Symbol;Acc:HGNC:9228]						GOCC_PLASMA_MEMBRANE_REGION
56624	ASAH2	N-acylsphingosine amidohydrolase 2 [Source:HGNC Symbol;Acc:HGNC:18860]						GOCC_PLASMA_MEMBRANE_REGION
3037	HAS2	hyaluronan synthase 2 [Source:HGNC Symbol;Acc:HGNC:4819]						GOCC_PLASMA_MEMBRANE_REGION
2697	GJA1	gap junction protein alpha 1 [Source:HGNC Symbol;Acc:HGNC:4274]						GOCC_PLASMA_MEMBRANE_REGION
23586	RIGI	RNA sensor RIG-I [Source:HGNC Symbol;Acc:HGNC:19102]						GOCC_PLASMA_MEMBRANE_REGION
57181	SLC39A10	solute carrier family 39 member 10 [Source:HGNC Symbol;Acc:HGNC:20861]						GOCC_PLASMA_MEMBRANE_REGION
10371	SEMA3A	semaphorin 3A [Source:HGNC Symbol;Acc:HGNC:10723]								KEGG_AXON_GUIDANCE	GOCC_SYNAPSE
2045	EPHA7	EPH receptor A7 [Source:HGNC Symbol;Acc:HGNC:3390]								KEGG_AXON_GUIDANCE	GOCC_SYNAPSE
5063	PAK3	p21 (RAC1) activated kinase 3 [Source:HGNC Symbol;Acc:HGNC:8592]								KEGG_AXON_GUIDANCE	GOCC_SYNAPSE
56896	DPYSL5	dihydropyrimidinase like 5 [Source:HGNC Symbol;Acc:HGNC:20637]								KEGG_AXON_GUIDANCE
5921	RASA1	RAS p21 protein activator 1 [Source:HGNC Symbol;Acc:HGNC:9871]								KEGG_AXON_GUIDANCE
9901	SRGAP3	SLIT-ROBO Rho GTPase activating protein 3 [Source:HGNC Symbol;Acc:HGNC:19744]								KEGG_AXON_GUIDANCE
273	AMPH	amphiphysin [Source:HGNC Symbol;Acc:HGNC:471]									GOCC_SYNAPSE
130574	LYPD6	LY6/PLAUR domain containing 6 [Source:HGNC Symbol;Acc:HGNC:28751]									GOCC_SYNAPSE
1837	DTNA	dystrobrevin alpha [Source:HGNC Symbol;Acc:HGNC:3057]									GOCC_SYNAPSE
2982	GUCY1A1	guanylate cyclase 1 soluble subunit alpha 1 [Source:HGNC Symbol;Acc:HGNC:4685]									GOCC_SYNAPSE
26050	SLITRK5	SLIT and NTRK like family member 5 [Source:HGNC Symbol;Acc:HGNC:20295]									GOCC_SYNAPSE
56125	PCDHB11	protocadherin beta 11 [Source:HGNC Symbol;Acc:HGNC:8682]									GOCC_SYNAPSE
7091	TLE4	TLE family member 4, transcriptional corepressor [Source:HGNC Symbol;Acc:HGNC:11840]										GOCC_TRANSCRIPTION_REGULATOR_COMPLEX
1602	DACH1	dachshund family transcription factor 1 [Source:HGNC Symbol;Acc:HGNC:2663]										GOCC_TRANSCRIPTION_REGULATOR_COMPLEX
1031	CDKN2C	cyclin dependent kinase inhibitor 2C [Source:HGNC Symbol;Acc:HGNC:1789]
1032	CDKN2D	cyclin dependent kinase inhibitor 2D [Source:HGNC Symbol;Acc:HGNC:1790]
5602	MAPK10	mitogen-activated protein kinase 10 [Source:HGNC Symbol;Acc:HGNC:6872]
1028	CDKN1C	cyclin dependent kinase inhibitor 1C [Source:HGNC Symbol;Acc:HGNC:1786]
23007	PLCH1	phospholipase C eta 1 [Source:HGNC Symbol;Acc:HGNC:29185]
2792	GNGT1	G protein subunit gamma transducin 1 [Source:HGNC Symbol;Acc:HGNC:4411]
79884	MAP9	microtubule associated protein 9 [Source:HGNC Symbol;Acc:HGNC:26118]
84665	MYPN	myopalladin [Source:HGNC Symbol;Acc:HGNC:23246]
51062	ATL1	atlastin GTPase 1 [Source:HGNC Symbol;Acc:HGNC:11231]
2825	CMKLR2	chemerin chemokine-like receptor 2 [Source:HGNC Symbol;Acc:HGNC:4463]
11119	BTN3A1	butyrophilin subfamily 3 member A1 [Source:HGNC Symbol;Acc:HGNC:1138]
11118	BTN3A2	butyrophilin subfamily 3 member A2 [Source:HGNC Symbol;Acc:HGNC:1139]
56963	RGMA	repulsive guidance molecule BMP co-receptor a [Source:HGNC Symbol;Acc:HGNC:30308]
3077	HFE	homeostatic iron regulator [Source:HGNC Symbol;Acc:HGNC:4886]
9976	CLEC2B	C-type lectin domain family 2 member B [Source:HGNC Symbol;Acc:HGNC:2053]
7098	TLR3	toll like receptor 3 [Source:HGNC Symbol;Acc:HGNC:11849]
57211	ADGRG6	adhesion G protein-coupled receptor G6 [Source:HGNC Symbol;Acc:HGNC:13841]
26762	HAVCR1	hepatitis A virus cellular receptor 1 [Source:HGNC Symbol;Acc:HGNC:17866]
2775	GNAO1	G protein subunit alpha o1 [Source:HGNC Symbol;Acc:HGNC:4389]
89795	NAV3	neuron navigator 3 [Source:HGNC Symbol;Acc:HGNC:15998]
79056	PRRG4	proline rich and Gla domain 4 [Source:HGNC Symbol;Acc:HGNC:30799]
6041	RNASEL	ribonuclease L [Source:HGNC Symbol;Acc:HGNC:10050]
145957	NRG4	neuregulin 4 [Source:HGNC Symbol;Acc:HGNC:29862]
26018	LRIG1	leucine rich repeats and immunoglobulin like domains 1 [Source:HGNC Symbol;Acc:HGNC:17360]
80975	TMPRSS5	transmembrane serine protease 5 [Source:HGNC Symbol;Acc:HGNC:14908]
27123	DKK2	dickkopf WNT signaling pathway inhibitor 2 [Source:HGNC Symbol;Acc:HGNC:2892]
55366	LGR4	leucine rich repeat containing G protein-coupled receptor 4 [Source:HGNC Symbol;Acc:HGNC:13299]
7545	ZIC1	Zic family member 1 [Source:HGNC Symbol;Acc:HGNC:12872]
58155	PTBP2	polypyrimidine tract binding protein 2 [Source:HGNC Symbol;Acc:HGNC:17662]
79633	FAT4	FAT atypical cadherin 4 [Source:HGNC Symbol;Acc:HGNC:23109]
653	BMP5	bone morphogenetic protein 5 [Source:HGNC Symbol;Acc:HGNC:1072]
338376	IFNE	interferon epsilon [Source:HGNC Symbol;Acc:HGNC:18163]
10112	KIF20A	kinesin family member 20A [Source:HGNC Symbol;Acc:HGNC:9787]
23150	FRMD4B	FERM domain containing 4B [Source:HGNC Symbol;Acc:HGNC:24886]
90668	CARMIL3	capping protein regulator and myosin 1 linker 3 [Source:HGNC Symbol;Acc:HGNC:20272]
862	RUNX1T1	RUNX1 partner transcriptional co-repressor 1 [Source:HGNC Symbol;Acc:HGNC:1535]
10205	MPZL2	myelin protein zero like 2 [Source:HGNC Symbol;Acc:HGNC:3496]
256329	LMNTD2	lamin tail domain containing 2 [Source:HGNC Symbol;Acc:HGNC:28561]
90627	STARD13	StAR related lipid transfer domain containing 13 [Source:HGNC Symbol;Acc:HGNC:19164]
153478	PLEKHG4B	pleckstrin homology and RhoGEF domain containing G4B [Source:HGNC Symbol;Acc:HGNC:29399]
26049	FAM169A	family with sequence similarity 169 member A [Source:HGNC Symbol;Acc:HGNC:29138]
90427	BMF	Bcl2 modifying factor [Source:HGNC Symbol;Acc:HGNC:24132]
9787	DLGAP5	DLG associated protein 5 [Source:HGNC Symbol;Acc:HGNC:16864]
168544	ZNF467	zinc finger protein 467 [Source:HGNC Symbol;Acc:HGNC:23154]
9262	STK17B	serine/threonine kinase 17b [Source:HGNC Symbol;Acc:HGNC:11396]
6525	SMTN	smoothelin [Source:HGNC Symbol;Acc:HGNC:11126]
25840	METTL7A	methyltransferase like 7A [Source:HGNC Symbol;Acc:HGNC:24550]
26157	GIMAP2	GTPase, IMAP family member 2 [Source:HGNC Symbol;Acc:HGNC:21789]
79589	RNF128	ring finger protein 128 [Source:HGNC Symbol;Acc:HGNC:21153]
9122	SLC16A4	solute carrier family 16 member 4 [Source:HGNC Symbol;Acc:HGNC:10925]
83723	TLCD3B	TLC domain containing 3B [Source:HGNC Symbol;Acc:HGNC:25295]
85315	PAQR8	progestin and adipoQ receptor family member 8 [Source:HGNC Symbol;Acc:HGNC:15708]
57205	ATP10D	ATPase phospholipid transporting 10D (putative) [Source:HGNC Symbol;Acc:HGNC:13549]
284161	GDPD1	glycerophosphodiester phosphodiesterase domain containing 1 [Source:HGNC Symbol;Acc:HGNC:20883]
152573	SHISA3	shisa family member 3 [Source:HGNC Symbol;Acc:HGNC:25159]
286144	TRIQK	triple QxxK/R motif containing [Source:HGNC Symbol;Acc:HGNC:27828]
5139	PDE3A	phosphodiesterase 3A [Source:HGNC Symbol;Acc:HGNC:8778]
84674	CARD6	caspase recruitment domain family member 6 [Source:HGNC Symbol;Acc:HGNC:16394]
125113	KRT222	keratin 222 [Source:HGNC Symbol;Acc:HGNC:28695]
201625	DNAH12	dynein axonemal heavy chain 12 [Source:HGNC Symbol;Acc:HGNC:2943]
202333	CMYA5	cardiomyopathy associated 5 [Source:HGNC Symbol;Acc:HGNC:14305]
10888	GPR83	G protein-coupled receptor 83 [Source:HGNC Symbol;Acc:HGNC:4523]
84978	FRMD5	FERM domain containing 5 [Source:HGNC Symbol;Acc:HGNC:28214]
26025	PCDHGA12	protocadherin gamma subfamily A, 12 [Source:HGNC Symbol;Acc:HGNC:8699]
53840	TRIM34	tripartite motif containing 34 [Source:HGNC Symbol;Acc:HGNC:10063]
374462	PTPRQ	protein tyrosine phosphatase receptor type Q [Source:HGNC Symbol;Acc:HGNC:9679]
8790	FPGT	fucose-1-phosphate guanylyltransferase [Source:HGNC Symbol;Acc:HGNC:3825]
144245	ALG10B	ALG10 alpha-1,2-glucosyltransferase B [Source:HGNC Symbol;Acc:HGNC:31088]
23266	ADGRL2	adhesion G protein-coupled receptor L2 [Source:HGNC Symbol;Acc:HGNC:18582]
80323	CCDC68	coiled-coil domain containing 68 [Source:HGNC Symbol;Acc:HGNC:24350]
56062	KLHL4	kelch like family member 4 [Source:HGNC Symbol;Acc:HGNC:6355]
10964	IFI44L	interferon induced protein 44 like [Source:HGNC Symbol;Acc:HGNC:17817]
11107	PRDM5	PR/SET domain 5 [Source:HGNC Symbol;Acc:HGNC:9349]
11080	DNAJB4	DnaJ heat shock protein family (Hsp40) member B4 [Source:HGNC Symbol;Acc:HGNC:14886]
83594	NUDT12	nudix hydrolase 12 [Source:HGNC Symbol;Acc:HGNC:18826]
256764	WDR72	WD repeat domain 72 [Source:HGNC Symbol;Acc:HGNC:26790]
57182	ANKRD50	ankyrin repeat domain containing 50 [Source:HGNC Symbol;Acc:HGNC:29223]
79625	NDNF	neuron derived neurotrophic factor [Source:HGNC Symbol;Acc:HGNC:26256]
55335	NIPSNAP3B	nipsnap homolog 3B [Source:HGNC Symbol;Acc:HGNC:23641]
80726	IQCN	IQ motif containing N [Source:HGNC Symbol;Acc:HGNC:29350]
390429	OR4N2	olfactory receptor family 4 subfamily N member 2 [Source:HGNC Symbol;Acc:HGNC:14742]
26768	SNORA73B	small nucleolar RNA, H/ACA box 73B [Source:HGNC Symbol;Acc:HGNC:10116]
83876	MRO	maestro [Source:HGNC Symbol;Acc:HGNC:24121]
400765	MIR137HG	MIR137 host gene [Source:HGNC Symbol;Acc:HGNC:42871]
114898	C1QTNF2	C1q and TNF related 2 [Source:HGNC Symbol;Acc:HGNC:14325]
115265	DDIT4L	DNA damage inducible transcript 4 like [Source:HGNC Symbol;Acc:HGNC:30555]
56521	DNAJC12	DnaJ heat shock protein family (Hsp40) member C12 [Source:HGNC Symbol;Acc:HGNC:28908]
100130519	TMEM221	transmembrane protein 221 [Source:HGNC Symbol;Acc:HGNC:21943]
100132380	AGGF1P1	angiogenic factor with G-patch and FHA domains 1 pseudogene 1 [Source:HGNC Symbol;Acc:HGNC:38051]
100192378	ZFHX4-AS1	ZFHX4 antisense RNA 1 [Source:HGNC Symbol;Acc:HGNC:44165]
100216001	MANCR	mitotically associated long non coding RNA [Source:HGNC Symbol;Acc:HGNC:44678]
100505783	OSER1-DT	OSER1 divergent transcript [Source:HGNC Symbol;Acc:HGNC:48585]
100506827	LINC02475	long intergenic non-protein coding RNA 2475 [Source:HGNC Symbol;Acc:HGNC:53418]
100507466	DPH6-DT	DPH6 divergent transcript [Source:HGNC Symbol;Acc:HGNC:44147]
100533790	LRRC37A9P	leucine rich repeat containing 37 member A9, pseudogene [Source:HGNC Symbol;Acc:HGNC:43813]
100652988	LINC00702	long intergenic non-protein coding RNA 702 [Source:HGNC Symbol;Acc:HGNC:44676]
101060146	CHMP1B2P	charged multivesicular body protein 1B2, pseudogene [Source:HGNC Symbol;Acc:HGNC:49380]
101927577	LINC01797	long intergenic non-protein coding RNA 1797 [Source:HGNC Symbol;Acc:HGNC:52587]
101928063	ZNF230-DT	ZNF230 divergent transcript [Source:HGNC Symbol;Acc:HGNC:55316]
101928913	LINC01515	long intergenic non-protein coding RNA 1515 [Source:HGNC Symbol;Acc:HGNC:51210]
101929191	LINC03022	long intergenic non-protein coding RNA 3022 [Source:HGNC Symbol;Acc:HGNC:56151]
102216341	LINC01109	long intergenic non-protein coding RNA 1109 [Source:HGNC Symbol;Acc:HGNC:49235]
105369807	LINC02454	long intergenic non-protein coding RNA 2454 [Source:HGNC Symbol;Acc:HGNC:53387]
105376444	LINC02643	long intergenic non-protein coding RNA 2643 [Source:HGNC Symbol;Acc:HGNC:54126]
105377540	SAP30-DT	SAP30 divergent transcript [Source:HGNC Symbol;Acc:HGNC:54424]
10561	IFI44	interferon induced protein 44 [Source:HGNC Symbol;Acc:HGNC:16938]
113230	MISP3	MISP family member 3 [Source:HGNC Symbol;Acc:HGNC:26963]
113263	GLCCI1	glucocorticoid induced 1 [Source:HGNC Symbol;Acc:HGNC:18713]
118732304	PPP2CA-DT	PPP2CA divergent transcript [Source:HGNC Symbol;Acc:HGNC:55266]
121847985	HCCS-DT	HCCS divergent transcript [Source:HGNC Symbol;Acc:HGNC:55698]
123706550	NFIB-AS1	NFIB antisense RNA 1 [Source:HGNC Symbol;Acc:HGNC:56058]
130813	C2orf50	chromosome 2 open reading frame 50 [Source:HGNC Symbol;Acc:HGNC:26324]
130888	FBXO36	F-box protein 36 [Source:HGNC Symbol;Acc:HGNC:27020]
146212	KCTD19	potassium channel tetramerization domain containing 19 [Source:HGNC Symbol;Acc:HGNC:24753]
201477	DLGAP1-AS3	DLGAP1 antisense RNA 3 [Source:HGNC Symbol;Acc:HGNC:27317]
202020	TAPT1-AS1	TAPT1 antisense RNA 1 (head to head) [Source:HGNC Symbol;Acc:HGNC:26832]
284611	EEIG2	EEIG family member 2 [Source:HGNC Symbol;Acc:HGNC:27637]
285074	ANAPC1P2	ANAPC1 pseudogene 2 [Source:HGNC Symbol;Acc:HGNC:54708]
285512	FAM13A-AS1	FAM13A antisense RNA 1 [Source:HGNC Symbol;Acc:HGNC:19370]
338817	LINC01252	long intergenic non-protein coding RNA 1252 [Source:HGNC Symbol;Acc:HGNC:27888]
339005	WHAMMP3	WHAMM pseudogene 3 [Source:HGNC Symbol;Acc:HGNC:27892]
339781	KRT18P19	keratin 18 pseudogene 19 [Source:HGNC Symbol;Acc:HGNC:33387]
375287	RBM43	RNA binding motif protein 43 [Source:HGNC Symbol;Acc:HGNC:24790]
388815	MIR99AHG	mir-99a-let-7c cluster host gene [Source:HGNC Symbol;Acc:HGNC:1274]
391059	FRRS1	ferric chelate reductase 1 [Source:HGNC Symbol;Acc:HGNC:27622]
399668	SMIM10L2A	small integral membrane protein 10 like 2A [Source:HGNC Symbol;Acc:HGNC:34499]
399761	BMS1P1	BMS1 pseudogene 1 [Source:HGNC Symbol;Acc:HGNC:23649]
4858	NOVA2	NOVA alternative splicing regulator 2 [Source:HGNC Symbol;Acc:HGNC:7887]
493860	CCDC73	coiled-coil domain containing 73 [Source:HGNC Symbol;Acc:HGNC:23261]
51705	EMCN	endomucin [Source:HGNC Symbol;Acc:HGNC:16041]
57575	PCDH10	protocadherin 10 [Source:HGNC Symbol;Acc:HGNC:13404]
653308	ASAH2B	N-acylsphingosine amidohydrolase 2B [Source:HGNC Symbol;Acc:HGNC:23456]
692247	LMNTD2-AS1	LMNTD2 antisense RNA 1 [Source:HGNC Symbol;Acc:HGNC:41204]
729348	LINC01873	long intergenic non-protein coding RNA 1873 [Source:HGNC Symbol;Acc:HGNC:52692]
730198	MEIS1-AS3	MEIS1 antisense RNA 3 [Source:HGNC Symbol;Acc:HGNC:40369]
80830	APOL6	apolipoprotein L6 [Source:HGNC Symbol;Acc:HGNC:14870]
81796	SLCO5A1	solute carrier organic anion transporter family member 5A1 [Source:HGNC Symbol;Acc:HGNC:19046]
83592	AKR1E2	aldo-keto reductase family 1 member E2 [Source:HGNC Symbol;Acc:HGNC:23437]
84542	SANBR	SANT and BTB domain regulator of CSR [Source:HGNC Symbol;Acc:HGNC:29387]
84698	CAPS2	calcyphosine 2 [Source:HGNC Symbol;Acc:HGNC:16471]
85443	DCLK3	doublecortin like kinase 3 [Source:HGNC Symbol;Acc:HGNC:19005]
90024	FLJ20021	uncharacterized LOC90024 [Source:NCBI gene (formerly Entrezgene);Acc:90024]
92270	ATP6AP1L	ATPase H+ transporting accessory protein 1 like (pseudogene) [Source:HGNC Symbol;Acc:HGNC:28091]

## Sheet: GOMF
Overlap Results
Collection(s):	CP, GO:MF
# overlaps shown:	10
# genesets in collections:	5594
# genes in comparison (n):	217
# genes in universe (N):	42722
Gene Set Name	# Genes in Gene Set (K)	Description	# Genes in Overlap (k)	k/K	p-value	FDR q-value
GOMF_DNA_BINDING_TRANSCRIPTION_FACTOR_ACTIVITY	1454	A transcription regulator activity that modulates transcription of gene sets via selective and non-covalent binding to a specific double-stranded genomic DNA sequence (sometimes referred to as a motif) within a cis-regulatory region. Regulatory regions include promoters (proximal and distal) and enhancers. Genes are transcriptional units, and include bacterial operons. [GOC:txnOH-2018]	25	0.0172	1.23E-7	6.87E-4
GOMF_CIS_REGULATORY_REGION_SEQUENCE_SPECIFIC_DNA_BINDING	1215	Binding to a specific upstream regulatory DNA sequence (transcription factor recognition sequence or binding site) located in cis relative to the transcription start site (i.e., on the same strand of DNA) of a gene transcribed by some RNA polymerase. The proximal promoter is in cis with and relatively close to the core promoter. [GOC:txnOH-2018]	22	0.0181	3.11E-7	8.43E-4
GOMF_SEQUENCE_SPECIFIC_DNA_BINDING	1670	Binding to DNA of a specific nucleotide composition, e.g. GC-rich DNA binding, or with a specific sequence motif or type of DNA e.g. promotor binding or rDNA binding. [GOC:jl]	26	0.0156	4.52E-7	8.43E-4
GOMF_TRANSCRIPTION_REGULATOR_ACTIVITY	1956	A molecular function that controls the rate, timing and/or magnitude of gene transcription. The function of transcriptional regulators is to modulate gene expression at the transcription step so that they are expressed in the right cell at the right time and in the right amount throughout the life of the cell and the organism. Genes are transcriptional units, and include bacterial operons. [GOC:p…	28	0.0143	8.35E-7	1.17E-3
REACTOME_RNA_POLYMERASE_II_TRANSCRIPTION	1391	RNA Polymerase II Transcription	21	0.0151	9.83E-6	1.1E-2
GOMF_CYCLIN_DEPENDENT_PROTEIN_SERINE_THREONINE_KINASE_INHIBITOR_ACTIVITY	12	Binds to and stops, prevents or reduces the activity of a cyclin-dependent protein serine/threonine kinase. [GOC:mah, GOC:pr]	3	0.2500	2.75E-5	2.56E-2
REACTOME_TP53_REGULATES_TRANSCRIPTION_OF_GENES_INVOLVED_IN_G1_CELL_CYCLE_ARREST	14	TP53 Regulates Transcription of Genes Involved in G1 Cell Cycle Arrest	3	0.2143	4.51E-5	3.61E-2
KEGG_AXON_GUIDANCE	129	Axon guidance	6	0.0465	5.42E-5	3.65E-2
GOMF_DNA_BINDING_TRANSCRIPTION_REPRESSOR_ACTIVITY	334	A DNA-binding transcription factor activity that represses or decreases the transcription of specific gene sets. [GOC:txnOH-2018]	9	0.0269	5.88E-5	3.65E-2
REACTOME_CELLULAR_SENESCENCE	197	Cellular Senescence	7	0.0355	7.19E-5	4.02E-2
Gene/Gene Set Overlap Matrix
Entrez Gene Id	Gene Symbol	Gene Description	GOMF_DNA_BINDING_TRANSCRIPTION_FACTOR_ACTIVITY	GOMF_CIS_REGULATORY_REGION_SEQUENCE_SPECIFIC_DNA_BINDING	GOMF_SEQUENCE_SPECIFIC_DNA_BINDING	GOMF_TRANSCRIPTION_REGULATOR_ACTIVITY	REACTOME_RNA_POLYMERASE_II_TRANSCRIPTION	GOMF_CYCLIN_DEPENDENT_PROTEIN_SERINE_THREONINE_KINASE_INHIBITOR_ACTIVITY	REACTOME_TP53_REGULATES_TRANSCRIPTION_OF_GENES_INVOLVED_IN_G1_CELL_CYCLE_ARREST	KEGG_AXON_GUIDANCE	GOMF_DNA_BINDING_TRANSCRIPTION_REPRESSOR_ACTIVITY	REACTOME_CELLULAR_SENESCENCE
144455	E2F7	E2F transcription factor 7 [Source:HGNC Symbol;Acc:HGNC:23820]	GOMF_DNA_BINDING_TRANSCRIPTION_FACTOR_ACTIVITY	GOMF_CIS_REGULATORY_REGION_SEQUENCE_SPECIFIC_DNA_BINDING	GOMF_SEQUENCE_SPECIFIC_DNA_BINDING	GOMF_TRANSCRIPTION_REGULATOR_ACTIVITY	REACTOME_RNA_POLYMERASE_II_TRANSCRIPTION		REACTOME_TP53_REGULATES_TRANSCRIPTION_OF_GENES_INVOLVED_IN_G1_CELL_CYCLE_ARREST		GOMF_DNA_BINDING_TRANSCRIPTION_REPRESSOR_ACTIVITY
79733	E2F8	E2F transcription factor 8 [Source:HGNC Symbol;Acc:HGNC:24727]	GOMF_DNA_BINDING_TRANSCRIPTION_FACTOR_ACTIVITY	GOMF_CIS_REGULATORY_REGION_SEQUENCE_SPECIFIC_DNA_BINDING	GOMF_SEQUENCE_SPECIFIC_DNA_BINDING	GOMF_TRANSCRIPTION_REGULATOR_ACTIVITY	REACTOME_RNA_POLYMERASE_II_TRANSCRIPTION		REACTOME_TP53_REGULATES_TRANSCRIPTION_OF_GENES_INVOLVED_IN_G1_CELL_CYCLE_ARREST		GOMF_DNA_BINDING_TRANSCRIPTION_REPRESSOR_ACTIVITY
7025	NR2F1	nuclear receptor subfamily 2 group F member 1 [Source:HGNC Symbol;Acc:HGNC:7975]	GOMF_DNA_BINDING_TRANSCRIPTION_FACTOR_ACTIVITY	GOMF_CIS_REGULATORY_REGION_SEQUENCE_SPECIFIC_DNA_BINDING	GOMF_SEQUENCE_SPECIFIC_DNA_BINDING	GOMF_TRANSCRIPTION_REGULATOR_ACTIVITY	REACTOME_RNA_POLYMERASE_II_TRANSCRIPTION				GOMF_DNA_BINDING_TRANSCRIPTION_REPRESSOR_ACTIVITY
7291	TWIST1	twist family bHLH transcription factor 1 [Source:HGNC Symbol;Acc:HGNC:12428]	GOMF_DNA_BINDING_TRANSCRIPTION_FACTOR_ACTIVITY	GOMF_CIS_REGULATORY_REGION_SEQUENCE_SPECIFIC_DNA_BINDING	GOMF_SEQUENCE_SPECIFIC_DNA_BINDING	GOMF_TRANSCRIPTION_REGULATOR_ACTIVITY	REACTOME_RNA_POLYMERASE_II_TRANSCRIPTION				GOMF_DNA_BINDING_TRANSCRIPTION_REPRESSOR_ACTIVITY
5915	RARB	retinoic acid receptor beta [Source:HGNC Symbol;Acc:HGNC:9865]	GOMF_DNA_BINDING_TRANSCRIPTION_FACTOR_ACTIVITY	GOMF_CIS_REGULATORY_REGION_SEQUENCE_SPECIFIC_DNA_BINDING	GOMF_SEQUENCE_SPECIFIC_DNA_BINDING	GOMF_TRANSCRIPTION_REGULATOR_ACTIVITY	REACTOME_RNA_POLYMERASE_II_TRANSCRIPTION
5308	PITX2	paired like homeodomain 2 [Source:HGNC Symbol;Acc:HGNC:9005]	GOMF_DNA_BINDING_TRANSCRIPTION_FACTOR_ACTIVITY	GOMF_CIS_REGULATORY_REGION_SEQUENCE_SPECIFIC_DNA_BINDING	GOMF_SEQUENCE_SPECIFIC_DNA_BINDING	GOMF_TRANSCRIPTION_REGULATOR_ACTIVITY	REACTOME_RNA_POLYMERASE_II_TRANSCRIPTION
8626	TP63	tumor protein p63 [Source:HGNC Symbol;Acc:HGNC:15979]	GOMF_DNA_BINDING_TRANSCRIPTION_FACTOR_ACTIVITY	GOMF_CIS_REGULATORY_REGION_SEQUENCE_SPECIFIC_DNA_BINDING	GOMF_SEQUENCE_SPECIFIC_DNA_BINDING	GOMF_TRANSCRIPTION_REGULATOR_ACTIVITY	REACTOME_RNA_POLYMERASE_II_TRANSCRIPTION
266743	NPAS4	neuronal PAS domain protein 4 [Source:HGNC Symbol;Acc:HGNC:18983]	GOMF_DNA_BINDING_TRANSCRIPTION_FACTOR_ACTIVITY	GOMF_CIS_REGULATORY_REGION_SEQUENCE_SPECIFIC_DNA_BINDING	GOMF_SEQUENCE_SPECIFIC_DNA_BINDING	GOMF_TRANSCRIPTION_REGULATOR_ACTIVITY	REACTOME_RNA_POLYMERASE_II_TRANSCRIPTION
1997	ELF1	E74 like ETS transcription factor 1 [Source:HGNC Symbol;Acc:HGNC:3316]	GOMF_DNA_BINDING_TRANSCRIPTION_FACTOR_ACTIVITY	GOMF_CIS_REGULATORY_REGION_SEQUENCE_SPECIFIC_DNA_BINDING	GOMF_SEQUENCE_SPECIFIC_DNA_BINDING	GOMF_TRANSCRIPTION_REGULATOR_ACTIVITY	REACTOME_RNA_POLYMERASE_II_TRANSCRIPTION
92285	ZNF585B	zinc finger protein 585B [Source:HGNC Symbol;Acc:HGNC:30948]	GOMF_DNA_BINDING_TRANSCRIPTION_FACTOR_ACTIVITY	GOMF_CIS_REGULATORY_REGION_SEQUENCE_SPECIFIC_DNA_BINDING	GOMF_SEQUENCE_SPECIFIC_DNA_BINDING	GOMF_TRANSCRIPTION_REGULATOR_ACTIVITY	REACTOME_RNA_POLYMERASE_II_TRANSCRIPTION
163227	ZNF100	zinc finger protein 100 [Source:HGNC Symbol;Acc:HGNC:12880]	GOMF_DNA_BINDING_TRANSCRIPTION_FACTOR_ACTIVITY	GOMF_CIS_REGULATORY_REGION_SEQUENCE_SPECIFIC_DNA_BINDING	GOMF_SEQUENCE_SPECIFIC_DNA_BINDING	GOMF_TRANSCRIPTION_REGULATOR_ACTIVITY	REACTOME_RNA_POLYMERASE_II_TRANSCRIPTION
11107	PRDM5	PR/SET domain 5 [Source:HGNC Symbol;Acc:HGNC:9349]	GOMF_DNA_BINDING_TRANSCRIPTION_FACTOR_ACTIVITY	GOMF_CIS_REGULATORY_REGION_SEQUENCE_SPECIFIC_DNA_BINDING	GOMF_SEQUENCE_SPECIFIC_DNA_BINDING	GOMF_TRANSCRIPTION_REGULATOR_ACTIVITY					GOMF_DNA_BINDING_TRANSCRIPTION_REPRESSOR_ACTIVITY
93986	FOXP2	forkhead box P2 [Source:HGNC Symbol;Acc:HGNC:13875]	GOMF_DNA_BINDING_TRANSCRIPTION_FACTOR_ACTIVITY	GOMF_CIS_REGULATORY_REGION_SEQUENCE_SPECIFIC_DNA_BINDING	GOMF_SEQUENCE_SPECIFIC_DNA_BINDING	GOMF_TRANSCRIPTION_REGULATOR_ACTIVITY					GOMF_DNA_BINDING_TRANSCRIPTION_REPRESSOR_ACTIVITY
83463	MXD3	MAX dimerization protein 3 [Source:HGNC Symbol;Acc:HGNC:14008]	GOMF_DNA_BINDING_TRANSCRIPTION_FACTOR_ACTIVITY	GOMF_CIS_REGULATORY_REGION_SEQUENCE_SPECIFIC_DNA_BINDING	GOMF_SEQUENCE_SPECIFIC_DNA_BINDING	GOMF_TRANSCRIPTION_REGULATOR_ACTIVITY					GOMF_DNA_BINDING_TRANSCRIPTION_REPRESSOR_ACTIVITY
1602	DACH1	dachshund family transcription factor 1 [Source:HGNC Symbol;Acc:HGNC:2663]	GOMF_DNA_BINDING_TRANSCRIPTION_FACTOR_ACTIVITY	GOMF_CIS_REGULATORY_REGION_SEQUENCE_SPECIFIC_DNA_BINDING	GOMF_SEQUENCE_SPECIFIC_DNA_BINDING	GOMF_TRANSCRIPTION_REGULATOR_ACTIVITY					GOMF_DNA_BINDING_TRANSCRIPTION_REPRESSOR_ACTIVITY
6925	TCF4	transcription factor 4 [Source:HGNC Symbol;Acc:HGNC:11634]	GOMF_DNA_BINDING_TRANSCRIPTION_FACTOR_ACTIVITY	GOMF_CIS_REGULATORY_REGION_SEQUENCE_SPECIFIC_DNA_BINDING	GOMF_SEQUENCE_SPECIFIC_DNA_BINDING	GOMF_TRANSCRIPTION_REGULATOR_ACTIVITY
4211	MEIS1	Meis homeobox 1 [Source:HGNC Symbol;Acc:HGNC:7000]	GOMF_DNA_BINDING_TRANSCRIPTION_FACTOR_ACTIVITY	GOMF_CIS_REGULATORY_REGION_SEQUENCE_SPECIFIC_DNA_BINDING	GOMF_SEQUENCE_SPECIFIC_DNA_BINDING	GOMF_TRANSCRIPTION_REGULATOR_ACTIVITY
79776	ZFHX4	zinc finger homeobox 4 [Source:HGNC Symbol;Acc:HGNC:30939]	GOMF_DNA_BINDING_TRANSCRIPTION_FACTOR_ACTIVITY	GOMF_CIS_REGULATORY_REGION_SEQUENCE_SPECIFIC_DNA_BINDING	GOMF_SEQUENCE_SPECIFIC_DNA_BINDING	GOMF_TRANSCRIPTION_REGULATOR_ACTIVITY
7545	ZIC1	Zic family member 1 [Source:HGNC Symbol;Acc:HGNC:12872]	GOMF_DNA_BINDING_TRANSCRIPTION_FACTOR_ACTIVITY	GOMF_CIS_REGULATORY_REGION_SEQUENCE_SPECIFIC_DNA_BINDING	GOMF_SEQUENCE_SPECIFIC_DNA_BINDING	GOMF_TRANSCRIPTION_REGULATOR_ACTIVITY
28999	KLF15	KLF transcription factor 15 [Source:HGNC Symbol;Acc:HGNC:14536]	GOMF_DNA_BINDING_TRANSCRIPTION_FACTOR_ACTIVITY	GOMF_CIS_REGULATORY_REGION_SEQUENCE_SPECIFIC_DNA_BINDING	GOMF_SEQUENCE_SPECIFIC_DNA_BINDING	GOMF_TRANSCRIPTION_REGULATOR_ACTIVITY
121643	FOXN4	forkhead box N4 [Source:HGNC Symbol;Acc:HGNC:21399]	GOMF_DNA_BINDING_TRANSCRIPTION_FACTOR_ACTIVITY	GOMF_CIS_REGULATORY_REGION_SEQUENCE_SPECIFIC_DNA_BINDING	GOMF_SEQUENCE_SPECIFIC_DNA_BINDING	GOMF_TRANSCRIPTION_REGULATOR_ACTIVITY
168544	ZNF467	zinc finger protein 467 [Source:HGNC Symbol;Acc:HGNC:23154]	GOMF_DNA_BINDING_TRANSCRIPTION_FACTOR_ACTIVITY	GOMF_CIS_REGULATORY_REGION_SEQUENCE_SPECIFIC_DNA_BINDING	GOMF_SEQUENCE_SPECIFIC_DNA_BINDING	GOMF_TRANSCRIPTION_REGULATOR_ACTIVITY
57209	ZNF248	zinc finger protein 248 [Source:HGNC Symbol;Acc:HGNC:13041]	GOMF_DNA_BINDING_TRANSCRIPTION_FACTOR_ACTIVITY		GOMF_SEQUENCE_SPECIFIC_DNA_BINDING	GOMF_TRANSCRIPTION_REGULATOR_ACTIVITY	REACTOME_RNA_POLYMERASE_II_TRANSCRIPTION				GOMF_DNA_BINDING_TRANSCRIPTION_REPRESSOR_ACTIVITY
3234	HOXD8	homeobox D8 [Source:HGNC Symbol;Acc:HGNC:5139]	GOMF_DNA_BINDING_TRANSCRIPTION_FACTOR_ACTIVITY		GOMF_SEQUENCE_SPECIFIC_DNA_BINDING	GOMF_TRANSCRIPTION_REGULATOR_ACTIVITY
3167	HMX2	H6 family homeobox 2 [Source:HGNC Symbol;Acc:HGNC:5018]	GOMF_DNA_BINDING_TRANSCRIPTION_FACTOR_ACTIVITY		GOMF_SEQUENCE_SPECIFIC_DNA_BINDING	GOMF_TRANSCRIPTION_REGULATOR_ACTIVITY
5896	RAG1	recombination activating 1 [Source:HGNC Symbol;Acc:HGNC:9831]			GOMF_SEQUENCE_SPECIFIC_DNA_BINDING
9734	HDAC9	histone deacetylase 9 [Source:HGNC Symbol;Acc:HGNC:14065]				GOMF_TRANSCRIPTION_REGULATOR_ACTIVITY	REACTOME_RNA_POLYMERASE_II_TRANSCRIPTION
7091	TLE4	TLE family member 4, transcriptional corepressor [Source:HGNC Symbol;Acc:HGNC:11840]				GOMF_TRANSCRIPTION_REGULATOR_ACTIVITY
862	RUNX1T1	RUNX1 partner transcriptional co-repressor 1 [Source:HGNC Symbol;Acc:HGNC:1535]				GOMF_TRANSCRIPTION_REGULATOR_ACTIVITY
9134	CCNE2	cyclin E2 [Source:HGNC Symbol;Acc:HGNC:1590]					REACTOME_RNA_POLYMERASE_II_TRANSCRIPTION		REACTOME_TP53_REGULATES_TRANSCRIPTION_OF_GENES_INVOLVED_IN_G1_CELL_CYCLE_ARREST			REACTOME_CELLULAR_SENESCENCE
5608	MAP2K6	mitogen-activated protein kinase kinase 6 [Source:HGNC Symbol;Acc:HGNC:6846]					REACTOME_RNA_POLYMERASE_II_TRANSCRIPTION					REACTOME_CELLULAR_SENESCENCE
2669	GEM	GTP binding protein overexpressed in skeletal muscle [Source:HGNC Symbol;Acc:HGNC:4234]					REACTOME_RNA_POLYMERASE_II_TRANSCRIPTION
23460	ABCA6	ATP binding cassette subfamily A member 6 [Source:HGNC Symbol;Acc:HGNC:36]					REACTOME_RNA_POLYMERASE_II_TRANSCRIPTION
94241	TP53INP1	tumor protein p53 inducible nuclear protein 1 [Source:HGNC Symbol;Acc:HGNC:18022]					REACTOME_RNA_POLYMERASE_II_TRANSCRIPTION
143686	SESN3	sestrin 3 [Source:HGNC Symbol;Acc:HGNC:23060]					REACTOME_RNA_POLYMERASE_II_TRANSCRIPTION
4300	MLLT3	MLLT3 super elongation complex subunit [Source:HGNC Symbol;Acc:HGNC:7136]					REACTOME_RNA_POLYMERASE_II_TRANSCRIPTION
196528	ARID2	AT-rich interaction domain 2 [Source:HGNC Symbol;Acc:HGNC:18037]					REACTOME_RNA_POLYMERASE_II_TRANSCRIPTION
1031	CDKN2C	cyclin dependent kinase inhibitor 2C [Source:HGNC Symbol;Acc:HGNC:1789]						GOMF_CYCLIN_DEPENDENT_PROTEIN_SERINE_THREONINE_KINASE_INHIBITOR_ACTIVITY				REACTOME_CELLULAR_SENESCENCE
1032	CDKN2D	cyclin dependent kinase inhibitor 2D [Source:HGNC Symbol;Acc:HGNC:1790]						GOMF_CYCLIN_DEPENDENT_PROTEIN_SERINE_THREONINE_KINASE_INHIBITOR_ACTIVITY				REACTOME_CELLULAR_SENESCENCE
1028	CDKN1C	cyclin dependent kinase inhibitor 1C [Source:HGNC Symbol;Acc:HGNC:1786]						GOMF_CYCLIN_DEPENDENT_PROTEIN_SERINE_THREONINE_KINASE_INHIBITOR_ACTIVITY
5063	PAK3	p21 (RAC1) activated kinase 3 [Source:HGNC Symbol;Acc:HGNC:8592]								KEGG_AXON_GUIDANCE
5921	RASA1	RAS p21 protein activator 1 [Source:HGNC Symbol;Acc:HGNC:9871]								KEGG_AXON_GUIDANCE
2045	EPHA7	EPH receptor A7 [Source:HGNC Symbol;Acc:HGNC:3390]								KEGG_AXON_GUIDANCE
10371	SEMA3A	semaphorin 3A [Source:HGNC Symbol;Acc:HGNC:10723]								KEGG_AXON_GUIDANCE
56896	DPYSL5	dihydropyrimidinase like 5 [Source:HGNC Symbol;Acc:HGNC:20637]								KEGG_AXON_GUIDANCE
9901	SRGAP3	SLIT-ROBO Rho GTPase activating protein 3 [Source:HGNC Symbol;Acc:HGNC:19744]								KEGG_AXON_GUIDANCE
5602	MAPK10	mitogen-activated protein kinase 10 [Source:HGNC Symbol;Acc:HGNC:6872]										REACTOME_CELLULAR_SENESCENCE
3008	H1-4	H1.4 linker histone, cluster member [Source:HGNC Symbol;Acc:HGNC:4718]										REACTOME_CELLULAR_SENESCENCE
3005	H1-0	H1.0 linker histone [Source:HGNC Symbol;Acc:HGNC:4714]										REACTOME_CELLULAR_SENESCENCE
1950	EGF	epidermal growth factor [Source:HGNC Symbol;Acc:HGNC:3229]
255324	EPGN	epithelial mitogen [Source:HGNC Symbol;Acc:HGNC:17470]
7474	WNT5A	Wnt family member 5A [Source:HGNC Symbol;Acc:HGNC:12784]
3949	LDLR	low density lipoprotein receptor [Source:HGNC Symbol;Acc:HGNC:6547]
11037	STON1	stonin 1 [Source:HGNC Symbol;Acc:HGNC:17003]
273	AMPH	amphiphysin [Source:HGNC Symbol;Acc:HGNC:471]
23007	PLCH1	phospholipase C eta 1 [Source:HGNC Symbol;Acc:HGNC:29185]
89795	NAV3	neuron navigator 3 [Source:HGNC Symbol;Acc:HGNC:15998]
23586	RIGI	RNA sensor RIG-I [Source:HGNC Symbol;Acc:HGNC:19102]
2775	GNAO1	G protein subunit alpha o1 [Source:HGNC Symbol;Acc:HGNC:4389]
51062	ATL1	atlastin GTPase 1 [Source:HGNC Symbol;Acc:HGNC:11231]
10112	KIF20A	kinesin family member 20A [Source:HGNC Symbol;Acc:HGNC:9787]
201625	DNAH12	dynein axonemal heavy chain 12 [Source:HGNC Symbol;Acc:HGNC:2943]
57205	ATP10D	ATPase phospholipid transporting 10D (putative) [Source:HGNC Symbol;Acc:HGNC:13549]
2792	GNGT1	G protein subunit gamma transducin 1 [Source:HGNC Symbol;Acc:HGNC:4411]
8611	PLPP1	phospholipid phosphatase 1 [Source:HGNC Symbol;Acc:HGNC:9228]
83594	NUDT12	nudix hydrolase 12 [Source:HGNC Symbol;Acc:HGNC:18826]
54465	ETAA1	ETAA1 activator of ATR kinase [Source:HGNC Symbol;Acc:HGNC:24648]
79056	PRRG4	proline rich and Gla domain 4 [Source:HGNC Symbol;Acc:HGNC:30799]
8436	CAVIN2	caveolae associated protein 2 [Source:HGNC Symbol;Acc:HGNC:10690]
56624	ASAH2	N-acylsphingosine amidohydrolase 2 [Source:HGNC Symbol;Acc:HGNC:18860]
653308	ASAH2B	N-acylsphingosine amidohydrolase 2B [Source:HGNC Symbol;Acc:HGNC:23456]
145957	NRG4	neuregulin 4 [Source:HGNC Symbol;Acc:HGNC:29862]
27123	DKK2	dickkopf WNT signaling pathway inhibitor 2 [Source:HGNC Symbol;Acc:HGNC:2892]
653	BMP5	bone morphogenetic protein 5 [Source:HGNC Symbol;Acc:HGNC:1072]
338376	IFNE	interferon epsilon [Source:HGNC Symbol;Acc:HGNC:18163]
130574	LYPD6	LY6/PLAUR domain containing 6 [Source:HGNC Symbol;Acc:HGNC:28751]
2982	GUCY1A1	guanylate cyclase 1 soluble subunit alpha 1 [Source:HGNC Symbol;Acc:HGNC:4685]
6041	RNASEL	ribonuclease L [Source:HGNC Symbol;Acc:HGNC:10050]
8790	FPGT	fucose-1-phosphate guanylyltransferase [Source:HGNC Symbol;Acc:HGNC:3825]
10964	IFI44L	interferon induced protein 44 like [Source:HGNC Symbol;Acc:HGNC:17817]
26157	GIMAP2	GTPase, IMAP family member 2 [Source:HGNC Symbol;Acc:HGNC:21789]
1062	CENPE	centromere protein E [Source:HGNC Symbol;Acc:HGNC:1856]
348980	HCN1	hyperpolarization activated cyclic nucleotide gated potassium channel 1 [Source:HGNC Symbol;Acc:HGNC:4845]
85443	DCLK3	doublecortin like kinase 3 [Source:HGNC Symbol;Acc:HGNC:19005]
9262	STK17B	serine/threonine kinase 17b [Source:HGNC Symbol;Acc:HGNC:11396]
7098	TLR3	toll like receptor 3 [Source:HGNC Symbol;Acc:HGNC:11849]
1902	LPAR1	lysophosphatidic acid receptor 1 [Source:HGNC Symbol;Acc:HGNC:3166]
56963	RGMA	repulsive guidance molecule BMP co-receptor a [Source:HGNC Symbol;Acc:HGNC:30308]
55366	LGR4	leucine rich repeat containing G protein-coupled receptor 4 [Source:HGNC Symbol;Acc:HGNC:13299]
55879	GABRQ	gamma-aminobutyric acid type A receptor subunit theta [Source:HGNC Symbol;Acc:HGNC:14454]
2743	GLRB	glycine receptor beta [Source:HGNC Symbol;Acc:HGNC:4329]
57211	ADGRG6	adhesion G protein-coupled receptor G6 [Source:HGNC Symbol;Acc:HGNC:13841]
2825	CMKLR2	chemerin chemokine-like receptor 2 [Source:HGNC Symbol;Acc:HGNC:4463]
5139	PDE3A	phosphodiesterase 3A [Source:HGNC Symbol;Acc:HGNC:8778]
85315	PAQR8	progestin and adipoQ receptor family member 8 [Source:HGNC Symbol;Acc:HGNC:15708]
10888	GPR83	G protein-coupled receptor 83 [Source:HGNC Symbol;Acc:HGNC:4523]
23266	ADGRL2	adhesion G protein-coupled receptor L2 [Source:HGNC Symbol;Acc:HGNC:18582]
390429	OR4N2	olfactory receptor family 4 subfamily N member 2 [Source:HGNC Symbol;Acc:HGNC:14742]
26018	LRIG1	leucine rich repeats and immunoglobulin like domains 1 [Source:HGNC Symbol;Acc:HGNC:17360]
2697	GJA1	gap junction protein alpha 1 [Source:HGNC Symbol;Acc:HGNC:4274]
3077	HFE	homeostatic iron regulator [Source:HGNC Symbol;Acc:HGNC:4886]
11119	BTN3A1	butyrophilin subfamily 3 member A1 [Source:HGNC Symbol;Acc:HGNC:1138]
11118	BTN3A2	butyrophilin subfamily 3 member A2 [Source:HGNC Symbol;Acc:HGNC:1139]
84978	FRMD5	FERM domain containing 5 [Source:HGNC Symbol;Acc:HGNC:28214]
11141	IL1RAPL1	interleukin 1 receptor accessory protein like 1 [Source:HGNC Symbol;Acc:HGNC:5996]
84665	MYPN	myopalladin [Source:HGNC Symbol;Acc:HGNC:23246]
58155	PTBP2	polypyrimidine tract binding protein 2 [Source:HGNC Symbol;Acc:HGNC:17662]
79633	FAT4	FAT atypical cadherin 4 [Source:HGNC Symbol;Acc:HGNC:23109]
26025	PCDHGA12	protocadherin gamma subfamily A, 12 [Source:HGNC Symbol;Acc:HGNC:8699]
56125	PCDHB11	protocadherin beta 11 [Source:HGNC Symbol;Acc:HGNC:8682]
57575	PCDH10	protocadherin 10 [Source:HGNC Symbol;Acc:HGNC:13404]
84698	CAPS2	calcyphosine 2 [Source:HGNC Symbol;Acc:HGNC:16471]
55693	KDM4D	lysine demethylase 4D [Source:HGNC Symbol;Acc:HGNC:25498]
26050	SLITRK5	SLIT and NTRK like family member 5 [Source:HGNC Symbol;Acc:HGNC:20295]
90627	STARD13	StAR related lipid transfer domain containing 13 [Source:HGNC Symbol;Acc:HGNC:19164]
11080	DNAJB4	DnaJ heat shock protein family (Hsp40) member B4 [Source:HGNC Symbol;Acc:HGNC:14886]
3737	KCNA2	potassium voltage-gated channel subfamily A member 2 [Source:HGNC Symbol;Acc:HGNC:6220]
10205	MPZL2	myelin protein zero like 2 [Source:HGNC Symbol;Acc:HGNC:3496]
9770	RASSF2	Ras association domain family member 2 [Source:HGNC Symbol;Acc:HGNC:9883]
153478	PLEKHG4B	pleckstrin homology and RhoGEF domain containing G4B [Source:HGNC Symbol;Acc:HGNC:29399]
26049	FAM169A	family with sequence similarity 169 member A [Source:HGNC Symbol;Acc:HGNC:29138]
90427	BMF	Bcl2 modifying factor [Source:HGNC Symbol;Acc:HGNC:24132]
284161	GDPD1	glycerophosphodiester phosphodiesterase domain containing 1 [Source:HGNC Symbol;Acc:HGNC:20883]
9787	DLGAP5	DLG associated protein 5 [Source:HGNC Symbol;Acc:HGNC:16864]
79884	MAP9	microtubule associated protein 9 [Source:HGNC Symbol;Acc:HGNC:26118]
6525	SMTN	smoothelin [Source:HGNC Symbol;Acc:HGNC:11126]
56062	KLHL4	kelch like family member 4 [Source:HGNC Symbol;Acc:HGNC:6355]
256329	LMNTD2	lamin tail domain containing 2 [Source:HGNC Symbol;Acc:HGNC:28561]
7035	TFPI	tissue factor pathway inhibitor [Source:HGNC Symbol;Acc:HGNC:11760]
79589	RNF128	ring finger protein 128 [Source:HGNC Symbol;Acc:HGNC:21153]
1837	DTNA	dystrobrevin alpha [Source:HGNC Symbol;Acc:HGNC:3057]
9122	SLC16A4	solute carrier family 16 member 4 [Source:HGNC Symbol;Acc:HGNC:10925]
53840	TRIM34	tripartite motif containing 34 [Source:HGNC Symbol;Acc:HGNC:10063]
57181	SLC39A10	solute carrier family 39 member 10 [Source:HGNC Symbol;Acc:HGNC:20861]
4008	LMO7	LIM domain 7 [Source:HGNC Symbol;Acc:HGNC:6646]
81796	SLCO5A1	solute carrier organic anion transporter family member 5A1 [Source:HGNC Symbol;Acc:HGNC:19046]
374462	PTPRQ	protein tyrosine phosphatase receptor type Q [Source:HGNC Symbol;Acc:HGNC:9679]
84674	CARD6	caspase recruitment domain family member 6 [Source:HGNC Symbol;Acc:HGNC:16394]
26762	HAVCR1	hepatitis A virus cellular receptor 1 [Source:HGNC Symbol;Acc:HGNC:17866]
125113	KRT222	keratin 222 [Source:HGNC Symbol;Acc:HGNC:28695]
83723	TLCD3B	TLC domain containing 3B [Source:HGNC Symbol;Acc:HGNC:25295]
144245	ALG10B	ALG10 alpha-1,2-glucosyltransferase B [Source:HGNC Symbol;Acc:HGNC:31088]
80830	APOL6	apolipoprotein L6 [Source:HGNC Symbol;Acc:HGNC:14870]
9976	CLEC2B	C-type lectin domain family 2 member B [Source:HGNC Symbol;Acc:HGNC:2053]
25840	METTL7A	methyltransferase like 7A [Source:HGNC Symbol;Acc:HGNC:24550]
3037	HAS2	hyaluronan synthase 2 [Source:HGNC Symbol;Acc:HGNC:4819]
83592	AKR1E2	aldo-keto reductase family 1 member E2 [Source:HGNC Symbol;Acc:HGNC:23437]
391059	FRRS1	ferric chelate reductase 1 [Source:HGNC Symbol;Acc:HGNC:27622]
80975	TMPRSS5	transmembrane serine protease 5 [Source:HGNC Symbol;Acc:HGNC:14908]
4858	NOVA2	NOVA alternative splicing regulator 2 [Source:HGNC Symbol;Acc:HGNC:7887]
79625	NDNF	neuron derived neurotrophic factor [Source:HGNC Symbol;Acc:HGNC:26256]
112441434	SHLD3	shieldin complex subunit 3 [Source:HGNC Symbol;Acc:HGNC:53826]
115265	DDIT4L	DNA damage inducible transcript 4 like [Source:HGNC Symbol;Acc:HGNC:30555]
56521	DNAJC12	DnaJ heat shock protein family (Hsp40) member C12 [Source:HGNC Symbol;Acc:HGNC:28908]
100130519	TMEM221	transmembrane protein 221 [Source:HGNC Symbol;Acc:HGNC:21943]
100132380	AGGF1P1	angiogenic factor with G-patch and FHA domains 1 pseudogene 1 [Source:HGNC Symbol;Acc:HGNC:38051]
100192378	ZFHX4-AS1	ZFHX4 antisense RNA 1 [Source:HGNC Symbol;Acc:HGNC:44165]
100216001	MANCR	mitotically associated long non coding RNA [Source:HGNC Symbol;Acc:HGNC:44678]
100505783	OSER1-DT	OSER1 divergent transcript [Source:HGNC Symbol;Acc:HGNC:48585]
100506827	LINC02475	long intergenic non-protein coding RNA 2475 [Source:HGNC Symbol;Acc:HGNC:53418]
100507466	DPH6-DT	DPH6 divergent transcript [Source:HGNC Symbol;Acc:HGNC:44147]
100533790	LRRC37A9P	leucine rich repeat containing 37 member A9, pseudogene [Source:HGNC Symbol;Acc:HGNC:43813]
100652988	LINC00702	long intergenic non-protein coding RNA 702 [Source:HGNC Symbol;Acc:HGNC:44676]
101060146	CHMP1B2P	charged multivesicular body protein 1B2, pseudogene [Source:HGNC Symbol;Acc:HGNC:49380]
101927577	LINC01797	long intergenic non-protein coding RNA 1797 [Source:HGNC Symbol;Acc:HGNC:52587]
101928063	ZNF230-DT	ZNF230 divergent transcript [Source:HGNC Symbol;Acc:HGNC:55316]
101928913	LINC01515	long intergenic non-protein coding RNA 1515 [Source:HGNC Symbol;Acc:HGNC:51210]
101929191	LINC03022	long intergenic non-protein coding RNA 3022 [Source:HGNC Symbol;Acc:HGNC:56151]
102216341	LINC01109	long intergenic non-protein coding RNA 1109 [Source:HGNC Symbol;Acc:HGNC:49235]
105369807	LINC02454	long intergenic non-protein coding RNA 2454 [Source:HGNC Symbol;Acc:HGNC:53387]
105376444	LINC02643	long intergenic non-protein coding RNA 2643 [Source:HGNC Symbol;Acc:HGNC:54126]
105377540	SAP30-DT	SAP30 divergent transcript [Source:HGNC Symbol;Acc:HGNC:54424]
10561	IFI44	interferon induced protein 44 [Source:HGNC Symbol;Acc:HGNC:16938]
113230	MISP3	MISP family member 3 [Source:HGNC Symbol;Acc:HGNC:26963]
113263	GLCCI1	glucocorticoid induced 1 [Source:HGNC Symbol;Acc:HGNC:18713]
114898	C1QTNF2	C1q and TNF related 2 [Source:HGNC Symbol;Acc:HGNC:14325]
118732304	PPP2CA-DT	PPP2CA divergent transcript [Source:HGNC Symbol;Acc:HGNC:55266]
121847985	HCCS-DT	HCCS divergent transcript [Source:HGNC Symbol;Acc:HGNC:55698]
123706550	NFIB-AS1	NFIB antisense RNA 1 [Source:HGNC Symbol;Acc:HGNC:56058]
130813	C2orf50	chromosome 2 open reading frame 50 [Source:HGNC Symbol;Acc:HGNC:26324]
130888	FBXO36	F-box protein 36 [Source:HGNC Symbol;Acc:HGNC:27020]
146212	KCTD19	potassium channel tetramerization domain containing 19 [Source:HGNC Symbol;Acc:HGNC:24753]
152573	SHISA3	shisa family member 3 [Source:HGNC Symbol;Acc:HGNC:25159]
201477	DLGAP1-AS3	DLGAP1 antisense RNA 3 [Source:HGNC Symbol;Acc:HGNC:27317]
202020	TAPT1-AS1	TAPT1 antisense RNA 1 (head to head) [Source:HGNC Symbol;Acc:HGNC:26832]
202333	CMYA5	cardiomyopathy associated 5 [Source:HGNC Symbol;Acc:HGNC:14305]
23150	FRMD4B	FERM domain containing 4B [Source:HGNC Symbol;Acc:HGNC:24886]
256764	WDR72	WD repeat domain 72 [Source:HGNC Symbol;Acc:HGNC:26790]
26768	SNORA73B	small nucleolar RNA, H/ACA box 73B [Source:HGNC Symbol;Acc:HGNC:10116]
284611	EEIG2	EEIG family member 2 [Source:HGNC Symbol;Acc:HGNC:27637]
284697	BTBD8	BTB domain containing 8 [Source:HGNC Symbol;Acc:HGNC:21019]
285074	ANAPC1P2	ANAPC1 pseudogene 2 [Source:HGNC Symbol;Acc:HGNC:54708]
285512	FAM13A-AS1	FAM13A antisense RNA 1 [Source:HGNC Symbol;Acc:HGNC:19370]
286144	TRIQK	triple QxxK/R motif containing [Source:HGNC Symbol;Acc:HGNC:27828]
338817	LINC01252	long intergenic non-protein coding RNA 1252 [Source:HGNC Symbol;Acc:HGNC:27888]
339005	WHAMMP3	WHAMM pseudogene 3 [Source:HGNC Symbol;Acc:HGNC:27892]
339781	KRT18P19	keratin 18 pseudogene 19 [Source:HGNC Symbol;Acc:HGNC:33387]
375287	RBM43	RNA binding motif protein 43 [Source:HGNC Symbol;Acc:HGNC:24790]
386617	KCTD8	potassium channel tetramerization domain containing 8 [Source:HGNC Symbol;Acc:HGNC:22394]
388815	MIR99AHG	mir-99a-let-7c cluster host gene [Source:HGNC Symbol;Acc:HGNC:1274]
399668	SMIM10L2A	small integral membrane protein 10 like 2A [Source:HGNC Symbol;Acc:HGNC:34499]
399761	BMS1P1	BMS1 pseudogene 1 [Source:HGNC Symbol;Acc:HGNC:23649]
400765	MIR137HG	MIR137 host gene [Source:HGNC Symbol;Acc:HGNC:42871]
493860	CCDC73	coiled-coil domain containing 73 [Source:HGNC Symbol;Acc:HGNC:23261]
51705	EMCN	endomucin [Source:HGNC Symbol;Acc:HGNC:16041]
55335	NIPSNAP3B	nipsnap homolog 3B [Source:HGNC Symbol;Acc:HGNC:23641]
57182	ANKRD50	ankyrin repeat domain containing 50 [Source:HGNC Symbol;Acc:HGNC:29223]
692247	LMNTD2-AS1	LMNTD2 antisense RNA 1 [Source:HGNC Symbol;Acc:HGNC:41204]
729348	LINC01873	long intergenic non-protein coding RNA 1873 [Source:HGNC Symbol;Acc:HGNC:52692]
730198	MEIS1-AS3	MEIS1 antisense RNA 3 [Source:HGNC Symbol;Acc:HGNC:40369]
80323	CCDC68	coiled-coil domain containing 68 [Source:HGNC Symbol;Acc:HGNC:24350]
80726	IQCN	IQ motif containing N [Source:HGNC Symbol;Acc:HGNC:29350]
83876	MRO	maestro [Source:HGNC Symbol;Acc:HGNC:24121]
84542	SANBR	SANT and BTB domain regulator of CSR [Source:HGNC Symbol;Acc:HGNC:29387]
90024	FLJ20021	uncharacterized LOC90024 [Source:NCBI gene (formerly Entrezgene);Acc:90024]
90668	CARMIL3	capping protein regulator and myosin 1 linker 3 [Source:HGNC Symbol;Acc:HGNC:20272]
92270	ATP6AP1L	ATPase H+ transporting accessory protein 1 like (pseudogene) [Source:HGNC Symbol;Acc:HGNC:28091]

## Sheet: CP
Overlap Results
Collection(s):	CP
# overlaps shown:	1
# genesets in collections:	3795
# genes in comparison (n):	217
# genes in universe (N):	42722
Gene Set Name	# Genes in Gene Set (K)	Description	# Genes in Overlap (k)	k/K	p-value	FDR q-value
REACTOME_RNA_POLYMERASE_II_TRANSCRIPTION	1391	RNA Polymerase II Transcription	21	0.0151	9.83E-6	3.73E-2
Gene/Gene Set Overlap Matrix
Entrez Gene Id	Gene Symbol	Gene Description	REACTOME_RNA_POLYMERASE_II_TRANSCRIPTION
9134	CCNE2	cyclin E2 [Source:HGNC Symbol;Acc:HGNC:1590]	REACTOME_RNA_POLYMERASE_II_TRANSCRIPTION
144455	E2F7	E2F transcription factor 7 [Source:HGNC Symbol;Acc:HGNC:23820]	REACTOME_RNA_POLYMERASE_II_TRANSCRIPTION
79733	E2F8	E2F transcription factor 8 [Source:HGNC Symbol;Acc:HGNC:24727]	REACTOME_RNA_POLYMERASE_II_TRANSCRIPTION
5608	MAP2K6	mitogen-activated protein kinase kinase 6 [Source:HGNC Symbol;Acc:HGNC:6846]	REACTOME_RNA_POLYMERASE_II_TRANSCRIPTION
5915	RARB	retinoic acid receptor beta [Source:HGNC Symbol;Acc:HGNC:9865]	REACTOME_RNA_POLYMERASE_II_TRANSCRIPTION
5308	PITX2	paired like homeodomain 2 [Source:HGNC Symbol;Acc:HGNC:9005]	REACTOME_RNA_POLYMERASE_II_TRANSCRIPTION
8626	TP63	tumor protein p63 [Source:HGNC Symbol;Acc:HGNC:15979]	REACTOME_RNA_POLYMERASE_II_TRANSCRIPTION
9734	HDAC9	histone deacetylase 9 [Source:HGNC Symbol;Acc:HGNC:14065]	REACTOME_RNA_POLYMERASE_II_TRANSCRIPTION
7291	TWIST1	twist family bHLH transcription factor 1 [Source:HGNC Symbol;Acc:HGNC:12428]	REACTOME_RNA_POLYMERASE_II_TRANSCRIPTION
94241	TP53INP1	tumor protein p53 inducible nuclear protein 1 [Source:HGNC Symbol;Acc:HGNC:18022]	REACTOME_RNA_POLYMERASE_II_TRANSCRIPTION
143686	SESN3	sestrin 3 [Source:HGNC Symbol;Acc:HGNC:23060]	REACTOME_RNA_POLYMERASE_II_TRANSCRIPTION
266743	NPAS4	neuronal PAS domain protein 4 [Source:HGNC Symbol;Acc:HGNC:18983]	REACTOME_RNA_POLYMERASE_II_TRANSCRIPTION
2669	GEM	GTP binding protein overexpressed in skeletal muscle [Source:HGNC Symbol;Acc:HGNC:4234]	REACTOME_RNA_POLYMERASE_II_TRANSCRIPTION
7025	NR2F1	nuclear receptor subfamily 2 group F member 1 [Source:HGNC Symbol;Acc:HGNC:7975]	REACTOME_RNA_POLYMERASE_II_TRANSCRIPTION
1997	ELF1	E74 like ETS transcription factor 1 [Source:HGNC Symbol;Acc:HGNC:3316]	REACTOME_RNA_POLYMERASE_II_TRANSCRIPTION
23460	ABCA6	ATP binding cassette subfamily A member 6 [Source:HGNC Symbol;Acc:HGNC:36]	REACTOME_RNA_POLYMERASE_II_TRANSCRIPTION
196528	ARID2	AT-rich interaction domain 2 [Source:HGNC Symbol;Acc:HGNC:18037]	REACTOME_RNA_POLYMERASE_II_TRANSCRIPTION
4300	MLLT3	MLLT3 super elongation complex subunit [Source:HGNC Symbol;Acc:HGNC:7136]	REACTOME_RNA_POLYMERASE_II_TRANSCRIPTION
163227	ZNF100	zinc finger protein 100 [Source:HGNC Symbol;Acc:HGNC:12880]	REACTOME_RNA_POLYMERASE_II_TRANSCRIPTION
57209	ZNF248	zinc finger protein 248 [Source:HGNC Symbol;Acc:HGNC:13041]	REACTOME_RNA_POLYMERASE_II_TRANSCRIPTION
92285	ZNF585B	zinc finger protein 585B [Source:HGNC Symbol;Acc:HGNC:30948]	REACTOME_RNA_POLYMERASE_II_TRANSCRIPTION
5063	PAK3	p21 (RAC1) activated kinase 3 [Source:HGNC Symbol;Acc:HGNC:8592]
10371	SEMA3A	semaphorin 3A [Source:HGNC Symbol;Acc:HGNC:10723]
5921	RASA1	RAS p21 protein activator 1 [Source:HGNC Symbol;Acc:HGNC:9871]
56896	DPYSL5	dihydropyrimidinase like 5 [Source:HGNC Symbol;Acc:HGNC:20637]
9901	SRGAP3	SLIT-ROBO Rho GTPase activating protein 3 [Source:HGNC Symbol;Acc:HGNC:19744]
2045	EPHA7	EPH receptor A7 [Source:HGNC Symbol;Acc:HGNC:3390]
1031	CDKN2C	cyclin dependent kinase inhibitor 2C [Source:HGNC Symbol;Acc:HGNC:1789]
1032	CDKN2D	cyclin dependent kinase inhibitor 2D [Source:HGNC Symbol;Acc:HGNC:1790]
5602	MAPK10	mitogen-activated protein kinase 10 [Source:HGNC Symbol;Acc:HGNC:6872]
3008	H1-4	H1.4 linker histone, cluster member [Source:HGNC Symbol;Acc:HGNC:4718]
3005	H1-0	H1.0 linker histone [Source:HGNC Symbol;Acc:HGNC:4714]
1028	CDKN1C	cyclin dependent kinase inhibitor 1C [Source:HGNC Symbol;Acc:HGNC:1786]
1950	EGF	epidermal growth factor [Source:HGNC Symbol;Acc:HGNC:3229]
255324	EPGN	epithelial mitogen [Source:HGNC Symbol;Acc:HGNC:17470]
7474	WNT5A	Wnt family member 5A [Source:HGNC Symbol;Acc:HGNC:12784]
3949	LDLR	low density lipoprotein receptor [Source:HGNC Symbol;Acc:HGNC:6547]
11037	STON1	stonin 1 [Source:HGNC Symbol;Acc:HGNC:17003]
273	AMPH	amphiphysin [Source:HGNC Symbol;Acc:HGNC:471]
6925	TCF4	transcription factor 4 [Source:HGNC Symbol;Acc:HGNC:11634]
4211	MEIS1	Meis homeobox 1 [Source:HGNC Symbol;Acc:HGNC:7000]
79776	ZFHX4	zinc finger homeobox 4 [Source:HGNC Symbol;Acc:HGNC:30939]
23007	PLCH1	phospholipase C eta 1 [Source:HGNC Symbol;Acc:HGNC:29185]
79056	PRRG4	proline rich and Gla domain 4 [Source:HGNC Symbol;Acc:HGNC:30799]
8436	CAVIN2	caveolae associated protein 2 [Source:HGNC Symbol;Acc:HGNC:10690]
89795	NAV3	neuron navigator 3 [Source:HGNC Symbol;Acc:HGNC:15998]
23586	RIGI	RNA sensor RIG-I [Source:HGNC Symbol;Acc:HGNC:19102]
6041	RNASEL	ribonuclease L [Source:HGNC Symbol;Acc:HGNC:10050]
145957	NRG4	neuregulin 4 [Source:HGNC Symbol;Acc:HGNC:29862]
26018	LRIG1	leucine rich repeats and immunoglobulin like domains 1 [Source:HGNC Symbol;Acc:HGNC:17360]
7098	TLR3	toll like receptor 3 [Source:HGNC Symbol;Acc:HGNC:11849]
2697	GJA1	gap junction protein alpha 1 [Source:HGNC Symbol;Acc:HGNC:4274]
1902	LPAR1	lysophosphatidic acid receptor 1 [Source:HGNC Symbol;Acc:HGNC:3166]
2982	GUCY1A1	guanylate cyclase 1 soluble subunit alpha 1 [Source:HGNC Symbol;Acc:HGNC:4685]
27123	DKK2	dickkopf WNT signaling pathway inhibitor 2 [Source:HGNC Symbol;Acc:HGNC:2892]
2792	GNGT1	G protein subunit gamma transducin 1 [Source:HGNC Symbol;Acc:HGNC:4411]
2775	GNAO1	G protein subunit alpha o1 [Source:HGNC Symbol;Acc:HGNC:4389]
7091	TLE4	TLE family member 4, transcriptional corepressor [Source:HGNC Symbol;Acc:HGNC:11840]
55366	LGR4	leucine rich repeat containing G protein-coupled receptor 4 [Source:HGNC Symbol;Acc:HGNC:13299]
11119	BTN3A1	butyrophilin subfamily 3 member A1 [Source:HGNC Symbol;Acc:HGNC:1138]
11118	BTN3A2	butyrophilin subfamily 3 member A2 [Source:HGNC Symbol;Acc:HGNC:1139]
7545	ZIC1	Zic family member 1 [Source:HGNC Symbol;Acc:HGNC:12872]
84665	MYPN	myopalladin [Source:HGNC Symbol;Acc:HGNC:23246]
58155	PTBP2	polypyrimidine tract binding protein 2 [Source:HGNC Symbol;Acc:HGNC:17662]
55879	GABRQ	gamma-aminobutyric acid type A receptor subunit theta [Source:HGNC Symbol;Acc:HGNC:14454]
79633	FAT4	FAT atypical cadherin 4 [Source:HGNC Symbol;Acc:HGNC:23109]
653	BMP5	bone morphogenetic protein 5 [Source:HGNC Symbol;Acc:HGNC:1072]
338376	IFNE	interferon epsilon [Source:HGNC Symbol;Acc:HGNC:18163]
26050	SLITRK5	SLIT and NTRK like family member 5 [Source:HGNC Symbol;Acc:HGNC:20295]
11141	IL1RAPL1	interleukin 1 receptor accessory protein like 1 [Source:HGNC Symbol;Acc:HGNC:5996]
10112	KIF20A	kinesin family member 20A [Source:HGNC Symbol;Acc:HGNC:9787]
1062	CENPE	centromere protein E [Source:HGNC Symbol;Acc:HGNC:1856]
348980	HCN1	hyperpolarization activated cyclic nucleotide gated potassium channel 1 [Source:HGNC Symbol;Acc:HGNC:4845]
3737	KCNA2	potassium voltage-gated channel subfamily A member 2 [Source:HGNC Symbol;Acc:HGNC:6220]
2743	GLRB	glycine receptor beta [Source:HGNC Symbol;Acc:HGNC:4329]
862	RUNX1T1	RUNX1 partner transcriptional co-repressor 1 [Source:HGNC Symbol;Acc:HGNC:1535]
5896	RAG1	recombination activating 1 [Source:HGNC Symbol;Acc:HGNC:9831]
10205	MPZL2	myelin protein zero like 2 [Source:HGNC Symbol;Acc:HGNC:3496]
9770	RASSF2	Ras association domain family member 2 [Source:HGNC Symbol;Acc:HGNC:9883]
8611	PLPP1	phospholipid phosphatase 1 [Source:HGNC Symbol;Acc:HGNC:9228]
90627	STARD13	StAR related lipid transfer domain containing 13 [Source:HGNC Symbol;Acc:HGNC:19164]
153478	PLEKHG4B	pleckstrin homology and RhoGEF domain containing G4B [Source:HGNC Symbol;Acc:HGNC:29399]
26049	FAM169A	family with sequence similarity 169 member A [Source:HGNC Symbol;Acc:HGNC:29138]
56963	RGMA	repulsive guidance molecule BMP co-receptor a [Source:HGNC Symbol;Acc:HGNC:30308]
57211	ADGRG6	adhesion G protein-coupled receptor G6 [Source:HGNC Symbol;Acc:HGNC:13841]
90427	BMF	Bcl2 modifying factor [Source:HGNC Symbol;Acc:HGNC:24132]
56624	ASAH2	N-acylsphingosine amidohydrolase 2 [Source:HGNC Symbol;Acc:HGNC:18860]
9787	DLGAP5	DLG associated protein 5 [Source:HGNC Symbol;Acc:HGNC:16864]
168544	ZNF467	zinc finger protein 467 [Source:HGNC Symbol;Acc:HGNC:23154]
79589	RNF128	ring finger protein 128 [Source:HGNC Symbol;Acc:HGNC:21153]
9122	SLC16A4	solute carrier family 16 member 4 [Source:HGNC Symbol;Acc:HGNC:10925]
57181	SLC39A10	solute carrier family 39 member 10 [Source:HGNC Symbol;Acc:HGNC:20861]
4008	LMO7	LIM domain 7 [Source:HGNC Symbol;Acc:HGNC:6646]
5139	PDE3A	phosphodiesterase 3A [Source:HGNC Symbol;Acc:HGNC:8778]
28999	KLF15	KLF transcription factor 15 [Source:HGNC Symbol;Acc:HGNC:14536]
130574	LYPD6	LY6/PLAUR domain containing 6 [Source:HGNC Symbol;Acc:HGNC:28751]
84674	CARD6	caspase recruitment domain family member 6 [Source:HGNC Symbol;Acc:HGNC:16394]
93986	FOXP2	forkhead box P2 [Source:HGNC Symbol;Acc:HGNC:13875]
10888	GPR83	G protein-coupled receptor 83 [Source:HGNC Symbol;Acc:HGNC:4523]
53840	TRIM34	tripartite motif containing 34 [Source:HGNC Symbol;Acc:HGNC:10063]
125113	KRT222	keratin 222 [Source:HGNC Symbol;Acc:HGNC:28695]
83723	TLCD3B	TLC domain containing 3B [Source:HGNC Symbol;Acc:HGNC:25295]
8790	FPGT	fucose-1-phosphate guanylyltransferase [Source:HGNC Symbol;Acc:HGNC:3825]
144245	ALG10B	ALG10 alpha-1,2-glucosyltransferase B [Source:HGNC Symbol;Acc:HGNC:31088]
23266	ADGRL2	adhesion G protein-coupled receptor L2 [Source:HGNC Symbol;Acc:HGNC:18582]
10964	IFI44L	interferon induced protein 44 like [Source:HGNC Symbol;Acc:HGNC:17817]
83463	MXD3	MAX dimerization protein 3 [Source:HGNC Symbol;Acc:HGNC:14008]
9976	CLEC2B	C-type lectin domain family 2 member B [Source:HGNC Symbol;Acc:HGNC:2053]
7035	TFPI	tissue factor pathway inhibitor [Source:HGNC Symbol;Acc:HGNC:11760]
26762	HAVCR1	hepatitis A virus cellular receptor 1 [Source:HGNC Symbol;Acc:HGNC:17866]
57205	ATP10D	ATPase phospholipid transporting 10D (putative) [Source:HGNC Symbol;Acc:HGNC:13549]
3077	HFE	homeostatic iron regulator [Source:HGNC Symbol;Acc:HGNC:4886]
11080	DNAJB4	DnaJ heat shock protein family (Hsp40) member B4 [Source:HGNC Symbol;Acc:HGNC:14886]
83594	NUDT12	nudix hydrolase 12 [Source:HGNC Symbol;Acc:HGNC:18826]
2825	CMKLR2	chemerin chemokine-like receptor 2 [Source:HGNC Symbol;Acc:HGNC:4463]
55693	KDM4D	lysine demethylase 4D [Source:HGNC Symbol;Acc:HGNC:25498]
25840	METTL7A	methyltransferase like 7A [Source:HGNC Symbol;Acc:HGNC:24550]
390429	OR4N2	olfactory receptor family 4 subfamily N member 2 [Source:HGNC Symbol;Acc:HGNC:14742]
284161	GDPD1	glycerophosphodiester phosphodiesterase domain containing 1 [Source:HGNC Symbol;Acc:HGNC:20883]
3037	HAS2	hyaluronan synthase 2 [Source:HGNC Symbol;Acc:HGNC:4819]
1837	DTNA	dystrobrevin alpha [Source:HGNC Symbol;Acc:HGNC:3057]
112441434	SHLD3	shieldin complex subunit 3 [Source:HGNC Symbol;Acc:HGNC:53826]
26157	GIMAP2	GTPase, IMAP family member 2 [Source:HGNC Symbol;Acc:HGNC:21789]
201625	DNAH12	dynein axonemal heavy chain 12 [Source:HGNC Symbol;Acc:HGNC:2943]
115265	DDIT4L	DNA damage inducible transcript 4 like [Source:HGNC Symbol;Acc:HGNC:30555]
56521	DNAJC12	DnaJ heat shock protein family (Hsp40) member C12 [Source:HGNC Symbol;Acc:HGNC:28908]
85315	PAQR8	progestin and adipoQ receptor family member 8 [Source:HGNC Symbol;Acc:HGNC:15708]
100130519	TMEM221	transmembrane protein 221 [Source:HGNC Symbol;Acc:HGNC:21943]
100132380	AGGF1P1	angiogenic factor with G-patch and FHA domains 1 pseudogene 1 [Source:HGNC Symbol;Acc:HGNC:38051]
100192378	ZFHX4-AS1	ZFHX4 antisense RNA 1 [Source:HGNC Symbol;Acc:HGNC:44165]
100216001	MANCR	mitotically associated long non coding RNA [Source:HGNC Symbol;Acc:HGNC:44678]
100505783	OSER1-DT	OSER1 divergent transcript [Source:HGNC Symbol;Acc:HGNC:48585]
100506827	LINC02475	long intergenic non-protein coding RNA 2475 [Source:HGNC Symbol;Acc:HGNC:53418]
100507466	DPH6-DT	DPH6 divergent transcript [Source:HGNC Symbol;Acc:HGNC:44147]
100533790	LRRC37A9P	leucine rich repeat containing 37 member A9, pseudogene [Source:HGNC Symbol;Acc:HGNC:43813]
100652988	LINC00702	long intergenic non-protein coding RNA 702 [Source:HGNC Symbol;Acc:HGNC:44676]
101060146	CHMP1B2P	charged multivesicular body protein 1B2, pseudogene [Source:HGNC Symbol;Acc:HGNC:49380]
101927577	LINC01797	long intergenic non-protein coding RNA 1797 [Source:HGNC Symbol;Acc:HGNC:52587]
101928063	ZNF230-DT	ZNF230 divergent transcript [Source:HGNC Symbol;Acc:HGNC:55316]
101928913	LINC01515	long intergenic non-protein coding RNA 1515 [Source:HGNC Symbol;Acc:HGNC:51210]
101929191	LINC03022	long intergenic non-protein coding RNA 3022 [Source:HGNC Symbol;Acc:HGNC:56151]
102216341	LINC01109	long intergenic non-protein coding RNA 1109 [Source:HGNC Symbol;Acc:HGNC:49235]
105369807	LINC02454	long intergenic non-protein coding RNA 2454 [Source:HGNC Symbol;Acc:HGNC:53387]
105376444	LINC02643	long intergenic non-protein coding RNA 2643 [Source:HGNC Symbol;Acc:HGNC:54126]
105377540	SAP30-DT	SAP30 divergent transcript [Source:HGNC Symbol;Acc:HGNC:54424]
10561	IFI44	interferon induced protein 44 [Source:HGNC Symbol;Acc:HGNC:16938]
11107	PRDM5	PR/SET domain 5 [Source:HGNC Symbol;Acc:HGNC:9349]
113230	MISP3	MISP family member 3 [Source:HGNC Symbol;Acc:HGNC:26963]
113263	GLCCI1	glucocorticoid induced 1 [Source:HGNC Symbol;Acc:HGNC:18713]
114898	C1QTNF2	C1q and TNF related 2 [Source:HGNC Symbol;Acc:HGNC:14325]
118732304	PPP2CA-DT	PPP2CA divergent transcript [Source:HGNC Symbol;Acc:HGNC:55266]
121643	FOXN4	forkhead box N4 [Source:HGNC Symbol;Acc:HGNC:21399]
121847985	HCCS-DT	HCCS divergent transcript [Source:HGNC Symbol;Acc:HGNC:55698]
123706550	NFIB-AS1	NFIB antisense RNA 1 [Source:HGNC Symbol;Acc:HGNC:56058]
130813	C2orf50	chromosome 2 open reading frame 50 [Source:HGNC Symbol;Acc:HGNC:26324]
130888	FBXO36	F-box protein 36 [Source:HGNC Symbol;Acc:HGNC:27020]
146212	KCTD19	potassium channel tetramerization domain containing 19 [Source:HGNC Symbol;Acc:HGNC:24753]
152573	SHISA3	shisa family member 3 [Source:HGNC Symbol;Acc:HGNC:25159]
1602	DACH1	dachshund family transcription factor 1 [Source:HGNC Symbol;Acc:HGNC:2663]
201477	DLGAP1-AS3	DLGAP1 antisense RNA 3 [Source:HGNC Symbol;Acc:HGNC:27317]
202020	TAPT1-AS1	TAPT1 antisense RNA 1 (head to head) [Source:HGNC Symbol;Acc:HGNC:26832]
202333	CMYA5	cardiomyopathy associated 5 [Source:HGNC Symbol;Acc:HGNC:14305]
23150	FRMD4B	FERM domain containing 4B [Source:HGNC Symbol;Acc:HGNC:24886]
256329	LMNTD2	lamin tail domain containing 2 [Source:HGNC Symbol;Acc:HGNC:28561]
256764	WDR72	WD repeat domain 72 [Source:HGNC Symbol;Acc:HGNC:26790]
26025	PCDHGA12	protocadherin gamma subfamily A, 12 [Source:HGNC Symbol;Acc:HGNC:8699]
26768	SNORA73B	small nucleolar RNA, H/ACA box 73B [Source:HGNC Symbol;Acc:HGNC:10116]
284611	EEIG2	EEIG family member 2 [Source:HGNC Symbol;Acc:HGNC:27637]
284697	BTBD8	BTB domain containing 8 [Source:HGNC Symbol;Acc:HGNC:21019]
285074	ANAPC1P2	ANAPC1 pseudogene 2 [Source:HGNC Symbol;Acc:HGNC:54708]
285512	FAM13A-AS1	FAM13A antisense RNA 1 [Source:HGNC Symbol;Acc:HGNC:19370]
286144	TRIQK	triple QxxK/R motif containing [Source:HGNC Symbol;Acc:HGNC:27828]
3167	HMX2	H6 family homeobox 2 [Source:HGNC Symbol;Acc:HGNC:5018]
3234	HOXD8	homeobox D8 [Source:HGNC Symbol;Acc:HGNC:5139]
338817	LINC01252	long intergenic non-protein coding RNA 1252 [Source:HGNC Symbol;Acc:HGNC:27888]
339005	WHAMMP3	WHAMM pseudogene 3 [Source:HGNC Symbol;Acc:HGNC:27892]
339781	KRT18P19	keratin 18 pseudogene 19 [Source:HGNC Symbol;Acc:HGNC:33387]
374462	PTPRQ	protein tyrosine phosphatase receptor type Q [Source:HGNC Symbol;Acc:HGNC:9679]
375287	RBM43	RNA binding motif protein 43 [Source:HGNC Symbol;Acc:HGNC:24790]
386617	KCTD8	potassium channel tetramerization domain containing 8 [Source:HGNC Symbol;Acc:HGNC:22394]
388815	MIR99AHG	mir-99a-let-7c cluster host gene [Source:HGNC Symbol;Acc:HGNC:1274]
391059	FRRS1	ferric chelate reductase 1 [Source:HGNC Symbol;Acc:HGNC:27622]
399668	SMIM10L2A	small integral membrane protein 10 like 2A [Source:HGNC Symbol;Acc:HGNC:34499]
399761	BMS1P1	BMS1 pseudogene 1 [Source:HGNC Symbol;Acc:HGNC:23649]
400765	MIR137HG	MIR137 host gene [Source:HGNC Symbol;Acc:HGNC:42871]
4858	NOVA2	NOVA alternative splicing regulator 2 [Source:HGNC Symbol;Acc:HGNC:7887]
493860	CCDC73	coiled-coil domain containing 73 [Source:HGNC Symbol;Acc:HGNC:23261]
51062	ATL1	atlastin GTPase 1 [Source:HGNC Symbol;Acc:HGNC:11231]
51705	EMCN	endomucin [Source:HGNC Symbol;Acc:HGNC:16041]
54465	ETAA1	ETAA1 activator of ATR kinase [Source:HGNC Symbol;Acc:HGNC:24648]
55335	NIPSNAP3B	nipsnap homolog 3B [Source:HGNC Symbol;Acc:HGNC:23641]
56062	KLHL4	kelch like family member 4 [Source:HGNC Symbol;Acc:HGNC:6355]
56125	PCDHB11	protocadherin beta 11 [Source:HGNC Symbol;Acc:HGNC:8682]
57182	ANKRD50	ankyrin repeat domain containing 50 [Source:HGNC Symbol;Acc:HGNC:29223]
57575	PCDH10	protocadherin 10 [Source:HGNC Symbol;Acc:HGNC:13404]
6525	SMTN	smoothelin [Source:HGNC Symbol;Acc:HGNC:11126]
653308	ASAH2B	N-acylsphingosine amidohydrolase 2B [Source:HGNC Symbol;Acc:HGNC:23456]
692247	LMNTD2-AS1	LMNTD2 antisense RNA 1 [Source:HGNC Symbol;Acc:HGNC:41204]
729348	LINC01873	long intergenic non-protein coding RNA 1873 [Source:HGNC Symbol;Acc:HGNC:52692]
730198	MEIS1-AS3	MEIS1 antisense RNA 3 [Source:HGNC Symbol;Acc:HGNC:40369]
79625	NDNF	neuron derived neurotrophic factor [Source:HGNC Symbol;Acc:HGNC:26256]
79884	MAP9	microtubule associated protein 9 [Source:HGNC Symbol;Acc:HGNC:26118]
80323	CCDC68	coiled-coil domain containing 68 [Source:HGNC Symbol;Acc:HGNC:24350]
80726	IQCN	IQ motif containing N [Source:HGNC Symbol;Acc:HGNC:29350]
80830	APOL6	apolipoprotein L6 [Source:HGNC Symbol;Acc:HGNC:14870]
80975	TMPRSS5	transmembrane serine protease 5 [Source:HGNC Symbol;Acc:HGNC:14908]
81796	SLCO5A1	solute carrier organic anion transporter family member 5A1 [Source:HGNC Symbol;Acc:HGNC:19046]
83592	AKR1E2	aldo-keto reductase family 1 member E2 [Source:HGNC Symbol;Acc:HGNC:23437]
83876	MRO	maestro [Source:HGNC Symbol;Acc:HGNC:24121]
84542	SANBR	SANT and BTB domain regulator of CSR [Source:HGNC Symbol;Acc:HGNC:29387]
84698	CAPS2	calcyphosine 2 [Source:HGNC Symbol;Acc:HGNC:16471]
84978	FRMD5	FERM domain containing 5 [Source:HGNC Symbol;Acc:HGNC:28214]
85443	DCLK3	doublecortin like kinase 3 [Source:HGNC Symbol;Acc:HGNC:19005]
90024	FLJ20021	uncharacterized LOC90024 [Source:NCBI gene (formerly Entrezgene);Acc:90024]
90668	CARMIL3	capping protein regulator and myosin 1 linker 3 [Source:HGNC Symbol;Acc:HGNC:20272]
92270	ATP6AP1L	ATPase H+ transporting accessory protein 1 like (pseudogene) [Source:HGNC Symbol;Acc:HGNC:28091]
9262	STK17B	serine/threonine kinase 17b [Source:HGNC Symbol;Acc:HGNC:11396]
