# Supplementary material for: Identification of a novel minor-groove DNA binder that represses mitochondrial gene expression and induces apoptosis in highly aggressive leiomyosarcoma cells
Source: Cell Death Discov. 2025 Nov 10;11:524. doi: 10.1038/s41420-025-02803-3 (PMC12603272; doi:10.1038/s41420-025-02803-3)
Supplement: Supplementary file 19 — Table S17 [file 41420_2025_2803_MOESM19_ESM.xlsx]

## Sheet: Hallmark
Overlap Results
Collection(s):	H
# overlaps shown:	1
# genesets in collections:	50
# genes in comparison (n):	301
# genes in universe (N):	42722
Gene Set Name	# Genes in Gene Set (K)	Description	# Genes in Overlap (k)	k/K	p-value	FDR q-value
HALLMARK_HYPOXIA	200	Genes up-regulated in response to low oxygen levels (hypoxia).	7	0.0350	5.77E-4	2.89E-2
Gene/Gene Set Overlap Matrix
Entrez Gene Id	Gene Symbol	Gene Description	HALLMARK_HYPOXIA
1027	CDKN1B	cyclin dependent kinase inhibitor 1B [Source:HGNC Symbol;Acc:HGNC:1785]	HALLMARK_HYPOXIA
7162	TPBG	trophoblast glycoprotein [Source:HGNC Symbol;Acc:HGNC:12004]	HALLMARK_HYPOXIA
4214	MAP3K1	mitogen-activated protein kinase kinase kinase 1 [Source:HGNC Symbol;Acc:HGNC:6848]	HALLMARK_HYPOXIA
5507	PPP1R3C	protein phosphatase 1 regulatory subunit 3C [Source:HGNC Symbol;Acc:HGNC:9293]	HALLMARK_HYPOXIA
1463	NCAN	neurocan [Source:HGNC Symbol;Acc:HGNC:2465]	HALLMARK_HYPOXIA
3798	KIF5A	kinesin family member 5A [Source:HGNC Symbol;Acc:HGNC:6323]	HALLMARK_HYPOXIA
7043	TGFB3	transforming growth factor beta 3 [Source:HGNC Symbol;Acc:HGNC:11769]	HALLMARK_HYPOXIA
4825	NKX6-1	NK6 homeobox 1 [Source:HGNC Symbol;Acc:HGNC:7839]
3651	PDX1	pancreatic and duodenal homeobox 1 [Source:HGNC Symbol;Acc:HGNC:6107]
5080	PAX6	paired box 6 [Source:HGNC Symbol;Acc:HGNC:8620]
9700	ESPL1	extra spindle pole bodies like 1, separase [Source:HGNC Symbol;Acc:HGNC:16856]
10403	NDC80	NDC80 kinetochore complex component [Source:HGNC Symbol;Acc:HGNC:16909]
3832	KIF11	kinesin family member 11 [Source:HGNC Symbol;Acc:HGNC:6388]
4288	MKI67	marker of proliferation Ki-67 [Source:HGNC Symbol;Acc:HGNC:7107]
4212	MEIS2	Meis homeobox 2 [Source:HGNC Symbol;Acc:HGNC:7001]
220	ALDH1A3	aldehyde dehydrogenase 1 family member A3 [Source:HGNC Symbol;Acc:HGNC:409]
65986	ZBTB10	zinc finger and BTB domain containing 10 [Source:HGNC Symbol;Acc:HGNC:30953]
84159	ARID5B	AT-rich interaction domain 5B [Source:HGNC Symbol;Acc:HGNC:17362]
54407	SLC38A2	solute carrier family 38 member 2 [Source:HGNC Symbol;Acc:HGNC:13448]
11064	CNTRL	centriolin [Source:HGNC Symbol;Acc:HGNC:1858]
58526	MID1IP1	MID1 interacting protein 1 [Source:HGNC Symbol;Acc:HGNC:20715]
6310	ATXN1	ataxin 1 [Source:HGNC Symbol;Acc:HGNC:10548]
7048	TGFBR2	transforming growth factor beta receptor 2 [Source:HGNC Symbol;Acc:HGNC:11773]
9863	MAGI2	membrane associated guanylate kinase, WW and PDZ domain containing 2 [Source:HGNC Symbol;Acc:HGNC:18957]
28514	DLL1	delta like canonical Notch ligand 1 [Source:HGNC Symbol;Acc:HGNC:2908]
23220	DTX4	deltex E3 ubiquitin ligase 4 [Source:HGNC Symbol;Acc:HGNC:29151]
8325	FZD8	frizzled class receptor 8 [Source:HGNC Symbol;Acc:HGNC:4046]
27076	LYPD3	LY6/PLAUR domain containing 3 [Source:HGNC Symbol;Acc:HGNC:24880]
266727	MDGA1	MAM domain containing glycosylphosphatidylinositol anchor 1 [Source:HGNC Symbol;Acc:HGNC:19267]
3606	IL18	interleukin 18 [Source:HGNC Symbol;Acc:HGNC:5986]
7096	TLR1	toll like receptor 1 [Source:HGNC Symbol;Acc:HGNC:11847]
10333	TLR6	toll like receptor 6 [Source:HGNC Symbol;Acc:HGNC:16711]
924	CD7	CD7 molecule [Source:HGNC Symbol;Acc:HGNC:1695]
23112	TNRC6B	trinucleotide repeat containing adaptor 6B [Source:HGNC Symbol;Acc:HGNC:29190]
4778	NFE2	nuclear factor, erythroid 2 [Source:HGNC Symbol;Acc:HGNC:7780]
56895	AGPAT4	1-acylglycerol-3-phosphate O-acyltransferase 4 [Source:HGNC Symbol;Acc:HGNC:20885]
8364	H4C3	H4 clustered histone 3 [Source:HGNC Symbol;Acc:HGNC:4787]
10242	KCNMB2	potassium calcium-activated channel subfamily M regulatory beta subunit 2 [Source:HGNC Symbol;Acc:HGNC:6286]
4086	SMAD1	SMAD family member 1 [Source:HGNC Symbol;Acc:HGNC:6767]
90	ACVR1	activin A receptor type 1 [Source:HGNC Symbol;Acc:HGNC:171]
51478	HSD17B7	hydroxysteroid 17-beta dehydrogenase 7 [Source:HGNC Symbol;Acc:HGNC:5215]
132864	CPEB2	cytoplasmic polyadenylation element binding protein 2 [Source:HGNC Symbol;Acc:HGNC:21745]
5828	PEX2	peroxisomal biogenesis factor 2 [Source:HGNC Symbol;Acc:HGNC:9717]
1500	CTNND1	catenin delta 1 [Source:HGNC Symbol;Acc:HGNC:2515]
25945	NECTIN3	nectin cell adhesion molecule 3 [Source:HGNC Symbol;Acc:HGNC:17664]
3636	INPPL1	inositol polyphosphate phosphatase like 1 [Source:HGNC Symbol;Acc:HGNC:6080]
64137	ABCG4	ATP binding cassette subfamily G member 4 [Source:HGNC Symbol;Acc:HGNC:13884]
6474	SHOX2	short stature homeobox 2 [Source:HGNC Symbol;Acc:HGNC:10854]
639	PRDM1	PR/SET domain 1 [Source:HGNC Symbol;Acc:HGNC:9346]
65055	REEP1	receptor accessory protein 1 [Source:HGNC Symbol;Acc:HGNC:25786]
3270	HRC	histidine rich calcium binding protein [Source:HGNC Symbol;Acc:HGNC:5178]
9355	LHX2	LIM homeobox 2 [Source:HGNC Symbol;Acc:HGNC:6594]
5325	PLAGL1	PLAG1 like zinc finger 1 [Source:HGNC Symbol;Acc:HGNC:9046]
5451	POU2F1	POU class 2 homeobox 1 [Source:HGNC Symbol;Acc:HGNC:9212]
7039	TGFA	transforming growth factor alpha [Source:HGNC Symbol;Acc:HGNC:11765]
8322	FZD4	frizzled class receptor 4 [Source:HGNC Symbol;Acc:HGNC:4042]
27445	PCLO	piccolo presynaptic cytomatrix protein [Source:HGNC Symbol;Acc:HGNC:13406]
192670	AGO4	argonaute RISC component 4 [Source:HGNC Symbol;Acc:HGNC:18424]
100009667	POU5F1P5	POU class 5 homeobox 1 pseudogene 5 [Source:HGNC Symbol;Acc:HGNC:33311]
100113407	TMEM170B	transmembrane protein 170B [Source:HGNC Symbol;Acc:HGNC:34244]
100129083	SIGLEC10-AS1	SIGLEC10 antisense RNA 1 [Source:HGNC Symbol;Acc:HGNC:40719]
100129591	RPL29P24	ribosomal protein L29 pseudogene 24 [Source:HGNC Symbol;Acc:HGNC:35616]
100130417	LINC02593	long intergenic non-protein coding RNA 2593 [Source:HGNC Symbol;Acc:HGNC:53933]
100131604	DPP4-DT	DPP4 divergent transcript [Source:HGNC Symbol;Acc:HGNC:40191]
100132677	BSN-DT	BSN divergent transcript [Source:HGNC Symbol;Acc:HGNC:42445]
10021	HCN4	hyperpolarization activated cyclic nucleotide gated potassium channel 4 [Source:HGNC Symbol;Acc:HGNC:16882]
100271277	RPL13AP12	ribosomal protein L13a pseudogene 12 [Source:HGNC Symbol;Acc:HGNC:35673]
100271294	RPL23AP34	ribosomal protein L23a pseudogene 34 [Source:HGNC Symbol;Acc:HGNC:36035]
100271448	RPL21P123	ribosomal protein L21 pseudogene 123 [Source:HGNC Symbol;Acc:HGNC:35691]
100271594	RPS3AP38	RPS3A pseudogene 38 [Source:HGNC Symbol;Acc:HGNC:36145]
100287898	TTC34	tetratricopeptide repeat domain 34 [Source:HGNC Symbol;Acc:HGNC:34297]
100419947	HMGB1P21	high mobility group box 1 pseudogene 21 [Source:HGNC Symbol;Acc:HGNC:39106]
100420307	NTAN1P2	N-terminal asparagine amidase pseudogene 2 [Source:HGNC Symbol;Acc:HGNC:45262]
100420818	EVA1CP2	EVA1C pseudogene 2 [Source:HGNC Symbol;Acc:HGNC:55736]
100421429	RTEL1P1	regulator of telomere elongation helicase 1 pseudogene 1 [Source:HGNC Symbol;Acc:HGNC:44213]
10046	MAMLD1	mastermind like domain containing 1 [Source:HGNC Symbol;Acc:HGNC:2568]
100462880	ELOCP19	elongin C pseudogene 19 [Source:HGNC Symbol;Acc:HGNC:38155]
100505549	ATP8B1-AS1	ATP8B1 antisense RNA 1 [Source:HGNC Symbol;Acc:HGNC:56042]
100506190	LINC00963	long intergenic non-protein coding RNA 963 [Source:HGNC Symbol;Acc:HGNC:48716]
100506555	NECTIN3-AS1	NECTIN3 antisense RNA 1 [Source:HGNC Symbol;Acc:HGNC:40813]
100507073	LINC01798	long intergenic non-protein coding RNA 1798 [Source:HGNC Symbol;Acc:HGNC:52588]
100507086	DLG1-AS1	DLG1 antisense RNA 1 [Source:HGNC Symbol;Acc:HGNC:44154]
100507506	ECI2-DT	ECI2 divergent transcript [Source:HGNC Symbol;Acc:HGNC:54425]
100533619	TMPOP2	thymopoietin pseudogene 2 [Source:HGNC Symbol;Acc:HGNC:50860]
100652772	NNT-AS1	NNT antisense RNA 1 [Source:HGNC Symbol;Acc:HGNC:49005]
100820829	MYZAP	myocardial zonula adherens protein [Source:HGNC Symbol;Acc:HGNC:43444]
101927267	TROAP-AS1	TROAP and PRPH antisense RNA 1 [Source:HGNC Symbol;Acc:HGNC:55453]
101927642	LINC01444	long intergenic non-protein coding RNA 1444 [Source:HGNC Symbol;Acc:HGNC:50769]
101927688	SEPTIN4-AS1	SEPTIN4 antisense RNA 1 [Source:HGNC Symbol;Acc:HGNC:51345]
101928099	PCAT7	prostate cancer associated transcript 7 [Source:HGNC Symbol;Acc:HGNC:48824]
101928433	ATXN1-AS1	ATXN1 antisense RNA 1 [Source:HGNC Symbol;Acc:HGNC:40515]
101928445	RUFY1-AS1	RUFY1 antisense RNA 1 [Source:HGNC Symbol;Acc:HGNC:40903]
101928737	ZCCHC14-DT	ZCCHC14 divergent transcript [Source:HGNC Symbol;Acc:HGNC:52996]
101929293	PTGES3P2	prostaglandin E synthase 3 pseudogene 2 [Source:HGNC Symbol;Acc:HGNC:43822]
101929402	EXTL3-AS1	EXTL3 antisense RNA 1 [Source:HGNC Symbol;Acc:HGNC:27985]
101929567	LINC01814	long intergenic non-protein coding RNA 1814 [Source:HGNC Symbol;Acc:HGNC:52618]
10194	TSHZ1	teashirt zinc finger homeobox 1 [Source:HGNC Symbol;Acc:HGNC:10669]
102800310	HAGLROS	HAGLR opposite strand lncRNA [Source:HGNC Symbol;Acc:HGNC:50646]
103352539	LINC01410	long intergenic non-protein coding RNA 1410 [Source:HGNC Symbol;Acc:HGNC:50702]
10384	BTN3A3	butyrophilin subfamily 3 member A3 [Source:HGNC Symbol;Acc:HGNC:1140]
103908604	FAM88F	family with sequence similarity 88 member F [Source:HGNC Symbol;Acc:HGNC:56162]
10499	NCOA2	nuclear receptor coactivator 2 [Source:HGNC Symbol;Acc:HGNC:7669]
105369364	LINC02701	long intergenic non-protein coding RNA 2701 [Source:HGNC Symbol;Acc:HGNC:54216]
105371286	NUP93-DT	NUP93 divergent transcript [Source:HGNC Symbol;Acc:HGNC:55370]
105372278	LINC02926	long intergenic non-protein coding RNA 2926 [Source:HGNC Symbol;Acc:HGNC:55776]
105375645	RBM12B-DT	RBM12B divergent transcript [Source:HGNC Symbol;Acc:HGNC:55529]
106481074	RN7SL558P	RNA, 7SL, cytoplasmic 558, pseudogene [Source:HGNC Symbol;Acc:HGNC:46574]
10736	SIX2	SIX homeobox 2 [Source:HGNC Symbol;Acc:HGNC:10888]
10739	RFPL2	ret finger protein like 2 [Source:HGNC Symbol;Acc:HGNC:9979]
107984237	LINC02625	long intergenic non-protein coding RNA 2625 [Source:HGNC Symbol;Acc:HGNC:54104]
107985305	CEACAM16-AS1	CEACAM16, CEACAM19 and PVR antisense RNA 1 [Source:HGNC Symbol;Acc:HGNC:55317]
109729180	SNHG26	small nucleolar RNA host gene 26 [Source:HGNC Symbol;Acc:HGNC:53131]
1106	CHD2	chromodomain helicase DNA binding protein 2 [Source:HGNC Symbol;Acc:HGNC:1917]
11250	GPR45	G protein-coupled receptor 45 [Source:HGNC Symbol;Acc:HGNC:4503]
112885	PHF21B	PHD finger protein 21B [Source:HGNC Symbol;Acc:HGNC:25161]
113730	KLHDC7B	kelch domain containing 7B [Source:HGNC Symbol;Acc:HGNC:25145]
116154	PHACTR3	phosphatase and actin regulator 3 [Source:HGNC Symbol;Acc:HGNC:15833]
117134601	IRF2-DT	IRF2 divergent transcript [Source:HGNC Symbol;Acc:HGNC:54871]
1183	CLCN4	chloride voltage-gated channel 4 [Source:HGNC Symbol;Acc:HGNC:2022]
1188	CLCNKB	chloride voltage-gated channel Kb [Source:HGNC Symbol;Acc:HGNC:2027]
121232370	FAM151B-DT	FAM151B divergent transcript [Source:HGNC Symbol;Acc:HGNC:55578]
122152328	INO80D-AS1	INO80D antisense RNA 1 [Source:HGNC Symbol;Acc:HGNC:55803]
123706535	TRMT61A-DT	TRMT61A divergent transcript [Source:HGNC Symbol;Acc:HGNC:56082]
125505920	DNM1P51	dynamin 1 pseudogene 51 [Source:HGNC Symbol;Acc:HGNC:48500]
1262	CNGA4	cyclic nucleotide gated channel subunit alpha 4 [Source:HGNC Symbol;Acc:HGNC:2152]
128312	H2BC26	H2B clustered histone 26 [Source:HGNC Symbol;Acc:HGNC:20514]
129099	CPSF1P1	CPSF1 pseudogene 1 [Source:HGNC Symbol;Acc:HGNC:19251]
134728	IRAK1BP1	interleukin 1 receptor associated kinase 1 binding protein 1 [Source:HGNC Symbol;Acc:HGNC:17368]
140771	SMCR5	Smith-Magenis syndrome chromosome region, candidate 5 [Source:HGNC Symbol;Acc:HGNC:17918]
144165	PRICKLE1	prickle planar cell polarity protein 1 [Source:HGNC Symbol;Acc:HGNC:17019]
148645	ICMT-DT	ICMT divergent transcript [Source:HGNC Symbol;Acc:HGNC:28620]
149420	PDIK1L	PDLIM1 interacting kinase 1 like [Source:HGNC Symbol;Acc:HGNC:18981]
150538	SATB2-AS1	SATB2 antisense RNA 1 [Source:HGNC Symbol;Acc:HGNC:26490]
151449	GDF7	growth differentiation factor 7 [Source:HGNC Symbol;Acc:HGNC:4222]
152926	PPM1K	protein phosphatase, Mg2+/Mn2+ dependent 1K [Source:HGNC Symbol;Acc:HGNC:25415]
153364	MBLAC2	metallo-beta-lactamase domain containing 2 [Source:HGNC Symbol;Acc:HGNC:33711]
153684	ANXA2R-AS1	ANXA2R antisense RNA 1 [Source:HGNC Symbol;Acc:HGNC:27208]
154091	SLC2A12	solute carrier family 2 member 12 [Source:HGNC Symbol;Acc:HGNC:18067]
1565	CYP2D6	cytochrome P450 family 2 subfamily D member 6 [Source:HGNC Symbol;Acc:HGNC:2625]
158160	HSD17B7P2	hydroxysteroid 17-beta dehydrogenase 7 pseudogene 2 [Source:HGNC Symbol;Acc:HGNC:28120]
160335	TMTC2	transmembrane O-mannosyltransferase targeting cadherins 2 [Source:HGNC Symbol;Acc:HGNC:25440]
1768	DNAH6	dynein axonemal heavy chain 6 [Source:HGNC Symbol;Acc:HGNC:2951]
1896	EDA	ectodysplasin A [Source:HGNC Symbol;Acc:HGNC:3157]
201229	LYRM9	LYR motif containing 9 [Source:HGNC Symbol;Acc:HGNC:27314]
201973	PRIMPOL	primase and DNA directed polymerase [Source:HGNC Symbol;Acc:HGNC:26575]
219623	TMEM26	transmembrane protein 26 [Source:HGNC Symbol;Acc:HGNC:28550]
219790	RTKN2	rhotekin 2 [Source:HGNC Symbol;Acc:HGNC:19364]
219833	KCNJ5-AS1	KCNJ5 antisense RNA 1 [Source:HGNC Symbol;Acc:HGNC:28584]
220112	CTAGE3P	CTAGE family member 3, pseudogene [Source:HGNC Symbol;Acc:HGNC:24348]
220213	OTUD1	OTU deubiquitinase 1 [Source:HGNC Symbol;Acc:HGNC:27346]
221037	JMJD1C	jumonji domain containing 1C [Source:HGNC Symbol;Acc:HGNC:12313]
221756	SERPINB9P1	serpin family B member 9 pseudogene 1 [Source:HGNC Symbol;Acc:HGNC:28590]
222183	SRRM3	serine/arginine repetitive matrix 3 [Source:HGNC Symbol;Acc:HGNC:26729]
2256	FGF11	fibroblast growth factor 11 [Source:HGNC Symbol;Acc:HGNC:3667]
2277	VEGFD	vascular endothelial growth factor D [Source:HGNC Symbol;Acc:HGNC:3708]
22835	ZFP30	ZFP30 zinc finger protein [Source:HGNC Symbol;Acc:HGNC:29555]
23037	PDZD2	PDZ domain containing 2 [Source:HGNC Symbol;Acc:HGNC:18486]
23086	EXPH5	exophilin 5 [Source:HGNC Symbol;Acc:HGNC:30578]
23245	ASTN2	astrotactin 2 [Source:HGNC Symbol;Acc:HGNC:17021]
23263	MCF2L	MCF.2 cell line derived transforming sequence like [Source:HGNC Symbol;Acc:HGNC:14576]
23312	DMXL2	Dmx like 2 [Source:HGNC Symbol;Acc:HGNC:2938]
23328	SASH1	SAM and SH3 domain containing 1 [Source:HGNC Symbol;Acc:HGNC:19182]
23432	GPR161	G protein-coupled receptor 161 [Source:HGNC Symbol;Acc:HGNC:23694]
23500	DAAM2	dishevelled associated activator of morphogenesis 2 [Source:HGNC Symbol;Acc:HGNC:18143]
2494	NR5A2	nuclear receptor subfamily 5 group A member 2 [Source:HGNC Symbol;Acc:HGNC:7984]
253018	HCG27	HLA complex group 27 [Source:HGNC Symbol;Acc:HGNC:27366]
253461	ZBTB38	zinc finger and BTB domain containing 38 [Source:HGNC Symbol;Acc:HGNC:26636]
253512	SLC25A30	solute carrier family 25 member 30 [Source:HGNC Symbol;Acc:HGNC:27371]
255877	BCL6B	BCL6B transcription repressor [Source:HGNC Symbol;Acc:HGNC:1002]
256435	ST6GALNAC3	ST6 N-acetylgalactosaminide alpha-2,6-sialyltransferase 3 [Source:HGNC Symbol;Acc:HGNC:19343]
25854	FAM149A	family with sequence similarity 149 member A [Source:HGNC Symbol;Acc:HGNC:24527]
26082	LINC02249	long intergenic non-protein coding RNA 2249 [Source:HGNC Symbol;Acc:HGNC:32351]
26091	HERC4	HECT and RLD domain containing E3 ubiquitin protein ligase 4 [Source:HGNC Symbol;Acc:HGNC:24521]
26256	CABYR	calcium binding tyrosine phosphorylation regulated [Source:HGNC Symbol;Acc:HGNC:15569]
26269	FBXO8	F-box protein 8 [Source:HGNC Symbol;Acc:HGNC:13587]
2661	GDF9	growth differentiation factor 9 [Source:HGNC Symbol;Acc:HGNC:4224]
26960	NBEA	neurobeachin [Source:HGNC Symbol;Acc:HGNC:7648]
283078	MKX	mohawk homeobox [Source:HGNC Symbol;Acc:HGNC:23729]
283143	LINC00900	long intergenic non-protein coding RNA 900 [Source:HGNC Symbol;Acc:HGNC:27444]
283455	KSR2	kinase suppressor of ras 2 [Source:HGNC Symbol;Acc:HGNC:18610]
284948	SH2D6	SH2 domain containing 6 [Source:HGNC Symbol;Acc:HGNC:30439]
29994	BAZ2B	bromodomain adjacent to zinc finger domain 2B [Source:HGNC Symbol;Acc:HGNC:963]
3201	HOXA4	homeobox A4 [Source:HGNC Symbol;Acc:HGNC:5105]
3203	HOXA6	homeobox A6 [Source:HGNC Symbol;Acc:HGNC:5107]
340260	UNCX	UNC homeobox [Source:HGNC Symbol;Acc:HGNC:33194]
340784	HMX3	H6 family homeobox 3 [Source:HGNC Symbol;Acc:HGNC:5019]
3428	IFI16	interferon gamma inducible protein 16 [Source:HGNC Symbol;Acc:HGNC:5395]
344657	LRRIQ4	leucine rich repeats and IQ motif containing 4 [Source:HGNC Symbol;Acc:HGNC:34298]
347688	TUBB8	tubulin beta 8 class VIII [Source:HGNC Symbol;Acc:HGNC:20773]
348174	CLEC18A	C-type lectin domain family 18 member A [Source:HGNC Symbol;Acc:HGNC:30388]
348761	SPATA3-AS1	SPATA3 antisense RNA 1 (head to head) [Source:HGNC Symbol;Acc:HGNC:28013]
353088	ZNF429	zinc finger protein 429 [Source:HGNC Symbol;Acc:HGNC:20817]
353355	ZNF233	zinc finger protein 233 [Source:HGNC Symbol;Acc:HGNC:30946]
360200	TMPRSS9	transmembrane serine protease 9 [Source:HGNC Symbol;Acc:HGNC:30079]
3645	INSRR	insulin receptor related receptor [Source:HGNC Symbol;Acc:HGNC:6093]
3762	KCNJ5	potassium inwardly rectifying channel subfamily J member 5 [Source:HGNC Symbol;Acc:HGNC:6266]
3766	KCNJ10	potassium inwardly rectifying channel subfamily J member 10 [Source:HGNC Symbol;Acc:HGNC:6256]
376940	ZC3H6	zinc finger CCCH-type containing 6 [Source:HGNC Symbol;Acc:HGNC:24762]
3775	KCNK1	potassium two pore domain channel subfamily K member 1 [Source:HGNC Symbol;Acc:HGNC:6272]
386597	GRASLND	glycosaminoglycan regulatory associated long non-coding RNA [Source:HGNC Symbol;Acc:HGNC:30963]
387640	SKIDA1	SKI/DACH domain containing 1 [Source:HGNC Symbol;Acc:HGNC:32697]
387647	PTCHD3P1	patched domain containing 3 pseudogene 1 [Source:HGNC Symbol;Acc:HGNC:44945]
388550	CEACAM22P	CEA cell adhesion molecule 22, pseudogene [Source:HGNC Symbol;Acc:HGNC:38029]
388759	LINC02897	long intergenic non-protein coding RNA 2897 [Source:HGNC Symbol;Acc:HGNC:33759]
389289	ANXA2R	annexin A2 receptor [Source:HGNC Symbol;Acc:HGNC:33463]
390010	NKX1-2	NK1 homeobox 2 [Source:HGNC Symbol;Acc:HGNC:31652]
3902	LAG3	lymphocyte activating 3 [Source:HGNC Symbol;Acc:HGNC:6476]
390940	PINLYP	phospholipase A2 inhibitor and LY6/PLAUR domain containing [Source:HGNC Symbol;Acc:HGNC:44206]
391552	AGGF1P3	angiogenic factor with G-patch and FHA domains 1 pseudogene 3 [Source:HGNC Symbol;Acc:HGNC:38053]
394263	MUC21	mucin 21, cell surface associated [Source:HGNC Symbol;Acc:HGNC:21661]
399726	MIR1915HG	MIR1915 host gene [Source:HGNC Symbol;Acc:HGNC:31448]
400931	MIRLET7BHG	MIRLET7B host gene [Source:HGNC Symbol;Acc:HGNC:37189]
400945	LINC01376	long intergenic non-protein coding RNA 1376 [Source:HGNC Symbol;Acc:HGNC:50637]
401093	MBNL1-AS1	MBNL1 antisense RNA 1 [Source:HGNC Symbol;Acc:HGNC:44584]
4163	MCC	MCC regulator of WNT signaling pathway [Source:HGNC Symbol;Acc:HGNC:6935]
440253	WHAMMP2	WHAMM pseudogene 2 [Source:HGNC Symbol;Acc:HGNC:32360]
441027	TMEM150C	transmembrane protein 150C [Source:HGNC Symbol;Acc:HGNC:37263]
441869	ANKRD65	ankyrin repeat domain 65 [Source:HGNC Symbol;Acc:HGNC:42950]
492303	GEMIN8P4	gem nuclear organelle associated protein 8 pseudogene 4 [Source:HGNC Symbol;Acc:HGNC:37979]
50939	IMPG2	interphotoreceptor matrix proteoglycan 2 [Source:HGNC Symbol;Acc:HGNC:18362]
51091	SEPSECS	Sep (O-phosphoserine) tRNA:Sec (selenocysteine) tRNA synthase [Source:HGNC Symbol;Acc:HGNC:30605]
51696	HECA	hdc homolog, cell cycle regulator [Source:HGNC Symbol;Acc:HGNC:21041]
53820	RIPPLY3	ripply transcriptional repressor 3 [Source:HGNC Symbol;Acc:HGNC:3047]
53833	IL20RB	interleukin 20 receptor subunit beta [Source:HGNC Symbol;Acc:HGNC:6004]
54470	ARMCX6	armadillo repeat containing X-linked 6 [Source:HGNC Symbol;Acc:HGNC:26094]
54477	PLEKHA5	pleckstrin homology domain containing A5 [Source:HGNC Symbol;Acc:HGNC:30036]
54492	NEURL1B	neuralized E3 ubiquitin protein ligase 1B [Source:HGNC Symbol;Acc:HGNC:35422]
54749	EPDR1	ependymin related 1 [Source:HGNC Symbol;Acc:HGNC:17572]
54841	BIVM	basic, immunoglobulin-like variable motif containing [Source:HGNC Symbol;Acc:HGNC:16034]
54845	ESRP1	epithelial splicing regulatory protein 1 [Source:HGNC Symbol;Acc:HGNC:25966]
55282	LRRC36	leucine rich repeat containing 36 [Source:HGNC Symbol;Acc:HGNC:25615]
5529	PPP2R5E	protein phosphatase 2 regulatory subunit B'epsilon [Source:HGNC Symbol;Acc:HGNC:9313]
553121	TLK2P2	tousled like kinase 2 pseudogene 2 [Source:HGNC Symbol;Acc:HGNC:22227]
55359	STYK1	serine/threonine/tyrosine kinase 1 [Source:HGNC Symbol;Acc:HGNC:18889]
55503	TRPV6	transient receptor potential cation channel subfamily V member 6 [Source:HGNC Symbol;Acc:HGNC:14006]
55565	ZNF821	zinc finger protein 821 [Source:HGNC Symbol;Acc:HGNC:28043]
5587	PRKD1	protein kinase D1 [Source:HGNC Symbol;Acc:HGNC:9407]
56098	PCDHGC4	protocadherin gamma subfamily C, 4 [Source:HGNC Symbol;Acc:HGNC:8717]
56114	PCDHGA1	protocadherin gamma subfamily A, 1 [Source:HGNC Symbol;Acc:HGNC:8696]
56139	PCDHA10	protocadherin alpha 10 [Source:HGNC Symbol;Acc:HGNC:8664]
56144	PCDHA4	protocadherin alpha 4 [Source:HGNC Symbol;Acc:HGNC:8670]
56271	BEX4	brain expressed X-linked 4 [Source:HGNC Symbol;Acc:HGNC:25475]
5657	PRTN3	proteinase 3 [Source:HGNC Symbol;Acc:HGNC:9495]
566	AZU1	azurocidin 1 [Source:HGNC Symbol;Acc:HGNC:913]
57189	DENND11	DENN domain containing 11 [Source:HGNC Symbol;Acc:HGNC:29472]
574406	ADAMTSL4-AS1	ADAMTSL4 antisense RNA 1 [Source:HGNC Symbol;Acc:HGNC:32041]
57475	PLEKHH1	pleckstrin homology, MyTH4 and FERM domain containing H1 [Source:HGNC Symbol;Acc:HGNC:17733]
57477	SHROOM4	shroom family member 4 [Source:HGNC Symbol;Acc:HGNC:29215]
57530	CGN	cingulin [Source:HGNC Symbol;Acc:HGNC:17429]
57549	IGSF9	immunoglobulin superfamily member 9 [Source:HGNC Symbol;Acc:HGNC:18132]
57559	STAMBPL1	STAM binding protein like 1 [Source:HGNC Symbol;Acc:HGNC:24105]
57643	ZSWIM5	zinc finger SWIM-type containing 5 [Source:HGNC Symbol;Acc:HGNC:29299]
58480	RHOU	ras homolog family member U [Source:HGNC Symbol;Acc:HGNC:17794]
642273	FAM110C	family with sequence similarity 110 member C [Source:HGNC Symbol;Acc:HGNC:33340]
642280	ZNF876P	zinc finger protein 876, pseudogene [Source:HGNC Symbol;Acc:HGNC:32472]
64288	ZSCAN31	zinc finger and SCAN domain containing 31 [Source:HGNC Symbol;Acc:HGNC:14097]
644838	LINC01829	long intergenic non-protein coding RNA 1829 [Source:HGNC Symbol;Acc:HGNC:52635]
647121	EMBP1	embigin pseudogene 1 [Source:HGNC Symbol;Acc:HGNC:38661]
64764	CREB3L2	cAMP responsive element binding protein 3 like 2 [Source:HGNC Symbol;Acc:HGNC:23720]
648987	ANXA2R-OT1	ANXA2R overlapping transcript 1 [Source:HGNC Symbol;Acc:HGNC:48996]
65250	CPLANE1	ciliogenesis and planar polarity effector complex subunit 1 [Source:HGNC Symbol;Acc:HGNC:25801]
653160	GPR199P	G protein-coupled receptor 199, pseudogene [Source:HGNC Symbol;Acc:HGNC:55170]
653354	ARMCX7P	armadillo repeat containing X-linked 7, pseudogene [Source:HGNC Symbol;Acc:HGNC:49917]
653643	GOLGA6D	golgin A6 family member D [Source:HGNC Symbol;Acc:HGNC:32204]
6909	TBX2	T-box transcription factor 2 [Source:HGNC Symbol;Acc:HGNC:11597]
6926	TBX3	T-box transcription factor 3 [Source:HGNC Symbol;Acc:HGNC:11602]
7227	TRPS1	transcriptional repressor GATA binding 1 [Source:HGNC Symbol;Acc:HGNC:12340]
728655	HULC	hepatocellular carcinoma up-regulated long non-coding RNA [Source:HGNC Symbol;Acc:HGNC:34232]
728798	FRMPD2B	FERM and PDZ domain containing 2B, pseudogene [Source:HGNC Symbol;Acc:HGNC:16843]
7552	ZNF711	zinc finger protein 711 [Source:HGNC Symbol;Acc:HGNC:13128]
79632	FAM184A	family with sequence similarity 184 member A [Source:HGNC Symbol;Acc:HGNC:20991]
79730	NSUN7	NOP2/Sun RNA methyltransferase family member 7 [Source:HGNC Symbol;Acc:HGNC:25857]
79931	TNIP3	TNFAIP3 interacting protein 3 [Source:HGNC Symbol;Acc:HGNC:19315]
79962	DNAJC22	DnaJ heat shock protein family (Hsp40) member C22 [Source:HGNC Symbol;Acc:HGNC:25802]
80006	TRAPPC13	trafficking protein particle complex subunit 13 [Source:HGNC Symbol;Acc:HGNC:25828]
80216	ALPK1	alpha kinase 1 [Source:HGNC Symbol;Acc:HGNC:20917]
80817	CEP44	centrosomal protein 44 [Source:HGNC Symbol;Acc:HGNC:29356]
80824	DUSP16	dual specificity phosphatase 16 [Source:HGNC Symbol;Acc:HGNC:17909]
81419	OR7E99P	olfactory receptor family 7 subfamily E member 99 pseudogene [Source:HGNC Symbol;Acc:HGNC:15059]
81627	TRMT1L	tRNA methyltransferase 1 like [Source:HGNC Symbol;Acc:HGNC:16782]
81786	TRIM7	tripartite motif containing 7 [Source:HGNC Symbol;Acc:HGNC:16278]
81930	KIF18A	kinesin family member 18A [Source:HGNC Symbol;Acc:HGNC:29441]
8294	H4C9	H4 clustered histone 9 [Source:HGNC Symbol;Acc:HGNC:4793]
83478	ARHGAP24	Rho GTPase activating protein 24 [Source:HGNC Symbol;Acc:HGNC:25361]
84106	PRAM1	PML-RARA regulated adaptor molecule 1 [Source:HGNC Symbol;Acc:HGNC:30091]
8420	SNHG3	small nucleolar RNA host gene 3 [Source:HGNC Symbol;Acc:HGNC:10118]
84206	MEX3B	mex-3 RNA binding family member B [Source:HGNC Symbol;Acc:HGNC:25297]
84614	ZBTB37	zinc finger and BTB domain containing 37 [Source:HGNC Symbol;Acc:HGNC:28365]
84709	MGARP	mitochondria localized glutamic acid rich protein [Source:HGNC Symbol;Acc:HGNC:29969]
84952	CGNL1	cingulin like 1 [Source:HGNC Symbol;Acc:HGNC:25931]
85025	TMEM60	transmembrane protein 60 [Source:HGNC Symbol;Acc:HGNC:21754]
8643	PTCH2	patched 2 [Source:HGNC Symbol;Acc:HGNC:9586]
89839	ARHGAP11B	Rho GTPase activating protein 11B [Source:HGNC Symbol;Acc:HGNC:15782]
92369	SPSB4	splA/ryanodine receptor domain and SOCS box containing 4 [Source:HGNC Symbol;Acc:HGNC:30630]
92421	CHMP4C	charged multivesicular body protein 4C [Source:HGNC Symbol;Acc:HGNC:30599]
9315	NREP	neuronal regeneration related protein [Source:HGNC Symbol;Acc:HGNC:16834]
9331	B4GALT6	beta-1,4-galactosyltransferase 6 [Source:HGNC Symbol;Acc:HGNC:929]
9388	LIPG	lipase G, endothelial type [Source:HGNC Symbol;Acc:HGNC:6623]
9508	ADAMTS3	ADAM metallopeptidase with thrombospondin type 1 motif 3 [Source:HGNC Symbol;Acc:HGNC:219]
9788	MTSS1	MTSS I-BAR domain containing 1 [Source:HGNC Symbol;Acc:HGNC:20443]
9886	RHOBTB1	Rho related BTB domain containing 1 [Source:HGNC Symbol;Acc:HGNC:18738]

## Sheet: CG
Overlap Results
Collection(s):	CGP
# overlaps shown:	10
# genesets in collections:	3438
# genes in comparison (n):	301
# genes in universe (N):	42722
Gene Set Name	# Genes in Gene Set (K)	Description	# Genes in Overlap (k)	k/K	p-value	FDR q-value
BENPORATH_EED_TARGETS	1059	Set 'Eed targets': genes identified by ChIP on chip as targets of the Polycomb protein EED [GeneID=8726] in human embryonic stem cells.	34	0.0321	2.51E-13	8.64E-10
BENPORATH_ES_WITH_H3K27ME3	1115	Set 'H3K27 bound': genes posessing the trimethylated H3K27 (H3K27me3) mark in their promoters in human embryonic stem cells, as identified by ChIP on chip.	32	0.0287	2.43E-11	4.18E-8
GEORGES_TARGETS_OF_MIR192_AND_MIR215	892	Genes down-regulated in HCT116 cells (colon cancer) by expression of MIR192 or MIR215 [GeneID=406967;406997] at 24 h.	27	0.0303	3.02E-10	3.46E-7
BENPORATH_SUZ12_TARGETS	1035	Set 'Suz12 targets': genes identified by ChIP on chip as targets of the Polycomb protein SUZ12 [GeneID=23512] in human embryonic stem cells.	26	0.0251	2.94E-8	2.53E-5
DUTERTRE_ESTRADIOL_RESPONSE_24HR_DN	504	Genes down-regulated in MCF7 cells (breast cancer) at 24 h of estradiol [PubChem=5757] treatment.	17	0.0337	1.43E-7	9.83E-5
CUI_TCF21_TARGETS_2_DN	850	All significantly down-regulated genes in kidney glomeruli isolated from TCF21 [Gene ID=6943] knockout mice.	22	0.0259	2.14E-7	1.07E-4
BENPORATH_PRC2_TARGETS	650	Set 'PRC2 targets': Polycomb Repression Complex 2 (PRC) targets; identified by ChIP on chip on human embryonic stem cells as genes that: posess the trimethylated H3K27 mark in their promoters and are bound by SUZ12 [GeneID=23512] and EED [GeneID=8726] Polycomb proteins.	19	0.0292	2.39E-7	1.07E-4
DODD_NASOPHARYNGEAL_CARCINOMA_UP	1813	Genes up-regulated in nasopharyngeal carcinoma (NPC) compared to the normal tissue.	34	0.0188	2.48E-7	1.07E-4
KRIGE_RESPONSE_TO_TOSEDOSTAT_24HR_UP	779	Genes up-regulated in HL-60 cells (acute promyelocytic leukemia, APL) after treatment with the aminopeptidase inhibitor tosedostat (CHR-2797) [PubChem=15547703] for 24 h.	20	0.0257	8.73E-7	3.34E-4
ZHOU_INFLAMMATORY_RESPONSE_FIMA_DN	278	Genes down-regulated in macrophages by P.gingivalis FimA pathogen.	11	0.0396	5.27E-6	1.81E-3
Gene/Gene Set Overlap Matrix
Entrez Gene Id	Gene Symbol	Gene Description	BENPORATH_EED_TARGETS	BENPORATH_ES_WITH_H3K27ME3	GEORGES_TARGETS_OF_MIR192_AND_MIR215	BENPORATH_SUZ12_TARGETS	DUTERTRE_ESTRADIOL_RESPONSE_24HR_DN	CUI_TCF21_TARGETS_2_DN	BENPORATH_PRC2_TARGETS	DODD_NASOPHARYNGEAL_CARCINOMA_UP	KRIGE_RESPONSE_TO_TOSEDOSTAT_24HR_UP	ZHOU_INFLAMMATORY_RESPONSE_FIMA_DN
79962	DNAJC22	DnaJ heat shock protein family (Hsp40) member C22 [Source:HGNC Symbol;Acc:HGNC:25802]	BENPORATH_EED_TARGETS	BENPORATH_ES_WITH_H3K27ME3		BENPORATH_SUZ12_TARGETS	DUTERTRE_ESTRADIOL_RESPONSE_24HR_DN		BENPORATH_PRC2_TARGETS
6926	TBX3	T-box transcription factor 3 [Source:HGNC Symbol;Acc:HGNC:11602]	BENPORATH_EED_TARGETS	BENPORATH_ES_WITH_H3K27ME3		BENPORATH_SUZ12_TARGETS		CUI_TCF21_TARGETS_2_DN	BENPORATH_PRC2_TARGETS
23037	PDZD2	PDZ domain containing 2 [Source:HGNC Symbol;Acc:HGNC:18486]	BENPORATH_EED_TARGETS	BENPORATH_ES_WITH_H3K27ME3		BENPORATH_SUZ12_TARGETS			BENPORATH_PRC2_TARGETS	DODD_NASOPHARYNGEAL_CARCINOMA_UP
283078	MKX	mohawk homeobox [Source:HGNC Symbol;Acc:HGNC:23729]	BENPORATH_EED_TARGETS	BENPORATH_ES_WITH_H3K27ME3		BENPORATH_SUZ12_TARGETS			BENPORATH_PRC2_TARGETS	DODD_NASOPHARYNGEAL_CARCINOMA_UP
10736	SIX2	SIX homeobox 2 [Source:HGNC Symbol;Acc:HGNC:10888]	BENPORATH_EED_TARGETS	BENPORATH_ES_WITH_H3K27ME3		BENPORATH_SUZ12_TARGETS			BENPORATH_PRC2_TARGETS	DODD_NASOPHARYNGEAL_CARCINOMA_UP
9355	LHX2	LIM homeobox 2 [Source:HGNC Symbol;Acc:HGNC:6594]	BENPORATH_EED_TARGETS	BENPORATH_ES_WITH_H3K27ME3		BENPORATH_SUZ12_TARGETS			BENPORATH_PRC2_TARGETS
6909	TBX2	T-box transcription factor 2 [Source:HGNC Symbol;Acc:HGNC:11597]	BENPORATH_EED_TARGETS	BENPORATH_ES_WITH_H3K27ME3		BENPORATH_SUZ12_TARGETS			BENPORATH_PRC2_TARGETS
84709	MGARP	mitochondria localized glutamic acid rich protein [Source:HGNC Symbol;Acc:HGNC:29969]	BENPORATH_EED_TARGETS	BENPORATH_ES_WITH_H3K27ME3		BENPORATH_SUZ12_TARGETS			BENPORATH_PRC2_TARGETS
6474	SHOX2	short stature homeobox 2 [Source:HGNC Symbol;Acc:HGNC:10854]	BENPORATH_EED_TARGETS	BENPORATH_ES_WITH_H3K27ME3		BENPORATH_SUZ12_TARGETS			BENPORATH_PRC2_TARGETS
3651	PDX1	pancreatic and duodenal homeobox 1 [Source:HGNC Symbol;Acc:HGNC:6107]	BENPORATH_EED_TARGETS	BENPORATH_ES_WITH_H3K27ME3		BENPORATH_SUZ12_TARGETS			BENPORATH_PRC2_TARGETS
3645	INSRR	insulin receptor related receptor [Source:HGNC Symbol;Acc:HGNC:6093]	BENPORATH_EED_TARGETS	BENPORATH_ES_WITH_H3K27ME3		BENPORATH_SUZ12_TARGETS			BENPORATH_PRC2_TARGETS
4825	NKX6-1	NK6 homeobox 1 [Source:HGNC Symbol;Acc:HGNC:7839]	BENPORATH_EED_TARGETS	BENPORATH_ES_WITH_H3K27ME3		BENPORATH_SUZ12_TARGETS			BENPORATH_PRC2_TARGETS
151449	GDF7	growth differentiation factor 7 [Source:HGNC Symbol;Acc:HGNC:4222]	BENPORATH_EED_TARGETS	BENPORATH_ES_WITH_H3K27ME3		BENPORATH_SUZ12_TARGETS			BENPORATH_PRC2_TARGETS
340784	HMX3	H6 family homeobox 3 [Source:HGNC Symbol;Acc:HGNC:5019]	BENPORATH_EED_TARGETS	BENPORATH_ES_WITH_H3K27ME3		BENPORATH_SUZ12_TARGETS			BENPORATH_PRC2_TARGETS
5080	PAX6	paired box 6 [Source:HGNC Symbol;Acc:HGNC:8620]	BENPORATH_EED_TARGETS	BENPORATH_ES_WITH_H3K27ME3		BENPORATH_SUZ12_TARGETS			BENPORATH_PRC2_TARGETS
23245	ASTN2	astrotactin 2 [Source:HGNC Symbol;Acc:HGNC:17021]	BENPORATH_EED_TARGETS	BENPORATH_ES_WITH_H3K27ME3		BENPORATH_SUZ12_TARGETS			BENPORATH_PRC2_TARGETS
150538	SATB2-AS1	SATB2 antisense RNA 1 [Source:HGNC Symbol;Acc:HGNC:26490]	BENPORATH_EED_TARGETS	BENPORATH_ES_WITH_H3K27ME3		BENPORATH_SUZ12_TARGETS			BENPORATH_PRC2_TARGETS
389289	ANXA2R	annexin A2 receptor [Source:HGNC Symbol;Acc:HGNC:33463]	BENPORATH_EED_TARGETS	BENPORATH_ES_WITH_H3K27ME3		BENPORATH_SUZ12_TARGETS			BENPORATH_PRC2_TARGETS
153684	ANXA2R-AS1	ANXA2R antisense RNA 1 [Source:HGNC Symbol;Acc:HGNC:27208]	BENPORATH_EED_TARGETS	BENPORATH_ES_WITH_H3K27ME3		BENPORATH_SUZ12_TARGETS			BENPORATH_PRC2_TARGETS
81786	TRIM7	tripartite motif containing 7 [Source:HGNC Symbol;Acc:HGNC:16278]	BENPORATH_EED_TARGETS	BENPORATH_ES_WITH_H3K27ME3						DODD_NASOPHARYNGEAL_CARCINOMA_UP
7039	TGFA	transforming growth factor alpha [Source:HGNC Symbol;Acc:HGNC:11765]	BENPORATH_EED_TARGETS	BENPORATH_ES_WITH_H3K27ME3
3201	HOXA4	homeobox A4 [Source:HGNC Symbol;Acc:HGNC:5105]	BENPORATH_EED_TARGETS	BENPORATH_ES_WITH_H3K27ME3
3203	HOXA6	homeobox A6 [Source:HGNC Symbol;Acc:HGNC:5107]	BENPORATH_EED_TARGETS	BENPORATH_ES_WITH_H3K27ME3
144165	PRICKLE1	prickle planar cell polarity protein 1 [Source:HGNC Symbol;Acc:HGNC:17019]	BENPORATH_EED_TARGETS		GEORGES_TARGETS_OF_MIR192_AND_MIR215	BENPORATH_SUZ12_TARGETS	DUTERTRE_ESTRADIOL_RESPONSE_24HR_DN					ZHOU_INFLAMMATORY_RESPONSE_FIMA_DN
9788	MTSS1	MTSS I-BAR domain containing 1 [Source:HGNC Symbol;Acc:HGNC:20443]	BENPORATH_EED_TARGETS		GEORGES_TARGETS_OF_MIR192_AND_MIR215			CUI_TCF21_TARGETS_2_DN		DODD_NASOPHARYNGEAL_CARCINOMA_UP
9331	B4GALT6	beta-1,4-galactosyltransferase 6 [Source:HGNC Symbol;Acc:HGNC:929]	BENPORATH_EED_TARGETS		GEORGES_TARGETS_OF_MIR192_AND_MIR215
219623	TMEM26	transmembrane protein 26 [Source:HGNC Symbol;Acc:HGNC:28550]	BENPORATH_EED_TARGETS			BENPORATH_SUZ12_TARGETS		CUI_TCF21_TARGETS_2_DN
7552	ZNF711	zinc finger protein 711 [Source:HGNC Symbol;Acc:HGNC:13128]	BENPORATH_EED_TARGETS			BENPORATH_SUZ12_TARGETS
9863	MAGI2	membrane associated guanylate kinase, WW and PDZ domain containing 2 [Source:HGNC Symbol;Acc:HGNC:18957]	BENPORATH_EED_TARGETS					CUI_TCF21_TARGETS_2_DN
221037	JMJD1C	jumonji domain containing 1C [Source:HGNC Symbol;Acc:HGNC:12313]	BENPORATH_EED_TARGETS									ZHOU_INFLAMMATORY_RESPONSE_FIMA_DN
8325	FZD8	frizzled class receptor 8 [Source:HGNC Symbol;Acc:HGNC:4046]	BENPORATH_EED_TARGETS
266727	MDGA1	MAM domain containing glycosylphosphatidylinositol anchor 1 [Source:HGNC Symbol;Acc:HGNC:19267]	BENPORATH_EED_TARGETS
8294	H4C9	H4 clustered histone 9 [Source:HGNC Symbol;Acc:HGNC:4793]	BENPORATH_EED_TARGETS
8364	H4C3	H4 clustered histone 3 [Source:HGNC Symbol;Acc:HGNC:4787]	BENPORATH_EED_TARGETS
10021	HCN4	hyperpolarization activated cyclic nucleotide gated potassium channel 4 [Source:HGNC Symbol;Acc:HGNC:16882]		BENPORATH_ES_WITH_H3K27ME3	GEORGES_TARGETS_OF_MIR192_AND_MIR215	BENPORATH_SUZ12_TARGETS
65055	REEP1	receptor accessory protein 1 [Source:HGNC Symbol;Acc:HGNC:25786]		BENPORATH_ES_WITH_H3K27ME3	GEORGES_TARGETS_OF_MIR192_AND_MIR215					DODD_NASOPHARYNGEAL_CARCINOMA_UP		ZHOU_INFLAMMATORY_RESPONSE_FIMA_DN
64137	ABCG4	ATP binding cassette subfamily G member 4 [Source:HGNC Symbol;Acc:HGNC:13884]		BENPORATH_ES_WITH_H3K27ME3		BENPORATH_SUZ12_TARGETS
84159	ARID5B	AT-rich interaction domain 5B [Source:HGNC Symbol;Acc:HGNC:17362]		BENPORATH_ES_WITH_H3K27ME3			DUTERTRE_ESTRADIOL_RESPONSE_24HR_DN	CUI_TCF21_TARGETS_2_DN
3766	KCNJ10	potassium inwardly rectifying channel subfamily J member 10 [Source:HGNC Symbol;Acc:HGNC:6256]		BENPORATH_ES_WITH_H3K27ME3
2256	FGF11	fibroblast growth factor 11 [Source:HGNC Symbol;Acc:HGNC:3667]		BENPORATH_ES_WITH_H3K27ME3
56098	PCDHGC4	protocadherin gamma subfamily C, 4 [Source:HGNC Symbol;Acc:HGNC:8717]		BENPORATH_ES_WITH_H3K27ME3
5587	PRKD1	protein kinase D1 [Source:HGNC Symbol;Acc:HGNC:9407]		BENPORATH_ES_WITH_H3K27ME3
219833	KCNJ5-AS1	KCNJ5 antisense RNA 1 [Source:HGNC Symbol;Acc:HGNC:28584]		BENPORATH_ES_WITH_H3K27ME3
57189	DENND11	DENN domain containing 11 [Source:HGNC Symbol;Acc:HGNC:29472]			GEORGES_TARGETS_OF_MIR192_AND_MIR215			CUI_TCF21_TARGETS_2_DN
220213	OTUD1	OTU deubiquitinase 1 [Source:HGNC Symbol;Acc:HGNC:27346]			GEORGES_TARGETS_OF_MIR192_AND_MIR215					DODD_NASOPHARYNGEAL_CARCINOMA_UP
4212	MEIS2	Meis homeobox 2 [Source:HGNC Symbol;Acc:HGNC:7001]			GEORGES_TARGETS_OF_MIR192_AND_MIR215					DODD_NASOPHARYNGEAL_CARCINOMA_UP
201973	PRIMPOL	primase and DNA directed polymerase [Source:HGNC Symbol;Acc:HGNC:26575]			GEORGES_TARGETS_OF_MIR192_AND_MIR215						KRIGE_RESPONSE_TO_TOSEDOSTAT_24HR_UP	ZHOU_INFLAMMATORY_RESPONSE_FIMA_DN
100113407	TMEM170B	transmembrane protein 170B [Source:HGNC Symbol;Acc:HGNC:34244]			GEORGES_TARGETS_OF_MIR192_AND_MIR215						KRIGE_RESPONSE_TO_TOSEDOSTAT_24HR_UP
253512	SLC25A30	solute carrier family 25 member 30 [Source:HGNC Symbol;Acc:HGNC:27371]			GEORGES_TARGETS_OF_MIR192_AND_MIR215							ZHOU_INFLAMMATORY_RESPONSE_FIMA_DN
81930	KIF18A	kinesin family member 18A [Source:HGNC Symbol;Acc:HGNC:29441]			GEORGES_TARGETS_OF_MIR192_AND_MIR215
4288	MKI67	marker of proliferation Ki-67 [Source:HGNC Symbol;Acc:HGNC:7107]			GEORGES_TARGETS_OF_MIR192_AND_MIR215
160335	TMTC2	transmembrane O-mannosyltransferase targeting cadherins 2 [Source:HGNC Symbol;Acc:HGNC:25440]			GEORGES_TARGETS_OF_MIR192_AND_MIR215
80824	DUSP16	dual specificity phosphatase 16 [Source:HGNC Symbol;Acc:HGNC:17909]			GEORGES_TARGETS_OF_MIR192_AND_MIR215
54749	EPDR1	ependymin related 1 [Source:HGNC Symbol;Acc:HGNC:17572]			GEORGES_TARGETS_OF_MIR192_AND_MIR215
9315	NREP	neuronal regeneration related protein [Source:HGNC Symbol;Acc:HGNC:16834]			GEORGES_TARGETS_OF_MIR192_AND_MIR215
54841	BIVM	basic, immunoglobulin-like variable motif containing [Source:HGNC Symbol;Acc:HGNC:16034]			GEORGES_TARGETS_OF_MIR192_AND_MIR215
84952	CGNL1	cingulin like 1 [Source:HGNC Symbol;Acc:HGNC:25931]			GEORGES_TARGETS_OF_MIR192_AND_MIR215
642273	FAM110C	family with sequence similarity 110 member C [Source:HGNC Symbol;Acc:HGNC:33340]			GEORGES_TARGETS_OF_MIR192_AND_MIR215
8322	FZD4	frizzled class receptor 4 [Source:HGNC Symbol;Acc:HGNC:4042]			GEORGES_TARGETS_OF_MIR192_AND_MIR215
5451	POU2F1	POU class 2 homeobox 1 [Source:HGNC Symbol;Acc:HGNC:9212]			GEORGES_TARGETS_OF_MIR192_AND_MIR215
57559	STAMBPL1	STAM binding protein like 1 [Source:HGNC Symbol;Acc:HGNC:24105]			GEORGES_TARGETS_OF_MIR192_AND_MIR215
84206	MEX3B	mex-3 RNA binding family member B [Source:HGNC Symbol;Acc:HGNC:25297]			GEORGES_TARGETS_OF_MIR192_AND_MIR215
65986	ZBTB10	zinc finger and BTB domain containing 10 [Source:HGNC Symbol;Acc:HGNC:30953]			GEORGES_TARGETS_OF_MIR192_AND_MIR215
219790	RTKN2	rhotekin 2 [Source:HGNC Symbol;Acc:HGNC:19364]			GEORGES_TARGETS_OF_MIR192_AND_MIR215
22835	ZFP30	ZFP30 zinc finger protein [Source:HGNC Symbol;Acc:HGNC:29555]			GEORGES_TARGETS_OF_MIR192_AND_MIR215
9388	LIPG	lipase G, endothelial type [Source:HGNC Symbol;Acc:HGNC:6623]				BENPORATH_SUZ12_TARGETS
3762	KCNJ5	potassium inwardly rectifying channel subfamily J member 5 [Source:HGNC Symbol;Acc:HGNC:6266]				BENPORATH_SUZ12_TARGETS
132864	CPEB2	cytoplasmic polyadenylation element binding protein 2 [Source:HGNC Symbol;Acc:HGNC:21745]					DUTERTRE_ESTRADIOL_RESPONSE_24HR_DN	CUI_TCF21_TARGETS_2_DN			KRIGE_RESPONSE_TO_TOSEDOSTAT_24HR_UP
7048	TGFBR2	transforming growth factor beta receptor 2 [Source:HGNC Symbol;Acc:HGNC:11773]					DUTERTRE_ESTRADIOL_RESPONSE_24HR_DN	CUI_TCF21_TARGETS_2_DN
5507	PPP1R3C	protein phosphatase 1 regulatory subunit 3C [Source:HGNC Symbol;Acc:HGNC:9293]					DUTERTRE_ESTRADIOL_RESPONSE_24HR_DN			DODD_NASOPHARYNGEAL_CARCINOMA_UP
26960	NBEA	neurobeachin [Source:HGNC Symbol;Acc:HGNC:7648]					DUTERTRE_ESTRADIOL_RESPONSE_24HR_DN			DODD_NASOPHARYNGEAL_CARCINOMA_UP
23328	SASH1	SAM and SH3 domain containing 1 [Source:HGNC Symbol;Acc:HGNC:19182]					DUTERTRE_ESTRADIOL_RESPONSE_24HR_DN			DODD_NASOPHARYNGEAL_CARCINOMA_UP
57530	CGN	cingulin [Source:HGNC Symbol;Acc:HGNC:17429]					DUTERTRE_ESTRADIOL_RESPONSE_24HR_DN			DODD_NASOPHARYNGEAL_CARCINOMA_UP
220	ALDH1A3	aldehyde dehydrogenase 1 family member A3 [Source:HGNC Symbol;Acc:HGNC:409]					DUTERTRE_ESTRADIOL_RESPONSE_24HR_DN			DODD_NASOPHARYNGEAL_CARCINOMA_UP
29994	BAZ2B	bromodomain adjacent to zinc finger domain 2B [Source:HGNC Symbol;Acc:HGNC:963]					DUTERTRE_ESTRADIOL_RESPONSE_24HR_DN				KRIGE_RESPONSE_TO_TOSEDOSTAT_24HR_UP
51091	SEPSECS	Sep (O-phosphoserine) tRNA:Sec (selenocysteine) tRNA synthase [Source:HGNC Symbol;Acc:HGNC:30605]					DUTERTRE_ESTRADIOL_RESPONSE_24HR_DN				KRIGE_RESPONSE_TO_TOSEDOSTAT_24HR_UP
64764	CREB3L2	cAMP responsive element binding protein 3 like 2 [Source:HGNC Symbol;Acc:HGNC:23720]					DUTERTRE_ESTRADIOL_RESPONSE_24HR_DN
56271	BEX4	brain expressed X-linked 4 [Source:HGNC Symbol;Acc:HGNC:25475]					DUTERTRE_ESTRADIOL_RESPONSE_24HR_DN
84614	ZBTB37	zinc finger and BTB domain containing 37 [Source:HGNC Symbol;Acc:HGNC:28365]					DUTERTRE_ESTRADIOL_RESPONSE_24HR_DN
90	ACVR1	activin A receptor type 1 [Source:HGNC Symbol;Acc:HGNC:171]					DUTERTRE_ESTRADIOL_RESPONSE_24HR_DN
7043	TGFB3	transforming growth factor beta 3 [Source:HGNC Symbol;Acc:HGNC:11769]					DUTERTRE_ESTRADIOL_RESPONSE_24HR_DN
253461	ZBTB38	zinc finger and BTB domain containing 38 [Source:HGNC Symbol;Acc:HGNC:26636]						CUI_TCF21_TARGETS_2_DN		DODD_NASOPHARYNGEAL_CARCINOMA_UP
100820829	MYZAP	myocardial zonula adherens protein [Source:HGNC Symbol;Acc:HGNC:43444]						CUI_TCF21_TARGETS_2_DN		DODD_NASOPHARYNGEAL_CARCINOMA_UP
3428	IFI16	interferon gamma inducible protein 16 [Source:HGNC Symbol;Acc:HGNC:5395]						CUI_TCF21_TARGETS_2_DN			KRIGE_RESPONSE_TO_TOSEDOSTAT_24HR_UP
192670	AGO4	argonaute RISC component 4 [Source:HGNC Symbol;Acc:HGNC:18424]						CUI_TCF21_TARGETS_2_DN			KRIGE_RESPONSE_TO_TOSEDOSTAT_24HR_UP
153364	MBLAC2	metallo-beta-lactamase domain containing 2 [Source:HGNC Symbol;Acc:HGNC:33711]						CUI_TCF21_TARGETS_2_DN				ZHOU_INFLAMMATORY_RESPONSE_FIMA_DN
152926	PPM1K	protein phosphatase, Mg2+/Mn2+ dependent 1K [Source:HGNC Symbol;Acc:HGNC:25415]						CUI_TCF21_TARGETS_2_DN
639	PRDM1	PR/SET domain 1 [Source:HGNC Symbol;Acc:HGNC:9346]						CUI_TCF21_TARGETS_2_DN
83478	ARHGAP24	Rho GTPase activating protein 24 [Source:HGNC Symbol;Acc:HGNC:25361]						CUI_TCF21_TARGETS_2_DN
25945	NECTIN3	nectin cell adhesion molecule 3 [Source:HGNC Symbol;Acc:HGNC:17664]						CUI_TCF21_TARGETS_2_DN
441027	TMEM150C	transmembrane protein 150C [Source:HGNC Symbol;Acc:HGNC:37263]						CUI_TCF21_TARGETS_2_DN
256435	ST6GALNAC3	ST6 N-acetylgalactosaminide alpha-2,6-sialyltransferase 3 [Source:HGNC Symbol;Acc:HGNC:19343]						CUI_TCF21_TARGETS_2_DN
154091	SLC2A12	solute carrier family 2 member 12 [Source:HGNC Symbol;Acc:HGNC:18067]						CUI_TCF21_TARGETS_2_DN
4163	MCC	MCC regulator of WNT signaling pathway [Source:HGNC Symbol;Acc:HGNC:6935]						CUI_TCF21_TARGETS_2_DN
23500	DAAM2	dishevelled associated activator of morphogenesis 2 [Source:HGNC Symbol;Acc:HGNC:18143]						CUI_TCF21_TARGETS_2_DN
3606	IL18	interleukin 18 [Source:HGNC Symbol;Acc:HGNC:5986]								DODD_NASOPHARYNGEAL_CARCINOMA_UP	KRIGE_RESPONSE_TO_TOSEDOSTAT_24HR_UP
79632	FAM184A	family with sequence similarity 184 member A [Source:HGNC Symbol;Acc:HGNC:20991]								DODD_NASOPHARYNGEAL_CARCINOMA_UP
4214	MAP3K1	mitogen-activated protein kinase kinase kinase 1 [Source:HGNC Symbol;Acc:HGNC:6848]								DODD_NASOPHARYNGEAL_CARCINOMA_UP
23220	DTX4	deltex E3 ubiquitin ligase 4 [Source:HGNC Symbol;Acc:HGNC:29151]								DODD_NASOPHARYNGEAL_CARCINOMA_UP
25854	FAM149A	family with sequence similarity 149 member A [Source:HGNC Symbol;Acc:HGNC:24527]								DODD_NASOPHARYNGEAL_CARCINOMA_UP
23086	EXPH5	exophilin 5 [Source:HGNC Symbol;Acc:HGNC:30578]								DODD_NASOPHARYNGEAL_CARCINOMA_UP
10242	KCNMB2	potassium calcium-activated channel subfamily M regulatory beta subunit 2 [Source:HGNC Symbol;Acc:HGNC:6286]								DODD_NASOPHARYNGEAL_CARCINOMA_UP
55282	LRRC36	leucine rich repeat containing 36 [Source:HGNC Symbol;Acc:HGNC:25615]								DODD_NASOPHARYNGEAL_CARCINOMA_UP
57475	PLEKHH1	pleckstrin homology, MyTH4 and FERM domain containing H1 [Source:HGNC Symbol;Acc:HGNC:17733]								DODD_NASOPHARYNGEAL_CARCINOMA_UP
1768	DNAH6	dynein axonemal heavy chain 6 [Source:HGNC Symbol;Acc:HGNC:2951]								DODD_NASOPHARYNGEAL_CARCINOMA_UP
79730	NSUN7	NOP2/Sun RNA methyltransferase family member 7 [Source:HGNC Symbol;Acc:HGNC:25857]								DODD_NASOPHARYNGEAL_CARCINOMA_UP
58480	RHOU	ras homolog family member U [Source:HGNC Symbol;Acc:HGNC:17794]								DODD_NASOPHARYNGEAL_CARCINOMA_UP
53833	IL20RB	interleukin 20 receptor subunit beta [Source:HGNC Symbol;Acc:HGNC:6004]								DODD_NASOPHARYNGEAL_CARCINOMA_UP
390940	PINLYP	phospholipase A2 inhibitor and LY6/PLAUR domain containing [Source:HGNC Symbol;Acc:HGNC:44206]								DODD_NASOPHARYNGEAL_CARCINOMA_UP
64288	ZSCAN31	zinc finger and SCAN domain containing 31 [Source:HGNC Symbol;Acc:HGNC:14097]								DODD_NASOPHARYNGEAL_CARCINOMA_UP
1183	CLCN4	chloride voltage-gated channel 4 [Source:HGNC Symbol;Acc:HGNC:2022]								DODD_NASOPHARYNGEAL_CARCINOMA_UP
57643	ZSWIM5	zinc finger SWIM-type containing 5 [Source:HGNC Symbol;Acc:HGNC:29299]								DODD_NASOPHARYNGEAL_CARCINOMA_UP
100506190	LINC00963	long intergenic non-protein coding RNA 963 [Source:HGNC Symbol;Acc:HGNC:48716]								DODD_NASOPHARYNGEAL_CARCINOMA_UP
1262	CNGA4	cyclic nucleotide gated channel subunit alpha 4 [Source:HGNC Symbol;Acc:HGNC:2152]								DODD_NASOPHARYNGEAL_CARCINOMA_UP
54477	PLEKHA5	pleckstrin homology domain containing A5 [Source:HGNC Symbol;Acc:HGNC:30036]									KRIGE_RESPONSE_TO_TOSEDOSTAT_24HR_UP
89839	ARHGAP11B	Rho GTPase activating protein 11B [Source:HGNC Symbol;Acc:HGNC:15782]									KRIGE_RESPONSE_TO_TOSEDOSTAT_24HR_UP
23112	TNRC6B	trinucleotide repeat containing adaptor 6B [Source:HGNC Symbol;Acc:HGNC:29190]									KRIGE_RESPONSE_TO_TOSEDOSTAT_24HR_UP
1106	CHD2	chromodomain helicase DNA binding protein 2 [Source:HGNC Symbol;Acc:HGNC:1917]									KRIGE_RESPONSE_TO_TOSEDOSTAT_24HR_UP
376940	ZC3H6	zinc finger CCCH-type containing 6 [Source:HGNC Symbol;Acc:HGNC:24762]									KRIGE_RESPONSE_TO_TOSEDOSTAT_24HR_UP
54407	SLC38A2	solute carrier family 38 member 2 [Source:HGNC Symbol;Acc:HGNC:13448]									KRIGE_RESPONSE_TO_TOSEDOSTAT_24HR_UP
58526	MID1IP1	MID1 interacting protein 1 [Source:HGNC Symbol;Acc:HGNC:20715]									KRIGE_RESPONSE_TO_TOSEDOSTAT_24HR_UP
6310	ATXN1	ataxin 1 [Source:HGNC Symbol;Acc:HGNC:10548]									KRIGE_RESPONSE_TO_TOSEDOSTAT_24HR_UP
3636	INPPL1	inositol polyphosphate phosphatase like 1 [Source:HGNC Symbol;Acc:HGNC:6080]									KRIGE_RESPONSE_TO_TOSEDOSTAT_24HR_UP
51696	HECA	hdc homolog, cell cycle regulator [Source:HGNC Symbol;Acc:HGNC:21041]									KRIGE_RESPONSE_TO_TOSEDOSTAT_24HR_UP
100652772	NNT-AS1	NNT antisense RNA 1 [Source:HGNC Symbol;Acc:HGNC:49005]									KRIGE_RESPONSE_TO_TOSEDOSTAT_24HR_UP
84106	PRAM1	PML-RARA regulated adaptor molecule 1 [Source:HGNC Symbol;Acc:HGNC:30091]									KRIGE_RESPONSE_TO_TOSEDOSTAT_24HR_UP
10333	TLR6	toll like receptor 6 [Source:HGNC Symbol;Acc:HGNC:16711]										ZHOU_INFLAMMATORY_RESPONSE_FIMA_DN
4086	SMAD1	SMAD family member 1 [Source:HGNC Symbol;Acc:HGNC:6767]										ZHOU_INFLAMMATORY_RESPONSE_FIMA_DN
10194	TSHZ1	teashirt zinc finger homeobox 1 [Source:HGNC Symbol;Acc:HGNC:10669]										ZHOU_INFLAMMATORY_RESPONSE_FIMA_DN
55359	STYK1	serine/threonine/tyrosine kinase 1 [Source:HGNC Symbol;Acc:HGNC:18889]										ZHOU_INFLAMMATORY_RESPONSE_FIMA_DN
7096	TLR1	toll like receptor 1 [Source:HGNC Symbol;Acc:HGNC:11847]										ZHOU_INFLAMMATORY_RESPONSE_FIMA_DN
10403	NDC80	NDC80 kinetochore complex component [Source:HGNC Symbol;Acc:HGNC:16909]
1027	CDKN1B	cyclin dependent kinase inhibitor 1B [Source:HGNC Symbol;Acc:HGNC:1785]
3832	KIF11	kinesin family member 11 [Source:HGNC Symbol;Acc:HGNC:6388]
9700	ESPL1	extra spindle pole bodies like 1, separase [Source:HGNC Symbol;Acc:HGNC:16856]
1500	CTNND1	catenin delta 1 [Source:HGNC Symbol;Acc:HGNC:2515]
26256	CABYR	calcium binding tyrosine phosphorylation regulated [Source:HGNC Symbol;Acc:HGNC:15569]
28514	DLL1	delta like canonical Notch ligand 1 [Source:HGNC Symbol;Acc:HGNC:2908]
5325	PLAGL1	PLAG1 like zinc finger 1 [Source:HGNC Symbol;Acc:HGNC:9046]
7162	TPBG	trophoblast glycoprotein [Source:HGNC Symbol;Acc:HGNC:12004]
23263	MCF2L	MCF.2 cell line derived transforming sequence like [Source:HGNC Symbol;Acc:HGNC:14576]
57549	IGSF9	immunoglobulin superfamily member 9 [Source:HGNC Symbol;Acc:HGNC:18132]
56895	AGPAT4	1-acylglycerol-3-phosphate O-acyltransferase 4 [Source:HGNC Symbol;Acc:HGNC:20885]
3902	LAG3	lymphocyte activating 3 [Source:HGNC Symbol;Acc:HGNC:6476]
2494	NR5A2	nuclear receptor subfamily 5 group A member 2 [Source:HGNC Symbol;Acc:HGNC:7984]
53820	RIPPLY3	ripply transcriptional repressor 3 [Source:HGNC Symbol;Acc:HGNC:3047]
7227	TRPS1	transcriptional repressor GATA binding 1 [Source:HGNC Symbol;Acc:HGNC:12340]
353088	ZNF429	zinc finger protein 429 [Source:HGNC Symbol;Acc:HGNC:20817]
54845	ESRP1	epithelial splicing regulatory protein 1 [Source:HGNC Symbol;Acc:HGNC:25966]
1463	NCAN	neurocan [Source:HGNC Symbol;Acc:HGNC:2465]
4778	NFE2	nuclear factor, erythroid 2 [Source:HGNC Symbol;Acc:HGNC:7780]
9886	RHOBTB1	Rho related BTB domain containing 1 [Source:HGNC Symbol;Acc:HGNC:18738]
54492	NEURL1B	neuralized E3 ubiquitin protein ligase 1B [Source:HGNC Symbol;Acc:HGNC:35422]
340260	UNCX	UNC homeobox [Source:HGNC Symbol;Acc:HGNC:33194]
92421	CHMP4C	charged multivesicular body protein 4C [Source:HGNC Symbol;Acc:HGNC:30599]
924	CD7	CD7 molecule [Source:HGNC Symbol;Acc:HGNC:1695]
3270	HRC	histidine rich calcium binding protein [Source:HGNC Symbol;Acc:HGNC:5178]
92369	SPSB4	splA/ryanodine receptor domain and SOCS box containing 4 [Source:HGNC Symbol;Acc:HGNC:30630]
8643	PTCH2	patched 2 [Source:HGNC Symbol;Acc:HGNC:9586]
390010	NKX1-2	NK1 homeobox 2 [Source:HGNC Symbol;Acc:HGNC:31652]
10499	NCOA2	nuclear receptor coactivator 2 [Source:HGNC Symbol;Acc:HGNC:7669]
81627	TRMT1L	tRNA methyltransferase 1 like [Source:HGNC Symbol;Acc:HGNC:16782]
54470	ARMCX6	armadillo repeat containing X-linked 6 [Source:HGNC Symbol;Acc:HGNC:26094]
3775	KCNK1	potassium two pore domain channel subfamily K member 1 [Source:HGNC Symbol;Acc:HGNC:6272]
2277	VEGFD	vascular endothelial growth factor D [Source:HGNC Symbol;Acc:HGNC:3708]
116154	PHACTR3	phosphatase and actin regulator 3 [Source:HGNC Symbol;Acc:HGNC:15833]
399726	MIR1915HG	MIR1915 host gene [Source:HGNC Symbol;Acc:HGNC:31448]
23432	GPR161	G protein-coupled receptor 161 [Source:HGNC Symbol;Acc:HGNC:23694]
149420	PDIK1L	PDLIM1 interacting kinase 1 like [Source:HGNC Symbol;Acc:HGNC:18981]
400931	MIRLET7BHG	MIRLET7B host gene [Source:HGNC Symbol;Acc:HGNC:37189]
347688	TUBB8	tubulin beta 8 class VIII [Source:HGNC Symbol;Acc:HGNC:20773]
23312	DMXL2	Dmx like 2 [Source:HGNC Symbol;Acc:HGNC:2938]
26091	HERC4	HECT and RLD domain containing E3 ubiquitin protein ligase 4 [Source:HGNC Symbol;Acc:HGNC:24521]
5529	PPP2R5E	protein phosphatase 2 regulatory subunit B'epsilon [Source:HGNC Symbol;Acc:HGNC:9313]
10046	MAMLD1	mastermind like domain containing 1 [Source:HGNC Symbol;Acc:HGNC:2568]
1565	CYP2D6	cytochrome P450 family 2 subfamily D member 6 [Source:HGNC Symbol;Acc:HGNC:2625]
55503	TRPV6	transient receptor potential cation channel subfamily V member 6 [Source:HGNC Symbol;Acc:HGNC:14006]
1188	CLCNKB	chloride voltage-gated channel Kb [Source:HGNC Symbol;Acc:HGNC:2027]
65250	CPLANE1	ciliogenesis and planar polarity effector complex subunit 1 [Source:HGNC Symbol;Acc:HGNC:25801]
80817	CEP44	centrosomal protein 44 [Source:HGNC Symbol;Acc:HGNC:29356]
85025	TMEM60	transmembrane protein 60 [Source:HGNC Symbol;Acc:HGNC:21754]
221756	SERPINB9P1	serpin family B member 9 pseudogene 1 [Source:HGNC Symbol;Acc:HGNC:28590]
100507073	LINC01798	long intergenic non-protein coding RNA 1798 [Source:HGNC Symbol;Acc:HGNC:52588]
112885	PHF21B	PHD finger protein 21B [Source:HGNC Symbol;Acc:HGNC:25161]
648987	ANXA2R-OT1	ANXA2R overlapping transcript 1 [Source:HGNC Symbol;Acc:HGNC:48996]
253018	HCG27	HLA complex group 27 [Source:HGNC Symbol;Acc:HGNC:27366]
55565	ZNF821	zinc finger protein 821 [Source:HGNC Symbol;Acc:HGNC:28043]
10384	BTN3A3	butyrophilin subfamily 3 member A3 [Source:HGNC Symbol;Acc:HGNC:1140]
27076	LYPD3	LY6/PLAUR domain containing 3 [Source:HGNC Symbol;Acc:HGNC:24880]
394263	MUC21	mucin 21, cell surface associated [Source:HGNC Symbol;Acc:HGNC:21661]
5657	PRTN3	proteinase 3 [Source:HGNC Symbol;Acc:HGNC:9495]
360200	TMPRSS9	transmembrane serine protease 9 [Source:HGNC Symbol;Acc:HGNC:30079]
492303	GEMIN8P4	gem nuclear organelle associated protein 8 pseudogene 4 [Source:HGNC Symbol;Acc:HGNC:37979]
27445	PCLO	piccolo presynaptic cytomatrix protein [Source:HGNC Symbol;Acc:HGNC:13406]
100506555	NECTIN3-AS1	NECTIN3 antisense RNA 1 [Source:HGNC Symbol;Acc:HGNC:40813]
2661	GDF9	growth differentiation factor 9 [Source:HGNC Symbol;Acc:HGNC:4224]
441869	ANKRD65	ankyrin repeat domain 65 [Source:HGNC Symbol;Acc:HGNC:42950]
3798	KIF5A	kinesin family member 5A [Source:HGNC Symbol;Acc:HGNC:6323]
9508	ADAMTS3	ADAM metallopeptidase with thrombospondin type 1 motif 3 [Source:HGNC Symbol;Acc:HGNC:219]
201229	LYRM9	LYR motif containing 9 [Source:HGNC Symbol;Acc:HGNC:27314]
51478	HSD17B7	hydroxysteroid 17-beta dehydrogenase 7 [Source:HGNC Symbol;Acc:HGNC:5215]
113730	KLHDC7B	kelch domain containing 7B [Source:HGNC Symbol;Acc:HGNC:25145]
255877	BCL6B	BCL6B transcription repressor [Source:HGNC Symbol;Acc:HGNC:1002]
353355	ZNF233	zinc finger protein 233 [Source:HGNC Symbol;Acc:HGNC:30946]
11064	CNTRL	centriolin [Source:HGNC Symbol;Acc:HGNC:1858]
5828	PEX2	peroxisomal biogenesis factor 2 [Source:HGNC Symbol;Acc:HGNC:9717]
100287898	TTC34	tetratricopeptide repeat domain 34 [Source:HGNC Symbol;Acc:HGNC:34297]
109729180	SNHG26	small nucleolar RNA host gene 26 [Source:HGNC Symbol;Acc:HGNC:53131]
158160	HSD17B7P2	hydroxysteroid 17-beta dehydrogenase 7 pseudogene 2 [Source:HGNC Symbol;Acc:HGNC:28120]
100130417	LINC02593	long intergenic non-protein coding RNA 2593 [Source:HGNC Symbol;Acc:HGNC:53933]
1896	EDA	ectodysplasin A [Source:HGNC Symbol;Acc:HGNC:3157]
122152328	INO80D-AS1	INO80D antisense RNA 1 [Source:HGNC Symbol;Acc:HGNC:55803]
26269	FBXO8	F-box protein 8 [Source:HGNC Symbol;Acc:HGNC:13587]
100505549	ATP8B1-AS1	ATP8B1 antisense RNA 1 [Source:HGNC Symbol;Acc:HGNC:56042]
103352539	LINC01410	long intergenic non-protein coding RNA 1410 [Source:HGNC Symbol;Acc:HGNC:50702]
50939	IMPG2	interphotoreceptor matrix proteoglycan 2 [Source:HGNC Symbol;Acc:HGNC:18362]
642280	ZNF876P	zinc finger protein 876, pseudogene [Source:HGNC Symbol;Acc:HGNC:32472]
102800310	HAGLROS	HAGLR opposite strand lncRNA [Source:HGNC Symbol;Acc:HGNC:50646]
80006	TRAPPC13	trafficking protein particle complex subunit 13 [Source:HGNC Symbol;Acc:HGNC:25828]
57477	SHROOM4	shroom family member 4 [Source:HGNC Symbol;Acc:HGNC:29215]
222183	SRRM3	serine/arginine repetitive matrix 3 [Source:HGNC Symbol;Acc:HGNC:26729]
56114	PCDHGA1	protocadherin gamma subfamily A, 1 [Source:HGNC Symbol;Acc:HGNC:8696]
134728	IRAK1BP1	interleukin 1 receptor associated kinase 1 binding protein 1 [Source:HGNC Symbol;Acc:HGNC:17368]
56144	PCDHA4	protocadherin alpha 4 [Source:HGNC Symbol;Acc:HGNC:8670]
56139	PCDHA10	protocadherin alpha 10 [Source:HGNC Symbol;Acc:HGNC:8664]
566	AZU1	azurocidin 1 [Source:HGNC Symbol;Acc:HGNC:913]
388759	LINC02897	long intergenic non-protein coding RNA 2897 [Source:HGNC Symbol;Acc:HGNC:33759]
11250	GPR45	G protein-coupled receptor 45 [Source:HGNC Symbol;Acc:HGNC:4503]
8420	SNHG3	small nucleolar RNA host gene 3 [Source:HGNC Symbol;Acc:HGNC:10118]
283455	KSR2	kinase suppressor of ras 2 [Source:HGNC Symbol;Acc:HGNC:18610]
100132677	BSN-DT	BSN divergent transcript [Source:HGNC Symbol;Acc:HGNC:42445]
653160	GPR199P	G protein-coupled receptor 199, pseudogene [Source:HGNC Symbol;Acc:HGNC:55170]
148645	ICMT-DT	ICMT divergent transcript [Source:HGNC Symbol;Acc:HGNC:28620]
79931	TNIP3	TNFAIP3 interacting protein 3 [Source:HGNC Symbol;Acc:HGNC:19315]
10739	RFPL2	ret finger protein like 2 [Source:HGNC Symbol;Acc:HGNC:9979]
348174	CLEC18A	C-type lectin domain family 18 member A [Source:HGNC Symbol;Acc:HGNC:30388]
128312	H2BC26	H2B clustered histone 26 [Source:HGNC Symbol;Acc:HGNC:20514]
387640	SKIDA1	SKI/DACH domain containing 1 [Source:HGNC Symbol;Acc:HGNC:32697]
80216	ALPK1	alpha kinase 1 [Source:HGNC Symbol;Acc:HGNC:20917]
283143	LINC00900	long intergenic non-protein coding RNA 900 [Source:HGNC Symbol;Acc:HGNC:27444]
344657	LRRIQ4	leucine rich repeats and IQ motif containing 4 [Source:HGNC Symbol;Acc:HGNC:34298]
401093	MBNL1-AS1	MBNL1 antisense RNA 1 [Source:HGNC Symbol;Acc:HGNC:44584]
574406	ADAMTSL4-AS1	ADAMTSL4 antisense RNA 1 [Source:HGNC Symbol;Acc:HGNC:32041]
728798	FRMPD2B	FERM and PDZ domain containing 2B, pseudogene [Source:HGNC Symbol;Acc:HGNC:16843]
728655	HULC	hepatocellular carcinoma up-regulated long non-coding RNA [Source:HGNC Symbol;Acc:HGNC:34232]
348761	SPATA3-AS1	SPATA3 antisense RNA 1 (head to head) [Source:HGNC Symbol;Acc:HGNC:28013]
100009667	POU5F1P5	POU class 5 homeobox 1 pseudogene 5 [Source:HGNC Symbol;Acc:HGNC:33311]
100129083	SIGLEC10-AS1	SIGLEC10 antisense RNA 1 [Source:HGNC Symbol;Acc:HGNC:40719]
100129591	RPL29P24	ribosomal protein L29 pseudogene 24 [Source:HGNC Symbol;Acc:HGNC:35616]
100131604	DPP4-DT	DPP4 divergent transcript [Source:HGNC Symbol;Acc:HGNC:40191]
100271277	RPL13AP12	ribosomal protein L13a pseudogene 12 [Source:HGNC Symbol;Acc:HGNC:35673]
100271294	RPL23AP34	ribosomal protein L23a pseudogene 34 [Source:HGNC Symbol;Acc:HGNC:36035]
100271448	RPL21P123	ribosomal protein L21 pseudogene 123 [Source:HGNC Symbol;Acc:HGNC:35691]
100271594	RPS3AP38	RPS3A pseudogene 38 [Source:HGNC Symbol;Acc:HGNC:36145]
100419947	HMGB1P21	high mobility group box 1 pseudogene 21 [Source:HGNC Symbol;Acc:HGNC:39106]
100420307	NTAN1P2	N-terminal asparagine amidase pseudogene 2 [Source:HGNC Symbol;Acc:HGNC:45262]
100420818	EVA1CP2	EVA1C pseudogene 2 [Source:HGNC Symbol;Acc:HGNC:55736]
100421429	RTEL1P1	regulator of telomere elongation helicase 1 pseudogene 1 [Source:HGNC Symbol;Acc:HGNC:44213]
100462880	ELOCP19	elongin C pseudogene 19 [Source:HGNC Symbol;Acc:HGNC:38155]
100507086	DLG1-AS1	DLG1 antisense RNA 1 [Source:HGNC Symbol;Acc:HGNC:44154]
100507506	ECI2-DT	ECI2 divergent transcript [Source:HGNC Symbol;Acc:HGNC:54425]
100533619	TMPOP2	thymopoietin pseudogene 2 [Source:HGNC Symbol;Acc:HGNC:50860]
101927267	TROAP-AS1	TROAP and PRPH antisense RNA 1 [Source:HGNC Symbol;Acc:HGNC:55453]
101927642	LINC01444	long intergenic non-protein coding RNA 1444 [Source:HGNC Symbol;Acc:HGNC:50769]
101927688	SEPTIN4-AS1	SEPTIN4 antisense RNA 1 [Source:HGNC Symbol;Acc:HGNC:51345]
101928099	PCAT7	prostate cancer associated transcript 7 [Source:HGNC Symbol;Acc:HGNC:48824]
101928433	ATXN1-AS1	ATXN1 antisense RNA 1 [Source:HGNC Symbol;Acc:HGNC:40515]
101928445	RUFY1-AS1	RUFY1 antisense RNA 1 [Source:HGNC Symbol;Acc:HGNC:40903]
101928737	ZCCHC14-DT	ZCCHC14 divergent transcript [Source:HGNC Symbol;Acc:HGNC:52996]
101929293	PTGES3P2	prostaglandin E synthase 3 pseudogene 2 [Source:HGNC Symbol;Acc:HGNC:43822]
101929402	EXTL3-AS1	EXTL3 antisense RNA 1 [Source:HGNC Symbol;Acc:HGNC:27985]
101929567	LINC01814	long intergenic non-protein coding RNA 1814 [Source:HGNC Symbol;Acc:HGNC:52618]
103908604	FAM88F	family with sequence similarity 88 member F [Source:HGNC Symbol;Acc:HGNC:56162]
105369364	LINC02701	long intergenic non-protein coding RNA 2701 [Source:HGNC Symbol;Acc:HGNC:54216]
105371286	NUP93-DT	NUP93 divergent transcript [Source:HGNC Symbol;Acc:HGNC:55370]
105372278	LINC02926	long intergenic non-protein coding RNA 2926 [Source:HGNC Symbol;Acc:HGNC:55776]
105375645	RBM12B-DT	RBM12B divergent transcript [Source:HGNC Symbol;Acc:HGNC:55529]
106481074	RN7SL558P	RNA, 7SL, cytoplasmic 558, pseudogene [Source:HGNC Symbol;Acc:HGNC:46574]
107984237	LINC02625	long intergenic non-protein coding RNA 2625 [Source:HGNC Symbol;Acc:HGNC:54104]
107985305	CEACAM16-AS1	CEACAM16, CEACAM19 and PVR antisense RNA 1 [Source:HGNC Symbol;Acc:HGNC:55317]
117134601	IRF2-DT	IRF2 divergent transcript [Source:HGNC Symbol;Acc:HGNC:54871]
121232370	FAM151B-DT	FAM151B divergent transcript [Source:HGNC Symbol;Acc:HGNC:55578]
123706535	TRMT61A-DT	TRMT61A divergent transcript [Source:HGNC Symbol;Acc:HGNC:56082]
125505920	DNM1P51	dynamin 1 pseudogene 51 [Source:HGNC Symbol;Acc:HGNC:48500]
129099	CPSF1P1	CPSF1 pseudogene 1 [Source:HGNC Symbol;Acc:HGNC:19251]
140771	SMCR5	Smith-Magenis syndrome chromosome region, candidate 5 [Source:HGNC Symbol;Acc:HGNC:17918]
220112	CTAGE3P	CTAGE family member 3, pseudogene [Source:HGNC Symbol;Acc:HGNC:24348]
26082	LINC02249	long intergenic non-protein coding RNA 2249 [Source:HGNC Symbol;Acc:HGNC:32351]
284948	SH2D6	SH2 domain containing 6 [Source:HGNC Symbol;Acc:HGNC:30439]
386597	GRASLND	glycosaminoglycan regulatory associated long non-coding RNA [Source:HGNC Symbol;Acc:HGNC:30963]
387647	PTCHD3P1	patched domain containing 3 pseudogene 1 [Source:HGNC Symbol;Acc:HGNC:44945]
388550	CEACAM22P	CEA cell adhesion molecule 22, pseudogene [Source:HGNC Symbol;Acc:HGNC:38029]
391552	AGGF1P3	angiogenic factor with G-patch and FHA domains 1 pseudogene 3 [Source:HGNC Symbol;Acc:HGNC:38053]
400945	LINC01376	long intergenic non-protein coding RNA 1376 [Source:HGNC Symbol;Acc:HGNC:50637]
440253	WHAMMP2	WHAMM pseudogene 2 [Source:HGNC Symbol;Acc:HGNC:32360]
553121	TLK2P2	tousled like kinase 2 pseudogene 2 [Source:HGNC Symbol;Acc:HGNC:22227]
644838	LINC01829	long intergenic non-protein coding RNA 1829 [Source:HGNC Symbol;Acc:HGNC:52635]
647121	EMBP1	embigin pseudogene 1 [Source:HGNC Symbol;Acc:HGNC:38661]
653354	ARMCX7P	armadillo repeat containing X-linked 7, pseudogene [Source:HGNC Symbol;Acc:HGNC:49917]
653643	GOLGA6D	golgin A6 family member D [Source:HGNC Symbol;Acc:HGNC:32204]
81419	OR7E99P	olfactory receptor family 7 subfamily E member 99 pseudogene [Source:HGNC Symbol;Acc:HGNC:15059]

## Sheet: GOBP
Overlap Results
Collection(s):	GO:BP
# overlaps shown:	10
# genesets in collections:	7647
# genes in comparison (n):	301
# genes in universe (N):	42722
Gene Set Name	# Genes in Gene Set (K)	Description	# Genes in Overlap (k)	k/K	p-value	FDR q-value
GOBP_ANIMAL_ORGAN_MORPHOGENESIS	1042	Morphogenesis of an animal organ. An organ is defined as a tissue or set of tissues that work together to perform a specific function or functions. Morphogenesis is the process in which anatomical structures are generated and organized. Organs are commonly observed as visibly distinct structures, but may also exist as loosely associated clusters of cells that work together to perform a specific f…	28	0.0269	1.96E-9	1.5E-5
GOBP_PATTERN_SPECIFICATION_PROCESS	475	Any developmental process that results in the creation of defined areas or spaces within an organism to which cells respond and eventually are instructed to differentiate. [GOC:go_curators, GOC:isa_complete, ISBN:0521436125]	18	0.0379	1.05E-8	4.01E-5
GOBP_TUBE_DEVELOPMENT	1169	The process whose specific outcome is the progression of a tube over time, from its initial formation to a mature structure. Epithelial and endothelial tubes transport gases, liquids and cells from one site to another and form the basic structure of many organs and tissues including lung and trachea, kidney, the mammary gland, the vascular system and the gastrointestinal and urinary-genital tract…	28	0.0240	2.3E-8	5.87E-5
GOBP_SENSORY_ORGAN_DEVELOPMENT	588	The process whose specific outcome is the progression of sensory organs over time, from its formation to the mature structure. [GOC:go_curators]	19	0.0323	5.11E-8	9.77E-5
GOBP_EPITHELIUM_DEVELOPMENT	1244	The process whose specific outcome is the progression of an epithelium over time, from its formation to the mature structure. An epithelium is a tissue that covers the internal or external surfaces of an anatomical structure. [GOC:dph, GOC:mtg_lung]	28	0.0225	8.37E-8	1.28E-4
GOBP_HEAD_DEVELOPMENT	772	The biological process whose specific outcome is the progression of a head from an initial condition to its mature state. The head is the anterior-most division of the body. [GOC:dph]	21	0.0272	1.81E-7	2.3E-4
GOBP_EMBRYONIC_ORGAN_MORPHOGENESIS	295	Morphogenesis, during the embryonic phase, of a tissue or tissues that work together to perform a specific function or functions. Morphogenesis is the process in which anatomical structures are generated and organized. Organs are commonly observed as visibly distinct structures, but may also exist as loosely associated clusters of cells that work together to perform a specific function or functio…	13	0.0441	2.18E-7	2.38E-4
GOBP_EMBRYONIC_MORPHOGENESIS	616	The process in which anatomical structures are generated and organized during the embryonic phase. The embryonic phase begins with zygote formation. The end of the embryonic phase is organism-specific. For example, it would be at birth for mammals, larval hatching for insects and seed dormancy in plants. [GOC:jid, GOC:mtg_sensu]	18	0.0292	5e-07	4.71E-4
GOBP_EMBRYO_DEVELOPMENT	1127	The process whose specific outcome is the progression of an embryo from its formation until the end of its embryonic life stage. The end of the embryonic stage is organism-specific. For example, for mammals, the process would begin with zygote formation and end with birth. For insects, the process would begin at zygote formation and end with larval hatching. For plant zygotic embryos, this would …	25	0.0222	5.55E-7	4.71E-4
GOBP_TISSUE_MORPHOGENESIS	635	The process in which the anatomical structures of a tissue are generated and organized. [GOC:dph, GOC:jid]	18	0.0283	7.73E-7	5.91E-4
Gene/Gene Set Overlap Matrix
Entrez Gene Id	Gene Symbol	Gene Description	GOBP_ANIMAL_ORGAN_MORPHOGENESIS	GOBP_PATTERN_SPECIFICATION_PROCESS	GOBP_TUBE_DEVELOPMENT	GOBP_SENSORY_ORGAN_DEVELOPMENT	GOBP_EPITHELIUM_DEVELOPMENT	GOBP_HEAD_DEVELOPMENT	GOBP_EMBRYONIC_ORGAN_MORPHOGENESIS	GOBP_EMBRYONIC_MORPHOGENESIS	GOBP_EMBRYO_DEVELOPMENT	GOBP_TISSUE_MORPHOGENESIS
7048	TGFBR2	transforming growth factor beta receptor 2 [Source:HGNC Symbol;Acc:HGNC:11773]	GOBP_ANIMAL_ORGAN_MORPHOGENESIS	GOBP_PATTERN_SPECIFICATION_PROCESS	GOBP_TUBE_DEVELOPMENT	GOBP_SENSORY_ORGAN_DEVELOPMENT	GOBP_EPITHELIUM_DEVELOPMENT	GOBP_HEAD_DEVELOPMENT	GOBP_EMBRYONIC_ORGAN_MORPHOGENESIS	GOBP_EMBRYONIC_MORPHOGENESIS	GOBP_EMBRYO_DEVELOPMENT	GOBP_TISSUE_MORPHOGENESIS
6926	TBX3	T-box transcription factor 3 [Source:HGNC Symbol;Acc:HGNC:11602]	GOBP_ANIMAL_ORGAN_MORPHOGENESIS	GOBP_PATTERN_SPECIFICATION_PROCESS	GOBP_TUBE_DEVELOPMENT	GOBP_SENSORY_ORGAN_DEVELOPMENT	GOBP_EPITHELIUM_DEVELOPMENT	GOBP_HEAD_DEVELOPMENT	GOBP_EMBRYONIC_ORGAN_MORPHOGENESIS	GOBP_EMBRYONIC_MORPHOGENESIS	GOBP_EMBRYO_DEVELOPMENT	GOBP_TISSUE_MORPHOGENESIS
28514	DLL1	delta like canonical Notch ligand 1 [Source:HGNC Symbol;Acc:HGNC:2908]	GOBP_ANIMAL_ORGAN_MORPHOGENESIS	GOBP_PATTERN_SPECIFICATION_PROCESS	GOBP_TUBE_DEVELOPMENT	GOBP_SENSORY_ORGAN_DEVELOPMENT	GOBP_EPITHELIUM_DEVELOPMENT	GOBP_HEAD_DEVELOPMENT	GOBP_EMBRYONIC_ORGAN_MORPHOGENESIS	GOBP_EMBRYONIC_MORPHOGENESIS	GOBP_EMBRYO_DEVELOPMENT	GOBP_TISSUE_MORPHOGENESIS
5080	PAX6	paired box 6 [Source:HGNC Symbol;Acc:HGNC:8620]	GOBP_ANIMAL_ORGAN_MORPHOGENESIS	GOBP_PATTERN_SPECIFICATION_PROCESS	GOBP_TUBE_DEVELOPMENT	GOBP_SENSORY_ORGAN_DEVELOPMENT	GOBP_EPITHELIUM_DEVELOPMENT	GOBP_HEAD_DEVELOPMENT	GOBP_EMBRYONIC_ORGAN_MORPHOGENESIS	GOBP_EMBRYONIC_MORPHOGENESIS	GOBP_EMBRYO_DEVELOPMENT
144165	PRICKLE1	prickle planar cell polarity protein 1 [Source:HGNC Symbol;Acc:HGNC:17019]	GOBP_ANIMAL_ORGAN_MORPHOGENESIS	GOBP_PATTERN_SPECIFICATION_PROCESS	GOBP_TUBE_DEVELOPMENT	GOBP_SENSORY_ORGAN_DEVELOPMENT	GOBP_EPITHELIUM_DEVELOPMENT	GOBP_HEAD_DEVELOPMENT		GOBP_EMBRYONIC_MORPHOGENESIS	GOBP_EMBRYO_DEVELOPMENT	GOBP_TISSUE_MORPHOGENESIS
10736	SIX2	SIX homeobox 2 [Source:HGNC Symbol;Acc:HGNC:10888]	GOBP_ANIMAL_ORGAN_MORPHOGENESIS	GOBP_PATTERN_SPECIFICATION_PROCESS	GOBP_TUBE_DEVELOPMENT	GOBP_SENSORY_ORGAN_DEVELOPMENT	GOBP_EPITHELIUM_DEVELOPMENT		GOBP_EMBRYONIC_ORGAN_MORPHOGENESIS	GOBP_EMBRYONIC_MORPHOGENESIS	GOBP_EMBRYO_DEVELOPMENT	GOBP_TISSUE_MORPHOGENESIS
6909	TBX2	T-box transcription factor 2 [Source:HGNC Symbol;Acc:HGNC:11597]	GOBP_ANIMAL_ORGAN_MORPHOGENESIS	GOBP_PATTERN_SPECIFICATION_PROCESS	GOBP_TUBE_DEVELOPMENT	GOBP_SENSORY_ORGAN_DEVELOPMENT	GOBP_EPITHELIUM_DEVELOPMENT		GOBP_EMBRYONIC_ORGAN_MORPHOGENESIS	GOBP_EMBRYONIC_MORPHOGENESIS	GOBP_EMBRYO_DEVELOPMENT	GOBP_TISSUE_MORPHOGENESIS
90	ACVR1	activin A receptor type 1 [Source:HGNC Symbol;Acc:HGNC:171]	GOBP_ANIMAL_ORGAN_MORPHOGENESIS	GOBP_PATTERN_SPECIFICATION_PROCESS	GOBP_TUBE_DEVELOPMENT		GOBP_EPITHELIUM_DEVELOPMENT		GOBP_EMBRYONIC_ORGAN_MORPHOGENESIS	GOBP_EMBRYONIC_MORPHOGENESIS	GOBP_EMBRYO_DEVELOPMENT	GOBP_TISSUE_MORPHOGENESIS
4212	MEIS2	Meis homeobox 2 [Source:HGNC Symbol;Acc:HGNC:7001]	GOBP_ANIMAL_ORGAN_MORPHOGENESIS	GOBP_PATTERN_SPECIFICATION_PROCESS		GOBP_SENSORY_ORGAN_DEVELOPMENT		GOBP_HEAD_DEVELOPMENT			GOBP_EMBRYO_DEVELOPMENT
10194	TSHZ1	teashirt zinc finger homeobox 1 [Source:HGNC Symbol;Acc:HGNC:10669]	GOBP_ANIMAL_ORGAN_MORPHOGENESIS	GOBP_PATTERN_SPECIFICATION_PROCESS		GOBP_SENSORY_ORGAN_DEVELOPMENT			GOBP_EMBRYONIC_ORGAN_MORPHOGENESIS	GOBP_EMBRYONIC_MORPHOGENESIS	GOBP_EMBRYO_DEVELOPMENT
340260	UNCX	UNC homeobox [Source:HGNC Symbol;Acc:HGNC:33194]	GOBP_ANIMAL_ORGAN_MORPHOGENESIS	GOBP_PATTERN_SPECIFICATION_PROCESS				GOBP_HEAD_DEVELOPMENT
3201	HOXA4	homeobox A4 [Source:HGNC Symbol;Acc:HGNC:5105]	GOBP_ANIMAL_ORGAN_MORPHOGENESIS	GOBP_PATTERN_SPECIFICATION_PROCESS					GOBP_EMBRYONIC_ORGAN_MORPHOGENESIS	GOBP_EMBRYONIC_MORPHOGENESIS	GOBP_EMBRYO_DEVELOPMENT
639	PRDM1	PR/SET domain 1 [Source:HGNC Symbol;Acc:HGNC:9346]	GOBP_ANIMAL_ORGAN_MORPHOGENESIS		GOBP_TUBE_DEVELOPMENT	GOBP_SENSORY_ORGAN_DEVELOPMENT	GOBP_EPITHELIUM_DEVELOPMENT				GOBP_EMBRYO_DEVELOPMENT
7043	TGFB3	transforming growth factor beta 3 [Source:HGNC Symbol;Acc:HGNC:11769]	GOBP_ANIMAL_ORGAN_MORPHOGENESIS		GOBP_TUBE_DEVELOPMENT	GOBP_SENSORY_ORGAN_DEVELOPMENT		GOBP_HEAD_DEVELOPMENT	GOBP_EMBRYONIC_ORGAN_MORPHOGENESIS	GOBP_EMBRYONIC_MORPHOGENESIS	GOBP_EMBRYO_DEVELOPMENT	GOBP_TISSUE_MORPHOGENESIS
151449	GDF7	growth differentiation factor 7 [Source:HGNC Symbol;Acc:HGNC:4222]	GOBP_ANIMAL_ORGAN_MORPHOGENESIS		GOBP_TUBE_DEVELOPMENT		GOBP_EPITHELIUM_DEVELOPMENT	GOBP_HEAD_DEVELOPMENT		GOBP_EMBRYONIC_MORPHOGENESIS	GOBP_EMBRYO_DEVELOPMENT	GOBP_TISSUE_MORPHOGENESIS
3651	PDX1	pancreatic and duodenal homeobox 1 [Source:HGNC Symbol;Acc:HGNC:6107]	GOBP_ANIMAL_ORGAN_MORPHOGENESIS		GOBP_TUBE_DEVELOPMENT		GOBP_EPITHELIUM_DEVELOPMENT			GOBP_EMBRYONIC_MORPHOGENESIS	GOBP_EMBRYO_DEVELOPMENT	GOBP_TISSUE_MORPHOGENESIS
1896	EDA	ectodysplasin A [Source:HGNC Symbol;Acc:HGNC:3157]	GOBP_ANIMAL_ORGAN_MORPHOGENESIS		GOBP_TUBE_DEVELOPMENT		GOBP_EPITHELIUM_DEVELOPMENT
6474	SHOX2	short stature homeobox 2 [Source:HGNC Symbol;Acc:HGNC:10854]	GOBP_ANIMAL_ORGAN_MORPHOGENESIS		GOBP_TUBE_DEVELOPMENT				GOBP_EMBRYONIC_ORGAN_MORPHOGENESIS	GOBP_EMBRYONIC_MORPHOGENESIS	GOBP_EMBRYO_DEVELOPMENT	GOBP_TISSUE_MORPHOGENESIS
7039	TGFA	transforming growth factor alpha [Source:HGNC Symbol;Acc:HGNC:11765]	GOBP_ANIMAL_ORGAN_MORPHOGENESIS		GOBP_TUBE_DEVELOPMENT
220	ALDH1A3	aldehyde dehydrogenase 1 family member A3 [Source:HGNC Symbol;Acc:HGNC:409]	GOBP_ANIMAL_ORGAN_MORPHOGENESIS			GOBP_SENSORY_ORGAN_DEVELOPMENT	GOBP_EPITHELIUM_DEVELOPMENT	GOBP_HEAD_DEVELOPMENT	GOBP_EMBRYONIC_ORGAN_MORPHOGENESIS	GOBP_EMBRYONIC_MORPHOGENESIS	GOBP_EMBRYO_DEVELOPMENT	GOBP_TISSUE_MORPHOGENESIS
340784	HMX3	H6 family homeobox 3 [Source:HGNC Symbol;Acc:HGNC:5019]	GOBP_ANIMAL_ORGAN_MORPHOGENESIS			GOBP_SENSORY_ORGAN_DEVELOPMENT		GOBP_HEAD_DEVELOPMENT	GOBP_EMBRYONIC_ORGAN_MORPHOGENESIS	GOBP_EMBRYONIC_MORPHOGENESIS	GOBP_EMBRYO_DEVELOPMENT
25945	NECTIN3	nectin cell adhesion molecule 3 [Source:HGNC Symbol;Acc:HGNC:17664]	GOBP_ANIMAL_ORGAN_MORPHOGENESIS			GOBP_SENSORY_ORGAN_DEVELOPMENT
50939	IMPG2	interphotoreceptor matrix proteoglycan 2 [Source:HGNC Symbol;Acc:HGNC:18362]	GOBP_ANIMAL_ORGAN_MORPHOGENESIS			GOBP_SENSORY_ORGAN_DEVELOPMENT
2494	NR5A2	nuclear receptor subfamily 5 group A member 2 [Source:HGNC Symbol;Acc:HGNC:7984]	GOBP_ANIMAL_ORGAN_MORPHOGENESIS				GOBP_EPITHELIUM_DEVELOPMENT				GOBP_EMBRYO_DEVELOPMENT
9863	MAGI2	membrane associated guanylate kinase, WW and PDZ domain containing 2 [Source:HGNC Symbol;Acc:HGNC:18957]	GOBP_ANIMAL_ORGAN_MORPHOGENESIS				GOBP_EPITHELIUM_DEVELOPMENT					GOBP_TISSUE_MORPHOGENESIS
4825	NKX6-1	NK6 homeobox 1 [Source:HGNC Symbol;Acc:HGNC:7839]	GOBP_ANIMAL_ORGAN_MORPHOGENESIS				GOBP_EPITHELIUM_DEVELOPMENT
84159	ARID5B	AT-rich interaction domain 5B [Source:HGNC Symbol;Acc:HGNC:17362]	GOBP_ANIMAL_ORGAN_MORPHOGENESIS					GOBP_HEAD_DEVELOPMENT
3636	INPPL1	inositol polyphosphate phosphatase like 1 [Source:HGNC Symbol;Acc:HGNC:6080]	GOBP_ANIMAL_ORGAN_MORPHOGENESIS
9355	LHX2	LIM homeobox 2 [Source:HGNC Symbol;Acc:HGNC:6594]		GOBP_PATTERN_SPECIFICATION_PROCESS	GOBP_TUBE_DEVELOPMENT	GOBP_SENSORY_ORGAN_DEVELOPMENT	GOBP_EPITHELIUM_DEVELOPMENT	GOBP_HEAD_DEVELOPMENT		GOBP_EMBRYONIC_MORPHOGENESIS	GOBP_EMBRYO_DEVELOPMENT	GOBP_TISSUE_MORPHOGENESIS
4086	SMAD1	SMAD family member 1 [Source:HGNC Symbol;Acc:HGNC:6767]		GOBP_PATTERN_SPECIFICATION_PROCESS	GOBP_TUBE_DEVELOPMENT		GOBP_EPITHELIUM_DEVELOPMENT	GOBP_HEAD_DEVELOPMENT		GOBP_EMBRYONIC_MORPHOGENESIS	GOBP_EMBRYO_DEVELOPMENT	GOBP_TISSUE_MORPHOGENESIS
23432	GPR161	G protein-coupled receptor 161 [Source:HGNC Symbol;Acc:HGNC:23694]		GOBP_PATTERN_SPECIFICATION_PROCESS	GOBP_TUBE_DEVELOPMENT		GOBP_EPITHELIUM_DEVELOPMENT				GOBP_EMBRYO_DEVELOPMENT
53820	RIPPLY3	ripply transcriptional repressor 3 [Source:HGNC Symbol;Acc:HGNC:3047]		GOBP_PATTERN_SPECIFICATION_PROCESS							GOBP_EMBRYO_DEVELOPMENT
3203	HOXA6	homeobox A6 [Source:HGNC Symbol;Acc:HGNC:5107]		GOBP_PATTERN_SPECIFICATION_PROCESS							GOBP_EMBRYO_DEVELOPMENT
23500	DAAM2	dishevelled associated activator of morphogenesis 2 [Source:HGNC Symbol;Acc:HGNC:18143]		GOBP_PATTERN_SPECIFICATION_PROCESS
8322	FZD4	frizzled class receptor 4 [Source:HGNC Symbol;Acc:HGNC:4042]			GOBP_TUBE_DEVELOPMENT	GOBP_SENSORY_ORGAN_DEVELOPMENT	GOBP_EPITHELIUM_DEVELOPMENT	GOBP_HEAD_DEVELOPMENT
9788	MTSS1	MTSS I-BAR domain containing 1 [Source:HGNC Symbol;Acc:HGNC:20443]			GOBP_TUBE_DEVELOPMENT		GOBP_EPITHELIUM_DEVELOPMENT					GOBP_TISSUE_MORPHOGENESIS
83478	ARHGAP24	Rho GTPase activating protein 24 [Source:HGNC Symbol;Acc:HGNC:25361]			GOBP_TUBE_DEVELOPMENT		GOBP_EPITHELIUM_DEVELOPMENT					GOBP_TISSUE_MORPHOGENESIS
3606	IL18	interleukin 18 [Source:HGNC Symbol;Acc:HGNC:5986]			GOBP_TUBE_DEVELOPMENT		GOBP_EPITHELIUM_DEVELOPMENT
5587	PRKD1	protein kinase D1 [Source:HGNC Symbol;Acc:HGNC:9407]			GOBP_TUBE_DEVELOPMENT
2277	VEGFD	vascular endothelial growth factor D [Source:HGNC Symbol;Acc:HGNC:3708]			GOBP_TUBE_DEVELOPMENT
23328	SASH1	SAM and SH3 domain containing 1 [Source:HGNC Symbol;Acc:HGNC:19182]			GOBP_TUBE_DEVELOPMENT
8325	FZD8	frizzled class receptor 8 [Source:HGNC Symbol;Acc:HGNC:4046]			GOBP_TUBE_DEVELOPMENT
81930	KIF18A	kinesin family member 18A [Source:HGNC Symbol;Acc:HGNC:29441]			GOBP_TUBE_DEVELOPMENT
51696	HECA	hdc homolog, cell cycle regulator [Source:HGNC Symbol;Acc:HGNC:21041]			GOBP_TUBE_DEVELOPMENT
1027	CDKN1B	cyclin dependent kinase inhibitor 1B [Source:HGNC Symbol;Acc:HGNC:1785]				GOBP_SENSORY_ORGAN_DEVELOPMENT	GOBP_EPITHELIUM_DEVELOPMENT
54845	ESRP1	epithelial splicing regulatory protein 1 [Source:HGNC Symbol;Acc:HGNC:25966]				GOBP_SENSORY_ORGAN_DEVELOPMENT	GOBP_EPITHELIUM_DEVELOPMENT
23245	ASTN2	astrotactin 2 [Source:HGNC Symbol;Acc:HGNC:17021]					GOBP_EPITHELIUM_DEVELOPMENT					GOBP_TISSUE_MORPHOGENESIS
8643	PTCH2	patched 2 [Source:HGNC Symbol;Acc:HGNC:9586]					GOBP_EPITHELIUM_DEVELOPMENT
23086	EXPH5	exophilin 5 [Source:HGNC Symbol;Acc:HGNC:30578]					GOBP_EPITHELIUM_DEVELOPMENT
266727	MDGA1	MAM domain containing glycosylphosphatidylinositol anchor 1 [Source:HGNC Symbol;Acc:HGNC:19267]						GOBP_HEAD_DEVELOPMENT
54407	SLC38A2	solute carrier family 38 member 2 [Source:HGNC Symbol;Acc:HGNC:13448]						GOBP_HEAD_DEVELOPMENT
84709	MGARP	mitochondria localized glutamic acid rich protein [Source:HGNC Symbol;Acc:HGNC:29969]						GOBP_HEAD_DEVELOPMENT
89839	ARHGAP11B	Rho GTPase activating protein 11B [Source:HGNC Symbol;Acc:HGNC:15782]						GOBP_HEAD_DEVELOPMENT
6310	ATXN1	ataxin 1 [Source:HGNC Symbol;Acc:HGNC:10548]						GOBP_HEAD_DEVELOPMENT
57477	SHROOM4	shroom family member 4 [Source:HGNC Symbol;Acc:HGNC:29215]						GOBP_HEAD_DEVELOPMENT
9508	ADAMTS3	ADAM metallopeptidase with thrombospondin type 1 motif 3 [Source:HGNC Symbol;Acc:HGNC:219]									GOBP_EMBRYO_DEVELOPMENT
1463	NCAN	neurocan [Source:HGNC Symbol;Acc:HGNC:2465]
2661	GDF9	growth differentiation factor 9 [Source:HGNC Symbol;Acc:HGNC:4224]
3902	LAG3	lymphocyte activating 3 [Source:HGNC Symbol;Acc:HGNC:6476]
7227	TRPS1	transcriptional repressor GATA binding 1 [Source:HGNC Symbol;Acc:HGNC:12340]
8294	H4C9	H4 clustered histone 9 [Source:HGNC Symbol;Acc:HGNC:4793]
8364	H4C3	H4 clustered histone 3 [Source:HGNC Symbol;Acc:HGNC:4787]
7162	TPBG	trophoblast glycoprotein [Source:HGNC Symbol;Acc:HGNC:12004]
9331	B4GALT6	beta-1,4-galactosyltransferase 6 [Source:HGNC Symbol;Acc:HGNC:929]
3766	KCNJ10	potassium inwardly rectifying channel subfamily J member 10 [Source:HGNC Symbol;Acc:HGNC:6256]
9315	NREP	neuronal regeneration related protein [Source:HGNC Symbol;Acc:HGNC:16834]
3645	INSRR	insulin receptor related receptor [Source:HGNC Symbol;Acc:HGNC:6093]
924	CD7	CD7 molecule [Source:HGNC Symbol;Acc:HGNC:1695]
284948	SH2D6	SH2 domain containing 6 [Source:HGNC Symbol;Acc:HGNC:30439]
11064	CNTRL	centriolin [Source:HGNC Symbol;Acc:HGNC:1858]
10021	HCN4	hyperpolarization activated cyclic nucleotide gated potassium channel 4 [Source:HGNC Symbol;Acc:HGNC:16882]
154091	SLC2A12	solute carrier family 2 member 12 [Source:HGNC Symbol;Acc:HGNC:18067]
26091	HERC4	HECT and RLD domain containing E3 ubiquitin protein ligase 4 [Source:HGNC Symbol;Acc:HGNC:24521]
57549	IGSF9	immunoglobulin superfamily member 9 [Source:HGNC Symbol;Acc:HGNC:18132]
566	AZU1	azurocidin 1 [Source:HGNC Symbol;Acc:HGNC:913]
56098	PCDHGC4	protocadherin gamma subfamily C, 4 [Source:HGNC Symbol;Acc:HGNC:8717]
56114	PCDHGA1	protocadherin gamma subfamily A, 1 [Source:HGNC Symbol;Acc:HGNC:8696]
56139	PCDHA10	protocadherin alpha 10 [Source:HGNC Symbol;Acc:HGNC:8664]
56144	PCDHA4	protocadherin alpha 4 [Source:HGNC Symbol;Acc:HGNC:8670]
53833	IL20RB	interleukin 20 receptor subunit beta [Source:HGNC Symbol;Acc:HGNC:6004]
1500	CTNND1	catenin delta 1 [Source:HGNC Symbol;Acc:HGNC:2515]
394263	MUC21	mucin 21, cell surface associated [Source:HGNC Symbol;Acc:HGNC:21661]
54749	EPDR1	ependymin related 1 [Source:HGNC Symbol;Acc:HGNC:17572]
27076	LYPD3	LY6/PLAUR domain containing 3 [Source:HGNC Symbol;Acc:HGNC:24880]
23037	PDZD2	PDZ domain containing 2 [Source:HGNC Symbol;Acc:HGNC:18486]
64764	CREB3L2	cAMP responsive element binding protein 3 like 2 [Source:HGNC Symbol;Acc:HGNC:23720]
10499	NCOA2	nuclear receptor coactivator 2 [Source:HGNC Symbol;Acc:HGNC:7669]
3428	IFI16	interferon gamma inducible protein 16 [Source:HGNC Symbol;Acc:HGNC:5395]
5325	PLAGL1	PLAG1 like zinc finger 1 [Source:HGNC Symbol;Acc:HGNC:9046]
5451	POU2F1	POU class 2 homeobox 1 [Source:HGNC Symbol;Acc:HGNC:9212]
253461	ZBTB38	zinc finger and BTB domain containing 38 [Source:HGNC Symbol;Acc:HGNC:26636]
7552	ZNF711	zinc finger protein 711 [Source:HGNC Symbol;Acc:HGNC:13128]
192670	AGO4	argonaute RISC component 4 [Source:HGNC Symbol;Acc:HGNC:18424]
4778	NFE2	nuclear factor, erythroid 2 [Source:HGNC Symbol;Acc:HGNC:7780]
23112	TNRC6B	trinucleotide repeat containing adaptor 6B [Source:HGNC Symbol;Acc:HGNC:29190]
3798	KIF5A	kinesin family member 5A [Source:HGNC Symbol;Acc:HGNC:6323]
10333	TLR6	toll like receptor 6 [Source:HGNC Symbol;Acc:HGNC:16711]
219790	RTKN2	rhotekin 2 [Source:HGNC Symbol;Acc:HGNC:19364]
10739	RFPL2	ret finger protein like 2 [Source:HGNC Symbol;Acc:HGNC:9979]
57559	STAMBPL1	STAM binding protein like 1 [Source:HGNC Symbol;Acc:HGNC:24105]
132864	CPEB2	cytoplasmic polyadenylation element binding protein 2 [Source:HGNC Symbol;Acc:HGNC:21745]
10046	MAMLD1	mastermind like domain containing 1 [Source:HGNC Symbol;Acc:HGNC:2568]
54477	PLEKHA5	pleckstrin homology domain containing A5 [Source:HGNC Symbol;Acc:HGNC:30036]
10403	NDC80	NDC80 kinetochore complex component [Source:HGNC Symbol;Acc:HGNC:16909]
58480	RHOU	ras homolog family member U [Source:HGNC Symbol;Acc:HGNC:17794]
84952	CGNL1	cingulin like 1 [Source:HGNC Symbol;Acc:HGNC:25931]
80216	ALPK1	alpha kinase 1 [Source:HGNC Symbol;Acc:HGNC:20917]
642273	FAM110C	family with sequence similarity 110 member C [Source:HGNC Symbol;Acc:HGNC:33340]
653160	GPR199P	G protein-coupled receptor 199, pseudogene [Source:HGNC Symbol;Acc:HGNC:55170]
23263	MCF2L	MCF.2 cell line derived transforming sequence like [Source:HGNC Symbol;Acc:HGNC:14576]
79931	TNIP3	TNFAIP3 interacting protein 3 [Source:HGNC Symbol;Acc:HGNC:19315]
80824	DUSP16	dual specificity phosphatase 16 [Source:HGNC Symbol;Acc:HGNC:17909]
26269	FBXO8	F-box protein 8 [Source:HGNC Symbol;Acc:HGNC:13587]
255877	BCL6B	BCL6B transcription repressor [Source:HGNC Symbol;Acc:HGNC:1002]
84614	ZBTB37	zinc finger and BTB domain containing 37 [Source:HGNC Symbol;Acc:HGNC:28365]
65986	ZBTB10	zinc finger and BTB domain containing 10 [Source:HGNC Symbol;Acc:HGNC:30953]
376940	ZC3H6	zinc finger CCCH-type containing 6 [Source:HGNC Symbol;Acc:HGNC:24762]
9700	ESPL1	extra spindle pole bodies like 1, separase [Source:HGNC Symbol;Acc:HGNC:16856]
92421	CHMP4C	charged multivesicular body protein 4C [Source:HGNC Symbol;Acc:HGNC:30599]
3832	KIF11	kinesin family member 11 [Source:HGNC Symbol;Acc:HGNC:6388]
347688	TUBB8	tubulin beta 8 class VIII [Source:HGNC Symbol;Acc:HGNC:20773]
653643	GOLGA6D	golgin A6 family member D [Source:HGNC Symbol;Acc:HGNC:32204]
58526	MID1IP1	MID1 interacting protein 1 [Source:HGNC Symbol;Acc:HGNC:20715]
80817	CEP44	centrosomal protein 44 [Source:HGNC Symbol;Acc:HGNC:29356]
57530	CGN	cingulin [Source:HGNC Symbol;Acc:HGNC:17429]
27445	PCLO	piccolo presynaptic cytomatrix protein [Source:HGNC Symbol;Acc:HGNC:13406]
9886	RHOBTB1	Rho related BTB domain containing 1 [Source:HGNC Symbol;Acc:HGNC:18738]
116154	PHACTR3	phosphatase and actin regulator 3 [Source:HGNC Symbol;Acc:HGNC:15833]
5657	PRTN3	proteinase 3 [Source:HGNC Symbol;Acc:HGNC:9495]
4288	MKI67	marker of proliferation Ki-67 [Source:HGNC Symbol;Acc:HGNC:7107]
1183	CLCN4	chloride voltage-gated channel 4 [Source:HGNC Symbol;Acc:HGNC:2022]
65250	CPLANE1	ciliogenesis and planar polarity effector complex subunit 1 [Source:HGNC Symbol;Acc:HGNC:25801]
7096	TLR1	toll like receptor 1 [Source:HGNC Symbol;Acc:HGNC:11847]
23220	DTX4	deltex E3 ubiquitin ligase 4 [Source:HGNC Symbol;Acc:HGNC:29151]
4214	MAP3K1	mitogen-activated protein kinase kinase kinase 1 [Source:HGNC Symbol;Acc:HGNC:6848]
84106	PRAM1	PML-RARA regulated adaptor molecule 1 [Source:HGNC Symbol;Acc:HGNC:30091]
10384	BTN3A3	butyrophilin subfamily 3 member A3 [Source:HGNC Symbol;Acc:HGNC:1140]
56271	BEX4	brain expressed X-linked 4 [Source:HGNC Symbol;Acc:HGNC:25475]
3270	HRC	histidine rich calcium binding protein [Source:HGNC Symbol;Acc:HGNC:5178]
9388	LIPG	lipase G, endothelial type [Source:HGNC Symbol;Acc:HGNC:6623]
283455	KSR2	kinase suppressor of ras 2 [Source:HGNC Symbol;Acc:HGNC:18610]
4163	MCC	MCC regulator of WNT signaling pathway [Source:HGNC Symbol;Acc:HGNC:6935]
100113407	TMEM170B	transmembrane protein 170B [Source:HGNC Symbol;Acc:HGNC:34244]
26256	CABYR	calcium binding tyrosine phosphorylation regulated [Source:HGNC Symbol;Acc:HGNC:15569]
1768	DNAH6	dynein axonemal heavy chain 6 [Source:HGNC Symbol;Acc:HGNC:2951]
5828	PEX2	peroxisomal biogenesis factor 2 [Source:HGNC Symbol;Acc:HGNC:9717]
55503	TRPV6	transient receptor potential cation channel subfamily V member 6 [Source:HGNC Symbol;Acc:HGNC:14006]
3762	KCNJ5	potassium inwardly rectifying channel subfamily J member 5 [Source:HGNC Symbol;Acc:HGNC:6266]
2256	FGF11	fibroblast growth factor 11 [Source:HGNC Symbol;Acc:HGNC:3667]
64137	ABCG4	ATP binding cassette subfamily G member 4 [Source:HGNC Symbol;Acc:HGNC:13884]
10242	KCNMB2	potassium calcium-activated channel subfamily M regulatory beta subunit 2 [Source:HGNC Symbol;Acc:HGNC:6286]
1565	CYP2D6	cytochrome P450 family 2 subfamily D member 6 [Source:HGNC Symbol;Acc:HGNC:2625]
51478	HSD17B7	hydroxysteroid 17-beta dehydrogenase 7 [Source:HGNC Symbol;Acc:HGNC:5215]
54492	NEURL1B	neuralized E3 ubiquitin protein ligase 1B [Source:HGNC Symbol;Acc:HGNC:35422]
1106	CHD2	chromodomain helicase DNA binding protein 2 [Source:HGNC Symbol;Acc:HGNC:1917]
92369	SPSB4	splA/ryanodine receptor domain and SOCS box containing 4 [Source:HGNC Symbol;Acc:HGNC:30630]
3775	KCNK1	potassium two pore domain channel subfamily K member 1 [Source:HGNC Symbol;Acc:HGNC:6272]
55359	STYK1	serine/threonine/tyrosine kinase 1 [Source:HGNC Symbol;Acc:HGNC:18889]
84206	MEX3B	mex-3 RNA binding family member B [Source:HGNC Symbol;Acc:HGNC:25297]
149420	PDIK1L	PDLIM1 interacting kinase 1 like [Source:HGNC Symbol;Acc:HGNC:18981]
1188	CLCNKB	chloride voltage-gated channel Kb [Source:HGNC Symbol;Acc:HGNC:2027]
283078	MKX	mohawk homeobox [Source:HGNC Symbol;Acc:HGNC:23729]
134728	IRAK1BP1	interleukin 1 receptor associated kinase 1 binding protein 1 [Source:HGNC Symbol;Acc:HGNC:17368]
256435	ST6GALNAC3	ST6 N-acetylgalactosaminide alpha-2,6-sialyltransferase 3 [Source:HGNC Symbol;Acc:HGNC:19343]
728655	HULC	hepatocellular carcinoma up-regulated long non-coding RNA [Source:HGNC Symbol;Acc:HGNC:34232]
56895	AGPAT4	1-acylglycerol-3-phosphate O-acyltransferase 4 [Source:HGNC Symbol;Acc:HGNC:20885]
80006	TRAPPC13	trafficking protein particle complex subunit 13 [Source:HGNC Symbol;Acc:HGNC:25828]
100820829	MYZAP	myocardial zonula adherens protein [Source:HGNC Symbol;Acc:HGNC:43444]
441027	TMEM150C	transmembrane protein 150C [Source:HGNC Symbol;Acc:HGNC:37263]
201973	PRIMPOL	primase and DNA directed polymerase [Source:HGNC Symbol;Acc:HGNC:26575]
221037	JMJD1C	jumonji domain containing 1C [Source:HGNC Symbol;Acc:HGNC:12313]
29994	BAZ2B	bromodomain adjacent to zinc finger domain 2B [Source:HGNC Symbol;Acc:HGNC:963]
65055	REEP1	receptor accessory protein 1 [Source:HGNC Symbol;Acc:HGNC:25786]
220213	OTUD1	OTU deubiquitinase 1 [Source:HGNC Symbol;Acc:HGNC:27346]
1262	CNGA4	cyclic nucleotide gated channel subunit alpha 4 [Source:HGNC Symbol;Acc:HGNC:2152]
253512	SLC25A30	solute carrier family 25 member 30 [Source:HGNC Symbol;Acc:HGNC:27371]
160335	TMTC2	transmembrane O-mannosyltransferase targeting cadherins 2 [Source:HGNC Symbol;Acc:HGNC:25440]
23312	DMXL2	Dmx like 2 [Source:HGNC Symbol;Acc:HGNC:2938]
81627	TRMT1L	tRNA methyltransferase 1 like [Source:HGNC Symbol;Acc:HGNC:16782]
153364	MBLAC2	metallo-beta-lactamase domain containing 2 [Source:HGNC Symbol;Acc:HGNC:33711]
81786	TRIM7	tripartite motif containing 7 [Source:HGNC Symbol;Acc:HGNC:16278]
152926	PPM1K	protein phosphatase, Mg2+/Mn2+ dependent 1K [Source:HGNC Symbol;Acc:HGNC:25415]
5529	PPP2R5E	protein phosphatase 2 regulatory subunit B'epsilon [Source:HGNC Symbol;Acc:HGNC:9313]
51091	SEPSECS	Sep (O-phosphoserine) tRNA:Sec (selenocysteine) tRNA synthase [Source:HGNC Symbol;Acc:HGNC:30605]
79730	NSUN7	NOP2/Sun RNA methyltransferase family member 7 [Source:HGNC Symbol;Acc:HGNC:25857]
5507	PPP1R3C	protein phosphatase 1 regulatory subunit 3C [Source:HGNC Symbol;Acc:HGNC:9293]
400931	MIRLET7BHG	MIRLET7B host gene [Source:HGNC Symbol;Acc:HGNC:37189]
360200	TMPRSS9	transmembrane serine protease 9 [Source:HGNC Symbol;Acc:HGNC:30079]
11250	GPR45	G protein-coupled receptor 45 [Source:HGNC Symbol;Acc:HGNC:4503]
100009667	POU5F1P5	POU class 5 homeobox 1 pseudogene 5 [Source:HGNC Symbol;Acc:HGNC:33311]
100129083	SIGLEC10-AS1	SIGLEC10 antisense RNA 1 [Source:HGNC Symbol;Acc:HGNC:40719]
100129591	RPL29P24	ribosomal protein L29 pseudogene 24 [Source:HGNC Symbol;Acc:HGNC:35616]
100130417	LINC02593	long intergenic non-protein coding RNA 2593 [Source:HGNC Symbol;Acc:HGNC:53933]
100131604	DPP4-DT	DPP4 divergent transcript [Source:HGNC Symbol;Acc:HGNC:40191]
100132677	BSN-DT	BSN divergent transcript [Source:HGNC Symbol;Acc:HGNC:42445]
100271277	RPL13AP12	ribosomal protein L13a pseudogene 12 [Source:HGNC Symbol;Acc:HGNC:35673]
100271294	RPL23AP34	ribosomal protein L23a pseudogene 34 [Source:HGNC Symbol;Acc:HGNC:36035]
100271448	RPL21P123	ribosomal protein L21 pseudogene 123 [Source:HGNC Symbol;Acc:HGNC:35691]
100271594	RPS3AP38	RPS3A pseudogene 38 [Source:HGNC Symbol;Acc:HGNC:36145]
100287898	TTC34	tetratricopeptide repeat domain 34 [Source:HGNC Symbol;Acc:HGNC:34297]
100419947	HMGB1P21	high mobility group box 1 pseudogene 21 [Source:HGNC Symbol;Acc:HGNC:39106]
100420307	NTAN1P2	N-terminal asparagine amidase pseudogene 2 [Source:HGNC Symbol;Acc:HGNC:45262]
100420818	EVA1CP2	EVA1C pseudogene 2 [Source:HGNC Symbol;Acc:HGNC:55736]
100421429	RTEL1P1	regulator of telomere elongation helicase 1 pseudogene 1 [Source:HGNC Symbol;Acc:HGNC:44213]
100462880	ELOCP19	elongin C pseudogene 19 [Source:HGNC Symbol;Acc:HGNC:38155]
100505549	ATP8B1-AS1	ATP8B1 antisense RNA 1 [Source:HGNC Symbol;Acc:HGNC:56042]
100506190	LINC00963	long intergenic non-protein coding RNA 963 [Source:HGNC Symbol;Acc:HGNC:48716]
100506555	NECTIN3-AS1	NECTIN3 antisense RNA 1 [Source:HGNC Symbol;Acc:HGNC:40813]
100507073	LINC01798	long intergenic non-protein coding RNA 1798 [Source:HGNC Symbol;Acc:HGNC:52588]
100507086	DLG1-AS1	DLG1 antisense RNA 1 [Source:HGNC Symbol;Acc:HGNC:44154]
100507506	ECI2-DT	ECI2 divergent transcript [Source:HGNC Symbol;Acc:HGNC:54425]
100533619	TMPOP2	thymopoietin pseudogene 2 [Source:HGNC Symbol;Acc:HGNC:50860]
100652772	NNT-AS1	NNT antisense RNA 1 [Source:HGNC Symbol;Acc:HGNC:49005]
101927267	TROAP-AS1	TROAP and PRPH antisense RNA 1 [Source:HGNC Symbol;Acc:HGNC:55453]
101927642	LINC01444	long intergenic non-protein coding RNA 1444 [Source:HGNC Symbol;Acc:HGNC:50769]
101927688	SEPTIN4-AS1	SEPTIN4 antisense RNA 1 [Source:HGNC Symbol;Acc:HGNC:51345]
101928099	PCAT7	prostate cancer associated transcript 7 [Source:HGNC Symbol;Acc:HGNC:48824]
101928433	ATXN1-AS1	ATXN1 antisense RNA 1 [Source:HGNC Symbol;Acc:HGNC:40515]
101928445	RUFY1-AS1	RUFY1 antisense RNA 1 [Source:HGNC Symbol;Acc:HGNC:40903]
101928737	ZCCHC14-DT	ZCCHC14 divergent transcript [Source:HGNC Symbol;Acc:HGNC:52996]
101929293	PTGES3P2	prostaglandin E synthase 3 pseudogene 2 [Source:HGNC Symbol;Acc:HGNC:43822]
101929402	EXTL3-AS1	EXTL3 antisense RNA 1 [Source:HGNC Symbol;Acc:HGNC:27985]
101929567	LINC01814	long intergenic non-protein coding RNA 1814 [Source:HGNC Symbol;Acc:HGNC:52618]
102800310	HAGLROS	HAGLR opposite strand lncRNA [Source:HGNC Symbol;Acc:HGNC:50646]
103352539	LINC01410	long intergenic non-protein coding RNA 1410 [Source:HGNC Symbol;Acc:HGNC:50702]
103908604	FAM88F	family with sequence similarity 88 member F [Source:HGNC Symbol;Acc:HGNC:56162]
105369364	LINC02701	long intergenic non-protein coding RNA 2701 [Source:HGNC Symbol;Acc:HGNC:54216]
105371286	NUP93-DT	NUP93 divergent transcript [Source:HGNC Symbol;Acc:HGNC:55370]
105372278	LINC02926	long intergenic non-protein coding RNA 2926 [Source:HGNC Symbol;Acc:HGNC:55776]
105375645	RBM12B-DT	RBM12B divergent transcript [Source:HGNC Symbol;Acc:HGNC:55529]
106481074	RN7SL558P	RNA, 7SL, cytoplasmic 558, pseudogene [Source:HGNC Symbol;Acc:HGNC:46574]
107984237	LINC02625	long intergenic non-protein coding RNA 2625 [Source:HGNC Symbol;Acc:HGNC:54104]
107985305	CEACAM16-AS1	CEACAM16, CEACAM19 and PVR antisense RNA 1 [Source:HGNC Symbol;Acc:HGNC:55317]
109729180	SNHG26	small nucleolar RNA host gene 26 [Source:HGNC Symbol;Acc:HGNC:53131]
112885	PHF21B	PHD finger protein 21B [Source:HGNC Symbol;Acc:HGNC:25161]
113730	KLHDC7B	kelch domain containing 7B [Source:HGNC Symbol;Acc:HGNC:25145]
117134601	IRF2-DT	IRF2 divergent transcript [Source:HGNC Symbol;Acc:HGNC:54871]
121232370	FAM151B-DT	FAM151B divergent transcript [Source:HGNC Symbol;Acc:HGNC:55578]
122152328	INO80D-AS1	INO80D antisense RNA 1 [Source:HGNC Symbol;Acc:HGNC:55803]
123706535	TRMT61A-DT	TRMT61A divergent transcript [Source:HGNC Symbol;Acc:HGNC:56082]
125505920	DNM1P51	dynamin 1 pseudogene 51 [Source:HGNC Symbol;Acc:HGNC:48500]
128312	H2BC26	H2B clustered histone 26 [Source:HGNC Symbol;Acc:HGNC:20514]
129099	CPSF1P1	CPSF1 pseudogene 1 [Source:HGNC Symbol;Acc:HGNC:19251]
140771	SMCR5	Smith-Magenis syndrome chromosome region, candidate 5 [Source:HGNC Symbol;Acc:HGNC:17918]
148645	ICMT-DT	ICMT divergent transcript [Source:HGNC Symbol;Acc:HGNC:28620]
150538	SATB2-AS1	SATB2 antisense RNA 1 [Source:HGNC Symbol;Acc:HGNC:26490]
153684	ANXA2R-AS1	ANXA2R antisense RNA 1 [Source:HGNC Symbol;Acc:HGNC:27208]
158160	HSD17B7P2	hydroxysteroid 17-beta dehydrogenase 7 pseudogene 2 [Source:HGNC Symbol;Acc:HGNC:28120]
201229	LYRM9	LYR motif containing 9 [Source:HGNC Symbol;Acc:HGNC:27314]
219623	TMEM26	transmembrane protein 26 [Source:HGNC Symbol;Acc:HGNC:28550]
219833	KCNJ5-AS1	KCNJ5 antisense RNA 1 [Source:HGNC Symbol;Acc:HGNC:28584]
220112	CTAGE3P	CTAGE family member 3, pseudogene [Source:HGNC Symbol;Acc:HGNC:24348]
221756	SERPINB9P1	serpin family B member 9 pseudogene 1 [Source:HGNC Symbol;Acc:HGNC:28590]
222183	SRRM3	serine/arginine repetitive matrix 3 [Source:HGNC Symbol;Acc:HGNC:26729]
22835	ZFP30	ZFP30 zinc finger protein [Source:HGNC Symbol;Acc:HGNC:29555]
253018	HCG27	HLA complex group 27 [Source:HGNC Symbol;Acc:HGNC:27366]
25854	FAM149A	family with sequence similarity 149 member A [Source:HGNC Symbol;Acc:HGNC:24527]
26082	LINC02249	long intergenic non-protein coding RNA 2249 [Source:HGNC Symbol;Acc:HGNC:32351]
26960	NBEA	neurobeachin [Source:HGNC Symbol;Acc:HGNC:7648]
283143	LINC00900	long intergenic non-protein coding RNA 900 [Source:HGNC Symbol;Acc:HGNC:27444]
344657	LRRIQ4	leucine rich repeats and IQ motif containing 4 [Source:HGNC Symbol;Acc:HGNC:34298]
348174	CLEC18A	C-type lectin domain family 18 member A [Source:HGNC Symbol;Acc:HGNC:30388]
348761	SPATA3-AS1	SPATA3 antisense RNA 1 (head to head) [Source:HGNC Symbol;Acc:HGNC:28013]
353088	ZNF429	zinc finger protein 429 [Source:HGNC Symbol;Acc:HGNC:20817]
353355	ZNF233	zinc finger protein 233 [Source:HGNC Symbol;Acc:HGNC:30946]
386597	GRASLND	glycosaminoglycan regulatory associated long non-coding RNA [Source:HGNC Symbol;Acc:HGNC:30963]
387640	SKIDA1	SKI/DACH domain containing 1 [Source:HGNC Symbol;Acc:HGNC:32697]
387647	PTCHD3P1	patched domain containing 3 pseudogene 1 [Source:HGNC Symbol;Acc:HGNC:44945]
388550	CEACAM22P	CEA cell adhesion molecule 22, pseudogene [Source:HGNC Symbol;Acc:HGNC:38029]
388759	LINC02897	long intergenic non-protein coding RNA 2897 [Source:HGNC Symbol;Acc:HGNC:33759]
389289	ANXA2R	annexin A2 receptor [Source:HGNC Symbol;Acc:HGNC:33463]
390010	NKX1-2	NK1 homeobox 2 [Source:HGNC Symbol;Acc:HGNC:31652]
390940	PINLYP	phospholipase A2 inhibitor and LY6/PLAUR domain containing [Source:HGNC Symbol;Acc:HGNC:44206]
391552	AGGF1P3	angiogenic factor with G-patch and FHA domains 1 pseudogene 3 [Source:HGNC Symbol;Acc:HGNC:38053]
399726	MIR1915HG	MIR1915 host gene [Source:HGNC Symbol;Acc:HGNC:31448]
400945	LINC01376	long intergenic non-protein coding RNA 1376 [Source:HGNC Symbol;Acc:HGNC:50637]
401093	MBNL1-AS1	MBNL1 antisense RNA 1 [Source:HGNC Symbol;Acc:HGNC:44584]
440253	WHAMMP2	WHAMM pseudogene 2 [Source:HGNC Symbol;Acc:HGNC:32360]
441869	ANKRD65	ankyrin repeat domain 65 [Source:HGNC Symbol;Acc:HGNC:42950]
492303	GEMIN8P4	gem nuclear organelle associated protein 8 pseudogene 4 [Source:HGNC Symbol;Acc:HGNC:37979]
54470	ARMCX6	armadillo repeat containing X-linked 6 [Source:HGNC Symbol;Acc:HGNC:26094]
54841	BIVM	basic, immunoglobulin-like variable motif containing [Source:HGNC Symbol;Acc:HGNC:16034]
55282	LRRC36	leucine rich repeat containing 36 [Source:HGNC Symbol;Acc:HGNC:25615]
553121	TLK2P2	tousled like kinase 2 pseudogene 2 [Source:HGNC Symbol;Acc:HGNC:22227]
55565	ZNF821	zinc finger protein 821 [Source:HGNC Symbol;Acc:HGNC:28043]
57189	DENND11	DENN domain containing 11 [Source:HGNC Symbol;Acc:HGNC:29472]
574406	ADAMTSL4-AS1	ADAMTSL4 antisense RNA 1 [Source:HGNC Symbol;Acc:HGNC:32041]
57475	PLEKHH1	pleckstrin homology, MyTH4 and FERM domain containing H1 [Source:HGNC Symbol;Acc:HGNC:17733]
57643	ZSWIM5	zinc finger SWIM-type containing 5 [Source:HGNC Symbol;Acc:HGNC:29299]
642280	ZNF876P	zinc finger protein 876, pseudogene [Source:HGNC Symbol;Acc:HGNC:32472]
64288	ZSCAN31	zinc finger and SCAN domain containing 31 [Source:HGNC Symbol;Acc:HGNC:14097]
644838	LINC01829	long intergenic non-protein coding RNA 1829 [Source:HGNC Symbol;Acc:HGNC:52635]
647121	EMBP1	embigin pseudogene 1 [Source:HGNC Symbol;Acc:HGNC:38661]
648987	ANXA2R-OT1	ANXA2R overlapping transcript 1 [Source:HGNC Symbol;Acc:HGNC:48996]
653354	ARMCX7P	armadillo repeat containing X-linked 7, pseudogene [Source:HGNC Symbol;Acc:HGNC:49917]
728798	FRMPD2B	FERM and PDZ domain containing 2B, pseudogene [Source:HGNC Symbol;Acc:HGNC:16843]
79632	FAM184A	family with sequence similarity 184 member A [Source:HGNC Symbol;Acc:HGNC:20991]
79962	DNAJC22	DnaJ heat shock protein family (Hsp40) member C22 [Source:HGNC Symbol;Acc:HGNC:25802]
81419	OR7E99P	olfactory receptor family 7 subfamily E member 99 pseudogene [Source:HGNC Symbol;Acc:HGNC:15059]
8420	SNHG3	small nucleolar RNA host gene 3 [Source:HGNC Symbol;Acc:HGNC:10118]
85025	TMEM60	transmembrane protein 60 [Source:HGNC Symbol;Acc:HGNC:21754]

## Sheet: GOCC
Overlap Results
Collection(s):	GO:CC
# overlaps shown:	2
# genesets in collections:	1015
# genes in comparison (n):	301
# genes in universe (N):	42722
Gene Set Name	# Genes in Gene Set (K)	Description	# Genes in Overlap (k)	k/K	p-value	FDR q-value
GOCC_CHROMOSOME	1956	A structure composed of a very long molecule of DNA and associated proteins (e.g. histones) that carries hereditary information. [ISBN:0198547684]	38	0.0194	1.83E-8	1.85E-5
GOCC_PROTEIN_DNA_COMPLEX	1435	A macromolecular complex containing both protein and DNA molecules. [GOC:mah]	31	0.0216	4.1E-8	2.08E-5
Gene/Gene Set Overlap Matrix
Entrez Gene Id	Gene Symbol	Gene Description	GOCC_CHROMOSOME	GOCC_PROTEIN_DNA_COMPLEX
8294	H4C9	H4 clustered histone 9 [Source:HGNC Symbol;Acc:HGNC:4793]	GOCC_CHROMOSOME	GOCC_PROTEIN_DNA_COMPLEX
8364	H4C3	H4 clustered histone 3 [Source:HGNC Symbol;Acc:HGNC:4787]	GOCC_CHROMOSOME	GOCC_PROTEIN_DNA_COMPLEX
6926	TBX3	T-box transcription factor 3 [Source:HGNC Symbol;Acc:HGNC:11602]	GOCC_CHROMOSOME	GOCC_PROTEIN_DNA_COMPLEX
4778	NFE2	nuclear factor, erythroid 2 [Source:HGNC Symbol;Acc:HGNC:7780]	GOCC_CHROMOSOME	GOCC_PROTEIN_DNA_COMPLEX
10499	NCOA2	nuclear receptor coactivator 2 [Source:HGNC Symbol;Acc:HGNC:7669]	GOCC_CHROMOSOME	GOCC_PROTEIN_DNA_COMPLEX
4086	SMAD1	SMAD family member 1 [Source:HGNC Symbol;Acc:HGNC:6767]	GOCC_CHROMOSOME	GOCC_PROTEIN_DNA_COMPLEX
2494	NR5A2	nuclear receptor subfamily 5 group A member 2 [Source:HGNC Symbol;Acc:HGNC:7984]	GOCC_CHROMOSOME	GOCC_PROTEIN_DNA_COMPLEX
5451	POU2F1	POU class 2 homeobox 1 [Source:HGNC Symbol;Acc:HGNC:9212]	GOCC_CHROMOSOME	GOCC_PROTEIN_DNA_COMPLEX
3203	HOXA6	homeobox A6 [Source:HGNC Symbol;Acc:HGNC:5107]	GOCC_CHROMOSOME	GOCC_PROTEIN_DNA_COMPLEX
3651	PDX1	pancreatic and duodenal homeobox 1 [Source:HGNC Symbol;Acc:HGNC:6107]	GOCC_CHROMOSOME	GOCC_PROTEIN_DNA_COMPLEX
3201	HOXA4	homeobox A4 [Source:HGNC Symbol;Acc:HGNC:5105]	GOCC_CHROMOSOME	GOCC_PROTEIN_DNA_COMPLEX
128312	H2BC26	H2B clustered histone 26 [Source:HGNC Symbol;Acc:HGNC:20514]	GOCC_CHROMOSOME	GOCC_PROTEIN_DNA_COMPLEX
10736	SIX2	SIX homeobox 2 [Source:HGNC Symbol;Acc:HGNC:10888]	GOCC_CHROMOSOME	GOCC_PROTEIN_DNA_COMPLEX
6909	TBX2	T-box transcription factor 2 [Source:HGNC Symbol;Acc:HGNC:11597]	GOCC_CHROMOSOME	GOCC_PROTEIN_DNA_COMPLEX
64764	CREB3L2	cAMP responsive element binding protein 3 like 2 [Source:HGNC Symbol;Acc:HGNC:23720]	GOCC_CHROMOSOME	GOCC_PROTEIN_DNA_COMPLEX
4212	MEIS2	Meis homeobox 2 [Source:HGNC Symbol;Acc:HGNC:7001]	GOCC_CHROMOSOME	GOCC_PROTEIN_DNA_COMPLEX
221037	JMJD1C	jumonji domain containing 1C [Source:HGNC Symbol;Acc:HGNC:12313]	GOCC_CHROMOSOME	GOCC_PROTEIN_DNA_COMPLEX
10194	TSHZ1	teashirt zinc finger homeobox 1 [Source:HGNC Symbol;Acc:HGNC:10669]	GOCC_CHROMOSOME	GOCC_PROTEIN_DNA_COMPLEX
1106	CHD2	chromodomain helicase DNA binding protein 2 [Source:HGNC Symbol;Acc:HGNC:1917]	GOCC_CHROMOSOME	GOCC_PROTEIN_DNA_COMPLEX
283078	MKX	mohawk homeobox [Source:HGNC Symbol;Acc:HGNC:23729]	GOCC_CHROMOSOME	GOCC_PROTEIN_DNA_COMPLEX
340260	UNCX	UNC homeobox [Source:HGNC Symbol;Acc:HGNC:33194]	GOCC_CHROMOSOME	GOCC_PROTEIN_DNA_COMPLEX
340784	HMX3	H6 family homeobox 3 [Source:HGNC Symbol;Acc:HGNC:5019]	GOCC_CHROMOSOME	GOCC_PROTEIN_DNA_COMPLEX
376940	ZC3H6	zinc finger CCCH-type containing 6 [Source:HGNC Symbol;Acc:HGNC:24762]	GOCC_CHROMOSOME	GOCC_PROTEIN_DNA_COMPLEX
390010	NKX1-2	NK1 homeobox 2 [Source:HGNC Symbol;Acc:HGNC:31652]	GOCC_CHROMOSOME	GOCC_PROTEIN_DNA_COMPLEX
4825	NKX6-1	NK6 homeobox 1 [Source:HGNC Symbol;Acc:HGNC:7839]	GOCC_CHROMOSOME	GOCC_PROTEIN_DNA_COMPLEX
5080	PAX6	paired box 6 [Source:HGNC Symbol;Acc:HGNC:8620]	GOCC_CHROMOSOME	GOCC_PROTEIN_DNA_COMPLEX
6474	SHOX2	short stature homeobox 2 [Source:HGNC Symbol;Acc:HGNC:10854]	GOCC_CHROMOSOME	GOCC_PROTEIN_DNA_COMPLEX
7227	TRPS1	transcriptional repressor GATA binding 1 [Source:HGNC Symbol;Acc:HGNC:12340]	GOCC_CHROMOSOME	GOCC_PROTEIN_DNA_COMPLEX
7552	ZNF711	zinc finger protein 711 [Source:HGNC Symbol;Acc:HGNC:13128]	GOCC_CHROMOSOME	GOCC_PROTEIN_DNA_COMPLEX
84614	ZBTB37	zinc finger and BTB domain containing 37 [Source:HGNC Symbol;Acc:HGNC:28365]	GOCC_CHROMOSOME	GOCC_PROTEIN_DNA_COMPLEX
9355	LHX2	LIM homeobox 2 [Source:HGNC Symbol;Acc:HGNC:6594]	GOCC_CHROMOSOME	GOCC_PROTEIN_DNA_COMPLEX
92421	CHMP4C	charged multivesicular body protein 4C [Source:HGNC Symbol;Acc:HGNC:30599]	GOCC_CHROMOSOME
81930	KIF18A	kinesin family member 18A [Source:HGNC Symbol;Acc:HGNC:29441]	GOCC_CHROMOSOME
10403	NDC80	NDC80 kinetochore complex component [Source:HGNC Symbol;Acc:HGNC:16909]	GOCC_CHROMOSOME
201973	PRIMPOL	primase and DNA directed polymerase [Source:HGNC Symbol;Acc:HGNC:26575]	GOCC_CHROMOSOME
4288	MKI67	marker of proliferation Ki-67 [Source:HGNC Symbol;Acc:HGNC:7107]	GOCC_CHROMOSOME
65986	ZBTB10	zinc finger and BTB domain containing 10 [Source:HGNC Symbol;Acc:HGNC:30953]	GOCC_CHROMOSOME
253461	ZBTB38	zinc finger and BTB domain containing 38 [Source:HGNC Symbol;Acc:HGNC:26636]	GOCC_CHROMOSOME
3832	KIF11	kinesin family member 11 [Source:HGNC Symbol;Acc:HGNC:6388]
642273	FAM110C	family with sequence similarity 110 member C [Source:HGNC Symbol;Acc:HGNC:33340]
56271	BEX4	brain expressed X-linked 4 [Source:HGNC Symbol;Acc:HGNC:25475]
11064	CNTRL	centriolin [Source:HGNC Symbol;Acc:HGNC:1858]
80216	ALPK1	alpha kinase 1 [Source:HGNC Symbol;Acc:HGNC:20917]
3636	INPPL1	inositol polyphosphate phosphatase like 1 [Source:HGNC Symbol;Acc:HGNC:6080]
80817	CEP44	centrosomal protein 44 [Source:HGNC Symbol;Acc:HGNC:29356]
347688	TUBB8	tubulin beta 8 class VIII [Source:HGNC Symbol;Acc:HGNC:20773]
9700	ESPL1	extra spindle pole bodies like 1, separase [Source:HGNC Symbol;Acc:HGNC:16856]
9863	MAGI2	membrane associated guanylate kinase, WW and PDZ domain containing 2 [Source:HGNC Symbol;Acc:HGNC:18957]
57477	SHROOM4	shroom family member 4 [Source:HGNC Symbol;Acc:HGNC:29215]
1500	CTNND1	catenin delta 1 [Source:HGNC Symbol;Acc:HGNC:2515]
25945	NECTIN3	nectin cell adhesion molecule 3 [Source:HGNC Symbol;Acc:HGNC:17664]
57530	CGN	cingulin [Source:HGNC Symbol;Acc:HGNC:17429]
84952	CGNL1	cingulin like 1 [Source:HGNC Symbol;Acc:HGNC:25931]
23037	PDZD2	PDZ domain containing 2 [Source:HGNC Symbol;Acc:HGNC:18486]
3798	KIF5A	kinesin family member 5A [Source:HGNC Symbol;Acc:HGNC:6323]
1768	DNAH6	dynein axonemal heavy chain 6 [Source:HGNC Symbol;Acc:HGNC:2951]
65055	REEP1	receptor accessory protein 1 [Source:HGNC Symbol;Acc:HGNC:25786]
58526	MID1IP1	MID1 interacting protein 1 [Source:HGNC Symbol;Acc:HGNC:20715]
79632	FAM184A	family with sequence similarity 184 member A [Source:HGNC Symbol;Acc:HGNC:20991]
10046	MAMLD1	mastermind like domain containing 1 [Source:HGNC Symbol;Acc:HGNC:2568]
23220	DTX4	deltex E3 ubiquitin ligase 4 [Source:HGNC Symbol;Acc:HGNC:29151]
5587	PRKD1	protein kinase D1 [Source:HGNC Symbol;Acc:HGNC:9407]
28514	DLL1	delta like canonical Notch ligand 1 [Source:HGNC Symbol;Acc:HGNC:2908]
83478	ARHGAP24	Rho GTPase activating protein 24 [Source:HGNC Symbol;Acc:HGNC:25361]
8322	FZD4	frizzled class receptor 4 [Source:HGNC Symbol;Acc:HGNC:4042]
3775	KCNK1	potassium two pore domain channel subfamily K member 1 [Source:HGNC Symbol;Acc:HGNC:6272]
10021	HCN4	hyperpolarization activated cyclic nucleotide gated potassium channel 4 [Source:HGNC Symbol;Acc:HGNC:16882]
10242	KCNMB2	potassium calcium-activated channel subfamily M regulatory beta subunit 2 [Source:HGNC Symbol;Acc:HGNC:6286]
3762	KCNJ5	potassium inwardly rectifying channel subfamily J member 5 [Source:HGNC Symbol;Acc:HGNC:6266]
1262	CNGA4	cyclic nucleotide gated channel subunit alpha 4 [Source:HGNC Symbol;Acc:HGNC:2152]
55503	TRPV6	transient receptor potential cation channel subfamily V member 6 [Source:HGNC Symbol;Acc:HGNC:14006]
1183	CLCN4	chloride voltage-gated channel 4 [Source:HGNC Symbol;Acc:HGNC:2022]
23245	ASTN2	astrotactin 2 [Source:HGNC Symbol;Acc:HGNC:17021]
23432	GPR161	G protein-coupled receptor 161 [Source:HGNC Symbol;Acc:HGNC:23694]
58480	RHOU	ras homolog family member U [Source:HGNC Symbol;Acc:HGNC:17794]
80006	TRAPPC13	trafficking protein particle complex subunit 13 [Source:HGNC Symbol;Acc:HGNC:25828]
9388	LIPG	lipase G, endothelial type [Source:HGNC Symbol;Acc:HGNC:6623]
348174	CLEC18A	C-type lectin domain family 18 member A [Source:HGNC Symbol;Acc:HGNC:30388]
1027	CDKN1B	cyclin dependent kinase inhibitor 1B [Source:HGNC Symbol;Acc:HGNC:1785]
54492	NEURL1B	neuralized E3 ubiquitin protein ligase 1B [Source:HGNC Symbol;Acc:HGNC:35422]
64137	ABCG4	ATP binding cassette subfamily G member 4 [Source:HGNC Symbol;Acc:HGNC:13884]
9886	RHOBTB1	Rho related BTB domain containing 1 [Source:HGNC Symbol;Acc:HGNC:18738]
23086	EXPH5	exophilin 5 [Source:HGNC Symbol;Acc:HGNC:30578]
57559	STAMBPL1	STAM binding protein like 1 [Source:HGNC Symbol;Acc:HGNC:24105]
3766	KCNJ10	potassium inwardly rectifying channel subfamily J member 10 [Source:HGNC Symbol;Acc:HGNC:6256]
192670	AGO4	argonaute RISC component 4 [Source:HGNC Symbol;Acc:HGNC:18424]
23112	TNRC6B	trinucleotide repeat containing adaptor 6B [Source:HGNC Symbol;Acc:HGNC:29190]
84206	MEX3B	mex-3 RNA binding family member B [Source:HGNC Symbol;Acc:HGNC:25297]
100820829	MYZAP	myocardial zonula adherens protein [Source:HGNC Symbol;Acc:HGNC:43444]
3270	HRC	histidine rich calcium binding protein [Source:HGNC Symbol;Acc:HGNC:5178]
1188	CLCNKB	chloride voltage-gated channel Kb [Source:HGNC Symbol;Acc:HGNC:2027]
27445	PCLO	piccolo presynaptic cytomatrix protein [Source:HGNC Symbol;Acc:HGNC:13406]
26256	CABYR	calcium binding tyrosine phosphorylation regulated [Source:HGNC Symbol;Acc:HGNC:15569]
65250	CPLANE1	ciliogenesis and planar polarity effector complex subunit 1 [Source:HGNC Symbol;Acc:HGNC:25801]
8325	FZD8	frizzled class receptor 8 [Source:HGNC Symbol;Acc:HGNC:4046]
10333	TLR6	toll like receptor 6 [Source:HGNC Symbol;Acc:HGNC:16711]
7096	TLR1	toll like receptor 1 [Source:HGNC Symbol;Acc:HGNC:11847]
1463	NCAN	neurocan [Source:HGNC Symbol;Acc:HGNC:2465]
5325	PLAGL1	PLAG1 like zinc finger 1 [Source:HGNC Symbol;Acc:HGNC:9046]
266727	MDGA1	MAM domain containing glycosylphosphatidylinositol anchor 1 [Source:HGNC Symbol;Acc:HGNC:19267]
9331	B4GALT6	beta-1,4-galactosyltransferase 6 [Source:HGNC Symbol;Acc:HGNC:929]
653643	GOLGA6D	golgin A6 family member D [Source:HGNC Symbol;Acc:HGNC:32204]
26960	NBEA	neurobeachin [Source:HGNC Symbol;Acc:HGNC:7648]
394263	MUC21	mucin 21, cell surface associated [Source:HGNC Symbol;Acc:HGNC:21661]
256435	ST6GALNAC3	ST6 N-acetylgalactosaminide alpha-2,6-sialyltransferase 3 [Source:HGNC Symbol;Acc:HGNC:19343]
81786	TRIM7	tripartite motif containing 7 [Source:HGNC Symbol;Acc:HGNC:16278]
7162	TPBG	trophoblast glycoprotein [Source:HGNC Symbol;Acc:HGNC:12004]
57549	IGSF9	immunoglobulin superfamily member 9 [Source:HGNC Symbol;Acc:HGNC:18132]
54407	SLC38A2	solute carrier family 38 member 2 [Source:HGNC Symbol;Acc:HGNC:13448]
7048	TGFBR2	transforming growth factor beta receptor 2 [Source:HGNC Symbol;Acc:HGNC:11773]
3645	INSRR	insulin receptor related receptor [Source:HGNC Symbol;Acc:HGNC:6093]
90	ACVR1	activin A receptor type 1 [Source:HGNC Symbol;Acc:HGNC:171]
23312	DMXL2	Dmx like 2 [Source:HGNC Symbol;Acc:HGNC:2938]
7039	TGFA	transforming growth factor alpha [Source:HGNC Symbol;Acc:HGNC:11765]
7043	TGFB3	transforming growth factor beta 3 [Source:HGNC Symbol;Acc:HGNC:11769]
5657	PRTN3	proteinase 3 [Source:HGNC Symbol;Acc:HGNC:9495]
84709	MGARP	mitochondria localized glutamic acid rich protein [Source:HGNC Symbol;Acc:HGNC:29969]
5828	PEX2	peroxisomal biogenesis factor 2 [Source:HGNC Symbol;Acc:HGNC:9717]
566	AZU1	azurocidin 1 [Source:HGNC Symbol;Acc:HGNC:913]
54749	EPDR1	ependymin related 1 [Source:HGNC Symbol;Acc:HGNC:17572]
9788	MTSS1	MTSS I-BAR domain containing 1 [Source:HGNC Symbol;Acc:HGNC:20443]
3428	IFI16	interferon gamma inducible protein 16 [Source:HGNC Symbol;Acc:HGNC:5395]
54845	ESRP1	epithelial splicing regulatory protein 1 [Source:HGNC Symbol;Acc:HGNC:25966]
132864	CPEB2	cytoplasmic polyadenylation element binding protein 2 [Source:HGNC Symbol;Acc:HGNC:21745]
54477	PLEKHA5	pleckstrin homology domain containing A5 [Source:HGNC Symbol;Acc:HGNC:30036]
5507	PPP1R3C	protein phosphatase 1 regulatory subunit 3C [Source:HGNC Symbol;Acc:HGNC:9293]
5529	PPP2R5E	protein phosphatase 2 regulatory subunit B'epsilon [Source:HGNC Symbol;Acc:HGNC:9313]
92369	SPSB4	splA/ryanodine receptor domain and SOCS box containing 4 [Source:HGNC Symbol;Acc:HGNC:30630]
57643	ZSWIM5	zinc finger SWIM-type containing 5 [Source:HGNC Symbol;Acc:HGNC:29299]
26269	FBXO8	F-box protein 8 [Source:HGNC Symbol;Acc:HGNC:13587]
144165	PRICKLE1	prickle planar cell polarity protein 1 [Source:HGNC Symbol;Acc:HGNC:17019]
2277	VEGFD	vascular endothelial growth factor D [Source:HGNC Symbol;Acc:HGNC:3708]
1896	EDA	ectodysplasin A [Source:HGNC Symbol;Acc:HGNC:3157]
56895	AGPAT4	1-acylglycerol-3-phosphate O-acyltransferase 4 [Source:HGNC Symbol;Acc:HGNC:20885]
1565	CYP2D6	cytochrome P450 family 2 subfamily D member 6 [Source:HGNC Symbol;Acc:HGNC:2625]
153364	MBLAC2	metallo-beta-lactamase domain containing 2 [Source:HGNC Symbol;Acc:HGNC:33711]
160335	TMTC2	transmembrane O-mannosyltransferase targeting cadherins 2 [Source:HGNC Symbol;Acc:HGNC:25440]
51478	HSD17B7	hydroxysteroid 17-beta dehydrogenase 7 [Source:HGNC Symbol;Acc:HGNC:5215]
10384	BTN3A3	butyrophilin subfamily 3 member A3 [Source:HGNC Symbol;Acc:HGNC:1140]
3902	LAG3	lymphocyte activating 3 [Source:HGNC Symbol;Acc:HGNC:6476]
27076	LYPD3	LY6/PLAUR domain containing 3 [Source:HGNC Symbol;Acc:HGNC:24880]
154091	SLC2A12	solute carrier family 2 member 12 [Source:HGNC Symbol;Acc:HGNC:18067]
4163	MCC	MCC regulator of WNT signaling pathway [Source:HGNC Symbol;Acc:HGNC:6935]
50939	IMPG2	interphotoreceptor matrix proteoglycan 2 [Source:HGNC Symbol;Acc:HGNC:18362]
9508	ADAMTS3	ADAM metallopeptidase with thrombospondin type 1 motif 3 [Source:HGNC Symbol;Acc:HGNC:219]
54470	ARMCX6	armadillo repeat containing X-linked 6 [Source:HGNC Symbol;Acc:HGNC:26094]
441027	TMEM150C	transmembrane protein 150C [Source:HGNC Symbol;Acc:HGNC:37263]
6310	ATXN1	ataxin 1 [Source:HGNC Symbol;Acc:HGNC:10548]
116154	PHACTR3	phosphatase and actin regulator 3 [Source:HGNC Symbol;Acc:HGNC:15833]
23263	MCF2L	MCF.2 cell line derived transforming sequence like [Source:HGNC Symbol;Acc:HGNC:14576]
253512	SLC25A30	solute carrier family 25 member 30 [Source:HGNC Symbol;Acc:HGNC:27371]
152926	PPM1K	protein phosphatase, Mg2+/Mn2+ dependent 1K [Source:HGNC Symbol;Acc:HGNC:25415]
89839	ARHGAP11B	Rho GTPase activating protein 11B [Source:HGNC Symbol;Acc:HGNC:15782]
400931	MIRLET7BHG	MIRLET7B host gene [Source:HGNC Symbol;Acc:HGNC:37189]
26091	HERC4	HECT and RLD domain containing E3 ubiquitin protein ligase 4 [Source:HGNC Symbol;Acc:HGNC:24521]
639	PRDM1	PR/SET domain 1 [Source:HGNC Symbol;Acc:HGNC:9346]
728655	HULC	hepatocellular carcinoma up-regulated long non-coding RNA [Source:HGNC Symbol;Acc:HGNC:34232]
100009667	POU5F1P5	POU class 5 homeobox 1 pseudogene 5 [Source:HGNC Symbol;Acc:HGNC:33311]
100113407	TMEM170B	transmembrane protein 170B [Source:HGNC Symbol;Acc:HGNC:34244]
100129083	SIGLEC10-AS1	SIGLEC10 antisense RNA 1 [Source:HGNC Symbol;Acc:HGNC:40719]
100129591	RPL29P24	ribosomal protein L29 pseudogene 24 [Source:HGNC Symbol;Acc:HGNC:35616]
100130417	LINC02593	long intergenic non-protein coding RNA 2593 [Source:HGNC Symbol;Acc:HGNC:53933]
100131604	DPP4-DT	DPP4 divergent transcript [Source:HGNC Symbol;Acc:HGNC:40191]
100132677	BSN-DT	BSN divergent transcript [Source:HGNC Symbol;Acc:HGNC:42445]
100271277	RPL13AP12	ribosomal protein L13a pseudogene 12 [Source:HGNC Symbol;Acc:HGNC:35673]
100271294	RPL23AP34	ribosomal protein L23a pseudogene 34 [Source:HGNC Symbol;Acc:HGNC:36035]
100271448	RPL21P123	ribosomal protein L21 pseudogene 123 [Source:HGNC Symbol;Acc:HGNC:35691]
100271594	RPS3AP38	RPS3A pseudogene 38 [Source:HGNC Symbol;Acc:HGNC:36145]
100287898	TTC34	tetratricopeptide repeat domain 34 [Source:HGNC Symbol;Acc:HGNC:34297]
100419947	HMGB1P21	high mobility group box 1 pseudogene 21 [Source:HGNC Symbol;Acc:HGNC:39106]
100420307	NTAN1P2	N-terminal asparagine amidase pseudogene 2 [Source:HGNC Symbol;Acc:HGNC:45262]
100420818	EVA1CP2	EVA1C pseudogene 2 [Source:HGNC Symbol;Acc:HGNC:55736]
100421429	RTEL1P1	regulator of telomere elongation helicase 1 pseudogene 1 [Source:HGNC Symbol;Acc:HGNC:44213]
100462880	ELOCP19	elongin C pseudogene 19 [Source:HGNC Symbol;Acc:HGNC:38155]
100505549	ATP8B1-AS1	ATP8B1 antisense RNA 1 [Source:HGNC Symbol;Acc:HGNC:56042]
100506190	LINC00963	long intergenic non-protein coding RNA 963 [Source:HGNC Symbol;Acc:HGNC:48716]
100506555	NECTIN3-AS1	NECTIN3 antisense RNA 1 [Source:HGNC Symbol;Acc:HGNC:40813]
100507073	LINC01798	long intergenic non-protein coding RNA 1798 [Source:HGNC Symbol;Acc:HGNC:52588]
100507086	DLG1-AS1	DLG1 antisense RNA 1 [Source:HGNC Symbol;Acc:HGNC:44154]
100507506	ECI2-DT	ECI2 divergent transcript [Source:HGNC Symbol;Acc:HGNC:54425]
100533619	TMPOP2	thymopoietin pseudogene 2 [Source:HGNC Symbol;Acc:HGNC:50860]
100652772	NNT-AS1	NNT antisense RNA 1 [Source:HGNC Symbol;Acc:HGNC:49005]
101927267	TROAP-AS1	TROAP and PRPH antisense RNA 1 [Source:HGNC Symbol;Acc:HGNC:55453]
101927642	LINC01444	long intergenic non-protein coding RNA 1444 [Source:HGNC Symbol;Acc:HGNC:50769]
101927688	SEPTIN4-AS1	SEPTIN4 antisense RNA 1 [Source:HGNC Symbol;Acc:HGNC:51345]
101928099	PCAT7	prostate cancer associated transcript 7 [Source:HGNC Symbol;Acc:HGNC:48824]
101928433	ATXN1-AS1	ATXN1 antisense RNA 1 [Source:HGNC Symbol;Acc:HGNC:40515]
101928445	RUFY1-AS1	RUFY1 antisense RNA 1 [Source:HGNC Symbol;Acc:HGNC:40903]
101928737	ZCCHC14-DT	ZCCHC14 divergent transcript [Source:HGNC Symbol;Acc:HGNC:52996]
101929293	PTGES3P2	prostaglandin E synthase 3 pseudogene 2 [Source:HGNC Symbol;Acc:HGNC:43822]
101929402	EXTL3-AS1	EXTL3 antisense RNA 1 [Source:HGNC Symbol;Acc:HGNC:27985]
101929567	LINC01814	long intergenic non-protein coding RNA 1814 [Source:HGNC Symbol;Acc:HGNC:52618]
102800310	HAGLROS	HAGLR opposite strand lncRNA [Source:HGNC Symbol;Acc:HGNC:50646]
103352539	LINC01410	long intergenic non-protein coding RNA 1410 [Source:HGNC Symbol;Acc:HGNC:50702]
103908604	FAM88F	family with sequence similarity 88 member F [Source:HGNC Symbol;Acc:HGNC:56162]
105369364	LINC02701	long intergenic non-protein coding RNA 2701 [Source:HGNC Symbol;Acc:HGNC:54216]
105371286	NUP93-DT	NUP93 divergent transcript [Source:HGNC Symbol;Acc:HGNC:55370]
105372278	LINC02926	long intergenic non-protein coding RNA 2926 [Source:HGNC Symbol;Acc:HGNC:55776]
105375645	RBM12B-DT	RBM12B divergent transcript [Source:HGNC Symbol;Acc:HGNC:55529]
106481074	RN7SL558P	RNA, 7SL, cytoplasmic 558, pseudogene [Source:HGNC Symbol;Acc:HGNC:46574]
10739	RFPL2	ret finger protein like 2 [Source:HGNC Symbol;Acc:HGNC:9979]
107984237	LINC02625	long intergenic non-protein coding RNA 2625 [Source:HGNC Symbol;Acc:HGNC:54104]
107985305	CEACAM16-AS1	CEACAM16, CEACAM19 and PVR antisense RNA 1 [Source:HGNC Symbol;Acc:HGNC:55317]
109729180	SNHG26	small nucleolar RNA host gene 26 [Source:HGNC Symbol;Acc:HGNC:53131]
11250	GPR45	G protein-coupled receptor 45 [Source:HGNC Symbol;Acc:HGNC:4503]
112885	PHF21B	PHD finger protein 21B [Source:HGNC Symbol;Acc:HGNC:25161]
113730	KLHDC7B	kelch domain containing 7B [Source:HGNC Symbol;Acc:HGNC:25145]
117134601	IRF2-DT	IRF2 divergent transcript [Source:HGNC Symbol;Acc:HGNC:54871]
121232370	FAM151B-DT	FAM151B divergent transcript [Source:HGNC Symbol;Acc:HGNC:55578]
122152328	INO80D-AS1	INO80D antisense RNA 1 [Source:HGNC Symbol;Acc:HGNC:55803]
123706535	TRMT61A-DT	TRMT61A divergent transcript [Source:HGNC Symbol;Acc:HGNC:56082]
125505920	DNM1P51	dynamin 1 pseudogene 51 [Source:HGNC Symbol;Acc:HGNC:48500]
129099	CPSF1P1	CPSF1 pseudogene 1 [Source:HGNC Symbol;Acc:HGNC:19251]
134728	IRAK1BP1	interleukin 1 receptor associated kinase 1 binding protein 1 [Source:HGNC Symbol;Acc:HGNC:17368]
140771	SMCR5	Smith-Magenis syndrome chromosome region, candidate 5 [Source:HGNC Symbol;Acc:HGNC:17918]
148645	ICMT-DT	ICMT divergent transcript [Source:HGNC Symbol;Acc:HGNC:28620]
149420	PDIK1L	PDLIM1 interacting kinase 1 like [Source:HGNC Symbol;Acc:HGNC:18981]
150538	SATB2-AS1	SATB2 antisense RNA 1 [Source:HGNC Symbol;Acc:HGNC:26490]
151449	GDF7	growth differentiation factor 7 [Source:HGNC Symbol;Acc:HGNC:4222]
153684	ANXA2R-AS1	ANXA2R antisense RNA 1 [Source:HGNC Symbol;Acc:HGNC:27208]
158160	HSD17B7P2	hydroxysteroid 17-beta dehydrogenase 7 pseudogene 2 [Source:HGNC Symbol;Acc:HGNC:28120]
201229	LYRM9	LYR motif containing 9 [Source:HGNC Symbol;Acc:HGNC:27314]
219623	TMEM26	transmembrane protein 26 [Source:HGNC Symbol;Acc:HGNC:28550]
219790	RTKN2	rhotekin 2 [Source:HGNC Symbol;Acc:HGNC:19364]
219833	KCNJ5-AS1	KCNJ5 antisense RNA 1 [Source:HGNC Symbol;Acc:HGNC:28584]
220	ALDH1A3	aldehyde dehydrogenase 1 family member A3 [Source:HGNC Symbol;Acc:HGNC:409]
220112	CTAGE3P	CTAGE family member 3, pseudogene [Source:HGNC Symbol;Acc:HGNC:24348]
220213	OTUD1	OTU deubiquitinase 1 [Source:HGNC Symbol;Acc:HGNC:27346]
221756	SERPINB9P1	serpin family B member 9 pseudogene 1 [Source:HGNC Symbol;Acc:HGNC:28590]
222183	SRRM3	serine/arginine repetitive matrix 3 [Source:HGNC Symbol;Acc:HGNC:26729]
2256	FGF11	fibroblast growth factor 11 [Source:HGNC Symbol;Acc:HGNC:3667]
22835	ZFP30	ZFP30 zinc finger protein [Source:HGNC Symbol;Acc:HGNC:29555]
23328	SASH1	SAM and SH3 domain containing 1 [Source:HGNC Symbol;Acc:HGNC:19182]
23500	DAAM2	dishevelled associated activator of morphogenesis 2 [Source:HGNC Symbol;Acc:HGNC:18143]
253018	HCG27	HLA complex group 27 [Source:HGNC Symbol;Acc:HGNC:27366]
255877	BCL6B	BCL6B transcription repressor [Source:HGNC Symbol;Acc:HGNC:1002]
25854	FAM149A	family with sequence similarity 149 member A [Source:HGNC Symbol;Acc:HGNC:24527]
26082	LINC02249	long intergenic non-protein coding RNA 2249 [Source:HGNC Symbol;Acc:HGNC:32351]
2661	GDF9	growth differentiation factor 9 [Source:HGNC Symbol;Acc:HGNC:4224]
283143	LINC00900	long intergenic non-protein coding RNA 900 [Source:HGNC Symbol;Acc:HGNC:27444]
283455	KSR2	kinase suppressor of ras 2 [Source:HGNC Symbol;Acc:HGNC:18610]
284948	SH2D6	SH2 domain containing 6 [Source:HGNC Symbol;Acc:HGNC:30439]
29994	BAZ2B	bromodomain adjacent to zinc finger domain 2B [Source:HGNC Symbol;Acc:HGNC:963]
344657	LRRIQ4	leucine rich repeats and IQ motif containing 4 [Source:HGNC Symbol;Acc:HGNC:34298]
348761	SPATA3-AS1	SPATA3 antisense RNA 1 (head to head) [Source:HGNC Symbol;Acc:HGNC:28013]
353088	ZNF429	zinc finger protein 429 [Source:HGNC Symbol;Acc:HGNC:20817]
353355	ZNF233	zinc finger protein 233 [Source:HGNC Symbol;Acc:HGNC:30946]
360200	TMPRSS9	transmembrane serine protease 9 [Source:HGNC Symbol;Acc:HGNC:30079]
3606	IL18	interleukin 18 [Source:HGNC Symbol;Acc:HGNC:5986]
386597	GRASLND	glycosaminoglycan regulatory associated long non-coding RNA [Source:HGNC Symbol;Acc:HGNC:30963]
387640	SKIDA1	SKI/DACH domain containing 1 [Source:HGNC Symbol;Acc:HGNC:32697]
387647	PTCHD3P1	patched domain containing 3 pseudogene 1 [Source:HGNC Symbol;Acc:HGNC:44945]
388550	CEACAM22P	CEA cell adhesion molecule 22, pseudogene [Source:HGNC Symbol;Acc:HGNC:38029]
388759	LINC02897	long intergenic non-protein coding RNA 2897 [Source:HGNC Symbol;Acc:HGNC:33759]
389289	ANXA2R	annexin A2 receptor [Source:HGNC Symbol;Acc:HGNC:33463]
390940	PINLYP	phospholipase A2 inhibitor and LY6/PLAUR domain containing [Source:HGNC Symbol;Acc:HGNC:44206]
391552	AGGF1P3	angiogenic factor with G-patch and FHA domains 1 pseudogene 3 [Source:HGNC Symbol;Acc:HGNC:38053]
399726	MIR1915HG	MIR1915 host gene [Source:HGNC Symbol;Acc:HGNC:31448]
400945	LINC01376	long intergenic non-protein coding RNA 1376 [Source:HGNC Symbol;Acc:HGNC:50637]
401093	MBNL1-AS1	MBNL1 antisense RNA 1 [Source:HGNC Symbol;Acc:HGNC:44584]
4214	MAP3K1	mitogen-activated protein kinase kinase kinase 1 [Source:HGNC Symbol;Acc:HGNC:6848]
440253	WHAMMP2	WHAMM pseudogene 2 [Source:HGNC Symbol;Acc:HGNC:32360]
441869	ANKRD65	ankyrin repeat domain 65 [Source:HGNC Symbol;Acc:HGNC:42950]
492303	GEMIN8P4	gem nuclear organelle associated protein 8 pseudogene 4 [Source:HGNC Symbol;Acc:HGNC:37979]
51091	SEPSECS	Sep (O-phosphoserine) tRNA:Sec (selenocysteine) tRNA synthase [Source:HGNC Symbol;Acc:HGNC:30605]
51696	HECA	hdc homolog, cell cycle regulator [Source:HGNC Symbol;Acc:HGNC:21041]
53820	RIPPLY3	ripply transcriptional repressor 3 [Source:HGNC Symbol;Acc:HGNC:3047]
53833	IL20RB	interleukin 20 receptor subunit beta [Source:HGNC Symbol;Acc:HGNC:6004]
54841	BIVM	basic, immunoglobulin-like variable motif containing [Source:HGNC Symbol;Acc:HGNC:16034]
55282	LRRC36	leucine rich repeat containing 36 [Source:HGNC Symbol;Acc:HGNC:25615]
553121	TLK2P2	tousled like kinase 2 pseudogene 2 [Source:HGNC Symbol;Acc:HGNC:22227]
55359	STYK1	serine/threonine/tyrosine kinase 1 [Source:HGNC Symbol;Acc:HGNC:18889]
55565	ZNF821	zinc finger protein 821 [Source:HGNC Symbol;Acc:HGNC:28043]
56098	PCDHGC4	protocadherin gamma subfamily C, 4 [Source:HGNC Symbol;Acc:HGNC:8717]
56114	PCDHGA1	protocadherin gamma subfamily A, 1 [Source:HGNC Symbol;Acc:HGNC:8696]
56139	PCDHA10	protocadherin alpha 10 [Source:HGNC Symbol;Acc:HGNC:8664]
56144	PCDHA4	protocadherin alpha 4 [Source:HGNC Symbol;Acc:HGNC:8670]
57189	DENND11	DENN domain containing 11 [Source:HGNC Symbol;Acc:HGNC:29472]
574406	ADAMTSL4-AS1	ADAMTSL4 antisense RNA 1 [Source:HGNC Symbol;Acc:HGNC:32041]
57475	PLEKHH1	pleckstrin homology, MyTH4 and FERM domain containing H1 [Source:HGNC Symbol;Acc:HGNC:17733]
642280	ZNF876P	zinc finger protein 876, pseudogene [Source:HGNC Symbol;Acc:HGNC:32472]
64288	ZSCAN31	zinc finger and SCAN domain containing 31 [Source:HGNC Symbol;Acc:HGNC:14097]
644838	LINC01829	long intergenic non-protein coding RNA 1829 [Source:HGNC Symbol;Acc:HGNC:52635]
647121	EMBP1	embigin pseudogene 1 [Source:HGNC Symbol;Acc:HGNC:38661]
648987	ANXA2R-OT1	ANXA2R overlapping transcript 1 [Source:HGNC Symbol;Acc:HGNC:48996]
653160	GPR199P	G protein-coupled receptor 199, pseudogene [Source:HGNC Symbol;Acc:HGNC:55170]
653354	ARMCX7P	armadillo repeat containing X-linked 7, pseudogene [Source:HGNC Symbol;Acc:HGNC:49917]
728798	FRMPD2B	FERM and PDZ domain containing 2B, pseudogene [Source:HGNC Symbol;Acc:HGNC:16843]
79730	NSUN7	NOP2/Sun RNA methyltransferase family member 7 [Source:HGNC Symbol;Acc:HGNC:25857]
79931	TNIP3	TNFAIP3 interacting protein 3 [Source:HGNC Symbol;Acc:HGNC:19315]
79962	DNAJC22	DnaJ heat shock protein family (Hsp40) member C22 [Source:HGNC Symbol;Acc:HGNC:25802]
80824	DUSP16	dual specificity phosphatase 16 [Source:HGNC Symbol;Acc:HGNC:17909]
81419	OR7E99P	olfactory receptor family 7 subfamily E member 99 pseudogene [Source:HGNC Symbol;Acc:HGNC:15059]
81627	TRMT1L	tRNA methyltransferase 1 like [Source:HGNC Symbol;Acc:HGNC:16782]
84106	PRAM1	PML-RARA regulated adaptor molecule 1 [Source:HGNC Symbol;Acc:HGNC:30091]
84159	ARID5B	AT-rich interaction domain 5B [Source:HGNC Symbol;Acc:HGNC:17362]
8420	SNHG3	small nucleolar RNA host gene 3 [Source:HGNC Symbol;Acc:HGNC:10118]
85025	TMEM60	transmembrane protein 60 [Source:HGNC Symbol;Acc:HGNC:21754]
8643	PTCH2	patched 2 [Source:HGNC Symbol;Acc:HGNC:9586]
924	CD7	CD7 molecule [Source:HGNC Symbol;Acc:HGNC:1695]
9315	NREP	neuronal regeneration related protein [Source:HGNC Symbol;Acc:HGNC:16834]

## Sheet: GOMF
Overlap Results
Collection(s):	GO:MF
# overlaps shown:	4
# genesets in collections:	1799
# genes in comparison (n):	301
# genes in universe (N):	42722
Gene Set Name	# Genes in Gene Set (K)	Description	# Genes in Overlap (k)	k/K	p-value	FDR q-value
GOMF_DNA_BINDING_TRANSCRIPTION_FACTOR_ACTIVITY	1454	A transcription regulator activity that modulates transcription of gene sets via selective and non-covalent binding to a specific double-stranded genomic DNA sequence (sometimes referred to as a motif) within a cis-regulatory region. Regulatory regions include promoters (proximal and distal) and enhancers. Genes are transcriptional units, and include bacterial operons. [GOC:txnOH-2018]	36	0.0248	7.91E-11	1.42E-7
GOMF_SEQUENCE_SPECIFIC_DNA_BINDING	1670	Binding to DNA of a specific nucleotide composition, e.g. GC-rich DNA binding, or with a specific sequence motif or type of DNA e.g. promotor binding or rDNA binding. [GOC:jl]	36	0.0216	3.2E-9	2.13E-6
GOMF_CIS_REGULATORY_REGION_SEQUENCE_SPECIFIC_DNA_BINDING	1215	Binding to a specific upstream regulatory DNA sequence (transcription factor recognition sequence or binding site) located in cis relative to the transcription start site (i.e., on the same strand of DNA) of a gene transcribed by some RNA polymerase. The proximal promoter is in cis with and relatively close to the core promoter. [GOC:txnOH-2018]	30	0.0247	3.55E-9	2.13E-6
GOMF_TRANSCRIPTION_REGULATOR_ACTIVITY	1956	A molecular function that controls the rate, timing and/or magnitude of gene transcription. The function of transcriptional regulators is to modulate gene expression at the transcription step so that they are expressed in the right cell at the right time and in the right amount throughout the life of the cell and the organism. Genes are transcriptional units, and include bacterial operons. [GOC:p…	39	0.0199	5.76E-9	2.59E-6
Gene/Gene Set Overlap Matrix
Entrez Gene Id	Gene Symbol	Gene Description	GOMF_DNA_BINDING_TRANSCRIPTION_FACTOR_ACTIVITY	GOMF_SEQUENCE_SPECIFIC_DNA_BINDING	GOMF_CIS_REGULATORY_REGION_SEQUENCE_SPECIFIC_DNA_BINDING	GOMF_TRANSCRIPTION_REGULATOR_ACTIVITY
5080	PAX6	paired box 6 [Source:HGNC Symbol;Acc:HGNC:8620]	GOMF_DNA_BINDING_TRANSCRIPTION_FACTOR_ACTIVITY	GOMF_SEQUENCE_SPECIFIC_DNA_BINDING	GOMF_CIS_REGULATORY_REGION_SEQUENCE_SPECIFIC_DNA_BINDING	GOMF_TRANSCRIPTION_REGULATOR_ACTIVITY
6926	TBX3	T-box transcription factor 3 [Source:HGNC Symbol;Acc:HGNC:11602]	GOMF_DNA_BINDING_TRANSCRIPTION_FACTOR_ACTIVITY	GOMF_SEQUENCE_SPECIFIC_DNA_BINDING	GOMF_CIS_REGULATORY_REGION_SEQUENCE_SPECIFIC_DNA_BINDING	GOMF_TRANSCRIPTION_REGULATOR_ACTIVITY
5325	PLAGL1	PLAG1 like zinc finger 1 [Source:HGNC Symbol;Acc:HGNC:9046]	GOMF_DNA_BINDING_TRANSCRIPTION_FACTOR_ACTIVITY	GOMF_SEQUENCE_SPECIFIC_DNA_BINDING	GOMF_CIS_REGULATORY_REGION_SEQUENCE_SPECIFIC_DNA_BINDING	GOMF_TRANSCRIPTION_REGULATOR_ACTIVITY
639	PRDM1	PR/SET domain 1 [Source:HGNC Symbol;Acc:HGNC:9346]	GOMF_DNA_BINDING_TRANSCRIPTION_FACTOR_ACTIVITY	GOMF_SEQUENCE_SPECIFIC_DNA_BINDING	GOMF_CIS_REGULATORY_REGION_SEQUENCE_SPECIFIC_DNA_BINDING	GOMF_TRANSCRIPTION_REGULATOR_ACTIVITY
4825	NKX6-1	NK6 homeobox 1 [Source:HGNC Symbol;Acc:HGNC:7839]	GOMF_DNA_BINDING_TRANSCRIPTION_FACTOR_ACTIVITY	GOMF_SEQUENCE_SPECIFIC_DNA_BINDING	GOMF_CIS_REGULATORY_REGION_SEQUENCE_SPECIFIC_DNA_BINDING	GOMF_TRANSCRIPTION_REGULATOR_ACTIVITY
6909	TBX2	T-box transcription factor 2 [Source:HGNC Symbol;Acc:HGNC:11597]	GOMF_DNA_BINDING_TRANSCRIPTION_FACTOR_ACTIVITY	GOMF_SEQUENCE_SPECIFIC_DNA_BINDING	GOMF_CIS_REGULATORY_REGION_SEQUENCE_SPECIFIC_DNA_BINDING	GOMF_TRANSCRIPTION_REGULATOR_ACTIVITY
255877	BCL6B	BCL6B transcription repressor [Source:HGNC Symbol;Acc:HGNC:1002]	GOMF_DNA_BINDING_TRANSCRIPTION_FACTOR_ACTIVITY	GOMF_SEQUENCE_SPECIFIC_DNA_BINDING	GOMF_CIS_REGULATORY_REGION_SEQUENCE_SPECIFIC_DNA_BINDING	GOMF_TRANSCRIPTION_REGULATOR_ACTIVITY
84614	ZBTB37	zinc finger and BTB domain containing 37 [Source:HGNC Symbol;Acc:HGNC:28365]	GOMF_DNA_BINDING_TRANSCRIPTION_FACTOR_ACTIVITY	GOMF_SEQUENCE_SPECIFIC_DNA_BINDING	GOMF_CIS_REGULATORY_REGION_SEQUENCE_SPECIFIC_DNA_BINDING	GOMF_TRANSCRIPTION_REGULATOR_ACTIVITY
4086	SMAD1	SMAD family member 1 [Source:HGNC Symbol;Acc:HGNC:6767]	GOMF_DNA_BINDING_TRANSCRIPTION_FACTOR_ACTIVITY	GOMF_SEQUENCE_SPECIFIC_DNA_BINDING	GOMF_CIS_REGULATORY_REGION_SEQUENCE_SPECIFIC_DNA_BINDING	GOMF_TRANSCRIPTION_REGULATOR_ACTIVITY
5451	POU2F1	POU class 2 homeobox 1 [Source:HGNC Symbol;Acc:HGNC:9212]	GOMF_DNA_BINDING_TRANSCRIPTION_FACTOR_ACTIVITY	GOMF_SEQUENCE_SPECIFIC_DNA_BINDING	GOMF_CIS_REGULATORY_REGION_SEQUENCE_SPECIFIC_DNA_BINDING	GOMF_TRANSCRIPTION_REGULATOR_ACTIVITY
2494	NR5A2	nuclear receptor subfamily 5 group A member 2 [Source:HGNC Symbol;Acc:HGNC:7984]	GOMF_DNA_BINDING_TRANSCRIPTION_FACTOR_ACTIVITY	GOMF_SEQUENCE_SPECIFIC_DNA_BINDING	GOMF_CIS_REGULATORY_REGION_SEQUENCE_SPECIFIC_DNA_BINDING	GOMF_TRANSCRIPTION_REGULATOR_ACTIVITY
9355	LHX2	LIM homeobox 2 [Source:HGNC Symbol;Acc:HGNC:6594]	GOMF_DNA_BINDING_TRANSCRIPTION_FACTOR_ACTIVITY	GOMF_SEQUENCE_SPECIFIC_DNA_BINDING	GOMF_CIS_REGULATORY_REGION_SEQUENCE_SPECIFIC_DNA_BINDING	GOMF_TRANSCRIPTION_REGULATOR_ACTIVITY
10736	SIX2	SIX homeobox 2 [Source:HGNC Symbol;Acc:HGNC:10888]	GOMF_DNA_BINDING_TRANSCRIPTION_FACTOR_ACTIVITY	GOMF_SEQUENCE_SPECIFIC_DNA_BINDING	GOMF_CIS_REGULATORY_REGION_SEQUENCE_SPECIFIC_DNA_BINDING	GOMF_TRANSCRIPTION_REGULATOR_ACTIVITY
4212	MEIS2	Meis homeobox 2 [Source:HGNC Symbol;Acc:HGNC:7001]	GOMF_DNA_BINDING_TRANSCRIPTION_FACTOR_ACTIVITY	GOMF_SEQUENCE_SPECIFIC_DNA_BINDING	GOMF_CIS_REGULATORY_REGION_SEQUENCE_SPECIFIC_DNA_BINDING	GOMF_TRANSCRIPTION_REGULATOR_ACTIVITY
64764	CREB3L2	cAMP responsive element binding protein 3 like 2 [Source:HGNC Symbol;Acc:HGNC:23720]	GOMF_DNA_BINDING_TRANSCRIPTION_FACTOR_ACTIVITY	GOMF_SEQUENCE_SPECIFIC_DNA_BINDING	GOMF_CIS_REGULATORY_REGION_SEQUENCE_SPECIFIC_DNA_BINDING	GOMF_TRANSCRIPTION_REGULATOR_ACTIVITY
3651	PDX1	pancreatic and duodenal homeobox 1 [Source:HGNC Symbol;Acc:HGNC:6107]	GOMF_DNA_BINDING_TRANSCRIPTION_FACTOR_ACTIVITY	GOMF_SEQUENCE_SPECIFIC_DNA_BINDING	GOMF_CIS_REGULATORY_REGION_SEQUENCE_SPECIFIC_DNA_BINDING	GOMF_TRANSCRIPTION_REGULATOR_ACTIVITY
253461	ZBTB38	zinc finger and BTB domain containing 38 [Source:HGNC Symbol;Acc:HGNC:26636]	GOMF_DNA_BINDING_TRANSCRIPTION_FACTOR_ACTIVITY	GOMF_SEQUENCE_SPECIFIC_DNA_BINDING	GOMF_CIS_REGULATORY_REGION_SEQUENCE_SPECIFIC_DNA_BINDING	GOMF_TRANSCRIPTION_REGULATOR_ACTIVITY
4778	NFE2	nuclear factor, erythroid 2 [Source:HGNC Symbol;Acc:HGNC:7780]	GOMF_DNA_BINDING_TRANSCRIPTION_FACTOR_ACTIVITY	GOMF_SEQUENCE_SPECIFIC_DNA_BINDING	GOMF_CIS_REGULATORY_REGION_SEQUENCE_SPECIFIC_DNA_BINDING	GOMF_TRANSCRIPTION_REGULATOR_ACTIVITY
22835	ZFP30	ZFP30 zinc finger protein [Source:HGNC Symbol;Acc:HGNC:29555]	GOMF_DNA_BINDING_TRANSCRIPTION_FACTOR_ACTIVITY	GOMF_SEQUENCE_SPECIFIC_DNA_BINDING	GOMF_CIS_REGULATORY_REGION_SEQUENCE_SPECIFIC_DNA_BINDING	GOMF_TRANSCRIPTION_REGULATOR_ACTIVITY
283078	MKX	mohawk homeobox [Source:HGNC Symbol;Acc:HGNC:23729]	GOMF_DNA_BINDING_TRANSCRIPTION_FACTOR_ACTIVITY	GOMF_SEQUENCE_SPECIFIC_DNA_BINDING	GOMF_CIS_REGULATORY_REGION_SEQUENCE_SPECIFIC_DNA_BINDING	GOMF_TRANSCRIPTION_REGULATOR_ACTIVITY
3201	HOXA4	homeobox A4 [Source:HGNC Symbol;Acc:HGNC:5105]	GOMF_DNA_BINDING_TRANSCRIPTION_FACTOR_ACTIVITY	GOMF_SEQUENCE_SPECIFIC_DNA_BINDING	GOMF_CIS_REGULATORY_REGION_SEQUENCE_SPECIFIC_DNA_BINDING	GOMF_TRANSCRIPTION_REGULATOR_ACTIVITY
3203	HOXA6	homeobox A6 [Source:HGNC Symbol;Acc:HGNC:5107]	GOMF_DNA_BINDING_TRANSCRIPTION_FACTOR_ACTIVITY	GOMF_SEQUENCE_SPECIFIC_DNA_BINDING	GOMF_CIS_REGULATORY_REGION_SEQUENCE_SPECIFIC_DNA_BINDING	GOMF_TRANSCRIPTION_REGULATOR_ACTIVITY
353088	ZNF429	zinc finger protein 429 [Source:HGNC Symbol;Acc:HGNC:20817]	GOMF_DNA_BINDING_TRANSCRIPTION_FACTOR_ACTIVITY	GOMF_SEQUENCE_SPECIFIC_DNA_BINDING	GOMF_CIS_REGULATORY_REGION_SEQUENCE_SPECIFIC_DNA_BINDING	GOMF_TRANSCRIPTION_REGULATOR_ACTIVITY
390010	NKX1-2	NK1 homeobox 2 [Source:HGNC Symbol;Acc:HGNC:31652]	GOMF_DNA_BINDING_TRANSCRIPTION_FACTOR_ACTIVITY	GOMF_SEQUENCE_SPECIFIC_DNA_BINDING	GOMF_CIS_REGULATORY_REGION_SEQUENCE_SPECIFIC_DNA_BINDING	GOMF_TRANSCRIPTION_REGULATOR_ACTIVITY
55565	ZNF821	zinc finger protein 821 [Source:HGNC Symbol;Acc:HGNC:28043]	GOMF_DNA_BINDING_TRANSCRIPTION_FACTOR_ACTIVITY	GOMF_SEQUENCE_SPECIFIC_DNA_BINDING	GOMF_CIS_REGULATORY_REGION_SEQUENCE_SPECIFIC_DNA_BINDING	GOMF_TRANSCRIPTION_REGULATOR_ACTIVITY
642280	ZNF876P	zinc finger protein 876, pseudogene [Source:HGNC Symbol;Acc:HGNC:32472]	GOMF_DNA_BINDING_TRANSCRIPTION_FACTOR_ACTIVITY	GOMF_SEQUENCE_SPECIFIC_DNA_BINDING	GOMF_CIS_REGULATORY_REGION_SEQUENCE_SPECIFIC_DNA_BINDING	GOMF_TRANSCRIPTION_REGULATOR_ACTIVITY
64288	ZSCAN31	zinc finger and SCAN domain containing 31 [Source:HGNC Symbol;Acc:HGNC:14097]	GOMF_DNA_BINDING_TRANSCRIPTION_FACTOR_ACTIVITY	GOMF_SEQUENCE_SPECIFIC_DNA_BINDING	GOMF_CIS_REGULATORY_REGION_SEQUENCE_SPECIFIC_DNA_BINDING	GOMF_TRANSCRIPTION_REGULATOR_ACTIVITY
7552	ZNF711	zinc finger protein 711 [Source:HGNC Symbol;Acc:HGNC:13128]	GOMF_DNA_BINDING_TRANSCRIPTION_FACTOR_ACTIVITY	GOMF_SEQUENCE_SPECIFIC_DNA_BINDING	GOMF_CIS_REGULATORY_REGION_SEQUENCE_SPECIFIC_DNA_BINDING	GOMF_TRANSCRIPTION_REGULATOR_ACTIVITY
7227	TRPS1	transcriptional repressor GATA binding 1 [Source:HGNC Symbol;Acc:HGNC:12340]	GOMF_DNA_BINDING_TRANSCRIPTION_FACTOR_ACTIVITY	GOMF_SEQUENCE_SPECIFIC_DNA_BINDING		GOMF_TRANSCRIPTION_REGULATOR_ACTIVITY
65986	ZBTB10	zinc finger and BTB domain containing 10 [Source:HGNC Symbol;Acc:HGNC:30953]	GOMF_DNA_BINDING_TRANSCRIPTION_FACTOR_ACTIVITY	GOMF_SEQUENCE_SPECIFIC_DNA_BINDING		GOMF_TRANSCRIPTION_REGULATOR_ACTIVITY
340260	UNCX	UNC homeobox [Source:HGNC Symbol;Acc:HGNC:33194]	GOMF_DNA_BINDING_TRANSCRIPTION_FACTOR_ACTIVITY	GOMF_SEQUENCE_SPECIFIC_DNA_BINDING		GOMF_TRANSCRIPTION_REGULATOR_ACTIVITY
340784	HMX3	H6 family homeobox 3 [Source:HGNC Symbol;Acc:HGNC:5019]	GOMF_DNA_BINDING_TRANSCRIPTION_FACTOR_ACTIVITY	GOMF_SEQUENCE_SPECIFIC_DNA_BINDING		GOMF_TRANSCRIPTION_REGULATOR_ACTIVITY
6474	SHOX2	short stature homeobox 2 [Source:HGNC Symbol;Acc:HGNC:10854]	GOMF_DNA_BINDING_TRANSCRIPTION_FACTOR_ACTIVITY	GOMF_SEQUENCE_SPECIFIC_DNA_BINDING		GOMF_TRANSCRIPTION_REGULATOR_ACTIVITY
10194	TSHZ1	teashirt zinc finger homeobox 1 [Source:HGNC Symbol;Acc:HGNC:10669]	GOMF_DNA_BINDING_TRANSCRIPTION_FACTOR_ACTIVITY			GOMF_TRANSCRIPTION_REGULATOR_ACTIVITY
353355	ZNF233	zinc finger protein 233 [Source:HGNC Symbol;Acc:HGNC:30946]	GOMF_DNA_BINDING_TRANSCRIPTION_FACTOR_ACTIVITY			GOMF_TRANSCRIPTION_REGULATOR_ACTIVITY
387640	SKIDA1	SKI/DACH domain containing 1 [Source:HGNC Symbol;Acc:HGNC:32697]	GOMF_DNA_BINDING_TRANSCRIPTION_FACTOR_ACTIVITY			GOMF_TRANSCRIPTION_REGULATOR_ACTIVITY
10499	NCOA2	nuclear receptor coactivator 2 [Source:HGNC Symbol;Acc:HGNC:7669]		GOMF_SEQUENCE_SPECIFIC_DNA_BINDING	GOMF_CIS_REGULATORY_REGION_SEQUENCE_SPECIFIC_DNA_BINDING	GOMF_TRANSCRIPTION_REGULATOR_ACTIVITY
1106	CHD2	chromodomain helicase DNA binding protein 2 [Source:HGNC Symbol;Acc:HGNC:1917]		GOMF_SEQUENCE_SPECIFIC_DNA_BINDING	GOMF_CIS_REGULATORY_REGION_SEQUENCE_SPECIFIC_DNA_BINDING
84159	ARID5B	AT-rich interaction domain 5B [Source:HGNC Symbol;Acc:HGNC:17362]		GOMF_SEQUENCE_SPECIFIC_DNA_BINDING		GOMF_TRANSCRIPTION_REGULATOR_ACTIVITY
221037	JMJD1C	jumonji domain containing 1C [Source:HGNC Symbol;Acc:HGNC:12313]				GOMF_TRANSCRIPTION_REGULATOR_ACTIVITY
3832	KIF11	kinesin family member 11 [Source:HGNC Symbol;Acc:HGNC:6388]
81930	KIF18A	kinesin family member 18A [Source:HGNC Symbol;Acc:HGNC:29441]
3798	KIF5A	kinesin family member 5A [Source:HGNC Symbol;Acc:HGNC:6323]
90	ACVR1	activin A receptor type 1 [Source:HGNC Symbol;Acc:HGNC:171]
7048	TGFBR2	transforming growth factor beta receptor 2 [Source:HGNC Symbol;Acc:HGNC:11773]
9863	MAGI2	membrane associated guanylate kinase, WW and PDZ domain containing 2 [Source:HGNC Symbol;Acc:HGNC:18957]
1500	CTNND1	catenin delta 1 [Source:HGNC Symbol;Acc:HGNC:2515]
4214	MAP3K1	mitogen-activated protein kinase kinase kinase 1 [Source:HGNC Symbol;Acc:HGNC:6848]
5587	PRKD1	protein kinase D1 [Source:HGNC Symbol;Acc:HGNC:9407]
58480	RHOU	ras homolog family member U [Source:HGNC Symbol;Acc:HGNC:17794]
9886	RHOBTB1	Rho related BTB domain containing 1 [Source:HGNC Symbol;Acc:HGNC:18738]
1027	CDKN1B	cyclin dependent kinase inhibitor 1B [Source:HGNC Symbol;Acc:HGNC:1785]
80824	DUSP16	dual specificity phosphatase 16 [Source:HGNC Symbol;Acc:HGNC:17909]
10739	RFPL2	ret finger protein like 2 [Source:HGNC Symbol;Acc:HGNC:9979]
23328	SASH1	SAM and SH3 domain containing 1 [Source:HGNC Symbol;Acc:HGNC:19182]
84106	PRAM1	PML-RARA regulated adaptor molecule 1 [Source:HGNC Symbol;Acc:HGNC:30091]
26960	NBEA	neurobeachin [Source:HGNC Symbol;Acc:HGNC:7648]
3766	KCNJ10	potassium inwardly rectifying channel subfamily J member 10 [Source:HGNC Symbol;Acc:HGNC:6256]
3775	KCNK1	potassium two pore domain channel subfamily K member 1 [Source:HGNC Symbol;Acc:HGNC:6272]
3762	KCNJ5	potassium inwardly rectifying channel subfamily J member 5 [Source:HGNC Symbol;Acc:HGNC:6266]
10021	HCN4	hyperpolarization activated cyclic nucleotide gated potassium channel 4 [Source:HGNC Symbol;Acc:HGNC:16882]
1262	CNGA4	cyclic nucleotide gated channel subunit alpha 4 [Source:HGNC Symbol;Acc:HGNC:2152]
10242	KCNMB2	potassium calcium-activated channel subfamily M regulatory beta subunit 2 [Source:HGNC Symbol;Acc:HGNC:6286]
1183	CLCN4	chloride voltage-gated channel 4 [Source:HGNC Symbol;Acc:HGNC:2022]
1188	CLCNKB	chloride voltage-gated channel Kb [Source:HGNC Symbol;Acc:HGNC:2027]
441027	TMEM150C	transmembrane protein 150C [Source:HGNC Symbol;Acc:HGNC:37263]
7043	TGFB3	transforming growth factor beta 3 [Source:HGNC Symbol;Acc:HGNC:11769]
2277	VEGFD	vascular endothelial growth factor D [Source:HGNC Symbol;Acc:HGNC:3708]
151449	GDF7	growth differentiation factor 7 [Source:HGNC Symbol;Acc:HGNC:4222]
2661	GDF9	growth differentiation factor 9 [Source:HGNC Symbol;Acc:HGNC:4224]
7039	TGFA	transforming growth factor alpha [Source:HGNC Symbol;Acc:HGNC:11765]
2256	FGF11	fibroblast growth factor 11 [Source:HGNC Symbol;Acc:HGNC:3667]
10333	TLR6	toll like receptor 6 [Source:HGNC Symbol;Acc:HGNC:16711]
7096	TLR1	toll like receptor 1 [Source:HGNC Symbol;Acc:HGNC:11847]
28514	DLL1	delta like canonical Notch ligand 1 [Source:HGNC Symbol;Acc:HGNC:2908]
65055	REEP1	receptor accessory protein 1 [Source:HGNC Symbol;Acc:HGNC:25786]
8325	FZD8	frizzled class receptor 8 [Source:HGNC Symbol;Acc:HGNC:4046]
3606	IL18	interleukin 18 [Source:HGNC Symbol;Acc:HGNC:5986]
1896	EDA	ectodysplasin A [Source:HGNC Symbol;Acc:HGNC:3157]
9788	MTSS1	MTSS I-BAR domain containing 1 [Source:HGNC Symbol;Acc:HGNC:20443]
8643	PTCH2	patched 2 [Source:HGNC Symbol;Acc:HGNC:9586]
3902	LAG3	lymphocyte activating 3 [Source:HGNC Symbol;Acc:HGNC:6476]
5657	PRTN3	proteinase 3 [Source:HGNC Symbol;Acc:HGNC:9495]
10384	BTN3A3	butyrophilin subfamily 3 member A3 [Source:HGNC Symbol;Acc:HGNC:1140]
1768	DNAH6	dynein axonemal heavy chain 6 [Source:HGNC Symbol;Acc:HGNC:2951]
55503	TRPV6	transient receptor potential cation channel subfamily V member 6 [Source:HGNC Symbol;Acc:HGNC:14006]
8322	FZD4	frizzled class receptor 4 [Source:HGNC Symbol;Acc:HGNC:4042]
53833	IL20RB	interleukin 20 receptor subunit beta [Source:HGNC Symbol;Acc:HGNC:6004]
1463	NCAN	neurocan [Source:HGNC Symbol;Acc:HGNC:2465]
26256	CABYR	calcium binding tyrosine phosphorylation regulated [Source:HGNC Symbol;Acc:HGNC:15569]
54749	EPDR1	ependymin related 1 [Source:HGNC Symbol;Acc:HGNC:17572]
27445	PCLO	piccolo presynaptic cytomatrix protein [Source:HGNC Symbol;Acc:HGNC:13406]
3270	HRC	histidine rich calcium binding protein [Source:HGNC Symbol;Acc:HGNC:5178]
23245	ASTN2	astrotactin 2 [Source:HGNC Symbol;Acc:HGNC:17021]
56098	PCDHGC4	protocadherin gamma subfamily C, 4 [Source:HGNC Symbol;Acc:HGNC:8717]
56114	PCDHGA1	protocadherin gamma subfamily A, 1 [Source:HGNC Symbol;Acc:HGNC:8696]
56139	PCDHA10	protocadherin alpha 10 [Source:HGNC Symbol;Acc:HGNC:8664]
56144	PCDHA4	protocadherin alpha 4 [Source:HGNC Symbol;Acc:HGNC:8670]
84206	MEX3B	mex-3 RNA binding family member B [Source:HGNC Symbol;Acc:HGNC:25297]
57530	CGN	cingulin [Source:HGNC Symbol;Acc:HGNC:17429]
80817	CEP44	centrosomal protein 44 [Source:HGNC Symbol;Acc:HGNC:29356]
56271	BEX4	brain expressed X-linked 4 [Source:HGNC Symbol;Acc:HGNC:25475]
642273	FAM110C	family with sequence similarity 110 member C [Source:HGNC Symbol;Acc:HGNC:33340]
3645	INSRR	insulin receptor related receptor [Source:HGNC Symbol;Acc:HGNC:6093]
80216	ALPK1	alpha kinase 1 [Source:HGNC Symbol;Acc:HGNC:20917]
149420	PDIK1L	PDLIM1 interacting kinase 1 like [Source:HGNC Symbol;Acc:HGNC:18981]
283455	KSR2	kinase suppressor of ras 2 [Source:HGNC Symbol;Acc:HGNC:18610]
55359	STYK1	serine/threonine/tyrosine kinase 1 [Source:HGNC Symbol;Acc:HGNC:18889]
64137	ABCG4	ATP binding cassette subfamily G member 4 [Source:HGNC Symbol;Acc:HGNC:13884]
220	ALDH1A3	aldehyde dehydrogenase 1 family member A3 [Source:HGNC Symbol;Acc:HGNC:409]
4288	MKI67	marker of proliferation Ki-67 [Source:HGNC Symbol;Acc:HGNC:7107]
50939	IMPG2	interphotoreceptor matrix proteoglycan 2 [Source:HGNC Symbol;Acc:HGNC:18362]
9508	ADAMTS3	ADAM metallopeptidase with thrombospondin type 1 motif 3 [Source:HGNC Symbol;Acc:HGNC:219]
566	AZU1	azurocidin 1 [Source:HGNC Symbol;Acc:HGNC:913]
9388	LIPG	lipase G, endothelial type [Source:HGNC Symbol;Acc:HGNC:6623]
347688	TUBB8	tubulin beta 8 class VIII [Source:HGNC Symbol;Acc:HGNC:20773]
201973	PRIMPOL	primase and DNA directed polymerase [Source:HGNC Symbol;Acc:HGNC:26575]
5507	PPP1R3C	protein phosphatase 1 regulatory subunit 3C [Source:HGNC Symbol;Acc:HGNC:9293]
348174	CLEC18A	C-type lectin domain family 18 member A [Source:HGNC Symbol;Acc:HGNC:30388]
54407	SLC38A2	solute carrier family 38 member 2 [Source:HGNC Symbol;Acc:HGNC:13448]
10403	NDC80	NDC80 kinetochore complex component [Source:HGNC Symbol;Acc:HGNC:16909]
57477	SHROOM4	shroom family member 4 [Source:HGNC Symbol;Acc:HGNC:29215]
3636	INPPL1	inositol polyphosphate phosphatase like 1 [Source:HGNC Symbol;Acc:HGNC:6080]
116154	PHACTR3	phosphatase and actin regulator 3 [Source:HGNC Symbol;Acc:HGNC:15833]
23500	DAAM2	dishevelled associated activator of morphogenesis 2 [Source:HGNC Symbol;Acc:HGNC:18143]
253512	SLC25A30	solute carrier family 25 member 30 [Source:HGNC Symbol;Acc:HGNC:27371]
132864	CPEB2	cytoplasmic polyadenylation element binding protein 2 [Source:HGNC Symbol;Acc:HGNC:21745]
144165	PRICKLE1	prickle planar cell polarity protein 1 [Source:HGNC Symbol;Acc:HGNC:17019]
3428	IFI16	interferon gamma inducible protein 16 [Source:HGNC Symbol;Acc:HGNC:5395]
83478	ARHGAP24	Rho GTPase activating protein 24 [Source:HGNC Symbol;Acc:HGNC:25361]
89839	ARHGAP11B	Rho GTPase activating protein 11B [Source:HGNC Symbol;Acc:HGNC:15782]
5529	PPP2R5E	protein phosphatase 2 regulatory subunit B'epsilon [Source:HGNC Symbol;Acc:HGNC:9313]
5828	PEX2	peroxisomal biogenesis factor 2 [Source:HGNC Symbol;Acc:HGNC:9717]
154091	SLC2A12	solute carrier family 2 member 12 [Source:HGNC Symbol;Acc:HGNC:18067]
128312	H2BC26	H2B clustered histone 26 [Source:HGNC Symbol;Acc:HGNC:20514]
8294	H4C9	H4 clustered histone 9 [Source:HGNC Symbol;Acc:HGNC:4793]
8364	H4C3	H4 clustered histone 3 [Source:HGNC Symbol;Acc:HGNC:4787]
152926	PPM1K	protein phosphatase, Mg2+/Mn2+ dependent 1K [Source:HGNC Symbol;Acc:HGNC:25415]
11250	GPR45	G protein-coupled receptor 45 [Source:HGNC Symbol;Acc:HGNC:4503]
23432	GPR161	G protein-coupled receptor 161 [Source:HGNC Symbol;Acc:HGNC:23694]
653160	GPR199P	G protein-coupled receptor 199, pseudogene [Source:HGNC Symbol;Acc:HGNC:55170]
389289	ANXA2R	annexin A2 receptor [Source:HGNC Symbol;Acc:HGNC:33463]
4163	MCC	MCC regulator of WNT signaling pathway [Source:HGNC Symbol;Acc:HGNC:6935]
924	CD7	CD7 molecule [Source:HGNC Symbol;Acc:HGNC:1695]
23220	DTX4	deltex E3 ubiquitin ligase 4 [Source:HGNC Symbol;Acc:HGNC:29151]
81786	TRIM7	tripartite motif containing 7 [Source:HGNC Symbol;Acc:HGNC:16278]
26091	HERC4	HECT and RLD domain containing E3 ubiquitin protein ligase 4 [Source:HGNC Symbol;Acc:HGNC:24521]
54492	NEURL1B	neuralized E3 ubiquitin protein ligase 1B [Source:HGNC Symbol;Acc:HGNC:35422]
25945	NECTIN3	nectin cell adhesion molecule 3 [Source:HGNC Symbol;Acc:HGNC:17664]
92421	CHMP4C	charged multivesicular body protein 4C [Source:HGNC Symbol;Acc:HGNC:30599]
23263	MCF2L	MCF.2 cell line derived transforming sequence like [Source:HGNC Symbol;Acc:HGNC:14576]
26269	FBXO8	F-box protein 8 [Source:HGNC Symbol;Acc:HGNC:13587]
57189	DENND11	DENN domain containing 11 [Source:HGNC Symbol;Acc:HGNC:29472]
57643	ZSWIM5	zinc finger SWIM-type containing 5 [Source:HGNC Symbol;Acc:HGNC:29299]
81627	TRMT1L	tRNA methyltransferase 1 like [Source:HGNC Symbol;Acc:HGNC:16782]
51091	SEPSECS	Sep (O-phosphoserine) tRNA:Sec (selenocysteine) tRNA synthase [Source:HGNC Symbol;Acc:HGNC:30605]
92369	SPSB4	splA/ryanodine receptor domain and SOCS box containing 4 [Source:HGNC Symbol;Acc:HGNC:30630]
390940	PINLYP	phospholipase A2 inhibitor and LY6/PLAUR domain containing [Source:HGNC Symbol;Acc:HGNC:44206]
192670	AGO4	argonaute RISC component 4 [Source:HGNC Symbol;Acc:HGNC:18424]
6310	ATXN1	ataxin 1 [Source:HGNC Symbol;Acc:HGNC:10548]
54477	PLEKHA5	pleckstrin homology domain containing A5 [Source:HGNC Symbol;Acc:HGNC:30036]
360200	TMPRSS9	transmembrane serine protease 9 [Source:HGNC Symbol;Acc:HGNC:30079]
9700	ESPL1	extra spindle pole bodies like 1, separase [Source:HGNC Symbol;Acc:HGNC:16856]
57559	STAMBPL1	STAM binding protein like 1 [Source:HGNC Symbol;Acc:HGNC:24105]
220213	OTUD1	OTU deubiquitinase 1 [Source:HGNC Symbol;Acc:HGNC:27346]
1565	CYP2D6	cytochrome P450 family 2 subfamily D member 6 [Source:HGNC Symbol;Acc:HGNC:2625]
79730	NSUN7	NOP2/Sun RNA methyltransferase family member 7 [Source:HGNC Symbol;Acc:HGNC:25857]
56895	AGPAT4	1-acylglycerol-3-phosphate O-acyltransferase 4 [Source:HGNC Symbol;Acc:HGNC:20885]
153364	MBLAC2	metallo-beta-lactamase domain containing 2 [Source:HGNC Symbol;Acc:HGNC:33711]
9331	B4GALT6	beta-1,4-galactosyltransferase 6 [Source:HGNC Symbol;Acc:HGNC:929]
160335	TMTC2	transmembrane O-mannosyltransferase targeting cadherins 2 [Source:HGNC Symbol;Acc:HGNC:25440]
256435	ST6GALNAC3	ST6 N-acetylgalactosaminide alpha-2,6-sialyltransferase 3 [Source:HGNC Symbol;Acc:HGNC:19343]
57549	IGSF9	immunoglobulin superfamily member 9 [Source:HGNC Symbol;Acc:HGNC:18132]
23086	EXPH5	exophilin 5 [Source:HGNC Symbol;Acc:HGNC:30578]
23312	DMXL2	Dmx like 2 [Source:HGNC Symbol;Acc:HGNC:2938]
51478	HSD17B7	hydroxysteroid 17-beta dehydrogenase 7 [Source:HGNC Symbol;Acc:HGNC:5215]
222183	SRRM3	serine/arginine repetitive matrix 3 [Source:HGNC Symbol;Acc:HGNC:26729]
54845	ESRP1	epithelial splicing regulatory protein 1 [Source:HGNC Symbol;Acc:HGNC:25966]
79931	TNIP3	TNFAIP3 interacting protein 3 [Source:HGNC Symbol;Acc:HGNC:19315]
27076	LYPD3	LY6/PLAUR domain containing 3 [Source:HGNC Symbol;Acc:HGNC:24880]
100009667	POU5F1P5	POU class 5 homeobox 1 pseudogene 5 [Source:HGNC Symbol;Acc:HGNC:33311]
100113407	TMEM170B	transmembrane protein 170B [Source:HGNC Symbol;Acc:HGNC:34244]
100129083	SIGLEC10-AS1	SIGLEC10 antisense RNA 1 [Source:HGNC Symbol;Acc:HGNC:40719]
100129591	RPL29P24	ribosomal protein L29 pseudogene 24 [Source:HGNC Symbol;Acc:HGNC:35616]
100130417	LINC02593	long intergenic non-protein coding RNA 2593 [Source:HGNC Symbol;Acc:HGNC:53933]
100131604	DPP4-DT	DPP4 divergent transcript [Source:HGNC Symbol;Acc:HGNC:40191]
100132677	BSN-DT	BSN divergent transcript [Source:HGNC Symbol;Acc:HGNC:42445]
100271277	RPL13AP12	ribosomal protein L13a pseudogene 12 [Source:HGNC Symbol;Acc:HGNC:35673]
100271294	RPL23AP34	ribosomal protein L23a pseudogene 34 [Source:HGNC Symbol;Acc:HGNC:36035]
100271448	RPL21P123	ribosomal protein L21 pseudogene 123 [Source:HGNC Symbol;Acc:HGNC:35691]
100271594	RPS3AP38	RPS3A pseudogene 38 [Source:HGNC Symbol;Acc:HGNC:36145]
100287898	TTC34	tetratricopeptide repeat domain 34 [Source:HGNC Symbol;Acc:HGNC:34297]
100419947	HMGB1P21	high mobility group box 1 pseudogene 21 [Source:HGNC Symbol;Acc:HGNC:39106]
100420307	NTAN1P2	N-terminal asparagine amidase pseudogene 2 [Source:HGNC Symbol;Acc:HGNC:45262]
100420818	EVA1CP2	EVA1C pseudogene 2 [Source:HGNC Symbol;Acc:HGNC:55736]
100421429	RTEL1P1	regulator of telomere elongation helicase 1 pseudogene 1 [Source:HGNC Symbol;Acc:HGNC:44213]
10046	MAMLD1	mastermind like domain containing 1 [Source:HGNC Symbol;Acc:HGNC:2568]
100462880	ELOCP19	elongin C pseudogene 19 [Source:HGNC Symbol;Acc:HGNC:38155]
100505549	ATP8B1-AS1	ATP8B1 antisense RNA 1 [Source:HGNC Symbol;Acc:HGNC:56042]
100506190	LINC00963	long intergenic non-protein coding RNA 963 [Source:HGNC Symbol;Acc:HGNC:48716]
100506555	NECTIN3-AS1	NECTIN3 antisense RNA 1 [Source:HGNC Symbol;Acc:HGNC:40813]
100507073	LINC01798	long intergenic non-protein coding RNA 1798 [Source:HGNC Symbol;Acc:HGNC:52588]
100507086	DLG1-AS1	DLG1 antisense RNA 1 [Source:HGNC Symbol;Acc:HGNC:44154]
100507506	ECI2-DT	ECI2 divergent transcript [Source:HGNC Symbol;Acc:HGNC:54425]
100533619	TMPOP2	thymopoietin pseudogene 2 [Source:HGNC Symbol;Acc:HGNC:50860]
100652772	NNT-AS1	NNT antisense RNA 1 [Source:HGNC Symbol;Acc:HGNC:49005]
100820829	MYZAP	myocardial zonula adherens protein [Source:HGNC Symbol;Acc:HGNC:43444]
101927267	TROAP-AS1	TROAP and PRPH antisense RNA 1 [Source:HGNC Symbol;Acc:HGNC:55453]
101927642	LINC01444	long intergenic non-protein coding RNA 1444 [Source:HGNC Symbol;Acc:HGNC:50769]
101927688	SEPTIN4-AS1	SEPTIN4 antisense RNA 1 [Source:HGNC Symbol;Acc:HGNC:51345]
101928099	PCAT7	prostate cancer associated transcript 7 [Source:HGNC Symbol;Acc:HGNC:48824]
101928433	ATXN1-AS1	ATXN1 antisense RNA 1 [Source:HGNC Symbol;Acc:HGNC:40515]
101928445	RUFY1-AS1	RUFY1 antisense RNA 1 [Source:HGNC Symbol;Acc:HGNC:40903]
101928737	ZCCHC14-DT	ZCCHC14 divergent transcript [Source:HGNC Symbol;Acc:HGNC:52996]
101929293	PTGES3P2	prostaglandin E synthase 3 pseudogene 2 [Source:HGNC Symbol;Acc:HGNC:43822]
101929402	EXTL3-AS1	EXTL3 antisense RNA 1 [Source:HGNC Symbol;Acc:HGNC:27985]
101929567	LINC01814	long intergenic non-protein coding RNA 1814 [Source:HGNC Symbol;Acc:HGNC:52618]
102800310	HAGLROS	HAGLR opposite strand lncRNA [Source:HGNC Symbol;Acc:HGNC:50646]
103352539	LINC01410	long intergenic non-protein coding RNA 1410 [Source:HGNC Symbol;Acc:HGNC:50702]
103908604	FAM88F	family with sequence similarity 88 member F [Source:HGNC Symbol;Acc:HGNC:56162]
105369364	LINC02701	long intergenic non-protein coding RNA 2701 [Source:HGNC Symbol;Acc:HGNC:54216]
105371286	NUP93-DT	NUP93 divergent transcript [Source:HGNC Symbol;Acc:HGNC:55370]
105372278	LINC02926	long intergenic non-protein coding RNA 2926 [Source:HGNC Symbol;Acc:HGNC:55776]
105375645	RBM12B-DT	RBM12B divergent transcript [Source:HGNC Symbol;Acc:HGNC:55529]
106481074	RN7SL558P	RNA, 7SL, cytoplasmic 558, pseudogene [Source:HGNC Symbol;Acc:HGNC:46574]
107984237	LINC02625	long intergenic non-protein coding RNA 2625 [Source:HGNC Symbol;Acc:HGNC:54104]
107985305	CEACAM16-AS1	CEACAM16, CEACAM19 and PVR antisense RNA 1 [Source:HGNC Symbol;Acc:HGNC:55317]
109729180	SNHG26	small nucleolar RNA host gene 26 [Source:HGNC Symbol;Acc:HGNC:53131]
11064	CNTRL	centriolin [Source:HGNC Symbol;Acc:HGNC:1858]
112885	PHF21B	PHD finger protein 21B [Source:HGNC Symbol;Acc:HGNC:25161]
113730	KLHDC7B	kelch domain containing 7B [Source:HGNC Symbol;Acc:HGNC:25145]
117134601	IRF2-DT	IRF2 divergent transcript [Source:HGNC Symbol;Acc:HGNC:54871]
121232370	FAM151B-DT	FAM151B divergent transcript [Source:HGNC Symbol;Acc:HGNC:55578]
122152328	INO80D-AS1	INO80D antisense RNA 1 [Source:HGNC Symbol;Acc:HGNC:55803]
123706535	TRMT61A-DT	TRMT61A divergent transcript [Source:HGNC Symbol;Acc:HGNC:56082]
125505920	DNM1P51	dynamin 1 pseudogene 51 [Source:HGNC Symbol;Acc:HGNC:48500]
129099	CPSF1P1	CPSF1 pseudogene 1 [Source:HGNC Symbol;Acc:HGNC:19251]
134728	IRAK1BP1	interleukin 1 receptor associated kinase 1 binding protein 1 [Source:HGNC Symbol;Acc:HGNC:17368]
140771	SMCR5	Smith-Magenis syndrome chromosome region, candidate 5 [Source:HGNC Symbol;Acc:HGNC:17918]
148645	ICMT-DT	ICMT divergent transcript [Source:HGNC Symbol;Acc:HGNC:28620]
150538	SATB2-AS1	SATB2 antisense RNA 1 [Source:HGNC Symbol;Acc:HGNC:26490]
153684	ANXA2R-AS1	ANXA2R antisense RNA 1 [Source:HGNC Symbol;Acc:HGNC:27208]
158160	HSD17B7P2	hydroxysteroid 17-beta dehydrogenase 7 pseudogene 2 [Source:HGNC Symbol;Acc:HGNC:28120]
201229	LYRM9	LYR motif containing 9 [Source:HGNC Symbol;Acc:HGNC:27314]
219623	TMEM26	transmembrane protein 26 [Source:HGNC Symbol;Acc:HGNC:28550]
219790	RTKN2	rhotekin 2 [Source:HGNC Symbol;Acc:HGNC:19364]
219833	KCNJ5-AS1	KCNJ5 antisense RNA 1 [Source:HGNC Symbol;Acc:HGNC:28584]
220112	CTAGE3P	CTAGE family member 3, pseudogene [Source:HGNC Symbol;Acc:HGNC:24348]
221756	SERPINB9P1	serpin family B member 9 pseudogene 1 [Source:HGNC Symbol;Acc:HGNC:28590]
23037	PDZD2	PDZ domain containing 2 [Source:HGNC Symbol;Acc:HGNC:18486]
23112	TNRC6B	trinucleotide repeat containing adaptor 6B [Source:HGNC Symbol;Acc:HGNC:29190]
253018	HCG27	HLA complex group 27 [Source:HGNC Symbol;Acc:HGNC:27366]
25854	FAM149A	family with sequence similarity 149 member A [Source:HGNC Symbol;Acc:HGNC:24527]
26082	LINC02249	long intergenic non-protein coding RNA 2249 [Source:HGNC Symbol;Acc:HGNC:32351]
266727	MDGA1	MAM domain containing glycosylphosphatidylinositol anchor 1 [Source:HGNC Symbol;Acc:HGNC:19267]
283143	LINC00900	long intergenic non-protein coding RNA 900 [Source:HGNC Symbol;Acc:HGNC:27444]
284948	SH2D6	SH2 domain containing 6 [Source:HGNC Symbol;Acc:HGNC:30439]
29994	BAZ2B	bromodomain adjacent to zinc finger domain 2B [Source:HGNC Symbol;Acc:HGNC:963]
344657	LRRIQ4	leucine rich repeats and IQ motif containing 4 [Source:HGNC Symbol;Acc:HGNC:34298]
348761	SPATA3-AS1	SPATA3 antisense RNA 1 (head to head) [Source:HGNC Symbol;Acc:HGNC:28013]
376940	ZC3H6	zinc finger CCCH-type containing 6 [Source:HGNC Symbol;Acc:HGNC:24762]
386597	GRASLND	glycosaminoglycan regulatory associated long non-coding RNA [Source:HGNC Symbol;Acc:HGNC:30963]
387647	PTCHD3P1	patched domain containing 3 pseudogene 1 [Source:HGNC Symbol;Acc:HGNC:44945]
388550	CEACAM22P	CEA cell adhesion molecule 22, pseudogene [Source:HGNC Symbol;Acc:HGNC:38029]
388759	LINC02897	long intergenic non-protein coding RNA 2897 [Source:HGNC Symbol;Acc:HGNC:33759]
391552	AGGF1P3	angiogenic factor with G-patch and FHA domains 1 pseudogene 3 [Source:HGNC Symbol;Acc:HGNC:38053]
394263	MUC21	mucin 21, cell surface associated [Source:HGNC Symbol;Acc:HGNC:21661]
399726	MIR1915HG	MIR1915 host gene [Source:HGNC Symbol;Acc:HGNC:31448]
400931	MIRLET7BHG	MIRLET7B host gene [Source:HGNC Symbol;Acc:HGNC:37189]
400945	LINC01376	long intergenic non-protein coding RNA 1376 [Source:HGNC Symbol;Acc:HGNC:50637]
401093	MBNL1-AS1	MBNL1 antisense RNA 1 [Source:HGNC Symbol;Acc:HGNC:44584]
440253	WHAMMP2	WHAMM pseudogene 2 [Source:HGNC Symbol;Acc:HGNC:32360]
441869	ANKRD65	ankyrin repeat domain 65 [Source:HGNC Symbol;Acc:HGNC:42950]
492303	GEMIN8P4	gem nuclear organelle associated protein 8 pseudogene 4 [Source:HGNC Symbol;Acc:HGNC:37979]
51696	HECA	hdc homolog, cell cycle regulator [Source:HGNC Symbol;Acc:HGNC:21041]
53820	RIPPLY3	ripply transcriptional repressor 3 [Source:HGNC Symbol;Acc:HGNC:3047]
54470	ARMCX6	armadillo repeat containing X-linked 6 [Source:HGNC Symbol;Acc:HGNC:26094]
54841	BIVM	basic, immunoglobulin-like variable motif containing [Source:HGNC Symbol;Acc:HGNC:16034]
55282	LRRC36	leucine rich repeat containing 36 [Source:HGNC Symbol;Acc:HGNC:25615]
553121	TLK2P2	tousled like kinase 2 pseudogene 2 [Source:HGNC Symbol;Acc:HGNC:22227]
574406	ADAMTSL4-AS1	ADAMTSL4 antisense RNA 1 [Source:HGNC Symbol;Acc:HGNC:32041]
57475	PLEKHH1	pleckstrin homology, MyTH4 and FERM domain containing H1 [Source:HGNC Symbol;Acc:HGNC:17733]
58526	MID1IP1	MID1 interacting protein 1 [Source:HGNC Symbol;Acc:HGNC:20715]
644838	LINC01829	long intergenic non-protein coding RNA 1829 [Source:HGNC Symbol;Acc:HGNC:52635]
647121	EMBP1	embigin pseudogene 1 [Source:HGNC Symbol;Acc:HGNC:38661]
648987	ANXA2R-OT1	ANXA2R overlapping transcript 1 [Source:HGNC Symbol;Acc:HGNC:48996]
65250	CPLANE1	ciliogenesis and planar polarity effector complex subunit 1 [Source:HGNC Symbol;Acc:HGNC:25801]
653354	ARMCX7P	armadillo repeat containing X-linked 7, pseudogene [Source:HGNC Symbol;Acc:HGNC:49917]
653643	GOLGA6D	golgin A6 family member D [Source:HGNC Symbol;Acc:HGNC:32204]
7162	TPBG	trophoblast glycoprotein [Source:HGNC Symbol;Acc:HGNC:12004]
728655	HULC	hepatocellular carcinoma up-regulated long non-coding RNA [Source:HGNC Symbol;Acc:HGNC:34232]
728798	FRMPD2B	FERM and PDZ domain containing 2B, pseudogene [Source:HGNC Symbol;Acc:HGNC:16843]
79632	FAM184A	family with sequence similarity 184 member A [Source:HGNC Symbol;Acc:HGNC:20991]
79962	DNAJC22	DnaJ heat shock protein family (Hsp40) member C22 [Source:HGNC Symbol;Acc:HGNC:25802]
80006	TRAPPC13	trafficking protein particle complex subunit 13 [Source:HGNC Symbol;Acc:HGNC:25828]
81419	OR7E99P	olfactory receptor family 7 subfamily E member 99 pseudogene [Source:HGNC Symbol;Acc:HGNC:15059]
8420	SNHG3	small nucleolar RNA host gene 3 [Source:HGNC Symbol;Acc:HGNC:10118]
84709	MGARP	mitochondria localized glutamic acid rich protein [Source:HGNC Symbol;Acc:HGNC:29969]
84952	CGNL1	cingulin like 1 [Source:HGNC Symbol;Acc:HGNC:25931]
85025	TMEM60	transmembrane protein 60 [Source:HGNC Symbol;Acc:HGNC:21754]
9315	NREP	neuronal regeneration related protein [Source:HGNC Symbol;Acc:HGNC:16834]

## Sheet: CP
Overlap Results
Collection(s):	CP
# overlaps shown:	10
# genesets in collections:	3795
# genes in comparison (n):	301
# genes in universe (N):	42722
Gene Set Name	# Genes in Gene Set (K)	Description	# Genes in Overlap (k)	k/K	p-value	FDR q-value
WP_MESODERMAL_COMMITMENT_PATHWAY	147	Mesodermal commitment pathway	9	0.0612	1.12E-6	2.37E-3
REACTOME_ESTROGEN_DEPENDENT_GENE_EXPRESSION	149	Estrogen-dependent gene expression	9	0.0604	1.25E-6	2.37E-3
REACTOME_ESR_MEDIATED_SIGNALING	220	ESR-mediated signaling	10	0.0455	4.2E-6	5.32E-3
REACTOME_SIGNALING_BY_NUCLEAR_RECEPTORS	296	Signaling by Nuclear Receptors	11	0.0372	9.52E-6	7.3E-3
REACTOME_SIGNALING_BY_NOTCH	246	Signaling by NOTCH	10	0.0407	1.12E-5	7.3E-3
REACTOME_REGULATION_OF_BETA_CELL_DEVELOPMENT	42	Regulation of beta-cell development	5	0.1190	1.15E-5	7.3E-3
REACTOME_DISEASES_OF_SIGNAL_TRANSDUCTION_BY_GROWTH_FACTOR_RECEPTORS_AND_SECOND_MESSENGERS	432	Diseases of signal transduction by growth factor receptors and second messengers	13	0.0301	1.44E-5	7.8E-3
REACTOME_REGULATION_OF_GENE_EXPRESSION_IN_EARLY_PANCREATIC_PRECURSOR_CELLS	8	Regulation of gene expression in early pancreatic precursor cells	3	0.3750	1.89E-5	8.96E-3
BIOCARTA_CTCF_PATHWAY	24	CTCF: First Multivalent Nuclear Factor	4	0.1667	2.3E-5	9.68E-3
KEGG_MATURITY_ONSET_DIABETES_OF_THE_YOUNG	25	Maturity onset diabetes of the young	4	0.1600	2.72E-5	1.03E-2
Gene/Gene Set Overlap Matrix
Entrez Gene Id	Gene Symbol	Gene Description	WP_MESODERMAL_COMMITMENT_PATHWAY	REACTOME_ESTROGEN_DEPENDENT_GENE_EXPRESSION	REACTOME_ESR_MEDIATED_SIGNALING	REACTOME_SIGNALING_BY_NUCLEAR_RECEPTORS	REACTOME_SIGNALING_BY_NOTCH	REACTOME_REGULATION_OF_BETA_CELL_DEVELOPMENT	REACTOME_DISEASES_OF_SIGNAL_TRANSDUCTION_BY_GROWTH_FACTOR_RECEPTORS_AND_SECOND_MESSENGERS	REACTOME_REGULATION_OF_GENE_EXPRESSION_IN_EARLY_PANCREATIC_PRECURSOR_CELLS	BIOCARTA_CTCF_PATHWAY	KEGG_MATURITY_ONSET_DIABETES_OF_THE_YOUNG
28514	DLL1	delta like canonical Notch ligand 1 [Source:HGNC Symbol;Acc:HGNC:2908]	WP_MESODERMAL_COMMITMENT_PATHWAY				REACTOME_SIGNALING_BY_NOTCH		REACTOME_DISEASES_OF_SIGNAL_TRANSDUCTION_BY_GROWTH_FACTOR_RECEPTORS_AND_SECOND_MESSENGERS
5080	PAX6	paired box 6 [Source:HGNC Symbol;Acc:HGNC:8620]	WP_MESODERMAL_COMMITMENT_PATHWAY					REACTOME_REGULATION_OF_BETA_CELL_DEVELOPMENT				KEGG_MATURITY_ONSET_DIABETES_OF_THE_YOUNG
8322	FZD4	frizzled class receptor 4 [Source:HGNC Symbol;Acc:HGNC:4042]	WP_MESODERMAL_COMMITMENT_PATHWAY						REACTOME_DISEASES_OF_SIGNAL_TRANSDUCTION_BY_GROWTH_FACTOR_RECEPTORS_AND_SECOND_MESSENGERS
8325	FZD8	frizzled class receptor 8 [Source:HGNC Symbol;Acc:HGNC:4046]	WP_MESODERMAL_COMMITMENT_PATHWAY						REACTOME_DISEASES_OF_SIGNAL_TRANSDUCTION_BY_GROWTH_FACTOR_RECEPTORS_AND_SECOND_MESSENGERS
4086	SMAD1	SMAD family member 1 [Source:HGNC Symbol;Acc:HGNC:6767]	WP_MESODERMAL_COMMITMENT_PATHWAY								BIOCARTA_CTCF_PATHWAY
90	ACVR1	activin A receptor type 1 [Source:HGNC Symbol;Acc:HGNC:171]	WP_MESODERMAL_COMMITMENT_PATHWAY
84159	ARID5B	AT-rich interaction domain 5B [Source:HGNC Symbol;Acc:HGNC:17362]	WP_MESODERMAL_COMMITMENT_PATHWAY
154091	SLC2A12	solute carrier family 2 member 12 [Source:HGNC Symbol;Acc:HGNC:18067]	WP_MESODERMAL_COMMITMENT_PATHWAY
6926	TBX3	T-box transcription factor 3 [Source:HGNC Symbol;Acc:HGNC:11602]	WP_MESODERMAL_COMMITMENT_PATHWAY
8294	H4C9	H4 clustered histone 9 [Source:HGNC Symbol;Acc:HGNC:4793]		REACTOME_ESTROGEN_DEPENDENT_GENE_EXPRESSION	REACTOME_ESR_MEDIATED_SIGNALING	REACTOME_SIGNALING_BY_NUCLEAR_RECEPTORS	REACTOME_SIGNALING_BY_NOTCH
8364	H4C3	H4 clustered histone 3 [Source:HGNC Symbol;Acc:HGNC:4787]		REACTOME_ESTROGEN_DEPENDENT_GENE_EXPRESSION	REACTOME_ESR_MEDIATED_SIGNALING	REACTOME_SIGNALING_BY_NUCLEAR_RECEPTORS	REACTOME_SIGNALING_BY_NOTCH
128312	H2BC26	H2B clustered histone 26 [Source:HGNC Symbol;Acc:HGNC:20514]		REACTOME_ESTROGEN_DEPENDENT_GENE_EXPRESSION	REACTOME_ESR_MEDIATED_SIGNALING	REACTOME_SIGNALING_BY_NUCLEAR_RECEPTORS	REACTOME_SIGNALING_BY_NOTCH
192670	AGO4	argonaute RISC component 4 [Source:HGNC Symbol;Acc:HGNC:18424]		REACTOME_ESTROGEN_DEPENDENT_GENE_EXPRESSION	REACTOME_ESR_MEDIATED_SIGNALING	REACTOME_SIGNALING_BY_NUCLEAR_RECEPTORS	REACTOME_SIGNALING_BY_NOTCH
23112	TNRC6B	trinucleotide repeat containing adaptor 6B [Source:HGNC Symbol;Acc:HGNC:29190]		REACTOME_ESTROGEN_DEPENDENT_GENE_EXPRESSION	REACTOME_ESR_MEDIATED_SIGNALING	REACTOME_SIGNALING_BY_NUCLEAR_RECEPTORS	REACTOME_SIGNALING_BY_NOTCH
2494	NR5A2	nuclear receptor subfamily 5 group A member 2 [Source:HGNC Symbol;Acc:HGNC:7984]		REACTOME_ESTROGEN_DEPENDENT_GENE_EXPRESSION	REACTOME_ESR_MEDIATED_SIGNALING	REACTOME_SIGNALING_BY_NUCLEAR_RECEPTORS		REACTOME_REGULATION_OF_BETA_CELL_DEVELOPMENT		REACTOME_REGULATION_OF_GENE_EXPRESSION_IN_EARLY_PANCREATIC_PRECURSOR_CELLS		KEGG_MATURITY_ONSET_DIABETES_OF_THE_YOUNG
7039	TGFA	transforming growth factor alpha [Source:HGNC Symbol;Acc:HGNC:11765]		REACTOME_ESTROGEN_DEPENDENT_GENE_EXPRESSION	REACTOME_ESR_MEDIATED_SIGNALING	REACTOME_SIGNALING_BY_NUCLEAR_RECEPTORS			REACTOME_DISEASES_OF_SIGNAL_TRANSDUCTION_BY_GROWTH_FACTOR_RECEPTORS_AND_SECOND_MESSENGERS
10499	NCOA2	nuclear receptor coactivator 2 [Source:HGNC Symbol;Acc:HGNC:7669]		REACTOME_ESTROGEN_DEPENDENT_GENE_EXPRESSION	REACTOME_ESR_MEDIATED_SIGNALING	REACTOME_SIGNALING_BY_NUCLEAR_RECEPTORS
5451	POU2F1	POU class 2 homeobox 1 [Source:HGNC Symbol;Acc:HGNC:9212]		REACTOME_ESTROGEN_DEPENDENT_GENE_EXPRESSION	REACTOME_ESR_MEDIATED_SIGNALING	REACTOME_SIGNALING_BY_NUCLEAR_RECEPTORS
1027	CDKN1B	cyclin dependent kinase inhibitor 1B [Source:HGNC Symbol;Acc:HGNC:1785]			REACTOME_ESR_MEDIATED_SIGNALING	REACTOME_SIGNALING_BY_NUCLEAR_RECEPTORS			REACTOME_DISEASES_OF_SIGNAL_TRANSDUCTION_BY_GROWTH_FACTOR_RECEPTORS_AND_SECOND_MESSENGERS		BIOCARTA_CTCF_PATHWAY
220	ALDH1A3	aldehyde dehydrogenase 1 family member A3 [Source:HGNC Symbol;Acc:HGNC:409]				REACTOME_SIGNALING_BY_NUCLEAR_RECEPTORS
10046	MAMLD1	mastermind like domain containing 1 [Source:HGNC Symbol;Acc:HGNC:2568]					REACTOME_SIGNALING_BY_NOTCH	REACTOME_REGULATION_OF_BETA_CELL_DEVELOPMENT	REACTOME_DISEASES_OF_SIGNAL_TRANSDUCTION_BY_GROWTH_FACTOR_RECEPTORS_AND_SECOND_MESSENGERS
54492	NEURL1B	neuralized E3 ubiquitin protein ligase 1B [Source:HGNC Symbol;Acc:HGNC:35422]					REACTOME_SIGNALING_BY_NOTCH		REACTOME_DISEASES_OF_SIGNAL_TRANSDUCTION_BY_GROWTH_FACTOR_RECEPTORS_AND_SECOND_MESSENGERS
23220	DTX4	deltex E3 ubiquitin ligase 4 [Source:HGNC Symbol;Acc:HGNC:29151]					REACTOME_SIGNALING_BY_NOTCH
26960	NBEA	neurobeachin [Source:HGNC Symbol;Acc:HGNC:7648]					REACTOME_SIGNALING_BY_NOTCH
3651	PDX1	pancreatic and duodenal homeobox 1 [Source:HGNC Symbol;Acc:HGNC:6107]						REACTOME_REGULATION_OF_BETA_CELL_DEVELOPMENT		REACTOME_REGULATION_OF_GENE_EXPRESSION_IN_EARLY_PANCREATIC_PRECURSOR_CELLS		KEGG_MATURITY_ONSET_DIABETES_OF_THE_YOUNG
4825	NKX6-1	NK6 homeobox 1 [Source:HGNC Symbol;Acc:HGNC:7839]						REACTOME_REGULATION_OF_BETA_CELL_DEVELOPMENT		REACTOME_REGULATION_OF_GENE_EXPRESSION_IN_EARLY_PANCREATIC_PRECURSOR_CELLS		KEGG_MATURITY_ONSET_DIABETES_OF_THE_YOUNG
7048	TGFBR2	transforming growth factor beta receptor 2 [Source:HGNC Symbol;Acc:HGNC:11773]							REACTOME_DISEASES_OF_SIGNAL_TRANSDUCTION_BY_GROWTH_FACTOR_RECEPTORS_AND_SECOND_MESSENGERS		BIOCARTA_CTCF_PATHWAY
5529	PPP2R5E	protein phosphatase 2 regulatory subunit B'epsilon [Source:HGNC Symbol;Acc:HGNC:9313]							REACTOME_DISEASES_OF_SIGNAL_TRANSDUCTION_BY_GROWTH_FACTOR_RECEPTORS_AND_SECOND_MESSENGERS
11064	CNTRL	centriolin [Source:HGNC Symbol;Acc:HGNC:1858]							REACTOME_DISEASES_OF_SIGNAL_TRANSDUCTION_BY_GROWTH_FACTOR_RECEPTORS_AND_SECOND_MESSENGERS
80824	DUSP16	dual specificity phosphatase 16 [Source:HGNC Symbol;Acc:HGNC:17909]							REACTOME_DISEASES_OF_SIGNAL_TRANSDUCTION_BY_GROWTH_FACTOR_RECEPTORS_AND_SECOND_MESSENGERS
283455	KSR2	kinase suppressor of ras 2 [Source:HGNC Symbol;Acc:HGNC:18610]							REACTOME_DISEASES_OF_SIGNAL_TRANSDUCTION_BY_GROWTH_FACTOR_RECEPTORS_AND_SECOND_MESSENGERS
54845	ESRP1	epithelial splicing regulatory protein 1 [Source:HGNC Symbol;Acc:HGNC:25966]							REACTOME_DISEASES_OF_SIGNAL_TRANSDUCTION_BY_GROWTH_FACTOR_RECEPTORS_AND_SECOND_MESSENGERS
7043	TGFB3	transforming growth factor beta 3 [Source:HGNC Symbol;Acc:HGNC:11769]									BIOCARTA_CTCF_PATHWAY
4778	NFE2	nuclear factor, erythroid 2 [Source:HGNC Symbol;Acc:HGNC:7780]
221037	JMJD1C	jumonji domain containing 1C [Source:HGNC Symbol;Acc:HGNC:12313]
3645	INSRR	insulin receptor related receptor [Source:HGNC Symbol;Acc:HGNC:6093]
9863	MAGI2	membrane associated guanylate kinase, WW and PDZ domain containing 2 [Source:HGNC Symbol;Acc:HGNC:18957]
347688	TUBB8	tubulin beta 8 class VIII [Source:HGNC Symbol;Acc:HGNC:20773]
81930	KIF18A	kinesin family member 18A [Source:HGNC Symbol;Acc:HGNC:29441]
10403	NDC80	NDC80 kinetochore complex component [Source:HGNC Symbol;Acc:HGNC:16909]
3798	KIF5A	kinesin family member 5A [Source:HGNC Symbol;Acc:HGNC:6323]
58480	RHOU	ras homolog family member U [Source:HGNC Symbol;Acc:HGNC:17794]
23263	MCF2L	MCF.2 cell line derived transforming sequence like [Source:HGNC Symbol;Acc:HGNC:14576]
83478	ARHGAP24	Rho GTPase activating protein 24 [Source:HGNC Symbol;Acc:HGNC:25361]
89839	ARHGAP11B	Rho GTPase activating protein 11B [Source:HGNC Symbol;Acc:HGNC:15782]
9886	RHOBTB1	Rho related BTB domain containing 1 [Source:HGNC Symbol;Acc:HGNC:18738]
151449	GDF7	growth differentiation factor 7 [Source:HGNC Symbol;Acc:HGNC:4222]
4214	MAP3K1	mitogen-activated protein kinase kinase kinase 1 [Source:HGNC Symbol;Acc:HGNC:6848]
1106	CHD2	chromodomain helicase DNA binding protein 2 [Source:HGNC Symbol;Acc:HGNC:1917]
2256	FGF11	fibroblast growth factor 11 [Source:HGNC Symbol;Acc:HGNC:3667]
2277	VEGFD	vascular endothelial growth factor D [Source:HGNC Symbol;Acc:HGNC:3708]
8643	PTCH2	patched 2 [Source:HGNC Symbol;Acc:HGNC:9586]
144165	PRICKLE1	prickle planar cell polarity protein 1 [Source:HGNC Symbol;Acc:HGNC:17019]
1500	CTNND1	catenin delta 1 [Source:HGNC Symbol;Acc:HGNC:2515]
25945	NECTIN3	nectin cell adhesion molecule 3 [Source:HGNC Symbol;Acc:HGNC:17664]
5587	PRKD1	protein kinase D1 [Source:HGNC Symbol;Acc:HGNC:9407]
92421	CHMP4C	charged multivesicular body protein 4C [Source:HGNC Symbol;Acc:HGNC:30599]
9700	ESPL1	extra spindle pole bodies like 1, separase [Source:HGNC Symbol;Acc:HGNC:16856]
3762	KCNJ5	potassium inwardly rectifying channel subfamily J member 5 [Source:HGNC Symbol;Acc:HGNC:6266]
10242	KCNMB2	potassium calcium-activated channel subfamily M regulatory beta subunit 2 [Source:HGNC Symbol;Acc:HGNC:6286]
3766	KCNJ10	potassium inwardly rectifying channel subfamily J member 10 [Source:HGNC Symbol;Acc:HGNC:6256]
3775	KCNK1	potassium two pore domain channel subfamily K member 1 [Source:HGNC Symbol;Acc:HGNC:6272]
10021	HCN4	hyperpolarization activated cyclic nucleotide gated potassium channel 4 [Source:HGNC Symbol;Acc:HGNC:16882]
3832	KIF11	kinesin family member 11 [Source:HGNC Symbol;Acc:HGNC:6388]
3201	HOXA4	homeobox A4 [Source:HGNC Symbol;Acc:HGNC:5105]
3902	LAG3	lymphocyte activating 3 [Source:HGNC Symbol;Acc:HGNC:6476]
574406	ADAMTSL4-AS1	ADAMTSL4 antisense RNA 1 [Source:HGNC Symbol;Acc:HGNC:32041]
3606	IL18	interleukin 18 [Source:HGNC Symbol;Acc:HGNC:5986]
1896	EDA	ectodysplasin A [Source:HGNC Symbol;Acc:HGNC:3157]
53833	IL20RB	interleukin 20 receptor subunit beta [Source:HGNC Symbol;Acc:HGNC:6004]
3428	IFI16	interferon gamma inducible protein 16 [Source:HGNC Symbol;Acc:HGNC:5395]
64764	CREB3L2	cAMP responsive element binding protein 3 like 2 [Source:HGNC Symbol;Acc:HGNC:23720]
394263	MUC21	mucin 21, cell surface associated [Source:HGNC Symbol;Acc:HGNC:21661]
256435	ST6GALNAC3	ST6 N-acetylgalactosaminide alpha-2,6-sialyltransferase 3 [Source:HGNC Symbol;Acc:HGNC:19343]
9331	B4GALT6	beta-1,4-galactosyltransferase 6 [Source:HGNC Symbol;Acc:HGNC:929]
9508	ADAMTS3	ADAM metallopeptidase with thrombospondin type 1 motif 3 [Source:HGNC Symbol;Acc:HGNC:219]
5828	PEX2	peroxisomal biogenesis factor 2 [Source:HGNC Symbol;Acc:HGNC:9717]
92369	SPSB4	splA/ryanodine receptor domain and SOCS box containing 4 [Source:HGNC Symbol;Acc:HGNC:30630]
57559	STAMBPL1	STAM binding protein like 1 [Source:HGNC Symbol;Acc:HGNC:24105]
79931	TNIP3	TNFAIP3 interacting protein 3 [Source:HGNC Symbol;Acc:HGNC:19315]
266727	MDGA1	MAM domain containing glycosylphosphatidylinositol anchor 1 [Source:HGNC Symbol;Acc:HGNC:19267]
27076	LYPD3	LY6/PLAUR domain containing 3 [Source:HGNC Symbol;Acc:HGNC:24880]
3270	HRC	histidine rich calcium binding protein [Source:HGNC Symbol;Acc:HGNC:5178]
23500	DAAM2	dishevelled associated activator of morphogenesis 2 [Source:HGNC Symbol;Acc:HGNC:18143]
639	PRDM1	PR/SET domain 1 [Source:HGNC Symbol;Acc:HGNC:9346]
5325	PLAGL1	PLAG1 like zinc finger 1 [Source:HGNC Symbol;Acc:HGNC:9046]
22835	ZFP30	ZFP30 zinc finger protein [Source:HGNC Symbol;Acc:HGNC:29555]
353088	ZNF429	zinc finger protein 429 [Source:HGNC Symbol;Acc:HGNC:20817]
353355	ZNF233	zinc finger protein 233 [Source:HGNC Symbol;Acc:HGNC:30946]
7552	ZNF711	zinc finger protein 711 [Source:HGNC Symbol;Acc:HGNC:13128]
57530	CGN	cingulin [Source:HGNC Symbol;Acc:HGNC:17429]
4288	MKI67	marker of proliferation Ki-67 [Source:HGNC Symbol;Acc:HGNC:7107]
7096	TLR1	toll like receptor 1 [Source:HGNC Symbol;Acc:HGNC:11847]
10333	TLR6	toll like receptor 6 [Source:HGNC Symbol;Acc:HGNC:16711]
80216	ALPK1	alpha kinase 1 [Source:HGNC Symbol;Acc:HGNC:20917]
54407	SLC38A2	solute carrier family 38 member 2 [Source:HGNC Symbol;Acc:HGNC:13448]
5657	PRTN3	proteinase 3 [Source:HGNC Symbol;Acc:HGNC:9495]
2661	GDF9	growth differentiation factor 9 [Source:HGNC Symbol;Acc:HGNC:4224]
441869	ANKRD65	ankyrin repeat domain 65 [Source:HGNC Symbol;Acc:HGNC:42950]
9355	LHX2	LIM homeobox 2 [Source:HGNC Symbol;Acc:HGNC:6594]
1463	NCAN	neurocan [Source:HGNC Symbol;Acc:HGNC:2465]
26091	HERC4	HECT and RLD domain containing E3 ubiquitin protein ligase 4 [Source:HGNC Symbol;Acc:HGNC:24521]
10384	BTN3A3	butyrophilin subfamily 3 member A3 [Source:HGNC Symbol;Acc:HGNC:1140]
1768	DNAH6	dynein axonemal heavy chain 6 [Source:HGNC Symbol;Acc:HGNC:2951]
23432	GPR161	G protein-coupled receptor 161 [Source:HGNC Symbol;Acc:HGNC:23694]
55503	TRPV6	transient receptor potential cation channel subfamily V member 6 [Source:HGNC Symbol;Acc:HGNC:14006]
1183	CLCN4	chloride voltage-gated channel 4 [Source:HGNC Symbol;Acc:HGNC:2022]
1188	CLCNKB	chloride voltage-gated channel Kb [Source:HGNC Symbol;Acc:HGNC:2027]
1565	CYP2D6	cytochrome P450 family 2 subfamily D member 6 [Source:HGNC Symbol;Acc:HGNC:2625]
6909	TBX2	T-box transcription factor 2 [Source:HGNC Symbol;Acc:HGNC:11597]
222183	SRRM3	serine/arginine repetitive matrix 3 [Source:HGNC Symbol;Acc:HGNC:26729]
9388	LIPG	lipase G, endothelial type [Source:HGNC Symbol;Acc:HGNC:6623]
56895	AGPAT4	1-acylglycerol-3-phosphate O-acyltransferase 4 [Source:HGNC Symbol;Acc:HGNC:20885]
3636	INPPL1	inositol polyphosphate phosphatase like 1 [Source:HGNC Symbol;Acc:HGNC:6080]
54477	PLEKHA5	pleckstrin homology domain containing A5 [Source:HGNC Symbol;Acc:HGNC:30036]
100820829	MYZAP	myocardial zonula adherens protein [Source:HGNC Symbol;Acc:HGNC:43444]
10736	SIX2	SIX homeobox 2 [Source:HGNC Symbol;Acc:HGNC:10888]
27445	PCLO	piccolo presynaptic cytomatrix protein [Source:HGNC Symbol;Acc:HGNC:13406]
80006	TRAPPC13	trafficking protein particle complex subunit 13 [Source:HGNC Symbol;Acc:HGNC:25828]
51478	HSD17B7	hydroxysteroid 17-beta dehydrogenase 7 [Source:HGNC Symbol;Acc:HGNC:5215]
5507	PPP1R3C	protein phosphatase 1 regulatory subunit 3C [Source:HGNC Symbol;Acc:HGNC:9293]
65250	CPLANE1	ciliogenesis and planar polarity effector complex subunit 1 [Source:HGNC Symbol;Acc:HGNC:25801]
1262	CNGA4	cyclic nucleotide gated channel subunit alpha 4 [Source:HGNC Symbol;Acc:HGNC:2152]
58526	MID1IP1	MID1 interacting protein 1 [Source:HGNC Symbol;Acc:HGNC:20715]
80817	CEP44	centrosomal protein 44 [Source:HGNC Symbol;Acc:HGNC:29356]
399726	MIR1915HG	MIR1915 host gene [Source:HGNC Symbol;Acc:HGNC:31448]
84952	CGNL1	cingulin like 1 [Source:HGNC Symbol;Acc:HGNC:25931]
64137	ABCG4	ATP binding cassette subfamily G member 4 [Source:HGNC Symbol;Acc:HGNC:13884]
220213	OTUD1	OTU deubiquitinase 1 [Source:HGNC Symbol;Acc:HGNC:27346]
140771	SMCR5	Smith-Magenis syndrome chromosome region, candidate 5 [Source:HGNC Symbol;Acc:HGNC:17918]
11250	GPR45	G protein-coupled receptor 45 [Source:HGNC Symbol;Acc:HGNC:4503]
566	AZU1	azurocidin 1 [Source:HGNC Symbol;Acc:HGNC:913]
55359	STYK1	serine/threonine/tyrosine kinase 1 [Source:HGNC Symbol;Acc:HGNC:18889]
65055	REEP1	receptor accessory protein 1 [Source:HGNC Symbol;Acc:HGNC:25786]
51091	SEPSECS	Sep (O-phosphoserine) tRNA:Sec (selenocysteine) tRNA synthase [Source:HGNC Symbol;Acc:HGNC:30605]
152926	PPM1K	protein phosphatase, Mg2+/Mn2+ dependent 1K [Source:HGNC Symbol;Acc:HGNC:25415]
924	CD7	CD7 molecule [Source:HGNC Symbol;Acc:HGNC:1695]
9315	NREP	neuronal regeneration related protein [Source:HGNC Symbol;Acc:HGNC:16834]
376940	ZC3H6	zinc finger CCCH-type containing 6 [Source:HGNC Symbol;Acc:HGNC:24762]
57475	PLEKHH1	pleckstrin homology, MyTH4 and FERM domain containing H1 [Source:HGNC Symbol;Acc:HGNC:17733]
9788	MTSS1	MTSS I-BAR domain containing 1 [Source:HGNC Symbol;Acc:HGNC:20443]
26269	FBXO8	F-box protein 8 [Source:HGNC Symbol;Acc:HGNC:13587]
6310	ATXN1	ataxin 1 [Source:HGNC Symbol;Acc:HGNC:10548]
84106	PRAM1	PML-RARA regulated adaptor molecule 1 [Source:HGNC Symbol;Acc:HGNC:30091]
23086	EXPH5	exophilin 5 [Source:HGNC Symbol;Acc:HGNC:30578]
100009667	POU5F1P5	POU class 5 homeobox 1 pseudogene 5 [Source:HGNC Symbol;Acc:HGNC:33311]
100113407	TMEM170B	transmembrane protein 170B [Source:HGNC Symbol;Acc:HGNC:34244]
100129083	SIGLEC10-AS1	SIGLEC10 antisense RNA 1 [Source:HGNC Symbol;Acc:HGNC:40719]
100129591	RPL29P24	ribosomal protein L29 pseudogene 24 [Source:HGNC Symbol;Acc:HGNC:35616]
100130417	LINC02593	long intergenic non-protein coding RNA 2593 [Source:HGNC Symbol;Acc:HGNC:53933]
100131604	DPP4-DT	DPP4 divergent transcript [Source:HGNC Symbol;Acc:HGNC:40191]
100132677	BSN-DT	BSN divergent transcript [Source:HGNC Symbol;Acc:HGNC:42445]
100271277	RPL13AP12	ribosomal protein L13a pseudogene 12 [Source:HGNC Symbol;Acc:HGNC:35673]
100271294	RPL23AP34	ribosomal protein L23a pseudogene 34 [Source:HGNC Symbol;Acc:HGNC:36035]
100271448	RPL21P123	ribosomal protein L21 pseudogene 123 [Source:HGNC Symbol;Acc:HGNC:35691]
100271594	RPS3AP38	RPS3A pseudogene 38 [Source:HGNC Symbol;Acc:HGNC:36145]
100287898	TTC34	tetratricopeptide repeat domain 34 [Source:HGNC Symbol;Acc:HGNC:34297]
100419947	HMGB1P21	high mobility group box 1 pseudogene 21 [Source:HGNC Symbol;Acc:HGNC:39106]
100420307	NTAN1P2	N-terminal asparagine amidase pseudogene 2 [Source:HGNC Symbol;Acc:HGNC:45262]
100420818	EVA1CP2	EVA1C pseudogene 2 [Source:HGNC Symbol;Acc:HGNC:55736]
100421429	RTEL1P1	regulator of telomere elongation helicase 1 pseudogene 1 [Source:HGNC Symbol;Acc:HGNC:44213]
100462880	ELOCP19	elongin C pseudogene 19 [Source:HGNC Symbol;Acc:HGNC:38155]
100505549	ATP8B1-AS1	ATP8B1 antisense RNA 1 [Source:HGNC Symbol;Acc:HGNC:56042]
100506190	LINC00963	long intergenic non-protein coding RNA 963 [Source:HGNC Symbol;Acc:HGNC:48716]
100506555	NECTIN3-AS1	NECTIN3 antisense RNA 1 [Source:HGNC Symbol;Acc:HGNC:40813]
100507073	LINC01798	long intergenic non-protein coding RNA 1798 [Source:HGNC Symbol;Acc:HGNC:52588]
100507086	DLG1-AS1	DLG1 antisense RNA 1 [Source:HGNC Symbol;Acc:HGNC:44154]
100507506	ECI2-DT	ECI2 divergent transcript [Source:HGNC Symbol;Acc:HGNC:54425]
100533619	TMPOP2	thymopoietin pseudogene 2 [Source:HGNC Symbol;Acc:HGNC:50860]
100652772	NNT-AS1	NNT antisense RNA 1 [Source:HGNC Symbol;Acc:HGNC:49005]
101927267	TROAP-AS1	TROAP and PRPH antisense RNA 1 [Source:HGNC Symbol;Acc:HGNC:55453]
101927642	LINC01444	long intergenic non-protein coding RNA 1444 [Source:HGNC Symbol;Acc:HGNC:50769]
101927688	SEPTIN4-AS1	SEPTIN4 antisense RNA 1 [Source:HGNC Symbol;Acc:HGNC:51345]
101928099	PCAT7	prostate cancer associated transcript 7 [Source:HGNC Symbol;Acc:HGNC:48824]
101928433	ATXN1-AS1	ATXN1 antisense RNA 1 [Source:HGNC Symbol;Acc:HGNC:40515]
101928445	RUFY1-AS1	RUFY1 antisense RNA 1 [Source:HGNC Symbol;Acc:HGNC:40903]
101928737	ZCCHC14-DT	ZCCHC14 divergent transcript [Source:HGNC Symbol;Acc:HGNC:52996]
101929293	PTGES3P2	prostaglandin E synthase 3 pseudogene 2 [Source:HGNC Symbol;Acc:HGNC:43822]
101929402	EXTL3-AS1	EXTL3 antisense RNA 1 [Source:HGNC Symbol;Acc:HGNC:27985]
101929567	LINC01814	long intergenic non-protein coding RNA 1814 [Source:HGNC Symbol;Acc:HGNC:52618]
10194	TSHZ1	teashirt zinc finger homeobox 1 [Source:HGNC Symbol;Acc:HGNC:10669]
102800310	HAGLROS	HAGLR opposite strand lncRNA [Source:HGNC Symbol;Acc:HGNC:50646]
103352539	LINC01410	long intergenic non-protein coding RNA 1410 [Source:HGNC Symbol;Acc:HGNC:50702]
103908604	FAM88F	family with sequence similarity 88 member F [Source:HGNC Symbol;Acc:HGNC:56162]
105369364	LINC02701	long intergenic non-protein coding RNA 2701 [Source:HGNC Symbol;Acc:HGNC:54216]
105371286	NUP93-DT	NUP93 divergent transcript [Source:HGNC Symbol;Acc:HGNC:55370]
105372278	LINC02926	long intergenic non-protein coding RNA 2926 [Source:HGNC Symbol;Acc:HGNC:55776]
105375645	RBM12B-DT	RBM12B divergent transcript [Source:HGNC Symbol;Acc:HGNC:55529]
106481074	RN7SL558P	RNA, 7SL, cytoplasmic 558, pseudogene [Source:HGNC Symbol;Acc:HGNC:46574]
10739	RFPL2	ret finger protein like 2 [Source:HGNC Symbol;Acc:HGNC:9979]
107984237	LINC02625	long intergenic non-protein coding RNA 2625 [Source:HGNC Symbol;Acc:HGNC:54104]
107985305	CEACAM16-AS1	CEACAM16, CEACAM19 and PVR antisense RNA 1 [Source:HGNC Symbol;Acc:HGNC:55317]
109729180	SNHG26	small nucleolar RNA host gene 26 [Source:HGNC Symbol;Acc:HGNC:53131]
112885	PHF21B	PHD finger protein 21B [Source:HGNC Symbol;Acc:HGNC:25161]
113730	KLHDC7B	kelch domain containing 7B [Source:HGNC Symbol;Acc:HGNC:25145]
116154	PHACTR3	phosphatase and actin regulator 3 [Source:HGNC Symbol;Acc:HGNC:15833]
117134601	IRF2-DT	IRF2 divergent transcript [Source:HGNC Symbol;Acc:HGNC:54871]
121232370	FAM151B-DT	FAM151B divergent transcript [Source:HGNC Symbol;Acc:HGNC:55578]
122152328	INO80D-AS1	INO80D antisense RNA 1 [Source:HGNC Symbol;Acc:HGNC:55803]
123706535	TRMT61A-DT	TRMT61A divergent transcript [Source:HGNC Symbol;Acc:HGNC:56082]
125505920	DNM1P51	dynamin 1 pseudogene 51 [Source:HGNC Symbol;Acc:HGNC:48500]
129099	CPSF1P1	CPSF1 pseudogene 1 [Source:HGNC Symbol;Acc:HGNC:19251]
132864	CPEB2	cytoplasmic polyadenylation element binding protein 2 [Source:HGNC Symbol;Acc:HGNC:21745]
134728	IRAK1BP1	interleukin 1 receptor associated kinase 1 binding protein 1 [Source:HGNC Symbol;Acc:HGNC:17368]
148645	ICMT-DT	ICMT divergent transcript [Source:HGNC Symbol;Acc:HGNC:28620]
149420	PDIK1L	PDLIM1 interacting kinase 1 like [Source:HGNC Symbol;Acc:HGNC:18981]
150538	SATB2-AS1	SATB2 antisense RNA 1 [Source:HGNC Symbol;Acc:HGNC:26490]
153364	MBLAC2	metallo-beta-lactamase domain containing 2 [Source:HGNC Symbol;Acc:HGNC:33711]
153684	ANXA2R-AS1	ANXA2R antisense RNA 1 [Source:HGNC Symbol;Acc:HGNC:27208]
158160	HSD17B7P2	hydroxysteroid 17-beta dehydrogenase 7 pseudogene 2 [Source:HGNC Symbol;Acc:HGNC:28120]
160335	TMTC2	transmembrane O-mannosyltransferase targeting cadherins 2 [Source:HGNC Symbol;Acc:HGNC:25440]
201229	LYRM9	LYR motif containing 9 [Source:HGNC Symbol;Acc:HGNC:27314]
201973	PRIMPOL	primase and DNA directed polymerase [Source:HGNC Symbol;Acc:HGNC:26575]
219623	TMEM26	transmembrane protein 26 [Source:HGNC Symbol;Acc:HGNC:28550]
219790	RTKN2	rhotekin 2 [Source:HGNC Symbol;Acc:HGNC:19364]
219833	KCNJ5-AS1	KCNJ5 antisense RNA 1 [Source:HGNC Symbol;Acc:HGNC:28584]
220112	CTAGE3P	CTAGE family member 3, pseudogene [Source:HGNC Symbol;Acc:HGNC:24348]
221756	SERPINB9P1	serpin family B member 9 pseudogene 1 [Source:HGNC Symbol;Acc:HGNC:28590]
23037	PDZD2	PDZ domain containing 2 [Source:HGNC Symbol;Acc:HGNC:18486]
23245	ASTN2	astrotactin 2 [Source:HGNC Symbol;Acc:HGNC:17021]
23312	DMXL2	Dmx like 2 [Source:HGNC Symbol;Acc:HGNC:2938]
23328	SASH1	SAM and SH3 domain containing 1 [Source:HGNC Symbol;Acc:HGNC:19182]
253018	HCG27	HLA complex group 27 [Source:HGNC Symbol;Acc:HGNC:27366]
253461	ZBTB38	zinc finger and BTB domain containing 38 [Source:HGNC Symbol;Acc:HGNC:26636]
253512	SLC25A30	solute carrier family 25 member 30 [Source:HGNC Symbol;Acc:HGNC:27371]
255877	BCL6B	BCL6B transcription repressor [Source:HGNC Symbol;Acc:HGNC:1002]
25854	FAM149A	family with sequence similarity 149 member A [Source:HGNC Symbol;Acc:HGNC:24527]
26082	LINC02249	long intergenic non-protein coding RNA 2249 [Source:HGNC Symbol;Acc:HGNC:32351]
26256	CABYR	calcium binding tyrosine phosphorylation regulated [Source:HGNC Symbol;Acc:HGNC:15569]
283078	MKX	mohawk homeobox [Source:HGNC Symbol;Acc:HGNC:23729]
283143	LINC00900	long intergenic non-protein coding RNA 900 [Source:HGNC Symbol;Acc:HGNC:27444]
284948	SH2D6	SH2 domain containing 6 [Source:HGNC Symbol;Acc:HGNC:30439]
29994	BAZ2B	bromodomain adjacent to zinc finger domain 2B [Source:HGNC Symbol;Acc:HGNC:963]
3203	HOXA6	homeobox A6 [Source:HGNC Symbol;Acc:HGNC:5107]
340260	UNCX	UNC homeobox [Source:HGNC Symbol;Acc:HGNC:33194]
340784	HMX3	H6 family homeobox 3 [Source:HGNC Symbol;Acc:HGNC:5019]
344657	LRRIQ4	leucine rich repeats and IQ motif containing 4 [Source:HGNC Symbol;Acc:HGNC:34298]
348174	CLEC18A	C-type lectin domain family 18 member A [Source:HGNC Symbol;Acc:HGNC:30388]
348761	SPATA3-AS1	SPATA3 antisense RNA 1 (head to head) [Source:HGNC Symbol;Acc:HGNC:28013]
360200	TMPRSS9	transmembrane serine protease 9 [Source:HGNC Symbol;Acc:HGNC:30079]
386597	GRASLND	glycosaminoglycan regulatory associated long non-coding RNA [Source:HGNC Symbol;Acc:HGNC:30963]
387640	SKIDA1	SKI/DACH domain containing 1 [Source:HGNC Symbol;Acc:HGNC:32697]
387647	PTCHD3P1	patched domain containing 3 pseudogene 1 [Source:HGNC Symbol;Acc:HGNC:44945]
388550	CEACAM22P	CEA cell adhesion molecule 22, pseudogene [Source:HGNC Symbol;Acc:HGNC:38029]
388759	LINC02897	long intergenic non-protein coding RNA 2897 [Source:HGNC Symbol;Acc:HGNC:33759]
389289	ANXA2R	annexin A2 receptor [Source:HGNC Symbol;Acc:HGNC:33463]
390010	NKX1-2	NK1 homeobox 2 [Source:HGNC Symbol;Acc:HGNC:31652]
390940	PINLYP	phospholipase A2 inhibitor and LY6/PLAUR domain containing [Source:HGNC Symbol;Acc:HGNC:44206]
391552	AGGF1P3	angiogenic factor with G-patch and FHA domains 1 pseudogene 3 [Source:HGNC Symbol;Acc:HGNC:38053]
400931	MIRLET7BHG	MIRLET7B host gene [Source:HGNC Symbol;Acc:HGNC:37189]
400945	LINC01376	long intergenic non-protein coding RNA 1376 [Source:HGNC Symbol;Acc:HGNC:50637]
401093	MBNL1-AS1	MBNL1 antisense RNA 1 [Source:HGNC Symbol;Acc:HGNC:44584]
4163	MCC	MCC regulator of WNT signaling pathway [Source:HGNC Symbol;Acc:HGNC:6935]
4212	MEIS2	Meis homeobox 2 [Source:HGNC Symbol;Acc:HGNC:7001]
440253	WHAMMP2	WHAMM pseudogene 2 [Source:HGNC Symbol;Acc:HGNC:32360]
441027	TMEM150C	transmembrane protein 150C [Source:HGNC Symbol;Acc:HGNC:37263]
492303	GEMIN8P4	gem nuclear organelle associated protein 8 pseudogene 4 [Source:HGNC Symbol;Acc:HGNC:37979]
50939	IMPG2	interphotoreceptor matrix proteoglycan 2 [Source:HGNC Symbol;Acc:HGNC:18362]
51696	HECA	hdc homolog, cell cycle regulator [Source:HGNC Symbol;Acc:HGNC:21041]
53820	RIPPLY3	ripply transcriptional repressor 3 [Source:HGNC Symbol;Acc:HGNC:3047]
54470	ARMCX6	armadillo repeat containing X-linked 6 [Source:HGNC Symbol;Acc:HGNC:26094]
54749	EPDR1	ependymin related 1 [Source:HGNC Symbol;Acc:HGNC:17572]
54841	BIVM	basic, immunoglobulin-like variable motif containing [Source:HGNC Symbol;Acc:HGNC:16034]
55282	LRRC36	leucine rich repeat containing 36 [Source:HGNC Symbol;Acc:HGNC:25615]
553121	TLK2P2	tousled like kinase 2 pseudogene 2 [Source:HGNC Symbol;Acc:HGNC:22227]
55565	ZNF821	zinc finger protein 821 [Source:HGNC Symbol;Acc:HGNC:28043]
56098	PCDHGC4	protocadherin gamma subfamily C, 4 [Source:HGNC Symbol;Acc:HGNC:8717]
56114	PCDHGA1	protocadherin gamma subfamily A, 1 [Source:HGNC Symbol;Acc:HGNC:8696]
56139	PCDHA10	protocadherin alpha 10 [Source:HGNC Symbol;Acc:HGNC:8664]
56144	PCDHA4	protocadherin alpha 4 [Source:HGNC Symbol;Acc:HGNC:8670]
56271	BEX4	brain expressed X-linked 4 [Source:HGNC Symbol;Acc:HGNC:25475]
57189	DENND11	DENN domain containing 11 [Source:HGNC Symbol;Acc:HGNC:29472]
57477	SHROOM4	shroom family member 4 [Source:HGNC Symbol;Acc:HGNC:29215]
57549	IGSF9	immunoglobulin superfamily member 9 [Source:HGNC Symbol;Acc:HGNC:18132]
57643	ZSWIM5	zinc finger SWIM-type containing 5 [Source:HGNC Symbol;Acc:HGNC:29299]
642273	FAM110C	family with sequence similarity 110 member C [Source:HGNC Symbol;Acc:HGNC:33340]
642280	ZNF876P	zinc finger protein 876, pseudogene [Source:HGNC Symbol;Acc:HGNC:32472]
64288	ZSCAN31	zinc finger and SCAN domain containing 31 [Source:HGNC Symbol;Acc:HGNC:14097]
644838	LINC01829	long intergenic non-protein coding RNA 1829 [Source:HGNC Symbol;Acc:HGNC:52635]
647121	EMBP1	embigin pseudogene 1 [Source:HGNC Symbol;Acc:HGNC:38661]
6474	SHOX2	short stature homeobox 2 [Source:HGNC Symbol;Acc:HGNC:10854]
648987	ANXA2R-OT1	ANXA2R overlapping transcript 1 [Source:HGNC Symbol;Acc:HGNC:48996]
653160	GPR199P	G protein-coupled receptor 199, pseudogene [Source:HGNC Symbol;Acc:HGNC:55170]
653354	ARMCX7P	armadillo repeat containing X-linked 7, pseudogene [Source:HGNC Symbol;Acc:HGNC:49917]
653643	GOLGA6D	golgin A6 family member D [Source:HGNC Symbol;Acc:HGNC:32204]
65986	ZBTB10	zinc finger and BTB domain containing 10 [Source:HGNC Symbol;Acc:HGNC:30953]
7162	TPBG	trophoblast glycoprotein [Source:HGNC Symbol;Acc:HGNC:12004]
7227	TRPS1	transcriptional repressor GATA binding 1 [Source:HGNC Symbol;Acc:HGNC:12340]
728655	HULC	hepatocellular carcinoma up-regulated long non-coding RNA [Source:HGNC Symbol;Acc:HGNC:34232]
728798	FRMPD2B	FERM and PDZ domain containing 2B, pseudogene [Source:HGNC Symbol;Acc:HGNC:16843]
79632	FAM184A	family with sequence similarity 184 member A [Source:HGNC Symbol;Acc:HGNC:20991]
79730	NSUN7	NOP2/Sun RNA methyltransferase family member 7 [Source:HGNC Symbol;Acc:HGNC:25857]
79962	DNAJC22	DnaJ heat shock protein family (Hsp40) member C22 [Source:HGNC Symbol;Acc:HGNC:25802]
81419	OR7E99P	olfactory receptor family 7 subfamily E member 99 pseudogene [Source:HGNC Symbol;Acc:HGNC:15059]
81627	TRMT1L	tRNA methyltransferase 1 like [Source:HGNC Symbol;Acc:HGNC:16782]
81786	TRIM7	tripartite motif containing 7 [Source:HGNC Symbol;Acc:HGNC:16278]
8420	SNHG3	small nucleolar RNA host gene 3 [Source:HGNC Symbol;Acc:HGNC:10118]
84206	MEX3B	mex-3 RNA binding family member B [Source:HGNC Symbol;Acc:HGNC:25297]
84614	ZBTB37	zinc finger and BTB domain containing 37 [Source:HGNC Symbol;Acc:HGNC:28365]
84709	MGARP	mitochondria localized glutamic acid rich protein [Source:HGNC Symbol;Acc:HGNC:29969]
85025	TMEM60	transmembrane protein 60 [Source:HGNC Symbol;Acc:HGNC:21754]
