# Supplementary material for: Identification of a novel minor-groove DNA binder that represses mitochondrial gene expression and induces apoptosis in highly aggressive leiomyosarcoma cells
Source: Cell Death Discov. 2025 Nov 10;11:524. doi: 10.1038/s41420-025-02803-3 (PMC12603272; doi:10.1038/s41420-025-02803-3)
Supplement: Supplementary file 20 — Table S18 [file 41420_2025_2803_MOESM20_ESM.xlsx]

## Sheet: HPO
Overlap Results
Collection(s):	HPO
# overlaps shown:	10
# genesets in collections:	5547
# genes in comparison (n):	25
# genes in universe (N):	42722
Gene Set Name	# Genes in Gene Set (K)	Description	# Genes in Overlap (k)	k/K	p-value	FDR q-value
HP_MITOCHONDRIAL_INHERITANCE	29	Mitochondrial inheritance	12	0.4138	3.49E-33	1.93E-29
HP_RAGGED_RED_MUSCLE_FIBERS	70	Ragged-red muscle fibers	13	0.1857	9.61E-31	2.66E-27
HP_MUSCLE_ABNORMALITY_RELATED_TO_MITOCHONDRIAL_DYSFUNCTION	96	Muscle abnormality related to mitochondrial dysfunction	12	0.1250	4.12E-26	7.61E-23
HP_VENTRICULAR_PREEXCITATION	39	Ventricular preexcitation	10	0.2564	3.69E-25	5.12E-22
HP_PROGRESSIVE_EXTERNAL_OPHTHALMOPLEGIA	41	Progressive external ophthalmoplegia	10	0.2439	6.51E-25	7.22E-22
HP_EXTERNAL_OPHTHALMOPLEGIA	77	External ophthalmoplegia	11	0.1429	1.35E-24	1.2E-21
HP_LACTIC_ACIDOSIS	198	Lactic acidosis	13	0.0657	1.51E-24	1.2E-21
HP_STROKE_LIKE_EPISODE	31	Stroke-like episode	9	0.2903	3.13E-23	2.17E-20
HP_MITOCHONDRIAL_MYOPATHY	64	Mitochondrial myopathy	10	0.1562	8.73E-23	5.38E-20
HP_ABNORMAL_MUSCLE_FIBER_MORPHOLOGY	282	Abnormal muscle fiber morphology	13	0.0461	1.66E-22	9.19E-20
Gene/Gene Set Overlap Matrix
Entrez Gene Id	Gene Symbol	Gene Description	HP_MITOCHONDRIAL_INHERITANCE	HP_RAGGED_RED_MUSCLE_FIBERS	HP_MUSCLE_ABNORMALITY_RELATED_TO_MITOCHONDRIAL_DYSFUNCTION	HP_VENTRICULAR_PREEXCITATION	HP_PROGRESSIVE_EXTERNAL_OPHTHALMOPLEGIA	HP_EXTERNAL_OPHTHALMOPLEGIA	HP_LACTIC_ACIDOSIS	HP_STROKE_LIKE_EPISODE	HP_MITOCHONDRIAL_MYOPATHY	HP_ABNORMAL_MUSCLE_FIBER_MORPHOLOGY
4535	MT-ND1	mitochondrially encoded NADH:ubiquinone oxidoreductase core subunit 1 [Source:HGNC Symbol;Acc:HGNC:7455]	HP_MITOCHONDRIAL_INHERITANCE	HP_RAGGED_RED_MUSCLE_FIBERS	HP_MUSCLE_ABNORMALITY_RELATED_TO_MITOCHONDRIAL_DYSFUNCTION	HP_VENTRICULAR_PREEXCITATION	HP_PROGRESSIVE_EXTERNAL_OPHTHALMOPLEGIA	HP_EXTERNAL_OPHTHALMOPLEGIA	HP_LACTIC_ACIDOSIS	HP_STROKE_LIKE_EPISODE	HP_MITOCHONDRIAL_MYOPATHY	HP_ABNORMAL_MUSCLE_FIBER_MORPHOLOGY
4541	MT-ND6	mitochondrially encoded NADH:ubiquinone oxidoreductase core subunit 6 [Source:HGNC Symbol;Acc:HGNC:7462]	HP_MITOCHONDRIAL_INHERITANCE	HP_RAGGED_RED_MUSCLE_FIBERS	HP_MUSCLE_ABNORMALITY_RELATED_TO_MITOCHONDRIAL_DYSFUNCTION	HP_VENTRICULAR_PREEXCITATION	HP_PROGRESSIVE_EXTERNAL_OPHTHALMOPLEGIA	HP_EXTERNAL_OPHTHALMOPLEGIA	HP_LACTIC_ACIDOSIS	HP_STROKE_LIKE_EPISODE	HP_MITOCHONDRIAL_MYOPATHY	HP_ABNORMAL_MUSCLE_FIBER_MORPHOLOGY
4578	MT-TW	mitochondrially encoded tRNA-Trp (UGA/G) [Source:HGNC Symbol;Acc:HGNC:7501]	HP_MITOCHONDRIAL_INHERITANCE	HP_RAGGED_RED_MUSCLE_FIBERS	HP_MUSCLE_ABNORMALITY_RELATED_TO_MITOCHONDRIAL_DYSFUNCTION	HP_VENTRICULAR_PREEXCITATION	HP_PROGRESSIVE_EXTERNAL_OPHTHALMOPLEGIA	HP_EXTERNAL_OPHTHALMOPLEGIA	HP_LACTIC_ACIDOSIS	HP_STROKE_LIKE_EPISODE	HP_MITOCHONDRIAL_MYOPATHY	HP_ABNORMAL_MUSCLE_FIBER_MORPHOLOGY
4575	MT-TS2	mitochondrially encoded tRNA-Ser (AGU/C) 2 [Source:HGNC Symbol;Acc:HGNC:7498]	HP_MITOCHONDRIAL_INHERITANCE	HP_RAGGED_RED_MUSCLE_FIBERS	HP_MUSCLE_ABNORMALITY_RELATED_TO_MITOCHONDRIAL_DYSFUNCTION	HP_VENTRICULAR_PREEXCITATION	HP_PROGRESSIVE_EXTERNAL_OPHTHALMOPLEGIA	HP_EXTERNAL_OPHTHALMOPLEGIA	HP_LACTIC_ACIDOSIS	HP_STROKE_LIKE_EPISODE	HP_MITOCHONDRIAL_MYOPATHY	HP_ABNORMAL_MUSCLE_FIBER_MORPHOLOGY
4514	MT-CO3	mitochondrially encoded cytochrome c oxidase III [Source:HGNC Symbol;Acc:HGNC:7422]	HP_MITOCHONDRIAL_INHERITANCE	HP_RAGGED_RED_MUSCLE_FIBERS	HP_MUSCLE_ABNORMALITY_RELATED_TO_MITOCHONDRIAL_DYSFUNCTION	HP_VENTRICULAR_PREEXCITATION	HP_PROGRESSIVE_EXTERNAL_OPHTHALMOPLEGIA	HP_EXTERNAL_OPHTHALMOPLEGIA	HP_LACTIC_ACIDOSIS	HP_STROKE_LIKE_EPISODE	HP_MITOCHONDRIAL_MYOPATHY	HP_ABNORMAL_MUSCLE_FIBER_MORPHOLOGY
4513	MT-CO2	mitochondrially encoded cytochrome c oxidase II [Source:HGNC Symbol;Acc:HGNC:7421]	HP_MITOCHONDRIAL_INHERITANCE	HP_RAGGED_RED_MUSCLE_FIBERS	HP_MUSCLE_ABNORMALITY_RELATED_TO_MITOCHONDRIAL_DYSFUNCTION	HP_VENTRICULAR_PREEXCITATION	HP_PROGRESSIVE_EXTERNAL_OPHTHALMOPLEGIA	HP_EXTERNAL_OPHTHALMOPLEGIA	HP_LACTIC_ACIDOSIS	HP_STROKE_LIKE_EPISODE	HP_MITOCHONDRIAL_MYOPATHY	HP_ABNORMAL_MUSCLE_FIBER_MORPHOLOGY
4566	MT-TK	mitochondrially encoded tRNA-Lys (AAA/G) [Source:HGNC Symbol;Acc:HGNC:7489]	HP_MITOCHONDRIAL_INHERITANCE	HP_RAGGED_RED_MUSCLE_FIBERS	HP_MUSCLE_ABNORMALITY_RELATED_TO_MITOCHONDRIAL_DYSFUNCTION	HP_VENTRICULAR_PREEXCITATION	HP_PROGRESSIVE_EXTERNAL_OPHTHALMOPLEGIA	HP_EXTERNAL_OPHTHALMOPLEGIA	HP_LACTIC_ACIDOSIS	HP_STROKE_LIKE_EPISODE	HP_MITOCHONDRIAL_MYOPATHY	HP_ABNORMAL_MUSCLE_FIBER_MORPHOLOGY
4519	MT-CYB	mitochondrially encoded cytochrome b [Source:HGNC Symbol;Acc:HGNC:7427]	HP_MITOCHONDRIAL_INHERITANCE	HP_RAGGED_RED_MUSCLE_FIBERS	HP_MUSCLE_ABNORMALITY_RELATED_TO_MITOCHONDRIAL_DYSFUNCTION	HP_VENTRICULAR_PREEXCITATION			HP_LACTIC_ACIDOSIS	HP_STROKE_LIKE_EPISODE	HP_MITOCHONDRIAL_MYOPATHY	HP_ABNORMAL_MUSCLE_FIBER_MORPHOLOGY
4536	MT-ND2	mitochondrially encoded NADH:ubiquinone oxidoreductase core subunit 2 [Source:HGNC Symbol;Acc:HGNC:7456]	HP_MITOCHONDRIAL_INHERITANCE	HP_RAGGED_RED_MUSCLE_FIBERS	HP_MUSCLE_ABNORMALITY_RELATED_TO_MITOCHONDRIAL_DYSFUNCTION	HP_VENTRICULAR_PREEXCITATION			HP_LACTIC_ACIDOSIS		HP_MITOCHONDRIAL_MYOPATHY	HP_ABNORMAL_MUSCLE_FIBER_MORPHOLOGY
4570	MT-TN	mitochondrially encoded tRNA-Asn (AAU/C) [Source:HGNC Symbol;Acc:HGNC:7493]	HP_MITOCHONDRIAL_INHERITANCE	HP_RAGGED_RED_MUSCLE_FIBERS	HP_MUSCLE_ABNORMALITY_RELATED_TO_MITOCHONDRIAL_DYSFUNCTION		HP_PROGRESSIVE_EXTERNAL_OPHTHALMOPLEGIA	HP_EXTERNAL_OPHTHALMOPLEGIA	HP_LACTIC_ACIDOSIS			HP_ABNORMAL_MUSCLE_FIBER_MORPHOLOGY
4571	MT-TP	mitochondrially encoded tRNA-Pro (CCN) [Source:HGNC Symbol;Acc:HGNC:7494]	HP_MITOCHONDRIAL_INHERITANCE	HP_RAGGED_RED_MUSCLE_FIBERS								HP_ABNORMAL_MUSCLE_FIBER_MORPHOLOGY
4576	MT-TT	mitochondrially encoded tRNA-Thr (ACN) [Source:HGNC Symbol;Acc:HGNC:7499]	HP_MITOCHONDRIAL_INHERITANCE		HP_MUSCLE_ABNORMALITY_RELATED_TO_MITOCHONDRIAL_DYSFUNCTION		HP_PROGRESSIVE_EXTERNAL_OPHTHALMOPLEGIA	HP_EXTERNAL_OPHTHALMOPLEGIA	HP_LACTIC_ACIDOSIS		HP_MITOCHONDRIAL_MYOPATHY
4556	MT-TE	mitochondrially encoded tRNA-Glu (GAA/G) [Source:HGNC Symbol;Acc:HGNC:7479]		HP_RAGGED_RED_MUSCLE_FIBERS	HP_MUSCLE_ABNORMALITY_RELATED_TO_MITOCHONDRIAL_DYSFUNCTION			HP_EXTERNAL_OPHTHALMOPLEGIA	HP_LACTIC_ACIDOSIS			HP_ABNORMAL_MUSCLE_FIBER_MORPHOLOGY
4564	MT-TH	mitochondrially encoded tRNA-His (CAU/C) [Source:HGNC Symbol;Acc:HGNC:7487]		HP_RAGGED_RED_MUSCLE_FIBERS		HP_VENTRICULAR_PREEXCITATION	HP_PROGRESSIVE_EXTERNAL_OPHTHALMOPLEGIA	HP_EXTERNAL_OPHTHALMOPLEGIA	HP_LACTIC_ACIDOSIS	HP_STROKE_LIKE_EPISODE		HP_ABNORMAL_MUSCLE_FIBER_MORPHOLOGY
5156	PDGFRA	platelet derived growth factor receptor alpha [Source:HGNC Symbol;Acc:HGNC:8803]
100652939	MTND2P28	MT-ND2 pseudogene 28 [Source:HGNC Symbol;Acc:HGNC:42129]
101926917	ANKRD18CP	ankyrin repeat domain 18C, pseudogene [Source:HGNC Symbol;Acc:HGNC:43601]
101927289	LINC01237	long intergenic non-protein coding RNA 1237 [Source:HGNC Symbol;Acc:HGNC:49793]
10234	LRRC17	leucine rich repeat containing 17 [Source:HGNC Symbol;Acc:HGNC:16895]
106478943	MTND6P4	MT-ND6 pseudogene 4 [Source:HGNC Symbol;Acc:HGNC:39467]
4553	MT-TA	mitochondrially encoded tRNA-Ala (GCN) [Source:HGNC Symbol;Acc:HGNC:7475]
4563	MT-TG	mitochondrially encoded tRNA-Gly (GGN) [Source:HGNC Symbol;Acc:HGNC:7486]
50487	PLA2G3	phospholipase A2 group III [Source:HGNC Symbol;Acc:HGNC:17934]
54502	RBM47	RNA binding motif protein 47 [Source:HGNC Symbol;Acc:HGNC:30358]
84812	PLCD4	phospholipase C delta 4 [Source:HGNC Symbol;Acc:HGNC:9062]

## Sheet: GOBP
Overlap Results
Collection(s):	GO:BP
# overlaps shown:	10
# genesets in collections:	7647
# genes in comparison (n):	25
# genes in universe (N):	42722
Gene Set Name	# Genes in Gene Set (K)	Description	# Genes in Overlap (k)	k/K	p-value	FDR q-value
GOBP_ATP_SYNTHESIS_COUPLED_ELECTRON_TRANSPORT	102	The transfer of electrons through a series of electron donors and acceptors, generating energy that is ultimately used for synthesis of ATP. [ISBN:0716731363]	6	0.0588	2.72E-11	2.08E-7
GOBP_RESPIRATORY_ELECTRON_TRANSPORT_CHAIN	124	A process in which a series of electron carriers operate together to transfer electrons from donors such as NADH and FADH2 to any of several different terminal electron acceptors to generate a transmembrane electrochemical gradient. [GOC:mtg_electron_transport, ISBN:0716720094]	6	0.0484	8.96E-11	3.42E-7
GOBP_OXIDATIVE_PHOSPHORYLATION	148	The phosphorylation of ADP to ATP that accompanies the oxidation of a metabolite through the operation of the respiratory chain. Oxidation of compounds establishes a proton gradient across the membrane, providing the energy for ATP synthesis. [ISBN:0198506732, ISBN:0471331309]	6	0.0405	2.62E-10	6.67E-7
GOBP_ELECTRON_TRANSPORT_CHAIN	176	A process in which a series of electron carriers operate together to transfer electrons from donors to any of several different terminal electron acceptors. [GOC:mtg_electron_transport]	6	0.0341	7.45E-10	1.42E-6
GOBP_AEROBIC_RESPIRATION	197	The enzymatic release of energy from inorganic and organic compounds (especially carbohydrates and fats) which requires oxygen as the terminal electron acceptor. [GOC:das, GOC:jl, ISBN:0140513590]	6	0.0305	1.47E-9	2.24E-6
GOBP_CELLULAR_RESPIRATION	243	The enzymatic release of energy from inorganic and organic compounds (especially carbohydrates and fats) which either requires oxygen (aerobic respiration) or does not (anaerobic respiration). [GOC:das, ISBN:0140513590, ISBN:0198506732]	6	0.0247	5.15E-9	6.56E-6
GOBP_ENERGY_DERIVATION_BY_OXIDATION_OF_ORGANIC_COMPOUNDS	337	The chemical reactions and pathways by which a cell derives energy from organic compounds; results in the oxidation of the compounds from which energy is released. [GOC:mah]	6	0.0178	3.6E-8	3.93E-5
GOBP_GENERATION_OF_PRECURSOR_METABOLITES_AND_ENERGY	511	The chemical reactions and pathways resulting in the formation of precursor metabolites, substances from which energy is derived, and any process involved in the liberation of energy from these substances. [GOC:jl]	6	0.0117	4.15E-7	3.97E-4
GOBP_MITOCHONDRIAL_ELECTRON_TRANSPORT_NADH_TO_UBIQUINONE	51	The transfer of electrons from NADH to ubiquinone that occurs during oxidative phosphorylation. [ISBN:0716731363]	3	0.0588	3.62E-6	3.07E-3
GOBP_NADH_DEHYDROGENASE_COMPLEX_ASSEMBLY	60	The aggregation, arrangement and bonding together of a set of components to form an NADH dehydrogenase complex. [GOC:sm]	3	0.0500	5.92E-6	4.53E-3
Gene/Gene Set Overlap Matrix
Entrez Gene Id	Gene Symbol	Gene Description	GOBP_ATP_SYNTHESIS_COUPLED_ELECTRON_TRANSPORT	GOBP_RESPIRATORY_ELECTRON_TRANSPORT_CHAIN	GOBP_OXIDATIVE_PHOSPHORYLATION	GOBP_ELECTRON_TRANSPORT_CHAIN	GOBP_AEROBIC_RESPIRATION	GOBP_CELLULAR_RESPIRATION	GOBP_ENERGY_DERIVATION_BY_OXIDATION_OF_ORGANIC_COMPOUNDS	GOBP_GENERATION_OF_PRECURSOR_METABOLITES_AND_ENERGY	GOBP_MITOCHONDRIAL_ELECTRON_TRANSPORT_NADH_TO_UBIQUINONE	GOBP_NADH_DEHYDROGENASE_COMPLEX_ASSEMBLY
4541	MT-ND6	mitochondrially encoded NADH:ubiquinone oxidoreductase core subunit 6 [Source:HGNC Symbol;Acc:HGNC:7462]	GOBP_ATP_SYNTHESIS_COUPLED_ELECTRON_TRANSPORT	GOBP_RESPIRATORY_ELECTRON_TRANSPORT_CHAIN	GOBP_OXIDATIVE_PHOSPHORYLATION	GOBP_ELECTRON_TRANSPORT_CHAIN	GOBP_AEROBIC_RESPIRATION	GOBP_CELLULAR_RESPIRATION	GOBP_ENERGY_DERIVATION_BY_OXIDATION_OF_ORGANIC_COMPOUNDS	GOBP_GENERATION_OF_PRECURSOR_METABOLITES_AND_ENERGY	GOBP_MITOCHONDRIAL_ELECTRON_TRANSPORT_NADH_TO_UBIQUINONE	GOBP_NADH_DEHYDROGENASE_COMPLEX_ASSEMBLY
4536	MT-ND2	mitochondrially encoded NADH:ubiquinone oxidoreductase core subunit 2 [Source:HGNC Symbol;Acc:HGNC:7456]	GOBP_ATP_SYNTHESIS_COUPLED_ELECTRON_TRANSPORT	GOBP_RESPIRATORY_ELECTRON_TRANSPORT_CHAIN	GOBP_OXIDATIVE_PHOSPHORYLATION	GOBP_ELECTRON_TRANSPORT_CHAIN	GOBP_AEROBIC_RESPIRATION	GOBP_CELLULAR_RESPIRATION	GOBP_ENERGY_DERIVATION_BY_OXIDATION_OF_ORGANIC_COMPOUNDS	GOBP_GENERATION_OF_PRECURSOR_METABOLITES_AND_ENERGY	GOBP_MITOCHONDRIAL_ELECTRON_TRANSPORT_NADH_TO_UBIQUINONE	GOBP_NADH_DEHYDROGENASE_COMPLEX_ASSEMBLY
4535	MT-ND1	mitochondrially encoded NADH:ubiquinone oxidoreductase core subunit 1 [Source:HGNC Symbol;Acc:HGNC:7455]	GOBP_ATP_SYNTHESIS_COUPLED_ELECTRON_TRANSPORT	GOBP_RESPIRATORY_ELECTRON_TRANSPORT_CHAIN	GOBP_OXIDATIVE_PHOSPHORYLATION	GOBP_ELECTRON_TRANSPORT_CHAIN	GOBP_AEROBIC_RESPIRATION	GOBP_CELLULAR_RESPIRATION	GOBP_ENERGY_DERIVATION_BY_OXIDATION_OF_ORGANIC_COMPOUNDS	GOBP_GENERATION_OF_PRECURSOR_METABOLITES_AND_ENERGY	GOBP_MITOCHONDRIAL_ELECTRON_TRANSPORT_NADH_TO_UBIQUINONE	GOBP_NADH_DEHYDROGENASE_COMPLEX_ASSEMBLY
4514	MT-CO3	mitochondrially encoded cytochrome c oxidase III [Source:HGNC Symbol;Acc:HGNC:7422]	GOBP_ATP_SYNTHESIS_COUPLED_ELECTRON_TRANSPORT	GOBP_RESPIRATORY_ELECTRON_TRANSPORT_CHAIN	GOBP_OXIDATIVE_PHOSPHORYLATION	GOBP_ELECTRON_TRANSPORT_CHAIN	GOBP_AEROBIC_RESPIRATION	GOBP_CELLULAR_RESPIRATION	GOBP_ENERGY_DERIVATION_BY_OXIDATION_OF_ORGANIC_COMPOUNDS	GOBP_GENERATION_OF_PRECURSOR_METABOLITES_AND_ENERGY
4513	MT-CO2	mitochondrially encoded cytochrome c oxidase II [Source:HGNC Symbol;Acc:HGNC:7421]	GOBP_ATP_SYNTHESIS_COUPLED_ELECTRON_TRANSPORT	GOBP_RESPIRATORY_ELECTRON_TRANSPORT_CHAIN	GOBP_OXIDATIVE_PHOSPHORYLATION	GOBP_ELECTRON_TRANSPORT_CHAIN	GOBP_AEROBIC_RESPIRATION	GOBP_CELLULAR_RESPIRATION	GOBP_ENERGY_DERIVATION_BY_OXIDATION_OF_ORGANIC_COMPOUNDS	GOBP_GENERATION_OF_PRECURSOR_METABOLITES_AND_ENERGY
4519	MT-CYB	mitochondrially encoded cytochrome b [Source:HGNC Symbol;Acc:HGNC:7427]	GOBP_ATP_SYNTHESIS_COUPLED_ELECTRON_TRANSPORT	GOBP_RESPIRATORY_ELECTRON_TRANSPORT_CHAIN	GOBP_OXIDATIVE_PHOSPHORYLATION	GOBP_ELECTRON_TRANSPORT_CHAIN	GOBP_AEROBIC_RESPIRATION	GOBP_CELLULAR_RESPIRATION	GOBP_ENERGY_DERIVATION_BY_OXIDATION_OF_ORGANIC_COMPOUNDS	GOBP_GENERATION_OF_PRECURSOR_METABOLITES_AND_ENERGY
50487	PLA2G3	phospholipase A2 group III [Source:HGNC Symbol;Acc:HGNC:17934]
10234	LRRC17	leucine rich repeat containing 17 [Source:HGNC Symbol;Acc:HGNC:16895]
5156	PDGFRA	platelet derived growth factor receptor alpha [Source:HGNC Symbol;Acc:HGNC:8803]
54502	RBM47	RNA binding motif protein 47 [Source:HGNC Symbol;Acc:HGNC:30358]
84812	PLCD4	phospholipase C delta 4 [Source:HGNC Symbol;Acc:HGNC:9062]
100652939	MTND2P28	MT-ND2 pseudogene 28 [Source:HGNC Symbol;Acc:HGNC:42129]
101926917	ANKRD18CP	ankyrin repeat domain 18C, pseudogene [Source:HGNC Symbol;Acc:HGNC:43601]
101927289	LINC01237	long intergenic non-protein coding RNA 1237 [Source:HGNC Symbol;Acc:HGNC:49793]
106478943	MTND6P4	MT-ND6 pseudogene 4 [Source:HGNC Symbol;Acc:HGNC:39467]
4553	MT-TA	mitochondrially encoded tRNA-Ala (GCN) [Source:HGNC Symbol;Acc:HGNC:7475]
4556	MT-TE	mitochondrially encoded tRNA-Glu (GAA/G) [Source:HGNC Symbol;Acc:HGNC:7479]
4563	MT-TG	mitochondrially encoded tRNA-Gly (GGN) [Source:HGNC Symbol;Acc:HGNC:7486]
4564	MT-TH	mitochondrially encoded tRNA-His (CAU/C) [Source:HGNC Symbol;Acc:HGNC:7487]
4566	MT-TK	mitochondrially encoded tRNA-Lys (AAA/G) [Source:HGNC Symbol;Acc:HGNC:7489]
4570	MT-TN	mitochondrially encoded tRNA-Asn (AAU/C) [Source:HGNC Symbol;Acc:HGNC:7493]
4571	MT-TP	mitochondrially encoded tRNA-Pro (CCN) [Source:HGNC Symbol;Acc:HGNC:7494]
4575	MT-TS2	mitochondrially encoded tRNA-Ser (AGU/C) 2 [Source:HGNC Symbol;Acc:HGNC:7498]
4576	MT-TT	mitochondrially encoded tRNA-Thr (ACN) [Source:HGNC Symbol;Acc:HGNC:7499]
4578	MT-TW	mitochondrially encoded tRNA-Trp (UGA/G) [Source:HGNC Symbol;Acc:HGNC:7501]

## Sheet: GOCC
Overlap Results
Collection(s):	GO:CC
# overlaps shown:	10
# genesets in collections:	1015
# genes in comparison (n):	25
# genes in universe (N):	42722
Gene Set Name	# Genes in Gene Set (K)	Description	# Genes in Overlap (k)	k/K	p-value	FDR q-value
GOCC_RESPIRASOME	102	The protein complexes that form the electron transport system (the respiratory chain), associated with a cell membrane, usually the plasma membrane (in prokaryotes) or the inner mitochondrial membrane (on eukaryotes). The respiratory chain complexes transfer electrons from an electron donor to an electron acceptor and are associated with a proton pump to create a transmembrane electrochemical gra…	6	0.0588	2.72E-11	2.76E-8
GOCC_INNER_MITOCHONDRIAL_MEMBRANE_PROTEIN_COMPLEX	158	Any protein complex that is part of the inner mitochondrial membrane. [GOC:dos]	6	0.0380	3.89E-10	1.97E-7
GOCC_MITOCHONDRIAL_PROTEIN_CONTAINING_COMPLEX	300	A protein complex that is part of a mitochondrion. [GOC:dos]	6	0.0200	1.81E-8	6.11E-6
GOCC_ORGANELLE_INNER_MEMBRANE	553	The inner, i.e. lumen-facing, lipid bilayer of an organelle envelope; usually highly selective to most ions and metabolites. [GOC:mah]	6	0.0108	6.58E-7	1.67E-4
GOCC_OXIDOREDUCTASE_COMPLEX	128	Any protein complex that possesses oxidoreductase activity. [GOC:bhm, PMID:18982432]	4	0.0312	9.26E-7	1.88E-4
GOCC_CYTOCHROME_COMPLEX	42	A protein complex in which at least one of the proteins is a cytochrome, i.e. a heme-containing protein involved in catalysis of redox reactions. [GOC:mah]	3	0.0714	2e-06	3.39E-4
GOCC_NADH_DEHYDROGENASE_COMPLEX	49	An integral membrane complex that possesses NADH oxidoreductase activity. The complex is one of the components of the electron transport chain. It catalyzes the transfer of a pair of electrons from NADH to a quinone. [GOC:mah]	3	0.0612	3.2E-6	4.65E-4
GOCC_MITOCHONDRIAL_ENVELOPE	804	The double lipid bilayer enclosing the mitochondrion and separating its contents from the cell cytoplasm; includes the intermembrane space. [GOC:ai, GOC:pz]	6	0.0075	5.69E-6	7.22E-4
GOCC_CATALYTIC_COMPLEX	1730	A protein complex which is capable of catalytic activity. [GOC:bhm, GOC:TermGenie, PMID:8077207]	7	0.0040	4.46E-5	5.03E-3
GOCC_ENVELOPE	1270	A multilayered structure surrounding all or part of a cell; encompasses one or more lipid bilayers, and may include a cell wall layer; also includes the space between layers. [GOC:mah, GOC:pz]	6	0.0047	7.43E-5	7.55E-3
Gene/Gene Set Overlap Matrix
Entrez Gene Id	Gene Symbol	Gene Description	GOCC_RESPIRASOME	GOCC_INNER_MITOCHONDRIAL_MEMBRANE_PROTEIN_COMPLEX	GOCC_MITOCHONDRIAL_PROTEIN_CONTAINING_COMPLEX	GOCC_ORGANELLE_INNER_MEMBRANE	GOCC_OXIDOREDUCTASE_COMPLEX	GOCC_CYTOCHROME_COMPLEX	GOCC_NADH_DEHYDROGENASE_COMPLEX	GOCC_MITOCHONDRIAL_ENVELOPE	GOCC_CATALYTIC_COMPLEX	GOCC_ENVELOPE
4519	MT-CYB	mitochondrially encoded cytochrome b [Source:HGNC Symbol;Acc:HGNC:7427]	GOCC_RESPIRASOME	GOCC_INNER_MITOCHONDRIAL_MEMBRANE_PROTEIN_COMPLEX	GOCC_MITOCHONDRIAL_PROTEIN_CONTAINING_COMPLEX	GOCC_ORGANELLE_INNER_MEMBRANE	GOCC_OXIDOREDUCTASE_COMPLEX	GOCC_CYTOCHROME_COMPLEX		GOCC_MITOCHONDRIAL_ENVELOPE	GOCC_CATALYTIC_COMPLEX	GOCC_ENVELOPE
4535	MT-ND1	mitochondrially encoded NADH:ubiquinone oxidoreductase core subunit 1 [Source:HGNC Symbol;Acc:HGNC:7455]	GOCC_RESPIRASOME	GOCC_INNER_MITOCHONDRIAL_MEMBRANE_PROTEIN_COMPLEX	GOCC_MITOCHONDRIAL_PROTEIN_CONTAINING_COMPLEX	GOCC_ORGANELLE_INNER_MEMBRANE	GOCC_OXIDOREDUCTASE_COMPLEX		GOCC_NADH_DEHYDROGENASE_COMPLEX	GOCC_MITOCHONDRIAL_ENVELOPE	GOCC_CATALYTIC_COMPLEX	GOCC_ENVELOPE
4536	MT-ND2	mitochondrially encoded NADH:ubiquinone oxidoreductase core subunit 2 [Source:HGNC Symbol;Acc:HGNC:7456]	GOCC_RESPIRASOME	GOCC_INNER_MITOCHONDRIAL_MEMBRANE_PROTEIN_COMPLEX	GOCC_MITOCHONDRIAL_PROTEIN_CONTAINING_COMPLEX	GOCC_ORGANELLE_INNER_MEMBRANE	GOCC_OXIDOREDUCTASE_COMPLEX		GOCC_NADH_DEHYDROGENASE_COMPLEX	GOCC_MITOCHONDRIAL_ENVELOPE	GOCC_CATALYTIC_COMPLEX	GOCC_ENVELOPE
4541	MT-ND6	mitochondrially encoded NADH:ubiquinone oxidoreductase core subunit 6 [Source:HGNC Symbol;Acc:HGNC:7462]	GOCC_RESPIRASOME	GOCC_INNER_MITOCHONDRIAL_MEMBRANE_PROTEIN_COMPLEX	GOCC_MITOCHONDRIAL_PROTEIN_CONTAINING_COMPLEX	GOCC_ORGANELLE_INNER_MEMBRANE	GOCC_OXIDOREDUCTASE_COMPLEX		GOCC_NADH_DEHYDROGENASE_COMPLEX	GOCC_MITOCHONDRIAL_ENVELOPE	GOCC_CATALYTIC_COMPLEX	GOCC_ENVELOPE
4513	MT-CO2	mitochondrially encoded cytochrome c oxidase II [Source:HGNC Symbol;Acc:HGNC:7421]	GOCC_RESPIRASOME	GOCC_INNER_MITOCHONDRIAL_MEMBRANE_PROTEIN_COMPLEX	GOCC_MITOCHONDRIAL_PROTEIN_CONTAINING_COMPLEX	GOCC_ORGANELLE_INNER_MEMBRANE		GOCC_CYTOCHROME_COMPLEX		GOCC_MITOCHONDRIAL_ENVELOPE	GOCC_CATALYTIC_COMPLEX	GOCC_ENVELOPE
4514	MT-CO3	mitochondrially encoded cytochrome c oxidase III [Source:HGNC Symbol;Acc:HGNC:7422]	GOCC_RESPIRASOME	GOCC_INNER_MITOCHONDRIAL_MEMBRANE_PROTEIN_COMPLEX	GOCC_MITOCHONDRIAL_PROTEIN_CONTAINING_COMPLEX	GOCC_ORGANELLE_INNER_MEMBRANE		GOCC_CYTOCHROME_COMPLEX		GOCC_MITOCHONDRIAL_ENVELOPE	GOCC_CATALYTIC_COMPLEX	GOCC_ENVELOPE
54502	RBM47	RNA binding motif protein 47 [Source:HGNC Symbol;Acc:HGNC:30358]									GOCC_CATALYTIC_COMPLEX
5156	PDGFRA	platelet derived growth factor receptor alpha [Source:HGNC Symbol;Acc:HGNC:8803]
84812	PLCD4	phospholipase C delta 4 [Source:HGNC Symbol;Acc:HGNC:9062]
50487	PLA2G3	phospholipase A2 group III [Source:HGNC Symbol;Acc:HGNC:17934]
10234	LRRC17	leucine rich repeat containing 17 [Source:HGNC Symbol;Acc:HGNC:16895]
100652939	MTND2P28	MT-ND2 pseudogene 28 [Source:HGNC Symbol;Acc:HGNC:42129]
101926917	ANKRD18CP	ankyrin repeat domain 18C, pseudogene [Source:HGNC Symbol;Acc:HGNC:43601]
101927289	LINC01237	long intergenic non-protein coding RNA 1237 [Source:HGNC Symbol;Acc:HGNC:49793]
106478943	MTND6P4	MT-ND6 pseudogene 4 [Source:HGNC Symbol;Acc:HGNC:39467]
4553	MT-TA	mitochondrially encoded tRNA-Ala (GCN) [Source:HGNC Symbol;Acc:HGNC:7475]
4556	MT-TE	mitochondrially encoded tRNA-Glu (GAA/G) [Source:HGNC Symbol;Acc:HGNC:7479]
4563	MT-TG	mitochondrially encoded tRNA-Gly (GGN) [Source:HGNC Symbol;Acc:HGNC:7486]
4564	MT-TH	mitochondrially encoded tRNA-His (CAU/C) [Source:HGNC Symbol;Acc:HGNC:7487]
4566	MT-TK	mitochondrially encoded tRNA-Lys (AAA/G) [Source:HGNC Symbol;Acc:HGNC:7489]
4570	MT-TN	mitochondrially encoded tRNA-Asn (AAU/C) [Source:HGNC Symbol;Acc:HGNC:7493]
4571	MT-TP	mitochondrially encoded tRNA-Pro (CCN) [Source:HGNC Symbol;Acc:HGNC:7494]
4575	MT-TS2	mitochondrially encoded tRNA-Ser (AGU/C) 2 [Source:HGNC Symbol;Acc:HGNC:7498]
4576	MT-TT	mitochondrially encoded tRNA-Thr (ACN) [Source:HGNC Symbol;Acc:HGNC:7499]
4578	MT-TW	mitochondrially encoded tRNA-Trp (UGA/G) [Source:HGNC Symbol;Acc:HGNC:7501]

## Sheet: GOMF
Overlap Results
Collection(s):	GO:MF
# overlaps shown:	10
# genesets in collections:	1799
# genes in comparison (n):	25
# genes in universe (N):	42722
Gene Set Name	# Genes in Gene Set (K)	Description	# Genes in Overlap (k)	k/K	p-value	FDR q-value
GOMF_OXIDOREDUCTION_DRIVEN_ACTIVE_TRANSMEMBRANE_TRANSPORTER_ACTIVITY	68	Primary active transport of a solute across a membrane, driven by exothermic flow of electrons from a reduced substrate to an oxidized substrate. Primary active transport is catalysis of the transport of a solute across a membrane, up the solute's concentration gradient, by binding the solute and undergoing a series of conformational changes. Transport works equally well in either direction and i…	6	0.0882	2.24E-12	4.03E-9
GOMF_ELECTRON_TRANSFER_ACTIVITY	117	Any molecular entity that serves as an electron acceptor and electron donor in an electron transport chain. An electron transport chain is a process in which a series of electron carriers operate together to transfer electrons from donors to any of several different terminal electron acceptors to generate a transmembrane electrochemical gradient. [ISBN:0198506732]	6	0.0513	6.29E-11	5.66E-8
GOMF_PRIMARY_ACTIVE_TRANSMEMBRANE_TRANSPORTER_ACTIVITY	164	Enables the transfer of a solute from one side of a membrane to the other, up the solute's concentration gradient, by binding the solute and undergoing a series of conformational changes. Transport works equally well in either direction and is powered by a primary energy source. Primary energy sources known to be coupled to transport are chemical such as ATP hydrolysis, redox energy and photon en…	6	0.0366	4.87E-10	2.92E-7
GOMF_ACTIVE_TRANSMEMBRANE_TRANSPORTER_ACTIVITY	456	Enables the transfer of a specific substance or related group of substances from one side of a membrane to the other, up the solute's concentration gradient. The transporter binds the solute and undergoes a series of conformational changes. Transport works equally well in either direction. [GOC:mtg_transport, ISBN:0815340729]	6	0.0132	2.13E-7	9.6E-5
GOMF_NAD_P_H_DEHYDROGENASE_QUINONE_ACTIVITY	45	Catalysis of the reaction: NAD(P)H + H+ + a quinone = NAD(P)+ + a hydroquinone. [EC:1.6.5.2]	3	0.0667	2.47E-6	8.89E-4
GOMF_OXIDOREDUCTASE_ACTIVITY	737	Catalysis of an oxidation-reduction (redox) reaction, a reversible chemical reaction in which the oxidation state of an atom or atoms within a molecule is altered. One substrate acts as a hydrogen or electron donor and becomes oxidized, while the other acts as hydrogen or electron acceptor and becomes reduced. [GOC:go_curators]	6	0.0081	3.46E-6	1.04E-3
GOMF_OXIDOREDUCTASE_ACTIVITY_ACTING_ON_NAD_P_H_QUINONE_OR_SIMILAR_COMPOUND_AS_ACCEPTOR	57	Catalysis of an oxidation-reduction (redox) reaction in which NADH or NADPH acts as a hydrogen or electron donor and reduces a quinone or a similar acceptor molecule. [GOC:ai]	3	0.0526	5.07E-6	1.3E-3
GOMF_OXIDOREDUCTASE_ACTIVITY_ACTING_ON_NAD_P_H	87	Catalysis of an oxidation-reduction (redox) reaction in which NADH or NADPH acts as a hydrogen or electron donor and reduces a hydrogen or electron acceptor. [GOC:ai]	3	0.0345	1.82E-5	4.08E-3
GOMF_OXIDOREDUCTASE_ACTIVITY_ACTING_ON_A_HEME_GROUP_OF_DONORS	16	Catalysis of an oxidation-reduction (redox) reaction in which a heme group acts as a hydrogen or electron donor and reduces a hydrogen or electron acceptor. [GOC:ai]	2	0.1250	3.93E-5	7.85E-3
GOMF_TRANSPORTER_ACTIVITY	1240	Enables the directed movement of substances (such as macromolecules, small molecules, ions) into, out of or within a cell, or between cells. [GOC:ai, GOC:dgf]	6	0.0048	6.51E-5	1.17E-2
Gene/Gene Set Overlap Matrix
Entrez Gene Id	Gene Symbol	Gene Description	GOMF_OXIDOREDUCTION_DRIVEN_ACTIVE_TRANSMEMBRANE_TRANSPORTER_ACTIVITY	GOMF_ELECTRON_TRANSFER_ACTIVITY	GOMF_PRIMARY_ACTIVE_TRANSMEMBRANE_TRANSPORTER_ACTIVITY	GOMF_ACTIVE_TRANSMEMBRANE_TRANSPORTER_ACTIVITY	GOMF_NAD_P_H_DEHYDROGENASE_QUINONE_ACTIVITY	GOMF_OXIDOREDUCTASE_ACTIVITY	GOMF_OXIDOREDUCTASE_ACTIVITY_ACTING_ON_NAD_P_H_QUINONE_OR_SIMILAR_COMPOUND_AS_ACCEPTOR	GOMF_OXIDOREDUCTASE_ACTIVITY_ACTING_ON_NAD_P_H	GOMF_OXIDOREDUCTASE_ACTIVITY_ACTING_ON_A_HEME_GROUP_OF_DONORS	GOMF_TRANSPORTER_ACTIVITY
4536	MT-ND2	mitochondrially encoded NADH:ubiquinone oxidoreductase core subunit 2 [Source:HGNC Symbol;Acc:HGNC:7456]	GOMF_OXIDOREDUCTION_DRIVEN_ACTIVE_TRANSMEMBRANE_TRANSPORTER_ACTIVITY	GOMF_ELECTRON_TRANSFER_ACTIVITY	GOMF_PRIMARY_ACTIVE_TRANSMEMBRANE_TRANSPORTER_ACTIVITY	GOMF_ACTIVE_TRANSMEMBRANE_TRANSPORTER_ACTIVITY	GOMF_NAD_P_H_DEHYDROGENASE_QUINONE_ACTIVITY	GOMF_OXIDOREDUCTASE_ACTIVITY	GOMF_OXIDOREDUCTASE_ACTIVITY_ACTING_ON_NAD_P_H_QUINONE_OR_SIMILAR_COMPOUND_AS_ACCEPTOR	GOMF_OXIDOREDUCTASE_ACTIVITY_ACTING_ON_NAD_P_H		GOMF_TRANSPORTER_ACTIVITY
4535	MT-ND1	mitochondrially encoded NADH:ubiquinone oxidoreductase core subunit 1 [Source:HGNC Symbol;Acc:HGNC:7455]	GOMF_OXIDOREDUCTION_DRIVEN_ACTIVE_TRANSMEMBRANE_TRANSPORTER_ACTIVITY	GOMF_ELECTRON_TRANSFER_ACTIVITY	GOMF_PRIMARY_ACTIVE_TRANSMEMBRANE_TRANSPORTER_ACTIVITY	GOMF_ACTIVE_TRANSMEMBRANE_TRANSPORTER_ACTIVITY	GOMF_NAD_P_H_DEHYDROGENASE_QUINONE_ACTIVITY	GOMF_OXIDOREDUCTASE_ACTIVITY	GOMF_OXIDOREDUCTASE_ACTIVITY_ACTING_ON_NAD_P_H_QUINONE_OR_SIMILAR_COMPOUND_AS_ACCEPTOR	GOMF_OXIDOREDUCTASE_ACTIVITY_ACTING_ON_NAD_P_H		GOMF_TRANSPORTER_ACTIVITY
4541	MT-ND6	mitochondrially encoded NADH:ubiquinone oxidoreductase core subunit 6 [Source:HGNC Symbol;Acc:HGNC:7462]	GOMF_OXIDOREDUCTION_DRIVEN_ACTIVE_TRANSMEMBRANE_TRANSPORTER_ACTIVITY	GOMF_ELECTRON_TRANSFER_ACTIVITY	GOMF_PRIMARY_ACTIVE_TRANSMEMBRANE_TRANSPORTER_ACTIVITY	GOMF_ACTIVE_TRANSMEMBRANE_TRANSPORTER_ACTIVITY	GOMF_NAD_P_H_DEHYDROGENASE_QUINONE_ACTIVITY	GOMF_OXIDOREDUCTASE_ACTIVITY	GOMF_OXIDOREDUCTASE_ACTIVITY_ACTING_ON_NAD_P_H_QUINONE_OR_SIMILAR_COMPOUND_AS_ACCEPTOR	GOMF_OXIDOREDUCTASE_ACTIVITY_ACTING_ON_NAD_P_H		GOMF_TRANSPORTER_ACTIVITY
4513	MT-CO2	mitochondrially encoded cytochrome c oxidase II [Source:HGNC Symbol;Acc:HGNC:7421]	GOMF_OXIDOREDUCTION_DRIVEN_ACTIVE_TRANSMEMBRANE_TRANSPORTER_ACTIVITY	GOMF_ELECTRON_TRANSFER_ACTIVITY	GOMF_PRIMARY_ACTIVE_TRANSMEMBRANE_TRANSPORTER_ACTIVITY	GOMF_ACTIVE_TRANSMEMBRANE_TRANSPORTER_ACTIVITY		GOMF_OXIDOREDUCTASE_ACTIVITY			GOMF_OXIDOREDUCTASE_ACTIVITY_ACTING_ON_A_HEME_GROUP_OF_DONORS	GOMF_TRANSPORTER_ACTIVITY
4514	MT-CO3	mitochondrially encoded cytochrome c oxidase III [Source:HGNC Symbol;Acc:HGNC:7422]	GOMF_OXIDOREDUCTION_DRIVEN_ACTIVE_TRANSMEMBRANE_TRANSPORTER_ACTIVITY	GOMF_ELECTRON_TRANSFER_ACTIVITY	GOMF_PRIMARY_ACTIVE_TRANSMEMBRANE_TRANSPORTER_ACTIVITY	GOMF_ACTIVE_TRANSMEMBRANE_TRANSPORTER_ACTIVITY		GOMF_OXIDOREDUCTASE_ACTIVITY			GOMF_OXIDOREDUCTASE_ACTIVITY_ACTING_ON_A_HEME_GROUP_OF_DONORS	GOMF_TRANSPORTER_ACTIVITY
4519	MT-CYB	mitochondrially encoded cytochrome b [Source:HGNC Symbol;Acc:HGNC:7427]	GOMF_OXIDOREDUCTION_DRIVEN_ACTIVE_TRANSMEMBRANE_TRANSPORTER_ACTIVITY	GOMF_ELECTRON_TRANSFER_ACTIVITY	GOMF_PRIMARY_ACTIVE_TRANSMEMBRANE_TRANSPORTER_ACTIVITY	GOMF_ACTIVE_TRANSMEMBRANE_TRANSPORTER_ACTIVITY		GOMF_OXIDOREDUCTASE_ACTIVITY				GOMF_TRANSPORTER_ACTIVITY
84812	PLCD4	phospholipase C delta 4 [Source:HGNC Symbol;Acc:HGNC:9062]
50487	PLA2G3	phospholipase A2 group III [Source:HGNC Symbol;Acc:HGNC:17934]
5156	PDGFRA	platelet derived growth factor receptor alpha [Source:HGNC Symbol;Acc:HGNC:8803]
54502	RBM47	RNA binding motif protein 47 [Source:HGNC Symbol;Acc:HGNC:30358]
100652939	MTND2P28	MT-ND2 pseudogene 28 [Source:HGNC Symbol;Acc:HGNC:42129]
101926917	ANKRD18CP	ankyrin repeat domain 18C, pseudogene [Source:HGNC Symbol;Acc:HGNC:43601]
101927289	LINC01237	long intergenic non-protein coding RNA 1237 [Source:HGNC Symbol;Acc:HGNC:49793]
10234	LRRC17	leucine rich repeat containing 17 [Source:HGNC Symbol;Acc:HGNC:16895]
106478943	MTND6P4	MT-ND6 pseudogene 4 [Source:HGNC Symbol;Acc:HGNC:39467]
4553	MT-TA	mitochondrially encoded tRNA-Ala (GCN) [Source:HGNC Symbol;Acc:HGNC:7475]
4556	MT-TE	mitochondrially encoded tRNA-Glu (GAA/G) [Source:HGNC Symbol;Acc:HGNC:7479]
4563	MT-TG	mitochondrially encoded tRNA-Gly (GGN) [Source:HGNC Symbol;Acc:HGNC:7486]
4564	MT-TH	mitochondrially encoded tRNA-His (CAU/C) [Source:HGNC Symbol;Acc:HGNC:7487]
4566	MT-TK	mitochondrially encoded tRNA-Lys (AAA/G) [Source:HGNC Symbol;Acc:HGNC:7489]
4570	MT-TN	mitochondrially encoded tRNA-Asn (AAU/C) [Source:HGNC Symbol;Acc:HGNC:7493]
4571	MT-TP	mitochondrially encoded tRNA-Pro (CCN) [Source:HGNC Symbol;Acc:HGNC:7494]
4575	MT-TS2	mitochondrially encoded tRNA-Ser (AGU/C) 2 [Source:HGNC Symbol;Acc:HGNC:7498]
4576	MT-TT	mitochondrially encoded tRNA-Thr (ACN) [Source:HGNC Symbol;Acc:HGNC:7499]
4578	MT-TW	mitochondrially encoded tRNA-Trp (UGA/G) [Source:HGNC Symbol;Acc:HGNC:7501]

## Sheet: CP
Overlap Results
Collection(s):	CP
# overlaps shown:	10
# genesets in collections:	3795
# genes in comparison (n):	25
# genes in universe (N):	42722
Gene Set Name	# Genes in Gene Set (K)	Description	# Genes in Overlap (k)	k/K	p-value	FDR q-value
REACTOME_RESPIRATORY_ELECTRON_TRANSPORT	103	Respiratory electron transport	6	0.0583	2.89E-11	6.17E-8
WP_ELECTRON_TRANSPORT_CHAIN_OXPHOS_SYSTEM_IN_MITOCHONDRIA	105	Electron transport chain OXPHOS system in mitochondria	6	0.0571	3.25E-11	6.17E-8
REACTOME_RESPIRATORY_ELECTRON_TRANSPORT_ATP_SYNTHESIS_BY_CHEMIOSMOTIC_COUPLING_AND_HEAT_PRODUCTION_BY_UNCOUPLING_PROTEINS	127	Respiratory electron transport, ATP synthesis by chemiosmotic coupling, and heat production by uncoupling proteins.	6	0.0472	1.04E-10	9.94E-8
KEGG_PARKINSONS_DISEASE	130	Parkinson's disease	6	0.0462	1.19E-10	9.94E-8
KEGG_OXIDATIVE_PHOSPHORYLATION	132	Oxidative phosphorylation	6	0.0455	1.31E-10	9.94E-8
REACTOME_THE_CITRIC_ACID_TCA_CYCLE_AND_RESPIRATORY_ELECTRON_TRANSPORT	178	The citric acid (TCA) cycle and respiratory electron transport	6	0.0337	7.97E-10	5.04E-7
KEGG_MEDICUS_REFERENCE_ELECTRON_TRANSFER_IN_COMPLEX_I	44	Pathway Definition from KEGG: NADH -- CxI -> Q	3	0.0682	2.31E-6	9.38E-4
KEGG_MEDICUS_VARIANT_MUTATION_CAUSED_ABERRANT_SNCA_TO_ELECTRON_TRANSFER_IN_COMPLEX_I	45	Pathway Definition from KEGG: SNCA* -| CxI -> Q	3	0.0667	2.47E-6	9.38E-4
KEGG_MEDICUS_VARIANT_MUTATION_CAUSED_ABERRANT_TDP43_TO_ELECTRON_TRANSFER_IN_COMPLEX_I	45	Pathway Definition from KEGG: TARDBP* -| CxI -> Q	3	0.0667	2.47E-6	9.38E-4
KEGG_MEDICUS_VARIANT_MUTATION_INACTIVATED_PINK1_TO_ELECTRON_TRANSFER_IN_COMPLEX_I	45	Pathway Definition from KEGG: PINK1* -| CxI -> Q	3	0.0667	2.47E-6	9.38E-4
Gene/Gene Set Overlap Matrix
Entrez Gene Id	Gene Symbol	Gene Description	REACTOME_RESPIRATORY_ELECTRON_TRANSPORT	WP_ELECTRON_TRANSPORT_CHAIN_OXPHOS_SYSTEM_IN_MITOCHONDRIA	REACTOME_RESPIRATORY_ELECTRON_TRANSPORT_ATP_SYNTHESIS_BY_CHEMIOSMOTIC_COUPLING_AND_HEAT_PRODUCTION_BY_UNCOUPLING_PROTEINS	KEGG_PARKINSONS_DISEASE	KEGG_OXIDATIVE_PHOSPHORYLATION	REACTOME_THE_CITRIC_ACID_TCA_CYCLE_AND_RESPIRATORY_ELECTRON_TRANSPORT	KEGG_MEDICUS_REFERENCE_ELECTRON_TRANSFER_IN_COMPLEX_I	KEGG_MEDICUS_VARIANT_MUTATION_CAUSED_ABERRANT_SNCA_TO_ELECTRON_TRANSFER_IN_COMPLEX_I	KEGG_MEDICUS_VARIANT_MUTATION_CAUSED_ABERRANT_TDP43_TO_ELECTRON_TRANSFER_IN_COMPLEX_I	KEGG_MEDICUS_VARIANT_MUTATION_INACTIVATED_PINK1_TO_ELECTRON_TRANSFER_IN_COMPLEX_I
4535	MT-ND1	mitochondrially encoded NADH:ubiquinone oxidoreductase core subunit 1 [Source:HGNC Symbol;Acc:HGNC:7455]	REACTOME_RESPIRATORY_ELECTRON_TRANSPORT	WP_ELECTRON_TRANSPORT_CHAIN_OXPHOS_SYSTEM_IN_MITOCHONDRIA	REACTOME_RESPIRATORY_ELECTRON_TRANSPORT_ATP_SYNTHESIS_BY_CHEMIOSMOTIC_COUPLING_AND_HEAT_PRODUCTION_BY_UNCOUPLING_PROTEINS	KEGG_PARKINSONS_DISEASE	KEGG_OXIDATIVE_PHOSPHORYLATION	REACTOME_THE_CITRIC_ACID_TCA_CYCLE_AND_RESPIRATORY_ELECTRON_TRANSPORT	KEGG_MEDICUS_REFERENCE_ELECTRON_TRANSFER_IN_COMPLEX_I	KEGG_MEDICUS_VARIANT_MUTATION_CAUSED_ABERRANT_SNCA_TO_ELECTRON_TRANSFER_IN_COMPLEX_I	KEGG_MEDICUS_VARIANT_MUTATION_CAUSED_ABERRANT_TDP43_TO_ELECTRON_TRANSFER_IN_COMPLEX_I	KEGG_MEDICUS_VARIANT_MUTATION_INACTIVATED_PINK1_TO_ELECTRON_TRANSFER_IN_COMPLEX_I
4536	MT-ND2	mitochondrially encoded NADH:ubiquinone oxidoreductase core subunit 2 [Source:HGNC Symbol;Acc:HGNC:7456]	REACTOME_RESPIRATORY_ELECTRON_TRANSPORT	WP_ELECTRON_TRANSPORT_CHAIN_OXPHOS_SYSTEM_IN_MITOCHONDRIA	REACTOME_RESPIRATORY_ELECTRON_TRANSPORT_ATP_SYNTHESIS_BY_CHEMIOSMOTIC_COUPLING_AND_HEAT_PRODUCTION_BY_UNCOUPLING_PROTEINS	KEGG_PARKINSONS_DISEASE	KEGG_OXIDATIVE_PHOSPHORYLATION	REACTOME_THE_CITRIC_ACID_TCA_CYCLE_AND_RESPIRATORY_ELECTRON_TRANSPORT	KEGG_MEDICUS_REFERENCE_ELECTRON_TRANSFER_IN_COMPLEX_I	KEGG_MEDICUS_VARIANT_MUTATION_CAUSED_ABERRANT_SNCA_TO_ELECTRON_TRANSFER_IN_COMPLEX_I	KEGG_MEDICUS_VARIANT_MUTATION_CAUSED_ABERRANT_TDP43_TO_ELECTRON_TRANSFER_IN_COMPLEX_I	KEGG_MEDICUS_VARIANT_MUTATION_INACTIVATED_PINK1_TO_ELECTRON_TRANSFER_IN_COMPLEX_I
4541	MT-ND6	mitochondrially encoded NADH:ubiquinone oxidoreductase core subunit 6 [Source:HGNC Symbol;Acc:HGNC:7462]	REACTOME_RESPIRATORY_ELECTRON_TRANSPORT	WP_ELECTRON_TRANSPORT_CHAIN_OXPHOS_SYSTEM_IN_MITOCHONDRIA	REACTOME_RESPIRATORY_ELECTRON_TRANSPORT_ATP_SYNTHESIS_BY_CHEMIOSMOTIC_COUPLING_AND_HEAT_PRODUCTION_BY_UNCOUPLING_PROTEINS	KEGG_PARKINSONS_DISEASE	KEGG_OXIDATIVE_PHOSPHORYLATION	REACTOME_THE_CITRIC_ACID_TCA_CYCLE_AND_RESPIRATORY_ELECTRON_TRANSPORT	KEGG_MEDICUS_REFERENCE_ELECTRON_TRANSFER_IN_COMPLEX_I	KEGG_MEDICUS_VARIANT_MUTATION_CAUSED_ABERRANT_SNCA_TO_ELECTRON_TRANSFER_IN_COMPLEX_I	KEGG_MEDICUS_VARIANT_MUTATION_CAUSED_ABERRANT_TDP43_TO_ELECTRON_TRANSFER_IN_COMPLEX_I	KEGG_MEDICUS_VARIANT_MUTATION_INACTIVATED_PINK1_TO_ELECTRON_TRANSFER_IN_COMPLEX_I
4513	MT-CO2	mitochondrially encoded cytochrome c oxidase II [Source:HGNC Symbol;Acc:HGNC:7421]	REACTOME_RESPIRATORY_ELECTRON_TRANSPORT	WP_ELECTRON_TRANSPORT_CHAIN_OXPHOS_SYSTEM_IN_MITOCHONDRIA	REACTOME_RESPIRATORY_ELECTRON_TRANSPORT_ATP_SYNTHESIS_BY_CHEMIOSMOTIC_COUPLING_AND_HEAT_PRODUCTION_BY_UNCOUPLING_PROTEINS	KEGG_PARKINSONS_DISEASE	KEGG_OXIDATIVE_PHOSPHORYLATION	REACTOME_THE_CITRIC_ACID_TCA_CYCLE_AND_RESPIRATORY_ELECTRON_TRANSPORT
4514	MT-CO3	mitochondrially encoded cytochrome c oxidase III [Source:HGNC Symbol;Acc:HGNC:7422]	REACTOME_RESPIRATORY_ELECTRON_TRANSPORT	WP_ELECTRON_TRANSPORT_CHAIN_OXPHOS_SYSTEM_IN_MITOCHONDRIA	REACTOME_RESPIRATORY_ELECTRON_TRANSPORT_ATP_SYNTHESIS_BY_CHEMIOSMOTIC_COUPLING_AND_HEAT_PRODUCTION_BY_UNCOUPLING_PROTEINS	KEGG_PARKINSONS_DISEASE	KEGG_OXIDATIVE_PHOSPHORYLATION	REACTOME_THE_CITRIC_ACID_TCA_CYCLE_AND_RESPIRATORY_ELECTRON_TRANSPORT
4519	MT-CYB	mitochondrially encoded cytochrome b [Source:HGNC Symbol;Acc:HGNC:7427]	REACTOME_RESPIRATORY_ELECTRON_TRANSPORT	WP_ELECTRON_TRANSPORT_CHAIN_OXPHOS_SYSTEM_IN_MITOCHONDRIA	REACTOME_RESPIRATORY_ELECTRON_TRANSPORT_ATP_SYNTHESIS_BY_CHEMIOSMOTIC_COUPLING_AND_HEAT_PRODUCTION_BY_UNCOUPLING_PROTEINS	KEGG_PARKINSONS_DISEASE	KEGG_OXIDATIVE_PHOSPHORYLATION	REACTOME_THE_CITRIC_ACID_TCA_CYCLE_AND_RESPIRATORY_ELECTRON_TRANSPORT
5156	PDGFRA	platelet derived growth factor receptor alpha [Source:HGNC Symbol;Acc:HGNC:8803]
84812	PLCD4	phospholipase C delta 4 [Source:HGNC Symbol;Acc:HGNC:9062]
50487	PLA2G3	phospholipase A2 group III [Source:HGNC Symbol;Acc:HGNC:17934]
54502	RBM47	RNA binding motif protein 47 [Source:HGNC Symbol;Acc:HGNC:30358]
100652939	MTND2P28	MT-ND2 pseudogene 28 [Source:HGNC Symbol;Acc:HGNC:42129]
101926917	ANKRD18CP	ankyrin repeat domain 18C, pseudogene [Source:HGNC Symbol;Acc:HGNC:43601]
101927289	LINC01237	long intergenic non-protein coding RNA 1237 [Source:HGNC Symbol;Acc:HGNC:49793]
10234	LRRC17	leucine rich repeat containing 17 [Source:HGNC Symbol;Acc:HGNC:16895]
106478943	MTND6P4	MT-ND6 pseudogene 4 [Source:HGNC Symbol;Acc:HGNC:39467]
4553	MT-TA	mitochondrially encoded tRNA-Ala (GCN) [Source:HGNC Symbol;Acc:HGNC:7475]
4556	MT-TE	mitochondrially encoded tRNA-Glu (GAA/G) [Source:HGNC Symbol;Acc:HGNC:7479]
4563	MT-TG	mitochondrially encoded tRNA-Gly (GGN) [Source:HGNC Symbol;Acc:HGNC:7486]
4564	MT-TH	mitochondrially encoded tRNA-His (CAU/C) [Source:HGNC Symbol;Acc:HGNC:7487]
4566	MT-TK	mitochondrially encoded tRNA-Lys (AAA/G) [Source:HGNC Symbol;Acc:HGNC:7489]
4570	MT-TN	mitochondrially encoded tRNA-Asn (AAU/C) [Source:HGNC Symbol;Acc:HGNC:7493]
4571	MT-TP	mitochondrially encoded tRNA-Pro (CCN) [Source:HGNC Symbol;Acc:HGNC:7494]
4575	MT-TS2	mitochondrially encoded tRNA-Ser (AGU/C) 2 [Source:HGNC Symbol;Acc:HGNC:7498]
4576	MT-TT	mitochondrially encoded tRNA-Thr (ACN) [Source:HGNC Symbol;Acc:HGNC:7499]
4578	MT-TW	mitochondrially encoded tRNA-Trp (UGA/G) [Source:HGNC Symbol;Acc:HGNC:7501]
